# Supplementary material for: Module-Based Polyketide Synthase Engineering for de Novo Polyketide Biosynthesis
Source: ACS Synth Biol. 2023 Oct 23;12(11):3148–55. doi: 10.1021/acssynbio.3c00282 (PMC10661043; doi:10.1021/acssynbio.3c00282)
Supplement: Supplementary file 2 — sb3c00282_si_002.zip [file sb3c00282_si_002.zip › Final_PKS_Structures/menzella_pdbs/gelM3_ACP_epoM7_KSAT_dimer.pdb]

ATOM      1  N   LEU A   1     -14.553 -26.507 -52.012  1.00 70.08           N  
ATOM      2  H   LEU A   1     -14.018 -27.029 -52.691  1.00 70.08           H  
ATOM      3  H2  LEU A   1     -15.292 -25.995 -52.471  1.00 70.08           H  
ATOM      4  H3  LEU A   1     -13.935 -25.847 -51.563  1.00 70.08           H  
ATOM      5  CA  LEU A   1     -15.108 -27.426 -50.990  1.00 70.08           C  
ATOM      6  HA  LEU A   1     -14.271 -27.946 -50.523  1.00 70.08           H  
ATOM      7  C   LEU A   1     -15.948 -28.550 -51.594  1.00 70.08           C  
ATOM      8  CB  LEU A   1     -15.825 -26.669 -49.866  1.00 70.08           C  
ATOM      9  HB2 LEU A   1     -16.471 -27.354 -49.316  1.00 70.08           H  
ATOM     10  HB3 LEU A   1     -16.450 -25.887 -50.298  1.00 70.08           H  
ATOM     11  O   LEU A   1     -15.549 -29.683 -51.417  1.00 70.08           O  
ATOM     12  CG  LEU A   1     -14.805 -26.060 -48.881  1.00 70.08           C  
ATOM     13  HG  LEU A   1     -13.991 -25.606 -49.446  1.00 70.08           H  
ATOM     14  CD1 LEU A   1     -15.465 -24.973 -48.051  1.00 70.08           C  
ATOM     15 HD11 LEU A   1     -14.735 -24.531 -47.373  1.00 70.08           H  
ATOM     16 HD12 LEU A   1     -15.864 -24.184 -48.688  1.00 70.08           H  
ATOM     17 HD13 LEU A   1     -16.271 -25.405 -47.458  1.00 70.08           H  
ATOM     18  CD2 LEU A   1     -14.230 -27.114 -47.936  1.00 70.08           C  
ATOM     19 HD21 LEU A   1     -13.652 -27.861 -48.481  1.00 70.08           H  
ATOM     20 HD22 LEU A   1     -15.029 -27.597 -47.375  1.00 70.08           H  
ATOM     21 HD23 LEU A   1     -13.558 -26.639 -47.221  1.00 70.08           H  
ATOM     22  N   ALA A   2     -17.020 -28.289 -52.357  1.00 67.33           N  
ATOM     23  H   ALA A   2     -17.382 -27.347 -52.404  1.00 67.33           H  
ATOM     24  CA  ALA A   2     -17.931 -29.343 -52.850  1.00 67.33           C  
ATOM     25  HA  ALA A   2     -18.427 -29.794 -51.990  1.00 67.33           H  
ATOM     26  C   ALA A   2     -17.282 -30.509 -53.637  1.00 67.33           C  
ATOM     27  CB  ALA A   2     -19.003 -28.664 -53.715  1.00 67.33           C  
ATOM     28  HB1 ALA A   2     -18.550 -28.204 -54.593  1.00 67.33           H  
ATOM     29  HB2 ALA A   2     -19.530 -27.908 -53.133  1.00 67.33           H  
ATOM     30  HB3 ALA A   2     -19.727 -29.411 -54.042  1.00 67.33           H  
ATOM     31  O   ALA A   2     -17.820 -31.608 -53.640  1.00 67.33           O  
ATOM     32  N   GLY A   3     -16.140 -30.281 -54.299  1.00 71.53           N  
ATOM     33  H   GLY A   3     -15.755 -29.348 -54.285  1.00 71.53           H  
ATOM     34  CA  GLY A   3     -15.390 -31.331 -55.006  1.00 71.53           C  
ATOM     35  HA2 GLY A   3     -16.091 -32.043 -55.443  1.00 71.53           H  
ATOM     36  HA3 GLY A   3     -14.824 -30.878 -55.820  1.00 71.53           H  
ATOM     37  C   GLY A   3     -14.406 -32.129 -54.142  1.00 71.53           C  
ATOM     38  O   GLY A   3     -13.724 -32.999 -54.669  1.00 71.53           O  
ATOM     39  N   LEU A   4     -14.287 -31.810 -52.851  1.00 75.97           N  
ATOM     40  H   LEU A   4     -14.959 -31.171 -52.451  1.00 75.97           H  
ATOM     41  CA  LEU A   4     -13.406 -32.494 -51.905  1.00 75.97           C  
ATOM     42  HA  LEU A   4     -12.634 -33.042 -52.445  1.00 75.97           H  
ATOM     43  C   LEU A   4     -14.201 -33.521 -51.100  1.00 75.97           C  
ATOM     44  CB  LEU A   4     -12.733 -31.464 -50.980  1.00 75.97           C  
ATOM     45  HB2 LEU A   4     -13.512 -30.868 -50.504  1.00 75.97           H  
ATOM     46  HB3 LEU A   4     -12.205 -31.990 -50.185  1.00 75.97           H  
ATOM     47  O   LEU A   4     -15.380 -33.294 -50.806  1.00 75.97           O  
ATOM     48  CG  LEU A   4     -11.745 -30.515 -51.674  1.00 75.97           C  
ATOM     49  HG  LEU A   4     -12.245 -30.008 -52.499  1.00 75.97           H  
ATOM     50  CD1 LEU A   4     -11.283 -29.448 -50.681  1.00 75.97           C  
ATOM     51 HD11 LEU A   4     -10.598 -28.754 -51.170  1.00 75.97           H  
ATOM     52 HD12 LEU A   4     -12.138 -28.902 -50.282  1.00 75.97           H  
ATOM     53 HD13 LEU A   4     -10.760 -29.922 -49.851  1.00 75.97           H  
ATOM     54  CD2 LEU A   4     -10.517 -31.249 -52.211  1.00 75.97           C  
ATOM     55 HD21 LEU A   4      -9.804 -30.534 -52.621  1.00 75.97           H  
ATOM     56 HD22 LEU A   4     -10.035 -31.808 -51.410  1.00 75.97           H  
ATOM     57 HD23 LEU A   4     -10.805 -31.941 -53.003  1.00 75.97           H  
ATOM     58  N   SER A   5     -13.543 -34.617 -50.715  1.00 76.38           N  
ATOM     59  H   SER A   5     -12.556 -34.696 -50.917  1.00 76.38           H  
ATOM     60  CA  SER A   5     -14.110 -35.555 -49.747  1.00 76.38           C  
ATOM     61  HA  SER A   5     -15.036 -35.945 -50.170  1.00 76.38           H  
ATOM     62  C   SER A   5     -14.417 -34.821 -48.430  1.00 76.38           C  
ATOM     63  CB  SER A   5     -13.159 -36.735 -49.505  1.00 76.38           C  
ATOM     64  HB2 SER A   5     -12.797 -37.125 -50.457  1.00 76.38           H  
ATOM     65  HB3 SER A   5     -13.701 -37.526 -48.987  1.00 76.38           H  
ATOM     66  O   SER A   5     -13.761 -33.822 -48.130  1.00 76.38           O  
ATOM     67  OG  SER A   5     -12.069 -36.342 -48.701  1.00 76.38           O  
ATOM     68  HG  SER A   5     -11.285 -36.205 -49.237  1.00 76.38           H  
ATOM     69  N   PRO A   6     -15.391 -35.273 -47.624  1.00 70.05           N  
ATOM     70  CA  PRO A   6     -15.697 -34.634 -46.341  1.00 70.05           C  
ATOM     71  HA  PRO A   6     -16.132 -33.653 -46.529  1.00 70.05           H  
ATOM     72  C   PRO A   6     -14.468 -34.469 -45.431  1.00 70.05           C  
ATOM     73  CB  PRO A   6     -16.744 -35.543 -45.692  1.00 70.05           C  
ATOM     74  HB2 PRO A   6     -16.258 -36.308 -45.087  1.00 70.05           H  
ATOM     75  HB3 PRO A   6     -17.448 -34.973 -45.086  1.00 70.05           H  
ATOM     76  O   PRO A   6     -14.328 -33.457 -44.751  1.00 70.05           O  
ATOM     77  CG  PRO A   6     -17.432 -36.210 -46.883  1.00 70.05           C  
ATOM     78  HG2 PRO A   6     -17.873 -37.169 -46.611  1.00 70.05           H  
ATOM     79  HG3 PRO A   6     -18.189 -35.539 -47.288  1.00 70.05           H  
ATOM     80  CD  PRO A   6     -16.301 -36.373 -47.893  1.00 70.05           C  
ATOM     81  HD2 PRO A   6     -16.706 -36.330 -48.904  1.00 70.05           H  
ATOM     82  HD3 PRO A   6     -15.789 -37.320 -47.725  1.00 70.05           H  
ATOM     83  N   GLU A   7     -13.557 -35.438 -45.466  1.00 74.24           N  
ATOM     84  H   GLU A   7     -13.717 -36.234 -46.068  1.00 74.24           H  
ATOM     85  CA  GLU A   7     -12.320 -35.453 -44.686  1.00 74.24           C  
ATOM     86  HA  GLU A   7     -12.545 -35.213 -43.647  1.00 74.24           H  
ATOM     87  C   GLU A   7     -11.309 -34.420 -45.207  1.00 74.24           C  
ATOM     88  CB  GLU A   7     -11.774 -36.885 -44.768  1.00 74.24           C  
ATOM     89  HB2 GLU A   7     -12.614 -37.571 -44.875  1.00 74.24           H  
ATOM     90  HB3 GLU A   7     -11.146 -36.985 -45.653  1.00 74.24           H  
ATOM     91  O   GLU A   7     -10.748 -33.637 -44.440  1.00 74.24           O  
ATOM     92  CG  GLU A   7     -11.002 -37.315 -43.521  1.00 74.24           C  
ATOM     93  HG2 GLU A   7     -10.086 -36.729 -43.448  1.00 74.24           H  
ATOM     94  HG3 GLU A   7     -11.616 -37.109 -42.644  1.00 74.24           H  
ATOM     95  CD  GLU A   7     -10.667 -38.815 -43.570  1.00 74.24           C  
ATOM     96  OE1 GLU A   7     -10.498 -39.396 -42.478  1.00 74.24           O  
ATOM     97  OE2 GLU A   7     -10.598 -39.369 -44.692  1.00 74.24           O  
ATOM     98  N   ASP A   8     -11.156 -34.325 -46.532  1.00 80.89           N  
ATOM     99  H   ASP A   8     -11.632 -34.994 -47.121  1.00 80.89           H  
ATOM    100  CA  ASP A   8     -10.346 -33.278 -47.159  1.00 80.89           C  
ATOM    101  HA  ASP A   8      -9.351 -33.288 -46.715  1.00 80.89           H  
ATOM    102  C   ASP A   8     -10.942 -31.880 -46.932  1.00 80.89           C  
ATOM    103  CB  ASP A   8     -10.218 -33.526 -48.666  1.00 80.89           C  
ATOM    104  HB2 ASP A   8     -11.218 -33.613 -49.092  1.00 80.89           H  
ATOM    105  HB3 ASP A   8      -9.732 -32.663 -49.120  1.00 80.89           H  
ATOM    106  O   ASP A   8     -10.194 -30.912 -46.813  1.00 80.89           O  
ATOM    107  CG  ASP A   8      -9.411 -34.766 -49.043  1.00 80.89           C  
ATOM    108  OD1 ASP A   8      -8.310 -34.964 -48.477  1.00 80.89           O  
ATOM    109  OD2 ASP A   8      -9.887 -35.470 -49.963  1.00 80.89           O  
ATOM    110  N   GLN A   9     -12.273 -31.753 -46.859  1.00 81.56           N  
ATOM    111  H   GLN A   9     -12.830 -32.588 -46.976  1.00 81.56           H  
ATOM    112  CA  GLN A   9     -12.936 -30.496 -46.504  1.00 81.56           C  
ATOM    113  HA  GLN A   9     -12.576 -29.708 -47.166  1.00 81.56           H  
ATOM    114  C   GLN A   9     -12.588 -30.074 -45.071  1.00 81.56           C  
ATOM    115  CB  GLN A   9     -14.465 -30.606 -46.640  1.00 81.56           C  
ATOM    116  HB2 GLN A   9     -14.816 -31.451 -46.048  1.00 81.56           H  
ATOM    117  HB3 GLN A   9     -14.914 -29.708 -46.215  1.00 81.56           H  
ATOM    118  O   GLN A   9     -12.244 -28.915 -44.851  1.00 81.56           O  
ATOM    119  CG  GLN A   9     -14.986 -30.764 -48.075  1.00 81.56           C  
ATOM    120  HG2 GLN A   9     -14.784 -29.856 -48.643  1.00 81.56           H  
ATOM    121  HG3 GLN A   9     -14.467 -31.585 -48.570  1.00 81.56           H  
ATOM    122  CD  GLN A   9     -16.484 -31.045 -48.123  1.00 81.56           C  
ATOM    123  NE2 GLN A   9     -17.020 -31.436 -49.256  1.00 81.56           N  
ATOM    124 HE21 GLN A   9     -17.989 -31.715 -49.184  1.00 81.56           H  
ATOM    125 HE22 GLN A   9     -16.423 -31.821 -49.974  1.00 81.56           H  
ATOM    126  OE1 GLN A   9     -17.211 -30.908 -47.155  1.00 81.56           O  
ATOM    127  N   GLU A  10     -12.671 -30.989 -44.100  1.00 82.15           N  
ATOM    128  H   GLU A  10     -12.951 -31.930 -44.339  1.00 82.15           H  
ATOM    129  CA  GLU A  10     -12.393 -30.692 -42.688  1.00 82.15           C  
ATOM    130  HA  GLU A  10     -12.936 -29.785 -42.422  1.00 82.15           H  
ATOM    131  C   GLU A  10     -10.907 -30.398 -42.442  1.00 82.15           C  
ATOM    132  CB  GLU A  10     -12.933 -31.837 -41.810  1.00 82.15           C  
ATOM    133  HB2 GLU A  10     -12.299 -32.718 -41.907  1.00 82.15           H  
ATOM    134  HB3 GLU A  10     -13.921 -32.088 -42.195  1.00 82.15           H  
ATOM    135  O   GLU A  10     -10.586 -29.456 -41.714  1.00 82.15           O  
ATOM    136  CG  GLU A  10     -13.064 -31.446 -40.322  1.00 82.15           C  
ATOM    137  HG2 GLU A  10     -13.431 -30.421 -40.267  1.00 82.15           H  
ATOM    138  HG3 GLU A  10     -12.075 -31.470 -39.865  1.00 82.15           H  
ATOM    139  CD  GLU A  10     -14.044 -32.332 -39.520  1.00 82.15           C  
ATOM    140  OE1 GLU A  10     -13.917 -32.397 -38.270  1.00 82.15           O  
ATOM    141  OE2 GLU A  10     -15.043 -32.811 -40.118  1.00 82.15           O  
ATOM    142  N   ARG A  11      -9.998 -31.115 -43.118  1.00 86.07           N  
ATOM    143  H   ARG A  11     -10.321 -31.906 -43.658  1.00 86.07           H  
ATOM    144  CA  ARG A  11      -8.557 -30.820 -43.089  1.00 86.07           C  
ATOM    145  HA  ARG A  11      -8.223 -30.828 -42.051  1.00 86.07           H  
ATOM    146  C   ARG A  11      -8.263 -29.419 -43.623  1.00 86.07           C  
ATOM    147  CB  ARG A  11      -7.785 -31.901 -43.863  1.00 86.07           C  
ATOM    148  HB2 ARG A  11      -8.060 -31.864 -44.917  1.00 86.07           H  
ATOM    149  HB3 ARG A  11      -8.060 -32.880 -43.469  1.00 86.07           H  
ATOM    150  O   ARG A  11      -7.632 -28.630 -42.928  1.00 86.07           O  
ATOM    151  CG  ARG A  11      -6.264 -31.717 -43.711  1.00 86.07           C  
ATOM    152  HG2 ARG A  11      -5.962 -30.751 -44.116  1.00 86.07           H  
ATOM    153  HG3 ARG A  11      -6.013 -31.732 -42.650  1.00 86.07           H  
ATOM    154  CD  ARG A  11      -5.459 -32.819 -44.413  1.00 86.07           C  
ATOM    155  HD2 ARG A  11      -4.413 -32.694 -44.133  1.00 86.07           H  
ATOM    156  HD3 ARG A  11      -5.794 -33.790 -44.049  1.00 86.07           H  
ATOM    157  NE  ARG A  11      -5.563 -32.716 -45.880  1.00 86.07           N  
ATOM    158  HE  ARG A  11      -5.268 -31.827 -46.258  1.00 86.07           H  
ATOM    159  NH1 ARG A  11      -6.390 -34.821 -46.378  1.00 86.07           N  
ATOM    160 HH11 ARG A  11      -6.349 -35.104 -45.409  1.00 86.07           H  
ATOM    161 HH12 ARG A  11      -6.984 -35.315 -47.028  1.00 86.07           H  
ATOM    162  NH2 ARG A  11      -6.224 -33.323 -47.969  1.00 86.07           N  
ATOM    163 HH21 ARG A  11      -6.058 -32.382 -48.296  1.00 86.07           H  
ATOM    164 HH22 ARG A  11      -6.831 -33.960 -48.465  1.00 86.07           H  
ATOM    165  CZ  ARG A  11      -6.036 -33.618 -46.721  1.00 86.07           C  
ATOM    166  N   LEU A  12      -8.790 -29.085 -44.804  1.00 86.51           N  
ATOM    167  H   LEU A  12      -9.315 -29.785 -45.310  1.00 86.51           H  
ATOM    168  CA  LEU A  12      -8.598 -27.767 -45.419  1.00 86.51           C  
ATOM    169  HA  LEU A  12      -7.530 -27.603 -45.563  1.00 86.51           H  
ATOM    170  C   LEU A  12      -9.134 -26.634 -44.525  1.00 86.51           C  
ATOM    171  CB  LEU A  12      -9.316 -27.760 -46.782  1.00 86.51           C  
ATOM    172  HB2 LEU A  12     -10.389 -27.710 -46.602  1.00 86.51           H  
ATOM    173  HB3 LEU A  12      -9.111 -28.694 -47.304  1.00 86.51           H  
ATOM    174  O   LEU A  12      -8.536 -25.565 -44.439  1.00 86.51           O  
ATOM    175  CG  LEU A  12      -8.878 -26.596 -47.689  1.00 86.51           C  
ATOM    176  HG  LEU A  12      -8.626 -25.719 -47.093  1.00 86.51           H  
ATOM    177  CD1 LEU A  12      -7.667 -27.000 -48.531  1.00 86.51           C  
ATOM    178 HD11 LEU A  12      -7.346 -26.158 -49.144  1.00 86.51           H  
ATOM    179 HD12 LEU A  12      -6.844 -27.266 -47.867  1.00 86.51           H  
ATOM    180 HD13 LEU A  12      -7.904 -27.854 -49.165  1.00 86.51           H  
ATOM    181  CD2 LEU A  12     -10.015 -26.205 -48.637  1.00 86.51           C  
ATOM    182 HD21 LEU A  12     -10.300 -27.067 -49.240  1.00 86.51           H  
ATOM    183 HD22 LEU A  12     -10.867 -25.866 -48.046  1.00 86.51           H  
ATOM    184 HD23 LEU A  12      -9.682 -25.389 -49.278  1.00 86.51           H  
ATOM    185  N   LEU A  13     -10.266 -26.858 -43.851  1.00 90.24           N  
ATOM    186  H   LEU A  13     -10.735 -27.744 -43.979  1.00 90.24           H  
ATOM    187  CA  LEU A  13     -10.840 -25.882 -42.925  1.00 90.24           C  
ATOM    188  HA  LEU A  13     -10.788 -24.894 -43.382  1.00 90.24           H  
ATOM    189  C   LEU A  13     -10.048 -25.774 -41.618  1.00 90.24           C  
ATOM    190  CB  LEU A  13     -12.310 -26.232 -42.655  1.00 90.24           C  
ATOM    191  HB2 LEU A  13     -12.374 -27.287 -42.386  1.00 90.24           H  
ATOM    192  HB3 LEU A  13     -12.659 -25.651 -41.801  1.00 90.24           H  
ATOM    193  O   LEU A  13      -9.915 -24.675 -41.092  1.00 90.24           O  
ATOM    194  CG  LEU A  13     -13.240 -25.947 -43.847  1.00 90.24           C  
ATOM    195  HG  LEU A  13     -12.857 -26.421 -44.751  1.00 90.24           H  
ATOM    196  CD1 LEU A  13     -14.620 -26.523 -43.550  1.00 90.24           C  
ATOM    197 HD11 LEU A  13     -15.003 -26.099 -42.622  1.00 90.24           H  
ATOM    198 HD12 LEU A  13     -14.527 -27.604 -43.450  1.00 90.24           H  
ATOM    199 HD13 LEU A  13     -15.303 -26.302 -44.370  1.00 90.24           H  
ATOM    200  CD2 LEU A  13     -13.388 -24.449 -44.121  1.00 90.24           C  
ATOM    201 HD21 LEU A  13     -12.452 -24.048 -44.510  1.00 90.24           H  
ATOM    202 HD22 LEU A  13     -13.636 -23.928 -43.197  1.00 90.24           H  
ATOM    203 HD23 LEU A  13     -14.171 -24.276 -44.859  1.00 90.24           H  
ATOM    204  N   THR A  14      -9.498 -26.872 -41.102  1.00 90.33           N  
ATOM    205  H   THR A  14      -9.647 -27.756 -41.568  1.00 90.33           H  
ATOM    206  CA  THR A  14      -8.640 -26.842 -39.906  1.00 90.33           C  
ATOM    207  HA  THR A  14      -9.152 -26.304 -39.108  1.00 90.33           H  
ATOM    208  C   THR A  14      -7.348 -26.081 -40.185  1.00 90.33           C  
ATOM    209  CB  THR A  14      -8.341 -28.256 -39.393  1.00 90.33           C  
ATOM    210  HB  THR A  14      -7.770 -28.810 -40.139  1.00 90.33           H  
ATOM    211  O   THR A  14      -6.980 -25.211 -39.400  1.00 90.33           O  
ATOM    212  CG2 THR A  14      -7.568 -28.236 -38.076  1.00 90.33           C  
ATOM    213 HG21 THR A  14      -8.088 -27.616 -37.345  1.00 90.33           H  
ATOM    214 HG22 THR A  14      -6.565 -27.841 -38.238  1.00 90.33           H  
ATOM    215 HG23 THR A  14      -7.482 -29.252 -37.689  1.00 90.33           H  
ATOM    216  OG1 THR A  14      -9.553 -28.936 -39.147  1.00 90.33           O  
ATOM    217  HG1 THR A  14      -9.939 -29.154 -39.998  1.00 90.33           H  
ATOM    218  N   GLU A  15      -6.723 -26.326 -41.340  1.00 89.52           N  
ATOM    219  H   GLU A  15      -7.061 -27.073 -41.930  1.00 89.52           H  
ATOM    220  CA  GLU A  15      -5.559 -25.567 -41.813  1.00 89.52           C  
ATOM    221  HA  GLU A  15      -4.747 -25.655 -41.091  1.00 89.52           H  
ATOM    222  C   GLU A  15      -5.886 -24.073 -41.961  1.00 89.52           C  
ATOM    223  CB  GLU A  15      -5.088 -26.138 -43.163  1.00 89.52           C  
ATOM    224  HB2 GLU A  15      -5.952 -26.233 -43.821  1.00 89.52           H  
ATOM    225  HB3 GLU A  15      -4.389 -25.434 -43.616  1.00 89.52           H  
ATOM    226  O   GLU A  15      -5.101 -23.228 -41.529  1.00 89.52           O  
ATOM    227  CG  GLU A  15      -4.381 -27.500 -43.038  1.00 89.52           C  
ATOM    228  HG2 GLU A  15      -3.441 -27.355 -42.506  1.00 89.52           H  
ATOM    229  HG3 GLU A  15      -5.000 -28.170 -42.440  1.00 89.52           H  
ATOM    230  CD  GLU A  15      -4.101 -28.174 -44.398  1.00 89.52           C  
ATOM    231  OE1 GLU A  15      -3.650 -29.344 -44.391  1.00 89.52           O  
ATOM    232  OE2 GLU A  15      -4.382 -27.565 -45.458  1.00 89.52           O  
ATOM    233  N   LEU A  16      -7.067 -23.730 -42.496  1.00 90.60           N  
ATOM    234  H   LEU A  16      -7.646 -24.463 -42.883  1.00 90.60           H  
ATOM    235  CA  LEU A  16      -7.536 -22.343 -42.570  1.00 90.60           C  
ATOM    236  HA  LEU A  16      -6.790 -21.767 -43.117  1.00 90.60           H  
ATOM    237  C   LEU A  16      -7.655 -21.711 -41.175  1.00 90.60           C  
ATOM    238  CB  LEU A  16      -8.870 -22.286 -43.342  1.00 90.60           C  
ATOM    239  HB2 LEU A  16      -9.588 -22.934 -42.840  1.00 90.60           H  
ATOM    240  HB3 LEU A  16      -8.714 -22.679 -44.346  1.00 90.60           H  
ATOM    241  O   LEU A  16      -7.133 -20.620 -40.960  1.00 90.60           O  
ATOM    242  CG  LEU A  16      -9.492 -20.878 -43.439  1.00 90.60           C  
ATOM    243  HG  LEU A  16      -9.585 -20.440 -42.445  1.00 90.60           H  
ATOM    244  CD1 LEU A  16      -8.658 -19.946 -44.318  1.00 90.60           C  
ATOM    245 HD11 LEU A  16      -7.675 -19.800 -43.870  1.00 90.60           H  
ATOM    246 HD12 LEU A  16      -8.543 -20.363 -45.318  1.00 90.60           H  
ATOM    247 HD13 LEU A  16      -9.134 -18.967 -44.378  1.00 90.60           H  
ATOM    248  CD2 LEU A  16     -10.901 -20.975 -44.029  1.00 90.60           C  
ATOM    249 HD21 LEU A  16     -10.856 -21.400 -45.032  1.00 90.60           H  
ATOM    250 HD22 LEU A  16     -11.519 -21.606 -43.391  1.00 90.60           H  
ATOM    251 HD23 LEU A  16     -11.346 -19.980 -44.075  1.00 90.60           H  
ATOM    252  N   VAL A  17      -8.310 -22.380 -40.218  1.00 92.10           N  
ATOM    253  H   VAL A  17      -8.703 -23.283 -40.443  1.00 92.10           H  
ATOM    254  CA  VAL A  17      -8.466 -21.845 -38.853  1.00 92.10           C  
ATOM    255  HA  VAL A  17      -8.887 -20.842 -38.928  1.00 92.10           H  
ATOM    256  C   VAL A  17      -7.110 -21.677 -38.169  1.00 92.10           C  
ATOM    257  CB  VAL A  17      -9.415 -22.698 -37.986  1.00 92.10           C  
ATOM    258  HB  VAL A  17      -9.049 -23.723 -37.937  1.00 92.10           H  
ATOM    259  O   VAL A  17      -6.870 -20.638 -37.559  1.00 92.10           O  
ATOM    260  CG1 VAL A  17      -9.515 -22.140 -36.559  1.00 92.10           C  
ATOM    261 HG11 VAL A  17     -10.245 -22.719 -35.993  1.00 92.10           H  
ATOM    262 HG12 VAL A  17      -8.556 -22.203 -36.045  1.00 92.10           H  
ATOM    263 HG13 VAL A  17      -9.829 -21.096 -36.589  1.00 92.10           H  
ATOM    264  CG2 VAL A  17     -10.852 -22.698 -38.523  1.00 92.10           C  
ATOM    265 HG21 VAL A  17     -11.484 -23.307 -37.876  1.00 92.10           H  
ATOM    266 HG22 VAL A  17     -11.242 -21.681 -38.552  1.00 92.10           H  
ATOM    267 HG23 VAL A  17     -10.888 -23.117 -39.529  1.00 92.10           H  
ATOM    268  N   GLN A  18      -6.213 -22.658 -38.279  1.00 90.40           N  
ATOM    269  H   GLN A  18      -6.460 -23.482 -38.808  1.00 90.40           H  
ATOM    270  CA  GLN A  18      -4.875 -22.594 -37.684  1.00 90.40           C  
ATOM    271  HA  GLN A  18      -4.964 -22.399 -36.615  1.00 90.40           H  
ATOM    272  C   GLN A  18      -4.029 -21.470 -38.282  1.00 90.40           C  
ATOM    273  CB  GLN A  18      -4.162 -23.934 -37.885  1.00 90.40           C  
ATOM    274  HB2 GLN A  18      -4.276 -24.253 -38.921  1.00 90.40           H  
ATOM    275  HB3 GLN A  18      -3.099 -23.815 -37.678  1.00 90.40           H  
ATOM    276  O   GLN A  18      -3.350 -20.766 -37.532  1.00 90.40           O  
ATOM    277  CG  GLN A  18      -4.715 -25.001 -36.936  1.00 90.40           C  
ATOM    278  HG2 GLN A  18      -5.799 -25.064 -37.033  1.00 90.40           H  
ATOM    279  HG3 GLN A  18      -4.482 -24.711 -35.912  1.00 90.40           H  
ATOM    280  CD  GLN A  18      -4.142 -26.385 -37.208  1.00 90.40           C  
ATOM    281  NE2 GLN A  18      -4.200 -27.272 -36.242  1.00 90.40           N  
ATOM    282 HE21 GLN A  18      -4.514 -26.983 -35.327  1.00 90.40           H  
ATOM    283 HE22 GLN A  18      -3.848 -28.192 -36.465  1.00 90.40           H  
ATOM    284  OE1 GLN A  18      -3.666 -26.716 -38.279  1.00 90.40           O  
ATOM    285  N   ALA A  19      -4.095 -21.272 -39.602  1.00 89.66           N  
ATOM    286  H   ALA A  19      -4.642 -21.909 -40.164  1.00 89.66           H  
ATOM    287  CA  ALA A  19      -3.389 -20.197 -40.290  1.00 89.66           C  
ATOM    288  HA  ALA A  19      -2.335 -20.242 -40.019  1.00 89.66           H  
ATOM    289  C   ALA A  19      -3.902 -18.813 -39.870  1.00 89.66           C  
ATOM    290  CB  ALA A  19      -3.513 -20.414 -41.803  1.00 89.66           C  
ATOM    291  HB1 ALA A  19      -4.561 -20.388 -42.102  1.00 89.66           H  
ATOM    292  HB2 ALA A  19      -3.091 -21.382 -42.073  1.00 89.66           H  
ATOM    293  HB3 ALA A  19      -2.971 -19.629 -42.331  1.00 89.66           H  
ATOM    294  O   ALA A  19      -3.097 -17.944 -39.534  1.00 89.66           O  
ATOM    295  N   GLU A  20      -5.223 -18.615 -39.823  1.00 91.45           N  
ATOM    296  H   GLU A  20      -5.843 -19.351 -40.131  1.00 91.45           H  
ATOM    297  CA  GLU A  20      -5.803 -17.347 -39.363  1.00 91.45           C  
ATOM    298  HA  GLU A  20      -5.335 -16.528 -39.909  1.00 91.45           H  
ATOM    299  C   GLU A  20      -5.511 -17.103 -37.881  1.00 91.45           C  
ATOM    300  CB  GLU A  20      -7.319 -17.309 -39.614  1.00 91.45           C  
ATOM    301  HB2 GLU A  20      -7.734 -16.418 -39.144  1.00 91.45           H  
ATOM    302  HB3 GLU A  20      -7.778 -18.177 -39.140  1.00 91.45           H  
ATOM    303  O   GLU A  20      -5.143 -15.994 -37.498  1.00 91.45           O  
ATOM    304  CG  GLU A  20      -7.710 -17.299 -41.100  1.00 91.45           C  
ATOM    305  HG2 GLU A  20      -7.310 -18.189 -41.586  1.00 91.45           H  
ATOM    306  HG3 GLU A  20      -8.797 -17.358 -41.157  1.00 91.45           H  
ATOM    307  CD  GLU A  20      -7.252 -16.064 -41.894  1.00 91.45           C  
ATOM    308  OE1 GLU A  20      -7.508 -16.080 -43.120  1.00 91.45           O  
ATOM    309  OE2 GLU A  20      -6.705 -15.097 -41.301  1.00 91.45           O  
ATOM    310  N   ALA A  21      -5.598 -18.139 -37.045  1.00 89.25           N  
ATOM    311  H   ALA A  21      -5.921 -19.027 -37.400  1.00 89.25           H  
ATOM    312  CA  ALA A  21      -5.296 -18.027 -35.625  1.00 89.25           C  
ATOM    313  HA  ALA A  21      -5.892 -17.206 -35.227  1.00 89.25           H  
ATOM    314  C   ALA A  21      -3.823 -17.671 -35.376  1.00 89.25           C  
ATOM    315  CB  ALA A  21      -5.713 -19.327 -34.929  1.00 89.25           C  
ATOM    316  HB1 ALA A  21      -5.488 -19.267 -33.864  1.00 89.25           H  
ATOM    317  HB2 ALA A  21      -6.785 -19.478 -35.056  1.00 89.25           H  
ATOM    318  HB3 ALA A  21      -5.181 -20.173 -35.363  1.00 89.25           H  
ATOM    319  O   ALA A  21      -3.528 -16.778 -34.582  1.00 89.25           O  
ATOM    320  N   ALA A  22      -2.898 -18.314 -36.094  1.00 87.24           N  
ATOM    321  H   ALA A  22      -3.198 -19.031 -36.738  1.00 87.24           H  
ATOM    322  CA  ALA A  22      -1.477 -17.991 -36.040  1.00 87.24           C  
ATOM    323  HA  ALA A  22      -1.128 -18.092 -35.013  1.00 87.24           H  
ATOM    324  C   ALA A  22      -1.216 -16.544 -36.477  1.00 87.24           C  
ATOM    325  CB  ALA A  22      -0.720 -18.988 -36.923  1.00 87.24           C  
ATOM    326  HB1 ALA A  22      -0.829 -19.995 -36.523  1.00 87.24           H  
ATOM    327  HB2 ALA A  22       0.339 -18.733 -36.959  1.00 87.24           H  
ATOM    328  HB3 ALA A  22      -1.114 -18.961 -37.939  1.00 87.24           H  
ATOM    329  O   ALA A  22      -0.498 -15.823 -35.786  1.00 87.24           O  
ATOM    330  N   ALA A  23      -1.839 -16.099 -37.572  1.00 85.57           N  
ATOM    331  H   ALA A  23      -2.412 -16.738 -38.103  1.00 85.57           H  
ATOM    332  CA  ALA A  23      -1.688 -14.734 -38.064  1.00 85.57           C  
ATOM    333  HA  ALA A  23      -0.627 -14.545 -38.225  1.00 85.57           H  
ATOM    334  C   ALA A  23      -2.193 -13.686 -37.056  1.00 85.57           C  
ATOM    335  CB  ALA A  23      -2.411 -14.622 -39.411  1.00 85.57           C  
ATOM    336  HB1 ALA A  23      -2.016 -15.366 -40.104  1.00 85.57           H  
ATOM    337  HB2 ALA A  23      -2.246 -13.628 -39.826  1.00 85.57           H  
ATOM    338  HB3 ALA A  23      -3.479 -14.791 -39.280  1.00 85.57           H  
ATOM    339  O   ALA A  23      -1.538 -12.661 -36.875  1.00 85.57           O  
ATOM    340  N   VAL A  24      -3.314 -13.945 -36.373  1.00 83.09           N  
ATOM    341  H   VAL A  24      -3.821 -14.789 -36.598  1.00 83.09           H  
ATOM    342  CA  VAL A  24      -3.878 -13.050 -35.342  1.00 83.09           C  
ATOM    343  HA  VAL A  24      -3.974 -12.044 -35.751  1.00 83.09           H  
ATOM    344  C   VAL A  24      -2.976 -12.941 -34.112  1.00 83.09           C  
ATOM    345  CB  VAL A  24      -5.276 -13.541 -34.929  1.00 83.09           C  
ATOM    346  HB  VAL A  24      -5.241 -14.608 -34.712  1.00 83.09           H  
ATOM    347  O   VAL A  24      -2.762 -11.844 -33.591  1.00 83.09           O  
ATOM    348  CG1 VAL A  24      -5.819 -12.814 -33.699  1.00 83.09           C  
ATOM    349 HG11 VAL A  24      -5.731 -11.735 -33.827  1.00 83.09           H  
ATOM    350 HG12 VAL A  24      -5.265 -13.119 -32.812  1.00 83.09           H  
ATOM    351 HG13 VAL A  24      -6.867 -13.077 -33.556  1.00 83.09           H  
ATOM    352  CG2 VAL A  24      -6.271 -13.300 -36.060  1.00 83.09           C  
ATOM    353 HG21 VAL A  24      -5.893 -13.717 -36.993  1.00 83.09           H  
ATOM    354 HG22 VAL A  24      -6.427 -12.229 -36.188  1.00 83.09           H  
ATOM    355 HG23 VAL A  24      -7.215 -13.785 -35.815  1.00 83.09           H  
ATOM    356  N   LEU A  25      -2.416 -14.067 -33.664  1.00 81.51           N  
ATOM    357  H   LEU A  25      -2.664 -14.937 -34.114  1.00 81.51           H  
ATOM    358  CA  LEU A  25      -1.483 -14.117 -32.534  1.00 81.51           C  
ATOM    359  HA  LEU A  25      -1.850 -13.464 -31.743  1.00 81.51           H  
ATOM    360  C   LEU A  25      -0.072 -13.604 -32.887  1.00 81.51           C  
ATOM    361  CB  LEU A  25      -1.430 -15.558 -32.004  1.00 81.51           C  
ATOM    362  HB2 LEU A  25      -1.167 -16.214 -32.834  1.00 81.51           H  
ATOM    363  HB3 LEU A  25      -0.635 -15.627 -31.262  1.00 81.51           H  
ATOM    364  O   LEU A  25       0.765 -13.440 -32.001  1.00 81.51           O  
ATOM    365  CG  LEU A  25      -2.731 -16.070 -31.359  1.00 81.51           C  
ATOM    366  HG  LEU A  25      -3.558 -15.976 -32.064  1.00 81.51           H  
ATOM    367  CD1 LEU A  25      -2.529 -17.549 -31.035  1.00 81.51           C  
ATOM    368 HD11 LEU A  25      -3.337 -17.898 -30.392  1.00 81.51           H  
ATOM    369 HD12 LEU A  25      -1.588 -17.687 -30.502  1.00 81.51           H  
ATOM    370 HD13 LEU A  25      -2.514 -18.125 -31.961  1.00 81.51           H  
ATOM    371  CD2 LEU A  25      -3.102 -15.317 -30.081  1.00 81.51           C  
ATOM    372 HD21 LEU A  25      -4.010 -15.743 -29.654  1.00 81.51           H  
ATOM    373 HD22 LEU A  25      -3.298 -14.266 -30.296  1.00 81.51           H  
ATOM    374 HD23 LEU A  25      -2.299 -15.398 -29.349  1.00 81.51           H  
ATOM    375  N   GLY A  26       0.201 -13.337 -34.170  1.00 76.87           N  
ATOM    376  H   GLY A  26      -0.536 -13.479 -34.846  1.00 76.87           H  
ATOM    377  CA  GLY A  26       1.487 -12.825 -34.652  1.00 76.87           C  
ATOM    378  HA2 GLY A  26       1.890 -12.117 -33.928  1.00 76.87           H  
ATOM    379  HA3 GLY A  26       1.312 -12.296 -35.589  1.00 76.87           H  
ATOM    380  C   GLY A  26       2.550 -13.900 -34.915  1.00 76.87           C  
ATOM    381  O   GLY A  26       3.742 -13.596 -34.940  1.00 76.87           O  
ATOM    382  N   HIS A  27       2.154 -15.158 -35.114  1.00 78.78           N  
ATOM    383  H   HIS A  27       1.160 -15.338 -35.136  1.00 78.78           H  
ATOM    384  CA  HIS A  27       3.055 -16.241 -35.506  1.00 78.78           C  
ATOM    385  HA  HIS A  27       4.021 -16.069 -35.032  1.00 78.78           H  
ATOM    386  C   HIS A  27       3.283 -16.274 -37.030  1.00 78.78           C  
ATOM    387  CB  HIS A  27       2.517 -17.580 -34.989  1.00 78.78           C  
ATOM    388  HB2 HIS A  27       3.126 -18.387 -35.396  1.00 78.78           H  
ATOM    389  HB3 HIS A  27       1.498 -17.715 -35.354  1.00 78.78           H  
ATOM    390  O   HIS A  27       2.366 -16.082 -37.821  1.00 78.78           O  
ATOM    391  CG  HIS A  27       2.512 -17.707 -33.487  1.00 78.78           C  
ATOM    392  CD2 HIS A  27       1.418 -17.901 -32.686  1.00 78.78           C  
ATOM    393  HD2 HIS A  27       0.392 -17.974 -33.015  1.00 78.78           H  
ATOM    394  ND1 HIS A  27       3.617 -17.695 -32.663  1.00 78.78           N  
ATOM    395  HD1 HIS A  27       4.571 -17.513 -32.942  1.00 78.78           H  
ATOM    396  CE1 HIS A  27       3.197 -17.870 -31.400  1.00 78.78           C  
ATOM    397  HE1 HIS A  27       3.830 -17.878 -30.525  1.00 78.78           H  
ATOM    398  NE2 HIS A  27       1.867 -18.018 -31.368  1.00 78.78           N  
ATOM    399  N   VAL A  28       4.517 -16.577 -37.453  1.00 71.39           N  
ATOM    400  H   VAL A  28       5.240 -16.678 -36.756  1.00 71.39           H  
ATOM    401  CA  VAL A  28       4.912 -16.681 -38.878  1.00 71.39           C  
ATOM    402  HA  VAL A  28       4.398 -15.896 -39.432  1.00 71.39           H  
ATOM    403  C   VAL A  28       4.500 -17.991 -39.561  1.00 71.39           C  
ATOM    404  CB  VAL A  28       6.433 -16.483 -39.067  1.00 71.39           C  
ATOM    405  HB  VAL A  28       6.735 -16.931 -40.013  1.00 71.39           H  
ATOM    406  O   VAL A  28       4.470 -18.044 -40.787  1.00 71.39           O  
ATOM    407  CG1 VAL A  28       6.787 -14.998 -39.156  1.00 71.39           C  
ATOM    408 HG11 VAL A  28       6.257 -14.546 -39.994  1.00 71.39           H  
ATOM    409 HG12 VAL A  28       7.859 -14.879 -39.312  1.00 71.39           H  
ATOM    410 HG13 VAL A  28       6.496 -14.488 -38.237  1.00 71.39           H  
ATOM    411  CG2 VAL A  28       7.275 -17.130 -37.954  1.00 71.39           C  
ATOM    412 HG21 VAL A  28       8.328 -17.083 -38.230  1.00 71.39           H  
ATOM    413 HG22 VAL A  28       7.144 -16.603 -37.009  1.00 71.39           H  
ATOM    414 HG23 VAL A  28       6.995 -18.177 -37.838  1.00 71.39           H  
ATOM    415  N   SER A  29       4.206 -19.045 -38.795  1.00 75.49           N  
ATOM    416  H   SER A  29       4.145 -18.905 -37.797  1.00 75.49           H  
ATOM    417  CA  SER A  29       3.739 -20.336 -39.314  1.00 75.49           C  
ATOM    418  HA  SER A  29       3.540 -20.248 -40.382  1.00 75.49           H  
ATOM    419  C   SER A  29       2.437 -20.740 -38.630  1.00 75.49           C  
ATOM    420  CB  SER A  29       4.785 -21.449 -39.135  1.00 75.49           C  
ATOM    421  HB2 SER A  29       5.019 -21.573 -38.077  1.00 75.49           H  
ATOM    422  HB3 SER A  29       5.691 -21.200 -39.688  1.00 75.49           H  
ATOM    423  O   SER A  29       2.308 -20.592 -37.412  1.00 75.49           O  
ATOM    424  OG  SER A  29       4.223 -22.647 -39.642  1.00 75.49           O  
ATOM    425  HG  SER A  29       4.791 -23.416 -39.551  1.00 75.49           H  
ATOM    426  N   ALA A  30       1.514 -21.310 -39.409  1.00 76.15           N  
ATOM    427  H   ALA A  30       1.739 -21.449 -40.384  1.00 76.15           H  
ATOM    428  CA  ALA A  30       0.293 -21.940 -38.912  1.00 76.15           C  
ATOM    429  HA  ALA A  30      -0.314 -21.194 -38.400  1.00 76.15           H  
ATOM    430  C   ALA A  30       0.584 -23.073 -37.908  1.00 76.15           C  
ATOM    431  CB  ALA A  30      -0.497 -22.458 -40.118  1.00 76.15           C  
ATOM    432  HB1 ALA A  30       0.059 -23.252 -40.617  1.00 76.15           H  
ATOM    433  HB2 ALA A  30      -0.684 -21.649 -40.824  1.00 76.15           H  
ATOM    434  HB3 ALA A  30      -1.451 -22.863 -39.780  1.00 76.15           H  
ATOM    435  O   ALA A  30      -0.204 -23.291 -36.993  1.00 76.15           O  
ATOM    436  N   ASP A  31       1.747 -23.732 -38.008  1.00 71.19           N  
ATOM    437  H   ASP A  31       2.343 -23.533 -38.800  1.00 71.19           H  
ATOM    438  CA  ASP A  31       2.146 -24.835 -37.119  1.00 71.19           C  
ATOM    439  HA  ASP A  31       1.414 -25.638 -37.204  1.00 71.19           H  
ATOM    440  C   ASP A  31       2.231 -24.422 -35.637  1.00 71.19           C  
ATOM    441  CB  ASP A  31       3.521 -25.382 -37.538  1.00 71.19           C  
ATOM    442  HB2 ASP A  31       3.788 -26.203 -36.874  1.00 71.19           H  
ATOM    443  HB3 ASP A  31       4.262 -24.594 -37.404  1.00 71.19           H  
ATOM    444  O   ASP A  31       2.190 -25.270 -34.746  1.00 71.19           O  
ATOM    445  CG  ASP A  31       3.584 -25.896 -38.975  1.00 71.19           C  
ATOM    446  OD1 ASP A  31       2.618 -26.554 -39.413  1.00 71.19           O  
ATOM    447  OD2 ASP A  31       4.616 -25.594 -39.620  1.00 71.19           O  
ATOM    448  N   ALA A  32       2.356 -23.120 -35.350  1.00 71.20           N  
ATOM    449  H   ALA A  32       2.328 -22.462 -36.116  1.00 71.20           H  
ATOM    450  CA  ALA A  32       2.509 -22.608 -33.991  1.00 71.20           C  
ATOM    451  HA  ALA A  32       3.319 -23.151 -33.506  1.00 71.20           H  
ATOM    452  C   ALA A  32       1.252 -22.793 -33.124  1.00 71.20           C  
ATOM    453  CB  ALA A  32       2.895 -21.129 -34.082  1.00 71.20           C  
ATOM    454  HB1 ALA A  32       3.057 -20.731 -33.080  1.00 71.20           H  
ATOM    455  HB2 ALA A  32       3.810 -21.017 -34.664  1.00 71.20           H  
ATOM    456  HB3 ALA A  32       2.092 -20.568 -34.561  1.00 71.20           H  
ATOM    457  O   ALA A  32       1.360 -22.921 -31.902  1.00 71.20           O  
ATOM    458  N   THR A  33       0.059 -22.815 -33.719  1.00 78.49           N  
ATOM    459  H   THR A  33       0.002 -22.769 -34.726  1.00 78.49           H  
ATOM    460  CA  THR A  33      -1.192 -22.982 -32.966  1.00 78.49           C  
ATOM    461  HA  THR A  33      -1.103 -22.469 -32.009  1.00 78.49           H  
ATOM    462  C   THR A  33      -1.448 -24.452 -32.638  1.00 78.49           C  
ATOM    463  CB  THR A  33      -2.372 -22.334 -33.711  1.00 78.49           C  
ATOM    464  HB  THR A  33      -3.311 -22.645 -33.254  1.00 78.49           H  
ATOM    465  O   THR A  33      -1.733 -24.784 -31.480  1.00 78.49           O  
ATOM    466  CG2 THR A  33      -2.268 -20.813 -33.654  1.00 78.49           C  
ATOM    467 HG21 THR A  33      -2.074 -20.486 -32.632  1.00 78.49           H  
ATOM    468 HG22 THR A  33      -1.443 -20.469 -34.277  1.00 78.49           H  
ATOM    469 HG23 THR A  33      -3.200 -20.367 -34.001  1.00 78.49           H  
ATOM    470  OG1 THR A  33      -2.354 -22.686 -35.072  1.00 78.49           O  
ATOM    471  HG1 THR A  33      -2.582 -21.920 -35.605  1.00 78.49           H  
ATOM    472  N   GLY A  34      -1.258 -25.350 -33.611  1.00 72.87           N  
ATOM    473  H   GLY A  34      -1.020 -24.997 -34.527  1.00 72.87           H  
ATOM    474  CA  GLY A  34      -1.658 -26.754 -33.494  1.00 72.87           C  
ATOM    475  HA2 GLY A  34      -1.120 -27.215 -32.666  1.00 72.87           H  
ATOM    476  HA3 GLY A  34      -1.411 -27.283 -34.414  1.00 72.87           H  
ATOM    477  C   GLY A  34      -3.167 -26.872 -33.247  1.00 72.87           C  
ATOM    478  O   GLY A  34      -3.931 -25.997 -33.640  1.00 72.87           O  
ATOM    479  N   ASP A  35      -3.624 -27.933 -32.582  1.00 78.89           N  
ATOM    480  H   ASP A  35      -2.979 -28.664 -32.319  1.00 78.89           H  
ATOM    481  CA  ASP A  35      -5.027 -28.055 -32.135  1.00 78.89           C  
ATOM    482  HA  ASP A  35      -5.607 -27.287 -32.649  1.00 78.89           H  
ATOM    483  C   ASP A  35      -5.192 -27.740 -30.636  1.00 78.89           C  
ATOM    484  CB  ASP A  35      -5.622 -29.403 -32.565  1.00 78.89           C  
ATOM    485  HB2 ASP A  35      -5.241 -30.194 -31.919  1.00 78.89           H  
ATOM    486  HB3 ASP A  35      -5.316 -29.617 -33.589  1.00 78.89           H  
ATOM    487  O   ASP A  35      -5.934 -28.390 -29.891  1.00 78.89           O  
ATOM    488  CG  ASP A  35      -7.152 -29.367 -32.524  1.00 78.89           C  
ATOM    489  OD1 ASP A  35      -7.730 -28.328 -32.913  1.00 78.89           O  
ATOM    490  OD2 ASP A  35      -7.785 -30.378 -32.152  1.00 78.89           O  
ATOM    491  N   ARG A  36      -4.413 -26.770 -30.147  1.00 74.59           N  
ATOM    492  H   ARG A  36      -3.878 -26.215 -30.800  1.00 74.59           H  
ATOM    493  CA  ARG A  36      -4.447 -26.358 -28.741  1.00 74.59           C  
ATOM    494  HA  ARG A  36      -4.549 -27.256 -28.132  1.00 74.59           H  
ATOM    495  C   ARG A  36      -5.655 -25.462 -28.462  1.00 74.59           C  
ATOM    496  CB  ARG A  36      -3.144 -25.664 -28.344  1.00 74.59           C  
ATOM    497  HB2 ARG A  36      -3.255 -25.244 -27.344  1.00 74.59           H  
ATOM    498  HB3 ARG A  36      -2.942 -24.852 -29.043  1.00 74.59           H  
ATOM    499  O   ARG A  36      -6.099 -24.754 -29.368  1.00 74.59           O  
ATOM    500  CG  ARG A  36      -1.977 -26.658 -28.337  1.00 74.59           C  
ATOM    501  HG2 ARG A  36      -1.779 -27.018 -29.347  1.00 74.59           H  
ATOM    502  HG3 ARG A  36      -2.240 -27.507 -27.707  1.00 74.59           H  
ATOM    503  CD  ARG A  36      -0.713 -26.016 -27.766  1.00 74.59           C  
ATOM    504  HD2 ARG A  36       0.029 -26.798 -27.605  1.00 74.59           H  
ATOM    505  HD3 ARG A  36      -0.963 -25.578 -26.800  1.00 74.59           H  
ATOM    506  NE  ARG A  36      -0.142 -24.995 -28.668  1.00 74.59           N  
ATOM    507  HE  ARG A  36      -0.486 -24.961 -29.617  1.00 74.59           H  
ATOM    508  NH1 ARG A  36       1.089 -23.906 -27.064  1.00 74.59           N  
ATOM    509 HH11 ARG A  36       0.613 -24.441 -26.350  1.00 74.59           H  
ATOM    510 HH12 ARG A  36       1.635 -23.103 -26.788  1.00 74.59           H  
ATOM    511  NH2 ARG A  36       1.192 -23.207 -29.168  1.00 74.59           N  
ATOM    512 HH21 ARG A  36       1.770 -22.434 -28.870  1.00 74.59           H  
ATOM    513 HH22 ARG A  36       0.989 -23.283 -30.154  1.00 74.59           H  
ATOM    514  CZ  ARG A  36       0.709 -24.052 -28.305  1.00 74.59           C  
ATOM    515  N   PRO A  37      -6.191 -25.484 -27.228  1.00 74.35           N  
ATOM    516  CA  PRO A  37      -7.235 -24.558 -26.833  1.00 74.35           C  
ATOM    517  HA  PRO A  37      -8.112 -24.833 -27.419  1.00 74.35           H  
ATOM    518  C   PRO A  37      -6.826 -23.102 -27.082  1.00 74.35           C  
ATOM    519  CB  PRO A  37      -7.517 -24.823 -25.352  1.00 74.35           C  
ATOM    520  HB2 PRO A  37      -6.906 -24.170 -24.729  1.00 74.35           H  
ATOM    521  HB3 PRO A  37      -8.574 -24.697 -25.115  1.00 74.35           H  
ATOM    522  O   PRO A  37      -5.699 -22.726 -26.769  1.00 74.35           O  
ATOM    523  CG  PRO A  37      -7.060 -26.267 -25.165  1.00 74.35           C  
ATOM    524  HG2 PRO A  37      -6.762 -26.466 -24.135  1.00 74.35           H  
ATOM    525  HG3 PRO A  37      -7.852 -26.947 -25.479  1.00 74.35           H  
ATOM    526  CD  PRO A  37      -5.877 -26.376 -26.124  1.00 74.35           C  
ATOM    527  HD2 PRO A  37      -5.763 -27.410 -26.447  1.00 74.35           H  
ATOM    528  HD3 PRO A  37      -4.967 -26.026 -25.635  1.00 74.35           H  
ATOM    529  N   PHE A  38      -7.732 -22.274 -27.603  1.00 79.55           N  
ATOM    530  H   PHE A  38      -8.624 -22.662 -27.876  1.00 79.55           H  
ATOM    531  CA  PHE A  38      -7.463 -20.870 -27.926  1.00 79.55           C  
ATOM    532  HA  PHE A  38      -6.684 -20.836 -28.688  1.00 79.55           H  
ATOM    533  C   PHE A  38      -6.934 -20.082 -26.715  1.00 79.55           C  
ATOM    534  CB  PHE A  38      -8.734 -20.240 -28.522  1.00 79.55           C  
ATOM    535  HB2 PHE A  38      -8.608 -19.158 -28.570  1.00 79.55           H  
ATOM    536  HB3 PHE A  38      -9.578 -20.437 -27.862  1.00 79.55           H  
ATOM    537  O   PHE A  38      -5.975 -19.322 -26.842  1.00 79.55           O  
ATOM    538  CG  PHE A  38      -9.061 -20.705 -29.931  1.00 79.55           C  
ATOM    539  CD1 PHE A  38      -8.150 -20.465 -30.975  1.00 79.55           C  
ATOM    540  HD1 PHE A  38      -7.219 -19.959 -30.766  1.00 79.55           H  
ATOM    541  CD2 PHE A  38     -10.281 -21.342 -30.222  1.00 79.55           C  
ATOM    542  HD2 PHE A  38     -11.005 -21.511 -29.439  1.00 79.55           H  
ATOM    543  CE1 PHE A  38      -8.434 -20.865 -32.290  1.00 79.55           C  
ATOM    544  HE1 PHE A  38      -7.726 -20.666 -33.081  1.00 79.55           H  
ATOM    545  CE2 PHE A  38     -10.568 -21.745 -31.540  1.00 79.55           C  
ATOM    546  HE2 PHE A  38     -11.507 -22.226 -31.770  1.00 79.55           H  
ATOM    547  CZ  PHE A  38      -9.647 -21.509 -32.572  1.00 79.55           C  
ATOM    548  HZ  PHE A  38      -9.877 -21.810 -33.584  1.00 79.55           H  
ATOM    549  N   SER A  39      -7.484 -20.330 -25.525  1.00 65.48           N  
ATOM    550  H   SER A  39      -8.221 -21.017 -25.459  1.00 65.48           H  
ATOM    551  CA  SER A  39      -7.030 -19.707 -24.276  1.00 65.48           C  
ATOM    552  HA  SER A  39      -7.107 -18.624 -24.372  1.00 65.48           H  
ATOM    553  C   SER A  39      -5.571 -20.028 -23.924  1.00 65.48           C  
ATOM    554  CB  SER A  39      -7.940 -20.153 -23.128  1.00 65.48           C  
ATOM    555  HB2 SER A  39      -8.929 -19.716 -23.264  1.00 65.48           H  
ATOM    556  HB3 SER A  39      -7.527 -19.795 -22.185  1.00 65.48           H  
ATOM    557  O   SER A  39      -4.858 -19.166 -23.424  1.00 65.48           O  
ATOM    558  OG  SER A  39      -8.057 -21.569 -23.098  1.00 65.48           O  
ATOM    559  HG  SER A  39      -8.247 -21.835 -22.195  1.00 65.48           H  
ATOM    560  N   GLU A  40      -5.090 -21.240 -24.215  1.00 65.64           N  
ATOM    561  H   GLU A  40      -5.699 -21.900 -24.678  1.00 65.64           H  
ATOM    562  CA  GLU A  40      -3.712 -21.659 -23.909  1.00 65.64           C  
ATOM    563  HA  GLU A  40      -3.435 -21.306 -22.915  1.00 65.64           H  
ATOM    564  C   GLU A  40      -2.675 -21.093 -24.885  1.00 65.64           C  
ATOM    565  CB  GLU A  40      -3.604 -23.189 -23.936  1.00 65.64           C  
ATOM    566  HB2 GLU A  40      -2.548 -23.458 -23.898  1.00 65.64           H  
ATOM    567  HB3 GLU A  40      -4.015 -23.563 -24.874  1.00 65.64           H  
ATOM    568  O   GLU A  40      -1.485 -21.046 -24.572  1.00 65.64           O  
ATOM    569  CG  GLU A  40      -4.303 -23.875 -22.756  1.00 65.64           C  
ATOM    570  HG2 GLU A  40      -3.880 -23.492 -21.827  1.00 65.64           H  
ATOM    571  HG3 GLU A  40      -5.363 -23.623 -22.777  1.00 65.64           H  
ATOM    572  CD  GLU A  40      -4.145 -25.406 -22.795  1.00 65.64           C  
ATOM    573  OE1 GLU A  40      -4.747 -26.066 -21.921  1.00 65.64           O  
ATOM    574  OE2 GLU A  40      -3.476 -25.930 -23.721  1.00 65.64           O  
ATOM    575  N   ILE A  41      -3.106 -20.678 -26.077  1.00 72.20           N  
ATOM    576  H   ILE A  41      -4.094 -20.757 -26.272  1.00 72.20           H  
ATOM    577  CA  ILE A  41      -2.235 -20.071 -27.093  1.00 72.20           C  
ATOM    578  HA  ILE A  41      -1.202 -20.293 -26.825  1.00 72.20           H  
ATOM    579  C   ILE A  41      -2.286 -18.540 -27.076  1.00 72.20           C  
ATOM    580  CB  ILE A  41      -2.460 -20.703 -28.483  1.00 72.20           C  
ATOM    581  HB  ILE A  41      -1.790 -20.221 -29.195  1.00 72.20           H  
ATOM    582  O   ILE A  41      -1.687 -17.905 -27.937  1.00 72.20           O  
ATOM    583  CG1 ILE A  41      -3.905 -20.524 -28.956  1.00 72.20           C  
ATOM    584 HG12 ILE A  41      -4.131 -19.459 -28.903  1.00 72.20           H  
ATOM    585 HG13 ILE A  41      -4.568 -21.059 -28.276  1.00 72.20           H  
ATOM    586  CG2 ILE A  41      -2.099 -22.192 -28.419  1.00 72.20           C  
ATOM    587 HG21 ILE A  41      -2.883 -22.738 -27.893  1.00 72.20           H  
ATOM    588 HG22 ILE A  41      -1.977 -22.595 -29.424  1.00 72.20           H  
ATOM    589 HG23 ILE A  41      -1.169 -22.302 -27.861  1.00 72.20           H  
ATOM    590  CD1 ILE A  41      -4.187 -21.017 -30.377  1.00 72.20           C  
ATOM    591 HD11 ILE A  41      -3.598 -20.433 -31.084  1.00 72.20           H  
ATOM    592 HD12 ILE A  41      -5.244 -20.884 -30.608  1.00 72.20           H  
ATOM    593 HD13 ILE A  41      -3.949 -22.077 -30.477  1.00 72.20           H  
ATOM    594  N   GLY A  42      -2.947 -17.952 -26.074  1.00 66.48           N  
ATOM    595  H   GLY A  42      -3.400 -18.540 -25.389  1.00 66.48           H  
ATOM    596  CA  GLY A  42      -2.952 -16.510 -25.836  1.00 66.48           C  
ATOM    597  HA2 GLY A  42      -3.035 -16.338 -24.763  1.00 66.48           H  
ATOM    598  HA3 GLY A  42      -2.014 -16.073 -26.178  1.00 66.48           H  
ATOM    599  C   GLY A  42      -4.098 -15.759 -26.507  1.00 66.48           C  
ATOM    600  O   GLY A  42      -3.980 -14.550 -26.688  1.00 66.48           O  
ATOM    601  N   PHE A  43      -5.193 -16.437 -26.879  1.00 72.27           N  
ATOM    602  H   PHE A  43      -5.255 -17.430 -26.702  1.00 72.27           H  
ATOM    603  CA  PHE A  43      -6.404 -15.717 -27.267  1.00 72.27           C  
ATOM    604  HA  PHE A  43      -6.093 -14.917 -27.938  1.00 72.27           H  
ATOM    605  C   PHE A  43      -7.073 -15.076 -26.053  1.00 72.27           C  
ATOM    606  CB  PHE A  43      -7.417 -16.569 -28.035  1.00 72.27           C  
ATOM    607  HB2 PHE A  43      -8.393 -16.090 -27.963  1.00 72.27           H  
ATOM    608  HB3 PHE A  43      -7.516 -17.543 -27.555  1.00 72.27           H  
ATOM    609  O   PHE A  43      -7.417 -15.735 -25.074  1.00 72.27           O  
ATOM    610  CG  PHE A  43      -7.090 -16.708 -29.503  1.00 72.27           C  
ATOM    611  CD1 PHE A  43      -7.587 -15.763 -30.408  1.00 72.27           C  
ATOM    612  HD1 PHE A  43      -8.221 -14.970 -30.041  1.00 72.27           H  
ATOM    613  CD2 PHE A  43      -6.243 -17.724 -29.959  1.00 72.27           C  
ATOM    614  HD2 PHE A  43      -5.875 -18.448 -29.247  1.00 72.27           H  
ATOM    615  CE1 PHE A  43      -7.199 -15.801 -31.754  1.00 72.27           C  
ATOM    616  HE1 PHE A  43      -7.524 -15.020 -32.424  1.00 72.27           H  
ATOM    617  CE2 PHE A  43      -5.869 -17.784 -31.313  1.00 72.27           C  
ATOM    618  HE2 PHE A  43      -5.192 -18.552 -31.656  1.00 72.27           H  
ATOM    619  CZ  PHE A  43      -6.330 -16.804 -32.204  1.00 72.27           C  
ATOM    620  HZ  PHE A  43      -5.985 -16.794 -33.227  1.00 72.27           H  
ATOM    621  N   ASP A  44      -7.327 -13.789 -26.195  1.00 61.69           N  
ATOM    622  H   ASP A  44      -7.017 -13.371 -27.060  1.00 61.69           H  
ATOM    623  CA  ASP A  44      -8.150 -12.946 -25.348  1.00 61.69           C  
ATOM    624  HA  ASP A  44      -8.545 -13.531 -24.517  1.00 61.69           H  
ATOM    625  C   ASP A  44      -9.341 -12.402 -26.156  1.00 61.69           C  
ATOM    626  CB  ASP A  44      -7.267 -11.827 -24.773  1.00 61.69           C  
ATOM    627  HB2 ASP A  44      -6.481 -12.286 -24.174  1.00 61.69           H  
ATOM    628  HB3 ASP A  44      -7.866 -11.211 -24.102  1.00 61.69           H  
ATOM    629  O   ASP A  44      -9.544 -12.748 -27.321  1.00 61.69           O  
ATOM    630  CG  ASP A  44      -6.619 -10.919 -25.828  1.00 61.69           C  
ATOM    631  OD1 ASP A  44      -7.088 -10.873 -26.996  1.00 61.69           O  
ATOM    632  OD2 ASP A  44      -5.660 -10.221 -25.450  1.00 61.69           O  
ATOM    633  N   SER A  45     -10.147 -11.526 -25.559  1.00 54.03           N  
ATOM    634  H   SER A  45      -9.992 -11.300 -24.587  1.00 54.03           H  
ATOM    635  CA  SER A  45     -11.328 -10.957 -26.219  1.00 54.03           C  
ATOM    636  HA  SER A  45     -12.016 -11.768 -26.459  1.00 54.03           H  
ATOM    637  C   SER A  45     -11.012 -10.209 -27.523  1.00 54.03           C  
ATOM    638  CB  SER A  45     -12.033  -9.996 -25.259  1.00 54.03           C  
ATOM    639  HB2 SER A  45     -11.388  -9.138 -25.071  1.00 54.03           H  
ATOM    640  HB3 SER A  45     -12.963  -9.650 -25.709  1.00 54.03           H  
ATOM    641  O   SER A  45     -11.834 -10.222 -28.441  1.00 54.03           O  
ATOM    642  OG  SER A  45     -12.311 -10.646 -24.031  1.00 54.03           O  
ATOM    643  HG  SER A  45     -12.653 -10.003 -23.406  1.00 54.03           H  
ATOM    644  N   LEU A  46      -9.846  -9.560 -27.630  1.00 54.46           N  
ATOM    645  H   LEU A  46      -9.138  -9.722 -26.928  1.00 54.46           H  
ATOM    646  CA  LEU A  46      -9.463  -8.791 -28.819  1.00 54.46           C  
ATOM    647  HA  LEU A  46     -10.306  -8.176 -29.135  1.00 54.46           H  
ATOM    648  C   LEU A  46      -9.109  -9.734 -29.968  1.00 54.46           C  
ATOM    649  CB  LEU A  46      -8.269  -7.880 -28.473  1.00 54.46           C  
ATOM    650  HB2 LEU A  46      -8.538  -7.234 -27.637  1.00 54.46           H  
ATOM    651  HB3 LEU A  46      -7.438  -8.503 -28.144  1.00 54.46           H  
ATOM    652  O   LEU A  46      -9.689  -9.670 -31.054  1.00 54.46           O  
ATOM    653  CG  LEU A  46      -7.798  -7.014 -29.660  1.00 54.46           C  
ATOM    654  HG  LEU A  46      -7.758  -7.610 -30.571  1.00 54.46           H  
ATOM    655  CD1 LEU A  46      -8.754  -5.842 -29.897  1.00 54.46           C  
ATOM    656 HD11 LEU A  46      -9.725  -6.218 -30.219  1.00 54.46           H  
ATOM    657 HD12 LEU A  46      -8.358  -5.199 -30.682  1.00 54.46           H  
ATOM    658 HD13 LEU A  46      -8.880  -5.262 -28.982  1.00 54.46           H  
ATOM    659  CD2 LEU A  46      -6.379  -6.506 -29.408  1.00 54.46           C  
ATOM    660 HD21 LEU A  46      -5.695  -7.353 -29.366  1.00 54.46           H  
ATOM    661 HD22 LEU A  46      -6.069  -5.846 -30.218  1.00 54.46           H  
ATOM    662 HD23 LEU A  46      -6.327  -5.976 -28.457  1.00 54.46           H  
ATOM    663  N   THR A  47      -8.172 -10.637 -29.709  1.00 70.55           N  
ATOM    664  H   THR A  47      -7.777 -10.656 -28.779  1.00 70.55           H  
ATOM    665  CA  THR A  47      -7.711 -11.624 -30.689  1.00 70.55           C  
ATOM    666  HA  THR A  47      -7.399 -11.103 -31.594  1.00 70.55           H  
ATOM    667  C   THR A  47      -8.843 -12.576 -31.088  1.00 70.55           C  
ATOM    668  CB  THR A  47      -6.501 -12.390 -30.142  1.00 70.55           C  
ATOM    669  HB  THR A  47      -6.288 -13.244 -30.785  1.00 70.55           H  
ATOM    670  O   THR A  47      -8.952 -12.943 -32.257  1.00 70.55           O  
ATOM    671  CG2 THR A  47      -5.251 -11.517 -30.043  1.00 70.55           C  
ATOM    672 HG21 THR A  47      -4.428 -12.111 -29.645  1.00 70.55           H  
ATOM    673 HG22 THR A  47      -5.422 -10.671 -29.378  1.00 70.55           H  
ATOM    674 HG23 THR A  47      -4.977 -11.150 -31.032  1.00 70.55           H  
ATOM    675  OG1 THR A  47      -6.784 -12.840 -28.849  1.00 70.55           O  
ATOM    676  HG1 THR A  47      -6.755 -12.081 -28.262  1.00 70.55           H  
ATOM    677  N   ALA A  48      -9.767 -12.900 -30.178  1.00 70.21           N  
ATOM    678  H   ALA A  48      -9.596 -12.639 -29.217  1.00 70.21           H  
ATOM    679  CA  ALA A  48     -10.980 -13.664 -30.473  1.00 70.21           C  
ATOM    680  HA  ALA A  48     -10.709 -14.665 -30.811  1.00 70.21           H  
ATOM    681  C   ALA A  48     -11.845 -13.001 -31.556  1.00 70.21           C  
ATOM    682  CB  ALA A  48     -11.784 -13.763 -29.176  1.00 70.21           C  
ATOM    683  HB1 ALA A  48     -11.213 -14.311 -28.426  1.00 70.21           H  
ATOM    684  HB2 ALA A  48     -11.992 -12.768 -28.783  1.00 70.21           H  
ATOM    685  HB3 ALA A  48     -12.739 -14.253 -29.366  1.00 70.21           H  
ATOM    686  O   ALA A  48     -12.297 -13.650 -32.505  1.00 70.21           O  
ATOM    687  N   VAL A  49     -12.066 -11.690 -31.423  1.00 67.72           N  
ATOM    688  H   VAL A  49     -11.651 -11.218 -30.633  1.00 67.72           H  
ATOM    689  CA  VAL A  49     -12.837 -10.894 -32.383  1.00 67.72           C  
ATOM    690  HA  VAL A  49     -13.765 -11.421 -32.604  1.00 67.72           H  
ATOM    691  C   VAL A  49     -12.088 -10.755 -33.709  1.00 67.72           C  
ATOM    692  CB  VAL A  49     -13.193  -9.526 -31.767  1.00 67.72           C  
ATOM    693  HB  VAL A  49     -12.307  -9.083 -31.311  1.00 67.72           H  
ATOM    694  O   VAL A  49     -12.712 -10.854 -34.769  1.00 67.72           O  
ATOM    695  CG1 VAL A  49     -13.742  -8.545 -32.807  1.00 67.72           C  
ATOM    696 HG11 VAL A  49     -12.936  -8.223 -33.467  1.00 67.72           H  
ATOM    697 HG12 VAL A  49     -14.518  -9.035 -33.395  1.00 67.72           H  
ATOM    698 HG13 VAL A  49     -14.134  -7.654 -32.315  1.00 67.72           H  
ATOM    699  CG2 VAL A  49     -14.271  -9.704 -30.689  1.00 67.72           C  
ATOM    700 HG21 VAL A  49     -14.452  -8.750 -30.193  1.00 67.72           H  
ATOM    701 HG22 VAL A  49     -15.195 -10.076 -31.132  1.00 67.72           H  
ATOM    702 HG23 VAL A  49     -13.932 -10.414 -29.934  1.00 67.72           H  
ATOM    703  N   GLU A  50     -10.765 -10.582 -33.683  1.00 72.29           N  
ATOM    704  H   GLU A  50     -10.303 -10.459 -32.793  1.00 72.29           H  
ATOM    705  CA  GLU A  50      -9.963 -10.513 -34.910  1.00 72.29           C  
ATOM    706  HA  GLU A  50     -10.405  -9.752 -35.552  1.00 72.29           H  
ATOM    707  C   GLU A  50     -10.010 -11.844 -35.683  1.00 72.29           C  
ATOM    708  CB  GLU A  50      -8.517 -10.076 -34.599  1.00 72.29           C  
ATOM    709  HB2 GLU A  50      -8.531  -9.255 -33.882  1.00 72.29           H  
ATOM    710  HB3 GLU A  50      -7.966 -10.912 -34.168  1.00 72.29           H  
ATOM    711  O   GLU A  50     -10.285 -11.850 -36.888  1.00 72.29           O  
ATOM    712  CG  GLU A  50      -7.835  -9.595 -35.892  1.00 72.29           C  
ATOM    713  HG2 GLU A  50      -8.358  -8.706 -36.244  1.00 72.29           H  
ATOM    714  HG3 GLU A  50      -7.962 -10.361 -36.656  1.00 72.29           H  
ATOM    715  CD  GLU A  50      -6.332  -9.272 -35.785  1.00 72.29           C  
ATOM    716  OE1 GLU A  50      -5.663  -9.490 -36.832  1.00 72.29           O  
ATOM    717  OE2 GLU A  50      -5.847  -8.820 -34.718  1.00 72.29           O  
ATOM    718  N   LEU A  51      -9.848 -12.978 -34.989  1.00 82.89           N  
ATOM    719  H   LEU A  51      -9.621 -12.909 -34.007  1.00 82.89           H  
ATOM    720  CA  LEU A  51      -9.973 -14.314 -35.580  1.00 82.89           C  
ATOM    721  HA  LEU A  51      -9.258 -14.394 -36.399  1.00 82.89           H  
ATOM    722  C   LEU A  51     -11.360 -14.525 -36.183  1.00 82.89           C  
ATOM    723  CB  LEU A  51      -9.640 -15.379 -34.521  1.00 82.89           C  
ATOM    724  HB2 LEU A  51      -8.598 -15.239 -34.232  1.00 82.89           H  
ATOM    725  HB3 LEU A  51     -10.267 -15.224 -33.644  1.00 82.89           H  
ATOM    726  O   LEU A  51     -11.470 -14.977 -37.324  1.00 82.89           O  
ATOM    727  CG  LEU A  51      -9.813 -16.833 -35.004  1.00 82.89           C  
ATOM    728  HG  LEU A  51     -10.852 -17.000 -35.287  1.00 82.89           H  
ATOM    729  CD1 LEU A  51      -8.914 -17.135 -36.204  1.00 82.89           C  
ATOM    730 HD11 LEU A  51      -7.895 -16.811 -35.993  1.00 82.89           H  
ATOM    731 HD12 LEU A  51      -8.918 -18.204 -36.420  1.00 82.89           H  
ATOM    732 HD13 LEU A  51      -9.275 -16.606 -37.086  1.00 82.89           H  
ATOM    733  CD2 LEU A  51      -9.475 -17.815 -33.887  1.00 82.89           C  
ATOM    734 HD21 LEU A  51      -9.711 -18.831 -34.205  1.00 82.89           H  
ATOM    735 HD22 LEU A  51     -10.062 -17.582 -32.998  1.00 82.89           H  
ATOM    736 HD23 LEU A  51      -8.416 -17.755 -33.638  1.00 82.89           H  
ATOM    737  N   ARG A  52     -12.424 -14.127 -35.473  1.00 78.49           N  
ATOM    738  H   ARG A  52     -12.269 -13.792 -34.532  1.00 78.49           H  
ATOM    739  CA  ARG A  52     -13.786 -14.162 -36.020  1.00 78.49           C  
ATOM    740  HA  ARG A  52     -14.031 -15.204 -36.226  1.00 78.49           H  
ATOM    741  C   ARG A  52     -13.884 -13.431 -37.347  1.00 78.49           C  
ATOM    742  CB  ARG A  52     -14.777 -13.503 -35.045  1.00 78.49           C  
ATOM    743  HB2 ARG A  52     -14.470 -12.466 -34.916  1.00 78.49           H  
ATOM    744  HB3 ARG A  52     -14.709 -13.934 -34.046  1.00 78.49           H  
ATOM    745  O   ARG A  52     -14.468 -13.950 -38.296  1.00 78.49           O  
ATOM    746  CG  ARG A  52     -16.237 -13.496 -35.569  1.00 78.49           C  
ATOM    747  HG2 ARG A  52     -16.289 -13.135 -36.596  1.00 78.49           H  
ATOM    748  HG3 ARG A  52     -16.726 -14.470 -35.547  1.00 78.49           H  
ATOM    749  CD  ARG A  52     -17.074 -12.572 -34.719  1.00 78.49           C  
ATOM    750  HD2 ARG A  52     -18.129 -12.740 -34.932  1.00 78.49           H  
ATOM    751  HD3 ARG A  52     -16.870 -12.802 -33.673  1.00 78.49           H  
ATOM    752  NE  ARG A  52     -16.724 -11.182 -35.028  1.00 78.49           N  
ATOM    753  HE  ARG A  52     -16.112 -11.009 -35.812  1.00 78.49           H  
ATOM    754  NH1 ARG A  52     -17.729 -10.207 -33.225  1.00 78.49           N  
ATOM    755 HH11 ARG A  52     -17.880  -9.384 -32.659  1.00 78.49           H  
ATOM    756 HH12 ARG A  52     -17.984 -11.126 -32.894  1.00 78.49           H  
ATOM    757  NH2 ARG A  52     -16.655  -8.958 -34.739  1.00 78.49           N  
ATOM    758 HH21 ARG A  52     -16.772  -8.124 -34.181  1.00 78.49           H  
ATOM    759 HH22 ARG A  52     -16.078  -8.933 -35.568  1.00 78.49           H  
ATOM    760  CZ  ARG A  52     -17.039 -10.124 -34.325  1.00 78.49           C  
ATOM    761  N   ASN A  53     -13.389 -12.198 -37.388  1.00 78.30           N  
ATOM    762  H   ASN A  53     -12.909 -11.852 -36.569  1.00 78.30           H  
ATOM    763  CA  ASN A  53     -13.550 -11.320 -38.541  1.00 78.30           C  
ATOM    764  HA  ASN A  53     -14.607 -11.257 -38.799  1.00 78.30           H  
ATOM    765  C   ASN A  53     -12.831 -11.890 -39.766  1.00 78.30           C  
ATOM    766  CB  ASN A  53     -13.046  -9.917 -38.170  1.00 78.30           C  
ATOM    767  HB2 ASN A  53     -12.035  -9.985 -37.768  1.00 78.30           H  
ATOM    768  HB3 ASN A  53     -13.008  -9.301 -39.069  1.00 78.30           H  
ATOM    769  O   ASN A  53     -13.410 -11.918 -40.853  1.00 78.30           O  
ATOM    770  CG  ASN A  53     -13.928  -9.200 -37.163  1.00 78.30           C  
ATOM    771  ND2 ASN A  53     -13.434  -8.125 -36.593  1.00 78.30           N  
ATOM    772 HD21 ASN A  53     -12.488  -7.833 -36.794  1.00 78.30           H  
ATOM    773 HD22 ASN A  53     -13.961  -7.610 -35.902  1.00 78.30           H  
ATOM    774  OD1 ASN A  53     -15.071  -9.574 -36.906  1.00 78.30           O  
ATOM    775  N   ARG A  54     -11.618 -12.414 -39.572  1.00 86.25           N  
ATOM    776  H   ARG A  54     -11.212 -12.354 -38.650  1.00 86.25           H  
ATOM    777  CA  ARG A  54     -10.857 -13.102 -40.622  1.00 86.25           C  
ATOM    778  HA  ARG A  54     -10.741 -12.450 -41.488  1.00 86.25           H  
ATOM    779  C   ARG A  54     -11.581 -14.346 -41.125  1.00 86.25           C  
ATOM    780  CB  ARG A  54      -9.471 -13.456 -40.081  1.00 86.25           C  
ATOM    781  HB2 ARG A  54      -8.999 -14.163 -40.764  1.00 86.25           H  
ATOM    782  HB3 ARG A  54      -9.573 -13.938 -39.109  1.00 86.25           H  
ATOM    783  O   ARG A  54     -11.770 -14.495 -42.329  1.00 86.25           O  
ATOM    784  CG  ARG A  54      -8.573 -12.216 -39.967  1.00 86.25           C  
ATOM    785  HG2 ARG A  54      -8.258 -11.903 -40.962  1.00 86.25           H  
ATOM    786  HG3 ARG A  54      -9.105 -11.399 -39.480  1.00 86.25           H  
ATOM    787  CD  ARG A  54      -7.357 -12.579 -39.125  1.00 86.25           C  
ATOM    788  HD2 ARG A  54      -6.892 -13.485 -39.512  1.00 86.25           H  
ATOM    789  HD3 ARG A  54      -7.724 -12.806 -38.124  1.00 86.25           H  
ATOM    790  NE  ARG A  54      -6.379 -11.480 -39.030  1.00 86.25           N  
ATOM    791  HE  ARG A  54      -6.524 -10.784 -38.313  1.00 86.25           H  
ATOM    792  NH1 ARG A  54      -4.791 -12.344 -40.452  1.00 86.25           N  
ATOM    793 HH11 ARG A  54      -5.418 -13.101 -40.684  1.00 86.25           H  
ATOM    794 HH12 ARG A  54      -3.858 -12.323 -40.839  1.00 86.25           H  
ATOM    795  NH2 ARG A  54      -4.390 -10.484 -39.221  1.00 86.25           N  
ATOM    796 HH21 ARG A  54      -3.416 -10.479 -39.486  1.00 86.25           H  
ATOM    797 HH22 ARG A  54      -4.689  -9.940 -38.424  1.00 86.25           H  
ATOM    798  CZ  ARG A  54      -5.189 -11.445 -39.586  1.00 86.25           C  
ATOM    799  N   LEU A  55     -12.091 -15.187 -40.225  1.00 87.72           N  
ATOM    800  H   LEU A  55     -11.896 -15.024 -39.248  1.00 87.72           H  
ATOM    801  CA  LEU A  55     -12.844 -16.382 -40.616  1.00 87.72           C  
ATOM    802  HA  LEU A  55     -12.241 -16.952 -41.322  1.00 87.72           H  
ATOM    803  C   LEU A  55     -14.138 -16.041 -41.360  1.00 87.72           C  
ATOM    804  CB  LEU A  55     -13.126 -17.246 -39.378  1.00 87.72           C  
ATOM    805  HB2 LEU A  55     -13.583 -16.621 -38.610  1.00 87.72           H  
ATOM    806  HB3 LEU A  55     -13.841 -18.023 -39.646  1.00 87.72           H  
ATOM    807  O   LEU A  55     -14.451 -16.697 -42.352  1.00 87.72           O  
ATOM    808  CG  LEU A  55     -11.872 -17.921 -38.800  1.00 87.72           C  
ATOM    809  HG  LEU A  55     -11.107 -17.173 -38.592  1.00 87.72           H  
ATOM    810  CD1 LEU A  55     -12.239 -18.618 -37.495  1.00 87.72           C  
ATOM    811 HD11 LEU A  55     -12.622 -17.885 -36.785  1.00 87.72           H  
ATOM    812 HD12 LEU A  55     -11.351 -19.081 -37.065  1.00 87.72           H  
ATOM    813 HD13 LEU A  55     -12.998 -19.381 -37.672  1.00 87.72           H  
ATOM    814  CD2 LEU A  55     -11.280 -18.957 -39.755  1.00 87.72           C  
ATOM    815 HD21 LEU A  55     -12.023 -19.712 -40.012  1.00 87.72           H  
ATOM    816 HD22 LEU A  55     -10.428 -19.433 -39.269  1.00 87.72           H  
ATOM    817 HD23 LEU A  55     -10.908 -18.479 -40.661  1.00 87.72           H  
ATOM    818  N   ASN A  56     -14.868 -15.004 -40.950  1.00 82.44           N  
ATOM    819  H   ASN A  56     -14.594 -14.541 -40.095  1.00 82.44           H  
ATOM    820  CA  ASN A  56     -16.055 -14.534 -41.671  1.00 82.44           C  
ATOM    821  HA  ASN A  56     -16.771 -15.350 -41.769  1.00 82.44           H  
ATOM    822  C   ASN A  56     -15.703 -14.078 -43.094  1.00 82.44           C  
ATOM    823  CB  ASN A  56     -16.708 -13.386 -40.883  1.00 82.44           C  
ATOM    824  HB2 ASN A  56     -17.438 -12.896 -41.528  1.00 82.44           H  
ATOM    825  HB3 ASN A  56     -15.949 -12.659 -40.595  1.00 82.44           H  
ATOM    826  O   ASN A  56     -16.409 -14.422 -44.039  1.00 82.44           O  
ATOM    827  CG  ASN A  56     -17.465 -13.843 -39.651  1.00 82.44           C  
ATOM    828  ND2 ASN A  56     -17.916 -12.920 -38.833  1.00 82.44           N  
ATOM    829 HD21 ASN A  56     -18.356 -13.247 -37.985  1.00 82.44           H  
ATOM    830 HD22 ASN A  56     -17.690 -11.953 -39.019  1.00 82.44           H  
ATOM    831  OD1 ASN A  56     -17.705 -15.011 -39.403  1.00 82.44           O  
ATOM    832  N   ALA A  57     -14.596 -13.351 -43.271  1.00 85.86           N  
ATOM    833  H   ALA A  57     -14.038 -13.098 -42.468  1.00 85.86           H  
ATOM    834  CA  ALA A  57     -14.139 -12.918 -44.590  1.00 85.86           C  
ATOM    835  HA  ALA A  57     -14.957 -12.400 -45.091  1.00 85.86           H  
ATOM    836  C   ALA A  57     -13.736 -14.106 -45.482  1.00 85.86           C  
ATOM    837  CB  ALA A  57     -12.984 -11.925 -44.404  1.00 85.86           C  
ATOM    838  HB1 ALA A  57     -13.307 -11.091 -43.782  1.00 85.86           H  
ATOM    839  HB2 ALA A  57     -12.136 -12.416 -43.926  1.00 85.86           H  
ATOM    840  HB3 ALA A  57     -12.667 -11.547 -45.376  1.00 85.86           H  
ATOM    841  O   ALA A  57     -14.115 -14.151 -46.653  1.00 85.86           O  
ATOM    842  N   SER A  58     -13.025 -15.087 -44.922  1.00 89.16           N  
ATOM    843  H   SER A  58     -12.646 -14.928 -43.999  1.00 89.16           H  
ATOM    844  CA  SER A  58     -12.528 -16.259 -45.653  1.00 89.16           C  
ATOM    845  HA  SER A  58     -12.122 -15.924 -46.608  1.00 89.16           H  
ATOM    846  C   SER A  58     -13.619 -17.292 -45.970  1.00 89.16           C  
ATOM    847  CB  SER A  58     -11.373 -16.892 -44.860  1.00 89.16           C  
ATOM    848  HB2 SER A  58     -11.719 -17.186 -43.869  1.00 89.16           H  
ATOM    849  HB3 SER A  58     -10.998 -17.766 -45.393  1.00 89.16           H  
ATOM    850  O   SER A  58     -13.497 -18.038 -46.941  1.00 89.16           O  
ATOM    851  OG  SER A  58     -10.336 -15.934 -44.742  1.00 89.16           O  
ATOM    852  HG  SER A  58      -9.613 -16.233 -44.185  1.00 89.16           H  
ATOM    853  N   THR A  59     -14.698 -17.347 -45.181  1.00 85.30           N  
ATOM    854  H   THR A  59     -14.712 -16.743 -44.371  1.00 85.30           H  
ATOM    855  CA  THR A  59     -15.772 -18.353 -45.328  1.00 85.30           C  
ATOM    856  HA  THR A  59     -15.466 -19.099 -46.061  1.00 85.30           H  
ATOM    857  C   THR A  59     -17.096 -17.781 -45.839  1.00 85.30           C  
ATOM    858  CB  THR A  59     -16.018 -19.104 -44.011  1.00 85.30           C  
ATOM    859  HB  THR A  59     -16.777 -19.867 -44.180  1.00 85.30           H  
ATOM    860  O   THR A  59     -17.956 -18.539 -46.277  1.00 85.30           O  
ATOM    861  CG2 THR A  59     -14.765 -19.791 -43.464  1.00 85.30           C  
ATOM    862 HG21 THR A  59     -14.479 -20.609 -44.126  1.00 85.30           H  
ATOM    863 HG22 THR A  59     -13.932 -19.094 -43.378  1.00 85.30           H  
ATOM    864 HG23 THR A  59     -14.980 -20.187 -42.471  1.00 85.30           H  
ATOM    865  OG1 THR A  59     -16.491 -18.218 -43.025  1.00 85.30           O  
ATOM    866  HG1 THR A  59     -15.734 -17.712 -42.720  1.00 85.30           H  
ATOM    867  N   GLY A  60     -17.288 -16.459 -45.791  1.00 81.71           N  
ATOM    868  H   GLY A  60     -16.556 -15.879 -45.406  1.00 81.71           H  
ATOM    869  CA  GLY A  60     -18.573 -15.806 -46.062  1.00 81.71           C  
ATOM    870  HA2 GLY A  60     -18.978 -16.181 -47.002  1.00 81.71           H  
ATOM    871  HA3 GLY A  60     -18.402 -14.734 -46.155  1.00 81.71           H  
ATOM    872  C   GLY A  60     -19.627 -16.020 -44.967  1.00 81.71           C  
ATOM    873  O   GLY A  60     -20.776 -15.610 -45.140  1.00 81.71           O  
ATOM    874  N   LEU A  61     -19.260 -16.661 -43.852  1.00 81.75           N  
ATOM    875  H   LEU A  61     -18.298 -16.957 -43.767  1.00 81.75           H  
ATOM    876  CA  LEU A  61     -20.151 -16.916 -42.724  1.00 81.75           C  
ATOM    877  HA  LEU A  61     -21.146 -17.133 -43.111  1.00 81.75           H  
ATOM    878  C   LEU A  61     -20.291 -15.688 -41.812  1.00 81.75           C  
ATOM    879  CB  LEU A  61     -19.657 -18.145 -41.936  1.00 81.75           C  
ATOM    880  HB2 LEU A  61     -20.300 -18.290 -41.068  1.00 81.75           H  
ATOM    881  HB3 LEU A  61     -18.656 -17.935 -41.561  1.00 81.75           H  
ATOM    882  O   LEU A  61     -19.550 -14.708 -41.900  1.00 81.75           O  
ATOM    883  CG  LEU A  61     -19.634 -19.467 -42.728  1.00 81.75           C  
ATOM    884  HG  LEU A  61     -18.976 -19.376 -43.592  1.00 81.75           H  
ATOM    885  CD1 LEU A  61     -19.088 -20.564 -41.816  1.00 81.75           C  
ATOM    886 HD11 LEU A  61     -18.082 -20.294 -41.494  1.00 81.75           H  
ATOM    887 HD12 LEU A  61     -19.728 -20.675 -40.941  1.00 81.75           H  
ATOM    888 HD13 LEU A  61     -19.053 -21.510 -42.356  1.00 81.75           H  
ATOM    889  CD2 LEU A  61     -21.026 -19.867 -43.217  1.00 81.75           C  
ATOM    890 HD21 LEU A  61     -21.000 -20.876 -43.628  1.00 81.75           H  
ATOM    891 HD22 LEU A  61     -21.741 -19.838 -42.394  1.00 81.75           H  
ATOM    892 HD23 LEU A  61     -21.351 -19.189 -44.006  1.00 81.75           H  
ATOM    893  N   ARG A  62     -21.257 -15.766 -40.892  1.00 76.88           N  
ATOM    894  H   ARG A  62     -21.822 -16.604 -40.892  1.00 76.88           H  
ATOM    895  CA  ARG A  62     -21.404 -14.847 -39.757  1.00 76.88           C  
ATOM    896  HA  ARG A  62     -20.589 -14.123 -39.762  1.00 76.88           H  
ATOM    897  C   ARG A  62     -21.277 -15.617 -38.451  1.00 76.88           C  
ATOM    898  CB  ARG A  62     -22.736 -14.093 -39.830  1.00 76.88           C  
ATOM    899  HB2 ARG A  62     -22.948 -13.686 -38.841  1.00 76.88           H  
ATOM    900  HB3 ARG A  62     -23.539 -14.780 -40.095  1.00 76.88           H  
ATOM    901  O   ARG A  62     -22.273 -16.006 -37.848  1.00 76.88           O  
ATOM    902  CG  ARG A  62     -22.690 -12.925 -40.816  1.00 76.88           C  
ATOM    903  HG2 ARG A  62     -21.845 -12.281 -40.574  1.00 76.88           H  
ATOM    904  HG3 ARG A  62     -22.584 -13.297 -41.835  1.00 76.88           H  
ATOM    905  CD  ARG A  62     -23.993 -12.133 -40.672  1.00 76.88           C  
ATOM    906  HD2 ARG A  62     -24.821 -12.754 -41.014  1.00 76.88           H  
ATOM    907  HD3 ARG A  62     -24.140 -11.903 -39.617  1.00 76.88           H  
ATOM    908  NE  ARG A  62     -23.957 -10.879 -41.441  1.00 76.88           N  
ATOM    909  HE  ARG A  62     -23.214 -10.790 -42.119  1.00 76.88           H  
ATOM    910  NH1 ARG A  62     -25.790  -9.902 -40.464  1.00 76.88           N  
ATOM    911 HH11 ARG A  62     -25.921 -10.736 -39.909  1.00 76.88           H  
ATOM    912 HH12 ARG A  62     -26.405  -9.110 -40.345  1.00 76.88           H  
ATOM    913  NH2 ARG A  62     -24.632  -8.782 -42.009  1.00 76.88           N  
ATOM    914 HH21 ARG A  62     -23.851  -8.707 -42.645  1.00 76.88           H  
ATOM    915 HH22 ARG A  62     -25.249  -7.993 -41.876  1.00 76.88           H  
ATOM    916  CZ  ARG A  62     -24.791  -9.865 -41.303  1.00 76.88           C  
ATOM    917  N   LEU A  63     -20.041 -15.841 -38.029  1.00 75.35           N  
ATOM    918  H   LEU A  63     -19.268 -15.541 -38.604  1.00 75.35           H  
ATOM    919  CA  LEU A  63     -19.743 -16.556 -36.797  1.00 75.35           C  
ATOM    920  HA  LEU A  63     -20.414 -17.414 -36.761  1.00 75.35           H  
ATOM    921  C   LEU A  63     -19.990 -15.672 -35.553  1.00 75.35           C  
ATOM    922  CB  LEU A  63     -18.303 -17.078 -36.859  1.00 75.35           C  
ATOM    923  HB2 LEU A  63     -17.646 -16.215 -36.961  1.00 75.35           H  
ATOM    924  HB3 LEU A  63     -18.085 -17.586 -35.920  1.00 75.35           H  
ATOM    925  O   LEU A  63     -19.798 -14.451 -35.626  1.00 75.35           O  
ATOM    926  CG  LEU A  63     -18.005 -18.062 -38.004  1.00 75.35           C  
ATOM    927  HG  LEU A  63     -18.360 -17.657 -38.952  1.00 75.35           H  
ATOM    928  CD1 LEU A  63     -16.498 -18.280 -38.118  1.00 75.35           C  
ATOM    929 HD11 LEU A  63     -16.108 -18.738 -37.210  1.00 75.35           H  
ATOM    930 HD12 LEU A  63     -16.286 -18.930 -38.968  1.00 75.35           H  
ATOM    931 HD13 LEU A  63     -16.004 -17.323 -38.287  1.00 75.35           H  
ATOM    932  CD2 LEU A  63     -18.678 -19.415 -37.765  1.00 75.35           C  
ATOM    933 HD21 LEU A  63     -18.339 -19.843 -36.822  1.00 75.35           H  
ATOM    934 HD22 LEU A  63     -19.762 -19.302 -37.750  1.00 75.35           H  
ATOM    935 HD23 LEU A  63     -18.420 -20.096 -38.577  1.00 75.35           H  
ATOM    936  N   PRO A  64     -20.387 -16.261 -34.408  1.00 65.86           N  
ATOM    937  CA  PRO A  64     -20.620 -15.531 -33.161  1.00 65.86           C  
ATOM    938  HA  PRO A  64     -21.385 -14.775 -33.338  1.00 65.86           H  
ATOM    939  C   PRO A  64     -19.353 -14.860 -32.615  1.00 65.86           C  
ATOM    940  CB  PRO A  64     -21.150 -16.560 -32.152  1.00 65.86           C  
ATOM    941  HB2 PRO A  64     -20.347 -16.894 -31.494  1.00 65.86           H  
ATOM    942  HB3 PRO A  64     -21.971 -16.158 -31.559  1.00 65.86           H  
ATOM    943  O   PRO A  64     -18.235 -15.305 -32.868  1.00 65.86           O  
ATOM    944  CG  PRO A  64     -21.603 -17.739 -33.005  1.00 65.86           C  
ATOM    945  HG2 PRO A  64     -21.502 -18.685 -32.472  1.00 65.86           H  
ATOM    946  HG3 PRO A  64     -22.635 -17.585 -33.319  1.00 65.86           H  
ATOM    947  CD  PRO A  64     -20.688 -17.673 -34.219  1.00 65.86           C  
ATOM    948  HD2 PRO A  64     -21.211 -18.112 -35.069  1.00 65.86           H  
ATOM    949  HD3 PRO A  64     -19.765 -18.218 -34.018  1.00 65.86           H  
ATOM    950  N   ALA A  65     -19.515 -13.814 -31.800  1.00 53.94           N  
ATOM    951  H   ALA A  65     -20.453 -13.518 -31.573  1.00 53.94           H  
ATOM    952  CA  ALA A  65     -18.392 -13.176 -31.100  1.00 53.94           C  
ATOM    953  HA  ALA A  65     -17.610 -12.930 -31.818  1.00 53.94           H  
ATOM    954  C   ALA A  65     -17.726 -14.092 -30.059  1.00 53.94           C  
ATOM    955  CB  ALA A  65     -18.890 -11.875 -30.463  1.00 53.94           C  
ATOM    956  HB1 ALA A  65     -19.380 -11.245 -31.206  1.00 53.94           H  
ATOM    957  HB2 ALA A  65     -19.600 -12.102 -29.668  1.00 53.94           H  
ATOM    958  HB3 ALA A  65     -18.046 -11.339 -30.029  1.00 53.94           H  
ATOM    959  O   ALA A  65     -16.529 -13.985 -29.827  1.00 53.94           O  
ATOM    960  N   THR A  66     -18.487 -15.013 -29.475  1.00 58.19           N  
ATOM    961  H   THR A  66     -19.473 -15.057 -29.690  1.00 58.19           H  
ATOM    962  CA  THR A  66     -18.042 -15.967 -28.454  1.00 58.19           C  
ATOM    963  HA  THR A  66     -17.260 -15.504 -27.852  1.00 58.19           H  
ATOM    964  C   THR A  66     -17.447 -17.246 -29.035  1.00 58.19           C  
ATOM    965  CB  THR A  66     -19.219 -16.315 -27.528  1.00 58.19           C  
ATOM    966  HB  THR A  66     -18.965 -17.145 -26.870  1.00 58.19           H  
ATOM    967  O   THR A  66     -17.147 -18.158 -28.272  1.00 58.19           O  
ATOM    968  CG2 THR A  66     -19.601 -15.107 -26.670  1.00 58.19           C  
ATOM    969 HG21 THR A  66     -18.747 -14.799 -26.066  1.00 58.19           H  
ATOM    970 HG22 THR A  66     -19.930 -14.276 -27.294  1.00 58.19           H  
ATOM    971 HG23 THR A  66     -20.415 -15.392 -26.003  1.00 58.19           H  
ATOM    972  OG1 THR A  66     -20.337 -16.648 -28.323  1.00 58.19           O  
ATOM    973  HG1 THR A  66     -20.303 -17.597 -28.463  1.00 58.19           H  
ATOM    974  N   MET A  67     -17.232 -17.338 -30.358  1.00 71.29           N  
ATOM    975  H   MET A  67     -17.473 -16.550 -30.942  1.00 71.29           H  
ATOM    976  CA  MET A  67     -16.930 -18.625 -31.003  1.00 71.29           C  
ATOM    977  HA  MET A  67     -17.800 -19.265 -30.859  1.00 71.29           H  
ATOM    978  C   MET A  67     -15.724 -19.357 -30.413  1.00 71.29           C  
ATOM    979  CB  MET A  67     -16.703 -18.469 -32.513  1.00 71.29           C  
ATOM    980  HB2 MET A  67     -16.925 -19.426 -32.983  1.00 71.29           H  
ATOM    981  HB3 MET A  67     -17.408 -17.738 -32.909  1.00 71.29           H  
ATOM    982  O   MET A  67     -15.696 -20.576 -30.448  1.00 71.29           O  
ATOM    983  CG  MET A  67     -15.250 -18.102 -32.877  1.00 71.29           C  
ATOM    984  HG2 MET A  67     -14.984 -17.146 -32.427  1.00 71.29           H  
ATOM    985  HG3 MET A  67     -14.572 -18.864 -32.492  1.00 71.29           H  
ATOM    986  SD  MET A  67     -14.904 -18.066 -34.633  1.00 71.29           S  
ATOM    987  CE  MET A  67     -15.729 -16.538 -34.891  1.00 71.29           C  
ATOM    988  HE1 MET A  67     -16.775 -16.604 -34.590  1.00 71.29           H  
ATOM    989  HE2 MET A  67     -15.665 -16.286 -35.949  1.00 71.29           H  
ATOM    990  HE3 MET A  67     -15.235 -15.816 -34.240  1.00 71.29           H  
ATOM    991  N   VAL A  68     -14.708 -18.634 -29.930  1.00 74.27           N  
ATOM    992  H   VAL A  68     -14.791 -17.628 -29.924  1.00 74.27           H  
ATOM    993  CA  VAL A  68     -13.494 -19.240 -29.359  1.00 74.27           C  
ATOM    994  HA  VAL A  68     -13.187 -20.079 -29.982  1.00 74.27           H  
ATOM    995  C   VAL A  68     -13.739 -19.812 -27.966  1.00 74.27           C  
ATOM    996  CB  VAL A  68     -12.325 -18.247 -29.292  1.00 74.27           C  
ATOM    997  HB  VAL A  68     -11.538 -18.679 -28.674  1.00 74.27           H  
ATOM    998  O   VAL A  68     -12.973 -20.655 -27.520  1.00 74.27           O  
ATOM    999  CG1 VAL A  68     -11.717 -17.976 -30.670  1.00 74.27           C  
ATOM   1000 HG11 VAL A  68     -12.444 -17.493 -31.322  1.00 74.27           H  
ATOM   1001 HG12 VAL A  68     -10.844 -17.332 -30.562  1.00 74.27           H  
ATOM   1002 HG13 VAL A  68     -11.398 -18.915 -31.124  1.00 74.27           H  
ATOM   1003  CG2 VAL A  68     -12.750 -16.920 -28.667  1.00 74.27           C  
ATOM   1004 HG21 VAL A  68     -11.842 -16.354 -28.460  1.00 74.27           H  
ATOM   1005 HG22 VAL A  68     -13.407 -16.363 -29.335  1.00 74.27           H  
ATOM   1006 HG23 VAL A  68     -13.249 -17.087 -27.712  1.00 74.27           H  
ATOM   1007  N   PHE A  69     -14.805 -19.389 -27.289  1.00 63.41           N  
ATOM   1008  H   PHE A  69     -15.415 -18.712 -27.724  1.00 63.41           H  
ATOM   1009  CA  PHE A  69     -15.278 -19.997 -26.049  1.00 63.41           C  
ATOM   1010  HA  PHE A  69     -14.433 -20.422 -25.508  1.00 63.41           H  
ATOM   1011  C   PHE A  69     -16.247 -21.149 -26.352  1.00 63.41           C  
ATOM   1012  CB  PHE A  69     -15.912 -18.913 -25.163  1.00 63.41           C  
ATOM   1013  HB2 PHE A  69     -16.207 -19.371 -24.219  1.00 63.41           H  
ATOM   1014  HB3 PHE A  69     -16.822 -18.548 -25.640  1.00 63.41           H  
ATOM   1015  O   PHE A  69     -16.169 -22.195 -25.713  1.00 63.41           O  
ATOM   1016  CG  PHE A  69     -14.995 -17.739 -24.861  1.00 63.41           C  
ATOM   1017  CD1 PHE A  69     -13.900 -17.905 -23.991  1.00 63.41           C  
ATOM   1018  HD1 PHE A  69     -13.717 -18.865 -23.532  1.00 63.41           H  
ATOM   1019  CD2 PHE A  69     -15.222 -16.483 -25.457  1.00 63.41           C  
ATOM   1020  HD2 PHE A  69     -16.062 -16.350 -26.122  1.00 63.41           H  
ATOM   1021  CE1 PHE A  69     -13.042 -16.825 -23.718  1.00 63.41           C  
ATOM   1022  HE1 PHE A  69     -12.201 -16.956 -23.052  1.00 63.41           H  
ATOM   1023  CE2 PHE A  69     -14.362 -15.402 -25.186  1.00 63.41           C  
ATOM   1024  HE2 PHE A  69     -14.535 -14.440 -25.645  1.00 63.41           H  
ATOM   1025  CZ  PHE A  69     -13.272 -15.574 -24.315  1.00 63.41           C  
ATOM   1026  HZ  PHE A  69     -12.609 -14.747 -24.108  1.00 63.41           H  
ATOM   1027  N   ASP A  70     -17.096 -20.995 -27.376  1.00 69.50           N  
ATOM   1028  H   ASP A  70     -17.165 -20.075 -27.788  1.00 69.50           H  
ATOM   1029  CA  ASP A  70     -18.056 -22.020 -27.818  1.00 69.50           C  
ATOM   1030  HA  ASP A  70     -18.607 -22.385 -26.952  1.00 69.50           H  
ATOM   1031  C   ASP A  70     -17.365 -23.226 -28.495  1.00 69.50           C  
ATOM   1032  CB  ASP A  70     -19.062 -21.388 -28.804  1.00 69.50           C  
ATOM   1033  HB2 ASP A  70     -19.792 -22.147 -29.086  1.00 69.50           H  
ATOM   1034  HB3 ASP A  70     -18.527 -21.098 -29.708  1.00 69.50           H  
ATOM   1035  O   ASP A  70     -17.795 -24.376 -28.372  1.00 69.50           O  
ATOM   1036  CG  ASP A  70     -19.820 -20.169 -28.258  1.00 69.50           C  
ATOM   1037  OD1 ASP A  70     -20.198 -20.184 -27.071  1.00 69.50           O  
ATOM   1038  OD2 ASP A  70     -20.028 -19.208 -29.042  1.00 69.50           O  
ATOM   1039  N   HIS A  71     -16.277 -22.968 -29.224  1.00 79.92           N  
ATOM   1040  H   HIS A  71     -16.017 -21.997 -29.316  1.00 79.92           H  
ATOM   1041  CA  HIS A  71     -15.481 -23.931 -29.985  1.00 79.92           C  
ATOM   1042  HA  HIS A  71     -15.778 -24.943 -29.711  1.00 79.92           H  
ATOM   1043  C   HIS A  71     -13.996 -23.747 -29.644  1.00 79.92           C  
ATOM   1044  CB  HIS A  71     -15.749 -23.762 -31.488  1.00 79.92           C  
ATOM   1045  HB2 HIS A  71     -15.406 -22.778 -31.809  1.00 79.92           H  
ATOM   1046  HB3 HIS A  71     -15.173 -24.509 -32.033  1.00 79.92           H  
ATOM   1047  O   HIS A  71     -13.249 -23.162 -30.424  1.00 79.92           O  
ATOM   1048  CG  HIS A  71     -17.198 -23.909 -31.857  1.00 79.92           C  
ATOM   1049  CD2 HIS A  71     -17.970 -22.980 -32.497  1.00 79.92           C  
ATOM   1050  HD2 HIS A  71     -17.632 -22.019 -32.856  1.00 79.92           H  
ATOM   1051  ND1 HIS A  71     -18.022 -24.948 -31.497  1.00 79.92           N  
ATOM   1052  HD1 HIS A  71     -17.811 -25.626 -30.778  1.00 79.92           H  
ATOM   1053  CE1 HIS A  71     -19.260 -24.656 -31.920  1.00 79.92           C  
ATOM   1054  HE1 HIS A  71     -20.141 -25.236 -31.690  1.00 79.92           H  
ATOM   1055  NE2 HIS A  71     -19.278 -23.477 -32.559  1.00 79.92           N  
ATOM   1056  N   PRO A  72     -13.540 -24.248 -28.484  1.00 76.83           N  
ATOM   1057  CA  PRO A  72     -12.275 -23.843 -27.877  1.00 76.83           C  
ATOM   1058  HA  PRO A  72     -12.219 -22.754 -27.865  1.00 76.83           H  
ATOM   1059  C   PRO A  72     -11.017 -24.301 -28.605  1.00 76.83           C  
ATOM   1060  CB  PRO A  72     -12.335 -24.331 -26.426  1.00 76.83           C  
ATOM   1061  HB2 PRO A  72     -11.363 -24.644 -26.046  1.00 76.83           H  
ATOM   1062  HB3 PRO A  72     -12.746 -23.539 -25.800  1.00 76.83           H  
ATOM   1063  O   PRO A  72      -9.937 -23.884 -28.215  1.00 76.83           O  
ATOM   1064  CG  PRO A  72     -13.322 -25.494 -26.480  1.00 76.83           C  
ATOM   1065  HG2 PRO A  72     -13.814 -25.652 -25.520  1.00 76.83           H  
ATOM   1066  HG3 PRO A  72     -12.806 -26.398 -26.804  1.00 76.83           H  
ATOM   1067  CD  PRO A  72     -14.309 -25.055 -27.554  1.00 76.83           C  
ATOM   1068  HD2 PRO A  72     -14.747 -25.927 -28.039  1.00 76.83           H  
ATOM   1069  HD3 PRO A  72     -15.088 -24.443 -27.099  1.00 76.83           H  
ATOM   1070  N   ARG A  73     -11.119 -25.128 -29.648  1.00 85.96           N  
ATOM   1071  H   ARG A  73     -12.047 -25.284 -30.016  1.00 85.96           H  
ATOM   1072  CA  ARG A  73      -9.986 -25.639 -30.427  1.00 85.96           C  
ATOM   1073  HA  ARG A  73      -9.078 -25.129 -30.106  1.00 85.96           H  
ATOM   1074  C   ARG A  73     -10.179 -25.379 -31.924  1.00 85.96           C  
ATOM   1075  CB  ARG A  73      -9.819 -27.142 -30.183  1.00 85.96           C  
ATOM   1076  HB2 ARG A  73     -10.792 -27.632 -30.232  1.00 85.96           H  
ATOM   1077  HB3 ARG A  73      -9.193 -27.555 -30.975  1.00 85.96           H  
ATOM   1078  O   ARG A  73     -11.321 -25.453 -32.392  1.00 85.96           O  
ATOM   1079  CG  ARG A  73      -9.149 -27.450 -28.845  1.00 85.96           C  
ATOM   1080  HG2 ARG A  73      -8.172 -26.967 -28.838  1.00 85.96           H  
ATOM   1081  HG3 ARG A  73      -9.743 -27.067 -28.015  1.00 85.96           H  
ATOM   1082  CD  ARG A  73      -8.971 -28.966 -28.705  1.00 85.96           C  
ATOM   1083  HD2 ARG A  73      -8.758 -29.392 -29.686  1.00 85.96           H  
ATOM   1084  HD3 ARG A  73      -9.901 -29.397 -28.334  1.00 85.96           H  
ATOM   1085  NE  ARG A  73      -7.831 -29.275 -27.830  1.00 85.96           N  
ATOM   1086  HE  ARG A  73      -6.975 -28.811 -28.100  1.00 85.96           H  
ATOM   1087  NH1 ARG A  73      -8.685 -31.106 -26.745  1.00 85.96           N  
ATOM   1088 HH11 ARG A  73      -8.586 -31.843 -26.063  1.00 85.96           H  
ATOM   1089 HH12 ARG A  73      -9.469 -31.085 -27.382  1.00 85.96           H  
ATOM   1090  NH2 ARG A  73      -6.677 -30.319 -26.173  1.00 85.96           N  
ATOM   1091 HH21 ARG A  73      -6.617 -31.019 -25.447  1.00 85.96           H  
ATOM   1092 HH22 ARG A  73      -5.947 -29.626 -26.260  1.00 85.96           H  
ATOM   1093  CZ  ARG A  73      -7.738 -30.227 -26.924  1.00 85.96           C  
ATOM   1094  N   PRO A  74      -9.097 -25.173 -32.694  1.00 87.71           N  
ATOM   1095  CA  PRO A  74      -9.164 -25.002 -34.143  1.00 87.71           C  
ATOM   1096  HA  PRO A  74      -9.640 -24.041 -34.339  1.00 87.71           H  
ATOM   1097  C   PRO A  74      -9.950 -26.089 -34.892  1.00 87.71           C  
ATOM   1098  CB  PRO A  74      -7.704 -24.935 -34.603  1.00 87.71           C  
ATOM   1099  HB2 PRO A  74      -7.590 -24.333 -35.504  1.00 87.71           H  
ATOM   1100  HB3 PRO A  74      -7.307 -25.938 -34.761  1.00 87.71           H  
ATOM   1101  O   PRO A  74     -10.784 -25.750 -35.731  1.00 87.71           O  
ATOM   1102  CG  PRO A  74      -7.006 -24.301 -33.404  1.00 87.71           C  
ATOM   1103  HG2 PRO A  74      -7.170 -23.223 -33.412  1.00 87.71           H  
ATOM   1104  HG3 PRO A  74      -5.938 -24.518 -33.381  1.00 87.71           H  
ATOM   1105  CD  PRO A  74      -7.740 -24.924 -32.222  1.00 87.71           C  
ATOM   1106  HD2 PRO A  74      -7.269 -25.865 -31.938  1.00 87.71           H  
ATOM   1107  HD3 PRO A  74      -7.722 -24.223 -31.387  1.00 87.71           H  
ATOM   1108  N   SER A  75      -9.759 -27.375 -34.574  1.00 84.17           N  
ATOM   1109  H   SER A  75      -9.049 -27.607 -33.895  1.00 84.17           H  
ATOM   1110  CA  SER A  75     -10.457 -28.498 -35.229  1.00 84.17           C  
ATOM   1111  HA  SER A  75     -10.303 -28.427 -36.306  1.00 84.17           H  
ATOM   1112  C   SER A  75     -11.967 -28.488 -34.970  1.00 84.17           C  
ATOM   1113  CB  SER A  75      -9.866 -29.832 -34.752  1.00 84.17           C  
ATOM   1114  HB2 SER A  75     -10.313 -30.643 -35.326  1.00 84.17           H  
ATOM   1115  HB3 SER A  75      -8.791 -29.833 -34.931  1.00 84.17           H  
ATOM   1116  O   SER A  75     -12.775 -28.742 -35.867  1.00 84.17           O  
ATOM   1117  OG  SER A  75     -10.118 -30.046 -33.371  1.00 84.17           O  
ATOM   1118  HG  SER A  75      -9.268 -30.120 -32.931  1.00 84.17           H  
ATOM   1119  N   VAL A  76     -12.371 -28.131 -33.747  1.00 88.25           N  
ATOM   1120  H   VAL A  76     -11.647 -27.949 -33.067  1.00 88.25           H  
ATOM   1121  CA  VAL A  76     -13.781 -28.017 -33.351  1.00 88.25           C  
ATOM   1122  HA  VAL A  76     -14.301 -28.930 -33.640  1.00 88.25           H  
ATOM   1123  C   VAL A  76     -14.438 -26.861 -34.103  1.00 88.25           C  
ATOM   1124  CB  VAL A  76     -13.913 -27.839 -31.826  1.00 88.25           C  
ATOM   1125  HB  VAL A  76     -13.399 -26.929 -31.517  1.00 88.25           H  
ATOM   1126  O   VAL A  76     -15.535 -27.016 -34.648  1.00 88.25           O  
ATOM   1127  CG1 VAL A  76     -15.381 -27.733 -31.391  1.00 88.25           C  
ATOM   1128 HG11 VAL A  76     -15.848 -26.857 -31.843  1.00 88.25           H  
ATOM   1129 HG12 VAL A  76     -15.928 -28.624 -31.699  1.00 88.25           H  
ATOM   1130 HG13 VAL A  76     -15.440 -27.630 -30.308  1.00 88.25           H  
ATOM   1131  CG2 VAL A  76     -13.298 -29.027 -31.072  1.00 88.25           C  
ATOM   1132 HG21 VAL A  76     -12.242 -29.132 -31.322  1.00 88.25           H  
ATOM   1133 HG22 VAL A  76     -13.813 -29.948 -31.343  1.00 88.25           H  
ATOM   1134 HG23 VAL A  76     -13.383 -28.866 -29.997  1.00 88.25           H  
ATOM   1135  N   LEU A  77     -13.747 -25.722 -34.192  1.00 88.94           N  
ATOM   1136  H   LEU A  77     -12.850 -25.661 -33.731  1.00 88.94           H  
ATOM   1137  CA  LEU A  77     -14.224 -24.561 -34.934  1.00 88.94           C  
ATOM   1138  HA  LEU A  77     -15.236 -24.345 -34.590  1.00 88.94           H  
ATOM   1139  C   LEU A  77     -14.303 -24.835 -36.447  1.00 88.94           C  
ATOM   1140  CB  LEU A  77     -13.320 -23.368 -34.583  1.00 88.94           C  
ATOM   1141  HB2 LEU A  77     -12.294 -23.610 -34.861  1.00 88.94           H  
ATOM   1142  HB3 LEU A  77     -13.347 -23.219 -33.503  1.00 88.94           H  
ATOM   1143  O   LEU A  77     -15.284 -24.466 -37.092  1.00 88.94           O  
ATOM   1144  CG  LEU A  77     -13.716 -22.053 -35.273  1.00 88.94           C  
ATOM   1145  HG  LEU A  77     -13.591 -22.158 -36.351  1.00 88.94           H  
ATOM   1146  CD1 LEU A  77     -15.162 -21.640 -34.980  1.00 88.94           C  
ATOM   1147 HD11 LEU A  77     -15.861 -22.388 -35.354  1.00 88.94           H  
ATOM   1148 HD12 LEU A  77     -15.300 -21.503 -33.908  1.00 88.94           H  
ATOM   1149 HD13 LEU A  77     -15.377 -20.704 -35.496  1.00 88.94           H  
ATOM   1150  CD2 LEU A  77     -12.787 -20.947 -34.784  1.00 88.94           C  
ATOM   1151 HD21 LEU A  77     -12.903 -20.803 -33.709  1.00 88.94           H  
ATOM   1152 HD22 LEU A  77     -11.750 -21.204 -34.998  1.00 88.94           H  
ATOM   1153 HD23 LEU A  77     -13.022 -20.013 -35.293  1.00 88.94           H  
ATOM   1154  N   ALA A  78     -13.334 -25.549 -37.020  1.00 88.56           N  
ATOM   1155  H   ALA A  78     -12.524 -25.794 -36.469  1.00 88.56           H  
ATOM   1156  CA  ALA A  78     -13.352 -25.947 -38.427  1.00 88.56           C  
ATOM   1157  HA  ALA A  78     -13.431 -25.053 -39.046  1.00 88.56           H  
ATOM   1158  C   ALA A  78     -14.544 -26.859 -38.766  1.00 88.56           C  
ATOM   1159  CB  ALA A  78     -12.024 -26.631 -38.739  1.00 88.56           C  
ATOM   1160  HB1 ALA A  78     -12.011 -26.962 -39.777  1.00 88.56           H  
ATOM   1161  HB2 ALA A  78     -11.212 -25.922 -38.574  1.00 88.56           H  
ATOM   1162  HB3 ALA A  78     -11.875 -27.498 -38.095  1.00 88.56           H  
ATOM   1163  O   ALA A  78     -15.231 -26.642 -39.770  1.00 88.56           O  
ATOM   1164  N   ARG A  79     -14.857 -27.835 -37.902  1.00 84.47           N  
ATOM   1165  H   ARG A  79     -14.224 -28.004 -37.134  1.00 84.47           H  
ATOM   1166  CA  ARG A  79     -16.030 -28.711 -38.064  1.00 84.47           C  
ATOM   1167  HA  ARG A  79     -15.968 -29.185 -39.044  1.00 84.47           H  
ATOM   1168  C   ARG A  79     -17.342 -27.926 -38.015  1.00 84.47           C  
ATOM   1169  CB  ARG A  79     -15.979 -29.797 -36.984  1.00 84.47           C  
ATOM   1170  HB2 ARG A  79     -16.265 -29.376 -36.020  1.00 84.47           H  
ATOM   1171  HB3 ARG A  79     -14.950 -30.151 -36.911  1.00 84.47           H  
ATOM   1172  O   ARG A  79     -18.265 -28.204 -38.790  1.00 84.47           O  
ATOM   1173  CG  ARG A  79     -16.886 -30.990 -37.328  1.00 84.47           C  
ATOM   1174  HG2 ARG A  79     -17.913 -30.649 -37.460  1.00 84.47           H  
ATOM   1175  HG3 ARG A  79     -16.551 -31.441 -38.262  1.00 84.47           H  
ATOM   1176  CD  ARG A  79     -16.869 -32.053 -36.223  1.00 84.47           C  
ATOM   1177  HD2 ARG A  79     -17.457 -32.910 -36.551  1.00 84.47           H  
ATOM   1178  HD3 ARG A  79     -17.328 -31.627 -35.331  1.00 84.47           H  
ATOM   1179  NE  ARG A  79     -15.497 -32.488 -35.920  1.00 84.47           N  
ATOM   1180  HE  ARG A  79     -14.825 -32.377 -36.666  1.00 84.47           H  
ATOM   1181  NH1 ARG A  79     -15.870 -33.434 -33.863  1.00 84.47           N  
ATOM   1182 HH11 ARG A  79     -16.863 -33.398 -34.045  1.00 84.47           H  
ATOM   1183 HH12 ARG A  79     -15.499 -33.869 -33.031  1.00 84.47           H  
ATOM   1184  NH2 ARG A  79     -13.778 -33.131 -34.602  1.00 84.47           N  
ATOM   1185 HH21 ARG A  79     -13.168 -32.838 -35.352  1.00 84.47           H  
ATOM   1186 HH22 ARG A  79     -13.389 -33.539 -33.764  1.00 84.47           H  
ATOM   1187  CZ  ARG A  79     -15.057 -33.015 -34.796  1.00 84.47           C  
ATOM   1188  N   ARG A  80     -17.414 -26.902 -37.155  1.00 86.74           N  
ATOM   1189  H   ARG A  80     -16.633 -26.754 -36.532  1.00 86.74           H  
ATOM   1190  CA  ARG A  80     -18.547 -25.968 -37.119  1.00 86.74           C  
ATOM   1191  HA  ARG A  80     -19.459 -26.552 -36.992  1.00 86.74           H  
ATOM   1192  C   ARG A  80     -18.693 -25.226 -38.447  1.00 86.74           C  
ATOM   1193  CB  ARG A  80     -18.397 -24.995 -35.934  1.00 86.74           C  
ATOM   1194  HB2 ARG A  80     -18.346 -25.558 -35.001  1.00 86.74           H  
ATOM   1195  HB3 ARG A  80     -17.469 -24.433 -36.030  1.00 86.74           H  
ATOM   1196  O   ARG A  80     -19.779 -25.227 -39.019  1.00 86.74           O  
ATOM   1197  CG  ARG A  80     -19.545 -23.980 -35.854  1.00 86.74           C  
ATOM   1198  HG2 ARG A  80     -19.665 -23.463 -36.806  1.00 86.74           H  
ATOM   1199  HG3 ARG A  80     -19.295 -23.220 -35.113  1.00 86.74           H  
ATOM   1200  CD  ARG A  80     -20.862 -24.657 -35.468  1.00 86.74           C  
ATOM   1201  HD2 ARG A  80     -20.748 -25.117 -34.486  1.00 86.74           H  
ATOM   1202  HD3 ARG A  80     -21.099 -25.427 -36.202  1.00 86.74           H  
ATOM   1203  NE  ARG A  80     -21.958 -23.683 -35.431  1.00 86.74           N  
ATOM   1204  HE  ARG A  80     -21.710 -22.714 -35.571  1.00 86.74           H  
ATOM   1205  NH1 ARG A  80     -23.700 -25.172 -35.220  1.00 86.74           N  
ATOM   1206 HH11 ARG A  80     -23.057 -25.943 -35.116  1.00 86.74           H  
ATOM   1207 HH12 ARG A  80     -24.703 -25.285 -35.186  1.00 86.74           H  
ATOM   1208  NH2 ARG A  80     -24.125 -23.025 -35.505  1.00 86.74           N  
ATOM   1209 HH21 ARG A  80     -23.796 -22.079 -35.378  1.00 86.74           H  
ATOM   1210 HH22 ARG A  80     -24.569 -23.058 -36.412  1.00 86.74           H  
ATOM   1211  CZ  ARG A  80     -23.244 -23.963 -35.378  1.00 86.74           C  
ATOM   1212  N   ILE A  81     -17.605 -24.656 -38.961  1.00 87.75           N  
ATOM   1213  H   ILE A  81     -16.755 -24.690 -38.417  1.00 87.75           H  
ATOM   1214  CA  ILE A  81     -17.589 -23.938 -40.245  1.00 87.75           C  
ATOM   1215  HA  ILE A  81     -18.314 -23.126 -40.202  1.00 87.75           H  
ATOM   1216  C   ILE A  81     -18.024 -24.853 -41.404  1.00 87.75           C  
ATOM   1217  CB  ILE A  81     -16.187 -23.322 -40.465  1.00 87.75           C  
ATOM   1218  HB  ILE A  81     -15.439 -24.092 -40.278  1.00 87.75           H  
ATOM   1219  O   ILE A  81     -18.819 -24.434 -42.244  1.00 87.75           O  
ATOM   1220  CG1 ILE A  81     -15.959 -22.161 -39.469  1.00 87.75           C  
ATOM   1221 HG12 ILE A  81     -16.588 -21.317 -39.749  1.00 87.75           H  
ATOM   1222 HG13 ILE A  81     -16.255 -22.469 -38.466  1.00 87.75           H  
ATOM   1223  CG2 ILE A  81     -15.994 -22.830 -41.910  1.00 87.75           C  
ATOM   1224 HG21 ILE A  81     -16.086 -23.655 -42.616  1.00 87.75           H  
ATOM   1225 HG22 ILE A  81     -14.990 -22.423 -42.029  1.00 87.75           H  
ATOM   1226 HG23 ILE A  81     -16.728 -22.063 -42.158  1.00 87.75           H  
ATOM   1227  CD1 ILE A  81     -14.502 -21.690 -39.386  1.00 87.75           C  
ATOM   1228 HD11 ILE A  81     -14.193 -21.217 -40.318  1.00 87.75           H  
ATOM   1229 HD12 ILE A  81     -13.850 -22.536 -39.168  1.00 87.75           H  
ATOM   1230 HD13 ILE A  81     -14.415 -20.960 -38.582  1.00 87.75           H  
ATOM   1231  N   ARG A  82     -17.571 -26.116 -41.441  1.00 83.86           N  
ATOM   1232  H   ARG A  82     -16.878 -26.385 -40.758  1.00 83.86           H  
ATOM   1233  CA  ARG A  82     -17.974 -27.096 -42.474  1.00 83.86           C  
ATOM   1234  HA  ARG A  82     -17.690 -26.706 -43.451  1.00 83.86           H  
ATOM   1235  C   ARG A  82     -19.485 -27.306 -42.505  1.00 83.86           C  
ATOM   1236  CB  ARG A  82     -17.262 -28.443 -42.232  1.00 83.86           C  
ATOM   1237  HB2 ARG A  82     -17.650 -28.906 -41.325  1.00 83.86           H  
ATOM   1238  HB3 ARG A  82     -16.196 -28.271 -42.080  1.00 83.86           H  
ATOM   1239  O   ARG A  82     -20.086 -27.319 -43.577  1.00 83.86           O  
ATOM   1240  CG  ARG A  82     -17.453 -29.409 -43.416  1.00 83.86           C  
ATOM   1241  HG2 ARG A  82     -17.134 -28.907 -44.329  1.00 83.86           H  
ATOM   1242  HG3 ARG A  82     -18.508 -29.665 -43.519  1.00 83.86           H  
ATOM   1243  CD  ARG A  82     -16.630 -30.702 -43.280  1.00 83.86           C  
ATOM   1244  HD2 ARG A  82     -16.691 -31.259 -44.215  1.00 83.86           H  
ATOM   1245  HD3 ARG A  82     -15.583 -30.432 -43.142  1.00 83.86           H  
ATOM   1246  NE  ARG A  82     -17.047 -31.570 -42.158  1.00 83.86           N  
ATOM   1247  HE  ARG A  82     -16.379 -31.698 -41.412  1.00 83.86           H  
ATOM   1248  NH1 ARG A  82     -18.874 -32.556 -43.153  1.00 83.86           N  
ATOM   1249 HH11 ARG A  82     -19.671 -33.174 -43.090  1.00 83.86           H  
ATOM   1250 HH12 ARG A  82     -18.727 -31.978 -43.968  1.00 83.86           H  
ATOM   1251  NH2 ARG A  82     -18.231 -33.160 -41.091  1.00 83.86           N  
ATOM   1252 HH21 ARG A  82     -18.974 -33.842 -41.044  1.00 83.86           H  
ATOM   1253 HH22 ARG A  82     -17.470 -33.180 -40.427  1.00 83.86           H  
ATOM   1254  CZ  ARG A  82     -18.057 -32.417 -42.143  1.00 83.86           C  
ATOM   1255  N   THR A  83     -20.071 -27.458 -41.320  1.00 79.65           N  
ATOM   1256  H   THR A  83     -19.480 -27.404 -40.502  1.00 79.65           H  
ATOM   1257  CA  THR A  83     -21.512 -27.668 -41.136  1.00 79.65           C  
ATOM   1258  HA  THR A  83     -21.826 -28.533 -41.721  1.00 79.65           H  
ATOM   1259  C   THR A  83     -22.302 -26.458 -41.638  1.00 79.65           C  
ATOM   1260  CB  THR A  83     -21.827 -27.940 -39.656  1.00 79.65           C  
ATOM   1261  HB  THR A  83     -21.650 -27.039 -39.068  1.00 79.65           H  
ATOM   1262  O   THR A  83     -23.248 -26.611 -42.405  1.00 79.65           O  
ATOM   1263  CG2 THR A  83     -23.274 -28.385 -39.454  1.00 79.65           C  
ATOM   1264 HG21 THR A  83     -23.958 -27.588 -39.744  1.00 79.65           H  
ATOM   1265 HG22 THR A  83     -23.439 -28.624 -38.404  1.00 79.65           H  
ATOM   1266 HG23 THR A  83     -23.479 -29.270 -40.058  1.00 79.65           H  
ATOM   1267  OG1 THR A  83     -21.006 -28.974 -39.148  1.00 79.65           O  
ATOM   1268  HG1 THR A  83     -20.106 -28.650 -39.067  1.00 79.65           H  
ATOM   1269  N   GLU A  84     -21.862 -25.249 -41.282  1.00 81.01           N  
ATOM   1270  H   GLU A  84     -21.074 -25.185 -40.654  1.00 81.01           H  
ATOM   1271  CA  GLU A  84     -22.486 -23.988 -41.711  1.00 81.01           C  
ATOM   1272  HA  GLU A  84     -23.545 -23.990 -41.454  1.00 81.01           H  
ATOM   1273  C   GLU A  84     -22.402 -23.756 -43.232  1.00 81.01           C  
ATOM   1274  CB  GLU A  84     -21.803 -22.833 -40.965  1.00 81.01           C  
ATOM   1275  HB2 GLU A  84     -20.723 -22.958 -41.048  1.00 81.01           H  
ATOM   1276  HB3 GLU A  84     -22.057 -21.890 -41.448  1.00 81.01           H  
ATOM   1277  O   GLU A  84     -23.308 -23.175 -43.824  1.00 81.01           O  
ATOM   1278  CG  GLU A  84     -22.163 -22.745 -39.471  1.00 81.01           C  
ATOM   1279  HG2 GLU A  84     -22.054 -23.728 -39.012  1.00 81.01           H  
ATOM   1280  HG3 GLU A  84     -21.442 -22.085 -38.990  1.00 81.01           H  
ATOM   1281  CD  GLU A  84     -23.572 -22.196 -39.195  1.00 81.01           C  
ATOM   1282  OE1 GLU A  84     -24.133 -22.575 -38.137  1.00 81.01           O  
ATOM   1283  OE2 GLU A  84     -24.056 -21.359 -39.986  1.00 81.01           O  
ATOM   1284  N   LEU A  85     -21.360 -24.257 -43.904  1.00 79.36           N  
ATOM   1285  H   LEU A  85     -20.622 -24.694 -43.370  1.00 79.36           H  
ATOM   1286  CA  LEU A  85     -21.205 -24.130 -45.360  1.00 79.36           C  
ATOM   1287  HA  LEU A  85     -21.524 -23.123 -45.631  1.00 79.36           H  
ATOM   1288  C   LEU A  85     -22.131 -25.051 -46.182  1.00 79.36           C  
ATOM   1289  CB  LEU A  85     -19.715 -24.281 -45.728  1.00 79.36           C  
ATOM   1290  HB2 LEU A  85     -19.325 -25.168 -45.229  1.00 79.36           H  
ATOM   1291  HB3 LEU A  85     -19.615 -24.430 -46.803  1.00 79.36           H  
ATOM   1292  O   LEU A  85     -22.040 -25.059 -47.411  1.00 79.36           O  
ATOM   1293  CG  LEU A  85     -18.872 -23.054 -45.331  1.00 79.36           C  
ATOM   1294  HG  LEU A  85     -19.066 -22.790 -44.292  1.00 79.36           H  
ATOM   1295  CD1 LEU A  85     -17.383 -23.365 -45.478  1.00 79.36           C  
ATOM   1296 HD11 LEU A  85     -17.138 -24.265 -44.913  1.00 79.36           H  
ATOM   1297 HD12 LEU A  85     -16.803 -22.535 -45.077  1.00 79.36           H  
ATOM   1298 HD13 LEU A  85     -17.141 -23.496 -46.532  1.00 79.36           H  
ATOM   1299  CD2 LEU A  85     -19.169 -21.841 -46.216  1.00 79.36           C  
ATOM   1300 HD21 LEU A  85     -20.189 -21.493 -46.053  1.00 79.36           H  
ATOM   1301 HD22 LEU A  85     -19.032 -22.088 -47.269  1.00 79.36           H  
ATOM   1302 HD23 LEU A  85     -18.499 -21.025 -45.946  1.00 79.36           H  
ATOM   1303  N   GLY A  86     -23.022 -25.825 -45.550  1.00 66.64           N  
ATOM   1304  H   GLY A  86     -23.062 -25.765 -44.542  1.00 66.64           H  
ATOM   1305  CA  GLY A  86     -24.084 -26.574 -46.234  1.00 66.64           C  
ATOM   1306  HA2 GLY A  86     -24.705 -27.055 -45.478  1.00 66.64           H  
ATOM   1307  HA3 GLY A  86     -24.705 -25.876 -46.796  1.00 66.64           H  
ATOM   1308  C   GLY A  86     -23.589 -27.659 -47.197  1.00 66.64           C  
ATOM   1309  O   GLY A  86     -24.305 -28.042 -48.117  1.00 66.64           O  
ATOM   1310  N   THR A  87     -22.368 -28.168 -47.013  1.00 46.34           N  
ATOM   1311  H   THR A  87     -21.868 -27.873 -46.187  1.00 46.34           H  
ATOM   1312  CA  THR A  87     -21.778 -29.228 -47.858  1.00 46.34           C  
ATOM   1313  HA  THR A  87     -22.090 -29.028 -48.883  1.00 46.34           H  
ATOM   1314  C   THR A  87     -22.342 -30.626 -47.572  1.00 46.34           C  
ATOM   1315  CB  THR A  87     -20.234 -29.206 -47.845  1.00 46.34           C  
ATOM   1316  HB  THR A  87     -19.835 -30.196 -48.064  1.00 46.34           H  
ATOM   1317  O   THR A  87     -21.716 -31.631 -47.913  1.00 46.34           O  
ATOM   1318  CG2 THR A  87     -19.683 -28.261 -48.911  1.00 46.34           C  
ATOM   1319 HG21 THR A  87     -19.993 -28.607 -49.897  1.00 46.34           H  
ATOM   1320 HG22 THR A  87     -18.594 -28.267 -48.856  1.00 46.34           H  
ATOM   1321 HG23 THR A  87     -20.058 -27.252 -48.742  1.00 46.34           H  
ATOM   1322  OG1 THR A  87     -19.713 -28.781 -46.605  1.00 46.34           O  
ATOM   1323  HG1 THR A  87     -20.002 -27.883 -46.426  1.00 46.34           H  
ATOM   1324  N   GLU A  88     -23.541 -30.722 -46.991  1.00 39.19           N  
ATOM   1325  H   GLU A  88     -24.073 -29.879 -46.832  1.00 39.19           H  
ATOM   1326  CA  GLU A  88     -24.250 -31.995 -46.914  1.00 39.19           C  
ATOM   1327  HA  GLU A  88     -23.597 -32.713 -46.417  1.00 39.19           H  
ATOM   1328  C   GLU A  88     -24.532 -32.539 -48.318  1.00 39.19           C  
ATOM   1329  CB  GLU A  88     -25.543 -31.900 -46.094  1.00 39.19           C  
ATOM   1330  HB2 GLU A  88     -26.077 -30.985 -46.348  1.00 39.19           H  
ATOM   1331  HB3 GLU A  88     -26.171 -32.752 -46.352  1.00 39.19           H  
ATOM   1332  O   GLU A  88     -24.925 -31.829 -49.249  1.00 39.19           O  
ATOM   1333  CG  GLU A  88     -25.260 -31.960 -44.585  1.00 39.19           C  
ATOM   1334  HG2 GLU A  88     -24.589 -32.797 -44.392  1.00 39.19           H  
ATOM   1335  HG3 GLU A  88     -24.751 -31.045 -44.284  1.00 39.19           H  
ATOM   1336  CD  GLU A  88     -26.539 -32.141 -43.754  1.00 39.19           C  
ATOM   1337  OE1 GLU A  88     -26.417 -32.719 -42.652  1.00 39.19           O  
ATOM   1338  OE2 GLU A  88     -27.615 -31.713 -44.230  1.00 39.19           O  
ATOM   1339  N   VAL A  89     -24.300 -33.840 -48.474  1.00 32.14           N  
ATOM   1340  H   VAL A  89     -24.012 -34.368 -47.663  1.00 32.14           H  
ATOM   1341  CA  VAL A  89     -24.526 -34.564 -49.719  1.00 32.14           C  
ATOM   1342  HA  VAL A  89     -23.971 -34.073 -50.518  1.00 32.14           H  
ATOM   1343  C   VAL A  89     -26.019 -34.504 -50.042  1.00 32.14           C  
ATOM   1344  CB  VAL A  89     -24.015 -36.015 -49.584  1.00 32.14           C  
ATOM   1345  HB  VAL A  89     -24.520 -36.502 -48.750  1.00 32.14           H  
ATOM   1346  O   VAL A  89     -26.830 -35.140 -49.372  1.00 32.14           O  
ATOM   1347  CG1 VAL A  89     -24.266 -36.841 -50.852  1.00 32.14           C  
ATOM   1348 HG11 VAL A  89     -23.857 -37.843 -50.724  1.00 32.14           H  
ATOM   1349 HG12 VAL A  89     -23.794 -36.366 -51.712  1.00 32.14           H  
ATOM   1350 HG13 VAL A  89     -25.336 -36.937 -51.031  1.00 32.14           H  
ATOM   1351  CG2 VAL A  89     -22.502 -36.036 -49.308  1.00 32.14           C  
ATOM   1352 HG21 VAL A  89     -22.153 -37.067 -49.240  1.00 32.14           H  
ATOM   1353 HG22 VAL A  89     -22.280 -35.542 -48.363  1.00 32.14           H  
ATOM   1354 HG23 VAL A  89     -21.966 -35.527 -50.109  1.00 32.14           H  
ATOM   1355  N   ARG A  90     -26.384 -33.769 -51.103  1.00 32.70           N  
ATOM   1356  H   ARG A  90     -25.681 -33.155 -51.489  1.00 32.70           H  
ATOM   1357  CA  ARG A  90     -27.690 -33.878 -51.776  1.00 32.70           C  
ATOM   1358  HA  ARG A  90     -28.490 -33.739 -51.048  1.00 32.70           H  
ATOM   1359  C   ARG A  90     -27.839 -35.291 -52.348  1.00 32.70           C  
ATOM   1360  CB  ARG A  90     -27.825 -32.836 -52.906  1.00 32.70           C  
ATOM   1361  HB2 ARG A  90     -26.874 -32.744 -53.431  1.00 32.70           H  
ATOM   1362  HB3 ARG A  90     -28.563 -33.205 -53.618  1.00 32.70           H  
ATOM   1363  O   ARG A  90     -27.595 -35.510 -53.531  1.00 32.70           O  
ATOM   1364  CG  ARG A  90     -28.313 -31.454 -52.463  1.00 32.70           C  
ATOM   1365  HG2 ARG A  90     -29.277 -31.556 -51.965  1.00 32.70           H  
ATOM   1366  HG3 ARG A  90     -27.595 -31.004 -51.778  1.00 32.70           H  
ATOM   1367  CD  ARG A  90     -28.466 -30.584 -53.720  1.00 32.70           C  
ATOM   1368  HD2 ARG A  90     -27.475 -30.401 -54.134  1.00 32.70           H  
ATOM   1369  HD3 ARG A  90     -29.059 -31.132 -54.452  1.00 32.70           H  
ATOM   1370  NE  ARG A  90     -29.135 -29.303 -53.436  1.00 32.70           N  
ATOM   1371  HE  ARG A  90     -29.444 -29.164 -52.484  1.00 32.70           H  
ATOM   1372  NH1 ARG A  90     -28.984 -28.422 -55.550  1.00 32.70           N  
ATOM   1373 HH11 ARG A  90     -29.183 -27.681 -56.206  1.00 32.70           H  
ATOM   1374 HH12 ARG A  90     -28.488 -29.255 -55.836  1.00 32.70           H  
ATOM   1375  NH2 ARG A  90     -30.022 -27.270 -53.944  1.00 32.70           N  
ATOM   1376 HH21 ARG A  90     -30.329 -27.178 -52.986  1.00 32.70           H  
ATOM   1377 HH22 ARG A  90     -30.209 -26.527 -54.602  1.00 32.70           H  
ATOM   1378  CZ  ARG A  90     -29.376 -28.341 -54.307  1.00 32.70           C  
ATOM   1379  N   GLY A  91     -28.167 -36.263 -51.506  1.00 28.58           N  
ATOM   1380  H   GLY A  91     -28.185 -36.045 -50.520  1.00 28.58           H  
ATOM   1381  CA  GLY A  91     -28.413 -37.631 -51.944  1.00 28.58           C  
ATOM   1382  HA2 GLY A  91     -28.437 -38.286 -51.073  1.00 28.58           H  
ATOM   1383  HA3 GLY A  91     -27.614 -37.961 -52.609  1.00 28.58           H  
ATOM   1384  C   GLY A  91     -29.745 -37.761 -52.676  1.00 28.58           C  
ATOM   1385  O   GLY A  91     -29.801 -38.355 -53.751  1.00 28.58           O  
ATOM   1386  N   GLU A  92     -30.826 -37.221 -52.108  1.00 29.65           N  
ATOM   1387  H   GLU A  92     -30.752 -36.741 -51.222  1.00 29.65           H  
ATOM   1388  CA  GLU A  92     -32.161 -37.497 -52.638  1.00 29.65           C  
ATOM   1389  HA  GLU A  92     -32.207 -38.564 -52.858  1.00 29.65           H  
ATOM   1390  C   GLU A  92     -32.395 -36.787 -53.974  1.00 29.65           C  
ATOM   1391  CB  GLU A  92     -33.260 -37.240 -51.602  1.00 29.65           C  
ATOM   1392  HB2 GLU A  92     -33.069 -36.303 -51.078  1.00 29.65           H  
ATOM   1393  HB3 GLU A  92     -34.218 -37.174 -52.118  1.00 29.65           H  
ATOM   1394  O   GLU A  92     -32.525 -35.564 -54.068  1.00 29.65           O  
ATOM   1395  CG  GLU A  92     -33.319 -38.419 -50.614  1.00 29.65           C  
ATOM   1396  HG2 GLU A  92     -32.387 -38.452 -50.050  1.00 29.65           H  
ATOM   1397  HG3 GLU A  92     -33.399 -39.345 -51.182  1.00 29.65           H  
ATOM   1398  CD  GLU A  92     -34.499 -38.339 -49.637  1.00 29.65           C  
ATOM   1399  OE1 GLU A  92     -34.890 -39.417 -49.138  1.00 29.65           O  
ATOM   1400  OE2 GLU A  92     -34.997 -37.215 -49.408  1.00 29.65           O  
ATOM   1401  N   ALA A  93     -32.405 -37.603 -55.031  1.00 34.64           N  
ATOM   1402  H   ALA A  93     -32.208 -38.580 -54.871  1.00 34.64           H  
ATOM   1403  CA  ALA A  93     -32.649 -37.175 -56.393  1.00 34.64           C  
ATOM   1404  HA  ALA A  93     -31.874 -36.447 -56.635  1.00 34.64           H  
ATOM   1405  C   ALA A  93     -34.051 -36.539 -56.500  1.00 34.64           C  
ATOM   1406  CB  ALA A  93     -32.485 -38.377 -57.330  1.00 34.64           C  
ATOM   1407  HB1 ALA A  93     -31.480 -38.789 -57.231  1.00 34.64           H  
ATOM   1408  HB2 ALA A  93     -33.218 -39.144 -57.080  1.00 34.64           H  
ATOM   1409  HB3 ALA A  93     -32.642 -38.059 -58.361  1.00 34.64           H  
ATOM   1410  O   ALA A  93     -35.037 -37.156 -56.085  1.00 34.64           O  
ATOM   1411  N   PRO A  94     -34.166 -35.321 -57.056  1.00 33.78           N  
ATOM   1412  CA  PRO A  94     -35.444 -34.626 -57.179  1.00 33.78           C  
ATOM   1413  HA  PRO A  94     -35.886 -34.535 -56.187  1.00 33.78           H  
ATOM   1414  C   PRO A  94     -36.429 -35.400 -58.075  1.00 33.78           C  
ATOM   1415  CB  PRO A  94     -35.101 -33.225 -57.695  1.00 33.78           C  
ATOM   1416  HB2 PRO A  94     -35.016 -32.544 -56.848  1.00 33.78           H  
ATOM   1417  HB3 PRO A  94     -35.844 -32.855 -58.402  1.00 33.78           H  
ATOM   1418  O   PRO A  94     -36.030 -36.065 -59.031  1.00 33.78           O  
ATOM   1419  CG  PRO A  94     -33.730 -33.383 -58.353  1.00 33.78           C  
ATOM   1420  HG2 PRO A  94     -33.863 -33.688 -59.391  1.00 33.78           H  
ATOM   1421  HG3 PRO A  94     -33.145 -32.466 -58.296  1.00 33.78           H  
ATOM   1422  CD  PRO A  94     -33.076 -34.518 -57.577  1.00 33.78           C  
ATOM   1423  HD2 PRO A  94     -32.437 -35.096 -58.245  1.00 33.78           H  
ATOM   1424  HD3 PRO A  94     -32.497 -34.116 -56.746  1.00 33.78           H  
ATOM   1425  N   SER A  95     -37.722 -35.335 -57.740  1.00 36.66           N  
ATOM   1426  H   SER A  95     -37.980 -34.733 -56.970  1.00 36.66           H  
ATOM   1427  CA  SER A  95     -38.754 -36.233 -58.285  1.00 36.66           C  
ATOM   1428  HA  SER A  95     -38.330 -37.236 -58.248  1.00 36.66           H  
ATOM   1429  C   SER A  95     -39.126 -35.975 -59.758  1.00 36.66           C  
ATOM   1430  CB  SER A  95     -39.995 -36.250 -57.373  1.00 36.66           C  
ATOM   1431  HB2 SER A  95     -39.722 -35.919 -56.371  1.00 36.66           H  
ATOM   1432  HB3 SER A  95     -40.355 -37.276 -57.298  1.00 36.66           H  
ATOM   1433  O   SER A  95     -38.849 -34.921 -60.327  1.00 36.66           O  
ATOM   1434  OG  SER A  95     -41.055 -35.451 -57.872  1.00 36.66           O  
ATOM   1435  HG  SER A  95     -41.649 -35.250 -57.145  1.00 36.66           H  
ATOM   1436  N   ALA A  96     -39.814 -36.951 -60.363  1.00 42.11           N  
ATOM   1437  H   ALA A  96     -40.026 -37.769 -59.810  1.00 42.11           H  
ATOM   1438  CA  ALA A  96     -40.195 -37.001 -61.778  1.00 42.11           C  
ATOM   1439  HA  ALA A  96     -39.288 -36.983 -62.383  1.00 42.11           H  
ATOM   1440  C   ALA A  96     -41.104 -35.858 -62.282  1.00 42.11           C  
ATOM   1441  CB  ALA A  96     -40.907 -38.349 -61.983  1.00 42.11           C  
ATOM   1442  HB1 ALA A  96     -40.246 -39.168 -61.698  1.00 42.11           H  
ATOM   1443  HB2 ALA A  96     -41.170 -38.462 -63.034  1.00 42.11           H  
ATOM   1444  HB3 ALA A  96     -41.817 -38.388 -61.385  1.00 42.11           H  
ATOM   1445  O   ALA A  96     -41.142 -35.603 -63.484  1.00 42.11           O  
ATOM   1446  N   LEU A  97     -41.871 -35.215 -61.395  1.00 44.18           N  
ATOM   1447  H   LEU A  97     -41.711 -35.412 -60.417  1.00 44.18           H  
ATOM   1448  CA  LEU A  97     -43.049 -34.409 -61.754  1.00 44.18           C  
ATOM   1449  HA  LEU A  97     -43.606 -34.928 -62.535  1.00 44.18           H  
ATOM   1450  C   LEU A  97     -42.716 -33.022 -62.332  1.00 44.18           C  
ATOM   1451  CB  LEU A  97     -43.946 -34.282 -60.505  1.00 44.18           C  
ATOM   1452  HB2 LEU A  97     -43.315 -34.039 -59.650  1.00 44.18           H  
ATOM   1453  HB3 LEU A  97     -44.635 -33.448 -60.642  1.00 44.18           H  
ATOM   1454  O   LEU A  97     -43.264 -32.638 -63.359  1.00 44.18           O  
ATOM   1455  CG  LEU A  97     -44.768 -35.549 -60.201  1.00 44.18           C  
ATOM   1456  HG  LEU A  97     -44.161 -36.434 -60.388  1.00 44.18           H  
ATOM   1457  CD1 LEU A  97     -45.195 -35.572 -58.733  1.00 44.18           C  
ATOM   1458 HD11 LEU A  97     -45.781 -36.470 -58.534  1.00 44.18           H  
ATOM   1459 HD12 LEU A  97     -44.314 -35.578 -58.092  1.00 44.18           H  
ATOM   1460 HD13 LEU A  97     -45.799 -34.693 -58.508  1.00 44.18           H  
ATOM   1461  CD2 LEU A  97     -46.027 -35.613 -61.068  1.00 44.18           C  
ATOM   1462 HD21 LEU A  97     -46.587 -36.520 -60.843  1.00 44.18           H  
ATOM   1463 HD22 LEU A  97     -46.660 -34.745 -60.877  1.00 44.18           H  
ATOM   1464 HD23 LEU A  97     -45.755 -35.622 -62.123  1.00 44.18           H  
ATOM   1465  N   ALA A  98     -41.814 -32.274 -61.692  1.00 44.46           N  
ATOM   1466  H   ALA A  98     -41.350 -32.673 -60.888  1.00 44.46           H  
ATOM   1467  CA  ALA A  98     -41.684 -30.826 -61.913  1.00 44.46           C  
ATOM   1468  HA  ALA A  98     -42.676 -30.379 -61.851  1.00 44.46           H  
ATOM   1469  C   ALA A  98     -41.112 -30.424 -63.289  1.00 44.46           C  
ATOM   1470  CB  ALA A  98     -40.830 -30.259 -60.771  1.00 44.46           C  
ATOM   1471  HB1 ALA A  98     -40.764 -29.176 -60.875  1.00 44.46           H  
ATOM   1472  HB2 ALA A  98     -39.827 -30.684 -60.804  1.00 44.46           H  
ATOM   1473  HB3 ALA A  98     -41.294 -30.488 -59.811  1.00 44.46           H  
ATOM   1474  O   ALA A  98     -41.245 -29.276 -63.705  1.00 44.46           O  
ATOM   1475  N   GLY A  99     -40.455 -31.345 -64.005  1.00 46.47           N  
ATOM   1476  H   GLY A  99     -40.415 -32.286 -63.640  1.00 46.47           H  
ATOM   1477  CA  GLY A  99     -39.853 -31.054 -65.311  1.00 46.47           C  
ATOM   1478  HA2 GLY A  99     -39.185 -31.872 -65.579  1.00 46.47           H  
ATOM   1479  HA3 GLY A  99     -39.268 -30.137 -65.242  1.00 46.47           H  
ATOM   1480  C   GLY A  99     -40.865 -30.885 -66.453  1.00 46.47           C  
ATOM   1481  O   GLY A  99     -40.539 -30.251 -67.455  1.00 46.47           O  
ATOM   1482  N   LEU A 100     -42.073 -31.442 -66.315  1.00 53.02           N  
ATOM   1483  H   LEU A 100     -42.307 -31.868 -65.429  1.00 53.02           H  
ATOM   1484  CA  LEU A 100     -43.102 -31.457 -67.363  1.00 53.02           C  
ATOM   1485  HA  LEU A 100     -42.619 -31.692 -68.312  1.00 53.02           H  
ATOM   1486  C   LEU A 100     -43.761 -30.080 -67.572  1.00 53.02           C  
ATOM   1487  CB  LEU A 100     -44.127 -32.566 -67.024  1.00 53.02           C  
ATOM   1488  HB2 LEU A 100     -43.963 -32.910 -66.003  1.00 53.02           H  
ATOM   1489  HB3 LEU A 100     -45.132 -32.144 -67.033  1.00 53.02           H  
ATOM   1490  O   LEU A 100     -43.999 -29.697 -68.717  1.00 53.02           O  
ATOM   1491  CG  LEU A 100     -44.070 -33.773 -67.985  1.00 53.02           C  
ATOM   1492  HG  LEU A 100     -43.117 -33.785 -68.514  1.00 53.02           H  
ATOM   1493  CD1 LEU A 100     -44.184 -35.101 -67.233  1.00 53.02           C  
ATOM   1494 HD11 LEU A 100     -43.362 -35.186 -66.522  1.00 53.02           H  
ATOM   1495 HD12 LEU A 100     -45.128 -35.134 -66.688  1.00 53.02           H  
ATOM   1496 HD13 LEU A 100     -44.136 -35.932 -67.935  1.00 53.02           H  
ATOM   1497  CD2 LEU A 100     -45.201 -33.708 -69.014  1.00 53.02           C  
ATOM   1498 HD21 LEU A 100     -45.126 -34.545 -69.708  1.00 53.02           H  
ATOM   1499 HD22 LEU A 100     -46.166 -33.738 -68.509  1.00 53.02           H  
ATOM   1500 HD23 LEU A 100     -45.127 -32.773 -69.569  1.00 53.02           H  
ATOM   1501  N   ASP A 101     -43.976 -29.316 -66.496  1.00 52.16           N  
ATOM   1502  H   ASP A 101     -43.811 -29.730 -65.589  1.00 52.16           H  
ATOM   1503  CA  ASP A 101     -44.764 -28.071 -66.506  1.00 52.16           C  
ATOM   1504  HA  ASP A 101     -45.762 -28.283 -66.890  1.00 52.16           H  
ATOM   1505  C   ASP A 101     -44.150 -26.962 -67.382  1.00 52.16           C  
ATOM   1506  CB  ASP A 101     -44.904 -27.549 -65.060  1.00 52.16           C  
ATOM   1507  HB2 ASP A 101     -43.908 -27.354 -64.662  1.00 52.16           H  
ATOM   1508  HB3 ASP A 101     -45.441 -26.601 -65.087  1.00 52.16           H  
ATOM   1509  O   ASP A 101     -44.853 -26.218 -68.068  1.00 52.16           O  
ATOM   1510  CG  ASP A 101     -45.650 -28.488 -64.101  1.00 52.16           C  
ATOM   1511  OD1 ASP A 101     -46.416 -29.349 -64.584  1.00 52.16           O  
ATOM   1512  OD2 ASP A 101     -45.417 -28.352 -62.879  1.00 52.16           O  
ATOM   1513  N   ALA A 102     -42.817 -26.842 -67.400  1.00 51.15           N  
ATOM   1514  H   ALA A 102     -42.284 -27.494 -66.843  1.00 51.15           H  
ATOM   1515  CA  ALA A 102     -42.130 -25.739 -68.079  1.00 51.15           C  
ATOM   1516  HA  ALA A 102     -42.553 -24.800 -67.720  1.00 51.15           H  
ATOM   1517  C   ALA A 102     -42.304 -25.756 -69.609  1.00 51.15           C  
ATOM   1518  CB  ALA A 102     -40.646 -25.784 -67.695  1.00 51.15           C  
ATOM   1519  HB1 ALA A 102     -40.204 -26.723 -68.026  1.00 51.15           H  
ATOM   1520  HB2 ALA A 102     -40.122 -24.952 -68.166  1.00 51.15           H  
ATOM   1521  HB3 ALA A 102     -40.545 -25.701 -66.613  1.00 51.15           H  
ATOM   1522  O   ALA A 102     -42.301 -24.700 -70.245  1.00 51.15           O  
ATOM   1523  N   LEU A 103     -42.457 -26.946 -70.203  1.00 54.99           N  
ATOM   1524  H   LEU A 103     -42.549 -27.760 -69.612  1.00 54.99           H  
ATOM   1525  CA  LEU A 103     -42.635 -27.106 -71.648  1.00 54.99           C  
ATOM   1526  HA  LEU A 103     -41.845 -26.551 -72.154  1.00 54.99           H  
ATOM   1527  C   LEU A 103     -43.983 -26.530 -72.118  1.00 54.99           C  
ATOM   1528  CB  LEU A 103     -42.516 -28.607 -71.982  1.00 54.99           C  
ATOM   1529  HB2 LEU A 103     -43.414 -29.103 -71.615  1.00 54.99           H  
ATOM   1530  HB3 LEU A 103     -41.667 -29.032 -71.447  1.00 54.99           H  
ATOM   1531  O   LEU A 103     -44.092 -26.053 -73.247  1.00 54.99           O  
ATOM   1532  CG  LEU A 103     -42.350 -28.908 -73.485  1.00 54.99           C  
ATOM   1533  HG  LEU A 103     -43.061 -28.322 -74.068  1.00 54.99           H  
ATOM   1534  CD1 LEU A 103     -40.929 -28.599 -73.970  1.00 54.99           C  
ATOM   1535 HD11 LEU A 103     -40.722 -27.537 -73.842  1.00 54.99           H  
ATOM   1536 HD12 LEU A 103     -40.842 -28.843 -75.028  1.00 54.99           H  
ATOM   1537 HD13 LEU A 103     -40.205 -29.179 -73.398  1.00 54.99           H  
ATOM   1538  CD2 LEU A 103     -42.628 -30.386 -73.762  1.00 54.99           C  
ATOM   1539 HD21 LEU A 103     -41.938 -31.008 -73.192  1.00 54.99           H  
ATOM   1540 HD22 LEU A 103     -42.520 -30.590 -74.827  1.00 54.99           H  
ATOM   1541 HD23 LEU A 103     -43.649 -30.621 -73.461  1.00 54.99           H  
ATOM   1542  N   GLU A 104     -44.998 -26.556 -71.252  1.00 56.16           N  
ATOM   1543  H   GLU A 104     -44.826 -26.897 -70.317  1.00 56.16           H  
ATOM   1544  CA  GLU A 104     -46.382 -26.219 -71.586  1.00 56.16           C  
ATOM   1545  HA  GLU A 104     -46.641 -26.724 -72.517  1.00 56.16           H  
ATOM   1546  C   GLU A 104     -46.579 -24.708 -71.813  1.00 56.16           C  
ATOM   1547  CB  GLU A 104     -47.280 -26.777 -70.463  1.00 56.16           C  
ATOM   1548  HB2 GLU A 104     -46.823 -27.682 -70.063  1.00 56.16           H  
ATOM   1549  HB3 GLU A 104     -47.348 -26.045 -69.658  1.00 56.16           H  
ATOM   1550  O   GLU A 104     -47.298 -24.297 -72.720  1.00 56.16           O  
ATOM   1551  CG  GLU A 104     -48.683 -27.155 -70.956  1.00 56.16           C  
ATOM   1552  HG2 GLU A 104     -49.192 -26.252 -71.294  1.00 56.16           H  
ATOM   1553  HG3 GLU A 104     -48.578 -27.819 -71.814  1.00 56.16           H  
ATOM   1554  CD  GLU A 104     -49.537 -27.851 -69.879  1.00 56.16           C  
ATOM   1555  OE1 GLU A 104     -50.467 -28.588 -70.284  1.00 56.16           O  
ATOM   1556  OE2 GLU A 104     -49.292 -27.615 -68.678  1.00 56.16           O  
ATOM   1557  N   ALA A 105     -45.893 -23.846 -71.056  1.00 49.72           N  
ATOM   1558  H   ALA A 105     -45.304 -24.224 -70.327  1.00 49.72           H  
ATOM   1559  CA  ALA A 105     -46.155 -22.403 -71.092  1.00 49.72           C  
ATOM   1560  HA  ALA A 105     -47.232 -22.254 -71.017  1.00 49.72           H  
ATOM   1561  C   ALA A 105     -45.696 -21.699 -72.386  1.00 49.72           C  
ATOM   1562  CB  ALA A 105     -45.506 -21.768 -69.858  1.00 49.72           C  
ATOM   1563  HB1 ALA A 105     -44.425 -21.901 -69.894  1.00 49.72           H  
ATOM   1564  HB2 ALA A 105     -45.895 -22.238 -68.955  1.00 49.72           H  
ATOM   1565  HB3 ALA A 105     -45.738 -20.703 -69.831  1.00 49.72           H  
ATOM   1566  O   ALA A 105     -46.309 -20.717 -72.803  1.00 49.72           O  
ATOM   1567  N   ALA A 106     -44.630 -22.178 -73.037  1.00 55.27           N  
ATOM   1568  H   ALA A 106     -44.194 -23.016 -72.679  1.00 55.27           H  
ATOM   1569  CA  ALA A 106     -44.030 -21.508 -74.201  1.00 55.27           C  
ATOM   1570  HA  ALA A 106     -44.028 -20.436 -74.005  1.00 55.27           H  
ATOM   1571  C   ALA A 106     -44.818 -21.700 -75.518  1.00 55.27           C  
ATOM   1572  CB  ALA A 106     -42.568 -21.956 -74.317  1.00 55.27           C  
ATOM   1573  HB1 ALA A 106     -42.084 -21.418 -75.132  1.00 55.27           H  
ATOM   1574  HB2 ALA A 106     -42.040 -21.742 -73.388  1.00 55.27           H  
ATOM   1575  HB3 ALA A 106     -42.523 -23.026 -74.518  1.00 55.27           H  
ATOM   1576  O   ALA A 106     -44.445 -21.141 -76.550  1.00 55.27           O  
ATOM   1577  N   LEU A 107     -45.917 -22.463 -75.482  1.00 55.17           N  
ATOM   1578  H   LEU A 107     -46.154 -22.869 -74.588  1.00 55.17           H  
ATOM   1579  CA  LEU A 107     -46.802 -22.791 -76.609  1.00 55.17           C  
ATOM   1580  HA  LEU A 107     -46.281 -23.514 -77.237  1.00 55.17           H  
ATOM   1581  C   LEU A 107     -47.213 -21.632 -77.554  1.00 55.17           C  
ATOM   1582  CB  LEU A 107     -48.084 -23.449 -76.037  1.00 55.17           C  
ATOM   1583  HB2 LEU A 107     -48.375 -22.922 -75.128  1.00 55.17           H  
ATOM   1584  HB3 LEU A 107     -48.899 -23.323 -76.750  1.00 55.17           H  
ATOM   1585  O   LEU A 107     -47.230 -21.870 -78.764  1.00 55.17           O  
ATOM   1586  CG  LEU A 107     -47.971 -24.950 -75.716  1.00 55.17           C  
ATOM   1587  HG  LEU A 107     -47.057 -25.143 -75.156  1.00 55.17           H  
ATOM   1588  CD1 LEU A 107     -49.183 -25.413 -74.902  1.00 55.17           C  
ATOM   1589 HD11 LEU A 107     -49.311 -24.789 -74.018  1.00 55.17           H  
ATOM   1590 HD12 LEU A 107     -49.028 -26.439 -74.569  1.00 55.17           H  
ATOM   1591 HD13 LEU A 107     -50.092 -25.355 -75.500  1.00 55.17           H  
ATOM   1592  CD2 LEU A 107     -47.961 -25.790 -76.997  1.00 55.17           C  
ATOM   1593 HD21 LEU A 107     -47.915 -26.846 -76.732  1.00 55.17           H  
ATOM   1594 HD22 LEU A 107     -47.082 -25.547 -77.594  1.00 55.17           H  
ATOM   1595 HD23 LEU A 107     -48.861 -25.601 -77.582  1.00 55.17           H  
ATOM   1596  N   PRO A 108     -47.631 -20.431 -77.086  1.00 50.34           N  
ATOM   1597  CA  PRO A 108     -48.543 -19.603 -77.889  1.00 50.34           C  
ATOM   1598  HA  PRO A 108     -49.314 -20.257 -78.296  1.00 50.34           H  
ATOM   1599  C   PRO A 108     -47.938 -18.811 -79.060  1.00 50.34           C  
ATOM   1600  CB  PRO A 108     -49.212 -18.634 -76.901  1.00 50.34           C  
ATOM   1601  HB2 PRO A 108     -48.695 -17.675 -76.902  1.00 50.34           H  
ATOM   1602  HB3 PRO A 108     -50.267 -18.489 -77.137  1.00 50.34           H  
ATOM   1603  O   PRO A 108     -48.603 -18.655 -80.088  1.00 50.34           O  
ATOM   1604  CG  PRO A 108     -49.029 -19.288 -75.538  1.00 50.34           C  
ATOM   1605  HG2 PRO A 108     -49.001 -18.554 -74.733  1.00 50.34           H  
ATOM   1606  HG3 PRO A 108     -49.820 -20.019 -75.369  1.00 50.34           H  
ATOM   1607  CD  PRO A 108     -47.699 -20.005 -75.692  1.00 50.34           C  
ATOM   1608  HD2 PRO A 108     -46.878 -19.320 -75.481  1.00 50.34           H  
ATOM   1609  HD3 PRO A 108     -47.679 -20.832 -74.982  1.00 50.34           H  
ATOM   1610  N   GLU A 109     -46.752 -18.212 -78.900  1.00 49.80           N  
ATOM   1611  H   GLU A 109     -46.235 -18.397 -78.053  1.00 49.80           H  
ATOM   1612  CA  GLU A 109     -46.423 -16.994 -79.665  1.00 49.80           C  
ATOM   1613  HA  GLU A 109     -47.349 -16.452 -79.860  1.00 49.80           H  
ATOM   1614  C   GLU A 109     -45.794 -17.201 -81.044  1.00 49.80           C  
ATOM   1615  CB  GLU A 109     -45.520 -16.047 -78.862  1.00 49.80           C  
ATOM   1616  HB2 GLU A 109     -45.173 -15.280 -79.555  1.00 49.80           H  
ATOM   1617  HB3 GLU A 109     -44.650 -16.585 -78.486  1.00 49.80           H  
ATOM   1618  O   GLU A 109     -46.004 -16.365 -81.922  1.00 49.80           O  
ATOM   1619  CG  GLU A 109     -46.252 -15.352 -77.703  1.00 49.80           C  
ATOM   1620  HG2 GLU A 109     -47.286 -15.176 -78.001  1.00 49.80           H  
ATOM   1621  HG3 GLU A 109     -46.264 -16.019 -76.841  1.00 49.80           H  
ATOM   1622  CD  GLU A 109     -45.623 -13.998 -77.320  1.00 49.80           C  
ATOM   1623  OE1 GLU A 109     -46.329 -13.222 -76.639  1.00 49.80           O  
ATOM   1624  OE2 GLU A 109     -44.472 -13.725 -77.735  1.00 49.80           O  
ATOM   1625  N   VAL A 110     -45.009 -18.256 -81.278  1.00 48.81           N  
ATOM   1626  H   VAL A 110     -44.892 -18.952 -80.556  1.00 48.81           H  
ATOM   1627  CA  VAL A 110     -44.224 -18.340 -82.524  1.00 48.81           C  
ATOM   1628  HA  VAL A 110     -43.768 -17.359 -82.662  1.00 48.81           H  
ATOM   1629  C   VAL A 110     -45.163 -18.656 -83.716  1.00 48.81           C  
ATOM   1630  CB  VAL A 110     -43.021 -19.289 -82.394  1.00 48.81           C  
ATOM   1631  HB  VAL A 110     -43.369 -20.310 -82.239  1.00 48.81           H  
ATOM   1632  O   VAL A 110     -45.811 -19.708 -83.698  1.00 48.81           O  
ATOM   1633  CG1 VAL A 110     -42.160 -19.233 -83.664  1.00 48.81           C  
ATOM   1634 HG11 VAL A 110     -42.731 -19.587 -84.523  1.00 48.81           H  
ATOM   1635 HG12 VAL A 110     -41.815 -18.216 -83.848  1.00 48.81           H  
ATOM   1636 HG13 VAL A 110     -41.294 -19.885 -83.550  1.00 48.81           H  
ATOM   1637  CG2 VAL A 110     -42.123 -18.873 -81.216  1.00 48.81           C  
ATOM   1638 HG21 VAL A 110     -41.800 -17.838 -81.328  1.00 48.81           H  
ATOM   1639 HG22 VAL A 110     -42.660 -18.979 -80.273  1.00 48.81           H  
ATOM   1640 HG23 VAL A 110     -41.245 -19.519 -81.175  1.00 48.81           H  
ATOM   1641  N   PRO A 111     -45.334 -17.766 -84.732  1.00 50.60           N  
ATOM   1642  CA  PRO A 111     -46.501 -17.831 -85.627  1.00 50.60           C  
ATOM   1643  HA  PRO A 111     -47.337 -18.124 -84.992  1.00 50.60           H  
ATOM   1644  C   PRO A 111     -46.468 -18.870 -86.764  1.00 50.60           C  
ATOM   1645  CB  PRO A 111     -46.831 -16.397 -86.075  1.00 50.60           C  
ATOM   1646  HB2 PRO A 111     -46.426 -16.167 -87.061  1.00 50.60           H  
ATOM   1647  HB3 PRO A 111     -47.903 -16.202 -86.049  1.00 50.60           H  
ATOM   1648  O   PRO A 111     -46.650 -20.047 -86.511  1.00 50.60           O  
ATOM   1649  CG  PRO A 111     -46.083 -15.535 -85.075  1.00 50.60           C  
ATOM   1650  HG2 PRO A 111     -46.683 -15.409 -84.175  1.00 50.60           H  
ATOM   1651  HG3 PRO A 111     -45.812 -14.566 -85.495  1.00 50.60           H  
ATOM   1652  CD  PRO A 111     -44.851 -16.387 -84.783  1.00 50.60           C  
ATOM   1653  HD2 PRO A 111     -44.132 -16.290 -85.597  1.00 50.60           H  
ATOM   1654  HD3 PRO A 111     -44.398 -16.021 -83.862  1.00 50.60           H  
ATOM   1655  N   ALA A 112     -46.457 -18.456 -88.037  1.00 51.33           N  
ATOM   1656  H   ALA A 112     -46.245 -17.484 -88.211  1.00 51.33           H  
ATOM   1657  CA  ALA A 112     -47.206 -19.172 -89.077  1.00 51.33           C  
ATOM   1658  HA  ALA A 112     -47.974 -19.785 -88.604  1.00 51.33           H  
ATOM   1659  C   ALA A 112     -46.379 -20.122 -89.955  1.00 51.33           C  
ATOM   1660  CB  ALA A 112     -47.924 -18.122 -89.937  1.00 51.33           C  
ATOM   1661  HB1 ALA A 112     -48.541 -18.625 -90.681  1.00 51.33           H  
ATOM   1662  HB2 ALA A 112     -48.564 -17.502 -89.310  1.00 51.33           H  
ATOM   1663  HB3 ALA A 112     -47.196 -17.493 -90.449  1.00 51.33           H  
ATOM   1664  O   ALA A 112     -46.846 -21.206 -90.287  1.00 51.33           O  
ATOM   1665  N   THR A 113     -45.182 -19.699 -90.361  1.00 57.23           N  
ATOM   1666  H   THR A 113     -44.809 -18.841 -89.981  1.00 57.23           H  
ATOM   1667  CA  THR A 113     -44.419 -20.302 -91.470  1.00 57.23           C  
ATOM   1668  HA  THR A 113     -45.087 -20.487 -92.312  1.00 57.23           H  
ATOM   1669  C   THR A 113     -43.783 -21.639 -91.121  1.00 57.23           C  
ATOM   1670  CB  THR A 113     -43.308 -19.341 -91.921  1.00 57.23           C  
ATOM   1671  HB  THR A 113     -42.593 -19.866 -92.555  1.00 57.23           H  
ATOM   1672  O   THR A 113     -43.789 -22.553 -91.934  1.00 57.23           O  
ATOM   1673  CG2 THR A 113     -43.883 -18.158 -92.699  1.00 57.23           C  
ATOM   1674 HG21 THR A 113     -44.572 -17.590 -92.073  1.00 57.23           H  
ATOM   1675 HG22 THR A 113     -44.409 -18.522 -93.581  1.00 57.23           H  
ATOM   1676 HG23 THR A 113     -43.068 -17.507 -93.016  1.00 57.23           H  
ATOM   1677  OG1 THR A 113     -42.647 -18.798 -90.795  1.00 57.23           O  
ATOM   1678  HG1 THR A 113     -41.786 -19.214 -90.714  1.00 57.23           H  
ATOM   1679  N   GLU A 114     -43.243 -21.754 -89.911  1.00 57.82           N  
ATOM   1680  H   GLU A 114     -43.213 -20.933 -89.324  1.00 57.82           H  
ATOM   1681  CA  GLU A 114     -42.576 -22.967 -89.414  1.00 57.82           C  
ATOM   1682  HA  GLU A 114     -42.138 -23.521 -90.244  1.00 57.82           H  
ATOM   1683  C   GLU A 114     -43.559 -23.917 -88.709  1.00 57.82           C  
ATOM   1684  CB  GLU A 114     -41.441 -22.545 -88.469  1.00 57.82           C  
ATOM   1685  HB2 GLU A 114     -41.002 -23.438 -88.024  1.00 57.82           H  
ATOM   1686  HB3 GLU A 114     -41.857 -21.926 -87.674  1.00 57.82           H  
ATOM   1687  O   GLU A 114     -43.239 -25.071 -88.423  1.00 57.82           O  
ATOM   1688  CG  GLU A 114     -40.337 -21.766 -89.208  1.00 57.82           C  
ATOM   1689  HG2 GLU A 114     -40.781 -20.913 -89.721  1.00 57.82           H  
ATOM   1690  HG3 GLU A 114     -39.900 -22.417 -89.965  1.00 57.82           H  
ATOM   1691  CD  GLU A 114     -39.227 -21.244 -88.283  1.00 57.82           C  
ATOM   1692  OE1 GLU A 114     -38.410 -20.446 -88.793  1.00 57.82           O  
ATOM   1693  OE2 GLU A 114     -39.222 -21.609 -87.086  1.00 57.82           O  
ATOM   1694  N   ARG A 115     -44.784 -23.434 -88.450  1.00 53.81           N  
ATOM   1695  H   ARG A 115     -44.981 -22.504 -88.791  1.00 53.81           H  
ATOM   1696  CA  ARG A 115     -45.812 -24.097 -87.638  1.00 53.81           C  
ATOM   1697  HA  ARG A 115     -45.413 -24.247 -86.635  1.00 53.81           H  
ATOM   1698  C   ARG A 115     -46.181 -25.468 -88.183  1.00 53.81           C  
ATOM   1699  CB  ARG A 115     -47.048 -23.183 -87.579  1.00 53.81           C  
ATOM   1700  HB2 ARG A 115     -47.626 -23.284 -88.498  1.00 53.81           H  
ATOM   1701  HB3 ARG A 115     -46.704 -22.150 -87.526  1.00 53.81           H  
ATOM   1702  O   ARG A 115     -46.328 -26.408 -87.417  1.00 53.81           O  
ATOM   1703  CG  ARG A 115     -47.951 -23.465 -86.370  1.00 53.81           C  
ATOM   1704  HG2 ARG A 115     -48.336 -24.481 -86.465  1.00 53.81           H  
ATOM   1705  HG3 ARG A 115     -47.370 -23.412 -85.449  1.00 53.81           H  
ATOM   1706  CD  ARG A 115     -49.151 -22.504 -86.287  1.00 53.81           C  
ATOM   1707  HD2 ARG A 115     -49.971 -23.044 -85.814  1.00 53.81           H  
ATOM   1708  HD3 ARG A 115     -49.459 -22.218 -87.292  1.00 53.81           H  
ATOM   1709  NE  ARG A 115     -48.853 -21.305 -85.481  1.00 53.81           N  
ATOM   1710  HE  ARG A 115     -47.875 -21.103 -85.332  1.00 53.81           H  
ATOM   1711  NH1 ARG A 115     -50.969 -20.443 -85.305  1.00 53.81           N  
ATOM   1712 HH11 ARG A 115     -51.608 -19.801 -84.859  1.00 53.81           H  
ATOM   1713 HH12 ARG A 115     -51.286 -21.155 -85.948  1.00 53.81           H  
ATOM   1714  NH2 ARG A 115     -49.290 -19.554 -84.110  1.00 53.81           N  
ATOM   1715 HH21 ARG A 115     -48.338 -19.624 -83.781  1.00 53.81           H  
ATOM   1716 HH22 ARG A 115     -49.926 -18.974 -83.582  1.00 53.81           H  
ATOM   1717  CZ  ARG A 115     -49.705 -20.438 -84.973  1.00 53.81           C  
ATOM   1718  N   GLU A 116     -46.329 -25.576 -89.498  1.00 57.58           N  
ATOM   1719  H   GLU A 116     -46.158 -24.755 -90.061  1.00 57.58           H  
ATOM   1720  CA  GLU A 116     -46.811 -26.785 -90.168  1.00 57.58           C  
ATOM   1721  HA  GLU A 116     -47.700 -27.142 -89.647  1.00 57.58           H  
ATOM   1722  C   GLU A 116     -45.770 -27.911 -90.131  1.00 57.58           C  
ATOM   1723  CB  GLU A 116     -47.203 -26.393 -91.600  1.00 57.58           C  
ATOM   1724  HB2 GLU A 116     -47.596 -25.377 -91.576  1.00 57.58           H  
ATOM   1725  HB3 GLU A 116     -46.319 -26.397 -92.237  1.00 57.58           H  
ATOM   1726  O   GLU A 116     -46.105 -29.063 -89.866  1.00 57.58           O  
ATOM   1727  CG  GLU A 116     -48.296 -27.281 -92.204  1.00 57.58           C  
ATOM   1728  HG2 GLU A 116     -49.092 -27.403 -91.469  1.00 57.58           H  
ATOM   1729  HG3 GLU A 116     -47.880 -28.264 -92.422  1.00 57.58           H  
ATOM   1730  CD  GLU A 116     -48.880 -26.659 -93.486  1.00 57.58           C  
ATOM   1731  OE1 GLU A 116     -50.086 -26.879 -93.738  1.00 57.58           O  
ATOM   1732  OE2 GLU A 116     -48.124 -25.976 -94.213  1.00 57.58           O  
ATOM   1733  N   GLU A 117     -44.490 -27.575 -90.307  1.00 59.13           N  
ATOM   1734  H   GLU A 117     -44.257 -26.607 -90.475  1.00 59.13           H  
ATOM   1735  CA  GLU A 117     -43.399 -28.546 -90.216  1.00 59.13           C  
ATOM   1736  HA  GLU A 117     -43.697 -29.436 -90.770  1.00 59.13           H  
ATOM   1737  C   GLU A 117     -43.158 -28.974 -88.759  1.00 59.13           C  
ATOM   1738  CB  GLU A 117     -42.140 -27.971 -90.885  1.00 59.13           C  
ATOM   1739  HB2 GLU A 117     -42.433 -27.450 -91.796  1.00 59.13           H  
ATOM   1740  HB3 GLU A 117     -41.659 -27.260 -90.213  1.00 59.13           H  
ATOM   1741  O   GLU A 117     -42.952 -30.163 -88.496  1.00 59.13           O  
ATOM   1742  CG  GLU A 117     -41.159 -29.090 -91.268  1.00 59.13           C  
ATOM   1743  HG2 GLU A 117     -41.691 -29.823 -91.876  1.00 59.13           H  
ATOM   1744  HG3 GLU A 117     -40.830 -29.594 -90.359  1.00 59.13           H  
ATOM   1745  CD  GLU A 117     -39.922 -28.609 -92.044  1.00 59.13           C  
ATOM   1746  OE1 GLU A 117     -39.192 -29.506 -92.531  1.00 59.13           O  
ATOM   1747  OE2 GLU A 117     -39.685 -27.384 -92.116  1.00 59.13           O  
ATOM   1748  N   LEU A 118     -43.279 -28.040 -87.802  1.00 53.86           N  
ATOM   1749  H   LEU A 118     -43.414 -27.081 -88.089  1.00 53.86           H  
ATOM   1750  CA  LEU A 118     -43.258 -28.331 -86.365  1.00 53.86           C  
ATOM   1751  HA  LEU A 118     -42.318 -28.833 -86.136  1.00 53.86           H  
ATOM   1752  C   LEU A 118     -44.409 -29.273 -85.978  1.00 53.86           C  
ATOM   1753  CB  LEU A 118     -43.327 -27.014 -85.566  1.00 53.86           C  
ATOM   1754  HB2 LEU A 118     -42.719 -26.254 -86.056  1.00 53.86           H  
ATOM   1755  HB3 LEU A 118     -44.356 -26.653 -85.575  1.00 53.86           H  
ATOM   1756  O   LEU A 118     -44.162 -30.295 -85.337  1.00 53.86           O  
ATOM   1757  CG  LEU A 118     -42.845 -27.182 -84.110  1.00 53.86           C  
ATOM   1758  HG  LEU A 118     -42.960 -28.220 -83.798  1.00 53.86           H  
ATOM   1759  CD1 LEU A 118     -41.370 -26.791 -83.987  1.00 53.86           C  
ATOM   1760 HD11 LEU A 118     -40.769 -27.399 -84.663  1.00 53.86           H  
ATOM   1761 HD12 LEU A 118     -41.238 -25.739 -84.240  1.00 53.86           H  
ATOM   1762 HD13 LEU A 118     -41.032 -26.954 -82.963  1.00 53.86           H  
ATOM   1763  CD2 LEU A 118     -43.658 -26.315 -83.151  1.00 53.86           C  
ATOM   1764 HD21 LEU A 118     -43.294 -26.448 -82.133  1.00 53.86           H  
ATOM   1765 HD22 LEU A 118     -43.569 -25.265 -83.429  1.00 53.86           H  
ATOM   1766 HD23 LEU A 118     -44.707 -26.611 -83.187  1.00 53.86           H  
ATOM   1767  N   VAL A 119     -45.636 -28.981 -86.433  1.00 56.16           N  
ATOM   1768  H   VAL A 119     -45.755 -28.114 -86.938  1.00 56.16           H  
ATOM   1769  CA  VAL A 119     -46.819 -29.840 -86.266  1.00 56.16           C  
ATOM   1770  HA  VAL A 119     -46.979 -30.006 -85.200  1.00 56.16           H  
ATOM   1771  C   VAL A 119     -46.571 -31.200 -86.889  1.00 56.16           C  
ATOM   1772  CB  VAL A 119     -48.105 -29.207 -86.839  1.00 56.16           C  
ATOM   1773  HB  VAL A 119     -47.898 -28.803 -87.830  1.00 56.16           H  
ATOM   1774  O   VAL A 119     -46.732 -32.176 -86.186  1.00 56.16           O  
ATOM   1775  CG1 VAL A 119     -49.270 -30.203 -86.954  1.00 56.16           C  
ATOM   1776 HG11 VAL A 119     -49.446 -30.699 -86.000  1.00 56.16           H  
ATOM   1777 HG12 VAL A 119     -49.061 -30.954 -87.716  1.00 56.16           H  
ATOM   1778 HG13 VAL A 119     -50.179 -29.683 -87.256  1.00 56.16           H  
ATOM   1779  CG2 VAL A 119     -48.595 -28.074 -85.930  1.00 56.16           C  
ATOM   1780 HG21 VAL A 119     -49.396 -27.527 -86.427  1.00 56.16           H  
ATOM   1781 HG22 VAL A 119     -47.784 -27.384 -85.699  1.00 56.16           H  
ATOM   1782 HG23 VAL A 119     -48.967 -28.485 -84.991  1.00 56.16           H  
ATOM   1783  N   GLN A 120     -46.105 -31.313 -88.136  1.00 56.70           N  
ATOM   1784  H   GLN A 120     -46.010 -30.477 -88.694  1.00 56.70           H  
ATOM   1785  CA  GLN A 120     -45.868 -32.620 -88.766  1.00 56.70           C  
ATOM   1786  HA  GLN A 120     -46.799 -33.187 -88.768  1.00 56.70           H  
ATOM   1787  C   GLN A 120     -44.797 -33.445 -88.056  1.00 56.70           C  
ATOM   1788  CB  GLN A 120     -45.405 -32.447 -90.211  1.00 56.70           C  
ATOM   1789  HB2 GLN A 120     -44.909 -33.364 -90.528  1.00 56.70           H  
ATOM   1790  HB3 GLN A 120     -44.689 -31.628 -90.281  1.00 56.70           H  
ATOM   1791  O   GLN A 120     -44.821 -34.678 -88.085  1.00 56.70           O  
ATOM   1792  CG  GLN A 120     -46.574 -32.204 -91.165  1.00 56.70           C  
ATOM   1793  HG2 GLN A 120     -47.303 -33.008 -91.066  1.00 56.70           H  
ATOM   1794  HG3 GLN A 120     -47.066 -31.266 -90.911  1.00 56.70           H  
ATOM   1795  CD  GLN A 120     -46.105 -32.149 -92.612  1.00 56.70           C  
ATOM   1796  NE2 GLN A 120     -46.959 -31.730 -93.516  1.00 56.70           N  
ATOM   1797 HE21 GLN A 120     -46.593 -31.586 -94.447  1.00 56.70           H  
ATOM   1798 HE22 GLN A 120     -47.846 -31.347 -93.222  1.00 56.70           H  
ATOM   1799  OE1 GLN A 120     -44.986 -32.503 -92.963  1.00 56.70           O  
ATOM   1800  N   ARG A 121     -43.788 -32.793 -87.477  1.00 58.58           N  
ATOM   1801  H   ARG A 121     -43.775 -31.785 -87.539  1.00 58.58           H  
ATOM   1802  CA  ARG A 121     -42.718 -33.483 -86.754  1.00 58.58           C  
ATOM   1803  HA  ARG A 121     -42.484 -34.402 -87.290  1.00 58.58           H  
ATOM   1804  C   ARG A 121     -43.205 -33.925 -85.373  1.00 58.58           C  
ATOM   1805  CB  ARG A 121     -41.476 -32.586 -86.749  1.00 58.58           C  
ATOM   1806  HB2 ARG A 121     -41.490 -31.927 -85.881  1.00 58.58           H  
ATOM   1807  HB3 ARG A 121     -41.486 -31.966 -87.645  1.00 58.58           H  
ATOM   1808  O   ARG A 121     -42.975 -35.082 -85.024  1.00 58.58           O  
ATOM   1809  CG  ARG A 121     -40.181 -33.397 -86.794  1.00 58.58           C  
ATOM   1810  HG2 ARG A 121     -40.220 -34.120 -87.609  1.00 58.58           H  
ATOM   1811  HG3 ARG A 121     -40.053 -33.920 -85.846  1.00 58.58           H  
ATOM   1812  CD  ARG A 121     -39.011 -32.439 -87.030  1.00 58.58           C  
ATOM   1813  HD2 ARG A 121     -39.113 -31.991 -88.019  1.00 58.58           H  
ATOM   1814  HD3 ARG A 121     -39.056 -31.646 -86.285  1.00 58.58           H  
ATOM   1815  NE  ARG A 121     -37.717 -33.132 -86.922  1.00 58.58           N  
ATOM   1816  HE  ARG A 121     -37.741 -34.104 -86.649  1.00 58.58           H  
ATOM   1817  NH1 ARG A 121     -36.400 -31.298 -87.333  1.00 58.58           N  
ATOM   1818 HH11 ARG A 121     -37.228 -30.746 -87.511  1.00 58.58           H  
ATOM   1819 HH12 ARG A 121     -35.496 -30.855 -87.406  1.00 58.58           H  
ATOM   1820  NH2 ARG A 121     -35.448 -33.250 -86.817  1.00 58.58           N  
ATOM   1821 HH21 ARG A 121     -35.508 -34.213 -86.518  1.00 58.58           H  
ATOM   1822 HH22 ARG A 121     -34.550 -32.791 -86.868  1.00 58.58           H  
ATOM   1823  CZ  ARG A 121     -36.532 -32.558 -87.027  1.00 58.58           C  
ATOM   1824  N   LEU A 122     -43.972 -33.077 -84.680  1.00 52.77           N  
ATOM   1825  H   LEU A 122     -44.109 -32.147 -85.052  1.00 52.77           H  
ATOM   1826  CA  LEU A 122     -44.749 -33.441 -83.490  1.00 52.77           C  
ATOM   1827  HA  LEU A 122     -44.072 -33.812 -82.720  1.00 52.77           H  
ATOM   1828  C   LEU A 122     -45.734 -34.574 -83.804  1.00 52.77           C  
ATOM   1829  CB  LEU A 122     -45.503 -32.202 -82.957  1.00 52.77           C  
ATOM   1830  HB2 LEU A 122     -45.986 -31.699 -83.794  1.00 52.77           H  
ATOM   1831  HB3 LEU A 122     -46.295 -32.532 -82.284  1.00 52.77           H  
ATOM   1832  O   LEU A 122     -45.788 -35.551 -83.070  1.00 52.77           O  
ATOM   1833  CG  LEU A 122     -44.625 -31.187 -82.203  1.00 52.77           C  
ATOM   1834  HG  LEU A 122     -43.703 -31.010 -82.758  1.00 52.77           H  
ATOM   1835  CD1 LEU A 122     -45.363 -29.856 -82.052  1.00 52.77           C  
ATOM   1836 HD11 LEU A 122     -44.732 -29.142 -81.521  1.00 52.77           H  
ATOM   1837 HD12 LEU A 122     -46.289 -29.999 -81.495  1.00 52.77           H  
ATOM   1838 HD13 LEU A 122     -45.593 -29.449 -83.036  1.00 52.77           H  
ATOM   1839  CD2 LEU A 122     -44.270 -31.697 -80.804  1.00 52.77           C  
ATOM   1840 HD21 LEU A 122     -45.177 -31.878 -80.228  1.00 52.77           H  
ATOM   1841 HD22 LEU A 122     -43.667 -30.952 -80.286  1.00 52.77           H  
ATOM   1842 HD23 LEU A 122     -43.693 -32.620 -80.871  1.00 52.77           H  
ATOM   1843  N   GLU A 123     -46.446 -34.500 -84.928  1.00 53.90           N  
ATOM   1844  H   GLU A 123     -46.387 -33.632 -85.441  1.00 53.90           H  
ATOM   1845  CA  GLU A 123     -47.428 -35.470 -85.413  1.00 53.90           C  
ATOM   1846  HA  GLU A 123     -48.171 -35.649 -84.636  1.00 53.90           H  
ATOM   1847  C   GLU A 123     -46.779 -36.787 -85.806  1.00 53.90           C  
ATOM   1848  CB  GLU A 123     -48.203 -34.969 -86.631  1.00 53.90           C  
ATOM   1849  HB2 GLU A 123     -47.508 -34.474 -87.309  1.00 53.90           H  
ATOM   1850  HB3 GLU A 123     -48.617 -35.832 -87.152  1.00 53.90           H  
ATOM   1851  O   GLU A 123     -47.349 -37.825 -85.520  1.00 53.90           O  
ATOM   1852  CG  GLU A 123     -49.380 -34.051 -86.284  1.00 53.90           C  
ATOM   1853  HG2 GLU A 123     -50.039 -34.587 -85.601  1.00 53.90           H  
ATOM   1854  HG3 GLU A 123     -49.023 -33.160 -85.767  1.00 53.90           H  
ATOM   1855  CD  GLU A 123     -50.169 -33.654 -87.542  1.00 53.90           C  
ATOM   1856  OE1 GLU A 123     -51.352 -33.284 -87.376  1.00 53.90           O  
ATOM   1857  OE2 GLU A 123     -49.609 -33.768 -88.659  1.00 53.90           O  
ATOM   1858  N   ARG A 124     -45.603 -36.802 -86.446  1.00 52.62           N  
ATOM   1859  H   ARG A 124     -45.220 -35.916 -86.743  1.00 52.62           H  
ATOM   1860  CA  ARG A 124     -44.890 -38.056 -86.750  1.00 52.62           C  
ATOM   1861  HA  ARG A 124     -45.598 -38.759 -87.187  1.00 52.62           H  
ATOM   1862  C   ARG A 124     -44.392 -38.726 -85.480  1.00 52.62           C  
ATOM   1863  CB  ARG A 124     -43.731 -37.827 -87.728  1.00 52.62           C  
ATOM   1864  HB2 ARG A 124     -43.261 -36.863 -87.534  1.00 52.62           H  
ATOM   1865  HB3 ARG A 124     -42.984 -38.607 -87.577  1.00 52.62           H  
ATOM   1866  O   ARG A 124     -44.505 -39.946 -85.367  1.00 52.62           O  
ATOM   1867  CG  ARG A 124     -44.220 -37.919 -89.178  1.00 52.62           C  
ATOM   1868  HG2 ARG A 124     -44.703 -38.885 -89.325  1.00 52.62           H  
ATOM   1869  HG3 ARG A 124     -44.953 -37.136 -89.376  1.00 52.62           H  
ATOM   1870  CD  ARG A 124     -43.059 -37.811 -90.171  1.00 52.62           C  
ATOM   1871  HD2 ARG A 124     -42.272 -38.508 -89.883  1.00 52.62           H  
ATOM   1872  HD3 ARG A 124     -43.436 -38.093 -91.154  1.00 52.62           H  
ATOM   1873  NE  ARG A 124     -42.530 -36.437 -90.231  1.00 52.62           N  
ATOM   1874  HE  ARG A 124     -42.944 -35.775 -89.591  1.00 52.62           H  
ATOM   1875  NH1 ARG A 124     -41.202 -36.706 -92.085  1.00 52.62           N  
ATOM   1876 HH11 ARG A 124     -41.468 -37.680 -92.120  1.00 52.62           H  
ATOM   1877 HH12 ARG A 124     -40.620 -36.293 -92.800  1.00 52.62           H  
ATOM   1878  NH2 ARG A 124     -41.392 -34.690 -91.147  1.00 52.62           N  
ATOM   1879 HH21 ARG A 124     -41.874 -34.052 -90.529  1.00 52.62           H  
ATOM   1880 HH22 ARG A 124     -40.852 -34.284 -91.897  1.00 52.62           H  
ATOM   1881  CZ  ARG A 124     -41.710 -35.953 -91.147  1.00 52.62           C  
ATOM   1882  N   MET A 125     -43.889 -37.934 -84.531  1.00 48.96           N  
ATOM   1883  H   MET A 125     -43.838 -36.940 -84.702  1.00 48.96           H  
ATOM   1884  CA  MET A 125     -43.556 -38.425 -83.194  1.00 48.96           C  
ATOM   1885  HA  MET A 125     -42.866 -39.263 -83.290  1.00 48.96           H  
ATOM   1886  C   MET A 125     -44.813 -38.978 -82.498  1.00 48.96           C  
ATOM   1887  CB  MET A 125     -42.852 -37.321 -82.385  1.00 48.96           C  
ATOM   1888  HB2 MET A 125     -42.793 -37.638 -81.343  1.00 48.96           H  
ATOM   1889  HB3 MET A 125     -43.425 -36.395 -82.431  1.00 48.96           H  
ATOM   1890  O   MET A 125     -44.783 -40.105 -82.015  1.00 48.96           O  
ATOM   1891  CG  MET A 125     -41.427 -37.071 -82.905  1.00 48.96           C  
ATOM   1892  HG2 MET A 125     -40.847 -37.985 -82.779  1.00 48.96           H  
ATOM   1893  HG3 MET A 125     -41.477 -36.855 -83.972  1.00 48.96           H  
ATOM   1894  SD  MET A 125     -40.524 -35.708 -82.115  1.00 48.96           S  
ATOM   1895  CE  MET A 125     -40.370 -36.336 -80.419  1.00 48.96           C  
ATOM   1896  HE1 MET A 125     -41.356 -36.401 -79.958  1.00 48.96           H  
ATOM   1897  HE2 MET A 125     -39.754 -35.653 -79.835  1.00 48.96           H  
ATOM   1898  HE3 MET A 125     -39.906 -37.322 -80.429  1.00 48.96           H  
ATOM   1899  N   LEU A 126     -45.947 -38.271 -82.572  1.00 46.22           N  
ATOM   1900  H   LEU A 126     -45.880 -37.332 -82.938  1.00 46.22           H  
ATOM   1901  CA  LEU A 126     -47.282 -38.710 -82.128  1.00 46.22           C  
ATOM   1902  HA  LEU A 126     -47.262 -38.965 -81.069  1.00 46.22           H  
ATOM   1903  C   LEU A 126     -47.809 -39.947 -82.877  1.00 46.22           C  
ATOM   1904  CB  LEU A 126     -48.274 -37.549 -82.331  1.00 46.22           C  
ATOM   1905  HB2 LEU A 126     -47.985 -37.031 -83.245  1.00 46.22           H  
ATOM   1906  HB3 LEU A 126     -49.275 -37.946 -82.503  1.00 46.22           H  
ATOM   1907  O   LEU A 126     -48.509 -40.774 -82.300  1.00 46.22           O  
ATOM   1908  CG  LEU A 126     -48.350 -36.525 -81.188  1.00 46.22           C  
ATOM   1909  HG  LEU A 126     -47.363 -36.381 -80.749  1.00 46.22           H  
ATOM   1910  CD1 LEU A 126     -48.875 -35.176 -81.684  1.00 46.22           C  
ATOM   1911 HD11 LEU A 126     -48.951 -34.482 -80.847  1.00 46.22           H  
ATOM   1912 HD12 LEU A 126     -49.857 -35.292 -82.144  1.00 46.22           H  
ATOM   1913 HD13 LEU A 126     -48.188 -34.748 -82.414  1.00 46.22           H  
ATOM   1914  CD2 LEU A 126     -49.322 -37.032 -80.121  1.00 46.22           C  
ATOM   1915 HD21 LEU A 126     -49.347 -36.327 -79.290  1.00 46.22           H  
ATOM   1916 HD22 LEU A 126     -50.326 -37.132 -80.532  1.00 46.22           H  
ATOM   1917 HD23 LEU A 126     -48.986 -37.996 -79.740  1.00 46.22           H  
ATOM   1918  N   ALA A 127     -47.529 -40.088 -84.170  1.00 45.53           N  
ATOM   1919  H   ALA A 127     -47.041 -39.327 -84.621  1.00 45.53           H  
ATOM   1920  CA  ALA A 127     -48.126 -41.112 -85.020  1.00 45.53           C  
ATOM   1921  HA  ALA A 127     -49.189 -41.183 -84.789  1.00 45.53           H  
ATOM   1922  C   ALA A 127     -47.500 -42.474 -84.741  1.00 45.53           C  
ATOM   1923  CB  ALA A 127     -47.977 -40.726 -86.497  1.00 45.53           C  
ATOM   1924  HB1 ALA A 127     -48.509 -39.795 -86.693  1.00 45.53           H  
ATOM   1925  HB2 ALA A 127     -48.404 -41.510 -87.123  1.00 45.53           H  
ATOM   1926  HB3 ALA A 127     -46.923 -40.604 -86.748  1.00 45.53           H  
ATOM   1927  O   ALA A 127     -48.221 -43.459 -84.604  1.00 45.53           O  
ATOM   1928  N   ALA A 128     -46.171 -42.522 -84.606  1.00 40.67           N  
ATOM   1929  H   ALA A 128     -45.643 -41.668 -84.714  1.00 40.67           H  
ATOM   1930  CA  ALA A 128     -45.456 -43.729 -84.200  1.00 40.67           C  
ATOM   1931  HA  ALA A 128     -45.722 -44.542 -84.875  1.00 40.67           H  
ATOM   1932  C   ALA A 128     -45.828 -44.176 -82.775  1.00 40.67           C  
ATOM   1933  CB  ALA A 128     -43.953 -43.460 -84.324  1.00 40.67           C  
ATOM   1934  HB1 ALA A 128     -43.709 -43.174 -85.348  1.00 40.67           H  
ATOM   1935  HB2 ALA A 128     -43.663 -42.655 -83.649  1.00 40.67           H  
ATOM   1936  HB3 ALA A 128     -43.399 -44.361 -84.063  1.00 40.67           H  
ATOM   1937  O   ALA A 128     -45.737 -45.362 -82.470  1.00 40.67           O  
ATOM   1938  N   LEU A 129     -46.292 -43.247 -81.928  1.00 36.88           N  
ATOM   1939  H   LEU A 129     -46.279 -42.281 -82.222  1.00 36.88           H  
ATOM   1940  CA  LEU A 129     -46.793 -43.538 -80.583  1.00 36.88           C  
ATOM   1941  HA  LEU A 129     -46.092 -44.206 -80.083  1.00 36.88           H  
ATOM   1942  C   LEU A 129     -48.148 -44.265 -80.583  1.00 36.88           C  
ATOM   1943  CB  LEU A 129     -46.888 -42.222 -79.778  1.00 36.88           C  
ATOM   1944  HB2 LEU A 129     -47.343 -41.445 -80.392  1.00 36.88           H  
ATOM   1945  HB3 LEU A 129     -47.556 -42.373 -78.929  1.00 36.88           H  
ATOM   1946  O   LEU A 129     -48.475 -44.934 -79.607  1.00 36.88           O  
ATOM   1947  CG  LEU A 129     -45.550 -41.689 -79.244  1.00 36.88           C  
ATOM   1948  HG  LEU A 129     -44.772 -41.799 -79.999  1.00 36.88           H  
ATOM   1949  CD1 LEU A 129     -45.660 -40.214 -78.848  1.00 36.88           C  
ATOM   1950 HD11 LEU A 129     -46.487 -40.070 -78.152  1.00 36.88           H  
ATOM   1951 HD12 LEU A 129     -45.813 -39.596 -79.732  1.00 36.88           H  
ATOM   1952 HD13 LEU A 129     -44.734 -39.890 -78.373  1.00 36.88           H  
ATOM   1953  CD2 LEU A 129     -45.141 -42.460 -77.990  1.00 36.88           C  
ATOM   1954 HD21 LEU A 129     -44.183 -42.088 -77.626  1.00 36.88           H  
ATOM   1955 HD22 LEU A 129     -45.034 -43.520 -78.218  1.00 36.88           H  
ATOM   1956 HD23 LEU A 129     -45.890 -42.337 -77.208  1.00 36.88           H  
ATOM   1957  N   ARG A 130     -48.952 -44.169 -81.653  1.00 36.57           N  
ATOM   1958  H   ARG A 130     -48.625 -43.628 -82.441  1.00 36.57           H  
ATOM   1959  CA  ARG A 130     -50.335 -44.687 -81.652  1.00 36.57           C  
ATOM   1960  HA  ARG A 130     -50.839 -44.262 -80.784  1.00 36.57           H  
ATOM   1961  C   ARG A 130     -50.523 -46.195 -81.480  1.00 36.57           C  
ATOM   1962  CB  ARG A 130     -51.096 -44.286 -82.920  1.00 36.57           C  
ATOM   1963  HB2 ARG A 130     -50.422 -44.234 -83.775  1.00 36.57           H  
ATOM   1964  HB3 ARG A 130     -51.840 -45.051 -83.144  1.00 36.57           H  
ATOM   1965  O   ARG A 130     -51.476 -46.546 -80.791  1.00 36.57           O  
ATOM   1966  CG  ARG A 130     -51.844 -42.969 -82.746  1.00 36.57           C  
ATOM   1967  HG2 ARG A 130     -51.130 -42.150 -82.657  1.00 36.57           H  
ATOM   1968  HG3 ARG A 130     -52.466 -43.012 -81.852  1.00 36.57           H  
ATOM   1969  CD  ARG A 130     -52.732 -42.769 -83.973  1.00 36.57           C  
ATOM   1970  HD2 ARG A 130     -52.095 -42.748 -84.858  1.00 36.57           H  
ATOM   1971  HD3 ARG A 130     -53.425 -43.606 -84.052  1.00 36.57           H  
ATOM   1972  NE  ARG A 130     -53.494 -41.516 -83.882  1.00 36.57           N  
ATOM   1973  HE  ARG A 130     -53.446 -41.023 -83.002  1.00 36.57           H  
ATOM   1974  NH1 ARG A 130     -54.290 -41.507 -86.033  1.00 36.57           N  
ATOM   1975 HH11 ARG A 130     -53.826 -42.390 -86.193  1.00 36.57           H  
ATOM   1976 HH12 ARG A 130     -54.793 -41.042 -86.775  1.00 36.57           H  
ATOM   1977  NH2 ARG A 130     -54.764 -39.804 -84.669  1.00 36.57           N  
ATOM   1978 HH21 ARG A 130     -54.664 -39.327 -83.784  1.00 36.57           H  
ATOM   1979 HH22 ARG A 130     -55.246 -39.338 -85.424  1.00 36.57           H  
ATOM   1980  CZ  ARG A 130     -54.179 -40.952 -84.857  1.00 36.57           C  
ATOM   1981  N   PRO A 131     -49.759 -47.096 -82.138  1.00 32.44           N  
ATOM   1982  CA  PRO A 131     -50.104 -48.525 -82.202  1.00 32.44           C  
ATOM   1983  HA  PRO A 131     -51.042 -48.644 -82.744  1.00 32.44           H  
ATOM   1984  C   PRO A 131     -50.235 -49.178 -80.823  1.00 32.44           C  
ATOM   1985  CB  PRO A 131     -48.965 -49.190 -82.985  1.00 32.44           C  
ATOM   1986  HB2 PRO A 131     -49.329 -50.003 -83.613  1.00 32.44           H  
ATOM   1987  HB3 PRO A 131     -48.201 -49.556 -82.300  1.00 32.44           H  
ATOM   1988  O   PRO A 131     -50.916 -50.187 -80.667  1.00 32.44           O  
ATOM   1989  CG  PRO A 131     -48.376 -48.053 -83.813  1.00 32.44           C  
ATOM   1990  HG2 PRO A 131     -48.968 -47.916 -84.718  1.00 32.44           H  
ATOM   1991  HG3 PRO A 131     -47.328 -48.225 -84.059  1.00 32.44           H  
ATOM   1992  CD  PRO A 131     -48.553 -46.843 -82.907  1.00 32.44           C  
ATOM   1993  HD2 PRO A 131     -47.711 -46.783 -82.217  1.00 32.44           H  
ATOM   1994  HD3 PRO A 131     -48.623 -45.938 -83.510  1.00 32.44           H  
ATOM   1995  N   VAL A 132     -49.593 -48.559 -79.834  1.00 29.51           N  
ATOM   1996  H   VAL A 132     -49.125 -47.699 -80.086  1.00 29.51           H  
ATOM   1997  CA  VAL A 132     -49.452 -48.920 -78.421  1.00 29.51           C  
ATOM   1998  HA  VAL A 132     -49.166 -49.970 -78.368  1.00 29.51           H  
ATOM   1999  C   VAL A 132     -50.775 -48.767 -77.636  1.00 29.51           C  
ATOM   2000  CB  VAL A 132     -48.303 -48.064 -77.815  1.00 29.51           C  
ATOM   2001  HB  VAL A 132     -48.680 -47.066 -77.593  1.00 29.51           H  
ATOM   2002  O   VAL A 132     -50.771 -48.504 -76.442  1.00 29.51           O  
ATOM   2003  CG1 VAL A 132     -47.724 -48.676 -76.532  1.00 29.51           C  
ATOM   2004 HG11 VAL A 132     -48.480 -48.746 -75.751  1.00 29.51           H  
ATOM   2005 HG12 VAL A 132     -47.330 -49.672 -76.733  1.00 29.51           H  
ATOM   2006 HG13 VAL A 132     -46.923 -48.043 -76.148  1.00 29.51           H  
ATOM   2007  CG2 VAL A 132     -47.097 -47.911 -78.770  1.00 29.51           C  
ATOM   2008 HG21 VAL A 132     -46.737 -48.892 -79.081  1.00 29.51           H  
ATOM   2009 HG22 VAL A 132     -46.291 -47.380 -78.263  1.00 29.51           H  
ATOM   2010 HG23 VAL A 132     -47.359 -47.320 -79.647  1.00 29.51           H  
ATOM   2011  N   ALA A 133     -51.927 -48.872 -78.304  1.00 27.09           N  
ATOM   2012  H   ALA A 133     -51.868 -49.115 -79.282  1.00 27.09           H  
ATOM   2013  CA  ALA A 133     -53.230 -48.489 -77.760  1.00 27.09           C  
ATOM   2014  HA  ALA A 133     -53.080 -47.741 -76.981  1.00 27.09           H  
ATOM   2015  C   ALA A 133     -54.020 -49.637 -77.111  1.00 27.09           C  
ATOM   2016  CB  ALA A 133     -54.043 -47.829 -78.883  1.00 27.09           C  
ATOM   2017  HB1 ALA A 133     -53.540 -46.917 -79.205  1.00 27.09           H  
ATOM   2018  HB2 ALA A 133     -55.032 -47.564 -78.508  1.00 27.09           H  
ATOM   2019  HB3 ALA A 133     -54.144 -48.503 -79.733  1.00 27.09           H  
ATOM   2020  O   ALA A 133     -54.367 -49.566 -75.940  1.00 27.09           O  
ATOM   2021  N   GLN A 134     -54.397 -50.645 -77.908  1.00 29.51           N  
ATOM   2022  H   GLN A 134     -54.043 -50.646 -78.854  1.00 29.51           H  
ATOM   2023  CA  GLN A 134     -55.478 -51.597 -77.582  1.00 29.51           C  
ATOM   2024  HA  GLN A 134     -56.109 -51.181 -76.796  1.00 29.51           H  
ATOM   2025  C   GLN A 134     -55.004 -52.954 -77.064  1.00 29.51           C  
ATOM   2026  CB  GLN A 134     -56.333 -51.841 -78.831  1.00 29.51           C  
ATOM   2027  HB2 GLN A 134     -55.678 -52.031 -79.682  1.00 29.51           H  
ATOM   2028  HB3 GLN A 134     -56.954 -52.725 -78.687  1.00 29.51           H  
ATOM   2029  O   GLN A 134     -55.822 -53.831 -76.794  1.00 29.51           O  
ATOM   2030  CG  GLN A 134     -57.283 -50.690 -79.153  1.00 29.51           C  
ATOM   2031  HG2 GLN A 134     -56.715 -49.781 -79.350  1.00 29.51           H  
ATOM   2032  HG3 GLN A 134     -57.933 -50.516 -78.295  1.00 29.51           H  
ATOM   2033  CD  GLN A 134     -58.143 -51.011 -80.371  1.00 29.51           C  
ATOM   2034  NE2 GLN A 134     -59.211 -50.279 -80.587  1.00 29.51           N  
ATOM   2035 HE21 GLN A 134     -59.489 -49.571 -79.921  1.00 29.51           H  
ATOM   2036 HE22 GLN A 134     -59.774 -50.553 -81.380  1.00 29.51           H  
ATOM   2037  OE1 GLN A 134     -57.877 -51.895 -81.168  1.00 29.51           O  
ATOM   2038  N   ALA A 135     -53.691 -53.155 -76.984  1.00 24.22           N  
ATOM   2039  H   ALA A 135     -53.087 -52.362 -77.144  1.00 24.22           H  
ATOM   2040  CA  ALA A 135     -53.130 -54.312 -76.297  1.00 24.22           C  
ATOM   2041  HA  ALA A 135     -53.418 -55.233 -76.805  1.00 24.22           H  
ATOM   2042  C   ALA A 135     -53.667 -54.353 -74.847  1.00 24.22           C  
ATOM   2043  CB  ALA A 135     -51.608 -54.127 -76.350  1.00 24.22           C  
ATOM   2044  HB1 ALA A 135     -51.267 -54.165 -77.385  1.00 24.22           H  
ATOM   2045  HB2 ALA A 135     -51.092 -54.898 -75.778  1.00 24.22           H  
ATOM   2046  HB3 ALA A 135     -51.341 -53.162 -75.919  1.00 24.22           H  
ATOM   2047  O   ALA A 135     -54.253 -53.393 -74.366  1.00 24.22           O  
ATOM   2048  N   ALA A 136     -53.440 -55.349 -74.012  1.00 24.85           N  
ATOM   2049  H   ALA A 136     -53.738 -55.110 -73.077  1.00 24.85           H  
ATOM   2050  CA  ALA A 136     -53.201 -56.775 -74.150  1.00 24.85           C  
ATOM   2051  HA  ALA A 136     -53.744 -57.171 -75.008  1.00 24.85           H  
ATOM   2052  C   ALA A 136     -53.796 -57.380 -72.862  1.00 24.85           C  
ATOM   2053  CB  ALA A 136     -51.704 -57.098 -74.267  1.00 24.85           C  
ATOM   2054  HB1 ALA A 136     -51.537 -58.146 -74.018  1.00 24.85           H  
ATOM   2055  HB2 ALA A 136     -51.129 -56.477 -73.579  1.00 24.85           H  
ATOM   2056  HB3 ALA A 136     -51.366 -56.947 -75.292  1.00 24.85           H  
ATOM   2057  O   ALA A 136     -53.843 -56.714 -71.828  1.00 24.85           O  
ATOM   2058  N   ASP A 137     -54.233 -58.635 -72.937  1.00 23.73           N  
ATOM   2059  H   ASP A 137     -54.152 -59.095 -73.833  1.00 23.73           H  
ATOM   2060  CA  ASP A 137     -55.202 -59.271 -72.026  1.00 23.73           C  
ATOM   2061  HA  ASP A 137     -56.187 -58.822 -72.155  1.00 23.73           H  
ATOM   2062  C   ASP A 137     -54.878 -59.249 -70.529  1.00 23.73           C  
ATOM   2063  CB  ASP A 137     -55.266 -60.768 -72.396  1.00 23.73           C  
ATOM   2064  HB2 ASP A 137     -54.254 -61.168 -72.458  1.00 23.73           H  
ATOM   2065  HB3 ASP A 137     -55.781 -61.310 -71.602  1.00 23.73           H  
ATOM   2066  O   ASP A 137     -55.768 -59.327 -69.688  1.00 23.73           O  
ATOM   2067  CG  ASP A 137     -56.015 -61.071 -73.686  1.00 23.73           C  
ATOM   2068  OD1 ASP A 137     -56.948 -60.308 -74.012  1.00 23.73           O  
ATOM   2069  OD2 ASP A 137     -55.625 -62.057 -74.348  1.00 23.73           O  
ATOM   2070  N   ALA A 138     -53.592 -59.371 -70.215  1.00 21.75           N  
ATOM   2071  H   ALA A 138     -52.954 -59.091 -70.946  1.00 21.75           H  
ATOM   2072  CA  ALA A 138     -53.232 -60.590 -69.504  1.00 21.75           C  
ATOM   2073  HA  ALA A 138     -53.855 -61.406 -69.868  1.00 21.75           H  
ATOM   2074  C   ALA A 138     -53.439 -60.542 -67.993  1.00 21.75           C  
ATOM   2075  CB  ALA A 138     -51.773 -60.929 -69.845  1.00 21.75           C  
ATOM   2076  HB1 ALA A 138     -51.485 -61.846 -69.331  1.00 21.75           H  
ATOM   2077  HB2 ALA A 138     -51.677 -61.086 -70.919  1.00 21.75           H  
ATOM   2078  HB3 ALA A 138     -51.111 -60.120 -69.538  1.00 21.75           H  
ATOM   2079  O   ALA A 138     -53.969 -61.476 -67.400  1.00 21.75           O  
ATOM   2080  N   SER A 139     -52.795 -59.570 -67.359  1.00 20.39           N  
ATOM   2081  H   SER A 139     -52.491 -58.767 -67.892  1.00 20.39           H  
ATOM   2082  CA  SER A 139     -52.000 -59.949 -66.194  1.00 20.39           C  
ATOM   2083  HA  SER A 139     -51.658 -60.977 -66.317  1.00 20.39           H  
ATOM   2084  C   SER A 139     -52.782 -59.921 -64.898  1.00 20.39           C  
ATOM   2085  CB  SER A 139     -50.748 -59.066 -66.093  1.00 20.39           C  
ATOM   2086  HB2 SER A 139     -50.076 -59.312 -66.915  1.00 20.39           H  
ATOM   2087  HB3 SER A 139     -50.236 -59.270 -65.152  1.00 20.39           H  
ATOM   2088  O   SER A 139     -52.835 -60.897 -64.156  1.00 20.39           O  
ATOM   2089  OG  SER A 139     -51.079 -57.687 -66.172  1.00 20.39           O  
ATOM   2090  HG  SER A 139     -50.281 -57.162 -66.072  1.00 20.39           H  
ATOM   2091  N   GLY A 140     -53.211 -58.717 -64.550  1.00 19.66           N  
ATOM   2092  H   GLY A 140     -53.196 -58.029 -65.289  1.00 19.66           H  
ATOM   2093  CA  GLY A 140     -52.846 -58.215 -63.232  1.00 19.66           C  
ATOM   2094  HA2 GLY A 140     -52.764 -57.129 -63.284  1.00 19.66           H  
ATOM   2095  HA3 GLY A 140     -51.876 -58.616 -62.940  1.00 19.66           H  
ATOM   2096  C   GLY A 140     -53.829 -58.550 -62.135  1.00 19.66           C  
ATOM   2097  O   GLY A 140     -53.634 -58.074 -61.021  1.00 19.66           O  
ATOM   2098  N   THR A 141     -54.881 -59.313 -62.433  1.00 23.08           N  
ATOM   2099  H   THR A 141     -54.928 -59.735 -63.349  1.00 23.08           H  
ATOM   2100  CA  THR A 141     -56.025 -59.509 -61.540  1.00 23.08           C  
ATOM   2101  HA  THR A 141     -56.231 -58.565 -61.036  1.00 23.08           H  
ATOM   2102  C   THR A 141     -55.704 -60.501 -60.428  1.00 23.08           C  
ATOM   2103  CB  THR A 141     -57.297 -59.889 -62.308  1.00 23.08           C  
ATOM   2104  HB  THR A 141     -58.100 -60.094 -61.600  1.00 23.08           H  
ATOM   2105  O   THR A 141     -56.465 -61.422 -60.148  1.00 23.08           O  
ATOM   2106  CG2 THR A 141     -57.764 -58.776 -63.245  1.00 23.08           C  
ATOM   2107 HG21 THR A 141     -58.694 -59.078 -63.726  1.00 23.08           H  
ATOM   2108 HG22 THR A 141     -57.014 -58.589 -64.014  1.00 23.08           H  
ATOM   2109 HG23 THR A 141     -57.938 -57.864 -62.674  1.00 23.08           H  
ATOM   2110  OG1 THR A 141     -57.059 -61.038 -63.083  1.00 23.08           O  
ATOM   2111  HG1 THR A 141     -56.934 -61.757 -62.460  1.00 23.08           H  
ATOM   2112  N   GLY A 142     -54.555 -60.319 -59.777  1.00 17.75           N  
ATOM   2113  H   GLY A 142     -53.982 -59.554 -60.104  1.00 17.75           H  
ATOM   2114  CA  GLY A 142     -54.467 -60.614 -58.362  1.00 17.75           C  
ATOM   2115  HA2 GLY A 142     -53.433 -60.518 -58.032  1.00 17.75           H  
ATOM   2116  HA3 GLY A 142     -54.825 -61.623 -58.156  1.00 17.75           H  
ATOM   2117  C   GLY A 142     -55.341 -59.604 -57.612  1.00 17.75           C  
ATOM   2118  O   GLY A 142     -56.297 -59.044 -58.131  1.00 17.75           O  
ATOM   2119  N   ALA A 143     -55.018 -59.248 -56.390  1.00 19.95           N  
ATOM   2120  H   ALA A 143     -55.590 -58.482 -56.062  1.00 19.95           H  
ATOM   2121  CA  ALA A 143     -54.653 -60.201 -55.373  1.00 19.95           C  
ATOM   2122  HA  ALA A 143     -54.610 -61.211 -55.783  1.00 19.95           H  
ATOM   2123  C   ALA A 143     -55.798 -60.177 -54.359  1.00 19.95           C  
ATOM   2124  CB  ALA A 143     -53.265 -59.838 -54.815  1.00 19.95           C  
ATOM   2125  HB1 ALA A 143     -52.930 -60.594 -54.105  1.00 19.95           H  
ATOM   2126  HB2 ALA A 143     -53.296 -58.862 -54.331  1.00 19.95           H  
ATOM   2127  HB3 ALA A 143     -52.545 -59.797 -55.632  1.00 19.95           H  
ATOM   2128  O   ALA A 143     -56.966 -60.040 -54.698  1.00 19.95           O  
ATOM   2129  N   ASN A 144     -55.424 -60.310 -53.105  1.00 17.75           N  
ATOM   2130  H   ASN A 144     -54.432 -60.264 -52.918  1.00 17.75           H  
ATOM   2131  CA  ASN A 144     -56.229 -60.941 -52.094  1.00 17.75           C  
ATOM   2132  HA  ASN A 144     -56.700 -61.825 -52.525  1.00 17.75           H  
ATOM   2133  C   ASN A 144     -57.347 -60.107 -51.453  1.00 17.75           C  
ATOM   2134  CB  ASN A 144     -55.196 -61.357 -51.027  1.00 17.75           C  
ATOM   2135  HB2 ASN A 144     -55.055 -60.541 -50.319  1.00 17.75           H  
ATOM   2136  HB3 ASN A 144     -54.232 -61.576 -51.486  1.00 17.75           H  
ATOM   2137  O   ASN A 144     -58.170 -60.731 -50.791  1.00 17.75           O  
ATOM   2138  CG  ASN A 144     -55.564 -62.609 -50.268  1.00 17.75           C  
ATOM   2139  ND2 ASN A 144     -54.854 -62.886 -49.201  1.00 17.75           N  
ATOM   2140 HD21 ASN A 144     -54.182 -62.227 -48.836  1.00 17.75           H  
ATOM   2141 HD22 ASN A 144     -55.145 -63.712 -48.697  1.00 17.75           H  
ATOM   2142  OD1 ASN A 144     -56.400 -63.402 -50.653  1.00 17.75           O  
ATOM   2143  N   PRO A 145     -57.268 -58.758 -51.407  1.00 19.71           N  
ATOM   2144  CA  PRO A 145     -57.362 -58.118 -50.111  1.00 19.71           C  
ATOM   2145  HA  PRO A 145     -56.613 -58.572 -49.462  1.00 19.71           H  
ATOM   2146  C   PRO A 145     -58.724 -58.338 -49.472  1.00 19.71           C  
ATOM   2147  CB  PRO A 145     -56.979 -56.651 -50.285  1.00 19.71           C  
ATOM   2148  HB2 PRO A 145     -55.923 -56.520 -50.050  1.00 19.71           H  
ATOM   2149  HB3 PRO A 145     -57.591 -55.989 -49.672  1.00 19.71           H  
ATOM   2150  O   PRO A 145     -59.774 -58.250 -50.102  1.00 19.71           O  
ATOM   2151  CG  PRO A 145     -57.204 -56.409 -51.773  1.00 19.71           C  
ATOM   2152  HG2 PRO A 145     -58.249 -56.150 -51.943  1.00 19.71           H  
ATOM   2153  HG3 PRO A 145     -56.550 -55.629 -52.161  1.00 19.71           H  
ATOM   2154  CD  PRO A 145     -56.911 -57.768 -52.412  1.00 19.71           C  
ATOM   2155  HD2 PRO A 145     -57.505 -57.894 -53.317  1.00 19.71           H  
ATOM   2156  HD3 PRO A 145     -55.846 -57.827 -52.638  1.00 19.71           H  
ATOM   2157  N   SER A 146     -58.627 -58.649 -48.189  1.00 18.91           N  
ATOM   2158  H   SER A 146     -57.725 -58.536 -47.748  1.00 18.91           H  
ATOM   2159  CA  SER A 146     -59.620 -59.272 -47.324  1.00 18.91           C  
ATOM   2160  HA  SER A 146     -60.052 -60.137 -47.828  1.00 18.91           H  
ATOM   2161  C   SER A 146     -60.757 -58.348 -46.917  1.00 18.91           C  
ATOM   2162  CB  SER A 146     -58.862 -59.728 -46.069  1.00 18.91           C  
ATOM   2163  HB2 SER A 146     -58.104 -60.456 -46.357  1.00 18.91           H  
ATOM   2164  HB3 SER A 146     -59.540 -60.204 -45.360  1.00 18.91           H  
ATOM   2165  O   SER A 146     -61.280 -58.541 -45.826  1.00 18.91           O  
ATOM   2166  OG  SER A 146     -58.225 -58.610 -45.467  1.00 18.91           O  
ATOM   2167  HG  SER A 146     -58.891 -58.153 -44.948  1.00 18.91           H  
ATOM   2168  N   GLY A 147     -61.030 -57.309 -47.712  1.00 19.05           N  
ATOM   2169  H   GLY A 147     -60.654 -57.326 -48.649  1.00 19.05           H  
ATOM   2170  CA  GLY A 147     -61.749 -56.121 -47.273  1.00 19.05           C  
ATOM   2171  HA2 GLY A 147     -61.068 -55.486 -46.707  1.00 19.05           H  
ATOM   2172  HA3 GLY A 147     -62.106 -55.565 -48.140  1.00 19.05           H  
ATOM   2173  C   GLY A 147     -62.953 -56.462 -46.404  1.00 19.05           C  
ATOM   2174  O   GLY A 147     -63.716 -57.372 -46.728  1.00 19.05           O  
ATOM   2175  N   ASP A 148     -63.064 -55.719 -45.308  1.00 21.24           N  
ATOM   2176  H   ASP A 148     -62.380 -54.986 -45.182  1.00 21.24           H  
ATOM   2177  CA  ASP A 148     -63.827 -56.026 -44.093  1.00 21.24           C  
ATOM   2178  HA  ASP A 148     -63.553 -57.025 -43.754  1.00 21.24           H  
ATOM   2179  C   ASP A 148     -65.348 -56.009 -44.251  1.00 21.24           C  
ATOM   2180  CB  ASP A 148     -63.427 -55.011 -43.005  1.00 21.24           C  
ATOM   2181  HB2 ASP A 148     -64.033 -55.159 -42.111  1.00 21.24           H  
ATOM   2182  HB3 ASP A 148     -63.612 -54.001 -43.372  1.00 21.24           H  
ATOM   2183  O   ASP A 148     -66.055 -55.803 -43.267  1.00 21.24           O  
ATOM   2184  CG  ASP A 148     -61.982 -55.144 -42.552  1.00 21.24           C  
ATOM   2185  OD1 ASP A 148     -61.526 -56.294 -42.368  1.00 21.24           O  
ATOM   2186  OD2 ASP A 148     -61.332 -54.086 -42.404  1.00 21.24           O  
ATOM   2187  N   ASP A 149     -65.873 -56.187 -45.460  1.00 21.39           N  
ATOM   2188  H   ASP A 149     -65.253 -56.454 -46.210  1.00 21.39           H  
ATOM   2189  CA  ASP A 149     -67.261 -55.871 -45.782  1.00 21.39           C  
ATOM   2190  HA  ASP A 149     -67.521 -55.001 -45.179  1.00 21.39           H  
ATOM   2191  C   ASP A 149     -68.208 -56.986 -45.310  1.00 21.39           C  
ATOM   2192  CB  ASP A 149     -67.371 -55.471 -47.270  1.00 21.39           C  
ATOM   2193  HB2 ASP A 149     -67.742 -56.309 -47.860  1.00 21.39           H  
ATOM   2194  HB3 ASP A 149     -66.374 -55.243 -47.648  1.00 21.39           H  
ATOM   2195  O   ASP A 149     -69.069 -57.483 -46.039  1.00 21.39           O  
ATOM   2196  CG  ASP A 149     -68.229 -54.223 -47.531  1.00 21.39           C  
ATOM   2197  OD1 ASP A 149     -68.433 -53.417 -46.597  1.00 21.39           O  
ATOM   2198  OD2 ASP A 149     -68.603 -54.038 -48.712  1.00 21.39           O  
ATOM   2199  N   LEU A 150     -68.013 -57.457 -44.074  1.00 20.82           N  
ATOM   2200  H   LEU A 150     -67.319 -56.972 -43.523  1.00 20.82           H  
ATOM   2201  CA  LEU A 150     -69.017 -58.227 -43.372  1.00 20.82           C  
ATOM   2202  HA  LEU A 150     -69.192 -59.132 -43.954  1.00 20.82           H  
ATOM   2203  C   LEU A 150     -70.306 -57.409 -43.382  1.00 20.82           C  
ATOM   2204  CB  LEU A 150     -68.547 -58.606 -41.960  1.00 20.82           C  
ATOM   2205  HB2 LEU A 150     -67.960 -57.783 -41.551  1.00 20.82           H  
ATOM   2206  HB3 LEU A 150     -69.418 -58.739 -41.318  1.00 20.82           H  
ATOM   2207  O   LEU A 150     -70.356 -56.259 -42.949  1.00 20.82           O  
ATOM   2208  CG  LEU A 150     -67.719 -59.903 -41.943  1.00 20.82           C  
ATOM   2209  HG  LEU A 150     -66.926 -59.845 -42.688  1.00 20.82           H  
ATOM   2210  CD1 LEU A 150     -67.077 -60.092 -40.569  1.00 20.82           C  
ATOM   2211 HD11 LEU A 150     -66.469 -60.997 -40.562  1.00 20.82           H  
ATOM   2212 HD12 LEU A 150     -67.847 -60.155 -39.800  1.00 20.82           H  
ATOM   2213 HD13 LEU A 150     -66.432 -59.240 -40.357  1.00 20.82           H  
ATOM   2214  CD2 LEU A 150     -68.580 -61.145 -42.219  1.00 20.82           C  
ATOM   2215 HD21 LEU A 150     -68.973 -61.116 -43.235  1.00 20.82           H  
ATOM   2216 HD22 LEU A 150     -69.407 -61.188 -41.510  1.00 20.82           H  
ATOM   2217 HD23 LEU A 150     -67.967 -62.041 -42.118  1.00 20.82           H  
ATOM   2218  N   GLY A 151     -71.307 -58.045 -43.988  1.00 27.05           N  
ATOM   2219  H   GLY A 151     -71.100 -58.977 -44.320  1.00 27.05           H  
ATOM   2220  CA  GLY A 151     -72.439 -57.382 -44.606  1.00 27.05           C  
ATOM   2221  HA2 GLY A 151     -72.994 -58.100 -45.211  1.00 27.05           H  
ATOM   2222  HA3 GLY A 151     -72.054 -56.609 -45.271  1.00 27.05           H  
ATOM   2223  C   GLY A 151     -73.407 -56.729 -43.638  1.00 27.05           C  
ATOM   2224  O   GLY A 151     -73.378 -56.969 -42.432  1.00 27.05           O  
ATOM   2225  N   GLU A 152     -74.281 -55.926 -44.246  1.00 28.78           N  
ATOM   2226  H   GLU A 152     -74.172 -55.810 -45.243  1.00 28.78           H  
ATOM   2227  CA  GLU A 152     -75.323 -55.103 -43.634  1.00 28.78           C  
ATOM   2228  HA  GLU A 152     -74.860 -54.215 -43.205  1.00 28.78           H  
ATOM   2229  C   GLU A 152     -76.030 -55.857 -42.505  1.00 28.78           C  
ATOM   2230  CB  GLU A 152     -76.304 -54.637 -44.726  1.00 28.78           C  
ATOM   2231  HB2 GLU A 152     -76.704 -55.508 -45.245  1.00 28.78           H  
ATOM   2232  HB3 GLU A 152     -77.126 -54.102 -44.251  1.00 28.78           H  
ATOM   2233  O   GLU A 152     -76.907 -56.699 -42.726  1.00 28.78           O  
ATOM   2234  CG  GLU A 152     -75.625 -53.695 -45.739  1.00 28.78           C  
ATOM   2235  HG2 GLU A 152     -74.809 -54.225 -46.230  1.00 28.78           H  
ATOM   2236  HG3 GLU A 152     -75.198 -52.854 -45.193  1.00 28.78           H  
ATOM   2237  CD  GLU A 152     -76.581 -53.164 -46.823  1.00 28.78           C  
ATOM   2238  OE1 GLU A 152     -76.282 -52.086 -47.385  1.00 28.78           O  
ATOM   2239  OE2 GLU A 152     -77.596 -53.840 -47.115  1.00 28.78           O  
ATOM   2240  N   ALA A 153     -75.540 -55.602 -41.288  1.00 24.34           N  
ATOM   2241  H   ALA A 153     -74.748 -54.981 -41.215  1.00 24.34           H  
ATOM   2242  CA  ALA A 153     -75.909 -56.363 -40.112  1.00 24.34           C  
ATOM   2243  HA  ALA A 153     -75.750 -57.415 -40.347  1.00 24.34           H  
ATOM   2244  C   ALA A 153     -77.397 -56.185 -39.782  1.00 24.34           C  
ATOM   2245  CB  ALA A 153     -74.974 -56.000 -38.952  1.00 24.34           C  
ATOM   2246  HB1 ALA A 153     -75.201 -56.615 -38.081  1.00 24.34           H  
ATOM   2247  HB2 ALA A 153     -75.106 -54.951 -38.688  1.00 24.34           H  
ATOM   2248  HB3 ALA A 153     -73.939 -56.171 -39.247  1.00 24.34           H  
ATOM   2249  O   ALA A 153     -78.055 -55.244 -40.223  1.00 24.34           O  
ATOM   2250  N   GLY A 154     -77.914 -57.159 -39.031  1.00 25.34           N  
ATOM   2251  H   GLY A 154     -77.262 -57.819 -38.632  1.00 25.34           H  
ATOM   2252  CA  GLY A 154     -79.335 -57.474 -38.920  1.00 25.34           C  
ATOM   2253  HA2 GLY A 154     -79.673 -57.816 -39.898  1.00 25.34           H  
ATOM   2254  HA3 GLY A 154     -79.460 -58.296 -38.216  1.00 25.34           H  
ATOM   2255  C   GLY A 154     -80.261 -56.339 -38.473  1.00 25.34           C  
ATOM   2256  O   GLY A 154     -79.870 -55.389 -37.805  1.00 25.34           O  
ATOM   2257  N   VAL A 155     -81.535 -56.519 -38.833  1.00 26.04           N  
ATOM   2258  H   VAL A 155     -81.744 -57.388 -39.303  1.00 26.04           H  
ATOM   2259  CA  VAL A 155     -82.656 -55.565 -38.725  1.00 26.04           C  
ATOM   2260  HA  VAL A 155     -82.497 -54.731 -39.408  1.00 26.04           H  
ATOM   2261  C   VAL A 155     -82.852 -54.993 -37.321  1.00 26.04           C  
ATOM   2262  CB  VAL A 155     -83.956 -56.322 -39.104  1.00 26.04           C  
ATOM   2263  HB  VAL A 155     -84.038 -57.193 -38.454  1.00 26.04           H  
ATOM   2264  O   VAL A 155     -83.302 -53.862 -37.161  1.00 26.04           O  
ATOM   2265  CG1 VAL A 155     -85.247 -55.499 -38.969  1.00 26.04           C  
ATOM   2266 HG11 VAL A 155     -85.175 -54.594 -39.574  1.00 26.04           H  
ATOM   2267 HG12 VAL A 155     -85.419 -55.222 -37.929  1.00 26.04           H  
ATOM   2268 HG13 VAL A 155     -86.100 -56.096 -39.290  1.00 26.04           H  
ATOM   2269  CG2 VAL A 155     -83.917 -56.869 -40.537  1.00 26.04           C  
ATOM   2270 HG21 VAL A 155     -83.093 -57.573 -40.658  1.00 26.04           H  
ATOM   2271 HG22 VAL A 155     -83.794 -56.047 -41.242  1.00 26.04           H  
ATOM   2272 HG23 VAL A 155     -84.843 -57.402 -40.752  1.00 26.04           H  
ATOM   2273  N   ASP A 156     -82.666 -55.853 -36.326  1.00 23.26           N  
ATOM   2274  H   ASP A 156     -82.066 -56.637 -36.541  1.00 23.26           H  
ATOM   2275  CA  ASP A 156     -83.794 -56.183 -35.456  1.00 23.26           C  
ATOM   2276  HA  ASP A 156     -84.737 -55.958 -35.953  1.00 23.26           H  
ATOM   2277  C   ASP A 156     -83.818 -55.451 -34.134  1.00 23.26           C  
ATOM   2278  CB  ASP A 156     -83.756 -57.687 -35.135  1.00 23.26           C  
ATOM   2279  HB2 ASP A 156     -82.734 -57.984 -34.898  1.00 23.26           H  
ATOM   2280  HB3 ASP A 156     -84.365 -57.887 -34.253  1.00 23.26           H  
ATOM   2281  O   ASP A 156     -84.891 -55.379 -33.535  1.00 23.26           O  
ATOM   2282  CG  ASP A 156     -84.312 -58.553 -36.259  1.00 23.26           C  
ATOM   2283  OD1 ASP A 156     -85.439 -58.262 -36.721  1.00 23.26           O  
ATOM   2284  OD2 ASP A 156     -83.612 -59.513 -36.652  1.00 23.26           O  
ATOM   2285  N   GLU A 157     -82.645 -55.054 -33.635  1.00 27.17           N  
ATOM   2286  H   GLU A 157     -81.847 -55.080 -34.255  1.00 27.17           H  
ATOM   2287  CA  GLU A 157     -82.375 -55.029 -32.197  1.00 27.17           C  
ATOM   2288  HA  GLU A 157     -82.765 -55.954 -31.773  1.00 27.17           H  
ATOM   2289  C   GLU A 157     -83.131 -53.898 -31.498  1.00 27.17           C  
ATOM   2290  CB  GLU A 157     -80.868 -55.034 -31.902  1.00 27.17           C  
ATOM   2291  HB2 GLU A 157     -80.384 -54.222 -32.445  1.00 27.17           H  
ATOM   2292  HB3 GLU A 157     -80.734 -54.876 -30.832  1.00 27.17           H  
ATOM   2293  O   GLU A 157     -82.618 -52.839 -31.167  1.00 27.17           O  
ATOM   2294  CG  GLU A 157     -80.222 -56.380 -32.279  1.00 27.17           C  
ATOM   2295  HG2 GLU A 157     -80.792 -57.180 -31.805  1.00 27.17           H  
ATOM   2296  HG3 GLU A 157     -80.291 -56.516 -33.358  1.00 27.17           H  
ATOM   2297  CD  GLU A 157     -78.750 -56.498 -31.847  1.00 27.17           C  
ATOM   2298  OE1 GLU A 157     -78.206 -57.618 -31.992  1.00 27.17           O  
ATOM   2299  OE2 GLU A 157     -78.184 -55.499 -31.351  1.00 27.17           O  
ATOM   2300  N   LEU A 158     -84.410 -54.152 -31.265  1.00 23.21           N  
ATOM   2301  H   LEU A 158     -84.762 -54.971 -31.742  1.00 23.21           H  
ATOM   2302  CA  LEU A 158     -85.411 -53.217 -30.777  1.00 23.21           C  
ATOM   2303  HA  LEU A 158     -85.454 -52.360 -31.450  1.00 23.21           H  
ATOM   2304  C   LEU A 158     -85.124 -52.684 -29.369  1.00 23.21           C  
ATOM   2305  CB  LEU A 158     -86.753 -53.993 -30.787  1.00 23.21           C  
ATOM   2306  HB2 LEU A 158     -86.563 -55.051 -30.966  1.00 23.21           H  
ATOM   2307  HB3 LEU A 158     -87.228 -53.938 -29.807  1.00 23.21           H  
ATOM   2308  O   LEU A 158     -85.859 -51.821 -28.903  1.00 23.21           O  
ATOM   2309  CG  LEU A 158     -87.745 -53.491 -31.844  1.00 23.21           C  
ATOM   2310  HG  LEU A 158     -87.215 -53.232 -32.761  1.00 23.21           H  
ATOM   2311  CD1 LEU A 158     -88.766 -54.585 -32.167  1.00 23.21           C  
ATOM   2312 HD11 LEU A 158     -89.484 -54.211 -32.896  1.00 23.21           H  
ATOM   2313 HD12 LEU A 158     -89.281 -54.898 -31.259  1.00 23.21           H  
ATOM   2314 HD13 LEU A 158     -88.243 -55.437 -32.602  1.00 23.21           H  
ATOM   2315  CD2 LEU A 158     -88.507 -52.266 -31.331  1.00 23.21           C  
ATOM   2316 HD21 LEU A 158     -87.794 -51.482 -31.079  1.00 23.21           H  
ATOM   2317 HD22 LEU A 158     -89.077 -52.523 -30.438  1.00 23.21           H  
ATOM   2318 HD23 LEU A 158     -89.176 -51.898 -32.109  1.00 23.21           H  
ATOM   2319  N   LEU A 159     -84.192 -53.313 -28.653  1.00 26.69           N  
ATOM   2320  H   LEU A 159     -83.434 -53.704 -29.194  1.00 26.69           H  
ATOM   2321  CA  LEU A 159     -84.512 -53.997 -27.402  1.00 26.69           C  
ATOM   2322  HA  LEU A 159     -85.448 -54.531 -27.569  1.00 26.69           H  
ATOM   2323  C   LEU A 159     -84.771 -53.105 -26.179  1.00 26.69           C  
ATOM   2324  CB  LEU A 159     -83.396 -55.031 -27.104  1.00 26.69           C  
ATOM   2325  HB2 LEU A 159     -82.471 -54.686 -27.565  1.00 26.69           H  
ATOM   2326  HB3 LEU A 159     -83.184 -55.075 -26.036  1.00 26.69           H  
ATOM   2327  O   LEU A 159     -84.572 -51.894 -26.155  1.00 26.69           O  
ATOM   2328  CG  LEU A 159     -83.681 -56.466 -27.581  1.00 26.69           C  
ATOM   2329  HG  LEU A 159     -83.880 -56.454 -28.653  1.00 26.69           H  
ATOM   2330  CD1 LEU A 159     -82.447 -57.328 -27.316  1.00 26.69           C  
ATOM   2331 HD11 LEU A 159     -82.236 -57.362 -26.247  1.00 26.69           H  
ATOM   2332 HD12 LEU A 159     -81.586 -56.909 -27.837  1.00 26.69           H  
ATOM   2333 HD13 LEU A 159     -82.613 -58.341 -27.682  1.00 26.69           H  
ATOM   2334  CD2 LEU A 159     -84.864 -57.124 -26.860  1.00 26.69           C  
ATOM   2335 HD21 LEU A 159     -84.675 -57.148 -25.787  1.00 26.69           H  
ATOM   2336 HD22 LEU A 159     -85.792 -56.587 -27.061  1.00 26.69           H  
ATOM   2337 HD23 LEU A 159     -84.977 -58.149 -27.212  1.00 26.69           H  
ATOM   2338  N   GLU A 160     -85.201 -53.811 -25.127  1.00 25.45           N  
ATOM   2339  H   GLU A 160     -85.395 -54.777 -25.346  1.00 25.45           H  
ATOM   2340  CA  GLU A 160     -84.850 -53.612 -23.715  1.00 25.45           C  
ATOM   2341  HA  GLU A 160     -85.742 -53.295 -23.174  1.00 25.45           H  
ATOM   2342  C   GLU A 160     -83.761 -52.547 -23.488  1.00 25.45           C  
ATOM   2343  CB  GLU A 160     -84.413 -54.979 -23.145  1.00 25.45           C  
ATOM   2344  HB2 GLU A 160     -83.654 -55.420 -23.791  1.00 25.45           H  
ATOM   2345  HB3 GLU A 160     -83.978 -54.828 -22.157  1.00 25.45           H  
ATOM   2346  O   GLU A 160     -82.572 -52.794 -23.676  1.00 25.45           O  
ATOM   2347  CG  GLU A 160     -85.610 -55.935 -22.998  1.00 25.45           C  
ATOM   2348  HG2 GLU A 160     -86.297 -55.510 -22.267  1.00 25.45           H  
ATOM   2349  HG3 GLU A 160     -86.143 -55.991 -23.947  1.00 25.45           H  
ATOM   2350  CD  GLU A 160     -85.221 -57.364 -22.587  1.00 25.45           C  
ATOM   2351  OE1 GLU A 160     -85.908 -57.910 -21.692  1.00 25.45           O  
ATOM   2352  OE2 GLU A 160     -84.292 -57.923 -23.208  1.00 25.45           O  
ATOM   2353  N   ALA A 161     -84.220 -51.354 -23.086  1.00 27.48           N  
ATOM   2354  H   ALA A 161     -85.222 -51.278 -22.993  1.00 27.48           H  
ATOM   2355  CA  ALA A 161     -83.519 -50.077 -23.243  1.00 27.48           C  
ATOM   2356  HA  ALA A 161     -83.509 -49.868 -24.312  1.00 27.48           H  
ATOM   2357  C   ALA A 161     -82.036 -49.997 -22.813  1.00 27.48           C  
ATOM   2358  CB  ALA A 161     -84.364 -48.983 -22.577  1.00 27.48           C  
ATOM   2359  HB1 ALA A 161     -85.353 -48.955 -23.033  1.00 27.48           H  
ATOM   2360  HB2 ALA A 161     -83.883 -48.017 -22.728  1.00 27.48           H  
ATOM   2361  HB3 ALA A 161     -84.463 -49.169 -21.507  1.00 27.48           H  
ATOM   2362  O   ALA A 161     -81.279 -49.270 -23.440  1.00 27.48           O  
ATOM   2363  N   LEU A 162     -81.505 -50.702 -21.818  1.00 21.51           N  
ATOM   2364  H   LEU A 162     -80.526 -50.839 -22.027  1.00 21.51           H  
ATOM   2365  CA  LEU A 162     -81.752 -50.474 -20.383  1.00 21.51           C  
ATOM   2366  HA  LEU A 162     -81.931 -49.411 -20.217  1.00 21.51           H  
ATOM   2367  C   LEU A 162     -80.520 -50.872 -19.554  1.00 21.51           C  
ATOM   2368  CB  LEU A 162     -82.959 -51.314 -19.895  1.00 21.51           C  
ATOM   2369  HB2 LEU A 162     -83.435 -51.789 -20.753  1.00 21.51           H  
ATOM   2370  HB3 LEU A 162     -82.614 -52.144 -19.278  1.00 21.51           H  
ATOM   2371  O   LEU A 162     -80.352 -50.407 -18.435  1.00 21.51           O  
ATOM   2372  CG  LEU A 162     -84.016 -50.511 -19.113  1.00 21.51           C  
ATOM   2373  HG  LEU A 162     -84.017 -49.470 -19.438  1.00 21.51           H  
ATOM   2374  CD1 LEU A 162     -85.408 -51.094 -19.370  1.00 21.51           C  
ATOM   2375 HD11 LEU A 162     -85.640 -51.040 -20.434  1.00 21.51           H  
ATOM   2376 HD12 LEU A 162     -86.153 -50.523 -18.817  1.00 21.51           H  
ATOM   2377 HD13 LEU A 162     -85.435 -52.136 -19.051  1.00 21.51           H  
ATOM   2378  CD2 LEU A 162     -83.766 -50.521 -17.607  1.00 21.51           C  
ATOM   2379 HD21 LEU A 162     -82.784 -50.094 -17.401  1.00 21.51           H  
ATOM   2380 HD22 LEU A 162     -83.788 -51.543 -17.228  1.00 21.51           H  
ATOM   2381 HD23 LEU A 162     -84.521 -49.922 -17.098  1.00 21.51           H  
ATOM   2382  N   GLY A 163     -79.735 -51.818 -20.073  1.00 21.92           N  
ATOM   2383  H   GLY A 163     -79.911 -52.057 -21.038  1.00 21.92           H  
ATOM   2384  CA  GLY A 163     -79.212 -52.910 -19.262  1.00 21.92           C  
ATOM   2385  HA2 GLY A 163     -78.780 -53.652 -19.933  1.00 21.92           H  
ATOM   2386  HA3 GLY A 163     -80.050 -53.386 -18.753  1.00 21.92           H  
ATOM   2387  C   GLY A 163     -78.169 -52.588 -18.193  1.00 21.92           C  
ATOM   2388  O   GLY A 163     -78.481 -52.644 -17.006  1.00 21.92           O  
ATOM   2389  N   ARG A 164     -76.892 -52.529 -18.602  1.00 23.20           N  
ATOM   2390  H   ARG A 164     -76.711 -52.342 -19.578  1.00 23.20           H  
ATOM   2391  CA  ARG A 164     -75.786 -53.077 -17.781  1.00 23.20           C  
ATOM   2392  HA  ARG A 164     -76.307 -53.643 -17.009  1.00 23.20           H  
ATOM   2393  C   ARG A 164     -75.064 -52.039 -16.859  1.00 23.20           C  
ATOM   2394  CB  ARG A 164     -74.981 -54.227 -18.486  1.00 23.20           C  
ATOM   2395  HB2 ARG A 164     -74.791 -54.988 -17.728  1.00 23.20           H  
ATOM   2396  HB3 ARG A 164     -73.974 -53.958 -18.804  1.00 23.20           H  
ATOM   2397  O   ARG A 164     -75.303 -52.087 -15.664  1.00 23.20           O  
ATOM   2398  CG  ARG A 164     -75.537 -54.949 -19.723  1.00 23.20           C  
ATOM   2399  HG2 ARG A 164     -76.200 -55.745 -19.385  1.00 23.20           H  
ATOM   2400  HG3 ARG A 164     -76.129 -54.267 -20.333  1.00 23.20           H  
ATOM   2401  CD  ARG A 164     -74.412 -55.560 -20.604  1.00 23.20           C  
ATOM   2402  HD2 ARG A 164     -74.677 -56.596 -20.815  1.00 23.20           H  
ATOM   2403  HD3 ARG A 164     -73.456 -55.558 -20.080  1.00 23.20           H  
ATOM   2404  NE  ARG A 164     -74.300 -54.851 -21.890  1.00 23.20           N  
ATOM   2405  HE  ARG A 164     -74.918 -54.066 -22.039  1.00 23.20           H  
ATOM   2406  NH1 ARG A 164     -72.356 -55.699 -22.800  1.00 23.20           N  
ATOM   2407 HH11 ARG A 164     -71.701 -55.683 -23.568  1.00 23.20           H  
ATOM   2408 HH12 ARG A 164     -72.122 -56.107 -21.906  1.00 23.20           H  
ATOM   2409  NH2 ARG A 164     -73.667 -54.315 -23.970  1.00 23.20           N  
ATOM   2410 HH21 ARG A 164     -73.023 -54.298 -24.748  1.00 23.20           H  
ATOM   2411 HH22 ARG A 164     -74.312 -53.545 -23.864  1.00 23.20           H  
ATOM   2412  CZ  ARG A 164     -73.437 -54.975 -22.878  1.00 23.20           C  
ATOM   2413  N   GLU A 165     -74.168 -51.125 -17.249  1.00 26.85           N  
ATOM   2414  H   GLU A 165     -74.023 -50.363 -16.602  1.00 26.85           H  
ATOM   2415  CA  GLU A 165     -73.071 -51.371 -18.185  1.00 26.85           C  
ATOM   2416  HA  GLU A 165     -73.150 -52.440 -18.383  1.00 26.85           H  
ATOM   2417  C   GLU A 165     -71.618 -51.592 -17.698  1.00 26.85           C  
ATOM   2418  CB  GLU A 165     -73.295 -50.745 -19.583  1.00 26.85           C  
ATOM   2419  HB2 GLU A 165     -73.942 -49.872 -19.502  1.00 26.85           H  
ATOM   2420  HB3 GLU A 165     -72.339 -50.441 -20.008  1.00 26.85           H  
ATOM   2421  O   GLU A 165     -70.887 -52.260 -18.424  1.00 26.85           O  
ATOM   2422  CG  GLU A 165     -73.945 -51.804 -20.501  1.00 26.85           C  
ATOM   2423  HG2 GLU A 165     -73.268 -52.657 -20.564  1.00 26.85           H  
ATOM   2424  HG3 GLU A 165     -74.875 -52.125 -20.032  1.00 26.85           H  
ATOM   2425  CD  GLU A 165     -74.334 -51.417 -21.924  1.00 26.85           C  
ATOM   2426  OE1 GLU A 165     -74.931 -52.312 -22.581  1.00 26.85           O  
ATOM   2427  OE2 GLU A 165     -74.033 -50.296 -22.362  1.00 26.85           O  
ATOM   2428  N   LEU A 166     -71.139 -51.326 -16.475  1.00 21.98           N  
ATOM   2429  H   LEU A 166     -70.153 -51.532 -16.398  1.00 21.98           H  
ATOM   2430  CA  LEU A 166     -71.725 -50.638 -15.315  1.00 21.98           C  
ATOM   2431  HA  LEU A 166     -72.666 -51.101 -15.020  1.00 21.98           H  
ATOM   2432  C   LEU A 166     -71.976 -49.139 -15.622  1.00 21.98           C  
ATOM   2433  CB  LEU A 166     -70.702 -50.759 -14.154  1.00 21.98           C  
ATOM   2434  HB2 LEU A 166     -71.027 -50.108 -13.342  1.00 21.98           H  
ATOM   2435  HB3 LEU A 166     -69.749 -50.382 -14.524  1.00 21.98           H  
ATOM   2436  O   LEU A 166     -71.702 -48.687 -16.729  1.00 21.98           O  
ATOM   2437  CG  LEU A 166     -70.449 -52.121 -13.496  1.00 21.98           C  
ATOM   2438  HG  LEU A 166     -70.412 -52.903 -14.255  1.00 21.98           H  
ATOM   2439  CD1 LEU A 166     -69.117 -52.103 -12.738  1.00 21.98           C  
ATOM   2440 HD11 LEU A 166     -69.121 -51.299 -12.001  1.00 21.98           H  
ATOM   2441 HD12 LEU A 166     -68.301 -51.920 -13.437  1.00 21.98           H  
ATOM   2442 HD13 LEU A 166     -68.952 -53.059 -12.241  1.00 21.98           H  
ATOM   2443  CD2 LEU A 166     -71.555 -52.435 -12.484  1.00 21.98           C  
ATOM   2444 HD21 LEU A 166     -71.569 -51.679 -11.700  1.00 21.98           H  
ATOM   2445 HD22 LEU A 166     -71.376 -53.415 -12.040  1.00 21.98           H  
ATOM   2446 HD23 LEU A 166     -72.519 -52.445 -12.991  1.00 21.98           H  
ATOM   2447  N   ASP A 167     -72.369 -48.341 -14.620  1.00 17.87           N  
ATOM   2448  H   ASP A 167     -72.688 -48.779 -13.768  1.00 17.87           H  
ATOM   2449  CA  ASP A 167     -71.594 -47.103 -14.392  1.00 17.87           C  
ATOM   2450  HA  ASP A 167     -71.662 -46.442 -15.256  1.00 17.87           H  
ATOM   2451  C   ASP A 167     -70.127 -47.533 -14.212  1.00 17.87           C  
ATOM   2452  CB  ASP A 167     -72.065 -46.357 -13.123  1.00 17.87           C  
ATOM   2453  HB2 ASP A 167     -71.204 -45.868 -12.668  1.00 17.87           H  
ATOM   2454  HB3 ASP A 167     -72.446 -47.077 -12.399  1.00 17.87           H  
ATOM   2455  O   ASP A 167     -69.762 -48.082 -13.170  1.00 17.87           O  
ATOM   2456  CG  ASP A 167     -73.103 -45.255 -13.356  1.00 17.87           C  
ATOM   2457  OD1 ASP A 167     -73.183 -44.730 -14.487  1.00 17.87           O  
ATOM   2458  OD2 ASP A 167     -73.811 -44.931 -12.373  1.00 17.87           O  
ATOM   2459  N   GLY A 168     -69.344 -47.450 -15.288  1.00 17.98           N  
ATOM   2460  H   GLY A 168     -69.729 -47.034 -16.124  1.00 17.98           H  
ATOM   2461  CA  GLY A 168     -68.066 -48.153 -15.400  1.00 17.98           C  
ATOM   2462  HA2 GLY A 168     -68.073 -49.041 -14.769  1.00 17.98           H  
ATOM   2463  HA3 GLY A 168     -67.947 -48.475 -16.435  1.00 17.98           H  
ATOM   2464  C   GLY A 168     -66.808 -47.370 -15.033  1.00 17.98           C  
ATOM   2465  O   GLY A 168     -65.782 -48.024 -14.875  1.00 17.98           O  
ATOM   2466  N   ASP A 169     -66.868 -46.038 -14.963  1.00 19.65           N  
ATOM   2467  H   ASP A 169     -67.769 -45.587 -15.032  1.00 19.65           H  
ATOM   2468  CA  ASP A 169     -65.676 -45.162 -14.992  1.00 19.65           C  
ATOM   2469  HA  ASP A 169     -65.105 -45.411 -15.886  1.00 19.65           H  
ATOM   2470  C   ASP A 169     -64.672 -45.381 -13.841  1.00 19.65           C  
ATOM   2471  CB  ASP A 169     -66.100 -43.675 -15.110  1.00 19.65           C  
ATOM   2472  HB2 ASP A 169     -67.046 -43.531 -14.587  1.00 19.65           H  
ATOM   2473  HB3 ASP A 169     -65.359 -43.069 -14.588  1.00 19.65           H  
ATOM   2474  O   ASP A 169     -65.077 -45.334 -12.654  1.00 19.65           O  
ATOM   2475  CG  ASP A 169     -66.213 -43.097 -16.540  1.00 19.65           C  
ATOM   2476  OD1 ASP A 169     -65.791 -43.752 -17.524  1.00 19.65           O  
ATOM   2477  OD2 ASP A 169     -66.721 -41.953 -16.649  1.00 19.65           O  
ATOM   2478  OXT ASP A 169     -63.477 -45.555 -14.176  1.00 19.65           O  
TER    2479      ASP A 169                                                       
ATOM   2479  N   MET B   1     -10.590 -29.334  47.549  1.00 73.80           N  
ATOM   2480  H   MET B   1     -10.546 -30.073  46.862  1.00 73.80           H  
ATOM   2481  H2  MET B   1     -11.536 -28.987  47.624  1.00 73.80           H  
ATOM   2482  H3  MET B   1     -10.292 -29.698  48.443  1.00 73.80           H  
ATOM   2483  CA  MET B   1      -9.700 -28.238  47.149  1.00 73.80           C  
ATOM   2484  HA  MET B   1      -8.679 -28.619  47.141  1.00 73.80           H  
ATOM   2485  C   MET B   1      -9.807 -27.139  48.196  1.00 73.80           C  
ATOM   2486  CB  MET B   1     -10.030 -27.768  45.725  1.00 73.80           C  
ATOM   2487  HB2 MET B   1     -10.402 -28.613  45.145  1.00 73.80           H  
ATOM   2488  HB3 MET B   1     -10.801 -26.997  45.741  1.00 73.80           H  
ATOM   2489  O   MET B   1     -10.894 -26.590  48.381  1.00 73.80           O  
ATOM   2490  CG  MET B   1      -8.778 -27.249  45.030  1.00 73.80           C  
ATOM   2491  HG2 MET B   1      -8.417 -26.406  45.618  1.00 73.80           H  
ATOM   2492  HG3 MET B   1      -8.014 -28.026  45.012  1.00 73.80           H  
ATOM   2493  SD  MET B   1      -9.028 -26.626  43.354  1.00 73.80           S  
ATOM   2494  CE  MET B   1      -9.473 -28.109  42.411  1.00 73.80           C  
ATOM   2495  HE1 MET B   1      -8.694 -28.863  42.524  1.00 73.80           H  
ATOM   2496  HE2 MET B   1     -10.432 -28.503  42.749  1.00 73.80           H  
ATOM   2497  HE3 MET B   1      -9.547 -27.842  41.357  1.00 73.80           H  
ATOM   2498  N   THR B   2      -8.745 -26.911  48.963  1.00 83.22           N  
ATOM   2499  H   THR B   2      -7.884 -27.379  48.718  1.00 83.22           H  
ATOM   2500  CA  THR B   2      -8.667 -25.806  49.931  1.00 83.22           C  
ATOM   2501  HA  THR B   2      -9.491 -25.897  50.638  1.00 83.22           H  
ATOM   2502  C   THR B   2      -8.819 -24.469  49.207  1.00 83.22           C  
ATOM   2503  CB  THR B   2      -7.352 -25.822  50.728  1.00 83.22           C  
ATOM   2504  HB  THR B   2      -7.378 -25.006  51.450  1.00 83.22           H  
ATOM   2505  O   THR B   2      -8.711 -24.394  47.981  1.00 83.22           O  
ATOM   2506  CG2 THR B   2      -7.132 -27.129  51.488  1.00 83.22           C  
ATOM   2507 HG21 THR B   2      -6.225 -27.047  52.087  1.00 83.22           H  
ATOM   2508 HG22 THR B   2      -7.975 -27.316  52.153  1.00 83.22           H  
ATOM   2509 HG23 THR B   2      -7.022 -27.965  50.797  1.00 83.22           H  
ATOM   2510  OG1 THR B   2      -6.257 -25.622  49.874  1.00 83.22           O  
ATOM   2511  HG1 THR B   2      -5.942 -26.483  49.588  1.00 83.22           H  
ATOM   2512  N   ASP B   3      -9.102 -23.397  49.943  1.00 73.66           N  
ATOM   2513  H   ASP B   3      -9.186 -23.462  50.948  1.00 73.66           H  
ATOM   2514  CA  ASP B   3      -9.202 -22.080  49.313  1.00 73.66           C  
ATOM   2515  HA  ASP B   3      -9.915 -22.162  48.493  1.00 73.66           H  
ATOM   2516  C   ASP B   3      -7.872 -21.655  48.672  1.00 73.66           C  
ATOM   2517  CB  ASP B   3      -9.739 -21.065  50.325  1.00 73.66           C  
ATOM   2518  HB2 ASP B   3     -10.402 -21.567  51.030  1.00 73.66           H  
ATOM   2519  HB3 ASP B   3      -8.914 -20.624  50.886  1.00 73.66           H  
ATOM   2520  O   ASP B   3      -7.858 -21.185  47.537  1.00 73.66           O  
ATOM   2521  CG  ASP B   3     -10.551 -19.993  49.606  1.00 73.66           C  
ATOM   2522  OD1 ASP B   3     -11.481 -20.413  48.862  1.00 73.66           O  
ATOM   2523  OD2 ASP B   3     -10.251 -18.805  49.830  1.00 73.66           O  
ATOM   2524  N   SER B   4      -6.746 -21.974  49.321  1.00 75.86           N  
ATOM   2525  H   SER B   4      -6.808 -22.331  50.264  1.00 75.86           H  
ATOM   2526  CA  SER B   4      -5.403 -21.784  48.765  1.00 75.86           C  
ATOM   2527  HA  SER B   4      -5.260 -20.724  48.554  1.00 75.86           H  
ATOM   2528  C   SER B   4      -5.182 -22.545  47.452  1.00 75.86           C  
ATOM   2529  CB  SER B   4      -4.348 -22.221  49.785  1.00 75.86           C  
ATOM   2530  HB2 SER B   4      -4.487 -23.276  50.021  1.00 75.86           H  
ATOM   2531  HB3 SER B   4      -3.353 -22.083  49.362  1.00 75.86           H  
ATOM   2532  O   SER B   4      -4.649 -21.971  46.507  1.00 75.86           O  
ATOM   2533  OG  SER B   4      -4.464 -21.457  50.971  1.00 75.86           O  
ATOM   2534  HG  SER B   4      -3.764 -20.799  50.975  1.00 75.86           H  
ATOM   2535  N   GLU B   5      -5.614 -23.808  47.353  1.00 81.45           N  
ATOM   2536  H   GLU B   5      -6.047 -24.240  48.157  1.00 81.45           H  
ATOM   2537  CA  GLU B   5      -5.490 -24.596  46.114  1.00 81.45           C  
ATOM   2538  HA  GLU B   5      -4.453 -24.593  45.779  1.00 81.45           H  
ATOM   2539  C   GLU B   5      -6.329 -24.005  44.970  1.00 81.45           C  
ATOM   2540  CB  GLU B   5      -5.918 -26.046  46.370  1.00 81.45           C  
ATOM   2541  HB2 GLU B   5      -6.103 -26.532  45.412  1.00 81.45           H  
ATOM   2542  HB3 GLU B   5      -6.846 -26.011  46.941  1.00 81.45           H  
ATOM   2543  O   GLU B   5      -5.830 -23.873  43.853  1.00 81.45           O  
ATOM   2544  CG  GLU B   5      -4.897 -26.903  47.129  1.00 81.45           C  
ATOM   2545  HG2 GLU B   5      -4.029 -27.057  46.487  1.00 81.45           H  
ATOM   2546  HG3 GLU B   5      -4.563 -26.367  48.018  1.00 81.45           H  
ATOM   2547  CD  GLU B   5      -5.486 -28.261  47.556  1.00 81.45           C  
ATOM   2548  OE1 GLU B   5      -4.704 -29.209  47.743  1.00 81.45           O  
ATOM   2549  OE2 GLU B   5      -6.721 -28.337  47.788  1.00 81.45           O  
ATOM   2550  N   LYS B   6      -7.569 -23.577  45.255  1.00 81.45           N  
ATOM   2551  H   LYS B   6      -7.894 -23.680  46.206  1.00 81.45           H  
ATOM   2552  CA  LYS B   6      -8.444 -22.929  44.262  1.00 81.45           C  
ATOM   2553  HA  LYS B   6      -8.556 -23.584  43.399  1.00 81.45           H  
ATOM   2554  C   LYS B   6      -7.826 -21.636  43.730  1.00 81.45           C  
ATOM   2555  CB  LYS B   6      -9.824 -22.638  44.875  1.00 81.45           C  
ATOM   2556  HB2 LYS B   6      -9.703 -22.197  45.865  1.00 81.45           H  
ATOM   2557  HB3 LYS B   6     -10.333 -21.911  44.242  1.00 81.45           H  
ATOM   2558  O   LYS B   6      -7.745 -21.431  42.521  1.00 81.45           O  
ATOM   2559  CG  LYS B   6     -10.712 -23.888  44.965  1.00 81.45           C  
ATOM   2560  HG2 LYS B   6     -10.214 -24.659  45.552  1.00 81.45           H  
ATOM   2561  HG3 LYS B   6     -10.871 -24.265  43.955  1.00 81.45           H  
ATOM   2562  CD  LYS B   6     -12.079 -23.560  45.585  1.00 81.45           C  
ATOM   2563  HD2 LYS B   6     -12.815 -24.273  45.212  1.00 81.45           H  
ATOM   2564  HD3 LYS B   6     -12.385 -22.563  45.269  1.00 81.45           H  
ATOM   2565  CE  LYS B   6     -12.035 -23.664  47.116  1.00 81.45           C  
ATOM   2566  HE2 LYS B   6     -11.000 -23.543  47.438  1.00 81.45           H  
ATOM   2567  HE3 LYS B   6     -12.346 -24.667  47.406  1.00 81.45           H  
ATOM   2568  NZ  LYS B   6     -12.872 -22.631  47.782  1.00 81.45           N  
ATOM   2569  HZ1 LYS B   6     -13.767 -22.506  47.331  1.00 81.45           H  
ATOM   2570  HZ2 LYS B   6     -13.002 -22.838  48.761  1.00 81.45           H  
ATOM   2571  HZ3 LYS B   6     -12.395 -21.741  47.803  1.00 81.45           H  
ATOM   2572  N   VAL B   7      -7.371 -20.758  44.626  1.00 81.62           N  
ATOM   2573  H   VAL B   7      -7.463 -20.980  45.607  1.00 81.62           H  
ATOM   2574  CA  VAL B   7      -6.778 -19.471  44.238  1.00 81.62           C  
ATOM   2575  HA  VAL B   7      -7.466 -18.964  43.561  1.00 81.62           H  
ATOM   2576  C   VAL B   7      -5.472 -19.676  43.458  1.00 81.62           C  
ATOM   2577  CB  VAL B   7      -6.585 -18.566  45.469  1.00 81.62           C  
ATOM   2578  HB  VAL B   7      -5.954 -19.072  46.199  1.00 81.62           H  
ATOM   2579  O   VAL B   7      -5.229 -18.954  42.490  1.00 81.62           O  
ATOM   2580  CG1 VAL B   7      -5.942 -17.236  45.082  1.00 81.62           C  
ATOM   2581 HG11 VAL B   7      -6.578 -16.705  44.374  1.00 81.62           H  
ATOM   2582 HG12 VAL B   7      -5.810 -16.622  45.973  1.00 81.62           H  
ATOM   2583 HG13 VAL B   7      -4.971 -17.408  44.616  1.00 81.62           H  
ATOM   2584  CG2 VAL B   7      -7.928 -18.198  46.117  1.00 81.62           C  
ATOM   2585 HG21 VAL B   7      -8.487 -19.090  46.398  1.00 81.62           H  
ATOM   2586 HG22 VAL B   7      -7.755 -17.614  47.021  1.00 81.62           H  
ATOM   2587 HG23 VAL B   7      -8.538 -17.617  45.426  1.00 81.62           H  
ATOM   2588  N   ALA B   8      -4.661 -20.680  43.809  1.00 81.30           N  
ATOM   2589  H   ALA B   8      -4.889 -21.237  44.621  1.00 81.30           H  
ATOM   2590  CA  ALA B   8      -3.442 -21.009  43.071  1.00 81.30           C  
ATOM   2591  HA  ALA B   8      -2.808 -20.123  43.039  1.00 81.30           H  
ATOM   2592  C   ALA B   8      -3.725 -21.424  41.614  1.00 81.30           C  
ATOM   2593  CB  ALA B   8      -2.693 -22.112  43.828  1.00 81.30           C  
ATOM   2594  HB1 ALA B   8      -2.459 -21.773  44.837  1.00 81.30           H  
ATOM   2595  HB2 ALA B   8      -3.305 -23.012  43.886  1.00 81.30           H  
ATOM   2596  HB3 ALA B   8      -1.763 -22.345  43.309  1.00 81.30           H  
ATOM   2597  O   ALA B   8      -2.980 -21.045  40.707  1.00 81.30           O  
ATOM   2598  N   GLU B   9      -4.808 -22.165  41.369  1.00 84.87           N  
ATOM   2599  H   GLU B   9      -5.370 -22.478  42.148  1.00 84.87           H  
ATOM   2600  CA  GLU B   9      -5.205 -22.594  40.026  1.00 84.87           C  
ATOM   2601  HA  GLU B   9      -4.324 -23.001  39.529  1.00 84.87           H  
ATOM   2602  C   GLU B   9      -5.701 -21.415  39.169  1.00 84.87           C  
ATOM   2603  CB  GLU B   9      -6.243 -23.720  40.161  1.00 84.87           C  
ATOM   2604  HB2 GLU B   9      -6.000 -24.316  41.042  1.00 84.87           H  
ATOM   2605  HB3 GLU B   9      -7.237 -23.294  40.295  1.00 84.87           H  
ATOM   2606  O   GLU B   9      -5.258 -21.244  38.028  1.00 84.87           O  
ATOM   2607  CG  GLU B   9      -6.220 -24.660  38.952  1.00 84.87           C  
ATOM   2608  HG2 GLU B   9      -6.567 -24.117  38.073  1.00 84.87           H  
ATOM   2609  HG3 GLU B   9      -5.189 -24.965  38.771  1.00 84.87           H  
ATOM   2610  CD  GLU B   9      -7.087 -25.911  39.165  1.00 84.87           C  
ATOM   2611  OE1 GLU B   9      -6.674 -26.966  38.636  1.00 84.87           O  
ATOM   2612  OE2 GLU B   9      -8.129 -25.809  39.850  1.00 84.87           O  
ATOM   2613  N   TYR B  10      -6.516 -20.523  39.748  1.00 84.29           N  
ATOM   2614  H   TYR B  10      -6.874 -20.732  40.669  1.00 84.29           H  
ATOM   2615  CA  TYR B  10      -6.933 -19.280  39.088  1.00 84.29           C  
ATOM   2616  HA  TYR B  10      -7.385 -19.535  38.129  1.00 84.29           H  
ATOM   2617  C   TYR B  10      -5.755 -18.347  38.787  1.00 84.29           C  
ATOM   2618  CB  TYR B  10      -7.974 -18.541  39.942  1.00 84.29           C  
ATOM   2619  HB2 TYR B  10      -7.604 -18.453  40.964  1.00 84.29           H  
ATOM   2620  HB3 TYR B  10      -8.087 -17.530  39.550  1.00 84.29           H  
ATOM   2621  O   TYR B  10      -5.675 -17.798  37.685  1.00 84.29           O  
ATOM   2622  CG  TYR B  10      -9.349 -19.177  39.941  1.00 84.29           C  
ATOM   2623  CD1 TYR B  10     -10.056 -19.309  38.730  1.00 84.29           C  
ATOM   2624  HD1 TYR B  10      -9.621 -18.963  37.804  1.00 84.29           H  
ATOM   2625  CD2 TYR B  10      -9.932 -19.614  41.145  1.00 84.29           C  
ATOM   2626  HD2 TYR B  10      -9.391 -19.510  42.074  1.00 84.29           H  
ATOM   2627  CE1 TYR B  10     -11.335 -19.896  38.719  1.00 84.29           C  
ATOM   2628  HE1 TYR B  10     -11.883 -20.011  37.796  1.00 84.29           H  
ATOM   2629  CE2 TYR B  10     -11.210 -20.204  41.139  1.00 84.29           C  
ATOM   2630  HE2 TYR B  10     -11.648 -20.551  42.064  1.00 84.29           H  
ATOM   2631  OH  TYR B  10     -13.147 -20.912  39.906  1.00 84.29           O  
ATOM   2632  HH  TYR B  10     -13.418 -21.216  40.775  1.00 84.29           H  
ATOM   2633  CZ  TYR B  10     -11.912 -20.348  39.923  1.00 84.29           C  
ATOM   2634  N   LEU B  11      -4.812 -18.192  39.723  1.00 83.33           N  
ATOM   2635  H   LEU B  11      -4.944 -18.637  40.620  1.00 83.33           H  
ATOM   2636  CA  LEU B  11      -3.618 -17.371  39.514  1.00 83.33           C  
ATOM   2637  HA  LEU B  11      -3.948 -16.378  39.208  1.00 83.33           H  
ATOM   2638  C   LEU B  11      -2.753 -17.923  38.377  1.00 83.33           C  
ATOM   2639  CB  LEU B  11      -2.828 -17.259  40.832  1.00 83.33           C  
ATOM   2640  HB2 LEU B  11      -2.507 -18.257  41.132  1.00 83.33           H  
ATOM   2641  HB3 LEU B  11      -3.491 -16.878  41.609  1.00 83.33           H  
ATOM   2642  O   LEU B  11      -2.271 -17.147  37.549  1.00 83.33           O  
ATOM   2643  CG  LEU B  11      -1.589 -16.346  40.746  1.00 83.33           C  
ATOM   2644  HG  LEU B  11      -0.905 -16.725  39.986  1.00 83.33           H  
ATOM   2645  CD1 LEU B  11      -1.953 -14.898  40.412  1.00 83.33           C  
ATOM   2646 HD11 LEU B  11      -1.057 -14.278  40.431  1.00 83.33           H  
ATOM   2647 HD12 LEU B  11      -2.391 -14.832  39.416  1.00 83.33           H  
ATOM   2648 HD13 LEU B  11      -2.659 -14.528  41.156  1.00 83.33           H  
ATOM   2649  CD2 LEU B  11      -0.858 -16.340  42.086  1.00 83.33           C  
ATOM   2650 HD21 LEU B  11      -1.502 -15.919  42.858  1.00 83.33           H  
ATOM   2651 HD22 LEU B  11      -0.583 -17.358  42.362  1.00 83.33           H  
ATOM   2652 HD23 LEU B  11       0.049 -15.740  42.011  1.00 83.33           H  
ATOM   2653  N   ARG B  12      -2.603 -19.253  38.295  1.00 86.38           N  
ATOM   2654  H   ARG B  12      -3.014 -19.820  39.022  1.00 86.38           H  
ATOM   2655  CA  ARG B  12      -1.888 -19.922  37.198  1.00 86.38           C  
ATOM   2656  HA  ARG B  12      -0.883 -19.506  37.133  1.00 86.38           H  
ATOM   2657  C   ARG B  12      -2.558 -19.652  35.851  1.00 86.38           C  
ATOM   2658  CB  ARG B  12      -1.787 -21.426  37.495  1.00 86.38           C  
ATOM   2659  HB2 ARG B  12      -2.778 -21.876  37.438  1.00 86.38           H  
ATOM   2660  HB3 ARG B  12      -1.411 -21.556  38.510  1.00 86.38           H  
ATOM   2661  O   ARG B  12      -1.865 -19.323  34.891  1.00 86.38           O  
ATOM   2662  CG  ARG B  12      -0.841 -22.147  36.520  1.00 86.38           C  
ATOM   2663  HG2 ARG B  12       0.172 -21.764  36.644  1.00 86.38           H  
ATOM   2664  HG3 ARG B  12      -1.158 -21.957  35.495  1.00 86.38           H  
ATOM   2665  CD  ARG B  12      -0.848 -23.665  36.741  1.00 86.38           C  
ATOM   2666  HD2 ARG B  12      -1.866 -24.023  36.585  1.00 86.38           H  
ATOM   2667  HD3 ARG B  12      -0.210 -24.127  35.988  1.00 86.38           H  
ATOM   2668  NE  ARG B  12      -0.358 -24.040  38.084  1.00 86.38           N  
ATOM   2669  HE  ARG B  12       0.423 -23.509  38.442  1.00 86.38           H  
ATOM   2670  NH1 ARG B  12      -1.862 -25.729  38.535  1.00 86.38           N  
ATOM   2671 HH11 ARG B  12      -2.321 -25.581  37.648  1.00 86.38           H  
ATOM   2672 HH12 ARG B  12      -2.263 -26.403  39.172  1.00 86.38           H  
ATOM   2673  NH2 ARG B  12      -0.318 -25.191  40.047  1.00 86.38           N  
ATOM   2674 HH21 ARG B  12      -0.712 -25.902  40.647  1.00 86.38           H  
ATOM   2675 HH22 ARG B  12       0.454 -24.627  40.372  1.00 86.38           H  
ATOM   2676  CZ  ARG B  12      -0.848 -24.982  38.875  1.00 86.38           C  
ATOM   2677  N   ARG B  13      -3.891 -19.737  35.769  1.00 87.51           N  
ATOM   2678  H   ARG B  13      -4.403 -20.037  36.586  1.00 87.51           H  
ATOM   2679  CA  ARG B  13      -4.624 -19.420  34.532  1.00 87.51           C  
ATOM   2680  HA  ARG B  13      -4.181 -20.007  33.727  1.00 87.51           H  
ATOM   2681  C   ARG B  13      -4.442 -17.957  34.125  1.00 87.51           C  
ATOM   2682  CB  ARG B  13      -6.113 -19.794  34.682  1.00 87.51           C  
ATOM   2683  HB2 ARG B  13      -6.554 -19.186  35.472  1.00 87.51           H  
ATOM   2684  HB3 ARG B  13      -6.198 -20.839  34.978  1.00 87.51           H  
ATOM   2685  O   ARG B  13      -4.091 -17.695  32.980  1.00 87.51           O  
ATOM   2686  CG  ARG B  13      -6.918 -19.571  33.389  1.00 87.51           C  
ATOM   2687  HG2 ARG B  13      -6.776 -18.548  33.042  1.00 87.51           H  
ATOM   2688  HG3 ARG B  13      -7.979 -19.696  33.604  1.00 87.51           H  
ATOM   2689  CD  ARG B  13      -6.529 -20.559  32.278  1.00 87.51           C  
ATOM   2690  HD2 ARG B  13      -7.044 -21.502  32.459  1.00 87.51           H  
ATOM   2691  HD3 ARG B  13      -5.455 -20.743  32.297  1.00 87.51           H  
ATOM   2692  NE  ARG B  13      -6.864 -20.035  30.948  1.00 87.51           N  
ATOM   2693  HE  ARG B  13      -6.909 -19.031  30.847  1.00 87.51           H  
ATOM   2694  NH1 ARG B  13      -6.746 -22.012  29.767  1.00 87.51           N  
ATOM   2695 HH11 ARG B  13      -6.779 -22.486  28.876  1.00 87.51           H  
ATOM   2696 HH12 ARG B  13      -6.645 -22.525  30.631  1.00 87.51           H  
ATOM   2697  NH2 ARG B  13      -7.039 -20.073  28.704  1.00 87.51           N  
ATOM   2698 HH21 ARG B  13      -7.031 -20.546  27.812  1.00 87.51           H  
ATOM   2699 HH22 ARG B  13      -6.762 -19.103  28.743  1.00 87.51           H  
ATOM   2700  CZ  ARG B  13      -6.894 -20.715  29.819  1.00 87.51           C  
ATOM   2701  N   ALA B  14      -4.601 -17.023  35.063  1.00 86.53           N  
ATOM   2702  H   ALA B  14      -4.905 -17.312  35.982  1.00 86.53           H  
ATOM   2703  CA  ALA B  14      -4.448 -15.593  34.796  1.00 86.53           C  
ATOM   2704  HA  ALA B  14      -5.141 -15.312  34.003  1.00 86.53           H  
ATOM   2705  C   ALA B  14      -3.031 -15.233  34.317  1.00 86.53           C  
ATOM   2706  CB  ALA B  14      -4.819 -14.818  36.066  1.00 86.53           C  
ATOM   2707  HB1 ALA B  14      -4.147 -15.084  36.882  1.00 86.53           H  
ATOM   2708  HB2 ALA B  14      -5.843 -15.055  36.358  1.00 86.53           H  
ATOM   2709  HB3 ALA B  14      -4.745 -13.747  35.876  1.00 86.53           H  
ATOM   2710  O   ALA B  14      -2.879 -14.446  33.386  1.00 86.53           O  
ATOM   2711  N   THR B  15      -1.990 -15.830  34.910  1.00 90.16           N  
ATOM   2712  H   THR B  15      -2.172 -16.475  35.666  1.00 90.16           H  
ATOM   2713  CA  THR B  15      -0.599 -15.611  34.471  1.00 90.16           C  
ATOM   2714  HA  THR B  15      -0.461 -14.540  34.325  1.00 90.16           H  
ATOM   2715  C   THR B  15      -0.298 -16.247  33.114  1.00 90.16           C  
ATOM   2716  CB  THR B  15       0.447 -16.069  35.503  1.00 90.16           C  
ATOM   2717  HB  THR B  15       1.374 -16.304  34.979  1.00 90.16           H  
ATOM   2718  O   THR B  15       0.427 -15.641  32.325  1.00 90.16           O  
ATOM   2719  CG2 THR B  15       0.763 -14.970  36.511  1.00 90.16           C  
ATOM   2720 HG21 THR B  15       1.500 -15.333  37.227  1.00 90.16           H  
ATOM   2721 HG22 THR B  15      -0.142 -14.677  37.043  1.00 90.16           H  
ATOM   2722 HG23 THR B  15       1.174 -14.102  35.994  1.00 90.16           H  
ATOM   2723  OG1 THR B  15       0.051 -17.205  36.234  1.00 90.16           O  
ATOM   2724  HG1 THR B  15      -0.725 -16.993  36.757  1.00 90.16           H  
ATOM   2725  N   LEU B  16      -0.877 -17.412  32.798  1.00 92.48           N  
ATOM   2726  H   LEU B  16      -1.431 -17.885  33.498  1.00 92.48           H  
ATOM   2727  CA  LEU B  16      -0.779 -18.016  31.462  1.00 92.48           C  
ATOM   2728  HA  LEU B  16       0.272 -18.069  31.180  1.00 92.48           H  
ATOM   2729  C   LEU B  16      -1.459 -17.151  30.393  1.00 92.48           C  
ATOM   2730  CB  LEU B  16      -1.380 -19.434  31.472  1.00 92.48           C  
ATOM   2731  HB2 LEU B  16      -1.583 -19.736  30.444  1.00 92.48           H  
ATOM   2732  HB3 LEU B  16      -2.337 -19.405  31.993  1.00 92.48           H  
ATOM   2733  O   LEU B  16      -0.834 -16.848  29.377  1.00 92.48           O  
ATOM   2734  CG  LEU B  16      -0.486 -20.506  32.118  1.00 92.48           C  
ATOM   2735  HG  LEU B  16      -0.163 -20.178  33.107  1.00 92.48           H  
ATOM   2736  CD1 LEU B  16      -1.272 -21.809  32.266  1.00 92.48           C  
ATOM   2737 HD11 LEU B  16      -2.143 -21.636  32.897  1.00 92.48           H  
ATOM   2738 HD12 LEU B  16      -1.600 -22.163  31.289  1.00 92.48           H  
ATOM   2739 HD13 LEU B  16      -0.645 -22.569  32.734  1.00 92.48           H  
ATOM   2740  CD2 LEU B  16       0.756 -20.798  31.273  1.00 92.48           C  
ATOM   2741 HD21 LEU B  16       1.398 -19.917  31.246  1.00 92.48           H  
ATOM   2742 HD22 LEU B  16       0.458 -21.072  30.261  1.00 92.48           H  
ATOM   2743 HD23 LEU B  16       1.316 -21.619  31.720  1.00 92.48           H  
ATOM   2744  N   ASP B  17      -2.692 -16.706  30.643  1.00 90.20           N  
ATOM   2745  H   ASP B  17      -3.159 -17.021  31.481  1.00 90.20           H  
ATOM   2746  CA  ASP B  17      -3.433 -15.840  29.721  1.00 90.20           C  
ATOM   2747  HA  ASP B  17      -3.462 -16.313  28.739  1.00 90.20           H  
ATOM   2748  C   ASP B  17      -2.734 -14.476  29.548  1.00 90.20           C  
ATOM   2749  CB  ASP B  17      -4.885 -15.662  30.213  1.00 90.20           C  
ATOM   2750  HB2 ASP B  17      -5.350 -14.872  29.623  1.00 90.20           H  
ATOM   2751  HB3 ASP B  17      -4.868 -15.331  31.251  1.00 90.20           H  
ATOM   2752  O   ASP B  17      -2.684 -13.946  28.440  1.00 90.20           O  
ATOM   2753  CG  ASP B  17      -5.776 -16.912  30.090  1.00 90.20           C  
ATOM   2754  OD1 ASP B  17      -5.540 -17.781  29.223  1.00 90.20           O  
ATOM   2755  OD2 ASP B  17      -6.787 -17.007  30.820  1.00 90.20           O  
ATOM   2756  N   LEU B  18      -2.135 -13.919  30.612  1.00 92.24           N  
ATOM   2757  H   LEU B  18      -2.265 -14.358  31.513  1.00 92.24           H  
ATOM   2758  CA  LEU B  18      -1.351 -12.676  30.545  1.00 92.24           C  
ATOM   2759  HA  LEU B  18      -1.955 -11.903  30.071  1.00 92.24           H  
ATOM   2760  C   LEU B  18      -0.096 -12.847  29.688  1.00 92.24           C  
ATOM   2761  CB  LEU B  18      -0.986 -12.223  31.972  1.00 92.24           C  
ATOM   2762  HB2 LEU B  18      -0.518 -13.059  32.491  1.00 92.24           H  
ATOM   2763  HB3 LEU B  18      -1.905 -11.974  32.502  1.00 92.24           H  
ATOM   2764  O   LEU B  18       0.237 -11.965  28.895  1.00 92.24           O  
ATOM   2765  CG  LEU B  18      -0.021 -11.020  32.047  1.00 92.24           C  
ATOM   2766  HG  LEU B  18       0.933 -11.284  31.592  1.00 92.24           H  
ATOM   2767  CD1 LEU B  18      -0.568  -9.776  31.354  1.00 92.24           C  
ATOM   2768 HD11 LEU B  18       0.127  -8.945  31.468  1.00 92.24           H  
ATOM   2769 HD12 LEU B  18      -0.721  -9.957  30.290  1.00 92.24           H  
ATOM   2770 HD13 LEU B  18      -1.520  -9.509  31.813  1.00 92.24           H  
ATOM   2771  CD2 LEU B  18       0.241 -10.666  33.510  1.00 92.24           C  
ATOM   2772 HD21 LEU B  18      -0.694 -10.391  33.999  1.00 92.24           H  
ATOM   2773 HD22 LEU B  18       0.674 -11.523  34.026  1.00 92.24           H  
ATOM   2774 HD23 LEU B  18       0.934  -9.827  33.574  1.00 92.24           H  
ATOM   2775  N   ARG B  19       0.607 -13.974  29.841  1.00 93.52           N  
ATOM   2776  H   ARG B  19       0.284 -14.653  30.515  1.00 93.52           H  
ATOM   2777  CA  ARG B  19       1.785 -14.280  29.027  1.00 93.52           C  
ATOM   2778  HA  ARG B  19       2.486 -13.449  29.102  1.00 93.52           H  
ATOM   2779  C   ARG B  19       1.411 -14.385  27.549  1.00 93.52           C  
ATOM   2780  CB  ARG B  19       2.458 -15.553  29.555  1.00 93.52           C  
ATOM   2781  HB2 ARG B  19       1.779 -16.397  29.432  1.00 93.52           H  
ATOM   2782  HB3 ARG B  19       2.663 -15.428  30.618  1.00 93.52           H  
ATOM   2783  O   ARG B  19       2.097 -13.777  26.734  1.00 93.52           O  
ATOM   2784  CG  ARG B  19       3.780 -15.836  28.824  1.00 93.52           C  
ATOM   2785  HG2 ARG B  19       4.444 -14.980  28.946  1.00 93.52           H  
ATOM   2786  HG3 ARG B  19       3.601 -15.985  27.759  1.00 93.52           H  
ATOM   2787  CD  ARG B  19       4.473 -17.079  29.390  1.00 93.52           C  
ATOM   2788  HD2 ARG B  19       4.605 -16.951  30.464  1.00 93.52           H  
ATOM   2789  HD3 ARG B  19       5.454 -17.163  28.922  1.00 93.52           H  
ATOM   2790  NE  ARG B  19       3.701 -18.305  29.113  1.00 93.52           N  
ATOM   2791  HE  ARG B  19       2.952 -18.221  28.441  1.00 93.52           H  
ATOM   2792  NH1 ARG B  19       4.951 -19.748  30.387  1.00 93.52           N  
ATOM   2793 HH11 ARG B  19       5.564 -18.982  30.630  1.00 93.52           H  
ATOM   2794 HH12 ARG B  19       5.187 -20.693  30.651  1.00 93.52           H  
ATOM   2795  NH2 ARG B  19       3.248 -20.529  29.174  1.00 93.52           N  
ATOM   2796 HH21 ARG B  19       3.489 -21.469  29.458  1.00 93.52           H  
ATOM   2797 HH22 ARG B  19       2.533 -20.396  28.474  1.00 93.52           H  
ATOM   2798  CZ  ARG B  19       3.967 -19.516  29.563  1.00 93.52           C  
ATOM   2799  N   ALA B  20       0.320 -15.084  27.230  1.00 94.82           N  
ATOM   2800  H   ALA B  20      -0.191 -15.549  27.967  1.00 94.82           H  
ATOM   2801  CA  ALA B  20      -0.188 -15.199  25.864  1.00 94.82           C  
ATOM   2802  HA  ALA B  20       0.598 -15.604  25.225  1.00 94.82           H  
ATOM   2803  C   ALA B  20      -0.584 -13.830  25.284  1.00 94.82           C  
ATOM   2804  CB  ALA B  20      -1.365 -16.182  25.862  1.00 94.82           C  
ATOM   2805  HB1 ALA B  20      -1.731 -16.303  24.843  1.00 94.82           H  
ATOM   2806  HB2 ALA B  20      -1.039 -17.153  26.236  1.00 94.82           H  
ATOM   2807  HB3 ALA B  20      -2.175 -15.808  26.488  1.00 94.82           H  
ATOM   2808  O   ALA B  20      -0.172 -13.491  24.180  1.00 94.82           O  
ATOM   2809  N   ALA B  21      -1.295 -12.997  26.052  1.00 94.25           N  
ATOM   2810  H   ALA B  21      -1.653 -13.331  26.935  1.00 94.25           H  
ATOM   2811  CA  ALA B  21      -1.683 -11.662  25.600  1.00 94.25           C  
ATOM   2812  HA  ALA B  21      -2.214 -11.770  24.654  1.00 94.25           H  
ATOM   2813  C   ALA B  21      -0.465 -10.754  25.336  1.00 94.25           C  
ATOM   2814  CB  ALA B  21      -2.643 -11.053  26.631  1.00 94.25           C  
ATOM   2815  HB1 ALA B  21      -3.506 -11.706  26.759  1.00 94.25           H  
ATOM   2816  HB2 ALA B  21      -2.138 -10.930  27.589  1.00 94.25           H  
ATOM   2817  HB3 ALA B  21      -2.987 -10.082  26.274  1.00 94.25           H  
ATOM   2818  O   ALA B  21      -0.383 -10.107  24.298  1.00 94.25           O  
ATOM   2819  N   ARG B  22       0.529 -10.736  26.235  1.00 94.36           N  
ATOM   2820  H   ARG B  22       0.423 -11.293  27.071  1.00 94.36           H  
ATOM   2821  CA  ARG B  22       1.775  -9.974  26.018  1.00 94.36           C  
ATOM   2822  HA  ARG B  22       1.530  -8.941  25.772  1.00 94.36           H  
ATOM   2823  C   ARG B  22       2.584 -10.475  24.828  1.00 94.36           C  
ATOM   2824  CB  ARG B  22       2.654 -10.018  27.270  1.00 94.36           C  
ATOM   2825  HB2 ARG B  22       2.693 -11.035  27.659  1.00 94.36           H  
ATOM   2826  HB3 ARG B  22       3.665  -9.716  26.995  1.00 94.36           H  
ATOM   2827  O   ARG B  22       3.302  -9.692  24.218  1.00 94.36           O  
ATOM   2828  CG  ARG B  22       2.151  -9.057  28.347  1.00 94.36           C  
ATOM   2829  HG2 ARG B  22       1.152  -9.347  28.673  1.00 94.36           H  
ATOM   2830  HG3 ARG B  22       2.114  -8.048  27.937  1.00 94.36           H  
ATOM   2831  CD  ARG B  22       3.115  -9.089  29.535  1.00 94.36           C  
ATOM   2832  HD2 ARG B  22       3.070 -10.078  29.989  1.00 94.36           H  
ATOM   2833  HD3 ARG B  22       4.126  -8.906  29.171  1.00 94.36           H  
ATOM   2834  NE  ARG B  22       2.773  -8.061  30.530  1.00 94.36           N  
ATOM   2835  HE  ARG B  22       2.080  -7.381  30.252  1.00 94.36           H  
ATOM   2836  NH1 ARG B  22       4.227  -8.725  32.177  1.00 94.36           N  
ATOM   2837 HH11 ARG B  22       4.594  -9.430  31.553  1.00 94.36           H  
ATOM   2838 HH12 ARG B  22       4.638  -8.570  33.087  1.00 94.36           H  
ATOM   2839  NH2 ARG B  22       2.866  -6.992  32.535  1.00 94.36           N  
ATOM   2840 HH21 ARG B  22       2.152  -6.348  32.226  1.00 94.36           H  
ATOM   2841 HH22 ARG B  22       3.195  -6.922  33.488  1.00 94.36           H  
ATOM   2842  CZ  ARG B  22       3.291  -7.930  31.737  1.00 94.36           C  
ATOM   2843  N   GLN B  23       2.512 -11.770  24.539  1.00 94.03           N  
ATOM   2844  H   GLN B  23       1.917 -12.370  25.093  1.00 94.03           H  
ATOM   2845  CA  GLN B  23       3.149 -12.333  23.361  1.00 94.03           C  
ATOM   2846  HA  GLN B  23       4.168 -11.950  23.304  1.00 94.03           H  
ATOM   2847  C   GLN B  23       2.445 -11.857  22.089  1.00 94.03           C  
ATOM   2848  CB  GLN B  23       3.232 -13.852  23.519  1.00 94.03           C  
ATOM   2849  HB2 GLN B  23       3.753 -14.064  24.452  1.00 94.03           H  
ATOM   2850  HB3 GLN B  23       2.235 -14.290  23.563  1.00 94.03           H  
ATOM   2851  O   GLN B  23       3.123 -11.298  21.238  1.00 94.03           O  
ATOM   2852  CG  GLN B  23       4.005 -14.477  22.358  1.00 94.03           C  
ATOM   2853  HG2 GLN B  23       4.904 -13.897  22.148  1.00 94.03           H  
ATOM   2854  HG3 GLN B  23       3.372 -14.448  21.471  1.00 94.03           H  
ATOM   2855  CD  GLN B  23       4.425 -15.916  22.617  1.00 94.03           C  
ATOM   2856  NE2 GLN B  23       4.851 -16.596  21.581  1.00 94.03           N  
ATOM   2857 HE21 GLN B  23       4.695 -16.203  20.664  1.00 94.03           H  
ATOM   2858 HE22 GLN B  23       5.103 -17.568  21.696  1.00 94.03           H  
ATOM   2859  OE1 GLN B  23       4.416 -16.418  23.739  1.00 94.03           O  
ATOM   2860  N   ARG B  24       1.108 -11.922  22.029  1.00 94.33           N  
ATOM   2861  H   ARG B  24       0.613 -12.417  22.756  1.00 94.33           H  
ATOM   2862  CA  ARG B  24       0.336 -11.411  20.886  1.00 94.33           C  
ATOM   2863  HA  ARG B  24       0.672 -11.952  20.001  1.00 94.33           H  
ATOM   2864  C   ARG B  24       0.595  -9.929  20.594  1.00 94.33           C  
ATOM   2865  CB  ARG B  24      -1.163 -11.691  21.104  1.00 94.33           C  
ATOM   2866  HB2 ARG B  24      -1.492 -11.182  22.009  1.00 94.33           H  
ATOM   2867  HB3 ARG B  24      -1.299 -12.763  21.251  1.00 94.33           H  
ATOM   2868  O   ARG B  24       0.733  -9.565  19.439  1.00 94.33           O  
ATOM   2869  CG  ARG B  24      -2.066 -11.244  19.936  1.00 94.33           C  
ATOM   2870  HG2 ARG B  24      -3.096 -11.523  20.160  1.00 94.33           H  
ATOM   2871  HG3 ARG B  24      -2.025 -10.161  19.827  1.00 94.33           H  
ATOM   2872  CD  ARG B  24      -1.651 -11.902  18.614  1.00 94.33           C  
ATOM   2873  HD2 ARG B  24      -0.634 -11.595  18.371  1.00 94.33           H  
ATOM   2874  HD3 ARG B  24      -1.662 -12.986  18.728  1.00 94.33           H  
ATOM   2875  NE  ARG B  24      -2.523 -11.522  17.490  1.00 94.33           N  
ATOM   2876  HE  ARG B  24      -3.347 -10.957  17.640  1.00 94.33           H  
ATOM   2877  NH1 ARG B  24      -1.140 -12.294  15.819  1.00 94.33           N  
ATOM   2878 HH11 ARG B  24      -0.903 -12.273  14.838  1.00 94.33           H  
ATOM   2879 HH12 ARG B  24      -0.466 -12.607  16.503  1.00 94.33           H  
ATOM   2880  NH2 ARG B  24      -3.059 -11.266  15.313  1.00 94.33           N  
ATOM   2881 HH21 ARG B  24      -3.825 -10.705  15.656  1.00 94.33           H  
ATOM   2882 HH22 ARG B  24      -2.825 -11.238  14.331  1.00 94.33           H  
ATOM   2883  CZ  ARG B  24      -2.235 -11.702  16.214  1.00 94.33           C  
ATOM   2884  N   ILE B  25       0.717  -9.082  21.622  1.00 95.32           N  
ATOM   2885  H   ILE B  25       0.519  -9.430  22.549  1.00 95.32           H  
ATOM   2886  CA  ILE B  25       1.074  -7.660  21.434  1.00 95.32           C  
ATOM   2887  HA  ILE B  25       0.335  -7.191  20.784  1.00 95.32           H  
ATOM   2888  C   ILE B  25       2.426  -7.522  20.724  1.00 95.32           C  
ATOM   2889  CB  ILE B  25       1.089  -6.904  22.780  1.00 95.32           C  
ATOM   2890  HB  ILE B  25       1.738  -7.445  23.468  1.00 95.32           H  
ATOM   2891  O   ILE B  25       2.530  -6.785  19.752  1.00 95.32           O  
ATOM   2892  CG1 ILE B  25      -0.329  -6.843  23.374  1.00 95.32           C  
ATOM   2893 HG12 ILE B  25      -0.950  -6.167  22.786  1.00 95.32           H  
ATOM   2894 HG13 ILE B  25      -0.783  -7.833  23.329  1.00 95.32           H  
ATOM   2895  CG2 ILE B  25       1.637  -5.473  22.628  1.00 95.32           C  
ATOM   2896 HG21 ILE B  25       1.056  -4.920  21.890  1.00 95.32           H  
ATOM   2897 HG22 ILE B  25       2.673  -5.479  22.291  1.00 95.32           H  
ATOM   2898 HG23 ILE B  25       1.619  -4.927  23.571  1.00 95.32           H  
ATOM   2899  CD1 ILE B  25      -0.342  -6.406  24.840  1.00 95.32           C  
ATOM   2900 HD11 ILE B  25      -1.341  -6.578  25.240  1.00 95.32           H  
ATOM   2901 HD12 ILE B  25      -0.103  -5.346  24.931  1.00 95.32           H  
ATOM   2902 HD13 ILE B  25       0.371  -6.995  25.417  1.00 95.32           H  
ATOM   2903  N   ARG B  26       3.451  -8.264  21.168  1.00 94.09           N  
ATOM   2904  H   ARG B  26       3.286  -8.920  21.918  1.00 94.09           H  
ATOM   2905  CA  ARG B  26       4.769  -8.225  20.518  1.00 94.09           C  
ATOM   2906  HA  ARG B  26       5.106  -7.190  20.462  1.00 94.09           H  
ATOM   2907  C   ARG B  26       4.720  -8.701  19.072  1.00 94.09           C  
ATOM   2908  CB  ARG B  26       5.799  -9.056  21.285  1.00 94.09           C  
ATOM   2909  HB2 ARG B  26       6.643  -9.248  20.623  1.00 94.09           H  
ATOM   2910  HB3 ARG B  26       5.364 -10.014  21.569  1.00 94.09           H  
ATOM   2911  O   ARG B  26       5.394  -8.101  18.248  1.00 94.09           O  
ATOM   2912  CG  ARG B  26       6.324  -8.311  22.514  1.00 94.09           C  
ATOM   2913  HG2 ARG B  26       5.519  -8.151  23.232  1.00 94.09           H  
ATOM   2914  HG3 ARG B  26       6.717  -7.344  22.200  1.00 94.09           H  
ATOM   2915  CD  ARG B  26       7.458  -9.115  23.156  1.00 94.09           C  
ATOM   2916  HD2 ARG B  26       8.200  -9.338  22.389  1.00 94.09           H  
ATOM   2917  HD3 ARG B  26       7.950  -8.492  23.903  1.00 94.09           H  
ATOM   2918  NE  ARG B  26       6.957 -10.378  23.737  1.00 94.09           N  
ATOM   2919  HE  ARG B  26       6.714 -11.084  23.058  1.00 94.09           H  
ATOM   2920  NH1 ARG B  26       7.040  -9.768  25.940  1.00 94.09           N  
ATOM   2921 HH11 ARG B  26       7.384  -8.874  25.619  1.00 94.09           H  
ATOM   2922 HH12 ARG B  26       6.988  -9.997  26.922  1.00 94.09           H  
ATOM   2923  NH2 ARG B  26       6.294 -11.804  25.375  1.00 94.09           N  
ATOM   2924 HH21 ARG B  26       6.103 -12.486  24.654  1.00 94.09           H  
ATOM   2925 HH22 ARG B  26       6.147 -12.030  26.348  1.00 94.09           H  
ATOM   2926  CZ  ARG B  26       6.761 -10.642  25.011  1.00 94.09           C  
ATOM   2927  N   GLU B  27       3.933  -9.736  18.782  1.00 94.35           N  
ATOM   2928  H   GLU B  27       3.441 -10.193  19.536  1.00 94.35           H  
ATOM   2929  CA  GLU B  27       3.723 -10.246  17.418  1.00 94.35           C  
ATOM   2930  HA  GLU B  27       4.686 -10.463  16.954  1.00 94.35           H  
ATOM   2931  C   GLU B  27       3.004  -9.231  16.513  1.00 94.35           C  
ATOM   2932  CB  GLU B  27       2.893 -11.541  17.468  1.00 94.35           C  
ATOM   2933  HB2 GLU B  27       2.690 -11.868  16.448  1.00 94.35           H  
ATOM   2934  HB3 GLU B  27       1.940 -11.315  17.946  1.00 94.35           H  
ATOM   2935  O   GLU B  27       3.213  -9.229  15.310  1.00 94.35           O  
ATOM   2936  CG  GLU B  27       3.575 -12.699  18.217  1.00 94.35           C  
ATOM   2937  HG2 GLU B  27       3.933 -12.350  19.185  1.00 94.35           H  
ATOM   2938  HG3 GLU B  27       4.465 -13.007  17.668  1.00 94.35           H  
ATOM   2939  CD  GLU B  27       2.649 -13.906  18.459  1.00 94.35           C  
ATOM   2940  OE1 GLU B  27       3.151 -14.895  19.055  1.00 94.35           O  
ATOM   2941  OE2 GLU B  27       1.433 -13.815  18.155  1.00 94.35           O  
ATOM   2942  N   LEU B  28       2.167  -8.352  17.063  1.00 95.28           N  
ATOM   2943  H   LEU B  28       1.972  -8.414  18.052  1.00 95.28           H  
ATOM   2944  CA  LEU B  28       1.499  -7.307  16.281  1.00 95.28           C  
ATOM   2945  HA  LEU B  28       1.249  -7.691  15.292  1.00 95.28           H  
ATOM   2946  C   LEU B  28       2.400  -6.084  16.053  1.00 95.28           C  
ATOM   2947  CB  LEU B  28       0.205  -6.914  17.005  1.00 95.28           C  
ATOM   2948  HB2 LEU B  28      -0.176  -5.987  16.574  1.00 95.28           H  
ATOM   2949  HB3 LEU B  28       0.448  -6.719  18.049  1.00 95.28           H  
ATOM   2950  O   LEU B  28       2.387  -5.499  14.977  1.00 95.28           O  
ATOM   2951  CG  LEU B  28      -0.897  -7.983  16.928  1.00 95.28           C  
ATOM   2952  HG  LEU B  28      -0.487  -8.969  17.146  1.00 95.28           H  
ATOM   2953  CD1 LEU B  28      -1.963  -7.671  17.978  1.00 95.28           C  
ATOM   2954 HD11 LEU B  28      -2.416  -6.704  17.757  1.00 95.28           H  
ATOM   2955 HD12 LEU B  28      -2.733  -8.441  17.951  1.00 95.28           H  
ATOM   2956 HD13 LEU B  28      -1.512  -7.647  18.969  1.00 95.28           H  
ATOM   2957  CD2 LEU B  28      -1.553  -8.014  15.548  1.00 95.28           C  
ATOM   2958 HD21 LEU B  28      -1.912  -7.019  15.282  1.00 95.28           H  
ATOM   2959 HD22 LEU B  28      -2.404  -8.695  15.554  1.00 95.28           H  
ATOM   2960 HD23 LEU B  28      -0.836  -8.348  14.799  1.00 95.28           H  
ATOM   2961  N   GLU B  29       3.181  -5.686  17.059  1.00 92.58           N  
ATOM   2962  H   GLU B  29       3.092  -6.168  17.942  1.00 92.58           H  
ATOM   2963  CA  GLU B  29       3.954  -4.433  17.024  1.00 92.58           C  
ATOM   2964  HA  GLU B  29       3.460  -3.709  16.377  1.00 92.58           H  
ATOM   2965  C   GLU B  29       5.381  -4.605  16.489  1.00 92.58           C  
ATOM   2966  CB  GLU B  29       4.027  -3.848  18.448  1.00 92.58           C  
ATOM   2967  HB2 GLU B  29       4.704  -2.993  18.445  1.00 92.58           H  
ATOM   2968  HB3 GLU B  29       4.434  -4.605  19.117  1.00 92.58           H  
ATOM   2969  O   GLU B  29       5.956  -3.685  15.913  1.00 92.58           O  
ATOM   2970  CG  GLU B  29       2.662  -3.375  18.972  1.00 92.58           C  
ATOM   2971  HG2 GLU B  29       1.966  -4.214  18.957  1.00 92.58           H  
ATOM   2972  HG3 GLU B  29       2.280  -2.609  18.298  1.00 92.58           H  
ATOM   2973  CD  GLU B  29       2.712  -2.813  20.405  1.00 92.58           C  
ATOM   2974  OE1 GLU B  29       1.802  -2.021  20.762  1.00 92.58           O  
ATOM   2975  OE2 GLU B  29       3.591  -3.202  21.205  1.00 92.58           O  
ATOM   2976  N   SER B  30       5.988  -5.763  16.738  1.00 88.85           N  
ATOM   2977  H   SER B  30       5.435  -6.503  17.148  1.00 88.85           H  
ATOM   2978  CA  SER B  30       7.448  -5.925  16.723  1.00 88.85           C  
ATOM   2979  HA  SER B  30       7.868  -5.283  15.948  1.00 88.85           H  
ATOM   2980  C   SER B  30       7.879  -7.350  16.377  1.00 88.85           C  
ATOM   2981  CB  SER B  30       8.027  -5.479  18.075  1.00 88.85           C  
ATOM   2982  HB2 SER B  30       9.107  -5.630  18.089  1.00 88.85           H  
ATOM   2983  HB3 SER B  30       7.832  -4.415  18.208  1.00 88.85           H  
ATOM   2984  O   SER B  30       8.939  -7.799  16.804  1.00 88.85           O  
ATOM   2985  OG  SER B  30       7.417  -6.203  19.138  1.00 88.85           O  
ATOM   2986  HG  SER B  30       6.804  -6.811  18.720  1.00 88.85           H  
ATOM   2987  N   ASP B  31       7.044  -8.088  15.643  1.00 94.08           N  
ATOM   2988  H   ASP B  31       6.162  -7.695  15.349  1.00 94.08           H  
ATOM   2989  CA  ASP B  31       7.440  -9.399  15.136  1.00 94.08           C  
ATOM   2990  HA  ASP B  31       7.713 -10.022  15.987  1.00 94.08           H  
ATOM   2991  C   ASP B  31       8.643  -9.244  14.213  1.00 94.08           C  
ATOM   2992  CB  ASP B  31       6.300 -10.054  14.358  1.00 94.08           C  
ATOM   2993  HB2 ASP B  31       6.399  -9.837  13.295  1.00 94.08           H  
ATOM   2994  HB3 ASP B  31       5.371  -9.592  14.691  1.00 94.08           H  
ATOM   2995  O   ASP B  31       8.664  -8.363  13.340  1.00 94.08           O  
ATOM   2996  CG  ASP B  31       6.157 -11.559  14.541  1.00 94.08           C  
ATOM   2997  OD1 ASP B  31       6.891 -12.193  15.334  1.00 94.08           O  
ATOM   2998  OD2 ASP B  31       5.198 -12.109  13.956  1.00 94.08           O  
ATOM   2999  N   ASP B  32       9.618 -10.120  14.407  1.00 98.13           N  
ATOM   3000  H   ASP B  32       9.502 -10.817  15.129  1.00 98.13           H  
ATOM   3001  CA  ASP B  32      10.796 -10.199  13.563  1.00 98.13           C  
ATOM   3002  HA  ASP B  32      11.176  -9.194  13.375  1.00 98.13           H  
ATOM   3003  C   ASP B  32      10.403 -10.830  12.221  1.00 98.13           C  
ATOM   3004  CB  ASP B  32      11.878 -11.004  14.297  1.00 98.13           C  
ATOM   3005  HB2 ASP B  32      12.644 -11.294  13.577  1.00 98.13           H  
ATOM   3006  HB3 ASP B  32      11.436 -11.925  14.677  1.00 98.13           H  
ATOM   3007  O   ASP B  32       9.774 -11.893  12.178  1.00 98.13           O  
ATOM   3008  CG  ASP B  32      12.553 -10.248  15.455  1.00 98.13           C  
ATOM   3009  OD1 ASP B  32      12.608  -8.995  15.433  1.00 98.13           O  
ATOM   3010  OD2 ASP B  32      13.071 -10.937  16.363  1.00 98.13           O  
ATOM   3011  N   ILE B  33      10.767 -10.184  11.113  1.00 98.88           N  
ATOM   3012  H   ILE B  33      11.281  -9.320  11.205  1.00 98.88           H  
ATOM   3013  CA  ILE B  33      10.457 -10.659   9.758  1.00 98.88           C  
ATOM   3014  HA  ILE B  33       9.747 -11.485   9.808  1.00 98.88           H  
ATOM   3015  C   ILE B  33      11.736 -11.202   9.122  1.00 98.88           C  
ATOM   3016  CB  ILE B  33       9.791  -9.537   8.928  1.00 98.88           C  
ATOM   3017  HB  ILE B  33      10.496  -8.709   8.859  1.00 98.88           H  
ATOM   3018  O   ILE B  33      12.741 -10.505   9.049  1.00 98.88           O  
ATOM   3019  CG1 ILE B  33       8.511  -8.963   9.580  1.00 98.88           C  
ATOM   3020 HG12 ILE B  33       8.090  -8.210   8.914  1.00 98.88           H  
ATOM   3021 HG13 ILE B  33       8.781  -8.451  10.504  1.00 98.88           H  
ATOM   3022  CG2 ILE B  33       9.499  -9.996   7.489  1.00 98.88           C  
ATOM   3023 HG21 ILE B  33       9.020  -9.189   6.935  1.00 98.88           H  
ATOM   3024 HG22 ILE B  33       8.843 -10.866   7.488  1.00 98.88           H  
ATOM   3025 HG23 ILE B  33      10.425 -10.254   6.976  1.00 98.88           H  
ATOM   3026  CD1 ILE B  33       7.413  -9.986   9.900  1.00 98.88           C  
ATOM   3027 HD11 ILE B  33       7.142 -10.553   9.010  1.00 98.88           H  
ATOM   3028 HD12 ILE B  33       6.528  -9.460  10.260  1.00 98.88           H  
ATOM   3029 HD13 ILE B  33       7.750 -10.665  10.684  1.00 98.88           H  
ATOM   3030  N   ALA B  34      11.724 -12.446   8.662  1.00 98.90           N  
ATOM   3031  H   ALA B  34      10.837 -12.928   8.629  1.00 98.90           H  
ATOM   3032  CA  ALA B  34      12.824 -13.055   7.928  1.00 98.90           C  
ATOM   3033  HA  ALA B  34      13.771 -12.689   8.324  1.00 98.90           H  
ATOM   3034  C   ALA B  34      12.750 -12.693   6.439  1.00 98.90           C  
ATOM   3035  CB  ALA B  34      12.778 -14.572   8.137  1.00 98.90           C  
ATOM   3036  HB1 ALA B  34      11.797 -14.955   7.857  1.00 98.90           H  
ATOM   3037  HB2 ALA B  34      12.982 -14.808   9.181  1.00 98.90           H  
ATOM   3038  HB3 ALA B  34      13.528 -15.049   7.507  1.00 98.90           H  
ATOM   3039  O   ALA B  34      11.693 -12.810   5.816  1.00 98.90           O  
ATOM   3040  N   ILE B  35      13.893 -12.322   5.862  1.00 98.93           N  
ATOM   3041  H   ILE B  35      14.717 -12.256   6.443  1.00 98.93           H  
ATOM   3042  CA  ILE B  35      14.095 -12.352   4.412  1.00 98.93           C  
ATOM   3043  HA  ILE B  35      13.152 -12.151   3.904  1.00 98.93           H  
ATOM   3044  C   ILE B  35      14.539 -13.770   4.063  1.00 98.93           C  
ATOM   3045  CB  ILE B  35      15.121 -11.289   3.962  1.00 98.93           C  
ATOM   3046  HB  ILE B  35      16.060 -11.456   4.490  1.00 98.93           H  
ATOM   3047  O   ILE B  35      15.628 -14.181   4.469  1.00 98.93           O  
ATOM   3048  CG1 ILE B  35      14.620  -9.860   4.269  1.00 98.93           C  
ATOM   3049 HG12 ILE B  35      14.146  -9.830   5.250  1.00 98.93           H  
ATOM   3050 HG13 ILE B  35      13.874  -9.581   3.524  1.00 98.93           H  
ATOM   3051  CG2 ILE B  35      15.356 -11.440   2.448  1.00 98.93           C  
ATOM   3052 HG21 ILE B  35      15.982 -10.634   2.064  1.00 98.93           H  
ATOM   3053 HG22 ILE B  35      15.857 -12.386   2.242  1.00 98.93           H  
ATOM   3054 HG23 ILE B  35      14.404 -11.435   1.919  1.00 98.93           H  
ATOM   3055  CD1 ILE B  35      15.718  -8.792   4.261  1.00 98.93           C  
ATOM   3056 HD11 ILE B  35      16.444  -9.014   5.043  1.00 98.93           H  
ATOM   3057 HD12 ILE B  35      15.272  -7.819   4.466  1.00 98.93           H  
ATOM   3058 HD13 ILE B  35      16.211  -8.750   3.291  1.00 98.93           H  
ATOM   3059  N   VAL B  36      13.693 -14.512   3.347  1.00 98.79           N  
ATOM   3060  H   VAL B  36      12.827 -14.092   3.043  1.00 98.79           H  
ATOM   3061  CA  VAL B  36      13.930 -15.934   3.041  1.00 98.79           C  
ATOM   3062  HA  VAL B  36      14.728 -16.276   3.700  1.00 98.79           H  
ATOM   3063  C   VAL B  36      14.454 -16.178   1.631  1.00 98.79           C  
ATOM   3064  CB  VAL B  36      12.700 -16.815   3.336  1.00 98.79           C  
ATOM   3065  HB  VAL B  36      12.955 -17.845   3.084  1.00 98.79           H  
ATOM   3066  O   VAL B  36      15.159 -17.145   1.379  1.00 98.79           O  
ATOM   3067  CG1 VAL B  36      12.330 -16.765   4.824  1.00 98.79           C  
ATOM   3068 HG11 VAL B  36      13.193 -17.066   5.418  1.00 98.79           H  
ATOM   3069 HG12 VAL B  36      11.518 -17.466   5.015  1.00 98.79           H  
ATOM   3070 HG13 VAL B  36      12.017 -15.761   5.111  1.00 98.79           H  
ATOM   3071  CG2 VAL B  36      11.460 -16.427   2.522  1.00 98.79           C  
ATOM   3072 HG21 VAL B  36      11.127 -15.421   2.779  1.00 98.79           H  
ATOM   3073 HG22 VAL B  36      10.656 -17.131   2.735  1.00 98.79           H  
ATOM   3074 HG23 VAL B  36      11.680 -16.488   1.456  1.00 98.79           H  
ATOM   3075  N   GLY B  37      14.175 -15.261   0.710  1.00 98.76           N  
ATOM   3076  H   GLY B  37      13.617 -14.465   0.984  1.00 98.76           H  
ATOM   3077  CA  GLY B  37      14.695 -15.289  -0.651  1.00 98.76           C  
ATOM   3078  HA2 GLY B  37      13.991 -15.786  -1.318  1.00 98.76           H  
ATOM   3079  HA3 GLY B  37      15.639 -15.833  -0.679  1.00 98.76           H  
ATOM   3080  C   GLY B  37      14.920 -13.881  -1.162  1.00 98.76           C  
ATOM   3081  O   GLY B  37      14.307 -12.925  -0.686  1.00 98.76           O  
ATOM   3082  N   ALA B  38      15.817 -13.740  -2.126  1.00 98.78           N  
ATOM   3083  H   ALA B  38      16.293 -14.556  -2.483  1.00 98.78           H  
ATOM   3084  CA  ALA B  38      16.130 -12.459  -2.731  1.00 98.78           C  
ATOM   3085  HA  ALA B  38      15.223 -11.856  -2.779  1.00 98.78           H  
ATOM   3086  C   ALA B  38      16.647 -12.666  -4.153  1.00 98.78           C  
ATOM   3087  CB  ALA B  38      17.157 -11.742  -1.846  1.00 98.78           C  
ATOM   3088  HB1 ALA B  38      18.096 -12.295  -1.835  1.00 98.78           H  
ATOM   3089  HB2 ALA B  38      17.327 -10.737  -2.233  1.00 98.78           H  
ATOM   3090  HB3 ALA B  38      16.780 -11.658  -0.826  1.00 98.78           H  
ATOM   3091  O   ALA B  38      17.373 -13.622  -4.420  1.00 98.78           O  
ATOM   3092  N   ALA B  39      16.301 -11.766  -5.064  1.00 98.60           N  
ATOM   3093  H   ALA B  39      15.671 -11.022  -4.800  1.00 98.60           H  
ATOM   3094  CA  ALA B  39      16.873 -11.723  -6.402  1.00 98.60           C  
ATOM   3095  HA  ALA B  39      17.893 -12.106  -6.361  1.00 98.60           H  
ATOM   3096  C   ALA B  39      16.948 -10.279  -6.900  1.00 98.60           C  
ATOM   3097  CB  ALA B  39      16.062 -12.618  -7.345  1.00 98.60           C  
ATOM   3098  HB1 ALA B  39      16.503 -12.622  -8.342  1.00 98.60           H  
ATOM   3099  HB2 ALA B  39      16.040 -13.640  -6.967  1.00 98.60           H  
ATOM   3100  HB3 ALA B  39      15.042 -12.241  -7.417  1.00 98.60           H  
ATOM   3101  O   ALA B  39      16.268  -9.377  -6.398  1.00 98.60           O  
ATOM   3102  N   CYS B  40      17.797 -10.054  -7.895  1.00 98.04           N  
ATOM   3103  H   CYS B  40      18.299 -10.825  -8.311  1.00 98.04           H  
ATOM   3104  CA  CYS B  40      17.971  -8.744  -8.496  1.00 98.04           C  
ATOM   3105  HA  CYS B  40      17.003  -8.243  -8.502  1.00 98.04           H  
ATOM   3106  C   CYS B  40      18.445  -8.842  -9.944  1.00 98.04           C  
ATOM   3107  CB  CYS B  40      18.949  -7.914  -7.649  1.00 98.04           C  
ATOM   3108  HB2 CYS B  40      18.555  -7.822  -6.637  1.00 98.04           H  
ATOM   3109  HB3 CYS B  40      19.032  -6.914  -8.075  1.00 98.04           H  
ATOM   3110  O   CYS B  40      19.114  -9.800 -10.333  1.00 98.04           O  
ATOM   3111  SG  CYS B  40      20.600  -8.680  -7.586  1.00 98.04           S  
ATOM   3112  HG  CYS B  40      20.732  -8.885  -8.900  1.00 98.04           H  
ATOM   3113  N   ARG B  41      18.183  -7.783 -10.706  1.00 97.15           N  
ATOM   3114  H   ARG B  41      17.619  -7.054 -10.291  1.00 97.15           H  
ATOM   3115  CA  ARG B  41      18.808  -7.494 -11.998  1.00 97.15           C  
ATOM   3116  HA  ARG B  41      19.606  -8.215 -12.182  1.00 97.15           H  
ATOM   3117  C   ARG B  41      19.413  -6.099 -11.900  1.00 97.15           C  
ATOM   3118  CB  ARG B  41      17.755  -7.590 -13.122  1.00 97.15           C  
ATOM   3119  HB2 ARG B  41      17.478  -6.589 -13.452  1.00 97.15           H  
ATOM   3120  HB3 ARG B  41      16.840  -8.037 -12.734  1.00 97.15           H  
ATOM   3121  O   ARG B  41      18.665  -5.127 -11.797  1.00 97.15           O  
ATOM   3122  CG  ARG B  41      18.222  -8.378 -14.358  1.00 97.15           C  
ATOM   3123  HG2 ARG B  41      19.309  -8.462 -14.385  1.00 97.15           H  
ATOM   3124  HG3 ARG B  41      17.902  -7.833 -15.246  1.00 97.15           H  
ATOM   3125  CD  ARG B  41      17.587  -9.772 -14.392  1.00 97.15           C  
ATOM   3126  HD2 ARG B  41      16.520  -9.681 -14.184  1.00 97.15           H  
ATOM   3127  HD3 ARG B  41      18.035 -10.392 -13.615  1.00 97.15           H  
ATOM   3128  NE  ARG B  41      17.731 -10.415 -15.709  1.00 97.15           N  
ATOM   3129  HE  ARG B  41      18.006  -9.840 -16.493  1.00 97.15           H  
ATOM   3130  NH1 ARG B  41      16.902 -12.470 -15.084  1.00 97.15           N  
ATOM   3131 HH11 ARG B  41      16.425 -13.333 -15.306  1.00 97.15           H  
ATOM   3132 HH12 ARG B  41      17.042 -12.327 -14.095  1.00 97.15           H  
ATOM   3133  NH2 ARG B  41      16.984 -11.923 -17.234  1.00 97.15           N  
ATOM   3134 HH21 ARG B  41      16.116 -12.433 -17.318  1.00 97.15           H  
ATOM   3135 HH22 ARG B  41      17.132 -11.246 -17.968  1.00 97.15           H  
ATOM   3136  CZ  ARG B  41      17.229 -11.604 -15.999  1.00 97.15           C  
ATOM   3137  N   PHE B  42      20.741  -6.001 -11.904  1.00 97.01           N  
ATOM   3138  H   PHE B  42      21.289  -6.835 -12.061  1.00 97.01           H  
ATOM   3139  CA  PHE B  42      21.473  -4.738 -11.771  1.00 97.01           C  
ATOM   3140  HA  PHE B  42      20.757  -3.919 -11.851  1.00 97.01           H  
ATOM   3141  C   PHE B  42      22.491  -4.545 -12.905  1.00 97.01           C  
ATOM   3142  CB  PHE B  42      22.161  -4.654 -10.395  1.00 97.01           C  
ATOM   3143  HB2 PHE B  42      22.825  -5.512 -10.298  1.00 97.01           H  
ATOM   3144  HB3 PHE B  42      22.787  -3.762 -10.371  1.00 97.01           H  
ATOM   3145  O   PHE B  42      22.886  -5.517 -13.548  1.00 97.01           O  
ATOM   3146  CG  PHE B  42      21.255  -4.595  -9.175  1.00 97.01           C  
ATOM   3147  CD1 PHE B  42      19.975  -4.009  -9.229  1.00 97.01           C  
ATOM   3148  HD1 PHE B  42      19.607  -3.566 -10.143  1.00 97.01           H  
ATOM   3149  CD2 PHE B  42      21.722  -5.103  -7.949  1.00 97.01           C  
ATOM   3150  HD2 PHE B  42      22.704  -5.548  -7.885  1.00 97.01           H  
ATOM   3151  CE1 PHE B  42      19.155  -3.969  -8.090  1.00 97.01           C  
ATOM   3152  HE1 PHE B  42      18.169  -3.531  -8.147  1.00 97.01           H  
ATOM   3153  CE2 PHE B  42      20.914  -5.039  -6.800  1.00 97.01           C  
ATOM   3154  HE2 PHE B  42      21.276  -5.437  -5.864  1.00 97.01           H  
ATOM   3155  CZ  PHE B  42      19.631  -4.476  -6.873  1.00 97.01           C  
ATOM   3156  HZ  PHE B  42      19.013  -4.431  -5.988  1.00 97.01           H  
ATOM   3157  N   PRO B  43      22.932  -3.304 -13.175  1.00 94.66           N  
ATOM   3158  CA  PRO B  43      23.916  -3.021 -14.212  1.00 94.66           C  
ATOM   3159  HA  PRO B  43      23.502  -3.337 -15.170  1.00 94.66           H  
ATOM   3160  C   PRO B  43      25.262  -3.727 -13.980  1.00 94.66           C  
ATOM   3161  CB  PRO B  43      24.065  -1.496 -14.214  1.00 94.66           C  
ATOM   3162  HB2 PRO B  43      24.837  -1.199 -13.504  1.00 94.66           H  
ATOM   3163  HB3 PRO B  43      24.285  -1.104 -15.207  1.00 94.66           H  
ATOM   3164  O   PRO B  43      25.701  -3.937 -12.850  1.00 94.66           O  
ATOM   3165  CG  PRO B  43      22.716  -1.008 -13.691  1.00 94.66           C  
ATOM   3166  HG2 PRO B  43      22.772  -0.012 -13.252  1.00 94.66           H  
ATOM   3167  HG3 PRO B  43      21.968  -1.043 -14.483  1.00 94.66           H  
ATOM   3168  CD  PRO B  43      22.405  -2.060 -12.637  1.00 94.66           C  
ATOM   3169  HD2 PRO B  43      21.327  -2.105 -12.484  1.00 94.66           H  
ATOM   3170  HD3 PRO B  43      22.912  -1.812 -11.704  1.00 94.66           H  
ATOM   3171  N   GLY B  44      25.959  -4.035 -15.076  1.00 88.55           N  
ATOM   3172  H   GLY B  44      25.525  -3.837 -15.967  1.00 88.55           H  
ATOM   3173  CA  GLY B  44      27.316  -4.597 -15.068  1.00 88.55           C  
ATOM   3174  HA2 GLY B  44      27.785  -4.406 -14.103  1.00 88.55           H  
ATOM   3175  HA3 GLY B  44      27.912  -4.085 -15.824  1.00 88.55           H  
ATOM   3176  C   GLY B  44      27.404  -6.104 -15.338  1.00 88.55           C  
ATOM   3177  O   GLY B  44      28.461  -6.569 -15.758  1.00 88.55           O  
ATOM   3178  N   GLY B  45      26.319  -6.864 -15.180  1.00 80.10           N  
ATOM   3179  H   GLY B  45      25.470  -6.468 -14.804  1.00 80.10           H  
ATOM   3180  CA  GLY B  45      26.279  -8.287 -15.528  1.00 80.10           C  
ATOM   3181  HA2 GLY B  45      26.386  -8.388 -16.608  1.00 80.10           H  
ATOM   3182  HA3 GLY B  45      27.111  -8.811 -15.056  1.00 80.10           H  
ATOM   3183  C   GLY B  45      24.967  -8.960 -15.133  1.00 80.10           C  
ATOM   3184  O   GLY B  45      24.103  -8.330 -14.532  1.00 80.10           O  
ATOM   3185  N   ASP B  46      24.833 -10.242 -15.478  1.00 71.32           N  
ATOM   3186  H   ASP B  46      25.591 -10.684 -15.978  1.00 71.32           H  
ATOM   3187  CA  ASP B  46      23.512 -10.873 -15.610  1.00 71.32           C  
ATOM   3188  HA  ASP B  46      22.744 -10.131 -15.393  1.00 71.32           H  
ATOM   3189  C   ASP B  46      23.268 -12.038 -14.624  1.00 71.32           C  
ATOM   3190  CB  ASP B  46      23.304 -11.288 -17.083  1.00 71.32           C  
ATOM   3191  HB2 ASP B  46      23.951 -12.139 -17.295  1.00 71.32           H  
ATOM   3192  HB3 ASP B  46      22.271 -11.611 -17.217  1.00 71.32           H  
ATOM   3193  O   ASP B  46      22.196 -12.632 -14.635  1.00 71.32           O  
ATOM   3194  CG  ASP B  46      23.603 -10.168 -18.102  1.00 71.32           C  
ATOM   3195  OD1 ASP B  46      23.278  -8.988 -17.835  1.00 71.32           O  
ATOM   3196  OD2 ASP B  46      24.252 -10.469 -19.130  1.00 71.32           O  
ATOM   3197  N   GLU B  47      24.219 -12.374 -13.738  1.00 75.72           N  
ATOM   3198  H   GLU B  47      25.085 -11.854 -13.739  1.00 75.72           H  
ATOM   3199  CA  GLU B  47      24.075 -13.505 -12.793  1.00 75.72           C  
ATOM   3200  HA  GLU B  47      23.372 -14.211 -13.234  1.00 75.72           H  
ATOM   3201  C   GLU B  47      23.450 -13.100 -11.441  1.00 75.72           C  
ATOM   3202  CB  GLU B  47      25.383 -14.303 -12.583  1.00 75.72           C  
ATOM   3203  HB2 GLU B  47      26.001 -13.772 -11.858  1.00 75.72           H  
ATOM   3204  HB3 GLU B  47      25.125 -15.257 -12.125  1.00 75.72           H  
ATOM   3205  O   GLU B  47      23.711 -13.730 -10.425  1.00 75.72           O  
ATOM   3206  CG  GLU B  47      26.208 -14.607 -13.845  1.00 75.72           C  
ATOM   3207  HG2 GLU B  47      26.408 -13.679 -14.380  1.00 75.72           H  
ATOM   3208  HG3 GLU B  47      25.622 -15.255 -14.497  1.00 75.72           H  
ATOM   3209  CD  GLU B  47      27.563 -15.265 -13.515  1.00 75.72           C  
ATOM   3210  OE1 GLU B  47      27.934 -16.257 -14.186  1.00 75.72           O  
ATOM   3211  OE2 GLU B  47      28.286 -14.733 -12.636  1.00 75.72           O  
ATOM   3212  N   GLY B  48      22.654 -12.031 -11.384  1.00 92.02           N  
ATOM   3213  H   GLY B  48      22.443 -11.558 -12.251  1.00 92.02           H  
ATOM   3214  CA  GLY B  48      21.956 -11.615 -10.161  1.00 92.02           C  
ATOM   3215  HA2 GLY B  48      21.406 -10.698 -10.373  1.00 92.02           H  
ATOM   3216  HA3 GLY B  48      21.234 -12.386  -9.889  1.00 92.02           H  
ATOM   3217  C   GLY B  48      22.878 -11.335  -8.961  1.00 92.02           C  
ATOM   3218  O   GLY B  48      23.801 -10.522  -9.059  1.00 92.02           O  
ATOM   3219  N   LEU B  49      22.607 -11.981  -7.819  1.00 96.11           N  
ATOM   3220  H   LEU B  49      21.923 -12.724  -7.850  1.00 96.11           H  
ATOM   3221  CA  LEU B  49      23.260 -11.731  -6.524  1.00 96.11           C  
ATOM   3222  HA  LEU B  49      23.119 -10.687  -6.245  1.00 96.11           H  
ATOM   3223  C   LEU B  49      24.772 -11.986  -6.538  1.00 96.11           C  
ATOM   3224  CB  LEU B  49      22.628 -12.646  -5.459  1.00 96.11           C  
ATOM   3225  HB2 LEU B  49      22.620 -13.668  -5.836  1.00 96.11           H  
ATOM   3226  HB3 LEU B  49      23.271 -12.642  -4.579  1.00 96.11           H  
ATOM   3227  O   LEU B  49      25.536 -11.203  -5.980  1.00 96.11           O  
ATOM   3228  CG  LEU B  49      21.210 -12.272  -5.011  1.00 96.11           C  
ATOM   3229  HG  LEU B  49      20.531 -12.296  -5.864  1.00 96.11           H  
ATOM   3230  CD1 LEU B  49      20.733 -13.279  -3.968  1.00 96.11           C  
ATOM   3231 HD11 LEU B  49      19.720 -13.041  -3.644  1.00 96.11           H  
ATOM   3232 HD12 LEU B  49      21.394 -13.267  -3.102  1.00 96.11           H  
ATOM   3233 HD13 LEU B  49      20.738 -14.283  -4.394  1.00 96.11           H  
ATOM   3234  CD2 LEU B  49      21.157 -10.896  -4.361  1.00 96.11           C  
ATOM   3235 HD21 LEU B  49      20.174 -10.795  -3.901  1.00 96.11           H  
ATOM   3236 HD22 LEU B  49      21.918 -10.815  -3.586  1.00 96.11           H  
ATOM   3237 HD23 LEU B  49      21.296 -10.113  -5.107  1.00 96.11           H  
ATOM   3238  N   GLU B  50      25.212 -13.054  -7.195  1.00 93.81           N  
ATOM   3239  H   GLU B  50      24.531 -13.682  -7.597  1.00 93.81           H  
ATOM   3240  CA  GLU B  50      26.611 -13.478  -7.235  1.00 93.81           C  
ATOM   3241  HA  GLU B  50      27.001 -13.544  -6.219  1.00 93.81           H  
ATOM   3242  C   GLU B  50      27.462 -12.459  -8.003  1.00 93.81           C  
ATOM   3243  CB  GLU B  50      26.708 -14.867  -7.899  1.00 93.81           C  
ATOM   3244  HB2 GLU B  50      26.301 -14.829  -8.910  1.00 93.81           H  
ATOM   3245  HB3 GLU B  50      27.768 -15.104  -7.990  1.00 93.81           H  
ATOM   3246  O   GLU B  50      28.534 -12.040  -7.555  1.00 93.81           O  
ATOM   3247  CG  GLU B  50      26.048 -16.021  -7.114  1.00 93.81           C  
ATOM   3248  HG2 GLU B  50      26.269 -15.894  -6.054  1.00 93.81           H  
ATOM   3249  HG3 GLU B  50      26.531 -16.944  -7.436  1.00 93.81           H  
ATOM   3250  CD  GLU B  50      24.523 -16.195  -7.308  1.00 93.81           C  
ATOM   3251  OE1 GLU B  50      23.974 -17.243  -6.913  1.00 93.81           O  
ATOM   3252  OE2 GLU B  50      23.842 -15.306  -7.865  1.00 93.81           O  
ATOM   3253  N   THR B  51      26.948 -11.989  -9.144  1.00 93.36           N  
ATOM   3254  H   THR B  51      26.036 -12.328  -9.414  1.00 93.36           H  
ATOM   3255  CA  THR B  51      27.579 -10.898  -9.897  1.00 93.36           C  
ATOM   3256  HA  THR B  51      28.627 -11.149 -10.058  1.00 93.36           H  
ATOM   3257  C   THR B  51      27.553  -9.594  -9.103  1.00 93.36           C  
ATOM   3258  CB  THR B  51      26.906 -10.730 -11.263  1.00 93.36           C  
ATOM   3259  HB  THR B  51      25.821 -10.733 -11.160  1.00 93.36           H  
ATOM   3260  O   THR B  51      28.547  -8.866  -9.099  1.00 93.36           O  
ATOM   3261  CG2 THR B  51      27.350  -9.484 -12.014  1.00 93.36           C  
ATOM   3262 HG21 THR B  51      28.438  -9.429 -12.054  1.00 93.36           H  
ATOM   3263 HG22 THR B  51      26.942  -9.511 -13.024  1.00 93.36           H  
ATOM   3264 HG23 THR B  51      26.954  -8.599 -11.516  1.00 93.36           H  
ATOM   3265  OG1 THR B  51      27.318 -11.764 -12.118  1.00 93.36           O  
ATOM   3266  HG1 THR B  51      27.149 -12.615 -11.705  1.00 93.36           H  
ATOM   3267  N   TYR B  52      26.455  -9.312  -8.400  1.00 96.68           N  
ATOM   3268  H   TYR B  52      25.667  -9.943  -8.436  1.00 96.68           H  
ATOM   3269  CA  TYR B  52      26.334  -8.107  -7.591  1.00 96.68           C  
ATOM   3270  HA  TYR B  52      26.549  -7.261  -8.244  1.00 96.68           H  
ATOM   3271  C   TYR B  52      27.358  -8.068  -6.447  1.00 96.68           C  
ATOM   3272  CB  TYR B  52      24.892  -7.982  -7.089  1.00 96.68           C  
ATOM   3273  HB2 TYR B  52      24.222  -7.951  -7.948  1.00 96.68           H  
ATOM   3274  HB3 TYR B  52      24.642  -8.870  -6.508  1.00 96.68           H  
ATOM   3275  O   TYR B  52      28.062  -7.066  -6.301  1.00 96.68           O  
ATOM   3276  CG  TYR B  52      24.619  -6.761  -6.238  1.00 96.68           C  
ATOM   3277  CD1 TYR B  52      23.740  -6.866  -5.145  1.00 96.68           C  
ATOM   3278  HD1 TYR B  52      23.261  -7.809  -4.922  1.00 96.68           H  
ATOM   3279  CD2 TYR B  52      25.226  -5.524  -6.542  1.00 96.68           C  
ATOM   3280  HD2 TYR B  52      25.904  -5.429  -7.377  1.00 96.68           H  
ATOM   3281  CE1 TYR B  52      23.477  -5.742  -4.348  1.00 96.68           C  
ATOM   3282  HE1 TYR B  52      22.810  -5.803  -3.500  1.00 96.68           H  
ATOM   3283  CE2 TYR B  52      24.961  -4.399  -5.749  1.00 96.68           C  
ATOM   3284  HE2 TYR B  52      25.443  -3.456  -5.965  1.00 96.68           H  
ATOM   3285  OH  TYR B  52      23.801  -3.436  -3.904  1.00 96.68           O  
ATOM   3286  HH  TYR B  52      24.210  -2.638  -4.247  1.00 96.68           H  
ATOM   3287  CZ  TYR B  52      24.075  -4.512  -4.664  1.00 96.68           C  
ATOM   3288  N   TRP B  53      27.527  -9.165  -5.700  1.00 96.96           N  
ATOM   3289  H   TRP B  53      26.916  -9.956  -5.846  1.00 96.96           H  
ATOM   3290  CA  TRP B  53      28.560  -9.256  -4.666  1.00 96.96           C  
ATOM   3291  HA  TRP B  53      28.405  -8.455  -3.943  1.00 96.96           H  
ATOM   3292  C   TRP B  53      29.963  -9.072  -5.242  1.00 96.96           C  
ATOM   3293  CB  TRP B  53      28.499 -10.592  -3.925  1.00 96.96           C  
ATOM   3294  HB2 TRP B  53      27.553 -10.675  -3.390  1.00 96.96           H  
ATOM   3295  HB3 TRP B  53      28.550 -11.411  -4.644  1.00 96.96           H  
ATOM   3296  O   TRP B  53      30.740  -8.283  -4.707  1.00 96.96           O  
ATOM   3297  CG  TRP B  53      29.618 -10.730  -2.941  1.00 96.96           C  
ATOM   3298  CD1 TRP B  53      30.607 -11.649  -3.000  1.00 96.96           C  
ATOM   3299  HD1 TRP B  53      30.664 -12.447  -3.725  1.00 96.96           H  
ATOM   3300  CD2 TRP B  53      29.920  -9.890  -1.783  1.00 96.96           C  
ATOM   3301  CE2 TRP B  53      31.131 -10.360  -1.193  1.00 96.96           C  
ATOM   3302  CE3 TRP B  53      29.295  -8.781  -1.172  1.00 96.96           C  
ATOM   3303  HE3 TRP B  53      28.375  -8.398  -1.590  1.00 96.96           H  
ATOM   3304  NE1 TRP B  53      31.508 -11.424  -1.979  1.00 96.96           N  
ATOM   3305  HE1 TRP B  53      32.272 -12.053  -1.774  1.00 96.96           H  
ATOM   3306  CH2 TRP B  53      31.020  -8.691   0.552  1.00 96.96           C  
ATOM   3307  HH2 TRP B  53      31.414  -8.249   1.455  1.00 96.96           H  
ATOM   3308  CZ2 TRP B  53      31.688  -9.770  -0.050  1.00 96.96           C  
ATOM   3309  HZ2 TRP B  53      32.596 -10.165   0.382  1.00 96.96           H  
ATOM   3310  CZ3 TRP B  53      29.828  -8.198  -0.008  1.00 96.96           C  
ATOM   3311  HZ3 TRP B  53      29.307  -7.383   0.474  1.00 96.96           H  
ATOM   3312  N   ARG B  54      30.279  -9.735  -6.362  1.00 95.43           N  
ATOM   3313  H   ARG B  54      29.603 -10.385  -6.738  1.00 95.43           H  
ATOM   3314  CA  ARG B  54      31.580  -9.580  -7.026  1.00 95.43           C  
ATOM   3315  HA  ARG B  54      32.361  -9.881  -6.328  1.00 95.43           H  
ATOM   3316  C   ARG B  54      31.859  -8.114  -7.371  1.00 95.43           C  
ATOM   3317  CB  ARG B  54      31.630 -10.498  -8.252  1.00 95.43           C  
ATOM   3318  HB2 ARG B  54      31.441 -11.523  -7.935  1.00 95.43           H  
ATOM   3319  HB3 ARG B  54      30.842 -10.200  -8.943  1.00 95.43           H  
ATOM   3320  O   ARG B  54      32.941  -7.622  -7.065  1.00 95.43           O  
ATOM   3321  CG  ARG B  54      32.996 -10.438  -8.955  1.00 95.43           C  
ATOM   3322  HG2 ARG B  54      33.778 -10.719  -8.249  1.00 95.43           H  
ATOM   3323  HG3 ARG B  54      33.187  -9.420  -9.293  1.00 95.43           H  
ATOM   3324  CD  ARG B  54      33.073 -11.363 -10.173  1.00 95.43           C  
ATOM   3325  HD2 ARG B  54      34.035 -11.201 -10.658  1.00 95.43           H  
ATOM   3326  HD3 ARG B  54      33.020 -12.393  -9.821  1.00 95.43           H  
ATOM   3327  NE  ARG B  54      31.975 -11.097 -11.129  1.00 95.43           N  
ATOM   3328  HE  ARG B  54      31.451 -10.246 -10.983  1.00 95.43           H  
ATOM   3329  NH1 ARG B  54      32.192 -12.982 -12.404  1.00 95.43           N  
ATOM   3330 HH11 ARG B  54      33.071 -13.161 -11.939  1.00 95.43           H  
ATOM   3331 HH12 ARG B  54      31.750 -13.655 -13.014  1.00 95.43           H  
ATOM   3332  NH2 ARG B  54      30.379 -11.719 -12.639  1.00 95.43           N  
ATOM   3333 HH21 ARG B  54      29.902 -12.496 -13.075  1.00 95.43           H  
ATOM   3334 HH22 ARG B  54      29.793 -10.945 -12.362  1.00 95.43           H  
ATOM   3335  CZ  ARG B  54      31.526 -11.920 -12.057  1.00 95.43           C  
ATOM   3336  N   HIS B  55      30.882  -7.393  -7.928  1.00 94.85           N  
ATOM   3337  H   HIS B  55      30.005  -7.846  -8.137  1.00 94.85           H  
ATOM   3338  CA  HIS B  55      31.035  -5.963  -8.224  1.00 94.85           C  
ATOM   3339  HA  HIS B  55      31.901  -5.828  -8.872  1.00 94.85           H  
ATOM   3340  C   HIS B  55      31.294  -5.126  -6.967  1.00 94.85           C  
ATOM   3341  CB  HIS B  55      29.790  -5.430  -8.946  1.00 94.85           C  
ATOM   3342  HB2 HIS B  55      28.906  -5.639  -8.344  1.00 94.85           H  
ATOM   3343  HB3 HIS B  55      29.879  -4.347  -9.035  1.00 94.85           H  
ATOM   3344  O   HIS B  55      32.147  -4.241  -6.991  1.00 94.85           O  
ATOM   3345  CG  HIS B  55      29.568  -5.978 -10.330  1.00 94.85           C  
ATOM   3346  CD2 HIS B  55      30.418  -6.759 -11.068  1.00 94.85           C  
ATOM   3347  HD2 HIS B  55      31.391  -7.109 -10.757  1.00 94.85           H  
ATOM   3348  ND1 HIS B  55      28.434  -5.793 -11.083  1.00 94.85           N  
ATOM   3349  HD1 HIS B  55      27.609  -5.275 -10.818  1.00 94.85           H  
ATOM   3350  CE1 HIS B  55      28.594  -6.464 -12.229  1.00 94.85           C  
ATOM   3351  HE1 HIS B  55      27.820  -6.575 -12.974  1.00 94.85           H  
ATOM   3352  NE2 HIS B  55      29.791  -7.066 -12.278  1.00 94.85           N  
ATOM   3353  N   LEU B  56      30.592  -5.408  -5.867  1.00 96.94           N  
ATOM   3354  H   LEU B  56      29.907  -6.150  -5.909  1.00 96.94           H  
ATOM   3355  CA  LEU B  56      30.793  -4.712  -4.595  1.00 96.94           C  
ATOM   3356  HA  LEU B  56      30.744  -3.636  -4.764  1.00 96.94           H  
ATOM   3357  C   LEU B  56      32.177  -5.002  -3.996  1.00 96.94           C  
ATOM   3358  CB  LEU B  56      29.688  -5.128  -3.612  1.00 96.94           C  
ATOM   3359  HB2 LEU B  56      29.946  -4.740  -2.627  1.00 96.94           H  
ATOM   3360  HB3 LEU B  56      29.678  -6.216  -3.538  1.00 96.94           H  
ATOM   3361  O   LEU B  56      32.878  -4.077  -3.591  1.00 96.94           O  
ATOM   3362  CG  LEU B  56      28.271  -4.644  -3.964  1.00 96.94           C  
ATOM   3363  HG  LEU B  56      28.024  -4.893  -4.996  1.00 96.94           H  
ATOM   3364  CD1 LEU B  56      27.280  -5.347  -3.035  1.00 96.94           C  
ATOM   3365 HD11 LEU B  56      27.214  -6.398  -3.316  1.00 96.94           H  
ATOM   3366 HD12 LEU B  56      27.616  -5.280  -2.000  1.00 96.94           H  
ATOM   3367 HD13 LEU B  56      26.287  -4.908  -3.130  1.00 96.94           H  
ATOM   3368  CD2 LEU B  56      28.129  -3.130  -3.793  1.00 96.94           C  
ATOM   3369 HD21 LEU B  56      28.780  -2.615  -4.501  1.00 96.94           H  
ATOM   3370 HD22 LEU B  56      27.099  -2.839  -3.996  1.00 96.94           H  
ATOM   3371 HD23 LEU B  56      28.400  -2.841  -2.778  1.00 96.94           H  
ATOM   3372  N   ALA B  57      32.582  -6.272  -3.954  1.00 96.51           N  
ATOM   3373  H   ALA B  57      31.954  -6.983  -4.301  1.00 96.51           H  
ATOM   3374  CA  ALA B  57      33.845  -6.715  -3.370  1.00 96.51           C  
ATOM   3375  HA  ALA B  57      33.918  -6.322  -2.356  1.00 96.51           H  
ATOM   3376  C   ALA B  57      35.067  -6.207  -4.152  1.00 96.51           C  
ATOM   3377  CB  ALA B  57      33.823  -8.246  -3.297  1.00 96.51           C  
ATOM   3378  HB1 ALA B  57      33.745  -8.667  -4.300  1.00 96.51           H  
ATOM   3379  HB2 ALA B  57      32.967  -8.575  -2.708  1.00 96.51           H  
ATOM   3380  HB3 ALA B  57      34.738  -8.606  -2.827  1.00 96.51           H  
ATOM   3381  O   ALA B  57      36.077  -5.843  -3.549  1.00 96.51           O  
ATOM   3382  N   GLU B  58      34.965  -6.136  -5.481  1.00 95.17           N  
ATOM   3383  H   GLU B  58      34.140  -6.519  -5.920  1.00 95.17           H  
ATOM   3384  CA  GLU B  58      36.003  -5.582  -6.361  1.00 95.17           C  
ATOM   3385  HA  GLU B  58      36.981  -5.883  -5.986  1.00 95.17           H  
ATOM   3386  C   GLU B  58      36.008  -4.042  -6.390  1.00 95.17           C  
ATOM   3387  CB  GLU B  58      35.839  -6.166  -7.778  1.00 95.17           C  
ATOM   3388  HB2 GLU B  58      36.527  -5.658  -8.453  1.00 95.17           H  
ATOM   3389  HB3 GLU B  58      34.822  -5.976  -8.122  1.00 95.17           H  
ATOM   3390  O   GLU B  58      36.890  -3.443  -7.004  1.00 95.17           O  
ATOM   3391  CG  GLU B  58      36.142  -7.677  -7.835  1.00 95.17           C  
ATOM   3392  HG2 GLU B  58      35.545  -8.199  -7.087  1.00 95.17           H  
ATOM   3393  HG3 GLU B  58      37.191  -7.824  -7.576  1.00 95.17           H  
ATOM   3394  CD  GLU B  58      35.872  -8.313  -9.212  1.00 95.17           C  
ATOM   3395  OE1 GLU B  58      36.006  -9.556  -9.310  1.00 95.17           O  
ATOM   3396  OE2 GLU B  58      35.534  -7.583 -10.173  1.00 95.17           O  
ATOM   3397  N   GLY B  59      35.043  -3.383  -5.732  1.00 95.17           N  
ATOM   3398  H   GLY B  59      34.362  -3.919  -5.214  1.00 95.17           H  
ATOM   3399  CA  GLY B  59      34.905  -1.925  -5.750  1.00 95.17           C  
ATOM   3400  HA2 GLY B  59      35.842  -1.468  -5.429  1.00 95.17           H  
ATOM   3401  HA3 GLY B  59      34.117  -1.639  -5.054  1.00 95.17           H  
ATOM   3402  C   GLY B  59      34.548  -1.377  -7.135  1.00 95.17           C  
ATOM   3403  O   GLY B  59      34.915  -0.252  -7.472  1.00 95.17           O  
ATOM   3404  N   MET B  60      33.864  -2.175  -7.957  1.00 94.91           N  
ATOM   3405  H   MET B  60      33.531  -3.056  -7.594  1.00 94.91           H  
ATOM   3406  CA  MET B  60      33.523  -1.817  -9.328  1.00 94.91           C  
ATOM   3407  HA  MET B  60      34.443  -1.485  -9.810  1.00 94.91           H  
ATOM   3408  C   MET B  60      32.515  -0.658  -9.344  1.00 94.91           C  
ATOM   3409  CB  MET B  60      33.007  -3.060 -10.075  1.00 94.91           C  
ATOM   3410  HB2 MET B  60      31.953  -3.213  -9.844  1.00 94.91           H  
ATOM   3411  HB3 MET B  60      33.564  -3.934  -9.741  1.00 94.91           H  
ATOM   3412  O   MET B  60      31.550  -0.647  -8.574  1.00 94.91           O  
ATOM   3413  CG  MET B  60      33.191  -2.929 -11.592  1.00 94.91           C  
ATOM   3414  HG2 MET B  60      34.257  -2.898 -11.815  1.00 94.91           H  
ATOM   3415  HG3 MET B  60      32.750  -1.985 -11.912  1.00 94.91           H  
ATOM   3416  SD  MET B  60      32.429  -4.243 -12.586  1.00 94.91           S  
ATOM   3417  CE  MET B  60      33.391  -5.693 -12.060  1.00 94.91           C  
ATOM   3418  HE1 MET B  60      33.288  -5.851 -10.987  1.00 94.91           H  
ATOM   3419  HE2 MET B  60      34.447  -5.543 -12.287  1.00 94.91           H  
ATOM   3420  HE3 MET B  60      33.035  -6.579 -12.586  1.00 94.91           H  
ATOM   3421  N   VAL B  61      32.743   0.305 -10.240  1.00 96.14           N  
ATOM   3422  H   VAL B  61      33.576   0.239 -10.807  1.00 96.14           H  
ATOM   3423  CA  VAL B  61      31.844   1.437 -10.504  1.00 96.14           C  
ATOM   3424  HA  VAL B  61      31.017   1.415  -9.795  1.00 96.14           H  
ATOM   3425  C   VAL B  61      31.283   1.286 -11.911  1.00 96.14           C  
ATOM   3426  CB  VAL B  61      32.551   2.795 -10.338  1.00 96.14           C  
ATOM   3427  HB  VAL B  61      33.373   2.865 -11.051  1.00 96.14           H  
ATOM   3428  O   VAL B  61      32.023   1.342 -12.896  1.00 96.14           O  
ATOM   3429  CG1 VAL B  61      31.582   3.959 -10.587  1.00 96.14           C  
ATOM   3430 HG11 VAL B  61      31.246   3.966 -11.624  1.00 96.14           H  
ATOM   3431 HG12 VAL B  61      32.088   4.902 -10.378  1.00 96.14           H  
ATOM   3432 HG13 VAL B  61      30.720   3.875  -9.926  1.00 96.14           H  
ATOM   3433  CG2 VAL B  61      33.123   2.952  -8.929  1.00 96.14           C  
ATOM   3434 HG21 VAL B  61      32.311   2.919  -8.202  1.00 96.14           H  
ATOM   3435 HG22 VAL B  61      33.633   3.912  -8.853  1.00 96.14           H  
ATOM   3436 HG23 VAL B  61      33.841   2.162  -8.711  1.00 96.14           H  
ATOM   3437  N   VAL B  62      29.973   1.088 -12.014  1.00 94.87           N  
ATOM   3438  H   VAL B  62      29.423   1.092 -11.167  1.00 94.87           H  
ATOM   3439  CA  VAL B  62      29.270   0.944 -13.286  1.00 94.87           C  
ATOM   3440  HA  VAL B  62      29.981   0.606 -14.039  1.00 94.87           H  
ATOM   3441  C   VAL B  62      28.735   2.307 -13.708  1.00 94.87           C  
ATOM   3442  CB  VAL B  62      28.157  -0.119 -13.213  1.00 94.87           C  
ATOM   3443  HB  VAL B  62      27.366   0.212 -12.540  1.00 94.87           H  
ATOM   3444  O   VAL B  62      27.813   2.845 -13.107  1.00 94.87           O  
ATOM   3445  CG1 VAL B  62      27.567  -0.340 -14.614  1.00 94.87           C  
ATOM   3446 HG11 VAL B  62      27.032   0.552 -14.939  1.00 94.87           H  
ATOM   3447 HG12 VAL B  62      26.867  -1.175 -14.591  1.00 94.87           H  
ATOM   3448 HG13 VAL B  62      28.360  -0.571 -15.326  1.00 94.87           H  
ATOM   3449  CG2 VAL B  62      28.693  -1.468 -12.712  1.00 94.87           C  
ATOM   3450 HG21 VAL B  62      29.501  -1.820 -13.353  1.00 94.87           H  
ATOM   3451 HG22 VAL B  62      27.889  -2.205 -12.703  1.00 94.87           H  
ATOM   3452 HG23 VAL B  62      29.064  -1.370 -11.692  1.00 94.87           H  
ATOM   3453  N   SER B  63      29.315   2.867 -14.766  1.00 95.57           N  
ATOM   3454  H   SER B  63      30.126   2.413 -15.163  1.00 95.57           H  
ATOM   3455  CA  SER B  63      28.809   4.065 -15.437  1.00 95.57           C  
ATOM   3456  HA  SER B  63      27.723   4.094 -15.341  1.00 95.57           H  
ATOM   3457  C   SER B  63      29.178   3.993 -16.916  1.00 95.57           C  
ATOM   3458  CB  SER B  63      29.370   5.325 -14.771  1.00 95.57           C  
ATOM   3459  HB2 SER B  63      30.458   5.317 -14.829  1.00 95.57           H  
ATOM   3460  HB3 SER B  63      29.072   5.337 -13.723  1.00 95.57           H  
ATOM   3461  O   SER B  63      30.356   4.007 -17.283  1.00 95.57           O  
ATOM   3462  OG  SER B  63      28.873   6.486 -15.405  1.00 95.57           O  
ATOM   3463  HG  SER B  63      28.387   6.991 -14.748  1.00 95.57           H  
ATOM   3464  N   THR B  64      28.172   3.856 -17.773  1.00 94.19           N  
ATOM   3465  H   THR B  64      27.231   3.898 -17.410  1.00 94.19           H  
ATOM   3466  CA  THR B  64      28.305   3.731 -19.228  1.00 94.19           C  
ATOM   3467  HA  THR B  64      29.355   3.833 -19.503  1.00 94.19           H  
ATOM   3468  C   THR B  64      27.546   4.854 -19.918  1.00 94.19           C  
ATOM   3469  CB  THR B  64      27.824   2.360 -19.740  1.00 94.19           C  
ATOM   3470  HB  THR B  64      28.046   2.294 -20.805  1.00 94.19           H  
ATOM   3471  O   THR B  64      26.697   5.505 -19.313  1.00 94.19           O  
ATOM   3472  CG2 THR B  64      28.534   1.203 -19.034  1.00 94.19           C  
ATOM   3473 HG21 THR B  64      28.218   1.150 -17.992  1.00 94.19           H  
ATOM   3474 HG22 THR B  64      28.270   0.268 -19.529  1.00 94.19           H  
ATOM   3475 HG23 THR B  64      29.613   1.345 -19.080  1.00 94.19           H  
ATOM   3476  OG1 THR B  64      26.439   2.176 -19.568  1.00 94.19           O  
ATOM   3477  HG1 THR B  64      25.982   2.722 -20.211  1.00 94.19           H  
ATOM   3478  N   GLU B  65      27.825   5.082 -21.203  1.00 93.88           N  
ATOM   3479  H   GLU B  65      28.491   4.497 -21.687  1.00 93.88           H  
ATOM   3480  CA  GLU B  65      26.884   5.850 -22.020  1.00 93.88           C  
ATOM   3481  HA  GLU B  65      26.729   6.825 -21.556  1.00 93.88           H  
ATOM   3482  C   GLU B  65      25.519   5.159 -22.060  1.00 93.88           C  
ATOM   3483  CB  GLU B  65      27.407   6.071 -23.448  1.00 93.88           C  
ATOM   3484  HB2 GLU B  65      26.559   6.225 -24.115  1.00 93.88           H  
ATOM   3485  HB3 GLU B  65      27.952   5.188 -23.781  1.00 93.88           H  
ATOM   3486  O   GLU B  65      25.410   3.937 -21.903  1.00 93.88           O  
ATOM   3487  CG  GLU B  65      28.296   7.318 -23.537  1.00 93.88           C  
ATOM   3488  HG2 GLU B  65      27.760   8.162 -23.102  1.00 93.88           H  
ATOM   3489  HG3 GLU B  65      29.196   7.154 -22.944  1.00 93.88           H  
ATOM   3490  CD  GLU B  65      28.692   7.668 -24.982  1.00 93.88           C  
ATOM   3491  OE1 GLU B  65      29.086   8.838 -25.189  1.00 93.88           O  
ATOM   3492  OE2 GLU B  65      28.659   6.770 -25.854  1.00 93.88           O  
ATOM   3493  N   VAL B  66      24.486   5.965 -22.283  1.00 93.56           N  
ATOM   3494  H   VAL B  66      24.657   6.960 -22.330  1.00 93.56           H  
ATOM   3495  CA  VAL B  66      23.142   5.483 -22.591  1.00 93.56           C  
ATOM   3496  HA  VAL B  66      22.746   4.989 -21.703  1.00 93.56           H  
ATOM   3497  C   VAL B  66      23.187   4.501 -23.769  1.00 93.56           C  
ATOM   3498  CB  VAL B  66      22.231   6.670 -22.917  1.00 93.56           C  
ATOM   3499  HB  VAL B  66      22.780   7.373 -23.544  1.00 93.56           H  
ATOM   3500  O   VAL B  66      23.808   4.803 -24.793  1.00 93.56           O  
ATOM   3501  CG1 VAL B  66      20.960   6.264 -23.668  1.00 93.56           C  
ATOM   3502 HG11 VAL B  66      21.200   5.840 -24.643  1.00 93.56           H  
ATOM   3503 HG12 VAL B  66      20.368   5.559 -23.084  1.00 93.56           H  
ATOM   3504 HG13 VAL B  66      20.376   7.161 -23.871  1.00 93.56           H  
ATOM   3505  CG2 VAL B  66      21.842   7.375 -21.613  1.00 93.56           C  
ATOM   3506 HG21 VAL B  66      21.530   8.395 -21.839  1.00 93.56           H  
ATOM   3507 HG22 VAL B  66      21.027   6.843 -21.122  1.00 93.56           H  
ATOM   3508 HG23 VAL B  66      22.698   7.444 -20.942  1.00 93.56           H  
ATOM   3509  N   PRO B  67      22.487   3.355 -23.679  1.00 92.13           N  
ATOM   3510  CA  PRO B  67      22.368   2.425 -24.792  1.00 92.13           C  
ATOM   3511  HA  PRO B  67      23.364   2.050 -25.030  1.00 92.13           H  
ATOM   3512  C   PRO B  67      21.756   3.091 -26.035  1.00 92.13           C  
ATOM   3513  CB  PRO B  67      21.521   1.267 -24.258  1.00 92.13           C  
ATOM   3514  HB2 PRO B  67      21.821   0.313 -24.690  1.00 92.13           H  
ATOM   3515  HB3 PRO B  67      20.464   1.460 -24.442  1.00 92.13           H  
ATOM   3516  O   PRO B  67      20.653   3.641 -25.995  1.00 92.13           O  
ATOM   3517  CG  PRO B  67      21.764   1.301 -22.754  1.00 92.13           C  
ATOM   3518  HG2 PRO B  67      22.709   0.809 -22.524  1.00 92.13           H  
ATOM   3519  HG3 PRO B  67      20.950   0.844 -22.192  1.00 92.13           H  
ATOM   3520  CD  PRO B  67      21.886   2.793 -22.478  1.00 92.13           C  
ATOM   3521  HD2 PRO B  67      20.903   3.232 -22.311  1.00 92.13           H  
ATOM   3522  HD3 PRO B  67      22.524   2.938 -21.606  1.00 92.13           H  
ATOM   3523  N   ALA B  68      22.472   3.030 -27.161  1.00 90.19           N  
ATOM   3524  H   ALA B  68      23.392   2.617 -27.106  1.00 90.19           H  
ATOM   3525  CA  ALA B  68      22.087   3.707 -28.405  1.00 90.19           C  
ATOM   3526  HA  ALA B  68      21.959   4.768 -28.193  1.00 90.19           H  
ATOM   3527  C   ALA B  68      20.766   3.196 -29.006  1.00 90.19           C  
ATOM   3528  CB  ALA B  68      23.230   3.530 -29.412  1.00 90.19           C  
ATOM   3529  HB1 ALA B  68      23.369   2.472 -29.636  1.00 90.19           H  
ATOM   3530  HB2 ALA B  68      22.987   4.063 -30.332  1.00 90.19           H  
ATOM   3531  HB3 ALA B  68      24.151   3.938 -28.997  1.00 90.19           H  
ATOM   3532  O   ALA B  68      20.127   3.890 -29.796  1.00 90.19           O  
ATOM   3533  N   ASP B  69      20.365   1.981 -28.642  1.00 86.20           N  
ATOM   3534  H   ASP B  69      20.879   1.502 -27.916  1.00 86.20           H  
ATOM   3535  CA  ASP B  69      19.103   1.361 -29.027  1.00 86.20           C  
ATOM   3536  HA  ASP B  69      18.935   1.547 -30.087  1.00 86.20           H  
ATOM   3537  C   ASP B  69      17.903   1.949 -28.255  1.00 86.20           C  
ATOM   3538  CB  ASP B  69      19.263  -0.152 -28.817  1.00 86.20           C  
ATOM   3539  HB2 ASP B  69      18.497  -0.680 -29.385  1.00 86.20           H  
ATOM   3540  HB3 ASP B  69      20.222  -0.477 -29.220  1.00 86.20           H  
ATOM   3541  O   ASP B  69      16.756   1.733 -28.649  1.00 86.20           O  
ATOM   3542  CG  ASP B  69      19.192  -0.520 -27.335  1.00 86.20           C  
ATOM   3543  OD1 ASP B  69      19.972   0.086 -26.572  1.00 86.20           O  
ATOM   3544  OD2 ASP B  69      18.300  -1.320 -26.978  1.00 86.20           O  
ATOM   3545  N   ARG B  70      18.150   2.718 -27.186  1.00 89.12           N  
ATOM   3546  H   ARG B  70      19.109   2.792 -26.881  1.00 89.12           H  
ATOM   3547  CA  ARG B  70      17.140   3.531 -26.499  1.00 89.12           C  
ATOM   3548  HA  ARG B  70      16.160   3.078 -26.649  1.00 89.12           H  
ATOM   3549  C   ARG B  70      17.091   4.916 -27.112  1.00 89.12           C  
ATOM   3550  CB  ARG B  70      17.424   3.604 -24.999  1.00 89.12           C  
ATOM   3551  HB2 ARG B  70      16.633   4.176 -24.514  1.00 89.12           H  
ATOM   3552  HB3 ARG B  70      18.371   4.113 -24.826  1.00 89.12           H  
ATOM   3553  O   ARG B  70      16.068   5.295 -27.664  1.00 89.12           O  
ATOM   3554  CG  ARG B  70      17.485   2.207 -24.383  1.00 89.12           C  
ATOM   3555  HG2 ARG B  70      16.524   1.703 -24.488  1.00 89.12           H  
ATOM   3556  HG3 ARG B  70      18.261   1.608 -24.861  1.00 89.12           H  
ATOM   3557  CD  ARG B  70      17.820   2.384 -22.919  1.00 89.12           C  
ATOM   3558  HD2 ARG B  70      16.965   2.848 -22.427  1.00 89.12           H  
ATOM   3559  HD3 ARG B  70      18.684   3.042 -22.823  1.00 89.12           H  
ATOM   3560  NE  ARG B  70      18.133   1.100 -22.288  1.00 89.12           N  
ATOM   3561  HE  ARG B  70      18.255   0.280 -22.864  1.00 89.12           H  
ATOM   3562  NH1 ARG B  70      18.216   2.020 -20.241  1.00 89.12           N  
ATOM   3563 HH11 ARG B  70      17.680   2.815 -20.559  1.00 89.12           H  
ATOM   3564 HH12 ARG B  70      18.047   1.790 -19.272  1.00 89.12           H  
ATOM   3565  NH2 ARG B  70      18.659  -0.138 -20.443  1.00 89.12           N  
ATOM   3566 HH21 ARG B  70      18.734  -0.136 -19.435  1.00 89.12           H  
ATOM   3567 HH22 ARG B  70      18.961  -0.959 -20.948  1.00 89.12           H  
ATOM   3568  CZ  ARG B  70      18.332   0.985 -20.999  1.00 89.12           C  
ATOM   3569  N   TRP B  71      18.170   5.677 -27.042  1.00 87.04           N  
ATOM   3570  H   TRP B  71      18.994   5.317 -26.582  1.00 87.04           H  
ATOM   3571  CA  TRP B  71      18.274   6.971 -27.709  1.00 87.04           C  
ATOM   3572  HA  TRP B  71      17.808   6.891 -28.692  1.00 87.04           H  
ATOM   3573  C   TRP B  71      19.740   7.320 -27.936  1.00 87.04           C  
ATOM   3574  CB  TRP B  71      17.529   8.060 -26.918  1.00 87.04           C  
ATOM   3575  HB2 TRP B  71      16.458   7.869 -26.993  1.00 87.04           H  
ATOM   3576  HB3 TRP B  71      17.705   9.023 -27.398  1.00 87.04           H  
ATOM   3577  O   TRP B  71      20.629   6.871 -27.215  1.00 87.04           O  
ATOM   3578  CG  TRP B  71      17.867   8.193 -25.466  1.00 87.04           C  
ATOM   3579  CD1 TRP B  71      17.274   7.520 -24.452  1.00 87.04           C  
ATOM   3580  HD1 TRP B  71      16.484   6.793 -24.569  1.00 87.04           H  
ATOM   3581  CD2 TRP B  71      18.828   9.094 -24.837  1.00 87.04           C  
ATOM   3582  CE2 TRP B  71      18.722   8.942 -23.421  1.00 87.04           C  
ATOM   3583  CE3 TRP B  71      19.740  10.061 -25.313  1.00 87.04           C  
ATOM   3584  HE3 TRP B  71      19.821  10.233 -26.376  1.00 87.04           H  
ATOM   3585  NE1 TRP B  71      17.783   7.951 -23.244  1.00 87.04           N  
ATOM   3586  HE1 TRP B  71      17.454   7.626 -22.345  1.00 87.04           H  
ATOM   3587  CH2 TRP B  71      20.393  10.644 -23.029  1.00 87.04           C  
ATOM   3588  HH2 TRP B  71      20.975  11.249 -22.349  1.00 87.04           H  
ATOM   3589  CZ2 TRP B  71      19.485   9.700 -22.526  1.00 87.04           C  
ATOM   3590  HZ2 TRP B  71      19.376   9.561 -21.460  1.00 87.04           H  
ATOM   3591  CZ3 TRP B  71      20.507  10.831 -24.416  1.00 87.04           C  
ATOM   3592  HZ3 TRP B  71      21.166  11.604 -24.782  1.00 87.04           H  
ATOM   3593  N   ARG B  72      20.018   8.113 -28.971  1.00 91.22           N  
ATOM   3594  H   ARG B  72      19.257   8.495 -29.515  1.00 91.22           H  
ATOM   3595  CA  ARG B  72      21.383   8.529 -29.292  1.00 91.22           C  
ATOM   3596  HA  ARG B  72      22.070   7.709 -29.082  1.00 91.22           H  
ATOM   3597  C   ARG B  72      21.800   9.703 -28.421  1.00 91.22           C  
ATOM   3598  CB  ARG B  72      21.477   8.896 -30.774  1.00 91.22           C  
ATOM   3599  HB2 ARG B  72      20.562   9.406 -31.076  1.00 91.22           H  
ATOM   3600  HB3 ARG B  72      22.317   9.574 -30.921  1.00 91.22           H  
ATOM   3601  O   ARG B  72      21.305  10.808 -28.609  1.00 91.22           O  
ATOM   3602  CG  ARG B  72      21.693   7.661 -31.646  1.00 91.22           C  
ATOM   3603  HG2 ARG B  72      20.852   6.975 -31.546  1.00 91.22           H  
ATOM   3604  HG3 ARG B  72      22.600   7.156 -31.315  1.00 91.22           H  
ATOM   3605  CD  ARG B  72      21.834   8.097 -33.108  1.00 91.22           C  
ATOM   3606  HD2 ARG B  72      20.897   7.885 -33.624  1.00 91.22           H  
ATOM   3607  HD3 ARG B  72      22.002   9.173 -33.155  1.00 91.22           H  
ATOM   3608  NE  ARG B  72      22.957   7.405 -33.766  1.00 91.22           N  
ATOM   3609  HE  ARG B  72      23.504   6.785 -33.185  1.00 91.22           H  
ATOM   3610  NH1 ARG B  72      22.648   8.333 -35.830  1.00 91.22           N  
ATOM   3611 HH11 ARG B  72      21.892   8.873 -35.433  1.00 91.22           H  
ATOM   3612 HH12 ARG B  72      22.931   8.489 -36.786  1.00 91.22           H  
ATOM   3613  NH2 ARG B  72      24.360   6.931 -35.490  1.00 91.22           N  
ATOM   3614 HH21 ARG B  72      24.631   7.054 -36.456  1.00 91.22           H  
ATOM   3615 HH22 ARG B  72      24.899   6.339 -34.874  1.00 91.22           H  
ATOM   3616  CZ  ARG B  72      23.316   7.557 -35.024  1.00 91.22           C  
ATOM   3617  N   ALA B  73      22.774   9.475 -27.544  1.00 90.22           N  
ATOM   3618  H   ALA B  73      23.037   8.515 -27.372  1.00 90.22           H  
ATOM   3619  CA  ALA B  73      23.374  10.496 -26.684  1.00 90.22           C  
ATOM   3620  HA  ALA B  73      22.691  10.719 -25.864  1.00 90.22           H  
ATOM   3621  C   ALA B  73      23.685  11.823 -27.409  1.00 90.22           C  
ATOM   3622  CB  ALA B  73      24.644   9.886 -26.084  1.00 90.22           C  
ATOM   3623  HB1 ALA B  73      25.202  10.654 -25.549  1.00 90.22           H  
ATOM   3624  HB2 ALA B  73      24.385   9.080 -25.398  1.00 90.22           H  
ATOM   3625  HB3 ALA B  73      25.289   9.491 -26.869  1.00 90.22           H  
ATOM   3626  O   ALA B  73      23.319  12.893 -26.930  1.00 90.22           O  
ATOM   3627  N   ALA B  74      24.298  11.751 -28.597  1.00 91.41           N  
ATOM   3628  H   ALA B  74      24.569  10.836 -28.929  1.00 91.41           H  
ATOM   3629  CA  ALA B  74      24.722  12.915 -29.383  1.00 91.41           C  
ATOM   3630  HA  ALA B  74      25.420  13.502 -28.787  1.00 91.41           H  
ATOM   3631  C   ALA B  74      23.578  13.862 -29.796  1.00 91.41           C  
ATOM   3632  CB  ALA B  74      25.454  12.395 -30.627  1.00 91.41           C  
ATOM   3633  HB1 ALA B  74      25.819  13.241 -31.209  1.00 91.41           H  
ATOM   3634  HB2 ALA B  74      24.769  11.813 -31.244  1.00 91.41           H  
ATOM   3635  HB3 ALA B  74      26.301  11.778 -30.330  1.00 91.41           H  
ATOM   3636  O   ALA B  74      23.804  15.058 -29.982  1.00 91.41           O  
ATOM   3637  N   ASP B  75      22.352  13.349 -29.912  1.00 92.37           N  
ATOM   3638  H   ASP B  75      22.195  12.373 -29.703  1.00 92.37           H  
ATOM   3639  CA  ASP B  75      21.202  14.150 -30.336  1.00 92.37           C  
ATOM   3640  HA  ASP B  75      21.519  14.820 -31.136  1.00 92.37           H  
ATOM   3641  C   ASP B  75      20.671  15.035 -29.193  1.00 92.37           C  
ATOM   3642  CB  ASP B  75      20.113  13.229 -30.918  1.00 92.37           C  
ATOM   3643  HB2 ASP B  75      19.258  13.841 -31.205  1.00 92.37           H  
ATOM   3644  HB3 ASP B  75      19.783  12.537 -30.144  1.00 92.37           H  
ATOM   3645  O   ASP B  75      19.989  16.024 -29.455  1.00 92.37           O  
ATOM   3646  CG  ASP B  75      20.559  12.422 -32.152  1.00 92.37           C  
ATOM   3647  OD1 ASP B  75      21.526  12.825 -32.838  1.00 92.37           O  
ATOM   3648  OD2 ASP B  75      19.944  11.362 -32.410  1.00 92.37           O  
ATOM   3649  N   TRP B  76      21.035  14.725 -27.941  1.00 93.47           N  
ATOM   3650  H   TRP B  76      21.628  13.917 -27.820  1.00 93.47           H  
ATOM   3651  CA  TRP B  76      20.503  15.363 -26.728  1.00 93.47           C  
ATOM   3652  HA  TRP B  76      19.809  16.157 -27.005  1.00 93.47           H  
ATOM   3653  C   TRP B  76      21.575  15.995 -25.839  1.00 93.47           C  
ATOM   3654  CB  TRP B  76      19.718  14.321 -25.928  1.00 93.47           C  
ATOM   3655  HB2 TRP B  76      20.399  13.528 -25.617  1.00 93.47           H  
ATOM   3656  HB3 TRP B  76      19.326  14.792 -25.027  1.00 93.47           H  
ATOM   3657  O   TRP B  76      21.246  16.837 -25.009  1.00 93.47           O  
ATOM   3658  CG  TRP B  76      18.571  13.714 -26.668  1.00 93.47           C  
ATOM   3659  CD1 TRP B  76      18.649  12.676 -27.528  1.00 93.47           C  
ATOM   3660  HD1 TRP B  76      19.565  12.162 -27.778  1.00 93.47           H  
ATOM   3661  CD2 TRP B  76      17.177  14.135 -26.675  1.00 93.47           C  
ATOM   3662  CE2 TRP B  76      16.462  13.303 -27.587  1.00 93.47           C  
ATOM   3663  CE3 TRP B  76      16.446  15.138 -26.007  1.00 93.47           C  
ATOM   3664  HE3 TRP B  76      16.960  15.809 -25.334  1.00 93.47           H  
ATOM   3665  NE1 TRP B  76      17.411  12.438 -28.087  1.00 93.47           N  
ATOM   3666  HE1 TRP B  76      17.256  11.770 -28.828  1.00 93.47           H  
ATOM   3667  CH2 TRP B  76      14.383  14.443 -27.116  1.00 93.47           C  
ATOM   3668  HH2 TRP B  76      13.324  14.577 -27.282  1.00 93.47           H  
ATOM   3669  CZ2 TRP B  76      15.086  13.446 -27.814  1.00 93.47           C  
ATOM   3670  HZ2 TRP B  76      14.577  12.802 -28.515  1.00 93.47           H  
ATOM   3671  CZ3 TRP B  76      15.063  15.286 -26.219  1.00 93.47           C  
ATOM   3672  HZ3 TRP B  76      14.530  16.072 -25.704  1.00 93.47           H  
ATOM   3673  N   TYR B  77      22.844  15.621 -26.001  1.00 94.72           N  
ATOM   3674  H   TYR B  77      23.056  14.879 -26.653  1.00 94.72           H  
ATOM   3675  CA  TYR B  77      23.925  16.120 -25.157  1.00 94.72           C  
ATOM   3676  HA  TYR B  77      23.582  16.043 -24.125  1.00 94.72           H  
ATOM   3677  C   TYR B  77      24.261  17.590 -25.457  1.00 94.72           C  
ATOM   3678  CB  TYR B  77      25.151  15.209 -25.278  1.00 94.72           C  
ATOM   3679  HB2 TYR B  77      24.845  14.184 -25.070  1.00 94.72           H  
ATOM   3680  HB3 TYR B  77      25.517  15.241 -26.304  1.00 94.72           H  
ATOM   3681  O   TYR B  77      24.476  17.944 -26.618  1.00 94.72           O  
ATOM   3682  CG  TYR B  77      26.281  15.567 -24.330  1.00 94.72           C  
ATOM   3683  CD1 TYR B  77      27.365  16.347 -24.779  1.00 94.72           C  
ATOM   3684  HD1 TYR B  77      27.379  16.710 -25.796  1.00 94.72           H  
ATOM   3685  CD2 TYR B  77      26.242  15.124 -22.994  1.00 94.72           C  
ATOM   3686  HD2 TYR B  77      25.394  14.555 -22.641  1.00 94.72           H  
ATOM   3687  CE1 TYR B  77      28.411  16.680 -23.896  1.00 94.72           C  
ATOM   3688  HE1 TYR B  77      29.237  17.295 -24.222  1.00 94.72           H  
ATOM   3689  CE2 TYR B  77      27.293  15.444 -22.115  1.00 94.72           C  
ATOM   3690  HE2 TYR B  77      27.273  15.088 -21.095  1.00 94.72           H  
ATOM   3691  OH  TYR B  77      29.359  16.583 -21.692  1.00 94.72           O  
ATOM   3692  HH  TYR B  77      29.115  16.350 -20.794  1.00 94.72           H  
ATOM   3693  CZ  TYR B  77      28.370  16.239 -22.557  1.00 94.72           C  
ATOM   3694  N   ASP B  78      24.339  18.420 -24.420  1.00 94.66           N  
ATOM   3695  H   ASP B  78      24.064  18.070 -23.514  1.00 94.66           H  
ATOM   3696  CA  ASP B  78      25.000  19.730 -24.420  1.00 94.66           C  
ATOM   3697  HA  ASP B  78      25.819  19.699 -25.138  1.00 94.66           H  
ATOM   3698  C   ASP B  78      25.539  19.993 -23.002  1.00 94.66           C  
ATOM   3699  CB  ASP B  78      24.042  20.855 -24.846  1.00 94.66           C  
ATOM   3700  HB2 ASP B  78      23.491  20.531 -25.729  1.00 94.66           H  
ATOM   3701  HB3 ASP B  78      23.326  21.058 -24.049  1.00 94.66           H  
ATOM   3702  O   ASP B  78      24.773  19.867 -22.046  1.00 94.66           O  
ATOM   3703  CG  ASP B  78      24.803  22.142 -25.185  1.00 94.66           C  
ATOM   3704  OD1 ASP B  78      25.561  22.627 -24.315  1.00 94.66           O  
ATOM   3705  OD2 ASP B  78      24.683  22.586 -26.350  1.00 94.66           O  
ATOM   3706  N   PRO B  79      26.835  20.299 -22.818  1.00 92.69           N  
ATOM   3707  CA  PRO B  79      27.415  20.493 -21.491  1.00 92.69           C  
ATOM   3708  HA  PRO B  79      27.216  19.615 -20.877  1.00 92.69           H  
ATOM   3709  C   PRO B  79      26.873  21.722 -20.744  1.00 92.69           C  
ATOM   3710  CB  PRO B  79      28.923  20.607 -21.731  1.00 92.69           C  
ATOM   3711  HB2 PRO B  79      29.412  21.258 -21.005  1.00 92.69           H  
ATOM   3712  HB3 PRO B  79      29.367  19.612 -21.707  1.00 92.69           H  
ATOM   3713  O   PRO B  79      27.097  21.814 -19.537  1.00 92.69           O  
ATOM   3714  CG  PRO B  79      29.011  21.170 -23.148  1.00 92.69           C  
ATOM   3715  HG2 PRO B  79      28.849  22.247 -23.127  1.00 92.69           H  
ATOM   3716  HG3 PRO B  79      29.962  20.929 -23.624  1.00 92.69           H  
ATOM   3717  CD  PRO B  79      27.840  20.492 -23.849  1.00 92.69           C  
ATOM   3718  HD2 PRO B  79      27.480  21.122 -24.662  1.00 92.69           H  
ATOM   3719  HD3 PRO B  79      28.149  19.521 -24.237  1.00 92.69           H  
ATOM   3720  N   ASP B  80      26.204  22.662 -21.421  1.00 91.77           N  
ATOM   3721  H   ASP B  80      26.009  22.532 -22.403  1.00 91.77           H  
ATOM   3722  CA  ASP B  80      25.566  23.811 -20.779  1.00 91.77           C  
ATOM   3723  HA  ASP B  80      26.189  24.120 -19.940  1.00 91.77           H  
ATOM   3724  C   ASP B  80      24.152  23.442 -20.271  1.00 91.77           C  
ATOM   3725  CB  ASP B  80      25.563  25.013 -21.733  1.00 91.77           C  
ATOM   3726  HB2 ASP B  80      26.590  25.208 -22.041  1.00 91.77           H  
ATOM   3727  HB3 ASP B  80      24.992  24.762 -22.627  1.00 91.77           H  
ATOM   3728  O   ASP B  80      23.243  23.218 -21.076  1.00 91.77           O  
ATOM   3729  CG  ASP B  80      25.005  26.295 -21.091  1.00 91.77           C  
ATOM   3730  OD1 ASP B  80      24.615  26.252 -19.898  1.00 91.77           O  
ATOM   3731  OD2 ASP B  80      25.031  27.343 -21.773  1.00 91.77           O  
ATOM   3732  N   PRO B  81      23.915  23.417 -18.940  1.00 87.03           N  
ATOM   3733  CA  PRO B  81      22.601  23.116 -18.367  1.00 87.03           C  
ATOM   3734  HA  PRO B  81      22.282  22.135 -18.718  1.00 87.03           H  
ATOM   3735  C   PRO B  81      21.515  24.140 -18.724  1.00 87.03           C  
ATOM   3736  CB  PRO B  81      22.799  23.097 -16.845  1.00 87.03           C  
ATOM   3737  HB2 PRO B  81      22.421  24.021 -16.407  1.00 87.03           H  
ATOM   3738  HB3 PRO B  81      22.298  22.242 -16.390  1.00 87.03           H  
ATOM   3739  O   PRO B  81      20.342  23.893 -18.442  1.00 87.03           O  
ATOM   3740  CG  PRO B  81      24.309  23.041 -16.635  1.00 87.03           C  
ATOM   3741  HG2 PRO B  81      24.613  23.561 -15.727  1.00 87.03           H  
ATOM   3742  HG3 PRO B  81      24.640  22.002 -16.611  1.00 87.03           H  
ATOM   3743  CD  PRO B  81      24.863  23.713 -17.880  1.00 87.03           C  
ATOM   3744  HD2 PRO B  81      24.912  24.792 -17.732  1.00 87.03           H  
ATOM   3745  HD3 PRO B  81      25.859  23.316 -18.082  1.00 87.03           H  
ATOM   3746  N   GLU B  82      21.890  25.310 -19.252  1.00 84.31           N  
ATOM   3747  H   GLU B  82      22.868  25.472 -19.443  1.00 84.31           H  
ATOM   3748  CA  GLU B  82      20.953  26.354 -19.673  1.00 84.31           C  
ATOM   3749  HA  GLU B  82      20.101  26.358 -18.993  1.00 84.31           H  
ATOM   3750  C   GLU B  82      20.372  26.123 -21.073  1.00 84.31           C  
ATOM   3751  CB  GLU B  82      21.619  27.741 -19.614  1.00 84.31           C  
ATOM   3752  HB2 GLU B  82      20.916  28.485 -19.989  1.00 84.31           H  
ATOM   3753  HB3 GLU B  82      22.476  27.749 -20.288  1.00 84.31           H  
ATOM   3754  O   GLU B  82      19.402  26.793 -21.428  1.00 84.31           O  
ATOM   3755  CG  GLU B  82      22.086  28.190 -18.220  1.00 84.31           C  
ATOM   3756  HG2 GLU B  82      22.808  27.473 -17.829  1.00 84.31           H  
ATOM   3757  HG3 GLU B  82      22.601  29.145 -18.319  1.00 84.31           H  
ATOM   3758  CD  GLU B  82      20.935  28.361 -17.225  1.00 84.31           C  
ATOM   3759  OE1 GLU B  82      21.073  27.845 -16.086  1.00 84.31           O  
ATOM   3760  OE2 GLU B  82      19.882  28.942 -17.583  1.00 84.31           O  
ATOM   3761  N   VAL B  83      20.927  25.201 -21.871  1.00 87.46           N  
ATOM   3762  H   VAL B  83      21.698  24.647 -21.526  1.00 87.46           H  
ATOM   3763  CA  VAL B  83      20.425  24.934 -23.225  1.00 87.46           C  
ATOM   3764  HA  VAL B  83      20.220  25.901 -23.685  1.00 87.46           H  
ATOM   3765  C   VAL B  83      19.128  24.113 -23.138  1.00 87.46           C  
ATOM   3766  CB  VAL B  83      21.481  24.269 -24.124  1.00 87.46           C  
ATOM   3767  HB  VAL B  83      21.800  23.321 -23.693  1.00 87.46           H  
ATOM   3768  O   VAL B  83      19.164  22.955 -22.713  1.00 87.46           O  
ATOM   3769  CG1 VAL B  83      20.924  24.032 -25.537  1.00 87.46           C  
ATOM   3770 HG11 VAL B  83      21.706  23.601 -26.162  1.00 87.46           H  
ATOM   3771 HG12 VAL B  83      20.079  23.346 -25.497  1.00 87.46           H  
ATOM   3772 HG13 VAL B  83      20.595  24.975 -25.973  1.00 87.46           H  
ATOM   3773  CG2 VAL B  83      22.692  25.195 -24.292  1.00 87.46           C  
ATOM   3774 HG21 VAL B  83      23.483  24.677 -24.834  1.00 87.46           H  
ATOM   3775 HG22 VAL B  83      23.078  25.483 -23.314  1.00 87.46           H  
ATOM   3776 HG23 VAL B  83      22.413  26.102 -24.829  1.00 87.46           H  
ATOM   3777  N   PRO B  84      17.972  24.664 -23.560  1.00 82.29           N  
ATOM   3778  CA  PRO B  84      16.688  23.979 -23.442  1.00 82.29           C  
ATOM   3779  HA  PRO B  84      16.513  23.751 -22.390  1.00 82.29           H  
ATOM   3780  C   PRO B  84      16.654  22.691 -24.265  1.00 82.29           C  
ATOM   3781  CB  PRO B  84      15.618  24.965 -23.923  1.00 82.29           C  
ATOM   3782  HB2 PRO B  84      15.360  24.768 -24.963  1.00 82.29           H  
ATOM   3783  HB3 PRO B  84      14.726  24.924 -23.297  1.00 82.29           H  
ATOM   3784  O   PRO B  84      17.268  22.594 -25.331  1.00 82.29           O  
ATOM   3785  CG  PRO B  84      16.305  26.322 -23.826  1.00 82.29           C  
ATOM   3786  HG2 PRO B  84      16.209  26.706 -22.810  1.00 82.29           H  
ATOM   3787  HG3 PRO B  84      15.902  27.034 -24.546  1.00 82.29           H  
ATOM   3788  CD  PRO B  84      17.764  25.994 -24.109  1.00 82.29           C  
ATOM   3789  HD2 PRO B  84      17.938  25.969 -25.185  1.00 82.29           H  
ATOM   3790  HD3 PRO B  84      18.391  26.755 -23.644  1.00 82.29           H  
ATOM   3791  N   GLY B  85      15.918  21.689 -23.785  1.00 84.66           N  
ATOM   3792  H   GLY B  85      15.417  21.836 -22.920  1.00 84.66           H  
ATOM   3793  CA  GLY B  85      15.756  20.419 -24.500  1.00 84.66           C  
ATOM   3794  HA2 GLY B  85      15.477  20.636 -25.531  1.00 84.66           H  
ATOM   3795  HA3 GLY B  85      14.941  19.852 -24.050  1.00 84.66           H  
ATOM   3796  C   GLY B  85      17.012  19.535 -24.540  1.00 84.66           C  
ATOM   3797  O   GLY B  85      16.968  18.459 -25.138  1.00 84.66           O  
ATOM   3798  N   ARG B  86      18.120  19.956 -23.917  1.00 90.95           N  
ATOM   3799  H   ARG B  86      18.092  20.853 -23.453  1.00 90.95           H  
ATOM   3800  CA  ARG B  86      19.390  19.222 -23.861  1.00 90.95           C  
ATOM   3801  HA  ARG B  86      19.324  18.339 -24.497  1.00 90.95           H  
ATOM   3802  C   ARG B  86      19.692  18.720 -22.451  1.00 90.95           C  
ATOM   3803  CB  ARG B  86      20.535  20.113 -24.372  1.00 90.95           C  
ATOM   3804  HB2 ARG B  86      20.570  21.016 -23.763  1.00 90.95           H  
ATOM   3805  HB3 ARG B  86      21.481  19.592 -24.226  1.00 90.95           H  
ATOM   3806  O   ARG B  86      19.142  19.188 -21.459  1.00 90.95           O  
ATOM   3807  CG  ARG B  86      20.430  20.524 -25.847  1.00 90.95           C  
ATOM   3808  HG2 ARG B  86      19.438  20.919 -26.065  1.00 90.95           H  
ATOM   3809  HG3 ARG B  86      21.163  21.311 -26.021  1.00 90.95           H  
ATOM   3810  CD  ARG B  86      20.762  19.375 -26.796  1.00 90.95           C  
ATOM   3811  HD2 ARG B  86      20.011  18.594 -26.684  1.00 90.95           H  
ATOM   3812  HD3 ARG B  86      21.737  18.976 -26.514  1.00 90.95           H  
ATOM   3813  NE  ARG B  86      20.792  19.833 -28.195  1.00 90.95           N  
ATOM   3814  HE  ARG B  86      20.282  20.682 -28.392  1.00 90.95           H  
ATOM   3815  NH1 ARG B  86      22.086  18.129 -29.018  1.00 90.95           N  
ATOM   3816 HH11 ARG B  86      22.388  17.922 -28.077  1.00 90.95           H  
ATOM   3817 HH12 ARG B  86      22.388  17.526 -29.771  1.00 90.95           H  
ATOM   3818  NH2 ARG B  86      21.152  19.586 -30.426  1.00 90.95           N  
ATOM   3819 HH21 ARG B  86      21.526  19.025 -31.178  1.00 90.95           H  
ATOM   3820 HH22 ARG B  86      20.541  20.373 -30.592  1.00 90.95           H  
ATOM   3821  CZ  ARG B  86      21.340  19.180 -29.202  1.00 90.95           C  
ATOM   3822  N   THR B  87      20.578  17.737 -22.365  1.00 93.62           N  
ATOM   3823  H   THR B  87      21.003  17.418 -23.224  1.00 93.62           H  
ATOM   3824  CA  THR B  87      21.118  17.223 -21.105  1.00 93.62           C  
ATOM   3825  HA  THR B  87      20.762  17.850 -20.288  1.00 93.62           H  
ATOM   3826  C   THR B  87      22.637  17.321 -21.115  1.00 93.62           C  
ATOM   3827  CB  THR B  87      20.630  15.794 -20.821  1.00 93.62           C  
ATOM   3828  HB  THR B  87      19.548  15.818 -20.688  1.00 93.62           H  
ATOM   3829  O   THR B  87      23.280  16.972 -22.101  1.00 93.62           O  
ATOM   3830  CG2 THR B  87      20.953  14.776 -21.919  1.00 93.62           C  
ATOM   3831 HG21 THR B  87      20.489  15.079 -22.859  1.00 93.62           H  
ATOM   3832 HG22 THR B  87      22.031  14.688 -22.054  1.00 93.62           H  
ATOM   3833 HG23 THR B  87      20.557  13.802 -21.631  1.00 93.62           H  
ATOM   3834  OG1 THR B  87      21.218  15.317 -19.636  1.00 93.62           O  
ATOM   3835  HG1 THR B  87      20.903  15.846 -18.899  1.00 93.62           H  
ATOM   3836  N   TYR B  88      23.233  17.740 -20.002  1.00 95.01           N  
ATOM   3837  H   TYR B  88      22.666  18.033 -19.219  1.00 95.01           H  
ATOM   3838  CA  TYR B  88      24.691  17.736 -19.846  1.00 95.01           C  
ATOM   3839  HA  TYR B  88      25.148  17.914 -20.819  1.00 95.01           H  
ATOM   3840  C   TYR B  88      25.240  16.374 -19.407  1.00 95.01           C  
ATOM   3841  CB  TYR B  88      25.122  18.888 -18.931  1.00 95.01           C  
ATOM   3842  HB2 TYR B  88      24.760  19.828 -19.347  1.00 95.01           H  
ATOM   3843  HB3 TYR B  88      26.211  18.943 -18.922  1.00 95.01           H  
ATOM   3844  O   TYR B  88      26.441  16.243 -19.170  1.00 95.01           O  
ATOM   3845  CG  TYR B  88      24.637  18.754 -17.507  1.00 95.01           C  
ATOM   3846  CD1 TYR B  88      23.507  19.467 -17.078  1.00 95.01           C  
ATOM   3847  HD1 TYR B  88      23.007  20.145 -17.754  1.00 95.01           H  
ATOM   3848  CD2 TYR B  88      25.335  17.935 -16.602  1.00 95.01           C  
ATOM   3849  HD2 TYR B  88      26.228  17.420 -16.925  1.00 95.01           H  
ATOM   3850  CE1 TYR B  88      23.078  19.338 -15.747  1.00 95.01           C  
ATOM   3851  HE1 TYR B  88      22.277  19.953 -15.364  1.00 95.01           H  
ATOM   3852  CE2 TYR B  88      24.870  17.768 -15.285  1.00 95.01           C  
ATOM   3853  HE2 TYR B  88      25.399  17.119 -14.602  1.00 95.01           H  
ATOM   3854  OH  TYR B  88      23.244  18.306 -13.600  1.00 95.01           O  
ATOM   3855  HH  TYR B  88      23.831  17.757 -13.074  1.00 95.01           H  
ATOM   3856  CZ  TYR B  88      23.722  18.460 -14.859  1.00 95.01           C  
ATOM   3857  N   VAL B  89      24.383  15.349 -19.303  1.00 95.00           N  
ATOM   3858  H   VAL B  89      23.412  15.510 -19.529  1.00 95.00           H  
ATOM   3859  CA  VAL B  89      24.757  13.987 -18.913  1.00 95.00           C  
ATOM   3860  HA  VAL B  89      25.843  13.898 -18.937  1.00 95.00           H  
ATOM   3861  C   VAL B  89      24.164  12.990 -19.894  1.00 95.00           C  
ATOM   3862  CB  VAL B  89      24.297  13.647 -17.482  1.00 95.00           C  
ATOM   3863  HB  VAL B  89      23.209  13.611 -17.438  1.00 95.00           H  
ATOM   3864  O   VAL B  89      22.955  12.872 -20.038  1.00 95.00           O  
ATOM   3865  CG1 VAL B  89      24.852  12.291 -17.035  1.00 95.00           C  
ATOM   3866 HG11 VAL B  89      25.938  12.272 -17.127  1.00 95.00           H  
ATOM   3867 HG12 VAL B  89      24.398  11.500 -17.632  1.00 95.00           H  
ATOM   3868 HG13 VAL B  89      24.588  12.107 -15.994  1.00 95.00           H  
ATOM   3869  CG2 VAL B  89      24.780  14.696 -16.492  1.00 95.00           C  
ATOM   3870 HG21 VAL B  89      24.172  15.591 -16.622  1.00 95.00           H  
ATOM   3871 HG22 VAL B  89      24.663  14.345 -15.466  1.00 95.00           H  
ATOM   3872 HG23 VAL B  89      25.831  14.910 -16.680  1.00 95.00           H  
ATOM   3873  N   ALA B  90      25.026  12.203 -20.527  1.00 90.39           N  
ATOM   3874  H   ALA B  90      26.013  12.383 -20.412  1.00 90.39           H  
ATOM   3875  CA  ALA B  90      24.615  11.059 -21.342  1.00 90.39           C  
ATOM   3876  HA  ALA B  90      23.528  10.985 -21.342  1.00 90.39           H  
ATOM   3877  C   ALA B  90      25.115   9.722 -20.769  1.00 90.39           C  
ATOM   3878  CB  ALA B  90      25.043  11.309 -22.786  1.00 90.39           C  
ATOM   3879  HB1 ALA B  90      26.130  11.351 -22.861  1.00 90.39           H  
ATOM   3880  HB2 ALA B  90      24.670  10.486 -23.396  1.00 90.39           H  
ATOM   3881  HB3 ALA B  90      24.609  12.240 -23.149  1.00 90.39           H  
ATOM   3882  O   ALA B  90      25.221   8.729 -21.490  1.00 90.39           O  
ATOM   3883  N   LYS B  91      25.459   9.709 -19.474  1.00 95.07           N  
ATOM   3884  H   LYS B  91      25.259  10.535 -18.930  1.00 95.07           H  
ATOM   3885  CA  LYS B  91      25.989   8.552 -18.749  1.00 95.07           C  
ATOM   3886  HA  LYS B  91      25.944   7.688 -19.413  1.00 95.07           H  
ATOM   3887  C   LYS B  91      25.143   8.193 -17.530  1.00 95.07           C  
ATOM   3888  CB  LYS B  91      27.450   8.779 -18.338  1.00 95.07           C  
ATOM   3889  HB2 LYS B  91      27.523   9.690 -17.745  1.00 95.07           H  
ATOM   3890  HB3 LYS B  91      27.771   7.941 -17.720  1.00 95.07           H  
ATOM   3891  O   LYS B  91      24.469   9.042 -16.953  1.00 95.07           O  
ATOM   3892  CG  LYS B  91      28.385   8.879 -19.547  1.00 95.07           C  
ATOM   3893  HG2 LYS B  91      28.246   8.008 -20.187  1.00 95.07           H  
ATOM   3894  HG3 LYS B  91      28.160   9.782 -20.114  1.00 95.07           H  
ATOM   3895  CD  LYS B  91      29.834   8.922 -19.066  1.00 95.07           C  
ATOM   3896  HD2 LYS B  91      29.969   9.781 -18.409  1.00 95.07           H  
ATOM   3897  HD3 LYS B  91      30.052   8.011 -18.508  1.00 95.07           H  
ATOM   3898  CE  LYS B  91      30.761   9.034 -20.275  1.00 95.07           C  
ATOM   3899  HE2 LYS B  91      30.563   8.199 -20.946  1.00 95.07           H  
ATOM   3900  HE3 LYS B  91      30.523   9.954 -20.809  1.00 95.07           H  
ATOM   3901  NZ  LYS B  91      32.174   9.035 -19.839  1.00 95.07           N  
ATOM   3902  HZ1 LYS B  91      32.784   9.137 -20.637  1.00 95.07           H  
ATOM   3903  HZ2 LYS B  91      32.322   9.802 -19.200  1.00 95.07           H  
ATOM   3904  HZ3 LYS B  91      32.377   8.171 -19.356  1.00 95.07           H  
ATOM   3905  N   GLY B  92      25.213   6.931 -17.141  1.00 95.70           N  
ATOM   3906  H   GLY B  92      25.785   6.301 -17.685  1.00 95.70           H  
ATOM   3907  CA  GLY B  92      24.509   6.349 -16.002  1.00 95.70           C  
ATOM   3908  HA2 GLY B  92      23.435   6.498 -16.113  1.00 95.70           H  
ATOM   3909  HA3 GLY B  92      24.836   6.819 -15.075  1.00 95.70           H  
ATOM   3910  C   GLY B  92      24.796   4.853 -15.928  1.00 95.70           C  
ATOM   3911  O   GLY B  92      25.648   4.349 -16.659  1.00 95.70           O  
ATOM   3912  N   ALA B  93      24.093   4.126 -15.069  1.00 96.81           N  
ATOM   3913  H   ALA B  93      23.393   4.577 -14.497  1.00 96.81           H  
ATOM   3914  CA  ALA B  93      24.233   2.673 -14.992  1.00 96.81           C  
ATOM   3915  HA  ALA B  93      25.102   2.350 -15.566  1.00 96.81           H  
ATOM   3916  C   ALA B  93      22.998   1.989 -15.588  1.00 96.81           C  
ATOM   3917  CB  ALA B  93      24.504   2.276 -13.547  1.00 96.81           C  
ATOM   3918  HB1 ALA B  93      24.864   1.248 -13.499  1.00 96.81           H  
ATOM   3919  HB2 ALA B  93      23.579   2.357 -12.977  1.00 96.81           H  
ATOM   3920  HB3 ALA B  93      25.253   2.934 -13.106  1.00 96.81           H  
ATOM   3921  O   ALA B  93      21.901   2.077 -15.039  1.00 96.81           O  
ATOM   3922  N   PHE B  94      23.175   1.303 -16.715  1.00 96.03           N  
ATOM   3923  H   PHE B  94      24.098   1.259 -17.122  1.00 96.03           H  
ATOM   3924  CA  PHE B  94      22.069   0.729 -17.480  1.00 96.03           C  
ATOM   3925  HA  PHE B  94      21.125   0.985 -16.999  1.00 96.03           H  
ATOM   3926  C   PHE B  94      22.143  -0.798 -17.530  1.00 96.03           C  
ATOM   3927  CB  PHE B  94      22.039   1.353 -18.881  1.00 96.03           C  
ATOM   3928  HB2 PHE B  94      21.186   0.949 -19.427  1.00 96.03           H  
ATOM   3929  HB3 PHE B  94      22.940   1.059 -19.421  1.00 96.03           H  
ATOM   3930  O   PHE B  94      23.225  -1.386 -17.626  1.00 96.03           O  
ATOM   3931  CG  PHE B  94      21.934   2.868 -18.870  1.00 96.03           C  
ATOM   3932  CD1 PHE B  94      20.694   3.491 -18.647  1.00 96.03           C  
ATOM   3933  HD1 PHE B  94      19.818   2.888 -18.455  1.00 96.03           H  
ATOM   3934  CD2 PHE B  94      23.084   3.660 -19.048  1.00 96.03           C  
ATOM   3935  HD2 PHE B  94      24.046   3.195 -19.204  1.00 96.03           H  
ATOM   3936  CE1 PHE B  94      20.594   4.892 -18.626  1.00 96.03           C  
ATOM   3937  HE1 PHE B  94      19.638   5.362 -18.450  1.00 96.03           H  
ATOM   3938  CE2 PHE B  94      22.990   5.060 -19.014  1.00 96.03           C  
ATOM   3939  HE2 PHE B  94      23.877   5.657 -19.161  1.00 96.03           H  
ATOM   3940  CZ  PHE B  94      21.747   5.677 -18.794  1.00 96.03           C  
ATOM   3941  HZ  PHE B  94      21.682   6.754 -18.755  1.00 96.03           H  
ATOM   3942  N   LEU B  95      20.980  -1.442 -17.499  1.00 94.96           N  
ATOM   3943  H   LEU B  95      20.139  -0.884 -17.460  1.00 94.96           H  
ATOM   3944  CA  LEU B  95      20.834  -2.864 -17.784  1.00 94.96           C  
ATOM   3945  HA  LEU B  95      21.563  -3.423 -17.198  1.00 94.96           H  
ATOM   3946  C   LEU B  95      21.122  -3.118 -19.269  1.00 94.96           C  
ATOM   3947  CB  LEU B  95      19.414  -3.315 -17.405  1.00 94.96           C  
ATOM   3948  HB2 LEU B  95      18.714  -2.646 -17.907  1.00 94.96           H  
ATOM   3949  HB3 LEU B  95      19.248  -4.325 -17.778  1.00 94.96           H  
ATOM   3950  O   LEU B  95      20.653  -2.382 -20.143  1.00 94.96           O  
ATOM   3951  CG  LEU B  95      19.085  -3.280 -15.904  1.00 94.96           C  
ATOM   3952  HG  LEU B  95      19.252  -2.276 -15.513  1.00 94.96           H  
ATOM   3953  CD1 LEU B  95      17.616  -3.645 -15.699  1.00 94.96           C  
ATOM   3954 HD11 LEU B  95      17.409  -4.635 -16.106  1.00 94.96           H  
ATOM   3955 HD12 LEU B  95      17.372  -3.638 -14.637  1.00 94.96           H  
ATOM   3956 HD13 LEU B  95      16.985  -2.909 -16.198  1.00 94.96           H  
ATOM   3957  CD2 LEU B  95      19.936  -4.262 -15.105  1.00 94.96           C  
ATOM   3958 HD21 LEU B  95      20.991  -4.002 -15.192  1.00 94.96           H  
ATOM   3959 HD22 LEU B  95      19.649  -4.197 -14.056  1.00 94.96           H  
ATOM   3960 HD23 LEU B  95      19.780  -5.281 -15.462  1.00 94.96           H  
ATOM   3961  N   ARG B  96      21.897  -4.171 -19.558  1.00 83.42           N  
ATOM   3962  H   ARG B  96      22.210  -4.756 -18.797  1.00 83.42           H  
ATOM   3963  CA  ARG B  96      22.320  -4.498 -20.930  1.00 83.42           C  
ATOM   3964  HA  ARG B  96      22.738  -3.608 -21.400  1.00 83.42           H  
ATOM   3965  C   ARG B  96      21.159  -4.911 -21.822  1.00 83.42           C  
ATOM   3966  CB  ARG B  96      23.363  -5.620 -20.928  1.00 83.42           C  
ATOM   3967  HB2 ARG B  96      23.464  -6.001 -21.944  1.00 83.42           H  
ATOM   3968  HB3 ARG B  96      23.025  -6.439 -20.293  1.00 83.42           H  
ATOM   3969  O   ARG B  96      21.130  -4.513 -22.981  1.00 83.42           O  
ATOM   3970  CG  ARG B  96      24.734  -5.130 -20.464  1.00 83.42           C  
ATOM   3971  HG2 ARG B  96      25.057  -4.294 -21.085  1.00 83.42           H  
ATOM   3972  HG3 ARG B  96      24.676  -4.810 -19.423  1.00 83.42           H  
ATOM   3973  CD  ARG B  96      25.730  -6.281 -20.595  1.00 83.42           C  
ATOM   3974  HD2 ARG B  96      25.791  -6.582 -21.640  1.00 83.42           H  
ATOM   3975  HD3 ARG B  96      25.354  -7.123 -20.012  1.00 83.42           H  
ATOM   3976  NE  ARG B  96      27.065  -5.899 -20.106  1.00 83.42           N  
ATOM   3977  HE  ARG B  96      27.193  -4.935 -19.832  1.00 83.42           H  
ATOM   3978  NH1 ARG B  96      27.968  -8.001 -20.208  1.00 83.42           N  
ATOM   3979 HH11 ARG B  96      27.062  -8.353 -20.482  1.00 83.42           H  
ATOM   3980 HH12 ARG B  96      28.686  -8.661 -19.944  1.00 83.42           H  
ATOM   3981  NH2 ARG B  96      29.165  -6.324 -19.340  1.00 83.42           N  
ATOM   3982 HH21 ARG B  96      29.208  -5.391 -18.956  1.00 83.42           H  
ATOM   3983 HH22 ARG B  96      29.847  -7.004 -19.035  1.00 83.42           H  
ATOM   3984  CZ  ARG B  96      28.061  -6.738 -19.896  1.00 83.42           C  
ATOM   3985  N   ASP B  97      20.230  -5.695 -21.288  1.00 82.92           N  
ATOM   3986  H   ASP B  97      20.340  -6.009 -20.334  1.00 82.92           H  
ATOM   3987  CA  ASP B  97      19.127  -6.246 -22.063  1.00 82.92           C  
ATOM   3988  HA  ASP B  97      19.051  -5.697 -23.001  1.00 82.92           H  
ATOM   3989  C   ASP B  97      17.789  -6.073 -21.339  1.00 82.92           C  
ATOM   3990  CB  ASP B  97      19.432  -7.700 -22.434  1.00 82.92           C  
ATOM   3991  HB2 ASP B  97      19.351  -8.339 -21.555  1.00 82.92           H  
ATOM   3992  HB3 ASP B  97      20.455  -7.762 -22.806  1.00 82.92           H  
ATOM   3993  O   ASP B  97      17.336  -6.926 -20.584  1.00 82.92           O  
ATOM   3994  CG  ASP B  97      18.496  -8.196 -23.535  1.00 82.92           C  
ATOM   3995  OD1 ASP B  97      17.602  -7.425 -23.970  1.00 82.92           O  
ATOM   3996  OD2 ASP B  97      18.679  -9.357 -23.953  1.00 82.92           O  
ATOM   3997  N   VAL B  98      17.165  -4.919 -21.573  1.00 88.96           N  
ATOM   3998  H   VAL B  98      17.631  -4.253 -22.172  1.00 88.96           H  
ATOM   3999  CA  VAL B  98      15.808  -4.595 -21.092  1.00 88.96           C  
ATOM   4000  HA  VAL B  98      15.613  -5.163 -20.182  1.00 88.96           H  
ATOM   4001  C   VAL B  98      14.718  -5.015 -22.083  1.00 88.96           C  
ATOM   4002  CB  VAL B  98      15.680  -3.098 -20.743  1.00 88.96           C  
ATOM   4003  HB  VAL B  98      14.651  -2.884 -20.452  1.00 88.96           H  
ATOM   4004  O   VAL B  98      13.537  -4.779 -21.841  1.00 88.96           O  
ATOM   4005  CG1 VAL B  98      16.570  -2.750 -19.551  1.00 88.96           C  
ATOM   4006 HG11 VAL B  98      16.311  -3.385 -18.703  1.00 88.96           H  
ATOM   4007 HG12 VAL B  98      17.615  -2.906 -19.815  1.00 88.96           H  
ATOM   4008 HG13 VAL B  98      16.422  -1.709 -19.263  1.00 88.96           H  
ATOM   4009  CG2 VAL B  98      16.050  -2.175 -21.915  1.00 88.96           C  
ATOM   4010 HG21 VAL B  98      15.880  -1.140 -21.619  1.00 88.96           H  
ATOM   4011 HG22 VAL B  98      17.097  -2.299 -22.191  1.00 88.96           H  
ATOM   4012 HG23 VAL B  98      15.416  -2.397 -22.774  1.00 88.96           H  
ATOM   4013  N   ARG B  99      15.096  -5.580 -23.238  1.00 87.92           N  
ATOM   4014  H   ARG B  99      16.062  -5.857 -23.338  1.00 87.92           H  
ATOM   4015  CA  ARG B  99      14.153  -5.974 -24.295  1.00 87.92           C  
ATOM   4016  HA  ARG B  99      13.243  -5.378 -24.216  1.00 87.92           H  
ATOM   4017  C   ARG B  99      13.714  -7.426 -24.151  1.00 87.92           C  
ATOM   4018  CB  ARG B  99      14.790  -5.749 -25.668  1.00 87.92           C  
ATOM   4019  HB2 ARG B  99      15.712  -6.328 -25.730  1.00 87.92           H  
ATOM   4020  HB3 ARG B  99      14.106  -6.117 -26.432  1.00 87.92           H  
ATOM   4021  O   ARG B  99      12.628  -7.769 -24.617  1.00 87.92           O  
ATOM   4022  CG  ARG B  99      15.091  -4.272 -25.945  1.00 87.92           C  
ATOM   4023  HG2 ARG B  99      15.774  -3.875 -25.193  1.00 87.92           H  
ATOM   4024  HG3 ARG B  99      14.164  -3.700 -25.931  1.00 87.92           H  
ATOM   4025  CD  ARG B  99      15.748  -4.167 -27.320  1.00 87.92           C  
ATOM   4026  HD2 ARG B  99      16.675  -4.742 -27.312  1.00 87.92           H  
ATOM   4027  HD3 ARG B  99      15.071  -4.604 -28.054  1.00 87.92           H  
ATOM   4028  NE  ARG B  99      16.053  -2.770 -27.671  1.00 87.92           N  
ATOM   4029  HE  ARG B  99      16.620  -2.241 -27.024  1.00 87.92           H  
ATOM   4030  NH1 ARG B  99      15.763  -2.940 -29.935  1.00 87.92           N  
ATOM   4031 HH11 ARG B  99      15.701  -2.500 -30.842  1.00 87.92           H  
ATOM   4032 HH12 ARG B  99      15.707  -3.942 -29.819  1.00 87.92           H  
ATOM   4033  NH2 ARG B  99      16.037  -0.937 -28.998  1.00 87.92           N  
ATOM   4034 HH21 ARG B  99      15.975  -0.475 -29.894  1.00 87.92           H  
ATOM   4035 HH22 ARG B  99      16.306  -0.383 -28.198  1.00 87.92           H  
ATOM   4036  CZ  ARG B  99      15.953  -2.223 -28.861  1.00 87.92           C  
ATOM   4037  N   SER B 100      14.543  -8.249 -23.524  1.00 89.00           N  
ATOM   4038  H   SER B 100      15.461  -7.906 -23.279  1.00 89.00           H  
ATOM   4039  CA  SER B 100      14.288  -9.671 -23.331  1.00 89.00           C  
ATOM   4040  HA  SER B 100      13.913 -10.072 -24.272  1.00 89.00           H  
ATOM   4041  C   SER B 100      13.228  -9.957 -22.264  1.00 89.00           C  
ATOM   4042  CB  SER B 100      15.610 -10.376 -23.038  1.00 89.00           C  
ATOM   4043  HB2 SER B 100      15.423 -11.402 -22.721  1.00 89.00           H  
ATOM   4044  HB3 SER B 100      16.162  -9.845 -22.262  1.00 89.00           H  
ATOM   4045  O   SER B 100      13.101  -9.243 -21.273  1.00 89.00           O  
ATOM   4046  OG  SER B 100      16.338 -10.387 -24.249  1.00 89.00           O  
ATOM   4047  HG  SER B 100      17.211 -10.013 -24.111  1.00 89.00           H  
ATOM   4048  N   LEU B 101      12.450 -11.008 -22.519  1.00 92.62           N  
ATOM   4049  H   LEU B 101      12.604 -11.498 -23.389  1.00 92.62           H  
ATOM   4050  CA  LEU B 101      11.495 -11.652 -21.617  1.00 92.62           C  
ATOM   4051  HA  LEU B 101      11.909 -11.711 -20.611  1.00 92.62           H  
ATOM   4052  C   LEU B 101      11.248 -13.064 -22.159  1.00 92.62           C  
ATOM   4053  CB  LEU B 101      10.171 -10.853 -21.605  1.00 92.62           C  
ATOM   4054  HB2 LEU B 101      10.359  -9.875 -21.161  1.00 92.62           H  
ATOM   4055  HB3 LEU B 101       9.860 -10.701 -22.639  1.00 92.62           H  
ATOM   4056  O   LEU B 101      10.987 -13.209 -23.359  1.00 92.62           O  
ATOM   4057  CG  LEU B 101       9.010 -11.533 -20.847  1.00 92.62           C  
ATOM   4058  HG  LEU B 101       8.922 -12.573 -21.163  1.00 92.62           H  
ATOM   4059  CD1 LEU B 101       9.200 -11.529 -19.333  1.00 92.62           C  
ATOM   4060 HD11 LEU B 101      10.150 -11.994 -19.071  1.00 92.62           H  
ATOM   4061 HD12 LEU B 101       8.401 -12.099 -18.858  1.00 92.62           H  
ATOM   4062 HD13 LEU B 101       9.183 -10.511 -18.943  1.00 92.62           H  
ATOM   4063  CD2 LEU B 101       7.680 -10.867 -21.196  1.00 92.62           C  
ATOM   4064 HD21 LEU B 101       7.726  -9.799 -20.984  1.00 92.62           H  
ATOM   4065 HD22 LEU B 101       6.879 -11.321 -20.613  1.00 92.62           H  
ATOM   4066 HD23 LEU B 101       7.465 -11.013 -22.255  1.00 92.62           H  
ATOM   4067  N   ASP B 102      11.232 -14.089 -21.306  1.00 93.44           N  
ATOM   4068  H   ASP B 102      11.520 -13.936 -20.350  1.00 93.44           H  
ATOM   4069  CA  ASP B 102      10.656 -15.388 -21.692  1.00 93.44           C  
ATOM   4070  HA  ASP B 102      10.941 -15.586 -22.725  1.00 93.44           H  
ATOM   4071  C   ASP B 102       9.117 -15.323 -21.662  1.00 93.44           C  
ATOM   4072  CB  ASP B 102      11.239 -16.551 -20.876  1.00 93.44           C  
ATOM   4073  HB2 ASP B 102      12.324 -16.446 -20.849  1.00 93.44           H  
ATOM   4074  HB3 ASP B 102      10.869 -16.512 -19.852  1.00 93.44           H  
ATOM   4075  O   ASP B 102       8.451 -15.777 -20.731  1.00 93.44           O  
ATOM   4076  CG  ASP B 102      10.899 -17.915 -21.508  1.00 93.44           C  
ATOM   4077  OD1 ASP B 102       9.934 -17.999 -22.312  1.00 93.44           O  
ATOM   4078  OD2 ASP B 102      11.610 -18.897 -21.195  1.00 93.44           O  
ATOM   4079  N   ALA B 103       8.534 -14.692 -22.684  1.00 91.42           N  
ATOM   4080  H   ALA B 103       9.141 -14.257 -23.364  1.00 91.42           H  
ATOM   4081  CA  ALA B 103       7.100 -14.413 -22.723  1.00 91.42           C  
ATOM   4082  HA  ALA B 103       6.844 -13.804 -21.855  1.00 91.42           H  
ATOM   4083  C   ALA B 103       6.261 -15.703 -22.640  1.00 91.42           C  
ATOM   4084  CB  ALA B 103       6.807 -13.601 -23.991  1.00 91.42           C  
ATOM   4085  HB1 ALA B 103       6.949 -14.220 -24.877  1.00 91.42           H  
ATOM   4086  HB2 ALA B 103       7.470 -12.738 -24.042  1.00 91.42           H  
ATOM   4087  HB3 ALA B 103       5.777 -13.245 -23.964  1.00 91.42           H  
ATOM   4088  O   ALA B 103       5.285 -15.765 -21.893  1.00 91.42           O  
ATOM   4089  N   ALA B 104       6.689 -16.766 -23.330  1.00 86.71           N  
ATOM   4090  H   ALA B 104       7.581 -16.696 -23.797  1.00 86.71           H  
ATOM   4091  CA  ALA B 104       6.004 -18.058 -23.324  1.00 86.71           C  
ATOM   4092  HA  ALA B 104       4.957 -17.898 -23.579  1.00 86.71           H  
ATOM   4093  C   ALA B 104       6.043 -18.736 -21.944  1.00 86.71           C  
ATOM   4094  CB  ALA B 104       6.643 -18.950 -24.394  1.00 86.71           C  
ATOM   4095  HB1 ALA B 104       6.129 -19.911 -24.420  1.00 86.71           H  
ATOM   4096  HB2 ALA B 104       6.557 -18.473 -25.371  1.00 86.71           H  
ATOM   4097  HB3 ALA B 104       7.695 -19.111 -24.161  1.00 86.71           H  
ATOM   4098  O   ALA B 104       5.081 -19.409 -21.561  1.00 86.71           O  
ATOM   4099  N   PHE B 105       7.116 -18.541 -21.171  1.00 93.03           N  
ATOM   4100  H   PHE B 105       7.906 -18.023 -21.529  1.00 93.03           H  
ATOM   4101  CA  PHE B 105       7.182 -19.019 -19.794  1.00 93.03           C  
ATOM   4102  HA  PHE B 105       7.075 -20.103 -19.804  1.00 93.03           H  
ATOM   4103  C   PHE B 105       6.059 -18.437 -18.932  1.00 93.03           C  
ATOM   4104  CB  PHE B 105       8.550 -18.706 -19.199  1.00 93.03           C  
ATOM   4105  HB2 PHE B 105       9.314 -19.108 -19.865  1.00 93.03           H  
ATOM   4106  HB3 PHE B 105       8.693 -17.629 -19.114  1.00 93.03           H  
ATOM   4107  O   PHE B 105       5.376 -19.188 -18.229  1.00 93.03           O  
ATOM   4108  CG  PHE B 105       8.752 -19.326 -17.843  1.00 93.03           C  
ATOM   4109  CD1 PHE B 105       8.354 -18.641 -16.680  1.00 93.03           C  
ATOM   4110  HD1 PHE B 105       7.914 -17.658 -16.747  1.00 93.03           H  
ATOM   4111  CD2 PHE B 105       9.347 -20.594 -17.753  1.00 93.03           C  
ATOM   4112  HD2 PHE B 105       9.684 -21.095 -18.649  1.00 93.03           H  
ATOM   4113  CE1 PHE B 105       8.555 -19.231 -15.422  1.00 93.03           C  
ATOM   4114  HE1 PHE B 105       8.271 -18.701 -14.525  1.00 93.03           H  
ATOM   4115  CE2 PHE B 105       9.559 -21.176 -16.497  1.00 93.03           C  
ATOM   4116  HE2 PHE B 105      10.069 -22.125 -16.426  1.00 93.03           H  
ATOM   4117  CZ  PHE B 105       9.161 -20.495 -15.334  1.00 93.03           C  
ATOM   4118  HZ  PHE B 105       9.357 -20.931 -14.366  1.00 93.03           H  
ATOM   4119  N   PHE B 106       5.807 -17.134 -19.059  1.00 92.31           N  
ATOM   4120  H   PHE B 106       6.414 -16.594 -19.659  1.00 92.31           H  
ATOM   4121  CA  PHE B 106       4.764 -16.417 -18.320  1.00 92.31           C  
ATOM   4122  HA  PHE B 106       4.634 -16.931 -17.368  1.00 92.31           H  
ATOM   4123  C   PHE B 106       3.384 -16.429 -19.000  1.00 92.31           C  
ATOM   4124  CB  PHE B 106       5.252 -15.004 -17.979  1.00 92.31           C  
ATOM   4125  HB2 PHE B 106       4.458 -14.463 -17.464  1.00 92.31           H  
ATOM   4126  HB3 PHE B 106       5.475 -14.470 -18.902  1.00 92.31           H  
ATOM   4127  O   PHE B 106       2.473 -15.747 -18.541  1.00 92.31           O  
ATOM   4128  CG  PHE B 106       6.471 -15.011 -17.080  1.00 92.31           C  
ATOM   4129  CD1 PHE B 106       6.334 -15.301 -15.711  1.00 92.31           C  
ATOM   4130  HD1 PHE B 106       5.348 -15.454 -15.298  1.00 92.31           H  
ATOM   4131  CD2 PHE B 106       7.748 -14.773 -17.615  1.00 92.31           C  
ATOM   4132  HD2 PHE B 106       7.867 -14.545 -18.664  1.00 92.31           H  
ATOM   4133  CE1 PHE B 106       7.467 -15.379 -14.882  1.00 92.31           C  
ATOM   4134  HE1 PHE B 106       7.361 -15.597 -13.830  1.00 92.31           H  
ATOM   4135  CE2 PHE B 106       8.882 -14.847 -16.790  1.00 92.31           C  
ATOM   4136  HE2 PHE B 106       9.861 -14.681 -17.215  1.00 92.31           H  
ATOM   4137  CZ  PHE B 106       8.743 -15.157 -15.426  1.00 92.31           C  
ATOM   4138  HZ  PHE B 106       9.616 -15.226 -14.793  1.00 92.31           H  
ATOM   4139  N   SER B 107       3.209 -17.213 -20.071  1.00 82.65           N  
ATOM   4140  H   SER B 107       3.998 -17.752 -20.397  1.00 82.65           H  
ATOM   4141  CA  SER B 107       1.973 -17.261 -20.872  1.00 82.65           C  
ATOM   4142  HA  SER B 107       2.179 -17.901 -21.730  1.00 82.65           H  
ATOM   4143  C   SER B 107       1.559 -15.898 -21.459  1.00 82.65           C  
ATOM   4144  CB  SER B 107       0.825 -17.921 -20.094  1.00 82.65           C  
ATOM   4145  HB2 SER B 107      -0.036 -18.018 -20.755  1.00 82.65           H  
ATOM   4146  HB3 SER B 107       0.539 -17.284 -19.257  1.00 82.65           H  
ATOM   4147  O   SER B 107       0.374 -15.616 -21.606  1.00 82.65           O  
ATOM   4148  OG  SER B 107       1.171 -19.212 -19.606  1.00 82.65           O  
ATOM   4149  HG  SER B 107       0.359 -19.574 -19.243  1.00 82.65           H  
ATOM   4150  N   ILE B 108       2.538 -15.061 -21.807  1.00 86.76           N  
ATOM   4151  H   ILE B 108       3.489 -15.379 -21.685  1.00 86.76           H  
ATOM   4152  CA  ILE B 108       2.364 -13.744 -22.432  1.00 86.76           C  
ATOM   4153  HA  ILE B 108       1.341 -13.400 -22.281  1.00 86.76           H  
ATOM   4154  C   ILE B 108       2.599 -13.888 -23.940  1.00 86.76           C  
ATOM   4155  CB  ILE B 108       3.311 -12.720 -21.759  1.00 86.76           C  
ATOM   4156  HB  ILE B 108       4.325 -13.119 -21.787  1.00 86.76           H  
ATOM   4157  O   ILE B 108       3.595 -14.478 -24.372  1.00 86.76           O  
ATOM   4158  CG1 ILE B 108       2.896 -12.522 -20.282  1.00 86.76           C  
ATOM   4159 HG12 ILE B 108       2.817 -13.493 -19.794  1.00 86.76           H  
ATOM   4160 HG13 ILE B 108       1.913 -12.052 -20.242  1.00 86.76           H  
ATOM   4161  CG2 ILE B 108       3.313 -11.365 -22.488  1.00 86.76           C  
ATOM   4162 HG21 ILE B 108       4.027 -10.681 -22.029  1.00 86.76           H  
ATOM   4163 HG22 ILE B 108       3.603 -11.494 -23.530  1.00 86.76           H  
ATOM   4164 HG23 ILE B 108       2.316 -10.927 -22.443  1.00 86.76           H  
ATOM   4165  CD1 ILE B 108       3.878 -11.696 -19.446  1.00 86.76           C  
ATOM   4166 HD11 ILE B 108       4.882 -12.113 -19.527  1.00 86.76           H  
ATOM   4167 HD12 ILE B 108       3.563 -11.727 -18.403  1.00 86.76           H  
ATOM   4168 HD13 ILE B 108       3.879 -10.657 -19.776  1.00 86.76           H  
ATOM   4169  N   SER B 109       1.695 -13.354 -24.765  1.00 78.60           N  
ATOM   4170  H   SER B 109       0.930 -12.827 -24.369  1.00 78.60           H  
ATOM   4171  CA  SER B 109       1.861 -13.404 -26.224  1.00 78.60           C  
ATOM   4172  HA  SER B 109       2.112 -14.434 -26.477  1.00 78.60           H  
ATOM   4173  C   SER B 109       3.012 -12.488 -26.677  1.00 78.60           C  
ATOM   4174  CB  SER B 109       0.552 -13.070 -26.953  1.00 78.60           C  
ATOM   4175  HB2 SER B 109      -0.278 -13.592 -26.475  1.00 78.60           H  
ATOM   4176  HB3 SER B 109       0.624 -13.415 -27.985  1.00 78.60           H  
ATOM   4177  O   SER B 109       3.276 -11.469 -26.037  1.00 78.60           O  
ATOM   4178  OG  SER B 109       0.303 -11.677 -26.962  1.00 78.60           O  
ATOM   4179  HG  SER B 109      -0.542 -11.523 -26.533  1.00 78.60           H  
ATOM   4180  N   PRO B 110       3.694 -12.766 -27.806  1.00 81.58           N  
ATOM   4181  CA  PRO B 110       4.716 -11.855 -28.332  1.00 81.58           C  
ATOM   4182  HA  PRO B 110       5.540 -11.802 -27.620  1.00 81.58           H  
ATOM   4183  C   PRO B 110       4.179 -10.440 -28.589  1.00 81.58           C  
ATOM   4184  CB  PRO B 110       5.201 -12.503 -29.634  1.00 81.58           C  
ATOM   4185  HB2 PRO B 110       4.622 -12.133 -30.479  1.00 81.58           H  
ATOM   4186  HB3 PRO B 110       6.265 -12.326 -29.796  1.00 81.58           H  
ATOM   4187  O   PRO B 110       4.900  -9.459 -28.406  1.00 81.58           O  
ATOM   4188  CG  PRO B 110       4.898 -13.987 -29.434  1.00 81.58           C  
ATOM   4189  HG2 PRO B 110       4.764 -14.506 -30.383  1.00 81.58           H  
ATOM   4190  HG3 PRO B 110       5.696 -14.448 -28.852  1.00 81.58           H  
ATOM   4191  CD  PRO B 110       3.611 -13.972 -28.613  1.00 81.58           C  
ATOM   4192  HD2 PRO B 110       2.747 -13.912 -29.275  1.00 81.58           H  
ATOM   4193  HD3 PRO B 110       3.556 -14.870 -27.997  1.00 81.58           H  
ATOM   4194  N   ARG B 111       2.902 -10.340 -28.989  1.00 77.03           N  
ATOM   4195  H   ARG B 111       2.365 -11.192 -29.056  1.00 77.03           H  
ATOM   4196  CA  ARG B 111       2.211  -9.075 -29.258  1.00 77.03           C  
ATOM   4197  HA  ARG B 111       2.852  -8.464 -29.894  1.00 77.03           H  
ATOM   4198  C   ARG B 111       2.009  -8.271 -27.969  1.00 77.03           C  
ATOM   4199  CB  ARG B 111       0.901  -9.382 -30.014  1.00 77.03           C  
ATOM   4200  HB2 ARG B 111       0.138  -9.703 -29.306  1.00 77.03           H  
ATOM   4201  HB3 ARG B 111       1.085 -10.207 -30.702  1.00 77.03           H  
ATOM   4202  O   ARG B 111       2.319  -7.086 -27.957  1.00 77.03           O  
ATOM   4203  CG  ARG B 111       0.373  -8.201 -30.846  1.00 77.03           C  
ATOM   4204  HG2 ARG B 111       0.092  -7.389 -30.175  1.00 77.03           H  
ATOM   4205  HG3 ARG B 111       1.158  -7.849 -31.516  1.00 77.03           H  
ATOM   4206  CD  ARG B 111      -0.847  -8.635 -31.685  1.00 77.03           C  
ATOM   4207  HD2 ARG B 111      -1.618  -9.006 -31.010  1.00 77.03           H  
ATOM   4208  HD3 ARG B 111      -0.552  -9.447 -32.350  1.00 77.03           H  
ATOM   4209  NE  ARG B 111      -1.401  -7.525 -32.490  1.00 77.03           N  
ATOM   4210  HE  ARG B 111      -0.902  -6.648 -32.461  1.00 77.03           H  
ATOM   4211  NH1 ARG B 111      -3.307  -8.558 -33.314  1.00 77.03           N  
ATOM   4212 HH11 ARG B 111      -2.969  -9.472 -33.046  1.00 77.03           H  
ATOM   4213 HH12 ARG B 111      -4.184  -8.518 -33.813  1.00 77.03           H  
ATOM   4214  NH2 ARG B 111      -3.010  -6.372 -33.627  1.00 77.03           N  
ATOM   4215 HH21 ARG B 111      -2.461  -5.525 -33.602  1.00 77.03           H  
ATOM   4216 HH22 ARG B 111      -3.900  -6.383 -34.104  1.00 77.03           H  
ATOM   4217  CZ  ARG B 111      -2.564  -7.496 -33.133  1.00 77.03           C  
ATOM   4218  N   GLU B 112       1.605  -8.919 -26.876  1.00 83.26           N  
ATOM   4219  H   GLU B 112       1.369  -9.899 -26.945  1.00 83.26           H  
ATOM   4220  CA  GLU B 112       1.532  -8.288 -25.550  1.00 83.26           C  
ATOM   4221  HA  GLU B 112       0.967  -7.360 -25.632  1.00 83.26           H  
ATOM   4222  C   GLU B 112       2.928  -7.917 -25.022  1.00 83.26           C  
ATOM   4223  CB  GLU B 112       0.787  -9.218 -24.574  1.00 83.26           C  
ATOM   4224  HB2 GLU B 112      -0.200  -9.436 -24.982  1.00 83.26           H  
ATOM   4225  HB3 GLU B 112       1.338 -10.154 -24.490  1.00 83.26           H  
ATOM   4226  O   GLU B 112       3.136  -6.798 -24.556  1.00 83.26           O  
ATOM   4227  CG  GLU B 112       0.621  -8.589 -23.176  1.00 83.26           C  
ATOM   4228  HG2 GLU B 112       0.083  -7.646 -23.276  1.00 83.26           H  
ATOM   4229  HG3 GLU B 112       1.607  -8.364 -22.768  1.00 83.26           H  
ATOM   4230  CD  GLU B 112      -0.111  -9.483 -22.162  1.00 83.26           C  
ATOM   4231  OE1 GLU B 112      -0.408  -8.964 -21.053  1.00 83.26           O  
ATOM   4232  OE2 GLU B 112      -0.292 -10.687 -22.449  1.00 83.26           O  
ATOM   4233  N   ALA B 113       3.914  -8.812 -25.154  1.00 89.49           N  
ATOM   4234  H   ALA B 113       3.678  -9.719 -25.530  1.00 89.49           H  
ATOM   4235  CA  ALA B 113       5.276  -8.599 -24.660  1.00 89.49           C  
ATOM   4236  HA  ALA B 113       5.226  -8.438 -23.583  1.00 89.49           H  
ATOM   4237  C   ALA B 113       5.968  -7.370 -25.279  1.00 89.49           C  
ATOM   4238  CB  ALA B 113       6.095  -9.868 -24.924  1.00 89.49           C  
ATOM   4239  HB1 ALA B 113       6.161 -10.054 -25.996  1.00 89.49           H  
ATOM   4240  HB2 ALA B 113       5.623 -10.723 -24.441  1.00 89.49           H  
ATOM   4241  HB3 ALA B 113       7.100  -9.745 -24.520  1.00 89.49           H  
ATOM   4242  O   ALA B 113       6.778  -6.723 -24.612  1.00 89.49           O  
ATOM   4243  N   MET B 114       5.654  -7.021 -26.534  1.00 85.61           N  
ATOM   4244  H   MET B 114       5.000  -7.597 -27.043  1.00 85.61           H  
ATOM   4245  CA  MET B 114       6.187  -5.808 -27.169  1.00 85.61           C  
ATOM   4246  HA  MET B 114       7.268  -5.788 -27.035  1.00 85.61           H  
ATOM   4247  C   MET B 114       5.651  -4.511 -26.554  1.00 85.61           C  
ATOM   4248  CB  MET B 114       5.880  -5.789 -28.671  1.00 85.61           C  
ATOM   4249  HB2 MET B 114       6.071  -4.778 -29.031  1.00 85.61           H  
ATOM   4250  HB3 MET B 114       4.828  -6.015 -28.845  1.00 85.61           H  
ATOM   4251  O   MET B 114       6.362  -3.506 -26.577  1.00 85.61           O  
ATOM   4252  CG  MET B 114       6.763  -6.739 -29.485  1.00 85.61           C  
ATOM   4253  HG2 MET B 114       7.708  -6.887 -28.963  1.00 85.61           H  
ATOM   4254  HG3 MET B 114       6.266  -7.706 -29.561  1.00 85.61           H  
ATOM   4255  SD  MET B 114       7.147  -6.132 -31.155  1.00 85.61           S  
ATOM   4256  CE  MET B 114       5.472  -5.795 -31.775  1.00 85.61           C  
ATOM   4257  HE1 MET B 114       5.524  -5.498 -32.823  1.00 85.61           H  
ATOM   4258  HE2 MET B 114       5.013  -4.989 -31.203  1.00 85.61           H  
ATOM   4259  HE3 MET B 114       4.860  -6.692 -31.686  1.00 85.61           H  
ATOM   4260  N   SER B 115       4.428  -4.530 -26.024  1.00 87.33           N  
ATOM   4261  H   SER B 115       3.898  -5.389 -26.066  1.00 87.33           H  
ATOM   4262  CA  SER B 115       3.761  -3.373 -25.409  1.00 87.33           C  
ATOM   4263  HA  SER B 115       4.204  -2.453 -25.789  1.00 87.33           H  
ATOM   4264  C   SER B 115       3.896  -3.337 -23.883  1.00 87.33           C  
ATOM   4265  CB  SER B 115       2.280  -3.387 -25.785  1.00 87.33           C  
ATOM   4266  HB2 SER B 115       1.798  -4.232 -25.291  1.00 87.33           H  
ATOM   4267  HB3 SER B 115       1.811  -2.461 -25.453  1.00 87.33           H  
ATOM   4268  O   SER B 115       3.475  -2.372 -23.243  1.00 87.33           O  
ATOM   4269  OG  SER B 115       2.130  -3.521 -27.184  1.00 87.33           O  
ATOM   4270  HG  SER B 115       2.532  -2.760 -27.609  1.00 87.33           H  
ATOM   4271  N   LEU B 116       4.462  -4.395 -23.302  1.00 92.83           N  
ATOM   4272  H   LEU B 116       4.707  -5.172 -23.899  1.00 92.83           H  
ATOM   4273  CA  LEU B 116       4.660  -4.565 -21.872  1.00 92.83           C  
ATOM   4274  HA  LEU B 116       3.770  -4.203 -21.357  1.00 92.83           H  
ATOM   4275  C   LEU B 116       5.870  -3.756 -21.392  1.00 92.83           C  
ATOM   4276  CB  LEU B 116       4.819  -6.075 -21.619  1.00 92.83           C  
ATOM   4277  HB2 LEU B 116       3.991  -6.598 -22.097  1.00 92.83           H  
ATOM   4278  HB3 LEU B 116       5.743  -6.410 -22.091  1.00 92.83           H  
ATOM   4279  O   LEU B 116       6.977  -3.938 -21.904  1.00 92.83           O  
ATOM   4280  CG  LEU B 116       4.845  -6.489 -20.144  1.00 92.83           C  
ATOM   4281  HG  LEU B 116       5.683  -6.009 -19.637  1.00 92.83           H  
ATOM   4282  CD1 LEU B 116       3.542  -6.134 -19.443  1.00 92.83           C  
ATOM   4283 HD11 LEU B 116       3.512  -6.633 -18.475  1.00 92.83           H  
ATOM   4284 HD12 LEU B 116       2.686  -6.443 -20.043  1.00 92.83           H  
ATOM   4285 HD13 LEU B 116       3.519  -5.059 -19.267  1.00 92.83           H  
ATOM   4286  CD2 LEU B 116       5.007  -8.003 -20.039  1.00 92.83           C  
ATOM   4287 HD21 LEU B 116       5.201  -8.287 -19.005  1.00 92.83           H  
ATOM   4288 HD22 LEU B 116       5.827  -8.341 -20.673  1.00 92.83           H  
ATOM   4289 HD23 LEU B 116       4.093  -8.485 -20.385  1.00 92.83           H  
ATOM   4290  N   ASP B 117       5.705  -2.909 -20.377  1.00 95.41           N  
ATOM   4291  H   ASP B 117       4.783  -2.771 -19.989  1.00 95.41           H  
ATOM   4292  CA  ASP B 117       6.807  -2.163 -19.764  1.00 95.41           C  
ATOM   4293  HA  ASP B 117       7.200  -1.458 -20.497  1.00 95.41           H  
ATOM   4294  C   ASP B 117       7.923  -3.130 -19.325  1.00 95.41           C  
ATOM   4295  CB  ASP B 117       6.286  -1.325 -18.583  1.00 95.41           C  
ATOM   4296  HB2 ASP B 117       5.468  -0.698 -18.939  1.00 95.41           H  
ATOM   4297  HB3 ASP B 117       5.891  -1.995 -17.820  1.00 95.41           H  
ATOM   4298  O   ASP B 117       7.643  -4.087 -18.592  1.00 95.41           O  
ATOM   4299  CG  ASP B 117       7.336  -0.414 -17.934  1.00 95.41           C  
ATOM   4300  OD1 ASP B 117       8.550  -0.602 -18.147  1.00 95.41           O  
ATOM   4301  OD2 ASP B 117       6.947   0.496 -17.174  1.00 95.41           O  
ATOM   4302  N   PRO B 118       9.188  -2.912 -19.741  1.00 96.01           N  
ATOM   4303  CA  PRO B 118      10.337  -3.656 -19.228  1.00 96.01           C  
ATOM   4304  HA  PRO B 118      10.351  -4.647 -19.680  1.00 96.01           H  
ATOM   4305  C   PRO B 118      10.365  -3.799 -17.701  1.00 96.01           C  
ATOM   4306  CB  PRO B 118      11.555  -2.866 -19.698  1.00 96.01           C  
ATOM   4307  HB2 PRO B 118      12.421  -3.512 -19.837  1.00 96.01           H  
ATOM   4308  HB3 PRO B 118      11.776  -2.076 -18.979  1.00 96.01           H  
ATOM   4309  O   PRO B 118      10.826  -4.820 -17.199  1.00 96.01           O  
ATOM   4310  CG  PRO B 118      11.087  -2.231 -21.002  1.00 96.01           C  
ATOM   4311  HG2 PRO B 118      11.658  -1.335 -21.245  1.00 96.01           H  
ATOM   4312  HG3 PRO B 118      11.156  -2.962 -21.807  1.00 96.01           H  
ATOM   4313  CD  PRO B 118       9.622  -1.920 -20.718  1.00 96.01           C  
ATOM   4314  HD2 PRO B 118       9.040  -1.990 -21.637  1.00 96.01           H  
ATOM   4315  HD3 PRO B 118       9.541  -0.915 -20.303  1.00 96.01           H  
ATOM   4316  N   GLN B 119       9.837  -2.831 -16.949  1.00 97.48           N  
ATOM   4317  H   GLN B 119       9.461  -2.012 -17.406  1.00 97.48           H  
ATOM   4318  CA  GLN B 119       9.729  -2.923 -15.492  1.00 97.48           C  
ATOM   4319  HA  GLN B 119      10.723  -3.114 -15.087  1.00 97.48           H  
ATOM   4320  C   GLN B 119       8.825  -4.083 -15.047  1.00 97.48           C  
ATOM   4321  CB  GLN B 119       9.217  -1.596 -14.915  1.00 97.48           C  
ATOM   4322  HB2 GLN B 119       8.255  -1.347 -15.363  1.00 97.48           H  
ATOM   4323  HB3 GLN B 119       9.074  -1.709 -13.840  1.00 97.48           H  
ATOM   4324  O   GLN B 119       9.211  -4.819 -14.140  1.00 97.48           O  
ATOM   4325  CG  GLN B 119      10.213  -0.456 -15.160  1.00 97.48           C  
ATOM   4326  HG2 GLN B 119      10.369  -0.325 -16.231  1.00 97.48           H  
ATOM   4327  HG3 GLN B 119      11.163  -0.707 -14.688  1.00 97.48           H  
ATOM   4328  CD  GLN B 119       9.736   0.868 -14.588  1.00 97.48           C  
ATOM   4329  NE2 GLN B 119       8.769   1.512 -15.203  1.00 97.48           N  
ATOM   4330 HE21 GLN B 119       8.283   1.098 -15.986  1.00 97.48           H  
ATOM   4331 HE22 GLN B 119       8.454   2.380 -14.795  1.00 97.48           H  
ATOM   4332  OE1 GLN B 119      10.225   1.329 -13.571  1.00 97.48           O  
ATOM   4333  N   GLN B 120       7.673  -4.295 -15.702  1.00 97.64           N  
ATOM   4334  H   GLN B 120       7.466  -3.720 -16.507  1.00 97.64           H  
ATOM   4335  CA  GLN B 120       6.791  -5.440 -15.426  1.00 97.64           C  
ATOM   4336  HA  GLN B 120       6.600  -5.490 -14.354  1.00 97.64           H  
ATOM   4337  C   GLN B 120       7.457  -6.766 -15.830  1.00 97.64           C  
ATOM   4338  CB  GLN B 120       5.435  -5.299 -16.151  1.00 97.64           C  
ATOM   4339  HB2 GLN B 120       5.595  -5.258 -17.228  1.00 97.64           H  
ATOM   4340  HB3 GLN B 120       4.861  -6.200 -15.932  1.00 97.64           H  
ATOM   4341  O   GLN B 120       7.334  -7.761 -15.118  1.00 97.64           O  
ATOM   4342  CG  GLN B 120       4.596  -4.078 -15.724  1.00 97.64           C  
ATOM   4343  HG2 GLN B 120       4.626  -3.995 -14.638  1.00 97.64           H  
ATOM   4344  HG3 GLN B 120       5.046  -3.172 -16.131  1.00 97.64           H  
ATOM   4345  CD  GLN B 120       3.126  -4.140 -16.170  1.00 97.64           C  
ATOM   4346  NE2 GLN B 120       2.357  -3.085 -16.016  1.00 97.64           N  
ATOM   4347 HE21 GLN B 120       1.409  -3.152 -16.356  1.00 97.64           H  
ATOM   4348 HE22 GLN B 120       2.685  -2.237 -15.576  1.00 97.64           H  
ATOM   4349  OE1 GLN B 120       2.611  -5.149 -16.635  1.00 97.64           O  
ATOM   4350  N   ARG B 121       8.204  -6.775 -16.945  1.00 97.07           N  
ATOM   4351  H   ARG B 121       8.253  -5.916 -17.474  1.00 97.07           H  
ATOM   4352  CA  ARG B 121       8.968  -7.950 -17.411  1.00 97.07           C  
ATOM   4353  HA  ARG B 121       8.293  -8.798 -17.521  1.00 97.07           H  
ATOM   4354  C   ARG B 121      10.028  -8.377 -16.398  1.00 97.07           C  
ATOM   4355  CB  ARG B 121       9.650  -7.660 -18.758  1.00 97.07           C  
ATOM   4356  HB2 ARG B 121      10.387  -6.866 -18.639  1.00 97.07           H  
ATOM   4357  HB3 ARG B 121      10.189  -8.551 -19.079  1.00 97.07           H  
ATOM   4358  O   ARG B 121      10.095  -9.545 -16.029  1.00 97.07           O  
ATOM   4359  CG  ARG B 121       8.661  -7.247 -19.847  1.00 97.07           C  
ATOM   4360  HG2 ARG B 121       8.225  -6.282 -19.591  1.00 97.07           H  
ATOM   4361  HG3 ARG B 121       7.854  -7.978 -19.890  1.00 97.07           H  
ATOM   4362  CD  ARG B 121       9.363  -7.153 -21.205  1.00 97.07           C  
ATOM   4363  HD2 ARG B 121      10.441  -7.238 -21.069  1.00 97.07           H  
ATOM   4364  HD3 ARG B 121       9.028  -7.980 -21.832  1.00 97.07           H  
ATOM   4365  NE  ARG B 121       9.068  -5.879 -21.877  1.00 97.07           N  
ATOM   4366  HE  ARG B 121       8.369  -5.275 -21.468  1.00 97.07           H  
ATOM   4367  NH1 ARG B 121      10.320  -6.241 -23.761  1.00 97.07           N  
ATOM   4368 HH11 ARG B 121      10.683  -7.096 -23.365  1.00 97.07           H  
ATOM   4369 HH12 ARG B 121      10.601  -5.980 -24.696  1.00 97.07           H  
ATOM   4370  NH2 ARG B 121       9.092  -4.385 -23.574  1.00 97.07           N  
ATOM   4371 HH21 ARG B 121       9.179  -4.224 -24.567  1.00 97.07           H  
ATOM   4372 HH22 ARG B 121       8.320  -3.943 -23.096  1.00 97.07           H  
ATOM   4373  CZ  ARG B 121       9.500  -5.508 -23.063  1.00 97.07           C  
ATOM   4374  N   LEU B 122      10.820  -7.414 -15.923  1.00 96.81           N  
ATOM   4375  H   LEU B 122      10.712  -6.484 -16.300  1.00 96.81           H  
ATOM   4376  CA  LEU B 122      11.846  -7.643 -14.909  1.00 96.81           C  
ATOM   4377  HA  LEU B 122      12.513  -8.436 -15.248  1.00 96.81           H  
ATOM   4378  C   LEU B 122      11.232  -8.122 -13.594  1.00 96.81           C  
ATOM   4379  CB  LEU B 122      12.643  -6.349 -14.676  1.00 96.81           C  
ATOM   4380  HB2 LEU B 122      11.938  -5.535 -14.511  1.00 96.81           H  
ATOM   4381  HB3 LEU B 122      13.231  -6.466 -13.766  1.00 96.81           H  
ATOM   4382  O   LEU B 122      11.766  -9.045 -12.990  1.00 96.81           O  
ATOM   4383  CG  LEU B 122      13.600  -5.969 -15.819  1.00 96.81           C  
ATOM   4384  HG  LEU B 122      13.073  -5.980 -16.773  1.00 96.81           H  
ATOM   4385  CD1 LEU B 122      14.134  -4.558 -15.571  1.00 96.81           C  
ATOM   4386 HD11 LEU B 122      13.298  -3.862 -15.503  1.00 96.81           H  
ATOM   4387 HD12 LEU B 122      14.705  -4.524 -14.643  1.00 96.81           H  
ATOM   4388 HD13 LEU B 122      14.767  -4.255 -16.405  1.00 96.81           H  
ATOM   4389  CD2 LEU B 122      14.794  -6.923 -15.912  1.00 96.81           C  
ATOM   4390 HD21 LEU B 122      15.470  -6.585 -16.698  1.00 96.81           H  
ATOM   4391 HD22 LEU B 122      15.322  -6.956 -14.959  1.00 96.81           H  
ATOM   4392 HD23 LEU B 122      14.450  -7.924 -16.171  1.00 96.81           H  
ATOM   4393  N   LEU B 123      10.111  -7.534 -13.164  1.00 98.25           N  
ATOM   4394  H   LEU B 123       9.730  -6.760 -13.688  1.00 98.25           H  
ATOM   4395  CA  LEU B 123       9.417  -7.972 -11.954  1.00 98.25           C  
ATOM   4396  HA  LEU B 123      10.115  -7.924 -11.118  1.00 98.25           H  
ATOM   4397  C   LEU B 123       8.982  -9.440 -12.052  1.00 98.25           C  
ATOM   4398  CB  LEU B 123       8.229  -7.036 -11.668  1.00 98.25           C  
ATOM   4399  HB2 LEU B 123       7.527  -7.543 -11.005  1.00 98.25           H  
ATOM   4400  HB3 LEU B 123       7.705  -6.840 -12.603  1.00 98.25           H  
ATOM   4401  O   LEU B 123       9.230 -10.184 -11.112  1.00 98.25           O  
ATOM   4402  CG  LEU B 123       8.639  -5.703 -11.013  1.00 98.25           C  
ATOM   4403  HG  LEU B 123       9.503  -5.288 -11.531  1.00 98.25           H  
ATOM   4404  CD1 LEU B 123       7.490  -4.700 -11.114  1.00 98.25           C  
ATOM   4405 HD11 LEU B 123       7.785  -3.752 -10.666  1.00 98.25           H  
ATOM   4406 HD12 LEU B 123       7.250  -4.525 -12.163  1.00 98.25           H  
ATOM   4407 HD13 LEU B 123       6.607  -5.089 -10.607  1.00 98.25           H  
ATOM   4408  CD2 LEU B 123       8.988  -5.869  -9.530  1.00 98.25           C  
ATOM   4409 HD21 LEU B 123       9.827  -6.556  -9.416  1.00 98.25           H  
ATOM   4410 HD22 LEU B 123       8.129  -6.264  -8.988  1.00 98.25           H  
ATOM   4411 HD23 LEU B 123       9.269  -4.904  -9.109  1.00 98.25           H  
ATOM   4412  N   LEU B 124       8.418  -9.886 -13.182  1.00 98.05           N  
ATOM   4413  H   LEU B 124       8.247  -9.226 -13.927  1.00 98.05           H  
ATOM   4414  CA  LEU B 124       8.031 -11.292 -13.384  1.00 98.05           C  
ATOM   4415  HA  LEU B 124       7.288 -11.564 -12.634  1.00 98.05           H  
ATOM   4416  C   LEU B 124       9.207 -12.258 -13.188  1.00 98.05           C  
ATOM   4417  CB  LEU B 124       7.428 -11.470 -14.791  1.00 98.05           C  
ATOM   4418  HB2 LEU B 124       7.443 -12.528 -15.053  1.00 98.05           H  
ATOM   4419  HB3 LEU B 124       8.064 -10.956 -15.511  1.00 98.05           H  
ATOM   4420  O   LEU B 124       9.119 -13.185 -12.380  1.00 98.05           O  
ATOM   4421  CG  LEU B 124       5.987 -10.964 -14.934  1.00 98.05           C  
ATOM   4422  HG  LEU B 124       5.883  -9.986 -14.462  1.00 98.05           H  
ATOM   4423  CD1 LEU B 124       5.645 -10.837 -16.419  1.00 98.05           C  
ATOM   4424 HD11 LEU B 124       5.800 -11.794 -16.918  1.00 98.05           H  
ATOM   4425 HD12 LEU B 124       6.288 -10.085 -16.875  1.00 98.05           H  
ATOM   4426 HD13 LEU B 124       4.605 -10.531 -16.532  1.00 98.05           H  
ATOM   4427  CD2 LEU B 124       4.984 -11.935 -14.304  1.00 98.05           C  
ATOM   4428 HD21 LEU B 124       3.986 -11.497 -14.310  1.00 98.05           H  
ATOM   4429 HD22 LEU B 124       4.968 -12.870 -14.864  1.00 98.05           H  
ATOM   4430 HD23 LEU B 124       5.262 -12.160 -13.275  1.00 98.05           H  
ATOM   4431  N   GLU B 125      10.315 -12.028 -13.897  1.00 97.63           N  
ATOM   4432  H   GLU B 125      10.321 -11.250 -14.542  1.00 97.63           H  
ATOM   4433  CA  GLU B 125      11.502 -12.889 -13.817  1.00 97.63           C  
ATOM   4434  HA  GLU B 125      11.207 -13.927 -13.974  1.00 97.63           H  
ATOM   4435  C   GLU B 125      12.150 -12.837 -12.429  1.00 97.63           C  
ATOM   4436  CB  GLU B 125      12.521 -12.510 -14.910  1.00 97.63           C  
ATOM   4437  HB2 GLU B 125      13.449 -13.047 -14.711  1.00 97.63           H  
ATOM   4438  HB3 GLU B 125      12.724 -11.440 -14.867  1.00 97.63           H  
ATOM   4439  O   GLU B 125      12.387 -13.875 -11.811  1.00 97.63           O  
ATOM   4440  CG  GLU B 125      12.032 -12.890 -16.318  1.00 97.63           C  
ATOM   4441  HG2 GLU B 125      11.778 -13.950 -16.304  1.00 97.63           H  
ATOM   4442  HG3 GLU B 125      11.126 -12.327 -16.544  1.00 97.63           H  
ATOM   4443  CD  GLU B 125      13.063 -12.660 -17.443  1.00 97.63           C  
ATOM   4444  OE1 GLU B 125      12.699 -12.944 -18.610  1.00 97.63           O  
ATOM   4445  OE2 GLU B 125      14.217 -12.242 -17.162  1.00 97.63           O  
ATOM   4446  N   VAL B 126      12.386 -11.637 -11.894  1.00 97.80           N  
ATOM   4447  H   VAL B 126      12.106 -10.817 -12.413  1.00 97.80           H  
ATOM   4448  CA  VAL B 126      13.089 -11.459 -10.615  1.00 97.80           C  
ATOM   4449  HA  VAL B 126      13.989 -12.073 -10.638  1.00 97.80           H  
ATOM   4450  C   VAL B 126      12.244 -11.965  -9.441  1.00 97.80           C  
ATOM   4451  CB  VAL B 126      13.526  -9.991 -10.434  1.00 97.80           C  
ATOM   4452  HB  VAL B 126      12.651  -9.342 -10.474  1.00 97.80           H  
ATOM   4453  O   VAL B 126      12.800 -12.529  -8.500  1.00 97.80           O  
ATOM   4454  CG1 VAL B 126      14.248  -9.746  -9.104  1.00 97.80           C  
ATOM   4455 HG11 VAL B 126      14.553  -8.703  -9.024  1.00 97.80           H  
ATOM   4456 HG12 VAL B 126      15.126 -10.390  -9.049  1.00 97.80           H  
ATOM   4457 HG13 VAL B 126      13.589  -9.977  -8.268  1.00 97.80           H  
ATOM   4458  CG2 VAL B 126      14.531  -9.566 -11.520  1.00 97.80           C  
ATOM   4459 HG21 VAL B 126      15.438 -10.165 -11.440  1.00 97.80           H  
ATOM   4460 HG22 VAL B 126      14.113  -9.720 -12.514  1.00 97.80           H  
ATOM   4461 HG23 VAL B 126      14.775  -8.510 -11.407  1.00 97.80           H  
ATOM   4462  N   SER B 127      10.914 -11.836  -9.477  1.00 98.63           N  
ATOM   4463  H   SER B 127      10.480 -11.348 -10.248  1.00 98.63           H  
ATOM   4464  CA  SER B 127      10.041 -12.442  -8.464  1.00 98.63           C  
ATOM   4465  HA  SER B 127      10.399 -12.152  -7.476  1.00 98.63           H  
ATOM   4466  C   SER B 127      10.077 -13.969  -8.515  1.00 98.63           C  
ATOM   4467  CB  SER B 127       8.594 -11.966  -8.612  1.00 98.63           C  
ATOM   4468  HB2 SER B 127       8.264 -12.108  -9.641  1.00 98.63           H  
ATOM   4469  HB3 SER B 127       7.955 -12.558  -7.957  1.00 98.63           H  
ATOM   4470  O   SER B 127      10.195 -14.590  -7.459  1.00 98.63           O  
ATOM   4471  OG  SER B 127       8.474 -10.604  -8.249  1.00 98.63           O  
ATOM   4472  HG  SER B 127       8.799 -10.489  -7.353  1.00 98.63           H  
ATOM   4473  N   TRP B 128      10.028 -14.579  -9.707  1.00 98.43           N  
ATOM   4474  H   TRP B 128       9.957 -14.020 -10.545  1.00 98.43           H  
ATOM   4475  CA  TRP B 128      10.162 -16.034  -9.854  1.00 98.43           C  
ATOM   4476  HA  TRP B 128       9.366 -16.524  -9.293  1.00 98.43           H  
ATOM   4477  C   TRP B 128      11.495 -16.529  -9.276  1.00 98.43           C  
ATOM   4478  CB  TRP B 128      10.024 -16.424 -11.333  1.00 98.43           C  
ATOM   4479  HB2 TRP B 128       9.085 -16.023 -11.714  1.00 98.43           H  
ATOM   4480  HB3 TRP B 128      10.831 -15.970 -11.909  1.00 98.43           H  
ATOM   4481  O   TRP B 128      11.522 -17.433  -8.440  1.00 98.43           O  
ATOM   4482  CG  TRP B 128      10.038 -17.902 -11.577  1.00 98.43           C  
ATOM   4483  CD1 TRP B 128      11.139 -18.689 -11.624  1.00 98.43           C  
ATOM   4484  HD1 TRP B 128      12.155 -18.343 -11.499  1.00 98.43           H  
ATOM   4485  CD2 TRP B 128       8.901 -18.803 -11.727  1.00 98.43           C  
ATOM   4486  CE2 TRP B 128       9.396 -20.137 -11.832  1.00 98.43           C  
ATOM   4487  CE3 TRP B 128       7.500 -18.629 -11.747  1.00 98.43           C  
ATOM   4488  HE3 TRP B 128       7.095 -17.633 -11.646  1.00 98.43           H  
ATOM   4489  NE1 TRP B 128      10.766 -20.012 -11.760  1.00 98.43           N  
ATOM   4490  HE1 TRP B 128      11.415 -20.777 -11.649  1.00 98.43           H  
ATOM   4491  CH2 TRP B 128       7.156 -21.037 -11.977  1.00 98.43           C  
ATOM   4492  HH2 TRP B 128       6.491 -21.886 -12.043  1.00 98.43           H  
ATOM   4493  CZ2 TRP B 128       8.544 -21.244 -11.932  1.00 98.43           C  
ATOM   4494  HZ2 TRP B 128       8.956 -22.242 -11.947  1.00 98.43           H  
ATOM   4495  CZ3 TRP B 128       6.635 -19.734 -11.885  1.00 98.43           C  
ATOM   4496  HZ3 TRP B 128       5.565 -19.588 -11.884  1.00 98.43           H  
ATOM   4497  N   GLU B 129      12.598 -15.880  -9.654  1.00 97.89           N  
ATOM   4498  H   GLU B 129      12.506 -15.157 -10.353  1.00 97.89           H  
ATOM   4499  CA  GLU B 129      13.944 -16.198  -9.165  1.00 97.89           C  
ATOM   4500  HA  GLU B 129      14.180 -17.235  -9.402  1.00 97.89           H  
ATOM   4501  C   GLU B 129      14.079 -16.026  -7.644  1.00 97.89           C  
ATOM   4502  CB  GLU B 129      14.963 -15.278  -9.854  1.00 97.89           C  
ATOM   4503  HB2 GLU B 129      14.629 -14.246  -9.744  1.00 97.89           H  
ATOM   4504  HB3 GLU B 129      15.919 -15.378  -9.339  1.00 97.89           H  
ATOM   4505  O   GLU B 129      14.752 -16.827  -6.992  1.00 97.89           O  
ATOM   4506  CG  GLU B 129      15.194 -15.582 -11.344  1.00 97.89           C  
ATOM   4507  HG2 GLU B 129      15.679 -16.554 -11.424  1.00 97.89           H  
ATOM   4508  HG3 GLU B 129      14.237 -15.649 -11.862  1.00 97.89           H  
ATOM   4509  CD  GLU B 129      16.077 -14.519 -12.029  1.00 97.89           C  
ATOM   4510  OE1 GLU B 129      16.170 -14.537 -13.279  1.00 97.89           O  
ATOM   4511  OE2 GLU B 129      16.727 -13.714 -11.315  1.00 97.89           O  
ATOM   4512  N   ALA B 130      13.457 -14.995  -7.059  1.00 98.67           N  
ATOM   4513  H   ALA B 130      12.952 -14.342  -7.641  1.00 98.67           H  
ATOM   4514  CA  ALA B 130      13.500 -14.757  -5.616  1.00 98.67           C  
ATOM   4515  HA  ALA B 130      14.543 -14.742  -5.300  1.00 98.67           H  
ATOM   4516  C   ALA B 130      12.801 -15.880  -4.833  1.00 98.67           C  
ATOM   4517  CB  ALA B 130      12.883 -13.386  -5.305  1.00 98.67           C  
ATOM   4518  HB1 ALA B 130      12.999 -13.164  -4.244  1.00 98.67           H  
ATOM   4519  HB2 ALA B 130      11.823 -13.385  -5.560  1.00 98.67           H  
ATOM   4520  HB3 ALA B 130      13.386 -12.605  -5.876  1.00 98.67           H  
ATOM   4521  O   ALA B 130      13.317 -16.305  -3.798  1.00 98.67           O  
ATOM   4522  N   ILE B 131      11.669 -16.384  -5.339  1.00 98.71           N  
ATOM   4523  H   ILE B 131      11.314 -15.990  -6.198  1.00 98.71           H  
ATOM   4524  CA  ILE B 131      10.938 -17.512  -4.741  1.00 98.71           C  
ATOM   4525  HA  ILE B 131      10.821 -17.333  -3.672  1.00 98.71           H  
ATOM   4526  C   ILE B 131      11.742 -18.812  -4.883  1.00 98.71           C  
ATOM   4527  CB  ILE B 131       9.528 -17.634  -5.357  1.00 98.71           C  
ATOM   4528  HB  ILE B 131       9.636 -17.793  -6.430  1.00 98.71           H  
ATOM   4529  O   ILE B 131      11.919 -19.537  -3.905  1.00 98.71           O  
ATOM   4530  CG1 ILE B 131       8.663 -16.372  -5.130  1.00 98.71           C  
ATOM   4531 HG12 ILE B 131       8.263 -16.377  -4.116  1.00 98.71           H  
ATOM   4532 HG13 ILE B 131       9.268 -15.472  -5.233  1.00 98.71           H  
ATOM   4533  CG2 ILE B 131       8.802 -18.837  -4.733  1.00 98.71           C  
ATOM   4534 HG21 ILE B 131       9.277 -19.774  -5.026  1.00 98.71           H  
ATOM   4535 HG22 ILE B 131       7.762 -18.869  -5.058  1.00 98.71           H  
ATOM   4536 HG23 ILE B 131       8.812 -18.753  -3.647  1.00 98.71           H  
ATOM   4537  CD1 ILE B 131       7.507 -16.268  -6.136  1.00 98.71           C  
ATOM   4538 HD11 ILE B 131       7.904 -16.192  -7.148  1.00 98.71           H  
ATOM   4539 HD12 ILE B 131       6.921 -15.375  -5.920  1.00 98.71           H  
ATOM   4540 HD13 ILE B 131       6.851 -17.137  -6.078  1.00 98.71           H  
ATOM   4541  N   GLU B 132      12.330 -19.077  -6.055  1.00 97.88           N  
ATOM   4542  H   GLU B 132      12.138 -18.478  -6.846  1.00 97.88           H  
ATOM   4543  CA  GLU B 132      13.199 -20.248  -6.242  1.00 97.88           C  
ATOM   4544  HA  GLU B 132      12.634 -21.147  -5.994  1.00 97.88           H  
ATOM   4545  C   GLU B 132      14.436 -20.217  -5.329  1.00 97.88           C  
ATOM   4546  CB  GLU B 132      13.678 -20.345  -7.698  1.00 97.88           C  
ATOM   4547  HB2 GLU B 132      14.518 -21.039  -7.729  1.00 97.88           H  
ATOM   4548  HB3 GLU B 132      14.037 -19.371  -8.030  1.00 97.88           H  
ATOM   4549  O   GLU B 132      14.861 -21.269  -4.830  1.00 97.88           O  
ATOM   4550  CG  GLU B 132      12.609 -20.864  -8.667  1.00 97.88           C  
ATOM   4551  HG2 GLU B 132      12.168 -21.766  -8.242  1.00 97.88           H  
ATOM   4552  HG3 GLU B 132      11.823 -20.118  -8.775  1.00 97.88           H  
ATOM   4553  CD  GLU B 132      13.197 -21.205 -10.049  1.00 97.88           C  
ATOM   4554  OE1 GLU B 132      12.567 -22.019 -10.767  1.00 97.88           O  
ATOM   4555  OE2 GLU B 132      14.289 -20.701 -10.398  1.00 97.88           O  
ATOM   4556  N   ARG B 133      15.018 -19.030  -5.094  1.00 97.46           N  
ATOM   4557  H   ARG B 133      14.652 -18.228  -5.588  1.00 97.46           H  
ATOM   4558  CA  ARG B 133      16.126 -18.826  -4.143  1.00 97.46           C  
ATOM   4559  HA  ARG B 133      16.854 -19.627  -4.273  1.00 97.46           H  
ATOM   4560  C   ARG B 133      15.696 -18.944  -2.679  1.00 97.46           C  
ATOM   4561  CB  ARG B 133      16.831 -17.479  -4.387  1.00 97.46           C  
ATOM   4562  HB2 ARG B 133      17.345 -17.195  -3.468  1.00 97.46           H  
ATOM   4563  HB3 ARG B 133      16.096 -16.704  -4.603  1.00 97.46           H  
ATOM   4564  O   ARG B 133      16.546 -19.256  -1.854  1.00 97.46           O  
ATOM   4565  CG  ARG B 133      17.883 -17.545  -5.509  1.00 97.46           C  
ATOM   4566  HG2 ARG B 133      18.542 -18.396  -5.336  1.00 97.46           H  
ATOM   4567  HG3 ARG B 133      17.393 -17.659  -6.475  1.00 97.46           H  
ATOM   4568  CD  ARG B 133      18.723 -16.259  -5.490  1.00 97.46           C  
ATOM   4569  HD2 ARG B 133      19.099 -16.098  -4.479  1.00 97.46           H  
ATOM   4570  HD3 ARG B 133      18.055 -15.431  -5.730  1.00 97.46           H  
ATOM   4571  NE  ARG B 133      19.877 -16.273  -6.420  1.00 97.46           N  
ATOM   4572  HE  ARG B 133      20.685 -16.815  -6.149  1.00 97.46           H  
ATOM   4573  NH1 ARG B 133      19.050 -14.788  -7.964  1.00 97.46           N  
ATOM   4574 HH11 ARG B 133      18.168 -14.819  -7.473  1.00 97.46           H  
ATOM   4575 HH12 ARG B 133      19.083 -14.397  -8.895  1.00 97.46           H  
ATOM   4576  NH2 ARG B 133      21.129 -15.567  -8.195  1.00 97.46           N  
ATOM   4577 HH21 ARG B 133      21.986 -15.936  -7.807  1.00 97.46           H  
ATOM   4578 HH22 ARG B 133      21.264 -15.017  -9.031  1.00 97.46           H  
ATOM   4579  CZ  ARG B 133      20.016 -15.548  -7.517  1.00 97.46           C  
ATOM   4580  N   ALA B 134      14.410 -18.780  -2.365  1.00 98.01           N  
ATOM   4581  H   ALA B 134      13.762 -18.501  -3.087  1.00 98.01           H  
ATOM   4582  CA  ALA B 134      13.863 -19.113  -1.049  1.00 98.01           C  
ATOM   4583  HA  ALA B 134      14.555 -18.745  -0.291  1.00 98.01           H  
ATOM   4584  C   ALA B 134      13.736 -20.630  -0.814  1.00 98.01           C  
ATOM   4585  CB  ALA B 134      12.513 -18.405  -0.852  1.00 98.01           C  
ATOM   4586  HB1 ALA B 134      12.204 -18.513   0.188  1.00 98.01           H  
ATOM   4587  HB2 ALA B 134      12.586 -17.345  -1.094  1.00 98.01           H  
ATOM   4588  HB3 ALA B 134      11.750 -18.862  -1.481  1.00 98.01           H  
ATOM   4589  O   ALA B 134      13.281 -21.044   0.246  1.00 98.01           O  
ATOM   4590  N   GLY B 135      14.099 -21.473  -1.791  1.00 97.49           N  
ATOM   4591  H   GLY B 135      14.449 -21.090  -2.658  1.00 97.49           H  
ATOM   4592  CA  GLY B 135      13.889 -22.919  -1.704  1.00 97.49           C  
ATOM   4593  HA2 GLY B 135      14.454 -23.410  -2.496  1.00 97.49           H  
ATOM   4594  HA3 GLY B 135      14.245 -23.283  -0.740  1.00 97.49           H  
ATOM   4595  C   GLY B 135      12.418 -23.314  -1.851  1.00 97.49           C  
ATOM   4596  O   GLY B 135      12.017 -24.364  -1.361  1.00 97.49           O  
ATOM   4597  N   GLN B 136      11.611 -22.491  -2.523  1.00 97.59           N  
ATOM   4598  H   GLN B 136      11.989 -21.641  -2.917  1.00 97.59           H  
ATOM   4599  CA  GLN B 136      10.178 -22.715  -2.696  1.00 97.59           C  
ATOM   4600  HA  GLN B 136       9.867 -23.592  -2.128  1.00 97.59           H  
ATOM   4601  C   GLN B 136       9.844 -22.967  -4.169  1.00 97.59           C  
ATOM   4602  CB  GLN B 136       9.410 -21.504  -2.149  1.00 97.59           C  
ATOM   4603  HB2 GLN B 136       9.745 -20.615  -2.682  1.00 97.59           H  
ATOM   4604  HB3 GLN B 136       8.345 -21.643  -2.337  1.00 97.59           H  
ATOM   4605  O   GLN B 136      10.412 -22.329  -5.053  1.00 97.59           O  
ATOM   4606  CG  GLN B 136       9.626 -21.285  -0.641  1.00 97.59           C  
ATOM   4607  HG2 GLN B 136       9.254 -22.150  -0.092  1.00 97.59           H  
ATOM   4608  HG3 GLN B 136      10.690 -21.184  -0.424  1.00 97.59           H  
ATOM   4609  CD  GLN B 136       8.930 -20.033  -0.117  1.00 97.59           C  
ATOM   4610  NE2 GLN B 136       9.036 -19.753   1.164  1.00 97.59           N  
ATOM   4611 HE21 GLN B 136       9.602 -20.327   1.772  1.00 97.59           H  
ATOM   4612 HE22 GLN B 136       8.533 -18.934   1.474  1.00 97.59           H  
ATOM   4613  OE1 GLN B 136       8.270 -19.294  -0.839  1.00 97.59           O  
ATOM   4614  N   ASP B 137       8.892 -23.869  -4.432  1.00 97.21           N  
ATOM   4615  H   ASP B 137       8.459 -24.354  -3.659  1.00 97.21           H  
ATOM   4616  CA  ASP B 137       8.251 -23.994  -5.744  1.00 97.21           C  
ATOM   4617  HA  ASP B 137       9.019 -23.986  -6.518  1.00 97.21           H  
ATOM   4618  C   ASP B 137       7.290 -22.804  -5.945  1.00 97.21           C  
ATOM   4619  CB  ASP B 137       7.520 -25.350  -5.847  1.00 97.21           C  
ATOM   4620  HB2 ASP B 137       6.868 -25.470  -4.983  1.00 97.21           H  
ATOM   4621  HB3 ASP B 137       8.266 -26.145  -5.812  1.00 97.21           H  
ATOM   4622  O   ASP B 137       6.279 -22.728  -5.239  1.00 97.21           O  
ATOM   4623  CG  ASP B 137       6.681 -25.523  -7.126  1.00 97.21           C  
ATOM   4624  OD1 ASP B 137       6.656 -24.596  -7.969  1.00 97.21           O  
ATOM   4625  OD2 ASP B 137       6.068 -26.591  -7.312  1.00 97.21           O  
ATOM   4626  N   PRO B 138       7.537 -21.898  -6.912  1.00 97.73           N  
ATOM   4627  CA  PRO B 138       6.655 -20.755  -7.142  1.00 97.73           C  
ATOM   4628  HA  PRO B 138       6.653 -20.131  -6.248  1.00 97.73           H  
ATOM   4629  C   PRO B 138       5.204 -21.141  -7.437  1.00 97.73           C  
ATOM   4630  CB  PRO B 138       7.282 -19.986  -8.308  1.00 97.73           C  
ATOM   4631  HB2 PRO B 138       7.142 -18.910  -8.207  1.00 97.73           H  
ATOM   4632  HB3 PRO B 138       6.862 -20.341  -9.249  1.00 97.73           H  
ATOM   4633  O   PRO B 138       4.290 -20.404  -7.074  1.00 97.73           O  
ATOM   4634  CG  PRO B 138       8.758 -20.372  -8.242  1.00 97.73           C  
ATOM   4635  HG2 PRO B 138       9.270 -19.777  -7.486  1.00 97.73           H  
ATOM   4636  HG3 PRO B 138       9.261 -20.268  -9.204  1.00 97.73           H  
ATOM   4637  CD  PRO B 138       8.699 -21.823  -7.790  1.00 97.73           C  
ATOM   4638  HD2 PRO B 138       9.631 -22.085  -7.290  1.00 97.73           H  
ATOM   4639  HD3 PRO B 138       8.547 -22.469  -8.655  1.00 97.73           H  
ATOM   4640  N   MET B 139       4.967 -22.306  -8.045  1.00 94.32           N  
ATOM   4641  H   MET B 139       5.740 -22.936  -8.203  1.00 94.32           H  
ATOM   4642  CA  MET B 139       3.616 -22.776  -8.349  1.00 94.32           C  
ATOM   4643  HA  MET B 139       3.007 -21.890  -8.532  1.00 94.32           H  
ATOM   4644  C   MET B 139       2.909 -23.443  -7.177  1.00 94.32           C  
ATOM   4645  CB  MET B 139       3.614 -23.656  -9.605  1.00 94.32           C  
ATOM   4646  HB2 MET B 139       2.644 -24.139  -9.720  1.00 94.32           H  
ATOM   4647  HB3 MET B 139       4.369 -24.434  -9.493  1.00 94.32           H  
ATOM   4648  O   MET B 139       1.680 -23.506  -7.177  1.00 94.32           O  
ATOM   4649  CG  MET B 139       3.908 -22.840 -10.870  1.00 94.32           C  
ATOM   4650  HG2 MET B 139       4.290 -23.532 -11.620  1.00 94.32           H  
ATOM   4651  HG3 MET B 139       4.702 -22.125 -10.658  1.00 94.32           H  
ATOM   4652  SD  MET B 139       2.507 -21.951 -11.629  1.00 94.32           S  
ATOM   4653  CE  MET B 139       1.991 -20.743 -10.372  1.00 94.32           C  
ATOM   4654  HE1 MET B 139       1.405 -21.232  -9.594  1.00 94.32           H  
ATOM   4655  HE2 MET B 139       2.864 -20.253  -9.941  1.00 94.32           H  
ATOM   4656  HE3 MET B 139       1.367 -19.983 -10.842  1.00 94.32           H  
ATOM   4657  N   ALA B 140       3.646 -23.844  -6.142  1.00 95.09           N  
ATOM   4658  H   ALA B 140       4.648 -23.729  -6.179  1.00 95.09           H  
ATOM   4659  CA  ALA B 140       3.055 -24.283  -4.883  1.00 95.09           C  
ATOM   4660  HA  ALA B 140       2.233 -24.963  -5.106  1.00 95.09           H  
ATOM   4661  C   ALA B 140       2.461 -23.116  -4.067  1.00 95.09           C  
ATOM   4662  CB  ALA B 140       4.109 -25.065  -4.094  1.00 95.09           C  
ATOM   4663  HB1 ALA B 140       4.930 -24.408  -3.808  1.00 95.09           H  
ATOM   4664  HB2 ALA B 140       4.490 -25.886  -4.700  1.00 95.09           H  
ATOM   4665  HB3 ALA B 140       3.656 -25.474  -3.190  1.00 95.09           H  
ATOM   4666  O   ALA B 140       1.677 -23.358  -3.154  1.00 95.09           O  
ATOM   4667  N   LEU B 141       2.786 -21.857  -4.405  1.00 96.99           N  
ATOM   4668  H   LEU B 141       3.465 -21.721  -5.140  1.00 96.99           H  
ATOM   4669  CA  LEU B 141       2.196 -20.664  -3.780  1.00 96.99           C  
ATOM   4670  HA  LEU B 141       2.044 -20.867  -2.720  1.00 96.99           H  
ATOM   4671  C   LEU B 141       0.813 -20.294  -4.339  1.00 96.99           C  
ATOM   4672  CB  LEU B 141       3.146 -19.462  -3.921  1.00 96.99           C  
ATOM   4673  HB2 LEU B 141       3.275 -19.246  -4.981  1.00 96.99           H  
ATOM   4674  HB3 LEU B 141       2.665 -18.594  -3.470  1.00 96.99           H  
ATOM   4675  O   LEU B 141       0.179 -19.366  -3.831  1.00 96.99           O  
ATOM   4676  CG  LEU B 141       4.530 -19.621  -3.274  1.00 96.99           C  
ATOM   4677  HG  LEU B 141       5.069 -20.443  -3.745  1.00 96.99           H  
ATOM   4678  CD1 LEU B 141       5.309 -18.326  -3.502  1.00 96.99           C  
ATOM   4679 HD11 LEU B 141       5.385 -18.141  -4.573  1.00 96.99           H  
ATOM   4680 HD12 LEU B 141       6.312 -18.429  -3.087  1.00 96.99           H  
ATOM   4681 HD13 LEU B 141       4.794 -17.492  -3.026  1.00 96.99           H  
ATOM   4682  CD2 LEU B 141       4.444 -19.871  -1.767  1.00 96.99           C  
ATOM   4683 HD21 LEU B 141       5.449 -19.897  -1.345  1.00 96.99           H  
ATOM   4684 HD22 LEU B 141       3.973 -20.835  -1.576  1.00 96.99           H  
ATOM   4685 HD23 LEU B 141       3.871 -19.080  -1.284  1.00 96.99           H  
ATOM   4686  N   ARG B 142       0.332 -20.979  -5.380  1.00 95.11           N  
ATOM   4687  H   ARG B 142       0.876 -21.751  -5.739  1.00 95.11           H  
ATOM   4688  CA  ARG B 142      -0.992 -20.721  -5.953  1.00 95.11           C  
ATOM   4689  HA  ARG B 142      -1.012 -19.685  -6.291  1.00 95.11           H  
ATOM   4690  C   ARG B 142      -2.084 -20.892  -4.888  1.00 95.11           C  
ATOM   4691  CB  ARG B 142      -1.191 -21.654  -7.152  1.00 95.11           C  
ATOM   4692  HB2 ARG B 142      -0.278 -21.662  -7.747  1.00 95.11           H  
ATOM   4693  HB3 ARG B 142      -1.379 -22.665  -6.789  1.00 95.11           H  
ATOM   4694  O   ARG B 142      -2.013 -21.807  -4.076  1.00 95.11           O  
ATOM   4695  CG  ARG B 142      -2.339 -21.195  -8.053  1.00 95.11           C  
ATOM   4696  HG2 ARG B 142      -2.093 -20.218  -8.470  1.00 95.11           H  
ATOM   4697  HG3 ARG B 142      -3.264 -21.114  -7.482  1.00 95.11           H  
ATOM   4698  CD  ARG B 142      -2.539 -22.195  -9.191  1.00 95.11           C  
ATOM   4699  HD2 ARG B 142      -1.604 -22.317  -9.739  1.00 95.11           H  
ATOM   4700  HD3 ARG B 142      -2.799 -23.162  -8.760  1.00 95.11           H  
ATOM   4701  NE  ARG B 142      -3.619 -21.773 -10.099  1.00 95.11           N  
ATOM   4702  HE  ARG B 142      -4.553 -22.056  -9.841  1.00 95.11           H  
ATOM   4703  NH1 ARG B 142      -2.373 -20.431 -11.494  1.00 95.11           N  
ATOM   4704 HH11 ARG B 142      -2.316 -19.783 -12.266  1.00 95.11           H  
ATOM   4705 HH12 ARG B 142      -1.606 -20.470 -10.838  1.00 95.11           H  
ATOM   4706  NH2 ARG B 142      -4.506 -20.875 -11.981  1.00 95.11           N  
ATOM   4707 HH21 ARG B 142      -4.435 -20.249 -12.770  1.00 95.11           H  
ATOM   4708 HH22 ARG B 142      -5.413 -21.228 -11.709  1.00 95.11           H  
ATOM   4709  CZ  ARG B 142      -3.491 -21.030 -11.183  1.00 95.11           C  
ATOM   4710  N   GLU B 143      -3.082 -20.011  -4.903  1.00 94.22           N  
ATOM   4711  H   GLU B 143      -3.021 -19.257  -5.571  1.00 94.22           H  
ATOM   4712  CA  GLU B 143      -4.172 -19.900  -3.917  1.00 94.22           C  
ATOM   4713  HA  GLU B 143      -4.827 -19.104  -4.270  1.00 94.22           H  
ATOM   4714  C   GLU B 143      -3.718 -19.471  -2.503  1.00 94.22           C  
ATOM   4715  CB  GLU B 143      -5.042 -21.174  -3.878  1.00 94.22           C  
ATOM   4716  HB2 GLU B 143      -4.454 -21.984  -3.447  1.00 94.22           H  
ATOM   4717  HB3 GLU B 143      -5.878 -21.015  -3.197  1.00 94.22           H  
ATOM   4718  O   GLU B 143      -4.518 -19.465  -1.567  1.00 94.22           O  
ATOM   4719  CG  GLU B 143      -5.591 -21.664  -5.230  1.00 94.22           C  
ATOM   4720  HG2 GLU B 143      -5.874 -22.709  -5.108  1.00 94.22           H  
ATOM   4721  HG3 GLU B 143      -4.806 -21.650  -5.986  1.00 94.22           H  
ATOM   4722  CD  GLU B 143      -6.830 -20.905  -5.723  1.00 94.22           C  
ATOM   4723  OE1 GLU B 143      -6.846 -20.573  -6.933  1.00 94.22           O  
ATOM   4724  OE2 GLU B 143      -7.788 -20.782  -4.928  1.00 94.22           O  
ATOM   4725  N   SER B 144      -2.451 -19.084  -2.306  1.00 96.34           N  
ATOM   4726  H   SER B 144      -1.809 -19.121  -3.085  1.00 96.34           H  
ATOM   4727  CA  SER B 144      -1.961 -18.643  -0.992  1.00 96.34           C  
ATOM   4728  HA  SER B 144      -2.473 -19.241  -0.238  1.00 96.34           H  
ATOM   4729  C   SER B 144      -2.276 -17.170  -0.694  1.00 96.34           C  
ATOM   4730  CB  SER B 144      -0.464 -18.927  -0.820  1.00 96.34           C  
ATOM   4731  HB2 SER B 144      -0.193 -18.799   0.228  1.00 96.34           H  
ATOM   4732  HB3 SER B 144      -0.256 -19.956  -1.115  1.00 96.34           H  
ATOM   4733  O   SER B 144      -2.368 -16.323  -1.590  1.00 96.34           O  
ATOM   4734  OG  SER B 144       0.311 -18.041  -1.603  1.00 96.34           O  
ATOM   4735  HG  SER B 144       0.266 -18.382  -2.499  1.00 96.34           H  
ATOM   4736  N   ALA B 145      -2.349 -16.835   0.597  1.00 97.70           N  
ATOM   4737  H   ALA B 145      -2.280 -17.571   1.286  1.00 97.70           H  
ATOM   4738  CA  ALA B 145      -2.396 -15.461   1.098  1.00 97.70           C  
ATOM   4739  HA  ALA B 145      -3.046 -14.880   0.442  1.00 97.70           H  
ATOM   4740  C   ALA B 145      -1.002 -14.800   1.054  1.00 97.70           C  
ATOM   4741  CB  ALA B 145      -3.031 -15.459   2.497  1.00 97.70           C  
ATOM   4742  HB1 ALA B 145      -3.130 -14.433   2.853  1.00 97.70           H  
ATOM   4743  HB2 ALA B 145      -4.022 -15.910   2.461  1.00 97.70           H  
ATOM   4744  HB3 ALA B 145      -2.407 -16.014   3.198  1.00 97.70           H  
ATOM   4745  O   ALA B 145      -0.507 -14.300   2.065  1.00 97.70           O  
ATOM   4746  N   THR B 146      -0.338 -14.832  -0.105  1.00 98.76           N  
ATOM   4747  H   THR B 146      -0.785 -15.272  -0.897  1.00 98.76           H  
ATOM   4748  CA  THR B 146       0.939 -14.139  -0.320  1.00 98.76           C  
ATOM   4749  HA  THR B 146       1.461 -14.093   0.636  1.00 98.76           H  
ATOM   4750  C   THR B 146       0.674 -12.719  -0.822  1.00 98.76           C  
ATOM   4751  CB  THR B 146       1.861 -14.899  -1.282  1.00 98.76           C  
ATOM   4752  HB  THR B 146       1.353 -15.021  -2.239  1.00 98.76           H  
ATOM   4753  O   THR B 146       0.006 -12.552  -1.840  1.00 98.76           O  
ATOM   4754  CG2 THR B 146       3.198 -14.185  -1.506  1.00 98.76           C  
ATOM   4755 HG21 THR B 146       3.036 -13.219  -1.983  1.00 98.76           H  
ATOM   4756 HG22 THR B 146       3.704 -14.029  -0.553  1.00 98.76           H  
ATOM   4757 HG23 THR B 146       3.827 -14.788  -2.160  1.00 98.76           H  
ATOM   4758  OG1 THR B 146       2.176 -16.169  -0.760  1.00 98.76           O  
ATOM   4759  HG1 THR B 146       1.507 -16.792  -1.053  1.00 98.76           H  
ATOM   4760  N   GLY B 147       1.166 -11.699  -0.114  1.00 98.87           N  
ATOM   4761  H   GLY B 147       1.717 -11.913   0.705  1.00 98.87           H  
ATOM   4762  CA  GLY B 147       1.047 -10.292  -0.524  1.00 98.87           C  
ATOM   4763  HA2 GLY B 147       1.110  -9.648   0.353  1.00 98.87           H  
ATOM   4764  HA3 GLY B 147       0.072 -10.132  -0.984  1.00 98.87           H  
ATOM   4765  C   GLY B 147       2.127  -9.859  -1.522  1.00 98.87           C  
ATOM   4766  O   GLY B 147       3.214 -10.434  -1.553  1.00 98.87           O  
ATOM   4767  N   VAL B 148       1.855  -8.825  -2.321  1.00 98.94           N  
ATOM   4768  H   VAL B 148       0.958  -8.374  -2.214  1.00 98.94           H  
ATOM   4769  CA  VAL B 148       2.783  -8.260  -3.315  1.00 98.94           C  
ATOM   4770  HA  VAL B 148       3.791  -8.623  -3.112  1.00 98.94           H  
ATOM   4771  C   VAL B 148       2.806  -6.737  -3.202  1.00 98.94           C  
ATOM   4772  CB  VAL B 148       2.413  -8.702  -4.745  1.00 98.94           C  
ATOM   4773  HB  VAL B 148       1.400  -8.370  -4.971  1.00 98.94           H  
ATOM   4774  O   VAL B 148       1.822  -6.056  -3.486  1.00 98.94           O  
ATOM   4775  CG1 VAL B 148       3.368  -8.107  -5.788  1.00 98.94           C  
ATOM   4776 HG11 VAL B 148       4.384  -8.467  -5.624  1.00 98.94           H  
ATOM   4777 HG12 VAL B 148       3.031  -8.401  -6.781  1.00 98.94           H  
ATOM   4778 HG13 VAL B 148       3.350  -7.018  -5.746  1.00 98.94           H  
ATOM   4779  CG2 VAL B 148       2.465 -10.227  -4.889  1.00 98.94           C  
ATOM   4780 HG21 VAL B 148       1.659 -10.679  -4.310  1.00 98.94           H  
ATOM   4781 HG22 VAL B 148       2.329 -10.509  -5.933  1.00 98.94           H  
ATOM   4782 HG23 VAL B 148       3.420 -10.605  -4.526  1.00 98.94           H  
ATOM   4783  N   PHE B 149       3.958  -6.189  -2.826  1.00 98.93           N  
ATOM   4784  H   PHE B 149       4.728  -6.803  -2.602  1.00 98.93           H  
ATOM   4785  CA  PHE B 149       4.157  -4.759  -2.606  1.00 98.93           C  
ATOM   4786  HA  PHE B 149       3.257  -4.208  -2.880  1.00 98.93           H  
ATOM   4787  C   PHE B 149       5.307  -4.271  -3.486  1.00 98.93           C  
ATOM   4788  CB  PHE B 149       4.430  -4.505  -1.116  1.00 98.93           C  
ATOM   4789  HB2 PHE B 149       4.564  -3.434  -0.965  1.00 98.93           H  
ATOM   4790  HB3 PHE B 149       5.365  -4.990  -0.837  1.00 98.93           H  
ATOM   4791  O   PHE B 149       6.448  -4.710  -3.325  1.00 98.93           O  
ATOM   4792  CG  PHE B 149       3.338  -4.998  -0.183  1.00 98.93           C  
ATOM   4793  CD1 PHE B 149       2.349  -4.112   0.282  1.00 98.93           C  
ATOM   4794  HD1 PHE B 149       2.358  -3.076  -0.025  1.00 98.93           H  
ATOM   4795  CD2 PHE B 149       3.315  -6.347   0.226  1.00 98.93           C  
ATOM   4796  HD2 PHE B 149       4.071  -7.032  -0.128  1.00 98.93           H  
ATOM   4797  CE1 PHE B 149       1.349  -4.570   1.158  1.00 98.93           C  
ATOM   4798  HE1 PHE B 149       0.601  -3.887   1.532  1.00 98.93           H  
ATOM   4799  CE2 PHE B 149       2.309  -6.806   1.093  1.00 98.93           C  
ATOM   4800  HE2 PHE B 149       2.291  -7.838   1.411  1.00 98.93           H  
ATOM   4801  CZ  PHE B 149       1.329  -5.916   1.561  1.00 98.93           C  
ATOM   4802  HZ  PHE B 149       0.561  -6.267   2.235  1.00 98.93           H  
ATOM   4803  N   VAL B 150       5.024  -3.367  -4.424  1.00 98.87           N  
ATOM   4804  H   VAL B 150       4.066  -3.064  -4.530  1.00 98.87           H  
ATOM   4805  CA  VAL B 150       6.007  -2.910  -5.420  1.00 98.87           C  
ATOM   4806  HA  VAL B 150       6.974  -3.368  -5.212  1.00 98.87           H  
ATOM   4807  C   VAL B 150       6.201  -1.398  -5.340  1.00 98.87           C  
ATOM   4808  CB  VAL B 150       5.598  -3.364  -6.835  1.00 98.87           C  
ATOM   4809  HB  VAL B 150       4.603  -2.981  -7.060  1.00 98.87           H  
ATOM   4810  O   VAL B 150       5.240  -0.639  -5.392  1.00 98.87           O  
ATOM   4811  CG1 VAL B 150       6.566  -2.846  -7.903  1.00 98.87           C  
ATOM   4812 HG11 VAL B 150       6.531  -1.757  -7.932  1.00 98.87           H  
ATOM   4813 HG12 VAL B 150       7.582  -3.182  -7.696  1.00 98.87           H  
ATOM   4814 HG13 VAL B 150       6.251  -3.209  -8.881  1.00 98.87           H  
ATOM   4815  CG2 VAL B 150       5.577  -4.896  -6.940  1.00 98.87           C  
ATOM   4816 HG21 VAL B 150       5.308  -5.195  -7.954  1.00 98.87           H  
ATOM   4817 HG22 VAL B 150       6.554  -5.308  -6.689  1.00 98.87           H  
ATOM   4818 HG23 VAL B 150       4.830  -5.304  -6.259  1.00 98.87           H  
ATOM   4819  N   GLY B 151       7.453  -0.949  -5.249  1.00 98.77           N  
ATOM   4820  H   GLY B 151       8.193  -1.629  -5.148  1.00 98.77           H  
ATOM   4821  CA  GLY B 151       7.823   0.459  -5.384  1.00 98.77           C  
ATOM   4822  HA2 GLY B 151       8.707   0.651  -4.776  1.00 98.77           H  
ATOM   4823  HA3 GLY B 151       7.015   1.090  -5.014  1.00 98.77           H  
ATOM   4824  C   GLY B 151       8.154   0.837  -6.830  1.00 98.77           C  
ATOM   4825  O   GLY B 151       9.109   0.298  -7.395  1.00 98.77           O  
ATOM   4826  N   MET B 152       7.415   1.783  -7.414  1.00 97.58           N  
ATOM   4827  H   MET B 152       6.669   2.208  -6.881  1.00 97.58           H  
ATOM   4828  CA  MET B 152       7.639   2.311  -8.772  1.00 97.58           C  
ATOM   4829  HA  MET B 152       8.699   2.258  -9.020  1.00 97.58           H  
ATOM   4830  C   MET B 152       7.202   3.780  -8.865  1.00 97.58           C  
ATOM   4831  CB  MET B 152       6.853   1.499  -9.813  1.00 97.58           C  
ATOM   4832  HB2 MET B 152       6.796   2.086 -10.730  1.00 97.58           H  
ATOM   4833  HB3 MET B 152       5.839   1.333  -9.449  1.00 97.58           H  
ATOM   4834  O   MET B 152       6.285   4.188  -8.166  1.00 97.58           O  
ATOM   4835  CG  MET B 152       7.493   0.155 -10.170  1.00 97.58           C  
ATOM   4836  HG2 MET B 152       7.604  -0.436  -9.261  1.00 97.58           H  
ATOM   4837  HG3 MET B 152       8.488   0.331 -10.579  1.00 97.58           H  
ATOM   4838  SD  MET B 152       6.533  -0.827 -11.355  1.00 97.58           S  
ATOM   4839  CE  MET B 152       6.768   0.162 -12.851  1.00 97.58           C  
ATOM   4840  HE1 MET B 152       6.294  -0.328 -13.701  1.00 97.58           H  
ATOM   4841  HE2 MET B 152       7.839   0.254 -13.032  1.00 97.58           H  
ATOM   4842  HE3 MET B 152       6.348   1.160 -12.726  1.00 97.58           H  
ATOM   4843  N   ILE B 153       7.828   4.562  -9.753  1.00 92.10           N  
ATOM   4844  H   ILE B 153       8.572   4.155 -10.302  1.00 92.10           H  
ATOM   4845  CA  ILE B 153       7.528   6.002  -9.930  1.00 92.10           C  
ATOM   4846  HA  ILE B 153       6.963   6.363  -9.070  1.00 92.10           H  
ATOM   4847  C   ILE B 153       6.647   6.262 -11.160  1.00 92.10           C  
ATOM   4848  CB  ILE B 153       8.844   6.817  -9.993  1.00 92.10           C  
ATOM   4849  HB  ILE B 153       9.455   6.429 -10.808  1.00 92.10           H  
ATOM   4850  O   ILE B 153       5.752   7.101 -11.141  1.00 92.10           O  
ATOM   4851  CG1 ILE B 153       9.623   6.665  -8.669  1.00 92.10           C  
ATOM   4852 HG12 ILE B 153       9.040   7.124  -7.871  1.00 92.10           H  
ATOM   4853 HG13 ILE B 153       9.712   5.609  -8.413  1.00 92.10           H  
ATOM   4854  CG2 ILE B 153       8.569   8.310 -10.257  1.00 92.10           C  
ATOM   4855 HG21 ILE B 153       8.084   8.448 -11.223  1.00 92.10           H  
ATOM   4856 HG22 ILE B 153       9.498   8.880 -10.277  1.00 92.10           H  
ATOM   4857 HG23 ILE B 153       7.915   8.700  -9.478  1.00 92.10           H  
ATOM   4858  CD1 ILE B 153      11.041   7.253  -8.693  1.00 92.10           C  
ATOM   4859 HD11 ILE B 153      11.581   6.928  -7.804  1.00 92.10           H  
ATOM   4860 HD12 ILE B 153      11.004   8.342  -8.697  1.00 92.10           H  
ATOM   4861 HD13 ILE B 153      11.570   6.902  -9.579  1.00 92.10           H  
ATOM   4862  N   GLY B 154       6.899   5.557 -12.260  1.00 86.90           N  
ATOM   4863  H   GLY B 154       7.628   4.858 -12.248  1.00 86.90           H  
ATOM   4864  CA  GLY B 154       6.199   5.768 -13.522  1.00 86.90           C  
ATOM   4865  HA2 GLY B 154       5.129   5.618 -13.379  1.00 86.90           H  
ATOM   4866  HA3 GLY B 154       6.357   6.794 -13.855  1.00 86.90           H  
ATOM   4867  C   GLY B 154       6.695   4.820 -14.604  1.00 86.90           C  
ATOM   4868  O   GLY B 154       7.585   4.002 -14.366  1.00 86.90           O  
ATOM   4869  N   SER B 155       6.126   4.950 -15.801  1.00 81.23           N  
ATOM   4870  H   SER B 155       5.398   5.640 -15.925  1.00 81.23           H  
ATOM   4871  CA  SER B 155       6.528   4.185 -16.977  1.00 81.23           C  
ATOM   4872  HA  SER B 155       7.399   3.573 -16.742  1.00 81.23           H  
ATOM   4873  C   SER B 155       6.894   5.116 -18.125  1.00 81.23           C  
ATOM   4874  CB  SER B 155       5.411   3.237 -17.408  1.00 81.23           C  
ATOM   4875  HB2 SER B 155       4.535   3.801 -17.728  1.00 81.23           H  
ATOM   4876  HB3 SER B 155       5.137   2.578 -16.584  1.00 81.23           H  
ATOM   4877  O   SER B 155       6.028   5.717 -18.757  1.00 81.23           O  
ATOM   4878  OG  SER B 155       5.913   2.474 -18.479  1.00 81.23           O  
ATOM   4879  HG  SER B 155       6.264   1.681 -18.069  1.00 81.23           H  
ATOM   4880  N   GLU B 156       8.184   5.205 -18.446  1.00 88.57           N  
ATOM   4881  H   GLU B 156       8.867   4.738 -17.866  1.00 88.57           H  
ATOM   4882  CA  GLU B 156       8.634   5.887 -19.667  1.00 88.57           C  
ATOM   4883  HA  GLU B 156       8.103   6.834 -19.766  1.00 88.57           H  
ATOM   4884  C   GLU B 156       8.323   5.065 -20.934  1.00 88.57           C  
ATOM   4885  CB  GLU B 156      10.137   6.181 -19.580  1.00 88.57           C  
ATOM   4886  HB2 GLU B 156      10.671   5.243 -19.426  1.00 88.57           H  
ATOM   4887  HB3 GLU B 156      10.452   6.611 -20.531  1.00 88.57           H  
ATOM   4888  O   GLU B 156       8.425   5.572 -22.054  1.00 88.57           O  
ATOM   4889  CG  GLU B 156      10.507   7.164 -18.455  1.00 88.57           C  
ATOM   4890  HG2 GLU B 156       9.899   8.062 -18.567  1.00 88.57           H  
ATOM   4891  HG3 GLU B 156      10.278   6.713 -17.490  1.00 88.57           H  
ATOM   4892  CD  GLU B 156      11.992   7.558 -18.490  1.00 88.57           C  
ATOM   4893  OE1 GLU B 156      12.389   8.517 -17.792  1.00 88.57           O  
ATOM   4894  OE2 GLU B 156      12.760   6.949 -19.268  1.00 88.57           O  
ATOM   4895  N   HIS B 157       7.948   3.787 -20.784  1.00 88.84           N  
ATOM   4896  H   HIS B 157       7.803   3.429 -19.850  1.00 88.84           H  
ATOM   4897  CA  HIS B 157       7.546   2.947 -21.908  1.00 88.84           C  
ATOM   4898  HA  HIS B 157       8.269   3.098 -22.710  1.00 88.84           H  
ATOM   4899  C   HIS B 157       6.177   3.363 -22.464  1.00 88.84           C  
ATOM   4900  CB  HIS B 157       7.594   1.466 -21.509  1.00 88.84           C  
ATOM   4901  HB2 HIS B 157       6.850   1.266 -20.738  1.00 88.84           H  
ATOM   4902  HB3 HIS B 157       8.564   1.237 -21.068  1.00 88.84           H  
ATOM   4903  O   HIS B 157       6.002   3.338 -23.685  1.00 88.84           O  
ATOM   4904  CG  HIS B 157       7.384   0.539 -22.681  1.00 88.84           C  
ATOM   4905  CD2 HIS B 157       6.494  -0.498 -22.771  1.00 88.84           C  
ATOM   4906  HD2 HIS B 157       5.776  -0.791 -22.018  1.00 88.84           H  
ATOM   4907  ND1 HIS B 157       8.053   0.594 -23.884  1.00 88.84           N  
ATOM   4908  HD1 HIS B 157       8.717   1.305 -24.153  1.00 88.84           H  
ATOM   4909  CE1 HIS B 157       7.592  -0.397 -24.666  1.00 88.84           C  
ATOM   4910  HE1 HIS B 157       7.905  -0.602 -25.679  1.00 88.84           H  
ATOM   4911  NE2 HIS B 157       6.665  -1.106 -24.017  1.00 88.84           N  
ATOM   4912  N   ALA B 158       5.273   3.862 -21.614  1.00 83.78           N  
ATOM   4913  H   ALA B 158       5.468   3.803 -20.625  1.00 83.78           H  
ATOM   4914  CA  ALA B 158       3.954   4.352 -22.014  1.00 83.78           C  
ATOM   4915  HA  ALA B 158       3.362   3.506 -22.362  1.00 83.78           H  
ATOM   4916  C   ALA B 158       4.023   5.386 -23.156  1.00 83.78           C  
ATOM   4917  CB  ALA B 158       3.270   4.953 -20.779  1.00 83.78           C  
ATOM   4918  HB1 ALA B 158       2.243   5.223 -21.023  1.00 83.78           H  
ATOM   4919  HB2 ALA B 158       3.803   5.845 -20.449  1.00 83.78           H  
ATOM   4920  HB3 ALA B 158       3.264   4.235 -19.959  1.00 83.78           H  
ATOM   4921  O   ALA B 158       3.326   5.243 -24.161  1.00 83.78           O  
ATOM   4922  N   GLU B 159       4.922   6.376 -23.059  1.00 77.41           N  
ATOM   4923  H   GLU B 159       5.459   6.448 -22.206  1.00 77.41           H  
ATOM   4924  CA  GLU B 159       5.119   7.401 -24.101  1.00 77.41           C  
ATOM   4925  HA  GLU B 159       4.186   7.941 -24.263  1.00 77.41           H  
ATOM   4926  C   GLU B 159       5.532   6.796 -25.450  1.00 77.41           C  
ATOM   4927  CB  GLU B 159       6.214   8.401 -23.679  1.00 77.41           C  
ATOM   4928  HB2 GLU B 159       6.608   8.874 -24.578  1.00 77.41           H  
ATOM   4929  HB3 GLU B 159       7.033   7.864 -23.200  1.00 77.41           H  
ATOM   4930  O   GLU B 159       5.106   7.266 -26.507  1.00 77.41           O  
ATOM   4931  CG  GLU B 159       5.714   9.516 -22.752  1.00 77.41           C  
ATOM   4932  HG2 GLU B 159       4.921  10.064 -23.259  1.00 77.41           H  
ATOM   4933  HG3 GLU B 159       5.294   9.059 -21.856  1.00 77.41           H  
ATOM   4934  CD  GLU B 159       6.840  10.498 -22.365  1.00 77.41           C  
ATOM   4935  OE1 GLU B 159       6.898  10.873 -21.174  1.00 77.41           O  
ATOM   4936  OE2 GLU B 159       7.669  10.880 -23.235  1.00 77.41           O  
ATOM   4937  N   ARG B 160       6.360   5.743 -25.433  1.00 79.98           N
[truncated: 1,859,851 more chars]
