# Supplementary material for: Module-Based Polyketide Synthase Engineering for de Novo Polyketide Biosynthesis
Source: ACS Synth Biol. 2023 Oct 23;12(11):3148–55. doi: 10.1021/acssynbio.3c00282 (PMC10661043; doi:10.1021/acssynbio.3c00282)
Supplement: Supplementary file 2 — sb3c00282_si_002.zip [file sb3c00282_si_002.zip › Final_PKS_Structures/menzella_pdbs/rapM3_ACP_rapM2_KSAT_dimer.pdb]

ATOM      1  N   LEU A   1      -1.356  13.203  54.532  1.00 71.31           N  
ATOM      2  H   LEU A   1      -0.377  13.451  54.518  1.00 71.31           H  
ATOM      3  H2  LEU A   1      -1.837  13.809  55.181  1.00 71.31           H  
ATOM      4  H3  LEU A   1      -1.445  12.242  54.831  1.00 71.31           H  
ATOM      5  CA  LEU A   1      -1.926  13.370  53.178  1.00 71.31           C  
ATOM      6  HA  LEU A   1      -1.823  14.418  52.895  1.00 71.31           H  
ATOM      7  C   LEU A   1      -3.433  13.132  53.180  1.00 71.31           C  
ATOM      8  CB  LEU A   1      -1.156  12.558  52.126  1.00 71.31           C  
ATOM      9  HB2 LEU A   1      -0.917  11.576  52.533  1.00 71.31           H  
ATOM     10  HB3 LEU A   1      -1.778  12.412  51.243  1.00 71.31           H  
ATOM     11  O   LEU A   1      -4.142  14.106  53.008  1.00 71.31           O  
ATOM     12  CG  LEU A   1       0.135  13.298  51.714  1.00 71.31           C  
ATOM     13  HG  LEU A   1       0.582  13.751  52.600  1.00 71.31           H  
ATOM     14  CD1 LEU A   1       1.156  12.332  51.127  1.00 71.31           C  
ATOM     15 HD11 LEU A   1       0.758  11.872  50.223  1.00 71.31           H  
ATOM     16 HD12 LEU A   1       1.406  11.547  51.842  1.00 71.31           H  
ATOM     17 HD13 LEU A   1       2.071  12.866  50.872  1.00 71.31           H  
ATOM     18  CD2 LEU A   1      -0.160  14.398  50.694  1.00 71.31           C  
ATOM     19 HD21 LEU A   1      -0.625  13.969  49.807  1.00 71.31           H  
ATOM     20 HD22 LEU A   1      -0.827  15.155  51.106  1.00 71.31           H  
ATOM     21 HD23 LEU A   1       0.767  14.885  50.390  1.00 71.31           H  
ATOM     22  N   ALA A   2      -3.938  11.929  53.486  1.00 66.56           N  
ATOM     23  H   ALA A   2      -3.339  11.116  53.479  1.00 66.56           H  
ATOM     24  CA  ALA A   2      -5.388  11.646  53.491  1.00 66.56           C  
ATOM     25  HA  ALA A   2      -5.772  11.780  52.480  1.00 66.56           H  
ATOM     26  C   ALA A   2      -6.235  12.545  54.419  1.00 66.56           C  
ATOM     27  CB  ALA A   2      -5.573  10.173  53.874  1.00 66.56           C  
ATOM     28  HB1 ALA A   2      -5.215   9.987  54.887  1.00 66.56           H  
ATOM     29  HB2 ALA A   2      -6.630   9.916  53.822  1.00 66.56           H  
ATOM     30  HB3 ALA A   2      -5.036   9.531  53.175  1.00 66.56           H  
ATOM     31  O   ALA A   2      -7.350  12.914  54.073  1.00 66.56           O  
ATOM     32  N   ALA A   3      -5.692  12.930  55.580  1.00 69.95           N  
ATOM     33  H   ALA A   3      -4.818  12.511  55.862  1.00 69.95           H  
ATOM     34  CA  ALA A   3      -6.373  13.816  56.529  1.00 69.95           C  
ATOM     35  HA  ALA A   3      -7.411  13.494  56.616  1.00 69.95           H  
ATOM     36  C   ALA A   3      -6.408  15.299  56.102  1.00 69.95           C  
ATOM     37  CB  ALA A   3      -5.702  13.650  57.899  1.00 69.95           C  
ATOM     38  HB1 ALA A   3      -5.735  12.605  58.206  1.00 69.95           H  
ATOM     39  HB2 ALA A   3      -6.240  14.245  58.637  1.00 69.95           H  
ATOM     40  HB3 ALA A   3      -4.668  13.992  57.857  1.00 69.95           H  
ATOM     41  O   ALA A   3      -7.070  16.094  56.764  1.00 69.95           O  
ATOM     42  N   LEU A   4      -5.673  15.687  55.051  1.00 77.38           N  
ATOM     43  H   LEU A   4      -5.297  14.979  54.436  1.00 77.38           H  
ATOM     44  CA  LEU A   4      -5.705  17.058  54.542  1.00 77.38           C  
ATOM     45  HA  LEU A   4      -5.682  17.752  55.382  1.00 77.38           H  
ATOM     46  C   LEU A   4      -7.017  17.298  53.796  1.00 77.38           C  
ATOM     47  CB  LEU A   4      -4.499  17.348  53.628  1.00 77.38           C  
ATOM     48  HB2 LEU A   4      -4.652  18.313  53.144  1.00 77.38           H  
ATOM     49  HB3 LEU A   4      -4.477  16.597  52.837  1.00 77.38           H  
ATOM     50  O   LEU A   4      -7.506  16.421  53.075  1.00 77.38           O  
ATOM     51  CG  LEU A   4      -3.140  17.378  54.344  1.00 77.38           C  
ATOM     52  HG  LEU A   4      -3.019  16.470  54.936  1.00 77.38           H  
ATOM     53  CD1 LEU A   4      -2.010  17.416  53.315  1.00 77.38           C  
ATOM     54 HD11 LEU A   4      -2.091  18.328  52.725  1.00 77.38           H  
ATOM     55 HD12 LEU A   4      -1.041  17.406  53.814  1.00 77.38           H  
ATOM     56 HD13 LEU A   4      -2.091  16.566  52.637  1.00 77.38           H  
ATOM     57  CD2 LEU A   4      -3.001  18.594  55.259  1.00 77.38           C  
ATOM     58 HD21 LEU A   4      -3.726  18.545  56.072  1.00 77.38           H  
ATOM     59 HD22 LEU A   4      -2.000  18.637  55.687  1.00 77.38           H  
ATOM     60 HD23 LEU A   4      -3.183  19.510  54.696  1.00 77.38           H  
ATOM     61  N   ALA A   5      -7.558  18.507  53.942  1.00 76.03           N  
ATOM     62  H   ALA A   5      -7.075  19.200  54.494  1.00 76.03           H  
ATOM     63  CA  ALA A   5      -8.672  18.949  53.118  1.00 76.03           C  
ATOM     64  HA  ALA A   5      -9.508  18.276  53.309  1.00 76.03           H  
ATOM     65  C   ALA A   5      -8.273  18.880  51.627  1.00 76.03           C  
ATOM     66  CB  ALA A   5      -9.071  20.366  53.542  1.00 76.03           C  
ATOM     67  HB1 ALA A   5      -9.915  20.711  52.945  1.00 76.03           H  
ATOM     68  HB2 ALA A   5      -9.354  20.371  54.594  1.00 76.03           H  
ATOM     69  HB3 ALA A   5      -8.232  21.046  53.399  1.00 76.03           H  
ATOM     70  O   ALA A   5      -7.106  19.119  51.316  1.00 76.03           O  
ATOM     71  N   PRO A   6      -9.201  18.587  50.697  1.00 74.13           N  
ATOM     72  CA  PRO A   6      -8.870  18.294  49.298  1.00 74.13           C  
ATOM     73  HA  PRO A   6      -8.378  17.322  49.259  1.00 74.13           H  
ATOM     74  C   PRO A   6      -7.936  19.311  48.624  1.00 74.13           C  
ATOM     75  CB  PRO A   6     -10.219  18.194  48.583  1.00 74.13           C  
ATOM     76  HB2 PRO A   6     -10.177  17.500  47.743  1.00 74.13           H  
ATOM     77  HB3 PRO A   6     -10.545  19.177  48.242  1.00 74.13           H  
ATOM     78  O   PRO A   6      -6.911  18.928  48.078  1.00 74.13           O  
ATOM     79  CG  PRO A   6     -11.160  17.704  49.681  1.00 74.13           C  
ATOM     80  HG2 PRO A   6     -12.194  17.990  49.484  1.00 74.13           H  
ATOM     81  HG3 PRO A   6     -11.074  16.622  49.776  1.00 74.13           H  
ATOM     82  CD  PRO A   6     -10.619  18.371  50.942  1.00 74.13           C  
ATOM     83  HD2 PRO A   6     -11.112  19.331  51.093  1.00 74.13           H  
ATOM     84  HD3 PRO A   6     -10.794  17.715  51.796  1.00 74.13           H  
ATOM     85  N   ALA A   7      -8.213  20.611  48.750  1.00 74.55           N  
ATOM     86  H   ALA A   7      -9.075  20.887  49.199  1.00 74.55           H  
ATOM     87  CA  ALA A   7      -7.387  21.653  48.131  1.00 74.55           C  
ATOM     88  HA  ALA A   7      -7.274  21.427  47.071  1.00 74.55           H  
ATOM     89  C   ALA A   7      -5.969  21.754  48.733  1.00 74.55           C  
ATOM     90  CB  ALA A   7      -8.137  22.982  48.273  1.00 74.55           C  
ATOM     91  HB1 ALA A   7      -9.112  22.909  47.791  1.00 74.55           H  
ATOM     92  HB2 ALA A   7      -7.567  23.769  47.781  1.00 74.55           H  
ATOM     93  HB3 ALA A   7      -8.265  23.236  49.326  1.00 74.55           H  
ATOM     94  O   ALA A   7      -4.993  22.013  48.029  1.00 74.55           O  
ATOM     95  N   GLU A   8      -5.833  21.548  50.047  1.00 81.17           N  
ATOM     96  H   GLU A   8      -6.640  21.259  50.580  1.00 81.17           H  
ATOM     97  CA  GLU A   8      -4.515  21.476  50.689  1.00 81.17           C  
ATOM     98  HA  GLU A   8      -3.897  22.311  50.356  1.00 81.17           H  
ATOM     99  C   GLU A   8      -3.783  20.189  50.301  1.00 81.17           C  
ATOM    100  CB  GLU A   8      -4.645  21.539  52.215  1.00 81.17           C  
ATOM    101  HB2 GLU A   8      -3.675  21.306  52.653  1.00 81.17           H  
ATOM    102  HB3 GLU A   8      -5.358  20.782  52.542  1.00 81.17           H  
ATOM    103  O   GLU A   8      -2.563  20.204  50.136  1.00 81.17           O  
ATOM    104  CG  GLU A   8      -5.078  22.918  52.729  1.00 81.17           C  
ATOM    105  HG2 GLU A   8      -6.068  23.153  52.336  1.00 81.17           H  
ATOM    106  HG3 GLU A   8      -4.377  23.665  52.355  1.00 81.17           H  
ATOM    107  CD  GLU A   8      -5.120  22.962  54.264  1.00 81.17           C  
ATOM    108  OE1 GLU A   8      -4.839  24.049  54.817  1.00 81.17           O  
ATOM    109  OE2 GLU A   8      -5.432  21.910  54.874  1.00 81.17           O  
ATOM    110  N   ARG A   9      -4.523  19.085  50.133  1.00 83.96           N  
ATOM    111  H   ARG A   9      -5.521  19.166  50.267  1.00 83.96           H  
ATOM    112  CA  ARG A   9      -3.992  17.790  49.708  1.00 83.96           C  
ATOM    113  HA  ARG A   9      -3.157  17.533  50.360  1.00 83.96           H  
ATOM    114  C   ARG A   9      -3.426  17.870  48.295  1.00 83.96           C  
ATOM    115  CB  ARG A   9      -5.078  16.713  49.831  1.00 83.96           C  
ATOM    116  HB2 ARG A   9      -5.833  16.873  49.061  1.00 83.96           H  
ATOM    117  HB3 ARG A   9      -5.562  16.797  50.804  1.00 83.96           H  
ATOM    118  O   ARG A   9      -2.286  17.465  48.114  1.00 83.96           O  
ATOM    119  CG  ARG A   9      -4.498  15.297  49.684  1.00 83.96           C  
ATOM    120  HG2 ARG A   9      -4.086  15.170  48.683  1.00 83.96           H  
ATOM    121  HG3 ARG A   9      -3.697  15.160  50.410  1.00 83.96           H  
ATOM    122  CD  ARG A   9      -5.573  14.231  49.928  1.00 83.96           C  
ATOM    123  HD2 ARG A   9      -5.980  14.356  50.931  1.00 83.96           H  
ATOM    124  HD3 ARG A   9      -5.110  13.246  49.859  1.00 83.96           H  
ATOM    125  NE  ARG A   9      -6.624  14.326  48.911  1.00 83.96           N  
ATOM    126  HE  ARG A   9      -6.301  14.440  47.960  1.00 83.96           H  
ATOM    127  NH1 ARG A   9      -8.491  14.624  50.203  1.00 83.96           N  
ATOM    128 HH11 ARG A   9      -7.923  14.564  51.036  1.00 83.96           H  
ATOM    129 HH12 ARG A   9      -9.490  14.768  50.258  1.00 83.96           H  
ATOM    130  NH2 ARG A   9      -8.621  14.759  47.962  1.00 83.96           N  
ATOM    131 HH21 ARG A   9      -8.145  14.853  47.076  1.00 83.96           H  
ATOM    132 HH22 ARG A   9      -9.623  14.891  47.961  1.00 83.96           H  
ATOM    133  CZ  ARG A   9      -7.909  14.559  49.034  1.00 83.96           C  
ATOM    134  N   GLU A  10      -4.141  18.467  47.348  1.00 81.87           N  
ATOM    135  H   GLU A  10      -5.104  18.696  47.551  1.00 81.87           H  
ATOM    136  CA  GLU A  10      -3.681  18.645  45.968  1.00 81.87           C  
ATOM    137  HA  GLU A  10      -3.480  17.668  45.529  1.00 81.87           H  
ATOM    138  C   GLU A  10      -2.392  19.478  45.897  1.00 81.87           C  
ATOM    139  CB  GLU A  10      -4.801  19.307  45.162  1.00 81.87           C  
ATOM    140  HB2 GLU A  10      -5.721  18.741  45.307  1.00 81.87           H  
ATOM    141  HB3 GLU A  10      -4.950  20.319  45.539  1.00 81.87           H  
ATOM    142  O   GLU A  10      -1.404  19.046  45.307  1.00 81.87           O  
ATOM    143  CG  GLU A  10      -4.480  19.349  43.662  1.00 81.87           C  
ATOM    144  HG2 GLU A  10      -4.416  18.328  43.288  1.00 81.87           H  
ATOM    145  HG3 GLU A  10      -3.509  19.823  43.518  1.00 81.87           H  
ATOM    146  CD  GLU A  10      -5.525  20.134  42.857  1.00 81.87           C  
ATOM    147  OE1 GLU A  10      -5.282  20.303  41.643  1.00 81.87           O  
ATOM    148  OE2 GLU A  10      -6.509  20.617  43.465  1.00 81.87           O  
ATOM    149  N   LYS A  11      -2.335  20.632  46.580  1.00 83.87           N  
ATOM    150  H   LYS A  11      -3.181  20.956  47.027  1.00 83.87           H  
ATOM    151  CA  LYS A  11      -1.097  21.433  46.668  1.00 83.87           C  
ATOM    152  HA  LYS A  11      -0.764  21.670  45.658  1.00 83.87           H  
ATOM    153  C   LYS A  11       0.049  20.661  47.314  1.00 83.87           C  
ATOM    154  CB  LYS A  11      -1.349  22.730  47.450  1.00 83.87           C  
ATOM    155  HB2 LYS A  11      -2.077  22.551  48.241  1.00 83.87           H  
ATOM    156  HB3 LYS A  11      -0.417  23.056  47.912  1.00 83.87           H  
ATOM    157  O   LYS A  11       1.186  20.749  46.850  1.00 83.87           O  
ATOM    158  CG  LYS A  11      -1.833  23.848  46.524  1.00 83.87           C  
ATOM    159  HG2 LYS A  11      -1.073  24.038  45.766  1.00 83.87           H  
ATOM    160  HG3 LYS A  11      -2.755  23.539  46.033  1.00 83.87           H  
ATOM    161  CD  LYS A  11      -2.084  25.131  47.323  1.00 83.87           C  
ATOM    162  HD2 LYS A  11      -1.172  25.426  47.842  1.00 83.87           H  
ATOM    163  HD3 LYS A  11      -2.873  24.942  48.051  1.00 83.87           H  
ATOM    164  CE  LYS A  11      -2.517  26.240  46.360  1.00 83.87           C  
ATOM    165  HE2 LYS A  11      -3.358  25.872  45.771  1.00 83.87           H  
ATOM    166  HE3 LYS A  11      -1.700  26.440  45.667  1.00 83.87           H  
ATOM    167  NZ  LYS A  11      -2.907  27.478  47.078  1.00 83.87           N  
ATOM    168  HZ1 LYS A  11      -3.707  27.297  47.668  1.00 83.87           H  
ATOM    169  HZ2 LYS A  11      -3.167  28.192  46.413  1.00 83.87           H  
ATOM    170  HZ3 LYS A  11      -2.145  27.822  47.644  1.00 83.87           H  
ATOM    171  N   ALA A  12      -0.232  19.914  48.382  1.00 87.58           N  
ATOM    172  H   ALA A  12      -1.182  19.895  48.726  1.00 87.58           H  
ATOM    173  CA  ALA A  12       0.767  19.079  49.034  1.00 87.58           C  
ATOM    174  HA  ALA A  12       1.632  19.697  49.273  1.00 87.58           H  
ATOM    175  C   ALA A  12       1.257  17.952  48.111  1.00 87.58           C  
ATOM    176  CB  ALA A  12       0.190  18.533  50.345  1.00 87.58           C  
ATOM    177  HB1 ALA A  12       0.945  17.933  50.853  1.00 87.58           H  
ATOM    178  HB2 ALA A  12      -0.104  19.361  50.991  1.00 87.58           H  
ATOM    179  HB3 ALA A  12      -0.682  17.912  50.141  1.00 87.58           H  
ATOM    180  O   ALA A  12       2.445  17.641  48.130  1.00 87.58           O  
ATOM    181  N   LEU A  13       0.377  17.379  47.286  1.00 91.38           N  
ATOM    182  H   LEU A  13      -0.589  17.668  47.341  1.00 91.38           H  
ATOM    183  CA  LEU A  13       0.710  16.355  46.300  1.00 91.38           C  
ATOM    184  HA  LEU A  13       1.349  15.607  46.770  1.00 91.38           H  
ATOM    185  C   LEU A  13       1.501  16.922  45.127  1.00 91.38           C  
ATOM    186  CB  LEU A  13      -0.570  15.673  45.801  1.00 91.38           C  
ATOM    187  HB2 LEU A  13      -1.304  16.437  45.543  1.00 91.38           H  
ATOM    188  HB3 LEU A  13      -0.347  15.119  44.889  1.00 91.38           H  
ATOM    189  O   LEU A  13       2.505  16.330  44.755  1.00 91.38           O  
ATOM    190  CG  LEU A  13      -1.181  14.702  46.820  1.00 91.38           C  
ATOM    191  HG  LEU A  13      -1.300  15.183  47.791  1.00 91.38           H  
ATOM    192  CD1 LEU A  13      -2.548  14.274  46.319  1.00 91.38           C  
ATOM    193 HD11 LEU A  13      -2.994  13.535  46.984  1.00 91.38           H  
ATOM    194 HD12 LEU A  13      -2.444  13.859  45.316  1.00 91.38           H  
ATOM    195 HD13 LEU A  13      -3.207  15.141  46.268  1.00 91.38           H  
ATOM    196  CD2 LEU A  13      -0.320  13.451  47.011  1.00 91.38           C  
ATOM    197 HD21 LEU A  13      -0.863  12.730  47.621  1.00 91.38           H  
ATOM    198 HD22 LEU A  13      -0.098  13.006  46.041  1.00 91.38           H  
ATOM    199 HD23 LEU A  13       0.613  13.708  47.513  1.00 91.38           H  
ATOM    200  N   LEU A  14       1.131  18.083  44.589  1.00 91.43           N  
ATOM    201  H   LEU A  14       0.253  18.493  44.874  1.00 91.43           H  
ATOM    202  CA  LEU A  14       1.907  18.735  43.536  1.00 91.43           C  
ATOM    203  HA  LEU A  14       2.038  18.030  42.715  1.00 91.43           H  
ATOM    204  C   LEU A  14       3.304  19.082  44.024  1.00 91.43           C  
ATOM    205  CB  LEU A  14       1.162  19.975  43.026  1.00 91.43           C  
ATOM    206  HB2 LEU A  14       1.017  20.673  43.851  1.00 91.43           H  
ATOM    207  HB3 LEU A  14       0.180  19.670  42.667  1.00 91.43           H  
ATOM    208  O   LEU A  14       4.291  18.764  43.364  1.00 91.43           O  
ATOM    209  CG  LEU A  14       1.915  20.691  41.887  1.00 91.43           C  
ATOM    210  HG  LEU A  14       2.866  21.075  42.255  1.00 91.43           H  
ATOM    211  CD1 LEU A  14       2.180  19.738  40.722  1.00 91.43           C  
ATOM    212 HD11 LEU A  14       3.019  19.082  40.953  1.00 91.43           H  
ATOM    213 HD12 LEU A  14       1.292  19.131  40.545  1.00 91.43           H  
ATOM    214 HD13 LEU A  14       2.424  20.292  39.815  1.00 91.43           H  
ATOM    215  CD2 LEU A  14       1.089  21.880  41.404  1.00 91.43           C  
ATOM    216 HD21 LEU A  14       1.634  22.417  40.628  1.00 91.43           H  
ATOM    217 HD22 LEU A  14       0.891  22.559  42.233  1.00 91.43           H  
ATOM    218 HD23 LEU A  14       0.143  21.530  40.991  1.00 91.43           H  
ATOM    219  N   LYS A  15       3.397  19.657  45.226  1.00 87.25           N  
ATOM    220  H   LYS A  15       2.546  19.900  45.713  1.00 87.25           H  
ATOM    221  CA  LYS A  15       4.689  19.892  45.861  1.00 87.25           C  
ATOM    222  HA  LYS A  15       5.286  20.513  45.193  1.00 87.25           H  
ATOM    223  C   LYS A  15       5.455  18.580  46.036  1.00 87.25           C  
ATOM    224  CB  LYS A  15       4.496  20.623  47.192  1.00 87.25           C  
ATOM    225  HB2 LYS A  15       3.838  21.481  47.051  1.00 87.25           H  
ATOM    226  HB3 LYS A  15       4.049  19.945  47.919  1.00 87.25           H  
ATOM    227  O   LYS A  15       6.634  18.545  45.716  1.00 87.25           O  
ATOM    228  CG  LYS A  15       5.857  21.118  47.690  1.00 87.25           C  
ATOM    229  HG2 LYS A  15       6.580  20.306  47.616  1.00 87.25           H  
ATOM    230  HG3 LYS A  15       6.194  21.939  47.057  1.00 87.25           H  
ATOM    231  CD  LYS A  15       5.806  21.579  49.148  1.00 87.25           C  
ATOM    232  HD2 LYS A  15       5.499  20.739  49.772  1.00 87.25           H  
ATOM    233  HD3 LYS A  15       5.071  22.377  49.250  1.00 87.25           H  
ATOM    234  CE  LYS A  15       7.175  22.085  49.626  1.00 87.25           C  
ATOM    235  HE2 LYS A  15       7.113  22.275  50.697  1.00 87.25           H  
ATOM    236  HE3 LYS A  15       7.388  23.030  49.126  1.00 87.25           H  
ATOM    237  NZ  LYS A  15       8.281  21.131  49.346  1.00 87.25           N  
ATOM    238  HZ1 LYS A  15       8.065  20.159  49.517  1.00 87.25           H  
ATOM    239  HZ2 LYS A  15       9.162  21.358  49.785  1.00 87.25           H  
ATOM    240  HZ3 LYS A  15       8.500  21.047  48.364  1.00 87.25           H  
ATOM    241  N   LEU A  16       4.802  17.506  46.486  1.00 89.44           N  
ATOM    242  H   LEU A  16       3.831  17.606  46.745  1.00 89.44           H  
ATOM    243  CA  LEU A  16       5.431  16.195  46.646  1.00 89.44           C  
ATOM    244  HA  LEU A  16       6.287  16.320  47.308  1.00 89.44           H  
ATOM    245  C   LEU A  16       5.962  15.640  45.317  1.00 89.44           C  
ATOM    246  CB  LEU A  16       4.421  15.228  47.293  1.00 89.44           C  
ATOM    247  HB2 LEU A  16       3.522  15.202  46.678  1.00 89.44           H  
ATOM    248  HB3 LEU A  16       4.148  15.602  48.279  1.00 89.44           H  
ATOM    249  O   LEU A  16       7.060  15.087  45.293  1.00 89.44           O  
ATOM    250  CG  LEU A  16       4.928  13.784  47.426  1.00 89.44           C  
ATOM    251  HG  LEU A  16       5.272  13.421  46.457  1.00 89.44           H  
ATOM    252  CD1 LEU A  16       6.082  13.700  48.425  1.00 89.44           C  
ATOM    253 HD11 LEU A  16       5.726  13.870  49.441  1.00 89.44           H  
ATOM    254 HD12 LEU A  16       6.554  12.721  48.337  1.00 89.44           H  
ATOM    255 HD13 LEU A  16       6.853  14.431  48.182  1.00 89.44           H  
ATOM    256  CD2 LEU A  16       3.778  12.879  47.868  1.00 89.44           C  
ATOM    257 HD21 LEU A  16       4.123  11.846  47.917  1.00 89.44           H  
ATOM    258 HD22 LEU A  16       3.404  13.193  48.842  1.00 89.44           H  
ATOM    259 HD23 LEU A  16       2.974  12.933  47.134  1.00 89.44           H  
ATOM    260  N   VAL A  17       5.211  15.781  44.225  1.00 92.22           N  
ATOM    261  H   VAL A  17       4.301  16.209  44.320  1.00 92.22           H  
ATOM    262  CA  VAL A  17       5.631  15.335  42.893  1.00 92.22           C  
ATOM    263  HA  VAL A  17       6.025  14.322  42.968  1.00 92.22           H  
ATOM    264  C   VAL A  17       6.786  16.180  42.379  1.00 92.22           C  
ATOM    265  CB  VAL A  17       4.458  15.308  41.899  1.00 92.22           C  
ATOM    266  HB  VAL A  17       3.997  16.294  41.842  1.00 92.22           H  
ATOM    267  O   VAL A  17       7.784  15.608  41.955  1.00 92.22           O  
ATOM    268  CG1 VAL A  17       4.945  14.893  40.510  1.00 92.22           C  
ATOM    269 HG11 VAL A  17       4.083  14.771  39.855  1.00 92.22           H  
ATOM    270 HG12 VAL A  17       5.603  15.653  40.088  1.00 92.22           H  
ATOM    271 HG13 VAL A  17       5.490  13.950  40.568  1.00 92.22           H  
ATOM    272  CG2 VAL A  17       3.400  14.272  42.296  1.00 92.22           C  
ATOM    273 HG21 VAL A  17       3.063  14.429  43.320  1.00 92.22           H  
ATOM    274 HG22 VAL A  17       3.806  13.264  42.212  1.00 92.22           H  
ATOM    275 HG23 VAL A  17       2.540  14.362  41.631  1.00 92.22           H  
ATOM    276  N   CYS A  18       6.714  17.509  42.476  1.00 90.35           N  
ATOM    277  H   CYS A  18       5.858  17.935  42.802  1.00 90.35           H  
ATOM    278  CA  CYS A  18       7.819  18.380  42.081  1.00 90.35           C  
ATOM    279  HA  CYS A  18       8.104  18.141  41.056  1.00 90.35           H  
ATOM    280  C   CYS A  18       9.066  18.162  42.950  1.00 90.35           C  
ATOM    281  CB  CYS A  18       7.379  19.848  42.121  1.00 90.35           C  
ATOM    282  HB2 CYS A  18       8.254  20.474  41.945  1.00 90.35           H  
ATOM    283  HB3 CYS A  18       6.959  20.087  43.099  1.00 90.35           H  
ATOM    284  O   CYS A  18      10.164  18.114  42.410  1.00 90.35           O  
ATOM    285  SG  CYS A  18       6.166  20.201  40.819  1.00 90.35           S  
ATOM    286  HG  CYS A  18       6.654  21.393  40.467  1.00 90.35           H  
ATOM    287  N   ASP A  19       8.922  17.978  44.268  1.00 88.34           N  
ATOM    288  H   ASP A  19       8.000  18.072  44.669  1.00 88.34           H  
ATOM    289  CA  ASP A  19      10.036  17.653  45.173  1.00 88.34           C  
ATOM    290  HA  ASP A  19      10.816  18.411  45.098  1.00 88.34           H  
ATOM    291  C   ASP A  19      10.657  16.300  44.784  1.00 88.34           C  
ATOM    292  CB  ASP A  19       9.569  17.551  46.643  1.00 88.34           C  
ATOM    293  HB2 ASP A  19      10.369  17.068  47.205  1.00 88.34           H  
ATOM    294  HB3 ASP A  19       8.712  16.879  46.685  1.00 88.34           H  
ATOM    295  O   ASP A  19      11.879  16.169  44.723  1.00 88.34           O  
ATOM    296  CG  ASP A  19       9.218  18.833  47.420  1.00 88.34           C  
ATOM    297  OD1 ASP A  19       9.650  19.967  47.117  1.00 88.34           O  
ATOM    298  OD2 ASP A  19       8.538  18.702  48.467  1.00 88.34           O  
ATOM    299  N   SER A  20       9.824  15.292  44.498  1.00 89.68           N  
ATOM    300  H   SER A  20       8.830  15.461  44.562  1.00 89.68           H  
ATOM    301  CA  SER A  20      10.290  13.954  44.110  1.00 89.68           C  
ATOM    302  HA  SER A  20      11.030  13.620  44.837  1.00 89.68           H  
ATOM    303  C   SER A  20      10.974  13.972  42.745  1.00 89.68           C  
ATOM    304  CB  SER A  20       9.145  12.935  44.104  1.00 89.68           C  
ATOM    305  HB2 SER A  20       8.391  13.232  43.375  1.00 89.68           H  
ATOM    306  HB3 SER A  20       9.543  11.960  43.826  1.00 89.68           H  
ATOM    307  O   SER A  20      12.026  13.364  42.583  1.00 89.68           O  
ATOM    308  OG  SER A  20       8.549  12.837  45.382  1.00 89.68           O  
ATOM    309  HG  SER A  20       8.022  13.631  45.491  1.00 89.68           H  
ATOM    310  N   ALA A  21      10.423  14.703  41.778  1.00 88.50           N  
ATOM    311  H   ALA A  21       9.548  15.173  41.962  1.00 88.50           H  
ATOM    312  CA  ALA A  21      11.007  14.856  40.452  1.00 88.50           C  
ATOM    313  HA  ALA A  21      11.235  13.871  40.044  1.00 88.50           H  
ATOM    314  C   ALA A  21      12.318  15.641  40.512  1.00 88.50           C  
ATOM    315  CB  ALA A  21       9.977  15.529  39.546  1.00 88.50           C  
ATOM    316  HB1 ALA A  21       9.071  14.922  39.530  1.00 88.50           H  
ATOM    317  HB2 ALA A  21       9.737  16.523  39.925  1.00 88.50           H  
ATOM    318  HB3 ALA A  21      10.375  15.612  38.535  1.00 88.50           H  
ATOM    319  O   ALA A  21      13.298  15.219  39.910  1.00 88.50           O  
ATOM    320  N   ALA A  22      12.371  16.723  41.297  1.00 84.61           N  
ATOM    321  H   ALA A  22      11.528  17.033  41.758  1.00 84.61           H  
ATOM    322  CA  ALA A  22      13.596  17.478  41.547  1.00 84.61           C  
ATOM    323  HA  ALA A  22      13.967  17.886  40.606  1.00 84.61           H  
ATOM    324  C   ALA A  22      14.687  16.575  42.112  1.00 84.61           C  
ATOM    325  CB  ALA A  22      13.306  18.628  42.520  1.00 84.61           C  
ATOM    326  HB1 ALA A  22      12.580  19.316  42.087  1.00 84.61           H  
ATOM    327  HB2 ALA A  22      14.224  19.175  42.736  1.00 84.61           H  
ATOM    328  HB3 ALA A  22      12.904  18.241  43.457  1.00 84.61           H  
ATOM    329  O   ALA A  22      15.798  16.558  41.595  1.00 84.61           O  
ATOM    330  N   MET A  23      14.347  15.787  43.133  1.00 84.12           N  
ATOM    331  H   MET A  23      13.415  15.872  43.514  1.00 84.12           H  
ATOM    332  CA  MET A  23      15.281  14.875  43.780  1.00 84.12           C  
ATOM    333  HA  MET A  23      16.119  15.453  44.170  1.00 84.12           H  
ATOM    334  C   MET A  23      15.850  13.844  42.800  1.00 84.12           C  
ATOM    335  CB  MET A  23      14.548  14.212  44.949  1.00 84.12           C  
ATOM    336  HB2 MET A  23      13.680  13.684  44.555  1.00 84.12           H  
ATOM    337  HB3 MET A  23      14.204  14.989  45.631  1.00 84.12           H  
ATOM    338  O   MET A  23      17.054  13.605  42.813  1.00 84.12           O  
ATOM    339  CG  MET A  23      15.420  13.229  45.736  1.00 84.12           C  
ATOM    340  HG2 MET A  23      16.346  13.728  46.022  1.00 84.12           H  
ATOM    341  HG3 MET A  23      15.676  12.396  45.081  1.00 84.12           H  
ATOM    342  SD  MET A  23      14.647  12.547  47.236  1.00 84.12           S  
ATOM    343  CE  MET A  23      12.978  12.175  46.624  1.00 84.12           C  
ATOM    344  HE1 MET A  23      12.434  11.600  47.374  1.00 84.12           H  
ATOM    345  HE2 MET A  23      13.042  11.597  45.702  1.00 84.12           H  
ATOM    346  HE3 MET A  23      12.441  13.105  46.438  1.00 84.12           H  
ATOM    347  N   VAL A  24      15.009  13.270  41.940  1.00 81.25           N  
ATOM    348  H   VAL A  24      14.029  13.510  41.985  1.00 81.25           H  
ATOM    349  CA  VAL A  24      15.438  12.286  40.940  1.00 81.25           C  
ATOM    350  HA  VAL A  24      16.077  11.542  41.415  1.00 81.25           H  
ATOM    351  C   VAL A  24      16.277  12.932  39.832  1.00 81.25           C  
ATOM    352  CB  VAL A  24      14.204  11.565  40.393  1.00 81.25           C  
ATOM    353  HB  VAL A  24      13.475  12.298  40.048  1.00 81.25           H  
ATOM    354  O   VAL A  24      17.310  12.393  39.459  1.00 81.25           O  
ATOM    355  CG1 VAL A  24      14.568  10.659  39.238  1.00 81.25           C  
ATOM    356 HG11 VAL A  24      13.654  10.176  38.893  1.00 81.25           H  
ATOM    357 HG12 VAL A  24      15.302   9.915  39.548  1.00 81.25           H  
ATOM    358 HG13 VAL A  24      14.972  11.256  38.419  1.00 81.25           H  
ATOM    359  CG2 VAL A  24      13.557  10.681  41.466  1.00 81.25           C  
ATOM    360 HG21 VAL A  24      13.314  11.258  42.358  1.00 81.25           H  
ATOM    361 HG22 VAL A  24      12.642  10.246  41.065  1.00 81.25           H  
ATOM    362 HG23 VAL A  24      14.246   9.884  41.746  1.00 81.25           H  
ATOM    363  N   LEU A  25      15.900  14.123  39.363  1.00 76.26           N  
ATOM    364  H   LEU A  25      15.032  14.511  39.704  1.00 76.26           H  
ATOM    365  CA  LEU A  25      16.633  14.896  38.351  1.00 76.26           C  
ATOM    366  HA  LEU A  25      16.942  14.224  37.550  1.00 76.26           H  
ATOM    367  C   LEU A  25      17.921  15.558  38.878  1.00 76.26           C  
ATOM    368  CB  LEU A  25      15.674  15.951  37.784  1.00 76.26           C  
ATOM    369  HB2 LEU A  25      15.188  16.453  38.621  1.00 76.26           H  
ATOM    370  HB3 LEU A  25      16.241  16.702  37.234  1.00 76.26           H  
ATOM    371  O   LEU A  25      18.662  16.178  38.118  1.00 76.26           O  
ATOM    372  CG  LEU A  25      14.608  15.364  36.847  1.00 76.26           C  
ATOM    373  HG  LEU A  25      14.164  14.470  37.284  1.00 76.26           H  
ATOM    374  CD1 LEU A  25      13.503  16.390  36.628  1.00 76.26           C  
ATOM    375 HD11 LEU A  25      12.990  16.563  37.574  1.00 76.26           H  
ATOM    376 HD12 LEU A  25      12.780  16.002  35.911  1.00 76.26           H  
ATOM    377 HD13 LEU A  25      13.936  17.319  36.257  1.00 76.26           H  
ATOM    378  CD2 LEU A  25      15.230  15.015  35.503  1.00 76.26           C  
ATOM    379 HD21 LEU A  25      15.828  15.851  35.143  1.00 76.26           H  
ATOM    380 HD22 LEU A  25      14.450  14.788  34.776  1.00 76.26           H  
ATOM    381 HD23 LEU A  25      15.888  14.151  35.600  1.00 76.26           H  
ATOM    382  N   GLY A  26      18.195  15.461  40.181  1.00 73.57           N  
ATOM    383  H   GLY A  26      17.558  14.928  40.756  1.00 73.57           H  
ATOM    384  CA  GLY A  26      19.357  16.085  40.817  1.00 73.57           C  
ATOM    385  HA2 GLY A  26      20.238  15.912  40.199  1.00 73.57           H  
ATOM    386  HA3 GLY A  26      19.512  15.609  41.785  1.00 73.57           H  
ATOM    387  C   GLY A  26      19.223  17.596  41.050  1.00 73.57           C  
ATOM    388  O   GLY A  26      20.223  18.273  41.295  1.00 73.57           O  
ATOM    389  N   HIS A  27      18.008  18.143  41.005  1.00 77.03           N  
ATOM    390  H   HIS A  27      17.224  17.519  40.876  1.00 77.03           H  
ATOM    391  CA  HIS A  27      17.731  19.523  41.395  1.00 77.03           C  
ATOM    392  HA  HIS A  27      18.568  20.139  41.069  1.00 77.03           H  
ATOM    393  C   HIS A  27      17.619  19.660  42.922  1.00 77.03           C  
ATOM    394  CB  HIS A  27      16.477  20.042  40.685  1.00 77.03           C  
ATOM    395  HB2 HIS A  27      15.640  19.381  40.908  1.00 77.03           H  
ATOM    396  HB3 HIS A  27      16.236  21.031  41.074  1.00 77.03           H  
ATOM    397  O   HIS A  27      17.058  18.812  43.611  1.00 77.03           O  
ATOM    398  CG  HIS A  27      16.631  20.147  39.190  1.00 77.03           C  
ATOM    399  CD2 HIS A  27      15.961  19.419  38.247  1.00 77.03           C  
ATOM    400  HD2 HIS A  27      15.230  18.648  38.440  1.00 77.03           H  
ATOM    401  ND1 HIS A  27      17.477  20.997  38.512  1.00 77.03           N  
ATOM    402  HD1 HIS A  27      18.129  21.650  38.922  1.00 77.03           H  
ATOM    403  CE1 HIS A  27      17.318  20.779  37.195  1.00 77.03           C  
ATOM    404  HE1 HIS A  27      17.850  21.285  36.404  1.00 77.03           H  
ATOM    405  NE2 HIS A  27      16.393  19.837  36.989  1.00 77.03           N  
ATOM    406  N   ALA A  28      18.138  20.765  43.466  1.00 70.37           N  
ATOM    407  H   ALA A  28      18.596  21.429  42.858  1.00 70.37           H  
ATOM    408  CA  ALA A  28      18.158  21.010  44.912  1.00 70.37           C  
ATOM    409  HA  ALA A  28      18.511  20.107  45.410  1.00 70.37           H  
ATOM    410  C   ALA A  28      16.778  21.342  45.511  1.00 70.37           C  
ATOM    411  CB  ALA A  28      19.155  22.144  45.185  1.00 70.37           C  
ATOM    412  HB1 ALA A  28      18.816  23.062  44.705  1.00 70.37           H  
ATOM    413  HB2 ALA A  28      20.139  21.872  44.802  1.00 70.37           H  
ATOM    414  HB3 ALA A  28      19.227  22.310  46.260  1.00 70.37           H  
ATOM    415  O   ALA A  28      16.595  21.230  46.722  1.00 70.37           O  
ATOM    416  N   ASP A  29      15.832  21.802  44.691  1.00 70.58           N  
ATOM    417  H   ASP A  29      16.008  21.813  43.696  1.00 70.58           H  
ATOM    418  CA  ASP A  29      14.516  22.266  45.127  1.00 70.58           C  
ATOM    419  HA  ASP A  29      14.206  21.705  46.008  1.00 70.58           H  
ATOM    420  C   ASP A  29      13.474  22.048  44.017  1.00 70.58           C  
ATOM    421  CB  ASP A  29      14.642  23.753  45.501  1.00 70.58           C  
ATOM    422  HB2 ASP A  29      15.496  23.873  46.168  1.00 70.58           H  
ATOM    423  HB3 ASP A  29      14.846  24.329  44.599  1.00 70.58           H  
ATOM    424  O   ASP A  29      13.768  22.231  42.835  1.00 70.58           O  
ATOM    425  CG  ASP A  29      13.424  24.358  46.198  1.00 70.58           C  
ATOM    426  OD1 ASP A  29      12.309  23.808  46.154  1.00 70.58           O  
ATOM    427  OD2 ASP A  29      13.592  25.467  46.746  1.00 70.58           O  
ATOM    428  N   ALA A  30      12.238  21.727  44.404  1.00 73.71           N  
ATOM    429  H   ALA A  30      12.056  21.722  45.397  1.00 73.71           H  
ATOM    430  CA  ALA A  30      11.066  21.647  43.535  1.00 73.71           C  
ATOM    431  HA  ALA A  30      11.165  20.800  42.856  1.00 73.71           H  
ATOM    432  C   ALA A  30      10.823  22.896  42.685  1.00 73.71           C  
ATOM    433  CB  ALA A  30       9.843  21.429  44.422  1.00 73.71           C  
ATOM    434  HB1 ALA A  30       9.871  20.405  44.793  1.00 73.71           H  
ATOM    435  HB2 ALA A  30       8.927  21.560  43.846  1.00 73.71           H  
ATOM    436  HB3 ALA A  30       9.842  22.129  45.257  1.00 73.71           H  
ATOM    437  O   ALA A  30      10.207  22.790  41.631  1.00 73.71           O  
ATOM    438  N   ARG A  31      11.306  24.075  43.103  1.00 71.53           N  
ATOM    439  H   ARG A  31      11.752  24.089  44.009  1.00 71.53           H  
ATOM    440  CA  ARG A  31      11.201  25.315  42.306  1.00 71.53           C  
ATOM    441  HA  ARG A  31      10.150  25.507  42.090  1.00 71.53           H  
ATOM    442  C   ARG A  31      11.861  25.214  40.927  1.00 71.53           C  
ATOM    443  CB  ARG A  31      11.786  26.498  43.090  1.00 71.53           C  
ATOM    444  HB2 ARG A  31      11.907  27.344  42.414  1.00 71.53           H  
ATOM    445  HB3 ARG A  31      12.765  26.228  43.484  1.00 71.53           H  
ATOM    446  O   ARG A  31      11.514  25.985  40.040  1.00 71.53           O  
ATOM    447  CG  ARG A  31      10.853  26.924  44.231  1.00 71.53           C  
ATOM    448  HG2 ARG A  31      10.705  26.098  44.927  1.00 71.53           H  
ATOM    449  HG3 ARG A  31       9.886  27.190  43.803  1.00 71.53           H  
ATOM    450  CD  ARG A  31      11.399  28.142  44.984  1.00 71.53           C  
ATOM    451  HD2 ARG A  31      10.579  28.585  45.550  1.00 71.53           H  
ATOM    452  HD3 ARG A  31      11.760  28.877  44.264  1.00 71.53           H  
ATOM    453  NE  ARG A  31      12.466  27.762  45.918  1.00 71.53           N  
ATOM    454  HE  ARG A  31      12.626  26.775  46.060  1.00 71.53           H  
ATOM    455  NH1 ARG A  31      13.160  29.835  46.602  1.00 71.53           N  
ATOM    456 HH11 ARG A  31      13.774  30.411  47.160  1.00 71.53           H  
ATOM    457 HH12 ARG A  31      12.505  30.240  45.949  1.00 71.53           H  
ATOM    458  NH2 ARG A  31      14.091  27.990  47.464  1.00 71.53           N  
ATOM    459 HH21 ARG A  31      14.109  26.981  47.429  1.00 71.53           H  
ATOM    460 HH22 ARG A  31      14.738  28.521  48.029  1.00 71.53           H  
ATOM    461  CZ  ARG A  31      13.233  28.535  46.655  1.00 71.53           C  
ATOM    462  N   SER A  32      12.795  24.281  40.743  1.00 72.34           N  
ATOM    463  H   SER A  32      13.056  23.696  41.524  1.00 72.34           H  
ATOM    464  CA  SER A  32      13.422  23.996  39.448  1.00 72.34           C  
ATOM    465  HA  SER A  32      13.620  24.933  38.927  1.00 72.34           H  
ATOM    466  C   SER A  32      12.550  23.146  38.522  1.00 72.34           C  
ATOM    467  CB  SER A  32      14.750  23.271  39.676  1.00 72.34           C  
ATOM    468  HB2 SER A  32      14.551  22.291  40.109  1.00 72.34           H  
ATOM    469  HB3 SER A  32      15.261  23.137  38.723  1.00 72.34           H  
ATOM    470  O   SER A  32      12.880  23.009  37.349  1.00 72.34           O  
ATOM    471  OG  SER A  32      15.572  24.018  40.560  1.00 72.34           O  
ATOM    472  HG  SER A  32      15.647  24.902  40.195  1.00 72.34           H  
ATOM    473  N   ILE A  33      11.461  22.571  39.035  1.00 82.80           N  
ATOM    474  H   ILE A  33      11.208  22.768  39.993  1.00 82.80           H  
ATOM    475  CA  ILE A  33      10.563  21.691  38.295  1.00 82.80           C  
ATOM    476  HA  ILE A  33      11.070  21.329  37.401  1.00 82.80           H  
ATOM    477  C   ILE A  33       9.319  22.481  37.887  1.00 82.80           C  
ATOM    478  CB  ILE A  33      10.217  20.444  39.131  1.00 82.80           C  
ATOM    479  HB  ILE A  33       9.719  20.757  40.049  1.00 82.80           H  
ATOM    480  O   ILE A  33       8.431  22.694  38.719  1.00 82.80           O  
ATOM    481  CG1 ILE A  33      11.482  19.670  39.540  1.00 82.80           C  
ATOM    482 HG12 ILE A  33      11.168  18.785  40.095  1.00 82.80           H  
ATOM    483 HG13 ILE A  33      12.078  20.293  40.206  1.00 82.80           H  
ATOM    484  CG2 ILE A  33       9.246  19.527  38.371  1.00 82.80           C  
ATOM    485 HG21 ILE A  33       9.119  18.584  38.901  1.00 82.80           H  
ATOM    486 HG22 ILE A  33       8.271  20.010  38.300  1.00 82.80           H  
ATOM    487 HG23 ILE A  33       9.609  19.331  37.362  1.00 82.80           H  
ATOM    488  CD1 ILE A  33      12.377  19.218  38.383  1.00 82.80           C  
ATOM    489 HD11 ILE A  33      12.876  20.073  37.925  1.00 82.80           H  
ATOM    490 HD12 ILE A  33      11.795  18.687  37.630  1.00 82.80           H  
ATOM    491 HD13 ILE A  33      13.133  18.536  38.771  1.00 82.80           H  
ATOM    492  N   PRO A  34       9.211  22.925  36.622  1.00 79.17           N  
ATOM    493  CA  PRO A  34       7.974  23.501  36.125  1.00 79.17           C  
ATOM    494  HA  PRO A  34       7.708  24.370  36.727  1.00 79.17           H  
ATOM    495  C   PRO A  34       6.862  22.454  36.227  1.00 79.17           C  
ATOM    496  CB  PRO A  34       8.260  23.957  34.691  1.00 79.17           C  
ATOM    497  HB2 PRO A  34       8.555  25.006  34.700  1.00 79.17           H  
ATOM    498  HB3 PRO A  34       7.405  23.813  34.031  1.00 79.17           H  
ATOM    499  O   PRO A  34       6.931  21.386  35.625  1.00 79.17           O  
ATOM    500  CG  PRO A  34       9.451  23.107  34.266  1.00 79.17           C  
ATOM    501  HG2 PRO A  34       9.071  22.159  33.883  1.00 79.17           H  
ATOM    502  HG3 PRO A  34      10.066  23.606  33.518  1.00 79.17           H  
ATOM    503  CD  PRO A  34      10.211  22.873  35.568  1.00 79.17           C  
ATOM    504  HD2 PRO A  34      10.933  23.676  35.717  1.00 79.17           H  
ATOM    505  HD3 PRO A  34      10.724  21.913  35.531  1.00 79.17           H  
ATOM    506  N   ALA A  35       5.822  22.770  36.998  1.00 79.74           N  
ATOM    507  H   ALA A  35       5.869  23.635  37.518  1.00 79.74           H  
ATOM    508  CA  ALA A  35       4.741  21.842  37.323  1.00 79.74           C  
ATOM    509  HA  ALA A  35       5.167  20.994  37.858  1.00 79.74           H  
ATOM    510  C   ALA A  35       4.000  21.296  36.086  1.00 79.74           C  
ATOM    511  CB  ALA A  35       3.782  22.584  38.259  1.00 79.74           C  
ATOM    512  HB1 ALA A  35       3.404  23.486  37.776  1.00 79.74           H  
ATOM    513  HB2 ALA A  35       4.294  22.851  39.183  1.00 79.74           H  
ATOM    514  HB3 ALA A  35       2.932  21.946  38.498  1.00 79.74           H  
ATOM    515  O   ALA A  35       3.450  20.196  36.127  1.00 79.74           O  
ATOM    516  N   ALA A  36       3.974  22.056  34.991  1.00 78.73           N  
ATOM    517  H   ALA A  36       4.414  22.964  35.033  1.00 78.73           H  
ATOM    518  CA  ALA A  36       3.386  21.651  33.715  1.00 78.73           C  
ATOM    519  HA  ALA A  36       2.677  20.841  33.885  1.00 78.73           H  
ATOM    520  C   ALA A  36       4.421  21.119  32.703  1.00 78.73           C  
ATOM    521  CB  ALA A  36       2.597  22.844  33.164  1.00 78.73           C  
ATOM    522  HB1 ALA A  36       1.842  23.159  33.885  1.00 78.73           H  
ATOM    523  HB2 ALA A  36       2.096  22.555  32.240  1.00 78.73           H  
ATOM    524  HB3 ALA A  36       3.268  23.676  32.952  1.00 78.73           H  
ATOM    525  O   ALA A  36       4.035  20.686  31.622  1.00 78.73           O  
ATOM    526  N   GLY A  37       5.719  21.144  33.026  1.00 74.02           N  
ATOM    527  H   GLY A  37       5.982  21.367  33.975  1.00 74.02           H  
ATOM    528  CA  GLY A  37       6.766  20.617  32.153  1.00 74.02           C  
ATOM    529  HA2 GLY A  37       7.748  20.910  32.524  1.00 74.02           H  
ATOM    530  HA3 GLY A  37       6.640  21.019  31.148  1.00 74.02           H  
ATOM    531  C   GLY A  37       6.715  19.094  32.096  1.00 74.02           C  
ATOM    532  O   GLY A  37       6.540  18.442  33.128  1.00 74.02           O  
ATOM    533  N   ALA A  38       6.856  18.519  30.902  1.00 76.51           N  
ATOM    534  H   ALA A  38       7.022  19.077  30.076  1.00 76.51           H  
ATOM    535  CA  ALA A  38       6.861  17.074  30.771  1.00 76.51           C  
ATOM    536  HA  ALA A  38       5.999  16.710  31.330  1.00 76.51           H  
ATOM    537  C   ALA A  38       8.127  16.482  31.397  1.00 76.51           C  
ATOM    538  CB  ALA A  38       6.674  16.656  29.311  1.00 76.51           C  
ATOM    539  HB1 ALA A  38       5.776  17.118  28.903  1.00 76.51           H  
ATOM    540  HB2 ALA A  38       6.576  15.572  29.248  1.00 76.51           H  
ATOM    541  HB3 ALA A  38       7.536  16.970  28.722  1.00 76.51           H  
ATOM    542  O   ALA A  38       9.230  16.974  31.180  1.00 76.51           O  
ATOM    543  N   PHE A  39       7.991  15.384  32.130  1.00 79.48           N  
ATOM    544  H   PHE A  39       7.054  15.043  32.293  1.00 79.48           H  
ATOM    545  CA  PHE A  39       9.094  14.673  32.757  1.00 79.48           C  
ATOM    546  HA  PHE A  39       9.553  15.315  33.509  1.00 79.48           H  
ATOM    547  C   PHE A  39      10.198  14.325  31.748  1.00 79.48           C  
ATOM    548  CB  PHE A  39       8.512  13.432  33.440  1.00 79.48           C  
ATOM    549  HB2 PHE A  39       9.328  12.790  33.772  1.00 79.48           H  
ATOM    550  HB3 PHE A  39       7.934  12.867  32.709  1.00 79.48           H  
ATOM    551  O   PHE A  39      11.373  14.514  32.051  1.00 79.48           O  
ATOM    552  CG  PHE A  39       7.657  13.712  34.662  1.00 79.48           C  
ATOM    553  CD1 PHE A  39       8.192  14.436  35.744  1.00 79.48           C  
ATOM    554  HD1 PHE A  39       9.195  14.835  35.692  1.00 79.48           H  
ATOM    555  CD2 PHE A  39       6.351  13.193  34.753  1.00 79.48           C  
ATOM    556  HD2 PHE A  39       5.931  12.622  33.938  1.00 79.48           H  
ATOM    557  CE1 PHE A  39       7.426  14.641  36.902  1.00 79.48           C  
ATOM    558  HE1 PHE A  39       7.834  15.206  37.726  1.00 79.48           H  
ATOM    559  CE2 PHE A  39       5.594  13.386  35.919  1.00 79.48           C  
ATOM    560  HE2 PHE A  39       4.596  12.981  35.990  1.00 79.48           H  
ATOM    561  CZ  PHE A  39       6.133  14.106  36.993  1.00 79.48           C  
ATOM    562  HZ  PHE A  39       5.550  14.241  37.892  1.00 79.48           H  
ATOM    563  N   LYS A  40       9.837  13.931  30.519  1.00 66.73           N  
ATOM    564  H   LYS A  40       8.849  13.831  30.334  1.00 66.73           H  
ATOM    565  CA  LYS A  40      10.795  13.676  29.430  1.00 66.73           C  
ATOM    566  HA  LYS A  40      11.491  12.902  29.755  1.00 66.73           H  
ATOM    567  C   LYS A  40      11.646  14.908  29.093  1.00 66.73           C  
ATOM    568  CB  LYS A  40      10.025  13.174  28.199  1.00 66.73           C  
ATOM    569  HB2 LYS A  40       9.440  12.300  28.484  1.00 66.73           H  
ATOM    570  HB3 LYS A  40       9.340  13.954  27.869  1.00 66.73           H  
ATOM    571  O   LYS A  40      12.860  14.782  28.967  1.00 66.73           O  
ATOM    572  CG  LYS A  40      10.947  12.789  27.028  1.00 66.73           C  
ATOM    573  HG2 LYS A  40      11.546  13.650  26.732  1.00 66.73           H  
ATOM    574  HG3 LYS A  40      11.612  11.982  27.336  1.00 66.73           H  
ATOM    575  CD  LYS A  40      10.112  12.339  25.822  1.00 66.73           C  
ATOM    576  HD2 LYS A  40       9.548  11.445  26.087  1.00 66.73           H  
ATOM    577  HD3 LYS A  40       9.410  13.136  25.572  1.00 66.73           H  
ATOM    578  CE  LYS A  40      10.995  12.054  24.601  1.00 66.73           C  
ATOM    579  HE2 LYS A  40      11.661  11.222  24.829  1.00 66.73           H  
ATOM    580  HE3 LYS A  40      11.607  12.937  24.415  1.00 66.73           H  
ATOM    581  NZ  LYS A  40      10.166  11.754  23.402  1.00 66.73           N  
ATOM    582  HZ1 LYS A  40      10.720  11.619  22.568  1.00 66.73           H  
ATOM    583  HZ2 LYS A  40       9.532  12.515  23.203  1.00 66.73           H  
ATOM    584  HZ3 LYS A  40       9.603  10.925  23.528  1.00 66.73           H  
ATOM    585  N   ASP A  41      11.032  16.086  28.995  1.00 71.05           N  
ATOM    586  H   ASP A  41      10.036  16.134  29.155  1.00 71.05           H  
ATOM    587  CA  ASP A  41      11.728  17.341  28.670  1.00 71.05           C  
ATOM    588  HA  ASP A  41      12.394  17.172  27.824  1.00 71.05           H  
ATOM    589  C   ASP A  41      12.577  17.844  29.840  1.00 71.05           C  
ATOM    590  CB  ASP A  41      10.712  18.422  28.274  1.00 71.05           C  
ATOM    591  HB2 ASP A  41      11.251  19.338  28.035  1.00 71.05           H  
ATOM    592  HB3 ASP A  41      10.063  18.628  29.126  1.00 71.05           H  
ATOM    593  O   ASP A  41      13.591  18.512  29.645  1.00 71.05           O  
ATOM    594  CG  ASP A  41       9.857  18.038  27.066  1.00 71.05           C  
ATOM    595  OD1 ASP A  41      10.349  17.276  26.202  1.00 71.05           O  
ATOM    596  OD2 ASP A  41       8.691  18.488  27.043  1.00 71.05           O  
ATOM    597  N   LEU A  42      12.189  17.477  31.064  1.00 70.58           N  
ATOM    598  H   LEU A  42      11.311  16.985  31.150  1.00 70.58           H  
ATOM    599  CA  LEU A  42      12.986  17.705  32.265  1.00 70.58           C  
ATOM    600  HA  LEU A  42      13.398  18.713  32.221  1.00 70.58           H  
ATOM    601  C   LEU A  42      14.202  16.775  32.355  1.00 70.58           C  
ATOM    602  CB  LEU A  42      12.084  17.580  33.504  1.00 70.58           C  
ATOM    603  HB2 LEU A  42      11.667  16.574  33.541  1.00 70.58           H  
ATOM    604  HB3 LEU A  42      12.709  17.723  34.385  1.00 70.58           H  
ATOM    605  O   LEU A  42      15.083  17.029  33.169  1.00 70.58           O  
ATOM    606  CG  LEU A  42      10.943  18.605  33.570  1.00 70.58           C  
ATOM    607  HG  LEU A  42      10.370  18.607  32.642  1.00 70.58           H  
ATOM    608  CD1 LEU A  42       9.993  18.268  34.720  1.00 70.58           C  
ATOM    609 HD11 LEU A  42      10.559  18.164  35.646  1.00 70.58           H  
ATOM    610 HD12 LEU A  42       9.240  19.049  34.821  1.00 70.58           H  
ATOM    611 HD13 LEU A  42       9.480  17.331  34.502  1.00 70.58           H  
ATOM    612  CD2 LEU A  42      11.491  20.011  33.782  1.00 70.58           C  
ATOM    613 HD21 LEU A  42      10.651  20.705  33.746  1.00 70.58           H  
ATOM    614 HD22 LEU A  42      12.013  20.079  34.736  1.00 70.58           H  
ATOM    615 HD23 LEU A  42      12.169  20.282  32.973  1.00 70.58           H  
ATOM    616  N   GLY A  43      14.275  15.733  31.519  1.00 68.45           N  
ATOM    617  H   GLY A  43      13.542  15.629  30.831  1.00 68.45           H  
ATOM    618  CA  GLY A  43      15.359  14.752  31.504  1.00 68.45           C  
ATOM    619  HA2 GLY A  43      16.274  15.205  31.886  1.00 68.45           H  
ATOM    620  HA3 GLY A  43      15.532  14.449  30.471  1.00 68.45           H  
ATOM    621  C   GLY A  43      15.082  13.487  32.317  1.00 68.45           C  
ATOM    622  O   GLY A  43      16.012  12.729  32.571  1.00 68.45           O  
ATOM    623  N   VAL A  44      13.830  13.240  32.722  1.00 72.77           N  
ATOM    624  H   VAL A  44      13.103  13.888  32.451  1.00 72.77           H  
ATOM    625  CA  VAL A  44      13.431  12.007  33.416  1.00 72.77           C  
ATOM    626  HA  VAL A  44      14.145  11.812  34.216  1.00 72.77           H  
ATOM    627  C   VAL A  44      13.491  10.852  32.421  1.00 72.77           C  
ATOM    628  CB  VAL A  44      12.033  12.122  34.050  1.00 72.77           C  
ATOM    629  HB  VAL A  44      11.314  12.290  33.248  1.00 72.77           H  
ATOM    630  O   VAL A  44      12.595  10.666  31.596  1.00 72.77           O  
ATOM    631  CG1 VAL A  44      11.587  10.865  34.805  1.00 72.77           C  
ATOM    632 HG11 VAL A  44      11.590  10.004  34.136  1.00 72.77           H  
ATOM    633 HG12 VAL A  44      10.579  11.008  35.192  1.00 72.77           H  
ATOM    634 HG13 VAL A  44      12.250  10.678  35.649  1.00 72.77           H  
ATOM    635  CG2 VAL A  44      11.953  13.275  35.060  1.00 72.77           C  
ATOM    636 HG21 VAL A  44      12.111  14.225  34.549  1.00 72.77           H  
ATOM    637 HG22 VAL A  44      12.719  13.145  35.824  1.00 72.77           H  
ATOM    638 HG23 VAL A  44      10.973  13.294  35.536  1.00 72.77           H  
ATOM    639  N   ASP A  45      14.571  10.083  32.497  1.00 53.42           N  
ATOM    640  H   ASP A  45      15.315  10.373  33.116  1.00 53.42           H  
ATOM    641  CA  ASP A  45      14.714   8.812  31.794  1.00 53.42           C  
ATOM    642  HA  ASP A  45      14.296   8.934  30.795  1.00 53.42           H  
ATOM    643  C   ASP A  45      13.906   7.688  32.475  1.00 53.42           C  
ATOM    644  CB  ASP A  45      16.209   8.493  31.611  1.00 53.42           C  
ATOM    645  HB2 ASP A  45      16.300   7.641  30.938  1.00 53.42           H  
ATOM    646  HB3 ASP A  45      16.686   9.342  31.122  1.00 53.42           H  
ATOM    647  O   ASP A  45      13.153   7.916  33.420  1.00 53.42           O  
ATOM    648  CG  ASP A  45      16.971   8.165  32.901  1.00 53.42           C  
ATOM    649  OD1 ASP A  45      16.356   7.571  33.816  1.00 53.42           O  
ATOM    650  OD2 ASP A  45      18.191   8.421  32.935  1.00 53.42           O  
ATOM    651  N   SER A  46      14.018   6.447  31.999  1.00 53.40           N  
ATOM    652  H   SER A  46      14.653   6.271  31.234  1.00 53.40           H  
ATOM    653  CA  SER A  46      13.254   5.321  32.556  1.00 53.40           C  
ATOM    654  HA  SER A  46      12.198   5.591  32.572  1.00 53.40           H  
ATOM    655  C   SER A  46      13.655   4.959  33.988  1.00 53.40           C  
ATOM    656  CB  SER A  46      13.415   4.085  31.671  1.00 53.40           C  
ATOM    657  HB2 SER A  46      14.429   3.695  31.760  1.00 53.40           H  
ATOM    658  HB3 SER A  46      12.710   3.317  31.989  1.00 53.40           H  
ATOM    659  O   SER A  46      12.796   4.572  34.782  1.00 53.40           O  
ATOM    660  OG  SER A  46      13.171   4.431  30.322  1.00 53.40           O  
ATOM    661  HG  SER A  46      12.467   5.082  30.295  1.00 53.40           H  
ATOM    662  N   LEU A  47      14.937   5.099  34.341  1.00 53.86           N  
ATOM    663  H   LEU A  47      15.549   5.633  33.741  1.00 53.86           H  
ATOM    664  CA  LEU A  47      15.393   4.838  35.703  1.00 53.86           C  
ATOM    665  HA  LEU A  47      14.995   3.876  36.023  1.00 53.86           H  
ATOM    666  C   LEU A  47      14.835   5.911  36.630  1.00 53.86           C  
ATOM    667  CB  LEU A  47      16.930   4.797  35.744  1.00 53.86           C  
ATOM    668  HB2 LEU A  47      17.285   4.042  35.043  1.00 53.86           H  
ATOM    669  HB3 LEU A  47      17.318   5.763  35.419  1.00 53.86           H  
ATOM    670  O   LEU A  47      14.230   5.591  37.650  1.00 53.86           O  
ATOM    671  CG  LEU A  47      17.493   4.491  37.144  1.00 53.86           C  
ATOM    672  HG  LEU A  47      17.116   5.218  37.864  1.00 53.86           H  
ATOM    673  CD1 LEU A  47      17.115   3.082  37.613  1.00 53.86           C  
ATOM    674 HD11 LEU A  47      17.432   2.343  36.878  1.00 53.86           H  
ATOM    675 HD12 LEU A  47      17.598   2.884  38.570  1.00 53.86           H  
ATOM    676 HD13 LEU A  47      16.037   3.020  37.763  1.00 53.86           H  
ATOM    677  CD2 LEU A  47      19.017   4.594  37.122  1.00 53.86           C  
ATOM    678 HD21 LEU A  47      19.301   5.596  36.801  1.00 53.86           H  
ATOM    679 HD22 LEU A  47      19.405   4.433  38.127  1.00 53.86           H  
ATOM    680 HD23 LEU A  47      19.436   3.860  36.434  1.00 53.86           H  
ATOM    681  N   MET A  48      14.948   7.166  36.211  1.00 69.64           N  
ATOM    682  H   MET A  48      15.460   7.339  35.358  1.00 69.64           H  
ATOM    683  CA  MET A  48      14.364   8.302  36.896  1.00 69.64           C  
ATOM    684  HA  MET A  48      14.770   8.342  37.907  1.00 69.64           H  
ATOM    685  C   MET A  48      12.840   8.182  36.995  1.00 69.64           C  
ATOM    686  CB  MET A  48      14.756   9.571  36.143  1.00 69.64           C  
ATOM    687  HB2 MET A  48      14.181  10.409  36.538  1.00 69.64           H  
ATOM    688  HB3 MET A  48      14.509   9.464  35.087  1.00 69.64           H  
ATOM    689  O   MET A  48      12.259   8.488  38.030  1.00 69.64           O  
ATOM    690  CG  MET A  48      16.237   9.916  36.281  1.00 69.64           C  
ATOM    691  HG2 MET A  48      16.522   9.867  37.332  1.00 69.64           H  
ATOM    692  HG3 MET A  48      16.847   9.206  35.722  1.00 69.64           H  
ATOM    693  SD  MET A  48      16.538  11.584  35.671  1.00 69.64           S  
ATOM    694  CE  MET A  48      18.155  11.921  36.391  1.00 69.64           C  
ATOM    695  HE1 MET A  48      18.377  12.986  36.319  1.00 69.64           H  
ATOM    696  HE2 MET A  48      18.178  11.599  37.432  1.00 69.64           H  
ATOM    697  HE3 MET A  48      18.908  11.359  35.839  1.00 69.64           H  
ATOM    698  N   ALA A  49      12.165   7.672  35.968  1.00 71.76           N  
ATOM    699  H   ALA A  49      12.659   7.511  35.102  1.00 71.76           H  
ATOM    700  CA  ALA A  49      10.725   7.460  36.002  1.00 71.76           C  
ATOM    701  HA  ALA A  49      10.264   8.415  36.252  1.00 71.76           H  
ATOM    702  C   ALA A  49      10.328   6.444  37.082  1.00 71.76           C  
ATOM    703  CB  ALA A  49      10.247   7.016  34.616  1.00 71.76           C  
ATOM    704  HB1 ALA A  49       9.188   6.759  34.657  1.00 71.76           H  
ATOM    705  HB2 ALA A  49      10.405   7.814  33.890  1.00 71.76           H  
ATOM    706  HB3 ALA A  49      10.793   6.129  34.296  1.00 71.76           H  
ATOM    707  O   ALA A  49       9.406   6.683  37.867  1.00 71.76           O  
ATOM    708  N   VAL A  50      11.060   5.330  37.166  1.00 66.95           N  
ATOM    709  H   VAL A  50      11.798   5.197  36.490  1.00 66.95           H  
ATOM    710  CA  VAL A  50      10.852   4.309  38.196  1.00 66.95           C  
ATOM    711  HA  VAL A  50       9.788   4.075  38.230  1.00 66.95           H  
ATOM    712  C   VAL A  50      11.238   4.832  39.578  1.00 66.95           C  
ATOM    713  CB  VAL A  50      11.610   3.016  37.841  1.00 66.95           C  
ATOM    714  HB  VAL A  50      12.651   3.249  37.616  1.00 66.95           H  
ATOM    715  O   VAL A  50      10.513   4.573  40.537  1.00 66.95           O  
ATOM    716  CG1 VAL A  50      11.579   1.992  38.987  1.00 66.95           C  
ATOM    717 HG11 VAL A  50      11.994   1.046  38.640  1.00 66.95           H  
ATOM    718 HG12 VAL A  50      12.202   2.353  39.805  1.00 66.95           H  
ATOM    719 HG13 VAL A  50      10.555   1.845  39.332  1.00 66.95           H  
ATOM    720  CG2 VAL A  50      10.972   2.348  36.618  1.00 66.95           C  
ATOM    721 HG21 VAL A  50      10.981   3.029  35.767  1.00 66.95           H  
ATOM    722 HG22 VAL A  50      11.539   1.462  36.333  1.00 66.95           H  
ATOM    723 HG23 VAL A  50       9.938   2.069  36.824  1.00 66.95           H  
ATOM    724  N   GLU A  51      12.329   5.586  39.707  1.00 70.30           N  
ATOM    725  H   GLU A  51      12.908   5.743  38.894  1.00 70.30           H  
ATOM    726  CA  GLU A  51      12.739   6.216  40.965  1.00 70.30           C  
ATOM    727  HA  GLU A  51      12.804   5.454  41.742  1.00 70.30           H  
ATOM    728  C   GLU A  51      11.721   7.249  41.443  1.00 70.30           C  
ATOM    729  CB  GLU A  51      14.117   6.874  40.831  1.00 70.30           C  
ATOM    730  HB2 GLU A  51      14.254   7.539  41.684  1.00 70.30           H  
ATOM    731  HB3 GLU A  51      14.157   7.463  39.915  1.00 70.30           H  
ATOM    732  O   GLU A  51      11.360   7.241  42.620  1.00 70.30           O  
ATOM    733  CG  GLU A  51      15.252   5.842  40.860  1.00 70.30           C  
ATOM    734  HG2 GLU A  51      15.136   5.236  41.758  1.00 70.30           H  
ATOM    735  HG3 GLU A  51      15.170   5.174  40.003  1.00 70.30           H  
ATOM    736  CD  GLU A  51      16.645   6.490  40.877  1.00 70.30           C  
ATOM    737  OE1 GLU A  51      17.602   5.743  41.189  1.00 70.30           O  
ATOM    738  OE2 GLU A  51      16.739   7.717  40.659  1.00 70.30           O  
ATOM    739  N   LEU A  52      11.186   8.069  40.537  1.00 82.33           N  
ATOM    740  H   LEU A  52      11.561   8.043  39.599  1.00 82.33           H  
ATOM    741  CA  LEU A  52      10.125   9.031  40.817  1.00 82.33           C  
ATOM    742  HA  LEU A  52      10.455   9.684  41.624  1.00 82.33           H  
ATOM    743  C   LEU A  52       8.875   8.301  41.293  1.00 82.33           C  
ATOM    744  CB  LEU A  52       9.860   9.880  39.558  1.00 82.33           C  
ATOM    745  HB2 LEU A  52      10.760  10.453  39.333  1.00 82.33           H  
ATOM    746  HB3 LEU A  52       9.668   9.220  38.713  1.00 82.33           H  
ATOM    747  O   LEU A  52       8.356   8.595  42.371  1.00 82.33           O  
ATOM    748  CG  LEU A  52       8.672  10.850  39.686  1.00 82.33           C  
ATOM    749  HG  LEU A  52       7.745  10.283  39.775  1.00 82.33           H  
ATOM    750  CD1 LEU A  52       8.814  11.767  40.898  1.00 82.33           C  
ATOM    751 HD11 LEU A  52       8.073  12.566  40.854  1.00 82.33           H  
ATOM    752 HD12 LEU A  52       8.654  11.194  41.811  1.00 82.33           H  
ATOM    753 HD13 LEU A  52       9.817  12.193  40.904  1.00 82.33           H  
ATOM    754  CD2 LEU A  52       8.574  11.737  38.451  1.00 82.33           C  
ATOM    755 HD21 LEU A  52       8.553  11.131  37.546  1.00 82.33           H  
ATOM    756 HD22 LEU A  52       7.656  12.324  38.496  1.00 82.33           H  
ATOM    757 HD23 LEU A  52       9.432  12.407  38.395  1.00 82.33           H  
ATOM    758  N   ARG A  53       8.434   7.284  40.548  1.00 79.03           N  
ATOM    759  H   ARG A  53       8.904   7.102  39.672  1.00 79.03           H  
ATOM    760  CA  ARG A  53       7.319   6.425  40.950  1.00 79.03           C  
ATOM    761  HA  ARG A  53       6.423   7.039  41.034  1.00 79.03           H  
ATOM    762  C   ARG A  53       7.559   5.815  42.325  1.00 79.03           C  
ATOM    763  CB  ARG A  53       7.099   5.366  39.861  1.00 79.03           C  
ATOM    764  HB2 ARG A  53       8.002   4.773  39.720  1.00 79.03           H  
ATOM    765  HB3 ARG A  53       6.905   5.889  38.924  1.00 79.03           H  
ATOM    766  O   ARG A  53       6.671   5.865  43.167  1.00 79.03           O  
ATOM    767  CG  ARG A  53       5.908   4.437  40.126  1.00 79.03           C  
ATOM    768  HG2 ARG A  53       5.607   4.034  39.160  1.00 79.03           H  
ATOM    769  HG3 ARG A  53       5.077   5.019  40.525  1.00 79.03           H  
ATOM    770  CD  ARG A  53       6.149   3.251  41.066  1.00 79.03           C  
ATOM    771  HD2 ARG A  53       6.549   3.580  42.025  1.00 79.03           H  
ATOM    772  HD3 ARG A  53       5.178   2.801  41.275  1.00 79.03           H  
ATOM    773  NE  ARG A  53       7.066   2.261  40.480  1.00 79.03           N  
ATOM    774  HE  ARG A  53       8.022   2.560  40.351  1.00 79.03           H  
ATOM    775  NH1 ARG A  53       5.660   0.436  40.545  1.00 79.03           N  
ATOM    776 HH11 ARG A  53       5.477  -0.525  40.292  1.00 79.03           H  
ATOM    777 HH12 ARG A  53       4.872   1.032  40.756  1.00 79.03           H  
ATOM    778  NH2 ARG A  53       7.711   0.226  39.708  1.00 79.03           N  
ATOM    779 HH21 ARG A  53       7.485  -0.723  39.444  1.00 79.03           H  
ATOM    780 HH22 ARG A  53       8.590   0.633  39.425  1.00 79.03           H  
ATOM    781  CZ  ARG A  53       6.807   0.986  40.258  1.00 79.03           C  
ATOM    782  N   ASN A  54       8.737   5.251  42.581  1.00 73.04           N  
ATOM    783  H   ASN A  54       9.424   5.246  41.841  1.00 73.04           H  
ATOM    784  CA  ASN A  54       9.069   4.615  43.858  1.00 73.04           C  
ATOM    785  HA  ASN A  54       8.301   3.879  44.099  1.00 73.04           H  
ATOM    786  C   ASN A  54       9.098   5.633  45.007  1.00 73.04           C  
ATOM    787  CB  ASN A  54      10.422   3.898  43.730  1.00 73.04           C  
ATOM    788  HB2 ASN A  54      11.163   4.595  43.337  1.00 73.04           H  
ATOM    789  HB3 ASN A  54      10.751   3.579  44.718  1.00 73.04           H  
ATOM    790  O   ASN A  54       8.616   5.340  46.104  1.00 73.04           O  
ATOM    791  CG  ASN A  54      10.391   2.663  42.846  1.00 73.04           C  
ATOM    792  ND2 ASN A  54      11.546   2.164  42.475  1.00 73.04           N  
ATOM    793 HD21 ASN A  54      11.515   1.397  41.819  1.00 73.04           H  
ATOM    794 HD22 ASN A  54      12.394   2.688  42.636  1.00 73.04           H  
ATOM    795  OD1 ASN A  54       9.355   2.108  42.509  1.00 73.04           O  
ATOM    796  N   GLY A  55       9.618   6.837  44.752  1.00 81.82           N  
ATOM    797  H   GLY A  55      10.029   6.999  43.844  1.00 81.82           H  
ATOM    798  CA  GLY A  55       9.579   7.965  45.678  1.00 81.82           C  
ATOM    799  HA2 GLY A  55      10.046   8.826  45.200  1.00 81.82           H  
ATOM    800  HA3 GLY A  55      10.126   7.719  46.588  1.00 81.82           H  
ATOM    801  C   GLY A  55       8.145   8.339  46.042  1.00 81.82           C  
ATOM    802  O   GLY A  55       7.820   8.478  47.222  1.00 81.82           O  
ATOM    803  N   LEU A  56       7.259   8.383  45.047  1.00 85.17           N  
ATOM    804  H   LEU A  56       7.603   8.284  44.103  1.00 85.17           H  
ATOM    805  CA  LEU A  56       5.843   8.680  45.237  1.00 85.17           C  
ATOM    806  HA  LEU A  56       5.758   9.548  45.890  1.00 85.17           H  
ATOM    807  C   LEU A  56       5.090   7.557  45.944  1.00 85.17           C  
ATOM    808  CB  LEU A  56       5.211   9.012  43.881  1.00 85.17           C  
ATOM    809  HB2 LEU A  56       5.421   8.205  43.179  1.00 85.17           H  
ATOM    810  HB3 LEU A  56       4.130   9.083  43.999  1.00 85.17           H  
ATOM    811  O   LEU A  56       4.330   7.848  46.863  1.00 85.17           O  
ATOM    812  CG  LEU A  56       5.726  10.336  43.297  1.00 85.17           C  
ATOM    813  HG  LEU A  56       6.815  10.340  43.254  1.00 85.17           H  
ATOM    814  CD1 LEU A  56       5.193  10.493  41.881  1.00 85.17           C  
ATOM    815 HD11 LEU A  56       5.538  11.439  41.464  1.00 85.17           H  
ATOM    816 HD12 LEU A  56       4.103  10.466  41.875  1.00 85.17           H  
ATOM    817 HD13 LEU A  56       5.584   9.685  41.262  1.00 85.17           H  
ATOM    818  CD2 LEU A  56       5.293  11.529  44.145  1.00 85.17           C  
ATOM    819 HD21 LEU A  56       5.577  12.447  43.631  1.00 85.17           H  
ATOM    820 HD22 LEU A  56       5.814  11.520  45.102  1.00 85.17           H  
ATOM    821 HD23 LEU A  56       4.215  11.521  44.303  1.00 85.17           H  
ATOM    822  N   VAL A  57       5.338   6.288  45.612  1.00 80.38           N  
ATOM    823  H   VAL A  57       5.936   6.120  44.815  1.00 80.38           H  
ATOM    824  CA  VAL A  57       4.786   5.135  46.347  1.00 80.38           C  
ATOM    825  HA  VAL A  57       3.698   5.149  46.287  1.00 80.38           H  
ATOM    826  C   VAL A  57       5.167   5.231  47.822  1.00 80.38           C  
ATOM    827  CB  VAL A  57       5.294   3.801  45.758  1.00 80.38           C  
ATOM    828  HB  VAL A  57       6.375   3.863  45.625  1.00 80.38           H  
ATOM    829  O   VAL A  57       4.321   5.089  48.699  1.00 80.38           O  
ATOM    830  CG1 VAL A  57       5.003   2.591  46.658  1.00 80.38           C  
ATOM    831 HG11 VAL A  57       3.941   2.553  46.900  1.00 80.38           H  
ATOM    832 HG12 VAL A  57       5.578   2.652  47.582  1.00 80.38           H  
ATOM    833 HG13 VAL A  57       5.286   1.671  46.146  1.00 80.38           H  
ATOM    834  CG2 VAL A  57       4.661   3.513  44.394  1.00 80.38           C  
ATOM    835 HG21 VAL A  57       4.843   4.343  43.711  1.00 80.38           H  
ATOM    836 HG22 VAL A  57       3.584   3.385  44.502  1.00 80.38           H  
ATOM    837 HG23 VAL A  57       5.092   2.607  43.967  1.00 80.38           H  
ATOM    838  N   LYS A  58       6.433   5.538  48.120  1.00 80.95           N  
ATOM    839  H   LYS A  58       7.087   5.655  47.359  1.00 80.95           H  
ATOM    840  CA  LYS A  58       6.915   5.644  49.500  1.00 80.95           C  
ATOM    841  HA  LYS A  58       6.608   4.746  50.037  1.00 80.95           H  
ATOM    842  C   LYS A  58       6.300   6.827  50.250  1.00 80.95           C  
ATOM    843  CB  LYS A  58       8.442   5.720  49.466  1.00 80.95           C  
ATOM    844  HB2 LYS A  58       8.815   4.929  48.815  1.00 80.95           H  
ATOM    845  HB3 LYS A  58       8.752   6.680  49.052  1.00 80.95           H  
ATOM    846  O   LYS A  58       6.035   6.716  51.444  1.00 80.95           O  
ATOM    847  CG  LYS A  58       9.052   5.529  50.858  1.00 80.95           C  
ATOM    848  HG2 LYS A  58       8.734   4.570  51.265  1.00 80.95           H  
ATOM    849  HG3 LYS A  58       8.729   6.330  51.522  1.00 80.95           H  
ATOM    850  CD  LYS A  58      10.576   5.557  50.743  1.00 80.95           C  
ATOM    851  HD2 LYS A  58      10.895   4.787  50.041  1.00 80.95           H  
ATOM    852  HD3 LYS A  58      10.884   6.532  50.363  1.00 80.95           H  
ATOM    853  CE  LYS A  58      11.213   5.304  52.109  1.00 80.95           C  
ATOM    854  HE2 LYS A  58      10.883   4.330  52.470  1.00 80.95           H  
ATOM    855  HE3 LYS A  58      10.854   6.063  52.804  1.00 80.95           H  
ATOM    856  NZ  LYS A  58      12.690   5.349  52.003  1.00 80.95           N  
ATOM    857  HZ1 LYS A  58      13.013   4.652  51.347  1.00 80.95           H  
ATOM    858  HZ2 LYS A  58      12.983   6.252  51.658  1.00 80.95           H  
ATOM    859  HZ3 LYS A  58      13.124   5.185  52.901  1.00 80.95           H  
ATOM    860  N   ALA A  59       6.096   7.951  49.570  1.00 83.23           N  
ATOM    861  H   ALA A  59       6.402   7.995  48.609  1.00 83.23           H  
ATOM    862  CA  ALA A  59       5.564   9.161  50.185  1.00 83.23           C  
ATOM    863  HA  ALA A  59       5.978   9.263  51.188  1.00 83.23           H  
ATOM    864  C   ALA A  59       4.035   9.159  50.329  1.00 83.23           C  
ATOM    865  CB  ALA A  59       6.046  10.343  49.355  1.00 83.23           C  
ATOM    866  HB1 ALA A  59       7.135  10.380  49.352  1.00 83.23           H  
ATOM    867  HB2 ALA A  59       5.657  11.259  49.801  1.00 83.23           H  
ATOM    868  HB3 ALA A  59       5.693  10.249  48.328  1.00 83.23           H  
ATOM    869  O   ALA A  59       3.505   9.768  51.259  1.00 83.23           O  
ATOM    870  N   THR A  60       3.327   8.478  49.428  1.00 81.54           N  
ATOM    871  H   THR A  60       3.821   8.041  48.664  1.00 81.54           H  
ATOM    872  CA  THR A  60       1.859   8.425  49.419  1.00 81.54           C  
ATOM    873  HA  THR A  60       1.471   9.250  50.017  1.00 81.54           H  
ATOM    874  C   THR A  60       1.300   7.147  50.040  1.00 81.54           C  
ATOM    875  CB  THR A  60       1.299   8.606  48.002  1.00 81.54           C  
ATOM    876  HB  THR A  60       0.211   8.592  48.063  1.00 81.54           H  
ATOM    877  O   THR A  60       0.180   7.155  50.535  1.00 81.54           O  
ATOM    878  CG2 THR A  60       1.719   9.928  47.357  1.00 81.54           C  
ATOM    879 HG21 THR A  60       1.468  10.758  48.017  1.00 81.54           H  
ATOM    880 HG22 THR A  60       1.175  10.049  46.420  1.00 81.54           H  
ATOM    881 HG23 THR A  60       2.790   9.940  47.152  1.00 81.54           H  
ATOM    882  OG1 THR A  60       1.718   7.555  47.168  1.00 81.54           O  
ATOM    883  HG1 THR A  60       2.644   7.696  46.958  1.00 81.54           H  
ATOM    884  N   GLY A  61       2.062   6.052  50.054  1.00 75.73           N  
ATOM    885  H   GLY A  61       2.970   6.084  49.613  1.00 75.73           H  
ATOM    886  CA  GLY A  61       1.557   4.722  50.406  1.00 75.73           C  
ATOM    887  HA2 GLY A  61       2.404   4.060  50.591  1.00 75.73           H  
ATOM    888  HA3 GLY A  61       0.956   4.787  51.313  1.00 75.73           H  
ATOM    889  C   GLY A  61       0.693   4.084  49.313  1.00 75.73           C  
ATOM    890  O   GLY A  61       0.277   2.938  49.466  1.00 75.73           O  
ATOM    891  N   LEU A  62       0.453   4.791  48.205  1.00 76.41           N  
ATOM    892  H   LEU A  62       0.869   5.706  48.113  1.00 76.41           H  
ATOM    893  CA  LEU A  62      -0.353   4.309  47.092  1.00 76.41           C  
ATOM    894  HA  LEU A  62      -1.241   3.816  47.489  1.00 76.41           H  
ATOM    895  C   LEU A  62       0.431   3.286  46.268  1.00 76.41           C  
ATOM    896  CB  LEU A  62      -0.789   5.497  46.218  1.00 76.41           C  
ATOM    897  HB2 LEU A  62       0.104   5.984  45.828  1.00 76.41           H  
ATOM    898  HB3 LEU A  62      -1.347   5.115  45.362  1.00 76.41           H  
ATOM    899  O   LEU A  62       1.642   3.415  46.072  1.00 76.41           O  
ATOM    900  CG  LEU A  62      -1.659   6.542  46.943  1.00 76.41           C  
ATOM    901  HG  LEU A  62      -1.165   6.875  47.856  1.00 76.41           H  
ATOM    902  CD1 LEU A  62      -1.828   7.757  46.033  1.00 76.41           C  
ATOM    903 HD11 LEU A  62      -2.548   8.453  46.462  1.00 76.41           H  
ATOM    904 HD12 LEU A  62      -2.176   7.438  45.050  1.00 76.41           H  
ATOM    905 HD13 LEU A  62      -0.870   8.264  45.919  1.00 76.41           H  
ATOM    906  CD2 LEU A  62      -3.025   5.973  47.324  1.00 76.41           C  
ATOM    907 HD21 LEU A  62      -3.682   6.770  47.674  1.00 76.41           H  
ATOM    908 HD22 LEU A  62      -2.919   5.257  48.139  1.00 76.41           H  
ATOM    909 HD23 LEU A  62      -3.487   5.468  46.477  1.00 76.41           H  
ATOM    910  N   ARG A  63      -0.267   2.293  45.711  1.00 69.66           N  
ATOM    911  H   ARG A  63      -1.262   2.266  45.882  1.00 69.66           H  
ATOM    912  CA  ARG A  63       0.287   1.466  44.633  1.00 69.66           C  
ATOM    913  HA  ARG A  63       1.343   1.279  44.831  1.00 69.66           H  
ATOM    914  C   ARG A  63       0.194   2.238  43.324  1.00 69.66           C  
ATOM    915  CB  ARG A  63      -0.444   0.123  44.534  1.00 69.66           C  
ATOM    916  HB2 ARG A  63      -1.520   0.280  44.595  1.00 69.66           H  
ATOM    917  HB3 ARG A  63      -0.219  -0.322  43.565  1.00 69.66           H  
ATOM    918  O   ARG A  63      -0.898   2.577  42.888  1.00 69.66           O  
ATOM    919  CG  ARG A  63       0.014  -0.845  45.629  1.00 69.66           C  
ATOM    920  HG2 ARG A  63       1.095  -0.974  45.571  1.00 69.66           H  
ATOM    921  HG3 ARG A  63      -0.251  -0.445  46.609  1.00 69.66           H  
ATOM    922  CD  ARG A  63      -0.670  -2.197  45.420  1.00 69.66           C  
ATOM    923  HD2 ARG A  63      -0.459  -2.542  44.408  1.00 69.66           H  
ATOM    924  HD3 ARG A  63      -1.747  -2.061  45.524  1.00 69.66           H  
ATOM    925  NE  ARG A  63      -0.199  -3.201  46.389  1.00 69.66           N  
ATOM    926  HE  ARG A  63       0.455  -2.883  47.091  1.00 69.66           H  
ATOM    927  NH1 ARG A  63      -1.470  -4.941  45.600  1.00 69.66           N  
ATOM    928 HH11 ARG A  63      -1.870  -4.321  44.910  1.00 69.66           H  
ATOM    929 HH12 ARG A  63      -1.761  -5.908  45.623  1.00 69.66           H  
ATOM    930  NH2 ARG A  63      -0.091  -5.275  47.325  1.00 69.66           N  
ATOM    931 HH21 ARG A  63      -0.397  -6.237  47.343  1.00 69.66           H  
ATOM    932 HH22 ARG A  63       0.574  -4.932  48.004  1.00 69.66           H  
ATOM    933  CZ  ARG A  63      -0.587  -4.463  46.433  1.00 69.66           C  
ATOM    934  N   LEU A  64       1.345   2.504  42.711  1.00 72.62           N  
ATOM    935  H   LEU A  64       2.203   2.189  43.142  1.00 72.62           H  
ATOM    936  CA  LEU A  64       1.447   3.262  41.466  1.00 72.62           C  
ATOM    937  HA  LEU A  64       0.442   3.552  41.161  1.00 72.62           H  
ATOM    938  C   LEU A  64       2.055   2.386  40.358  1.00 72.62           C  
ATOM    939  CB  LEU A  64       2.263   4.546  41.697  1.00 72.62           C  
ATOM    940  HB2 LEU A  64       2.320   5.093  40.756  1.00 72.62           H  
ATOM    941  HB3 LEU A  64       3.278   4.260  41.973  1.00 72.62           H  
ATOM    942  O   LEU A  64       3.049   1.692  40.626  1.00 72.62           O  
ATOM    943  CG  LEU A  64       1.700   5.480  42.785  1.00 72.62           C  
ATOM    944  HG  LEU A  64       1.611   4.932  43.722  1.00 72.62           H  
ATOM    945  CD1 LEU A  64       2.654   6.648  43.026  1.00 72.62           C  
ATOM    946 HD11 LEU A  64       3.658   6.277  43.232  1.00 72.62           H  
ATOM    947 HD12 LEU A  64       2.680   7.295  42.150  1.00 72.62           H  
ATOM    948 HD13 LEU A  64       2.308   7.218  43.888  1.00 72.62           H  
ATOM    949  CD2 LEU A  64       0.328   6.040  42.415  1.00 72.62           C  
ATOM    950 HD21 LEU A  64      -0.042   6.650  43.240  1.00 72.62           H  
ATOM    951 HD22 LEU A  64       0.389   6.642  41.508  1.00 72.62           H  
ATOM    952 HD23 LEU A  64      -0.387   5.231  42.267  1.00 72.62           H  
ATOM    953  N   PRO A  65       1.497   2.414  39.134  1.00 65.00           N  
ATOM    954  CA  PRO A  65       2.018   1.656  37.995  1.00 65.00           C  
ATOM    955  HA  PRO A  65       2.031   0.591  38.223  1.00 65.00           H  
ATOM    956  C   PRO A  65       3.438   2.117  37.650  1.00 65.00           C  
ATOM    957  CB  PRO A  65       1.032   1.918  36.850  1.00 65.00           C  
ATOM    958  HB2 PRO A  65       0.244   1.166  36.874  1.00 65.00           H  
ATOM    959  HB3 PRO A  65       1.516   1.923  35.874  1.00 65.00           H  
ATOM    960  O   PRO A  65       3.769   3.276  37.857  1.00 65.00           O  
ATOM    961  CG  PRO A  65       0.431   3.281  37.189  1.00 65.00           C  
ATOM    962  HG2 PRO A  65      -0.559   3.408  36.751  1.00 65.00           H  
ATOM    963  HG3 PRO A  65       1.103   4.072  36.856  1.00 65.00           H  
ATOM    964  CD  PRO A  65       0.379   3.252  38.713  1.00 65.00           C  
ATOM    965  HD2 PRO A  65      -0.555   2.795  39.039  1.00 65.00           H  
ATOM    966  HD3 PRO A  65       0.459   4.267  39.100  1.00 65.00           H  
ATOM    967  N   ALA A  66       4.315   1.249  37.140  1.00 58.37           N  
ATOM    968  H   ALA A  66       4.021   0.311  36.906  1.00 58.37           H  
ATOM    969  CA  ALA A  66       5.693   1.665  36.837  1.00 58.37           C  
ATOM    970  HA  ALA A  66       6.106   2.175  37.707  1.00 58.37           H  
ATOM    971  C   ALA A  66       5.790   2.646  35.656  1.00 58.37           C  
ATOM    972  CB  ALA A  66       6.534   0.433  36.562  1.00 58.37           C  
ATOM    973  HB1 ALA A  66       6.180   0.010  35.622  1.00 58.37           H  
ATOM    974  HB2 ALA A  66       6.420  -0.300  37.361  1.00 58.37           H  
ATOM    975  HB3 ALA A  66       7.583   0.709  36.452  1.00 58.37           H  
ATOM    976  O   ALA A  66       6.738   3.422  35.589  1.00 58.37           O  
ATOM    977  N   THR A  67       4.791   2.655  34.774  1.00 58.92           N  
ATOM    978  H   THR A  67       4.054   1.968  34.844  1.00 58.92           H  
ATOM    979  CA  THR A  67       4.628   3.620  33.678  1.00 58.92           C  
ATOM    980  HA  THR A  67       5.603   3.808  33.229  1.00 58.92           H  
ATOM    981  C   THR A  67       4.089   4.967  34.121  1.00 58.92           C  
ATOM    982  CB  THR A  67       3.696   3.060  32.596  1.00 58.92           C  
ATOM    983  HB  THR A  67       3.338   3.849  31.934  1.00 58.92           H  
ATOM    984  O   THR A  67       3.869   5.813  33.268  1.00 58.92           O  
ATOM    985  CG2 THR A  67       4.480   2.078  31.741  1.00 58.92           C  
ATOM    986 HG21 THR A  67       3.790   1.442  31.186  1.00 58.92           H  
ATOM    987 HG22 THR A  67       5.145   1.481  32.365  1.00 58.92           H  
ATOM    988 HG23 THR A  67       5.085   2.632  31.023  1.00 58.92           H  
ATOM    989  OG1 THR A  67       2.587   2.441  33.217  1.00 58.92           O  
ATOM    990  HG1 THR A  67       1.890   3.101  33.213  1.00 58.92           H  
ATOM    991  N   LEU A  68       3.933   5.213  35.427  1.00 70.86           N  
ATOM    992  H   LEU A  68       4.114   4.451  36.065  1.00 70.86           H  
ATOM    993  CA  LEU A  68       3.355   6.435  35.994  1.00 70.86           C  
ATOM    994  HA  LEU A  68       2.269   6.356  35.940  1.00 70.86           H  
ATOM    995  C   LEU A  68       3.776   7.727  35.277  1.00 70.86           C  
ATOM    996  CB  LEU A  68       3.818   6.508  37.457  1.00 70.86           C  
ATOM    997  HB2 LEU A  68       3.605   5.563  37.957  1.00 70.86           H  
ATOM    998  HB3 LEU A  68       4.899   6.652  37.466  1.00 70.86           H  
ATOM    999  O   LEU A  68       2.956   8.596  35.037  1.00 70.86           O  
ATOM   1000  CG  LEU A  68       3.155   7.596  38.301  1.00 70.86           C  
ATOM   1001  HG  LEU A  68       3.238   8.555  37.790  1.00 70.86           H  
ATOM   1002  CD1 LEU A  68       1.688   7.236  38.573  1.00 70.86           C  
ATOM   1003 HD11 LEU A  68       1.616   6.222  38.967  1.00 70.86           H  
ATOM   1004 HD12 LEU A  68       1.116   7.286  37.647  1.00 70.86           H  
ATOM   1005 HD13 LEU A  68       1.243   7.924  39.291  1.00 70.86           H  
ATOM   1006  CD2 LEU A  68       3.927   7.674  39.620  1.00 70.86           C  
ATOM   1007 HD21 LEU A  68       4.966   7.929  39.415  1.00 70.86           H  
ATOM   1008 HD22 LEU A  68       3.869   6.714  40.133  1.00 70.86           H  
ATOM   1009 HD23 LEU A  68       3.514   8.435  40.283  1.00 70.86           H  
ATOM   1010  N   VAL A  69       5.055   7.856  34.938  1.00 76.03           N  
ATOM   1011  H   VAL A  69       5.666   7.074  35.130  1.00 76.03           H  
ATOM   1012  CA  VAL A  69       5.638   9.056  34.319  1.00 76.03           C  
ATOM   1013  HA  VAL A  69       5.221   9.951  34.781  1.00 76.03           H  
ATOM   1014  C   VAL A  69       5.346   9.148  32.825  1.00 76.03           C  
ATOM   1015  CB  VAL A  69       7.148   9.015  34.569  1.00 76.03           C  
ATOM   1016  HB  VAL A  69       7.528   8.074  34.170  1.00 76.03           H  
ATOM   1017  O   VAL A  69       5.286  10.240  32.278  1.00 76.03           O  
ATOM   1018  CG1 VAL A  69       7.955  10.141  33.933  1.00 76.03           C  
ATOM   1019 HG11 VAL A  69       7.732  10.252  32.872  1.00 76.03           H  
ATOM   1020 HG12 VAL A  69       7.747  11.066  34.470  1.00 76.03           H  
ATOM   1021 HG13 VAL A  69       9.016   9.908  34.017  1.00 76.03           H  
ATOM   1022  CG2 VAL A  69       7.391   9.060  36.086  1.00 76.03           C  
ATOM   1023 HG21 VAL A  69       8.440   9.277  36.289  1.00 76.03           H  
ATOM   1024 HG22 VAL A  69       7.142   8.103  36.545  1.00 76.03           H  
ATOM   1025 HG23 VAL A  69       6.787   9.848  36.535  1.00 76.03           H  
ATOM   1026  N   PHE A  70       5.162   8.018  32.155  1.00 65.12           N  
ATOM   1027  H   PHE A  70       5.113   7.152  32.673  1.00 65.12           H  
ATOM   1028  CA  PHE A  70       4.750   7.981  30.757  1.00 65.12           C  
ATOM   1029  HA  PHE A  70       5.200   8.822  30.228  1.00 65.12           H  
ATOM   1030  C   PHE A  70       3.228   8.146  30.630  1.00 65.12           C  
ATOM   1031  CB  PHE A  70       5.275   6.686  30.123  1.00 65.12           C  
ATOM   1032  HB2 PHE A  70       4.998   6.679  29.069  1.00 65.12           H  
ATOM   1033  HB3 PHE A  70       4.783   5.835  30.593  1.00 65.12           H  
ATOM   1034  O   PHE A  70       2.772   8.835  29.723  1.00 65.12           O  
ATOM   1035  CG  PHE A  70       6.785   6.523  30.227  1.00 65.12           C  
ATOM   1036  CD1 PHE A  70       7.637   7.376  29.500  1.00 65.12           C  
ATOM   1037  HD1 PHE A  70       7.216   8.137  28.860  1.00 65.12           H  
ATOM   1038  CD2 PHE A  70       7.343   5.541  31.068  1.00 65.12           C  
ATOM   1039  HD2 PHE A  70       6.694   4.876  31.620  1.00 65.12           H  
ATOM   1040  CE1 PHE A  70       9.034   7.250  29.615  1.00 65.12           C  
ATOM   1041  HE1 PHE A  70       9.684   7.914  29.066  1.00 65.12           H  
ATOM   1042  CE2 PHE A  70       8.739   5.413  31.184  1.00 65.12           C  
ATOM   1043  HE2 PHE A  70       9.160   4.655  31.828  1.00 65.12           H  
ATOM   1044  CZ  PHE A  70       9.584   6.270  30.459  1.00 65.12           C  
ATOM   1045  HZ  PHE A  70      10.656   6.185  30.556  1.00 65.12           H  
ATOM   1046  N   ASP A  71       2.467   7.592  31.581  1.00 65.66           N  
ATOM   1047  H   ASP A  71       2.921   6.975  32.240  1.00 65.66           H  
ATOM   1048  CA  ASP A  71       1.007   7.707  31.672  1.00 65.66           C  
ATOM   1049  HA  ASP A  71       0.572   7.497  30.695  1.00 65.66           H  
ATOM   1050  C   ASP A  71       0.571   9.126  32.100  1.00 65.66           C  
ATOM   1051  CB  ASP A  71       0.460   6.675  32.684  1.00 65.66           C  
ATOM   1052  HB2 ASP A  71       0.857   6.921  33.669  1.00 65.66           H  
ATOM   1053  HB3 ASP A  71      -0.623   6.784  32.732  1.00 65.66           H  
ATOM   1054  O   ASP A  71      -0.396   9.672  31.571  1.00 65.66           O  
ATOM   1055  CG  ASP A  71       0.776   5.197  32.398  1.00 65.66           C  
ATOM   1056  OD1 ASP A  71       0.974   4.801  31.231  1.00 65.66           O  
ATOM   1057  OD2 ASP A  71       0.846   4.424  33.385  1.00 65.66           O  
ATOM   1058  N   TYR A  72       1.297   9.744  33.044  1.00 75.19           N  
ATOM   1059  H   TYR A  72       2.055   9.220  33.457  1.00 75.19           H  
ATOM   1060  CA  TYR A  72       1.043  11.082  33.595  1.00 75.19           C  
ATOM   1061  HA  TYR A  72       0.201  11.528  33.065  1.00 75.19           H  
ATOM   1062  C   TYR A  72       2.282  11.967  33.387  1.00 75.19           C  
ATOM   1063  CB  TYR A  72       0.632  10.991  35.076  1.00 75.19           C  
ATOM   1064  HB2 TYR A  72       0.404  11.989  35.449  1.00 75.19           H  
ATOM   1065  HB3 TYR A  72       1.478  10.629  35.659  1.00 75.19           H  
ATOM   1066  O   TYR A  72       3.080  12.150  34.308  1.00 75.19           O  
ATOM   1067  CG  TYR A  72      -0.552  10.078  35.327  1.00 75.19           C  
ATOM   1068  CD1 TYR A  72      -1.882  10.504  35.135  1.00 75.19           C  
ATOM   1069  HD1 TYR A  72      -2.116  11.524  34.868  1.00 75.19           H  
ATOM   1070  CD2 TYR A  72      -0.301   8.741  35.675  1.00 75.19           C  
ATOM   1071  HD2 TYR A  72       0.719   8.405  35.786  1.00 75.19           H  
ATOM   1072  CE1 TYR A  72      -2.944   9.592  35.255  1.00 75.19           C  
ATOM   1073  HE1 TYR A  72      -3.962   9.906  35.078  1.00 75.19           H  
ATOM   1074  CE2 TYR A  72      -1.351   7.817  35.773  1.00 75.19           C  
ATOM   1075  HE2 TYR A  72      -1.134   6.778  35.973  1.00 75.19           H  
ATOM   1076  OH  TYR A  72      -3.685   7.342  35.619  1.00 75.19           O  
ATOM   1077  HH  TYR A  72      -3.347   6.451  35.498  1.00 75.19           H  
ATOM   1078  CZ  TYR A  72      -2.674   8.242  35.545  1.00 75.19           C  
ATOM   1079  N   PRO A  73       2.474  12.516  32.175  1.00 71.68           N  
ATOM   1080  CA  PRO A  73       3.758  13.044  31.729  1.00 71.68           C  
ATOM   1081  HA  PRO A  73       4.544  12.327  31.968  1.00 71.68           H  
ATOM   1082  C   PRO A  73       4.206  14.341  32.383  1.00 71.68           C  
ATOM   1083  CB  PRO A  73       3.670  13.143  30.203  1.00 71.68           C  
ATOM   1084  HB2 PRO A  73       4.219  13.995  29.803  1.00 71.68           H  
ATOM   1085  HB3 PRO A  73       4.038  12.216  29.763  1.00 71.68           H  
ATOM   1086  O   PRO A  73       5.346  14.718  32.159  1.00 71.68           O  
ATOM   1087  CG  PRO A  73       2.173  13.264  29.942  1.00 71.68           C  
ATOM   1088  HG2 PRO A  73       1.863  14.302  30.063  1.00 71.68           H  
ATOM   1089  HG3 PRO A  73       1.902  12.893  28.954  1.00 71.68           H  
ATOM   1090  CD  PRO A  73       1.561  12.416  31.049  1.00 71.68           C  
ATOM   1091  HD2 PRO A  73       0.567  12.786  31.300  1.00 71.68           H  
ATOM   1092  HD3 PRO A  73       1.506  11.380  30.715  1.00 71.68           H  
ATOM   1093  N   THR A  74       3.390  15.017  33.192  1.00 81.53           N  
ATOM   1094  H   THR A  74       2.500  14.605  33.433  1.00 81.53           H  
ATOM   1095  CA  THR A  74       3.778  16.256  33.886  1.00 81.53           C  
ATOM   1096  HA  THR A  74       4.844  16.421  33.730  1.00 81.53           H  
ATOM   1097  C   THR A  74       3.528  16.145  35.392  1.00 81.53           C  
ATOM   1098  CB  THR A  74       3.054  17.495  33.330  1.00 81.53           C  
ATOM   1099  HB  THR A  74       3.530  18.388  33.734  1.00 81.53           H  
ATOM   1100  O   THR A  74       2.626  15.410  35.813  1.00 81.53           O  
ATOM   1101  CG2 THR A  74       3.062  17.600  31.805  1.00 81.53           C  
ATOM   1102 HG21 THR A  74       2.536  18.502  31.493  1.00 81.53           H  
ATOM   1103 HG22 THR A  74       4.089  17.672  31.449  1.00 81.53           H  
ATOM   1104 HG23 THR A  74       2.580  16.734  31.350  1.00 81.53           H  
ATOM   1105  OG1 THR A  74       1.699  17.511  33.715  1.00 81.53           O  
ATOM   1106  HG1 THR A  74       1.238  17.989  33.022  1.00 81.53           H  
ATOM   1107  N   PRO A  75       4.255  16.905  36.232  1.00 86.88           N  
ATOM   1108  CA  PRO A  75       4.023  16.930  37.673  1.00 86.88           C  
ATOM   1109  HA  PRO A  75       4.295  15.952  38.071  1.00 86.88           H  
ATOM   1110  C   PRO A  75       2.576  17.231  38.079  1.00 86.88           C  
ATOM   1111  CB  PRO A  75       4.976  17.989  38.226  1.00 86.88           C  
ATOM   1112  HB2 PRO A  75       4.474  18.956  38.266  1.00 86.88           H  
ATOM   1113  HB3 PRO A  75       5.342  17.728  39.219  1.00 86.88           H  
ATOM   1114  O   PRO A  75       2.059  16.601  38.997  1.00 86.88           O  
ATOM   1115  CG  PRO A  75       6.111  18.046  37.207  1.00 86.88           C  
ATOM   1116  HG2 PRO A  75       6.543  19.045  37.145  1.00 86.88           H  
ATOM   1117  HG3 PRO A  75       6.877  17.316  37.468  1.00 86.88           H  
ATOM   1118  CD  PRO A  75       5.453  17.659  35.888  1.00 86.88           C  
ATOM   1119  HD2 PRO A  75       6.148  17.054  35.306  1.00 86.88           H  
ATOM   1120  HD3 PRO A  75       5.183  18.557  35.332  1.00 86.88           H  
ATOM   1121  N   THR A  76       1.912  18.159  37.386  1.00 86.18           N  
ATOM   1122  H   THR A  76       2.419  18.648  36.662  1.00 86.18           H  
ATOM   1123  CA  THR A  76       0.516  18.549  37.659  1.00 86.18           C  
ATOM   1124  HA  THR A  76       0.405  18.812  38.711  1.00 86.18           H  
ATOM   1125  C   THR A  76      -0.444  17.398  37.392  1.00 86.18           C  
ATOM   1126  CB  THR A  76       0.105  19.773  36.829  1.00 86.18           C  
ATOM   1127  HB  THR A  76       0.125  19.523  35.768  1.00 86.18           H  
ATOM   1128  O   THR A  76      -1.272  17.070  38.240  1.00 86.18           O  
ATOM   1129  CG2 THR A  76      -1.281  20.299  37.196  1.00 86.18           C  
ATOM   1130 HG21 THR A  76      -1.326  20.521  38.262  1.00 86.18           H  
ATOM   1131 HG22 THR A  76      -1.485  21.209  36.633  1.00 86.18           H  
ATOM   1132 HG23 THR A  76      -2.045  19.562  36.951  1.00 86.18           H  
ATOM   1133  OG1 THR A  76       1.007  20.826  37.063  1.00 86.18           O  
ATOM   1134  HG1 THR A  76       1.851  20.563  36.689  1.00 86.18           H  
ATOM   1135  N   VAL A  77      -0.292  16.740  36.240  1.00 82.93           N  
ATOM   1136  H   VAL A  77       0.458  17.010  35.620  1.00 82.93           H  
ATOM   1137  CA  VAL A  77      -1.142  15.612  35.842  1.00 82.93           C  
ATOM   1138  HA  VAL A  77      -2.189  15.903  35.931  1.00 82.93           H  
ATOM   1139  C   VAL A  77      -0.931  14.426  36.783  1.00 82.93           C  
ATOM   1140  CB  VAL A  77      -0.858  15.266  34.368  1.00 82.93           C  
ATOM   1141  HB  VAL A  77       0.215  15.134  34.227  1.00 82.93           H  
ATOM   1142  O   VAL A  77      -1.890  13.787  37.217  1.00 82.93           O  
ATOM   1143  CG1 VAL A  77      -1.558  13.993  33.909  1.00 82.93           C  
ATOM   1144 HG11 VAL A  77      -2.602  13.992  34.220  1.00 82.93           H  
ATOM   1145 HG12 VAL A  77      -1.023  13.151  34.349  1.00 82.93           H  
ATOM   1146 HG13 VAL A  77      -1.498  13.891  32.825  1.00 82.93           H  
ATOM   1147  CG2 VAL A  77      -1.344  16.389  33.445  1.00 82.93           C  
ATOM   1148 HG21 VAL A  77      -2.430  16.463  33.489  1.00 82.93           H  
ATOM   1149 HG22 VAL A  77      -1.043  16.180  32.418  1.00 82.93           H  
ATOM   1150 HG23 VAL A  77      -0.921  17.349  33.742  1.00 82.93           H  
ATOM   1151  N   LEU A  78       0.316  14.183  37.185  1.00 87.03           N  
ATOM   1152  H   LEU A  78       1.074  14.717  36.782  1.00 87.03           H  
ATOM   1153  CA  LEU A  78       0.626  13.150  38.157  1.00 87.03           C  
ATOM   1154  HA  LEU A  78       0.134  12.237  37.820  1.00 87.03           H  
ATOM   1155  C   LEU A  78       0.063  13.471  39.554  1.00 87.03           C  
ATOM   1156  CB  LEU A  78       2.144  12.928  38.134  1.00 87.03           C  
ATOM   1157  HB2 LEU A  78       2.650  13.869  38.350  1.00 87.03           H  
ATOM   1158  HB3 LEU A  78       2.418  12.627  37.123  1.00 87.03           H  
ATOM   1159  O   LEU A  78      -0.526  12.607  40.197  1.00 87.03           O  
ATOM   1160  CG  LEU A  78       2.632  11.861  39.120  1.00 87.03           C  
ATOM   1161  HG  LEU A  78       2.577  12.246  40.138  1.00 87.03           H  
ATOM   1162  CD1 LEU A  78       1.800  10.587  39.037  1.00 87.03           C  
ATOM   1163 HD11 LEU A  78       1.842  10.180  38.027  1.00 87.03           H  
ATOM   1164 HD12 LEU A  78       0.755  10.760  39.292  1.00 87.03           H  
ATOM   1165 HD13 LEU A  78       2.168   9.887  39.787  1.00 87.03           H  
ATOM   1166  CD2 LEU A  78       4.084  11.502  38.800  1.00 87.03           C  
ATOM   1167 HD21 LEU A  78       4.734  12.352  39.005  1.00 87.03           H  
ATOM   1168 HD22 LEU A  78       4.405  10.644  39.391  1.00 87.03           H  
ATOM   1169 HD23 LEU A  78       4.174  11.231  37.748  1.00 87.03           H  
ATOM   1170  N   ALA A  79       0.177  14.710  40.029  1.00 88.00           N  
ATOM   1171  H   ALA A  79       0.660  15.403  39.475  1.00 88.00           H  
ATOM   1172  CA  ALA A  79      -0.364  15.111  41.327  1.00 88.00           C  
ATOM   1173  HA  ALA A  79       0.075  14.481  42.100  1.00 88.00           H  
ATOM   1174  C   ALA A  79      -1.888  14.951  41.410  1.00 88.00           C  
ATOM   1175  CB  ALA A  79       0.048  16.554  41.586  1.00 88.00           C  
ATOM   1176  HB1 ALA A  79       1.135  16.618  41.525  1.00 88.00           H  
ATOM   1177  HB2 ALA A  79      -0.297  16.860  42.574  1.00 88.00           H  
ATOM   1178  HB3 ALA A  79      -0.391  17.213  40.837  1.00 88.00           H  
ATOM   1179  O   ALA A  79      -2.387  14.427  42.408  1.00 88.00           O  
ATOM   1180  N   ALA A  80      -2.606  15.328  40.349  1.00 86.04           N  
ATOM   1181  H   ALA A  80      -2.138  15.784  39.579  1.00 86.04           H  
ATOM   1182  CA  ALA A  80      -4.049  15.128  40.249  1.00 86.04           C  
ATOM   1183  HA  ALA A  80      -4.538  15.644  41.075  1.00 86.04           H  
ATOM   1184  C   ALA A  80      -4.416  13.640  40.341  1.00 86.04           C  
ATOM   1185  CB  ALA A  80      -4.530  15.750  38.934  1.00 86.04           C  
ATOM   1186  HB1 ALA A  80      -4.290  16.813  38.920  1.00 86.04           H  
ATOM   1187  HB2 ALA A  80      -4.051  15.263  38.084  1.00 86.04           H  
ATOM   1188  HB3 ALA A  80      -5.611  15.634  38.850  1.00 86.04           H  
ATOM   1189  O   ALA A  80      -5.323  13.268  41.088  1.00 86.04           O  
ATOM   1190  N   ARG A  81      -3.653  12.765  39.669  1.00 83.42           N  
ATOM   1191  H   ARG A  81      -2.940  13.121  39.049  1.00 83.42           H  
ATOM   1192  CA  ARG A  81      -3.871  11.318  39.764  1.00 83.42           C  
ATOM   1193  HA  ARG A  81      -4.917  11.141  39.514  1.00 83.42           H  
ATOM   1194  C   ARG A  81      -3.671  10.784  41.181  1.00 83.42           C  
ATOM   1195  CB  ARG A  81      -2.964  10.581  38.767  1.00 83.42           C  
ATOM   1196  HB2 ARG A  81      -3.174  10.942  37.760  1.00 83.42           H  
ATOM   1197  HB3 ARG A  81      -1.917  10.789  38.990  1.00 83.42           H  
ATOM   1198  O   ARG A  81      -4.429   9.928  41.634  1.00 83.42           O  
ATOM   1199  CG  ARG A  81      -3.181   9.061  38.817  1.00 83.42           C  
ATOM   1200  HG2 ARG A  81      -2.924   8.673  39.802  1.00 83.42           H  
ATOM   1201  HG3 ARG A  81      -2.505   8.586  38.105  1.00 83.42           H  
ATOM   1202  CD  ARG A  81      -4.636   8.699  38.486  1.00 83.42           C  
ATOM   1203  HD2 ARG A  81      -4.897   9.114  37.513  1.00 83.42           H  
ATOM   1204  HD3 ARG A  81      -5.302   9.130  39.234  1.00 83.42           H  
ATOM   1205  NE  ARG A  81      -4.846   7.248  38.472  1.00 83.42           N  
ATOM   1206  HE  ARG A  81      -4.024   6.665  38.404  1.00 83.42           H  
ATOM   1207  NH1 ARG A  81      -7.155   7.317  38.386  1.00 83.42           N  
ATOM   1208 HH11 ARG A  81      -7.198   8.321  38.487  1.00 83.42           H  
ATOM   1209 HH12 ARG A  81      -8.052   6.863  38.292  1.00 83.42           H  
ATOM   1210  NH2 ARG A  81      -6.094   5.363  38.313  1.00 83.42           N  
ATOM   1211 HH21 ARG A  81      -5.252   4.806  38.279  1.00 83.42           H  
ATOM   1212 HH22 ARG A  81      -7.001   4.928  38.223  1.00 83.42           H  
ATOM   1213  CZ  ARG A  81      -6.026   6.663  38.392  1.00 83.42           C  
ATOM   1214  N   LEU A  82      -2.653  11.267  41.887  1.00 83.84           N  
ATOM   1215  H   LEU A  82      -2.058  11.958  41.453  1.00 83.84           H  
ATOM   1216  CA  LEU A  82      -2.428  10.872  43.278  1.00 83.84           C  
ATOM   1217  HA  LEU A  82      -2.412   9.784  43.338  1.00 83.84           H  
ATOM   1218  C   LEU A  82      -3.573  11.334  44.190  1.00 83.84           C  
ATOM   1219  CB  LEU A  82      -1.083  11.423  43.773  1.00 83.84           C  
ATOM   1220  HB2 LEU A  82      -0.980  11.167  44.827  1.00 83.84           H  
ATOM   1221  HB3 LEU A  82      -1.107  12.510  43.692  1.00 83.84           H  
ATOM   1222  O   LEU A  82      -3.939  10.604  45.110  1.00 83.84           O  
ATOM   1223  CG  LEU A  82       0.152  10.901  43.024  1.00 83.84           C  
ATOM   1224  HG  LEU A  82       0.052  11.086  41.954  1.00 83.84           H  
ATOM   1225  CD1 LEU A  82       1.394  11.636  43.520  1.00 83.84           C  
ATOM   1226 HD11 LEU A  82       2.254  11.325  42.926  1.00 83.84           H  
ATOM   1227 HD12 LEU A  82       1.572  11.422  44.574  1.00 83.84           H  
ATOM   1228 HD13 LEU A  82       1.252  12.708  43.387  1.00 83.84           H  
ATOM   1229  CD2 LEU A  82       0.371   9.406  43.208  1.00 83.84           C  
ATOM   1230 HD21 LEU A  82       0.499   9.162  44.262  1.00 83.84           H  
ATOM   1231 HD22 LEU A  82      -0.485   8.865  42.802  1.00 83.84           H  
ATOM   1232 HD23 LEU A  82       1.258   9.110  42.648  1.00 83.84           H  
ATOM   1233  N   ASP A  83      -4.146  12.516  43.944  1.00 77.96           N  
ATOM   1234  H   ASP A  83      -3.800  13.083  43.183  1.00 77.96           H  
ATOM   1235  CA  ASP A  83      -5.262  13.040  44.742  1.00 77.96           C  
ATOM   1236  HA  ASP A  83      -4.975  13.016  45.793  1.00 77.96           H  
ATOM   1237  C   ASP A  83      -6.510  12.170  44.594  1.00 77.96           C  
ATOM   1238  CB  ASP A  83      -5.580  14.495  44.354  1.00 77.96           C  
ATOM   1239  HB2 ASP A  83      -4.653  15.061  44.257  1.00 77.96           H  
ATOM   1240  HB3 ASP A  83      -6.108  14.530  43.401  1.00 77.96           H  
ATOM   1241  O   ASP A  83      -7.167  11.825  45.581  1.00 77.96           O  
ATOM   1242  CG  ASP A  83      -6.429  15.124  45.456  1.00 77.96           C  
ATOM   1243  OD1 ASP A  83      -5.873  15.301  46.561  1.00 77.96           O  
ATOM   1244  OD2 ASP A  83      -7.660  15.290  45.332  1.00 77.96           O  
ATOM   1245  N   GLU A  84      -6.766  11.743  43.360  1.00 79.04           N  
ATOM   1246  H   GLU A  84      -6.201  12.114  42.609  1.00 79.04           H  
ATOM   1247  CA  GLU A  84      -7.867  10.859  43.006  1.00 79.04           C  
ATOM   1248  HA  GLU A  84      -8.802  11.333  43.305  1.00 79.04           H  
ATOM   1249  C   GLU A  84      -7.762   9.509  43.733  1.00 79.04           C  
ATOM   1250  CB  GLU A  84      -7.852  10.699  41.480  1.00 79.04           C  
ATOM   1251  HB2 GLU A  84      -7.558  11.643  41.020  1.00 79.04           H  
ATOM   1252  HB3 GLU A  84      -7.121   9.939  41.204  1.00 79.04           H  
ATOM   1253  O   GLU A  84      -8.728   9.052  44.347  1.00 79.04           O  
ATOM   1254  CG  GLU A  84      -9.230  10.334  40.930  1.00 79.04           C  
ATOM   1255  HG2 GLU A  84      -9.555   9.398  41.385  1.00 79.04           H  
ATOM   1256  HG3 GLU A  84      -9.939  11.113  41.211  1.00 79.04           H  
ATOM   1257  CD  GLU A  84      -9.215  10.170  39.404  1.00 79.04           C  
ATOM   1258  OE1 GLU A  84     -10.303  10.319  38.808  1.00 79.04           O  
ATOM   1259  OE2 GLU A  84      -8.145   9.808  38.850  1.00 79.04           O  
ATOM   1260  N   LEU A  85      -6.560   8.920  43.762  1.00 74.07           N  
ATOM   1261  H   LEU A  85      -5.813   9.364  43.248  1.00 74.07           H  
ATOM   1262  CA  LEU A  85      -6.294   7.657  44.456  1.00 74.07           C  
ATOM   1263  HA  LEU A  85      -6.993   6.906  44.088  1.00 74.07           H  
ATOM   1264  C   LEU A  85      -6.530   7.757  45.974  1.00 74.07           C  
ATOM   1265  CB  LEU A  85      -4.855   7.219  44.141  1.00 74.07           C  
ATOM   1266  HB2 LEU A  85      -4.200   8.071  44.322  1.00 74.07           H  
ATOM   1267  HB3 LEU A  85      -4.580   6.420  44.830  1.00 74.07           H  
ATOM   1268  O   LEU A  85      -7.106   6.842  46.568  1.00 74.07           O  
ATOM   1269  CG  LEU A  85      -4.625   6.709  42.707  1.00 74.07           C  
ATOM   1270  HG  LEU A  85      -5.013   7.427  41.984  1.00 74.07           H  
ATOM   1271  CD1 LEU A  85      -3.127   6.525  42.457  1.00 74.07           C  
ATOM   1272 HD11 LEU A  85      -2.717   5.803  43.163  1.00 74.07           H  
ATOM   1273 HD12 LEU A  85      -2.623   7.485  42.573  1.00 74.07           H  
ATOM   1274 HD13 LEU A  85      -2.964   6.169  41.440  1.00 74.07           H  
ATOM   1275  CD2 LEU A  85      -5.304   5.359  42.464  1.00 74.07           C  
ATOM   1276 HD21 LEU A  85      -4.958   4.626  43.193  1.00 74.07           H  
ATOM   1277 HD22 LEU A  85      -6.386   5.466  42.548  1.00 74.07           H  
ATOM   1278 HD23 LEU A  85      -5.074   5.005  41.459  1.00 74.07           H  
ATOM   1279  N   PHE A  86      -6.166   8.881  46.601  1.00 68.69           N  
ATOM   1280  H   PHE A  86      -5.720   9.606  46.056  1.00 68.69           H  
ATOM   1281  CA  PHE A  86      -6.451   9.121  48.020  1.00 68.69           C  
ATOM   1282  HA  PHE A  86      -6.127   8.251  48.591  1.00 68.69           H  
ATOM   1283  C   PHE A  86      -7.946   9.300  48.321  1.00 68.69           C  
ATOM   1284  CB  PHE A  86      -5.679  10.355  48.510  1.00 68.69           C  
ATOM   1285  HB2 PHE A  86      -6.236  10.817  49.325  1.00 68.69           H  
ATOM   1286  HB3 PHE A  86      -5.620  11.095  47.712  1.00 68.69           H  
ATOM   1287  O   PHE A  86      -8.391   8.959  49.418  1.00 68.69           O  
ATOM   1288  CG  PHE A  86      -4.296  10.054  49.045  1.00 68.69           C  
ATOM   1289  CD1 PHE A  86      -4.155   9.311  50.232  1.00 68.69           C  
ATOM   1290  HD1 PHE A  86      -5.029   8.899  50.715  1.00 68.69           H  
ATOM   1291  CD2 PHE A  86      -3.154  10.524  48.373  1.00 68.69           C  
ATOM   1292  HD2 PHE A  86      -3.259  11.071  47.448  1.00 68.69           H  
ATOM   1293  CE1 PHE A  86      -2.877   9.058  50.758  1.00 68.69           C  
ATOM   1294  HE1 PHE A  86      -2.765   8.434  51.632  1.00 68.69           H  
ATOM   1295  CE2 PHE A  86      -1.877  10.269  48.897  1.00 68.69           C  
ATOM   1296  HE2 PHE A  86      -1.003  10.607  48.360  1.00 68.69           H  
ATOM   1297  CZ  PHE A  86      -1.742   9.557  50.099  1.00 68.69           C  
ATOM   1298  HZ  PHE A  86      -0.759   9.362  50.502  1.00 68.69           H  
ATOM   1299  N   GLY A  87      -8.732   9.842  47.387  1.00 58.99           N  
ATOM   1300  H   GLY A  87      -8.314  10.119  46.510  1.00 58.99           H  
ATOM   1301  CA  GLY A  87     -10.168  10.057  47.577  1.00 58.99           C  
ATOM   1302  HA2 GLY A  87     -10.544  10.616  46.721  1.00 58.99           H  
ATOM   1303  HA3 GLY A  87     -10.331  10.641  48.482  1.00 58.99           H  
ATOM   1304  C   GLY A  87     -10.974   8.757  47.683  1.00 58.99           C  
ATOM   1305  O   GLY A  87     -11.944   8.690  48.442  1.00 58.99           O  
ATOM   1306  N   THR A  88     -10.568   7.713  46.957  1.00 51.66           N  
ATOM   1307  H   THR A  88      -9.811   7.848  46.303  1.00 51.66           H  
ATOM   1308  CA  THR A  88     -11.277   6.424  46.913  1.00 51.66           C  
ATOM   1309  HA  THR A  88     -12.345   6.637  46.854  1.00 51.66           H  
ATOM   1310  C   THR A  88     -11.108   5.563  48.164  1.00 51.66           C  
ATOM   1311  CB  THR A  88     -10.895   5.609  45.663  1.00 51.66           C  
ATOM   1312  HB  THR A  88     -10.879   4.546  45.904  1.00 51.66           H  
ATOM   1313  O   THR A  88     -12.092   4.985  48.624  1.00 51.66           O  
ATOM   1314  CG2 THR A  88     -11.923   5.835  44.554  1.00 51.66           C  
ATOM   1315 HG21 THR A  88     -12.907   5.500  44.880  1.00 51.66           H  
ATOM   1316 HG22 THR A  88     -11.958   6.893  44.295  1.00 51.66           H  
ATOM   1317 HG23 THR A  88     -11.630   5.266  43.671  1.00 51.66           H  
ATOM   1318  OG1 THR A  88      -9.644   5.982  45.124  1.00 51.66           O  
ATOM   1319  HG1 THR A  88      -8.940   5.875  45.769  1.00 51.66           H  
ATOM   1320  N   GLU A  89      -9.913   5.485  48.757  1.00 42.84           N  
ATOM   1321  H   GLU A  89      -9.125   5.978  48.363  1.00 42.84           H  
ATOM   1322  CA  GLU A  89      -9.672   4.583  49.900  1.00 42.84           C  
ATOM   1323  HA  GLU A  89     -10.028   3.585  49.644  1.00 42.84           H  
ATOM   1324  C   GLU A  89     -10.442   4.989  51.169  1.00 42.84           C  
ATOM   1325  CB  GLU A  89      -8.168   4.480  50.203  1.00 42.84           C  
ATOM   1326  HB2 GLU A  89      -7.713   5.467  50.121  1.00 42.84           H  
ATOM   1327  HB3 GLU A  89      -8.045   4.131  51.229  1.00 42.84           H  
ATOM   1328  O   GLU A  89     -10.922   4.130  51.906  1.00 42.84           O  
ATOM   1329  CG  GLU A  89      -7.453   3.480  49.281  1.00 42.84           C  
ATOM   1330  HG2 GLU A  89      -7.500   3.849  48.257  1.00 42.84           H  
ATOM   1331  HG3 GLU A  89      -7.986   2.530  49.321  1.00 42.84           H  
ATOM   1332  CD  GLU A  89      -5.982   3.254  49.677  1.00 42.84           C  
ATOM   1333  OE1 GLU A  89      -5.474   2.140  49.412  1.00 42.84           O  
ATOM   1334  OE2 GLU A  89      -5.367   4.198  50.227  1.00 42.84           O  
ATOM   1335  N   VAL A  90     -10.643   6.288  51.417  1.00 37.91           N  
ATOM   1336  H   VAL A  90     -10.246   6.955  50.770  1.00 37.91           H  
ATOM   1337  CA  VAL A  90     -11.211   6.770  52.694  1.00 37.91           C  
ATOM   1338  HA  VAL A  90     -10.666   6.278  53.500  1.00 37.91           H  
ATOM   1339  C   VAL A  90     -12.689   6.388  52.893  1.00 37.91           C  
ATOM   1340  CB  VAL A  90     -10.991   8.292  52.845  1.00 37.91           C  
ATOM   1341  HB  VAL A  90     -11.499   8.806  52.030  1.00 37.91           H  
ATOM   1342  O   VAL A  90     -13.158   6.335  54.028  1.00 37.91           O  
ATOM   1343  CG1 VAL A  90     -11.516   8.854  54.176  1.00 37.91           C  
ATOM   1344 HG11 VAL A  90     -11.226   9.900  54.281  1.00 37.91           H  
ATOM   1345 HG12 VAL A  90     -12.605   8.806  54.202  1.00 37.91           H  
ATOM   1346 HG13 VAL A  90     -11.111   8.279  55.008  1.00 37.91           H  
ATOM   1347  CG2 VAL A  90      -9.497   8.644  52.790  1.00 37.91           C  
ATOM   1348 HG21 VAL A  90      -8.964   8.140  53.596  1.00 37.91           H  
ATOM   1349 HG22 VAL A  90      -9.361   9.722  52.880  1.00 37.91           H  
ATOM   1350 HG23 VAL A  90      -9.066   8.334  51.838  1.00 37.91           H  
ATOM   1351  N   ARG A  91     -13.460   6.108  51.831  1.00 35.15           N  
ATOM   1352  H   ARG A  91     -13.019   6.082  50.923  1.00 35.15           H  
ATOM   1353  CA  ARG A  91     -14.886   5.740  51.978  1.00 35.15           C  
ATOM   1354  HA  ARG A  91     -15.332   6.358  52.758  1.00 35.15           H  
ATOM   1355  C   ARG A  91     -15.117   4.306  52.458  1.00 35.15           C  
ATOM   1356  CB  ARG A  91     -15.648   5.954  50.660  1.00 35.15           C  
ATOM   1357  HB2 ARG A  91     -14.998   5.727  49.815  1.00 35.15           H  
ATOM   1358  HB3 ARG A  91     -16.489   5.262  50.625  1.00 35.15           H  
ATOM   1359  O   ARG A  91     -16.150   4.055  53.073  1.00 35.15           O  
ATOM   1360  CG  ARG A  91     -16.214   7.372  50.526  1.00 35.15           C  
ATOM   1361  HG2 ARG A  91     -16.831   7.599  51.395  1.00 35.15           H  
ATOM   1362  HG3 ARG A  91     -15.395   8.089  50.463  1.00 35.15           H  
ATOM   1363  CD  ARG A  91     -17.074   7.448  49.259  1.00 35.15           C  
ATOM   1364  HD2 ARG A  91     -16.433   7.258  48.398  1.00 35.15           H  
ATOM   1365  HD3 ARG A  91     -17.836   6.670  49.306  1.00 35.15           H  
ATOM   1366  NE  ARG A  91     -17.728   8.761  49.109  1.00 35.15           N  
ATOM   1367  HE  ARG A  91     -17.529   9.449  49.822  1.00 35.15           H  
ATOM   1368  NH1 ARG A  91     -18.768   8.323  47.109  1.00 35.15           N  
ATOM   1369 HH11 ARG A  91     -18.337   7.410  47.100  1.00 35.15           H  
ATOM   1370 HH12 ARG A  91     -19.304   8.632  46.310  1.00 35.15           H  
ATOM   1371  NH2 ARG A  91     -19.002  10.330  48.054  1.00 35.15           N  
ATOM   1372 HH21 ARG A  91     -19.546  10.614  47.252  1.00 35.15           H  
ATOM   1373 HH22 ARG A  91     -18.767  11.004  48.769  1.00 35.15           H  
ATOM   1374  CZ  ARG A  91     -18.495   9.130  48.097  1.00 35.15           C  
ATOM   1375  N   GLY A  92     -14.244   3.367  52.093  1.00 34.69           N  
ATOM   1376  H   GLY A  92     -13.376   3.655  51.665  1.00 34.69           H  
ATOM   1377  CA  GLY A  92     -14.568   1.937  52.137  1.00 34.69           C  
ATOM   1378  HA2 GLY A  92     -13.835   1.399  51.536  1.00 34.69           H  
ATOM   1379  HA3 GLY A  92     -15.554   1.773  51.703  1.00 34.69           H  
ATOM   1380  C   GLY A  92     -14.555   1.327  53.536  1.00 34.69           C  
ATOM   1381  O   GLY A  92     -15.451   0.560  53.885  1.00 34.69           O  
ATOM   1382  N   GLU A  93     -13.560   1.668  54.353  1.00 36.32           N  
ATOM   1383  H   GLU A  93     -12.846   2.299  54.020  1.00 36.32           H  
ATOM   1384  CA  GLU A  93     -13.374   1.063  55.677  1.00 36.32           C  
ATOM   1385  HA  GLU A  93     -13.684   0.020  55.623  1.00 36.32           H  
ATOM   1386  C   GLU A  93     -14.283   1.708  56.733  1.00 36.32           C  
ATOM   1387  CB  GLU A  93     -11.892   1.057  56.083  1.00 36.32           C  
ATOM   1388  HB2 GLU A  93     -11.823   0.729  57.120  1.00 36.32           H  
ATOM   1389  HB3 GLU A  93     -11.491   2.068  56.005  1.00 36.32           H  
ATOM   1390  O   GLU A  93     -13.833   2.193  57.769  1.00 36.32           O  
ATOM   1391  CG  GLU A  93     -11.049   0.090  55.237  1.00 36.32           C  
ATOM   1392  HG2 GLU A  93     -11.014   0.451  54.209  1.00 36.32           H  
ATOM   1393  HG3 GLU A  93     -11.538  -0.884  55.237  1.00 36.32           H  
ATOM   1394  CD  GLU A  93      -9.616  -0.063  55.776  1.00 36.32           C  
ATOM   1395  OE1 GLU A  93      -8.992  -1.097  55.449  1.00 36.32           O  
ATOM   1396  OE2 GLU A  93      -9.165   0.821  56.541  1.00 36.32           O  
ATOM   1397  N   ALA A  94     -15.596   1.720  56.491  1.00 37.59           N  
ATOM   1398  H   ALA A  94     -15.916   1.324  55.618  1.00 37.59           H  
ATOM   1399  CA  ALA A  94     -16.556   1.942  57.561  1.00 37.59           C  
ATOM   1400  HA  ALA A  94     -16.296   2.870  58.070  1.00 37.59           H  
ATOM   1401  C   ALA A  94     -16.462   0.745  58.530  1.00 37.59           C  
ATOM   1402  CB  ALA A  94     -17.959   2.123  56.973  1.00 37.59           C  
ATOM   1403  HB1 ALA A  94     -17.964   2.978  56.297  1.00 37.59           H  
ATOM   1404  HB2 ALA A  94     -18.676   2.293  57.777  1.00 37.59           H  
ATOM   1405  HB3 ALA A  94     -18.246   1.229  56.419  1.00 37.59           H  
ATOM   1406  O   ALA A  94     -16.760  -0.384  58.123  1.00 37.59           O  
ATOM   1407  N   PRO A  95     -16.046   0.937  59.797  1.00 38.79           N  
ATOM   1408  CA  PRO A  95     -15.894  -0.167  60.735  1.00 38.79           C  
ATOM   1409  HA  PRO A  95     -15.139  -0.851  60.345  1.00 38.79           H  
ATOM   1410  C   PRO A  95     -17.231  -0.894  60.901  1.00 38.79           C  
ATOM   1411  CB  PRO A  95     -15.390   0.449  62.046  1.00 38.79           C  
ATOM   1412  HB2 PRO A  95     -14.649  -0.187  62.529  1.00 38.79           H  
ATOM   1413  HB3 PRO A  95     -16.223   0.640  62.721  1.00 38.79           H  
ATOM   1414  O   PRO A  95     -18.244  -0.279  61.238  1.00 38.79           O  
ATOM   1415  CG  PRO A  95     -14.786   1.782  61.610  1.00 38.79           C  
ATOM   1416  HG2 PRO A  95     -14.821   2.526  62.406  1.00 38.79           H  
ATOM   1417  HG3 PRO A  95     -13.761   1.626  61.275  1.00 38.79           H  
ATOM   1418  CD  PRO A  95     -15.648   2.187  60.421  1.00 38.79           C  
ATOM   1419  HD2 PRO A  95     -16.536   2.714  60.769  1.00 38.79           H  
ATOM   1420  HD3 PRO A  95     -15.067   2.827  59.758  1.00 38.79           H  
ATOM   1421  N   SER A  96     -17.239  -2.199  60.625  1.00 44.93           N  
ATOM   1422  H   SER A  96     -16.382  -2.606  60.280  1.00 44.93           H  
ATOM   1423  CA  SER A  96     -18.449  -3.025  60.652  1.00 44.93           C  
ATOM   1424  HA  SER A  96     -19.115  -2.682  59.860  1.00 44.93           H  
ATOM   1425  C   SER A  96     -19.180  -2.913  61.993  1.00 44.93           C  
ATOM   1426  CB  SER A  96     -18.076  -4.483  60.370  1.00 44.93           C  
ATOM   1427  HB2 SER A  96     -17.789  -4.583  59.323  1.00 44.93           H  
ATOM   1428  HB3 SER A  96     -17.228  -4.760  60.995  1.00 44.93           H  
ATOM   1429  O   SER A  96     -18.583  -3.076  63.059  1.00 44.93           O  
ATOM   1430  OG  SER A  96     -19.150  -5.359  60.661  1.00 44.93           O  
ATOM   1431  HG  SER A  96     -18.885  -6.239  60.382  1.00 44.93           H  
ATOM   1432  N   ALA A  97     -20.500  -2.707  61.939  1.00 51.72           N  
ATOM   1433  H   ALA A  97     -20.914  -2.553  61.030  1.00 51.72           H  
ATOM   1434  CA  ALA A  97     -21.368  -2.627  63.115  1.00 51.72           C  
ATOM   1435  HA  ALA A  97     -21.059  -1.771  63.715  1.00 51.72           H  
ATOM   1436  C   ALA A  97     -21.293  -3.877  64.019  1.00 51.72           C  
ATOM   1437  CB  ALA A  97     -22.802  -2.396  62.618  1.00 51.72           C  
ATOM   1438  HB1 ALA A  97     -22.847  -1.481  62.027  1.00 51.72           H  
ATOM   1439  HB2 ALA A  97     -23.469  -2.295  63.474  1.00 51.72           H  
ATOM   1440  HB3 ALA A  97     -23.129  -3.238  62.009  1.00 51.72           H  
ATOM   1441  O   ALA A  97     -21.526  -3.775  65.223  1.00 51.72           O  
ATOM   1442  N   LEU A  98     -20.943  -5.043  63.457  1.00 57.03           N  
ATOM   1443  H   LEU A  98     -20.686  -5.034  62.480  1.00 57.03           H  
ATOM   1444  CA  LEU A  98     -20.846  -6.316  64.181  1.00 57.03           C  
ATOM   1445  HA  LEU A  98     -21.769  -6.479  64.738  1.00 57.03           H  
ATOM   1446  C   LEU A  98     -19.717  -6.328  65.220  1.00 57.03           C  
ATOM   1447  CB  LEU A  98     -20.658  -7.464  63.172  1.00 57.03           C  
ATOM   1448  HB2 LEU A  98     -20.306  -8.349  63.704  1.00 57.03           H  
ATOM   1449  HB3 LEU A  98     -19.875  -7.185  62.467  1.00 57.03           H  
ATOM   1450  O   LEU A  98     -19.919  -6.834  66.316  1.00 57.03           O  
ATOM   1451  CG  LEU A  98     -21.941  -7.838  62.409  1.00 57.03           C  
ATOM   1452  HG  LEU A  98     -22.461  -6.932  62.097  1.00 57.03           H  
ATOM   1453  CD1 LEU A  98     -21.598  -8.642  61.155  1.00 57.03           C  
ATOM   1454 HD11 LEU A  98     -21.063  -9.551  61.432  1.00 57.03           H  
ATOM   1455 HD12 LEU A  98     -22.512  -8.910  60.626  1.00 57.03           H  
ATOM   1456 HD13 LEU A  98     -20.973  -8.044  60.493  1.00 57.03           H  
ATOM   1457  CD2 LEU A  98     -22.879  -8.681  63.277  1.00 57.03           C  
ATOM   1458 HD21 LEU A  98     -23.774  -8.940  62.711  1.00 57.03           H  
ATOM   1459 HD22 LEU A  98     -22.376  -9.596  63.591  1.00 57.03           H  
ATOM   1460 HD23 LEU A  98     -23.176  -8.122  64.164  1.00 57.03           H  
ATOM   1461  N   ALA A  99     -18.569  -5.704  64.940  1.00 54.18           N  
ATOM   1462  H   ALA A  99     -18.469  -5.218  64.060  1.00 54.18           H  
ATOM   1463  CA  ALA A  99     -17.451  -5.681  65.891  1.00 54.18           C  
ATOM   1464  HA  ALA A  99     -17.217  -6.705  66.183  1.00 54.18           H  
ATOM   1465  C   ALA A  99     -17.791  -4.905  67.182  1.00 54.18           C  
ATOM   1466  CB  ALA A  99     -16.233  -5.086  65.175  1.00 54.18           C  
ATOM   1467  HB1 ALA A  99     -15.381  -5.084  65.855  1.00 54.18           H  
ATOM   1468  HB2 ALA A  99     -15.986  -5.691  64.303  1.00 54.18           H  
ATOM   1469  HB3 ALA A  99     -16.443  -4.063  64.861  1.00 54.18           H  
ATOM   1470  O   ALA A  99     -17.242  -5.177  68.249  1.00 54.18           O  
ATOM   1471  N   GLY A 100     -18.734  -3.957  67.104  1.00 55.43           N  
ATOM   1472  H   GLY A 100     -19.170  -3.795  66.208  1.00 55.43           H  
ATOM   1473  CA  GLY A 100     -19.263  -3.260  68.277  1.00 55.43           C  
ATOM   1474  HA2 GLY A 100     -18.437  -2.884  68.879  1.00 55.43           H  
ATOM   1475  HA3 GLY A 100     -19.864  -2.415  67.939  1.00 55.43           H  
ATOM   1476  C   GLY A 100     -20.148  -4.140  69.169  1.00 55.43           C  
ATOM   1477  O   GLY A 100     -20.214  -3.900  70.375  1.00 55.43           O  
ATOM   1478  N   LEU A 101     -20.805  -5.162  68.605  1.00 61.11           N  
ATOM   1479  H   LEU A 101     -20.621  -5.376  67.636  1.00 61.11           H  
ATOM   1480  CA  LEU A 101     -21.636  -6.110  69.356  1.00 61.11           C  
ATOM   1481  HA  LEU A 101     -22.254  -5.552  70.059  1.00 61.11           H  
ATOM   1482  C   LEU A 101     -20.785  -7.059  70.215  1.00 61.11           C  
ATOM   1483  CB  LEU A 101     -22.565  -6.876  68.388  1.00 61.11           C  
ATOM   1484  HB2 LEU A 101     -22.064  -7.011  67.430  1.00 61.11           H  
ATOM   1485  HB3 LEU A 101     -22.749  -7.876  68.781  1.00 61.11           H  
ATOM   1486  O   LEU A 101     -21.119  -7.249  71.383  1.00 61.11           O  
ATOM   1487  CG  LEU A 101     -23.916  -6.173  68.165  1.00 61.11           C  
ATOM   1488  HG  LEU A 101     -23.781  -5.093  68.217  1.00 61.11           H  
ATOM   1489  CD1 LEU A 101     -24.497  -6.507  66.790  1.00 61.11           C  
ATOM   1490 HD11 LEU A 101     -23.820  -6.143  66.017  1.00 61.11           H  
ATOM   1491 HD12 LEU A 101     -24.609  -7.587  66.689  1.00 61.11           H  
ATOM   1492 HD13 LEU A 101     -25.466  -6.023  66.667  1.00 61.11           H  
ATOM   1493  CD2 LEU A 101     -24.928  -6.605  69.230  1.00 61.11           C  
ATOM   1494 HD21 LEU A 101     -25.107  -7.678  69.161  1.00 61.11           H  
ATOM   1495 HD22 LEU A 101     -24.531  -6.380  70.221  1.00 61.11           H  
ATOM   1496 HD23 LEU A 101     -25.866  -6.068  69.090  1.00 61.11           H  
ATOM   1497  N   ASP A 102     -19.661  -7.568  69.701  1.00 60.10           N  
ATOM   1498  H   ASP A 102     -19.494  -7.456  68.711  1.00 60.10           H  
ATOM   1499  CA  ASP A 102     -18.784  -8.501  70.435  1.00 60.10           C  
ATOM   1500  HA  ASP A 102     -19.355  -9.386  70.715  1.00 60.10           H  
ATOM   1501  C   ASP A 102     -18.208  -7.877  71.721  1.00 60.10           C  
ATOM   1502  CB  ASP A 102     -17.613  -8.939  69.537  1.00 60.10           C  
ATOM   1503  HB2 ASP A 102     -17.073  -8.051  69.207  1.00 60.10           H  
ATOM   1504  HB3 ASP A 102     -16.927  -9.539  70.134  1.00 60.10           H  
ATOM   1505  O   ASP A 102     -18.169  -8.505  72.783  1.00 60.10           O  
ATOM   1506  CG  ASP A 102     -18.011  -9.767  68.310  1.00 60.10           C  
ATOM   1507  OD1 ASP A 102     -19.098 -10.380  68.327  1.00 60.10           O  
ATOM   1508  OD2 ASP A 102     -17.206  -9.771  67.351  1.00 60.10           O  
ATOM   1509  N   ALA A 103     -17.795  -6.606  71.657  1.00 62.51           N  
ATOM   1510  H   ALA A 103     -17.832  -6.143  70.759  1.00 62.51           H  
ATOM   1511  CA  ALA A 103     -17.277  -5.883  72.820  1.00 62.51           C  
ATOM   1512  HA  ALA A 103     -16.465  -6.463  73.258  1.00 62.51           H  
ATOM   1513  C   ALA A 103     -18.348  -5.692  73.906  1.00 62.51           C  
ATOM   1514  CB  ALA A 103     -16.721  -4.534  72.348  1.00 62.51           C  
ATOM   1515  HB1 ALA A 103     -15.938  -4.699  71.608  1.00 62.51           H  
ATOM   1516  HB2 ALA A 103     -17.516  -3.940  71.899  1.00 62.51           H  
ATOM   1517  HB3 ALA A 103     -16.302  -3.994  73.197  1.00 62.51           H  
ATOM   1518  O   ALA A 103     -18.053  -5.780  75.101  1.00 62.51           O  
ATOM   1519  N   LEU A 104     -19.600  -5.463  73.494  1.00 63.59           N  
ATOM   1520  H   LEU A 104     -19.786  -5.463  72.501  1.00 63.59           H  
ATOM   1521  CA  LEU A 104     -20.728  -5.403  74.415  1.00 63.59           C  
ATOM   1522  HA  LEU A 104     -20.485  -4.694  75.206  1.00 63.59           H  
ATOM   1523  C   LEU A 104     -20.959  -6.774  75.068  1.00 63.59           C  
ATOM   1524  CB  LEU A 104     -21.972  -4.919  73.651  1.00 63.59           C  
ATOM   1525  HB2 LEU A 104     -21.706  -4.092  72.993  1.00 63.59           H  
ATOM   1526  HB3 LEU A 104     -22.335  -5.736  73.028  1.00 63.59           H  
ATOM   1527  O   LEU A 104     -21.164  -6.845  76.278  1.00 63.59           O  
ATOM   1528  CG  LEU A 104     -23.095  -4.472  74.597  1.00 63.59           C  
ATOM   1529  HG  LEU A 104     -23.166  -5.151  75.446  1.00 63.59           H  
ATOM   1530  CD1 LEU A 104     -22.865  -3.048  75.113  1.00 63.59           C  
ATOM   1531 HD11 LEU A 104     -23.676  -2.764  75.784  1.00 63.59           H  
ATOM   1532 HD12 LEU A 104     -22.818  -2.350  74.277  1.00 63.59           H  
ATOM   1533 HD13 LEU A 104     -21.927  -3.007  75.666  1.00 63.59           H  
ATOM   1534  CD2 LEU A 104     -24.436  -4.492  73.875  1.00 63.59           C  
ATOM   1535 HD21 LEU A 104     -24.649  -5.505  73.533  1.00 63.59           H  
ATOM   1536 HD22 LEU A 104     -25.206  -4.184  74.582  1.00 63.59           H  
ATOM   1537 HD23 LEU A 104     -24.415  -3.817  73.020  1.00 63.59           H  
ATOM   1538  N   GLU A 105     -20.875  -7.855  74.289  1.00 66.29           N  
ATOM   1539  H   GLU A 105     -20.697  -7.728  73.303  1.00 66.29           H  
ATOM   1540  CA  GLU A 105     -21.108  -9.220  74.761  1.00 66.29           C  
ATOM   1541  HA  GLU A 105     -22.083  -9.220  75.247  1.00 66.29           H  
ATOM   1542  C   GLU A 105     -20.080  -9.669  75.813  1.00 66.29           C  
ATOM   1543  CB  GLU A 105     -21.183 -10.178  73.558  1.00 66.29           C  
ATOM   1544  HB2 GLU A 105     -20.181 -10.517  73.295  1.00 66.29           H  
ATOM   1545  HB3 GLU A 105     -21.607  -9.647  72.705  1.00 66.29           H  
ATOM   1546  O   GLU A 105     -20.446 -10.282  76.816  1.00 66.29           O  
ATOM   1547  CG  GLU A 105     -22.096 -11.377  73.858  1.00 66.29           C  
ATOM   1548  HG2 GLU A 105     -21.672 -11.945  74.686  1.00 66.29           H  
ATOM   1549  HG3 GLU A 105     -23.066 -10.998  74.178  1.00 66.29           H  
ATOM   1550  CD  GLU A 105     -22.293 -12.312  72.653  1.00 66.29           C  
ATOM   1551  OE1 GLU A 105     -23.379 -12.938  72.591  1.00 66.29           O  
ATOM   1552  OE2 GLU A 105     -21.354 -12.442  71.842  1.00 66.29           O  
ATOM   1553  N   ALA A 106     -18.811  -9.281  75.652  1.00 64.59           N  
ATOM   1554  H   ALA A 106     -18.565  -8.842  74.777  1.00 64.59           H  
ATOM   1555  CA  ALA A 106     -17.755  -9.550  76.630  1.00 64.59           C  
ATOM   1556  HA  ALA A 106     -17.816 -10.598  76.921  1.00 64.59           H  
ATOM   1557  C   ALA A 106     -17.873  -8.712  77.917  1.00 64.59           C  
ATOM   1558  CB  ALA A 106     -16.403  -9.317  75.950  1.00 64.59           C  
ATOM   1559  HB1 ALA A 106     -16.320  -9.953  75.069  1.00 64.59           H  
ATOM   1560  HB2 ALA A 106     -16.316  -8.274  75.645  1.00 64.59           H  
ATOM   1561  HB3 ALA A 106     -15.597  -9.560  76.643  1.00 64.59           H  
ATOM   1562  O   ALA A 106     -17.435  -9.162  78.976  1.00 64.59           O  
ATOM   1563  N   ALA A 107     -18.458  -7.511  77.847  1.00 66.63           N  
ATOM   1564  H   ALA A 107     -18.755  -7.179  76.941  1.00 66.63           H  
ATOM   1565  CA  ALA A 107     -18.670  -6.644  79.008  1.00 66.63           C  
ATOM   1566  HA  ALA A 107     -17.819  -6.743  79.682  1.00 66.63           H  
ATOM   1567  C   ALA A 107     -19.931  -7.018  79.812  1.00 66.63           C  
ATOM   1568  CB  ALA A 107     -18.717  -5.192  78.520  1.00 66.63           C  
ATOM   1569  HB1 ALA A 107     -19.560  -5.055  77.843  1.00 66.63           H  
ATOM   1570  HB2 ALA A 107     -17.794  -4.950  77.993  1.00 66.63           H  
ATOM   1571  HB3 ALA A 107     -18.826  -4.523  79.373  1.00 66.63           H  
ATOM   1572  O   ALA A 107     -19.988  -6.771  81.018  1.00 66.63           O  
ATOM   1573  N   LEU A 108     -20.923  -7.655  79.174  1.00 69.83           N  
ATOM   1574  H   LEU A 108     -20.819  -7.792  78.179  1.00 69.83           H  
ATOM   1575  CA  LEU A 108     -22.181  -8.090  79.803  1.00 69.83           C  
ATOM   1576  HA  LEU A 108     -22.738  -7.190  80.062  1.00 69.83           H  
ATOM   1577  C   LEU A 108     -22.027  -8.886  81.118  1.00 69.83           C  
ATOM   1578  CB  LEU A 108     -23.008  -8.930  78.803  1.00 69.83           C  
ATOM   1579  HB2 LEU A 108     -23.672  -9.594  79.356  1.00 69.83           H  
ATOM   1580  HB3 LEU A 108     -22.334  -9.569  78.234  1.00 69.83           H  
ATOM   1581  O   LEU A 108     -22.819  -8.642  82.036  1.00 69.83           O  
ATOM   1582  CG  LEU A 108     -23.871  -8.123  77.821  1.00 69.83           C  
ATOM   1583  HG  LEU A 108     -23.286  -7.321  77.372  1.00 69.83           H  
ATOM   1584  CD1 LEU A 108     -24.449  -9.017  76.723  1.00 69.83           C  
ATOM   1585 HD11 LEU A 108     -25.270  -9.622  77.107  1.00 69.83           H  
ATOM   1586 HD12 LEU A 108     -24.804  -8.402  75.896  1.00 69.83           H  
ATOM   1587 HD13 LEU A 108     -23.692  -9.710  76.355  1.00 69.83           H  
ATOM   1588  CD2 LEU A 108     -25.069  -7.516  78.544  1.00 69.83           C  
ATOM   1589 HD21 LEU A 108     -24.714  -6.887  79.360  1.00 69.83           H  
ATOM   1590 HD22 LEU A 108     -25.703  -8.301  78.957  1.00 69.83           H  
ATOM   1591 HD23 LEU A 108     -25.643  -6.917  77.838  1.00 69.83           H  
ATOM   1592  N   PRO A 109     -21.076  -9.834  81.268  1.00 69.85           N  
ATOM   1593  CA  PRO A 109     -20.960 -10.649  82.475  1.00 69.85           C  
ATOM   1594  HA  PRO A 109     -21.900 -11.180  82.630  1.00 69.85           H  
ATOM   1595  C   PRO A 109     -20.638  -9.828  83.725  1.00 69.85           C  
ATOM   1596  CB  PRO A 109     -19.849 -11.670  82.198  1.00 69.85           C  
ATOM   1597  HB2 PRO A 109     -20.088 -12.647  82.619  1.00 69.85           H  
ATOM   1598  HB3 PRO A 109     -18.898 -11.311  82.593  1.00 69.85           H  
ATOM   1599  O   PRO A 109     -21.142 -10.161  84.800  1.00 69.85           O  
ATOM   1600  CG  PRO A 109     -19.760 -11.719  80.677  1.00 69.85           C  
ATOM   1601  HG2 PRO A 109     -18.765 -11.999  80.331  1.00 69.85           H  
ATOM   1602  HG3 PRO A 109     -20.515 -12.400  80.283  1.00 69.85           H  
ATOM   1603  CD  PRO A 109     -20.108 -10.291  80.289  1.00 69.85           C  
ATOM   1604  HD2 PRO A 109     -19.221  -9.666  80.383  1.00 69.85           H  
ATOM   1605  HD3 PRO A 109     -20.496 -10.268  79.271  1.00 69.85           H  
ATOM   1606  N   GLU A 110     -19.842  -8.762  83.581  1.00 66.03           N  
ATOM   1607  H   GLU A 110     -19.518  -8.520  82.656  1.00 66.03           H  
ATOM   1608  CA  GLU A 110     -19.392  -7.908  84.689  1.00 66.03           C  
ATOM   1609  HA  GLU A 110     -19.293  -8.524  85.583  1.00 66.03           H  
ATOM   1610  C   GLU A 110     -20.392  -6.805  85.058  1.00 66.03           C  
ATOM   1611  CB  GLU A 110     -18.006  -7.305  84.400  1.00 66.03           C  
ATOM   1612  HB2 GLU A 110     -18.042  -6.703  83.492  1.00 66.03           H  
ATOM   1613  HB3 GLU A 110     -17.769  -6.647  85.236  1.00 66.03           H  
ATOM   1614  O   GLU A 110     -20.201  -6.116  86.062  1.00 66.03           O  
ATOM   1615  CG  GLU A 110     -16.905  -8.375  84.273  1.00 66.03           C  
ATOM   1616  HG2 GLU A 110     -17.236  -9.275  84.792  1.00 66.03           H  
ATOM   1617  HG3 GLU A 110     -16.784  -8.632  83.221  1.00 66.03           H  
ATOM   1618  CD  GLU A 110     -15.548  -7.957  84.874  1.00 66.03           C  
ATOM   1619  OE1 GLU A 110     -14.756  -8.882  85.172  1.00 66.03           O  
ATOM   1620  OE2 GLU A 110     -15.309  -6.745  85.077  1.00 66.03           O  
ATOM   1621  N   VAL A 111     -21.485  -6.651  84.297  1.00 67.52           N  
ATOM   1622  H   VAL A 111     -21.585  -7.231  83.476  1.00 67.52           H  
ATOM   1623  CA  VAL A 111     -22.508  -5.640  84.591  1.00 67.52           C  
ATOM   1624  HA  VAL A 111     -21.993  -4.679  84.616  1.00 67.52           H  
ATOM   1625  C   VAL A 111     -23.149  -5.934  85.956  1.00 67.52           C  
ATOM   1626  CB  VAL A 111     -23.570  -5.520  83.485  1.00 67.52           C  
ATOM   1627  HB  VAL A 111     -24.065  -6.481  83.342  1.00 67.52           H  
ATOM   1628  O   VAL A 111     -23.732  -7.016  86.137  1.00 67.52           O  
ATOM   1629  CG1 VAL A 111     -24.633  -4.465  83.834  1.00 67.52           C  
ATOM   1630 HG11 VAL A 111     -24.161  -3.501  84.021  1.00 67.52           H  
ATOM   1631 HG12 VAL A 111     -25.196  -4.764  84.718  1.00 67.52           H  
ATOM   1632 HG13 VAL A 111     -25.337  -4.355  83.008  1.00 67.52           H  
ATOM   1633  CG2 VAL A 111     -22.912  -5.091  82.168  1.00 67.52           C  
ATOM   1634 HG21 VAL A 111     -22.427  -4.122  82.287  1.00 67.52           H  
ATOM   1635 HG22 VAL A 111     -22.162  -5.823  81.870  1.00 67.52           H  
ATOM   1636 HG23 VAL A 111     -23.656  -5.025  81.374  1.00 67.52           H  
ATOM   1637  N   PRO A 112     -23.084  -4.985  86.917  1.00 73.09           N  
ATOM   1638  CA  PRO A 112     -23.669  -5.144  88.240  1.00 73.09           C  
ATOM   1639  HA  PRO A 112     -23.122  -5.931  88.760  1.00 73.09           H  
ATOM   1640  C   PRO A 112     -25.155  -5.502  88.162  1.00 73.09           C  
ATOM   1641  CB  PRO A 112     -23.460  -3.809  88.966  1.00 73.09           C  
ATOM   1642  HB2 PRO A 112     -24.327  -3.164  88.824  1.00 73.09           H  
ATOM   1643  HB3 PRO A 112     -23.263  -3.952  90.029  1.00 73.09           H  
ATOM   1644  O   PRO A 112     -25.899  -4.986  87.327  1.00 73.09           O  
ATOM   1645  CG  PRO A 112     -22.265  -3.187  88.250  1.00 73.09           C  
ATOM   1646  HG2 PRO A 112     -21.339  -3.573  88.676  1.00 73.09           H  
ATOM   1647  HG3 PRO A 112     -22.286  -2.098  88.296  1.00 73.09           H  
ATOM   1648  CD  PRO A 112     -22.415  -3.692  86.822  1.00 73.09           C  
ATOM   1649  HD2 PRO A 112     -23.034  -3.001  86.250  1.00 73.09           H  
ATOM   1650  HD3 PRO A 112     -21.426  -3.774  86.372  1.00 73.09           H  
ATOM   1651  N   ALA A 113     -25.617  -6.357  89.078  1.00 71.69           N  
ATOM   1652  H   ALA A 113     -24.956  -6.760  89.726  1.00 71.69           H  
ATOM   1653  CA  ALA A 113     -26.998  -6.847  89.085  1.00 71.69           C  
ATOM   1654  HA  ALA A 113     -27.161  -7.432  88.180  1.00 71.69           H  
ATOM   1655  C   ALA A 113     -28.052  -5.723  89.095  1.00 71.69           C  
ATOM   1656  CB  ALA A 113     -27.172  -7.762  90.304  1.00 71.69           C  
ATOM   1657  HB1 ALA A 113     -28.184  -8.165  90.310  1.00 71.69           H  
ATOM   1658  HB2 ALA A 113     -27.010  -7.198  91.223  1.00 71.69           H  
ATOM   1659  HB3 ALA A 113     -26.462  -8.588  90.253  1.00 71.69           H  
ATOM   1660  O   ALA A 113     -29.119  -5.892  88.515  1.00 71.69           O  
ATOM   1661  N   THR A 114     -27.741  -4.585  89.722  1.00 67.36           N  
ATOM   1662  H   THR A 114     -26.817  -4.485  90.119  1.00 67.36           H  
ATOM   1663  CA  THR A 114     -28.613  -3.404  89.810  1.00 67.36           C  
ATOM   1664  HA  THR A 114     -29.604  -3.712  90.144  1.00 67.36           H  
ATOM   1665  C   THR A 114     -28.815  -2.682  88.480  1.00 67.36           C  
ATOM   1666  CB  THR A 114     -28.039  -2.397  90.820  1.00 67.36           C  
ATOM   1667  HB  THR A 114     -28.543  -1.436  90.715  1.00 67.36           H  
ATOM   1668  O   THR A 114     -29.840  -2.036  88.310  1.00 67.36           O  
ATOM   1669  CG2 THR A 114     -28.221  -2.888  92.257  1.00 67.36           C  
ATOM   1670 HG21 THR A 114     -27.819  -2.143  92.943  1.00 67.36           H  
ATOM   1671 HG22 THR A 114     -29.283  -3.024  92.463  1.00 67.36           H  
ATOM   1672 HG23 THR A 114     -27.697  -3.833  92.403  1.00 67.36           H  
ATOM   1673  OG1 THR A 114     -26.648  -2.231  90.624  1.00 67.36           O  
ATOM   1674  HG1 THR A 114     -26.520  -1.553  89.956  1.00 67.36           H  
ATOM   1675  N   GLU A 115     -27.865  -2.782  87.546  1.00 71.58           N  
ATOM   1676  H   GLU A 115     -27.051  -3.349  87.734  1.00 71.58           H  
ATOM   1677  CA  GLU A 115     -27.923  -2.111  86.236  1.00 71.58           C  
ATOM   1678  HA  GLU A 115     -28.637  -1.288  86.266  1.00 71.58           H  
ATOM   1679  C   GLU A 115     -28.384  -3.053  85.116  1.00 71.58           C  
ATOM   1680  CB  GLU A 115     -26.547  -1.522  85.898  1.00 71.58           C  
ATOM   1681  HB2 GLU A 115     -25.795  -2.308  85.977  1.00 71.58           H  
ATOM   1682  HB3 GLU A 115     -26.567  -1.161  84.870  1.00 71.58           H  
ATOM   1683  O   GLU A 115     -28.844  -2.594  84.070  1.00 71.58           O  
ATOM   1684  CG  GLU A 115     -26.172  -0.352  86.821  1.00 71.58           C  
ATOM   1685  HG2 GLU A 115     -26.180  -0.701  87.854  1.00 71.58           H  
ATOM   1686  HG3 GLU A 115     -26.929   0.427  86.725  1.00 71.58           H  
ATOM   1687  CD  GLU A 115     -24.789   0.242  86.512  1.00 71.58           C  
ATOM   1688  OE1 GLU A 115     -24.335   1.062  87.343  1.00 71.58           O  
ATOM   1689  OE2 GLU A 115     -24.176  -0.153  85.495  1.00 71.58           O  
ATOM   1690  N   ARG A 116     -28.314  -4.378  85.332  1.00 70.64           N  
ATOM   1691  H   ARG A 116     -27.890  -4.679  86.197  1.00 70.64           H  
ATOM   1692  CA  ARG A 116     -28.730  -5.388  84.341  1.00 70.64           C  
ATOM   1693  HA  ARG A 116     -28.074  -5.320  83.473  1.00 70.64           H  
ATOM   1694  C   ARG A 116     -30.134  -5.154  83.807  1.00 70.64           C  
ATOM   1695  CB  ARG A 116     -28.678  -6.804  84.933  1.00 70.64           C  
ATOM   1696  HB2 ARG A 116     -29.419  -7.425  84.430  1.00 70.64           H  
ATOM   1697  HB3 ARG A 116     -28.926  -6.780  85.994  1.00 70.64           H  
ATOM   1698  O   ARG A 116     -30.351  -5.297  82.612  1.00 70.64           O  
ATOM   1699  CG  ARG A 116     -27.315  -7.459  84.721  1.00 70.64           C  
ATOM   1700  HG2 ARG A 116     -26.561  -6.919  85.294  1.00 70.64           H  
ATOM   1701  HG3 ARG A 116     -27.051  -7.424  83.664  1.00 70.64           H  
ATOM   1702  CD  ARG A 116     -27.371  -8.916  85.179  1.00 70.64           C  
ATOM   1703  HD2 ARG A 116     -28.110  -9.445  84.577  1.00 70.64           H  
ATOM   1704  HD3 ARG A 116     -27.670  -8.945  86.226  1.00 70.64           H  
ATOM   1705  NE  ARG A 116     -26.055  -9.553  85.023  1.00 70.64           N  
ATOM   1706  HE  ARG A 116     -25.292  -8.949  84.752  1.00 70.64           H  
ATOM   1707  NH1 ARG A 116     -26.646 -11.667  85.682  1.00 70.64           N  
ATOM   1708 HH11 ARG A 116     -27.594 -11.338  85.797  1.00 70.64           H  
ATOM   1709 HH12 ARG A 116     -26.398 -12.638  85.805  1.00 70.64           H  
ATOM   1710  NH2 ARG A 116     -24.536 -11.235  85.053  1.00 70.64           N  
ATOM   1711 HH21 ARG A 116     -24.265 -12.194  85.216  1.00 70.64           H  
ATOM   1712 HH22 ARG A 116     -23.823 -10.577  84.774  1.00 70.64           H  
ATOM   1713  CZ  ARG A 116     -25.753 -10.815  85.250  1.00 70.64           C  
ATOM   1714  N   GLU A 117     -31.079  -4.827  84.679  1.00 74.22           N  
ATOM   1715  H   GLU A 117     -30.820  -4.703  85.647  1.00 74.22           H  
ATOM   1716  CA  GLU A 117     -32.486  -4.668  84.302  1.00 74.22           C  
ATOM   1717  HA  GLU A 117     -32.807  -5.570  83.782  1.00 74.22           H  
ATOM   1718  C   GLU A 117     -32.673  -3.490  83.328  1.00 74.22           C  
ATOM   1719  CB  GLU A 117     -33.300  -4.527  85.600  1.00 74.22           C  
ATOM   1720  HB2 GLU A 117     -32.788  -5.091  86.379  1.00 74.22           H  
ATOM   1721  HB3 GLU A 117     -33.331  -3.482  85.909  1.00 74.22           H  
ATOM   1722  O   GLU A 117     -33.366  -3.609  82.317  1.00 74.22           O  
ATOM   1723  CG  GLU A 117     -34.722  -5.093  85.499  1.00 74.22           C  
ATOM   1724  HG2 GLU A 117     -34.682  -6.041  84.963  1.00 74.22           H  
ATOM   1725  HG3 GLU A 117     -35.341  -4.405  84.923  1.00 74.22           H  
ATOM   1726  CD  GLU A 117     -35.349  -5.334  86.887  1.00 74.22           C  
ATOM   1727  OE1 GLU A 117     -36.216  -6.233  86.979  1.00 74.22           O  
ATOM   1728  OE2 GLU A 117     -34.966  -4.634  87.851  1.00 74.22           O  
ATOM   1729  N   GLU A 118     -31.961  -2.386  83.569  1.00 72.42           N  
ATOM   1730  H   GLU A 118     -31.349  -2.370  84.372  1.00 72.42           H  
ATOM   1731  CA  GLU A 118     -31.961  -1.210  82.696  1.00 72.42           C  
ATOM   1732  HA  GLU A 118     -32.994  -0.979  82.437  1.00 72.42           H  
ATOM   1733  C   GLU A 118     -31.203  -1.475  81.381  1.00 72.42           C  
ATOM   1734  CB  GLU A 118     -31.379  -0.023  83.484  1.00 72.42           C  
ATOM   1735  HB2 GLU A 118     -30.292  -0.095  83.506  1.00 72.42           H  
ATOM   1736  HB3 GLU A 118     -31.752  -0.067  84.507  1.00 72.42           H  
ATOM   1737  O   GLU A 118     -31.640  -1.052  80.307  1.00 72.42           O  
ATOM   1738  CG  GLU A 118     -31.811   1.322  82.883  1.00 72.42           C  
ATOM   1739  HG2 GLU A 118     -31.396   1.406  81.878  1.00 72.42           H  
ATOM   1740  HG3 GLU A 118     -32.897   1.329  82.794  1.00 72.42           H  
ATOM   1741  CD  GLU A 118     -31.373   2.544  83.709  1.00 72.42           C  
ATOM   1742  OE1 GLU A 118     -31.889   3.643  83.394  1.00 72.42           O  
ATOM   1743  OE2 GLU A 118     -30.519   2.395  84.609  1.00 72.42           O  
ATOM   1744  N   LEU A 119     -30.110  -2.246  81.440  1.00 69.04           N  
ATOM   1745  H   LEU A 119     -29.782  -2.525  82.354  1.00 69.04           H  
ATOM   1746  CA  LEU A 119     -29.340  -2.664  80.268  1.00 69.04           C  
ATOM   1747  HA  LEU A 119     -29.075  -1.771  79.702  1.00 69.04           H  
ATOM   1748  C   LEU A 119     -30.149  -3.587  79.341  1.00 69.04           C  
ATOM   1749  CB  LEU A 119     -28.051  -3.354  80.737  1.00 69.04           C  
ATOM   1750  HB2 LEU A 119     -27.607  -2.793  81.559  1.00 69.04           H  
ATOM   1751  HB3 LEU A 119     -28.309  -4.342  81.117  1.00 69.04           H  
ATOM   1752  O   LEU A 119     -30.172  -3.354  78.132  1.00 69.04           O  
ATOM   1753  CG  LEU A 119     -27.027  -3.480  79.595  1.00 69.04           C  
ATOM   1754  HG  LEU A 119     -27.527  -3.505  78.627  1.00 69.04           H  
ATOM   1755  CD1 LEU A 119     -26.038  -2.315  79.602  1.00 69.04           C  
ATOM   1756 HD11 LEU A 119     -26.579  -1.373  79.511  1.00 69.04           H  
ATOM   1757 HD12 LEU A 119     -25.348  -2.411  78.764  1.00 69.04           H  
ATOM   1758 HD13 LEU A 119     -25.469  -2.311  80.532  1.00 69.04           H  
ATOM   1759  CD2 LEU A 119     -26.248  -4.772  79.745  1.00 69.04           C  
ATOM   1760 HD21 LEU A 119     -26.919  -5.618  79.600  1.00 69.04           H  
ATOM   1761 HD22 LEU A 119     -25.803  -4.826  80.739  1.00 69.04           H  
ATOM   1762 HD23 LEU A 119     -25.461  -4.795  78.991  1.00 69.04           H  
ATOM   1763  N   VAL A 120     -30.853  -4.587  79.889  1.00 72.45           N  
ATOM   1764  H   VAL A 120     -30.787  -4.720  80.888  1.00 72.45           H  
ATOM   1765  CA  VAL A 120     -31.738  -5.479  79.118  1.00 72.45           C  
ATOM   1766  HA  VAL A 120     -31.154  -5.949  78.327  1.00 72.45           H  
ATOM   1767  C   VAL A 120     -32.829  -4.664  78.426  1.00 72.45           C  
ATOM   1768  CB  VAL A 120     -32.344  -6.602  79.990  1.00 72.45           C  
ATOM   1769  HB  VAL A 120     -32.795  -6.171  80.883  1.00 72.45           H  
ATOM   1770  O   VAL A 120     -32.986  -4.780  77.212  1.00 72.45           O  
ATOM   1771  CG1 VAL A 120     -33.418  -7.402  79.238  1.00 72.45           C  
ATOM   1772 HG11 VAL A 120     -33.009  -7.812  78.315  1.00 72.45           H  
ATOM   1773 HG12 VAL A 120     -33.787  -8.218  79.859  1.00 72.45           H  
ATOM   1774 HG13 VAL A 120     -34.273  -6.771  78.992  1.00 72.45           H  
ATOM   1775  CG2 VAL A 120     -31.264  -7.613  80.404  1.00 72.45           C  
ATOM   1776 HG21 VAL A 120     -30.746  -7.986  79.521  1.00 72.45           H  
ATOM   1777 HG22 VAL A 120     -30.532  -7.147  81.064  1.00 72.45           H  
ATOM   1778 HG23 VAL A 120     -31.720  -8.451  80.931  1.00 72.45           H  
ATOM   1779  N   GLN A 121     -33.499  -3.750  79.140  1.00 73.64           N  
ATOM   1780  H   GLN A 121     -33.329  -3.688  80.134  1.00 73.64           H  
ATOM   1781  CA  GLN A 121     -34.510  -2.869  78.536  1.00 73.64           C  
ATOM   1782  HA  GLN A 121     -35.311  -3.478  78.116  1.00 73.64           H  
ATOM   1783  C   GLN A 121     -33.953  -1.992  77.406  1.00 73.64           C  
ATOM   1784  CB  GLN A 121     -35.081  -1.922  79.597  1.00 73.64           C  
ATOM   1785  HB2 GLN A 121     -34.270  -1.500  80.189  1.00 73.64           H  
ATOM   1786  HB3 GLN A 121     -35.590  -1.103  79.089  1.00 73.64           H  
ATOM   1787  O   GLN A 121     -34.680  -1.583  76.492  1.00 73.64           O  
ATOM   1788  CG  GLN A 121     -36.098  -2.587  80.525  1.00 73.64           C  
ATOM   1789  HG2 GLN A 121     -35.623  -3.404  81.067  1.00 73.64           H  
ATOM   1790  HG3 GLN A 121     -36.915  -3.001  79.934  1.00 73.64           H  
ATOM   1791  CD  GLN A 121     -36.676  -1.593  81.528  1.00 73.64           C  
ATOM   1792  NE2 GLN A 121     -37.414  -2.061  82.507  1.00 73.64           N  
ATOM   1793 HE21 GLN A 121     -37.475  -3.059  82.650  1.00 73.64           H  
ATOM   1794 HE22 GLN A 121     -37.692  -1.392  83.211  1.00 73.64           H  
ATOM   1795  OE1 GLN A 121     -36.507  -0.384  81.442  1.00 73.64           O  
ATOM   1796  N   ARG A 122     -32.674  -1.613  77.483  1.00 72.00           N  
ATOM   1797  H   ARG A 122     -32.136  -1.922  78.280  1.00 72.00           H  
ATOM   1798  CA  ARG A 122     -32.023  -0.799  76.454  1.00 72.00           C  
ATOM   1799  HA  ARG A 122     -32.747  -0.075  76.081  1.00 72.00           H  
ATOM   1800  C   ARG A 122     -31.630  -1.646  75.239  1.00 72.00           C  
ATOM   1801  CB  ARG A 122     -30.860  -0.034  77.099  1.00 72.00           C  
ATOM   1802  HB2 ARG A 122     -31.140   0.230  78.118  1.00 72.00           H  
ATOM   1803  HB3 ARG A 122     -29.973  -0.667  77.144  1.00 72.00           H  
ATOM   1804  O   ARG A 122     -31.880  -1.210  74.117  1.00 72.00           O  
ATOM   1805  CG  ARG A 122     -30.549   1.269  76.356  1.00 72.00           C  
ATOM   1806  HG2 ARG A 122     -31.466   1.842  76.222  1.00 72.00           H  
ATOM   1807  HG3 ARG A 122     -30.120   1.040  75.380  1.00 72.00           H  
ATOM   1808  CD  ARG A 122     -29.560   2.098  77.180  1.00 72.00           C  
ATOM   1809  HD2 ARG A 122     -28.645   1.520  77.313  1.00 72.00           H  
ATOM   1810  HD3 ARG A 122     -29.994   2.288  78.162  1.00 72.00           H  
ATOM   1811  NE  ARG A 122     -29.242   3.380  76.525  1.00 72.00           N  
ATOM   1812  HE  ARG A 122     -29.574   3.505  75.579  1.00 72.00           H  
ATOM   1813  NH1 ARG A 122     -27.951   4.236  78.222  1.00 72.00           N  
ATOM   1814 HH11 ARG A 122     -27.369   4.965  78.608  1.00 72.00           H  
ATOM   1815 HH12 ARG A 122     -28.124   3.406  78.771  1.00 72.00           H  
ATOM   1816  NH2 ARG A 122     -28.239   5.418  76.350  1.00 72.00           N  
ATOM   1817 HH21 ARG A 122     -27.627   6.121  76.739  1.00 72.00           H  
ATOM   1818 HH22 ARG A 122     -28.580   5.513  75.404  1.00 72.00           H  
ATOM   1819  CZ  ARG A 122     -28.483   4.335  77.035  1.00 72.00           C  
ATOM   1820  N   LEU A 123     -31.122  -2.860  75.455  1.00 69.61           N  
ATOM   1821  H   LEU A 123     -30.962  -3.137  76.413  1.00 69.61           H  
ATOM   1822  CA  LEU A 123     -30.798  -3.833  74.404  1.00 69.61           C  
ATOM   1823  HA  LEU A 123     -30.150  -3.351  73.671  1.00 69.61           H  
ATOM   1824  C   LEU A 123     -32.039  -4.308  73.640  1.00 69.61           C  
ATOM   1825  CB  LEU A 123     -30.056  -5.026  75.042  1.00 69.61           C  
ATOM   1826  HB2 LEU A 123     -30.169  -5.909  74.413  1.00 69.61           H  
ATOM   1827  HB3 LEU A 123     -30.505  -5.254  76.009  1.00 69.61           H  
ATOM   1828  O   LEU A 123     -32.034  -4.321  72.409  1.00 69.61           O  
ATOM   1829  CG  LEU A 123     -28.557  -4.742  75.216  1.00 69.61           C  
ATOM   1830  HG  LEU A 123     -28.433  -3.749  75.648  1.00 69.61           H  
ATOM   1831  CD1 LEU A 123     -27.920  -5.754  76.170  1.00 69.61           C  
ATOM   1832 HD11 LEU A 123     -26.857  -5.536  76.267  1.00 69.61           H  
ATOM   1833 HD12 LEU A 123     -28.388  -5.676  77.151  1.00 69.61           H  
ATOM   1834 HD13 LEU A 123     -28.047  -6.766  75.786  1.00 69.61           H  
ATOM   1835  CD2 LEU A 123     -27.845  -4.783  73.856  1.00 69.61           C  
ATOM   1836 HD21 LEU A 123     -28.555  -4.780  73.030  1.00 69.61           H  
ATOM   1837 HD22 LEU A 123     -27.233  -5.681  73.763  1.00 69.61           H  
ATOM   1838 HD23 LEU A 123     -27.216  -3.899  73.753  1.00 69.61           H  
ATOM   1839  N   GLU A 124     -33.130  -4.613  74.344  1.00 73.07           N  
ATOM   1840  H   GLU A 124     -33.063  -4.644  75.351  1.00 73.07           H  
ATOM   1841  CA  GLU A 124     -34.408  -4.995  73.728  1.00 73.07           C  
ATOM   1842  HA  GLU A 124     -34.266  -5.885  73.116  1.00 73.07           H  
ATOM   1843  C   GLU A 124     -34.952  -3.891  72.810  1.00 73.07           C  
ATOM   1844  CB  GLU A 124     -35.439  -5.305  74.822  1.00 73.07           C  
ATOM   1845  HB2 GLU A 124     -36.430  -5.329  74.370  1.00 73.07           H  
ATOM   1846  HB3 GLU A 124     -35.419  -4.504  75.561  1.00 73.07           H  
ATOM   1847  O   GLU A 124     -35.412  -4.173  71.699  1.00 73.07           O  
ATOM   1848  CG  GLU A 124     -35.196  -6.663  75.499  1.00 73.07           C  
ATOM   1849  HG2 GLU A 124     -35.240  -7.437  74.733  1.00 73.07           H  
ATOM   1850  HG3 GLU A 124     -34.196  -6.686  75.933  1.00 73.07           H  
ATOM   1851  CD  GLU A 124     -36.233  -6.963  76.593  1.00 73.07           C  
ATOM   1852  OE1 GLU A 124     -36.489  -8.166  76.823  1.00 73.07           O  
ATOM   1853  OE2 GLU A 124     -36.778  -5.997  77.179  1.00 73.07           O  
ATOM   1854  N   ARG A 125     -34.839  -2.620  73.228  1.00 69.82           N  
ATOM   1855  H   ARG A 125     -34.452  -2.465  74.148  1.00 69.82           H  
ATOM   1856  CA  ARG A 125     -35.228  -1.468  72.396  1.00 69.82           C  
ATOM   1857  HA  ARG A 125     -36.249  -1.624  72.048  1.00 69.82           H  
ATOM   1858  C   ARG A 125     -34.398  -1.356  71.120  1.00 69.82           C  
ATOM   1859  CB  ARG A 125     -35.152  -0.162  73.201  1.00 69.82           C  
ATOM   1860  HB2 ARG A 125     -34.977   0.667  72.515  1.00 69.82           H  
ATOM   1861  HB3 ARG A 125     -34.322  -0.201  73.906  1.00 69.82           H  
ATOM   1862  O   ARG A 125     -34.957  -1.024  70.078  1.00 69.82           O  
ATOM   1863  CG  ARG A 125     -36.468   0.108  73.940  1.00 69.82           C  
ATOM   1864  HG2 ARG A 125     -36.670  -0.693  74.650  1.00 69.82           H  
ATOM   1865  HG3 ARG A 125     -37.278   0.133  73.211  1.00 69.82           H  
ATOM   1866  CD  ARG A 125     -36.437   1.456  74.668  1.00 69.82           C  
ATOM   1867  HD2 ARG A 125     -36.055   2.221  73.992  1.00 69.82           H  
ATOM   1868  HD3 ARG A 125     -37.461   1.711  74.942  1.00 69.82           H  
ATOM   1869  NE  ARG A 125     -35.619   1.395  75.892  1.00 69.82           N  
ATOM   1870  HE  ARG A 125     -35.252   0.486  76.135  1.00 69.82           H  
ATOM   1871  NH1 ARG A 125     -35.945   3.568  76.568  1.00 69.82           N  
ATOM   1872 HH11 ARG A 125     -36.476   3.738  75.726  1.00 69.82           H  
ATOM   1873 HH12 ARG A 125     -35.828   4.284  77.270  1.00 69.82           H  
ATOM   1874  NH2 ARG A 125     -34.778   2.169  77.861  1.00 69.82           N  
ATOM   1875 HH21 ARG A 125     -34.460   1.236  78.084  1.00 69.82           H  
ATOM   1876 HH22 ARG A 125     -34.707   2.876  78.579  1.00 69.82           H  
ATOM   1877  CZ  ARG A 125     -35.449   2.374  76.763  1.00 69.82           C  
ATOM   1878  N   MET A 126     -33.095  -1.634  71.183  1.00 63.90           N  
ATOM   1879  H   MET A 126     -32.706  -1.918  72.070  1.00 63.90           H  
ATOM   1880  CA  MET A 126     -32.222  -1.593  70.003  1.00 63.90           C  
ATOM   1881  HA  MET A 126     -32.370  -0.647  69.482  1.00 63.90           H  
ATOM   1882  C   MET A 126     -32.566  -2.704  69.004  1.00 63.90           C  
ATOM   1883  CB  MET A 126     -30.749  -1.682  70.430  1.00 63.90           C  
ATOM   1884  HB2 MET A 126     -30.601  -2.542  71.084  1.00 63.90           H  
ATOM   1885  HB3 MET A 126     -30.137  -1.820  69.539  1.00 63.90           H  
ATOM   1886  O   MET A 126     -32.653  -2.451  67.804  1.00 63.90           O  
ATOM   1887  CG  MET A 126     -30.287  -0.409  71.148  1.00 63.90           C  
ATOM   1888  HG2 MET A 126     -30.381   0.434  70.463  1.00 63.90           H  
ATOM   1889  HG3 MET A 126     -30.948  -0.224  71.995  1.00 63.90           H  
ATOM   1890  SD  MET A 126     -28.586  -0.454  71.777  1.00 63.90           S  
ATOM   1891  CE  MET A 126     -27.649  -0.511  70.223  1.00 63.90           C  
ATOM   1892  HE1 MET A 126     -27.858  -1.441  69.695  1.00 63.90           H  
ATOM   1893  HE2 MET A 126     -26.582  -0.467  70.442  1.00 63.90           H  
ATOM   1894  HE3 MET A 126     -27.921   0.337  69.593  1.00 63.90           H  
ATOM   1895  N   LEU A 127     -32.828  -3.919  69.493  1.00 62.92           N  
ATOM   1896  H   LEU A 127     -32.728  -4.060  70.488  1.00 62.92           H  
ATOM   1897  CA  LEU A 127     -33.115  -5.090  68.659  1.00 62.92           C  
ATOM   1898  HA  LEU A 127     -32.336  -5.148  67.898  1.00 62.92           H  
ATOM   1899  C   LEU A 127     -34.464  -4.975  67.926  1.00 62.92           C  
ATOM   1900  CB  LEU A 127     -33.018  -6.328  69.573  1.00 62.92           C  
ATOM   1901  HB2 LEU A 127     -32.281  -6.107  70.345  1.00 62.92           H  
ATOM   1902  HB3 LEU A 127     -33.964  -6.491  70.088  1.00 62.92           H  
ATOM   1903  O   LEU A 127     -34.596  -5.411  66.781  1.00 62.92           O  
ATOM   1904  CG  LEU A 127     -32.557  -7.611  68.853  1.00 62.92           C  
ATOM   1905  HG  LEU A 127     -32.046  -7.355  67.925  1.00 62.92           H  
ATOM   1906  CD1 LEU A 127     -31.572  -8.376  69.737  1.00 62.92           C  
ATOM   1907 HD11 LEU A 127     -31.247  -9.285  69.232  1.00 62.92           H  
ATOM   1908 HD12 LEU A 127     -30.691  -7.761  69.926  1.00 62.92           H  
ATOM   1909 HD13 LEU A 127     -32.036  -8.636  70.688  1.00 62.92           H  
ATOM   1910  CD2 LEU A 127     -33.730  -8.539  68.530  1.00 62.92           C  
ATOM   1911 HD21 LEU A 127     -33.357  -9.421  68.008  1.00 62.92           H  
ATOM   1912 HD22 LEU A 127     -34.226  -8.843  69.451  1.00 62.92           H  
ATOM   1913 HD23 LEU A 127     -34.436  -8.014  67.886  1.00 62.92           H  
ATOM   1914  N   ALA A 128     -35.458  -4.335  68.554  1.00 59.35           N  
ATOM   1915  H   ALA A 128     -35.305  -4.037  69.507  1.00 59.35           H  
ATOM   1916  CA  ALA A 128     -36.769  -4.095  67.952  1.00 59.35           C  
ATOM   1917  HA  ALA A 128     -37.190  -5.054  67.649  1.00 59.35           H  
ATOM   1918  C   ALA A 128     -36.710  -3.205  66.694  1.00 59.35           C  
ATOM   1919  CB  ALA A 128     -37.680  -3.482  69.022  1.00 59.35           C  
ATOM   1920  HB1 ALA A 128     -37.279  -2.521  69.346  1.00 59.35           H  
ATOM   1921  HB2 ALA A 128     -38.678  -3.332  68.612  1.00 59.35           H  
ATOM   1922  HB3 ALA A 128     -37.743  -4.149  69.882  1.00 59.35           H  
ATOM   1923  O   ALA A 128     -37.488  -3.415  65.763  1.00 59.35           O  
ATOM   1924  N   ALA A 129     -35.786  -2.240  66.641  1.00 52.38           N  
ATOM   1925  H   ALA A 129     -35.143  -2.140  67.414  1.00 52.38           H  
ATOM   1926  CA  ALA A 129     -35.703  -1.271  65.549  1.00 52.38           C  
ATOM   1927  HA  ALA A 129     -36.702  -0.875  65.364  1.00 52.38           H  
ATOM   1928  C   ALA A 129     -35.210  -1.869  64.211  1.00 52.38           C  
ATOM   1929  CB  ALA A 129     -34.816  -0.111  66.018  1.00 52.38           C  
ATOM   1930  HB1 ALA A 129     -33.802  -0.467  66.200  1.00 52.38           H  
ATOM   1931  HB2 ALA A 129     -35.217   0.318  66.936  1.00 52.38           H  
ATOM   1932  HB3 ALA A 129     -34.787   0.660  65.248  1.00 52.38           H  
ATOM   1933  O   ALA A 129     -35.545  -1.343  63.154  1.00 52.38           O  
ATOM   1934  N   LEU A 130     -34.450  -2.973  64.232  1.00 46.54           N  
ATOM   1935  H   LEU A 130     -34.227  -3.368  65.134  1.00 46.54           H  
ATOM   1936  CA  LEU A 130     -33.753  -3.519  63.052  1.00 46.54           C  
ATOM   1937  HA  LEU A 130     -33.423  -2.684  62.433  1.00 46.54           H  
ATOM   1938  C   LEU A 130     -34.605  -4.403  62.113  1.00 46.54           C  
ATOM   1939  CB  LEU A 130     -32.504  -4.285  63.544  1.00 46.54           C  
ATOM   1940  HB2 LEU A 130     -32.252  -5.072  62.834  1.00 46.54           H  
ATOM   1941  HB3 LEU A 130     -32.741  -4.774  64.489  1.00 46.54           H  
ATOM   1942  O   LEU A 130     -34.197  -4.658  60.985  1.00 46.54           O  
ATOM   1943  CG  LEU A 130     -31.264  -3.388  63.721  1.00 46.54           C  
ATOM   1944  HG  LEU A 130     -31.559  -2.441  64.173  1.00 46.54           H  
ATOM   1945  CD1 LEU A 130     -30.248  -4.064  64.642  1.00 46.54           C  
ATOM   1946 HD11 LEU A 130     -29.948  -5.027  64.229  1.00 46.54           H  
ATOM   1947 HD12 LEU A 130     -29.368  -3.429  64.747  1.00 46.54           H  
ATOM   1948 HD13 LEU A 130     -30.689  -4.212  65.628  1.00 46.54           H  
ATOM   1949  CD2 LEU A 130     -30.582  -3.118  62.376  1.00 46.54           C  
ATOM   1950 HD21 LEU A 130     -31.273  -2.622  61.695  1.00 46.54           H  
ATOM   1951 HD22 LEU A 130     -30.249  -4.053  61.926  1.00 46.54           H  
ATOM   1952 HD23 LEU A 130     -29.719  -2.469  62.526  1.00 46.54           H  
ATOM   1953  N   ARG A 131     -35.772  -4.905  62.535  1.00 44.46           N  
ATOM   1954  H   ARG A 131     -36.087  -4.618  63.451  1.00 44.46           H  
ATOM   1955  CA  ARG A 131     -36.525  -5.947  61.794  1.00 44.46           C  
ATOM   1956  HA  ARG A 131     -35.802  -6.708  61.500  1.00 44.46           H  
ATOM   1957  C   ARG A 131     -37.202  -5.589  60.449  1.00 44.46           C  
ATOM   1958  CB  ARG A 131     -37.564  -6.601  62.722  1.00 44.46           C  
ATOM   1959  HB2 ARG A 131     -38.379  -7.003  62.121  1.00 44.46           H  
ATOM   1960  HB3 ARG A 131     -37.982  -5.854  63.397  1.00 44.46           H  
ATOM   1961  O   ARG A 131     -37.322  -6.511  59.645  1.00 44.46           O  
ATOM   1962  CG  ARG A 131     -36.962  -7.761  63.523  1.00 44.46           C  
ATOM   1963  HG2 ARG A 131     -36.174  -7.383  64.174  1.00 44.46           H  
ATOM   1964  HG3 ARG A 131     -36.539  -8.494  62.835  1.00 44.46           H  
ATOM   1965  CD  ARG A 131     -38.053  -8.430  64.365  1.00 44.46           C  
ATOM   1966  HD2 ARG A 131     -38.459  -7.686  65.050  1.00 44.46           H  
ATOM   1967  HD3 ARG A 131     -38.848  -8.774  63.703  1.00 44.46           H  
ATOM   1968  NE  ARG A 131     -37.520  -9.574  65.125  1.00 44.46           N  
ATOM   1969  HE  ARG A 131     -36.586  -9.876  64.888  1.00 44.46           H  
ATOM   1970  NH1 ARG A 131     -39.335  -9.893  66.494  1.00 44.46           N  
ATOM   1971 HH11 ARG A 131     -39.776 -10.378  67.263  1.00 44.46           H  
ATOM   1972 HH12 ARG A 131     -39.796  -9.123  66.032  1.00 44.46           H  
ATOM   1973  NH2 ARG A 131     -37.538 -11.202  66.717  1.00 44.46           N  
ATOM   1974 HH21 ARG A 131     -37.990 -11.678  67.484  1.00 44.46           H  
ATOM   1975 HH22 ARG A 131     -36.597 -11.459  66.456  1.00 44.46           H  
ATOM   1976  CZ  ARG A 131     -38.132 -10.217  66.104  1.00 44.46           C  
ATOM   1977  N   PRO A 132     -37.724  -4.379  60.165  1.00 37.94           N  
ATOM   1978  CA  PRO A 132     -38.758  -4.233  59.123  1.00 37.94           C  
ATOM   1979  HA  PRO A 132     -39.584  -4.900  59.374  1.00 37.94           H  
ATOM   1980  C   PRO A 132     -38.360  -4.520  57.661  1.00 37.94           C  
ATOM   1981  CB  PRO A 132     -39.254  -2.788  59.238  1.00 37.94           C  
ATOM   1982  HB2 PRO A 132     -40.319  -2.710  59.023  1.00 37.94           H  
ATOM   1983  HB3 PRO A 132     -38.687  -2.146  58.564  1.00 37.94           H  
ATOM   1984  O   PRO A 132     -39.235  -4.803  56.851  1.00 37.94           O  
ATOM   1985  CG  PRO A 132     -38.938  -2.391  60.674  1.00 37.94           C  
ATOM   1986  HG2 PRO A 132     -39.750  -2.715  61.326  1.00 37.94           H  
ATOM   1987  HG3 PRO A 132     -38.774  -1.318  60.773  1.00 37.94           H  
ATOM   1988  CD  PRO A 132     -37.681  -3.186  60.999  1.00 37.94           C  
ATOM   1989  HD2 PRO A 132     -36.795  -2.600  60.752  1.00 37.94           H  
ATOM   1990  HD3 PRO A 132     -37.693  -3.422  62.064  1.00 37.94           H  
ATOM   1991  N   VAL A 133     -37.084  -4.398  57.285  1.00 34.64           N  
ATOM   1992  H   VAL A 133     -36.394  -4.245  58.007  1.00 34.64           H  
ATOM   1993  CA  VAL A 133     -36.688  -4.081  55.891  1.00 34.64           C  
ATOM   1994  HA  VAL A 133     -37.351  -3.294  55.532  1.00 34.64           H  
ATOM   1995  C   VAL A 133     -36.851  -5.238  54.877  1.00 34.64           C  
ATOM   1996  CB  VAL A 133     -35.253  -3.495  55.884  1.00 34.64           C  
ATOM   1997  HB  VAL A 133     -34.561  -4.259  56.239  1.00 34.64           H  
ATOM   1998  O   VAL A 133     -36.920  -4.995  53.678  1.00 34.64           O  
ATOM   1999  CG1 VAL A 133     -34.782  -3.023  54.502  1.00 34.64           C  
ATOM   2000 HG11 VAL A 133     -33.812  -2.531  54.580  1.00 34.64           H  
ATOM   2001 HG12 VAL A 133     -34.661  -3.874  53.831  1.00 34.64           H  
ATOM   2002 HG13 VAL A 133     -35.504  -2.329  54.073  1.00 34.64           H  
ATOM   2003  CG2 VAL A 133     -35.148  -2.277  56.821  1.00 34.64           C  
ATOM   2004 HG21 VAL A 133     -35.327  -2.563  57.857  1.00 34.64           H  
ATOM   2005 HG22 VAL A 133     -34.143  -1.856  56.768  1.00 34.64           H  
ATOM   2006 HG23 VAL A 133     -35.867  -1.513  56.523  1.00 34.64           H  
ATOM   2007  N   ALA A 134     -36.952  -6.497  55.309  1.00 30.03           N  
ATOM   2008  H   ALA A 134     -36.983  -6.647  56.308  1.00 30.03           H  
ATOM   2009  CA  ALA A 134     -36.715  -7.666  54.444  1.00 30.03           C  
ATOM   2010  HA  ALA A 134     -35.840  -7.447  53.833  1.00 30.03           H  
ATOM   2011  C   ALA A 134     -37.829  -8.072  53.438  1.00 30.03           C  
ATOM   2012  CB  ALA A 134     -36.347  -8.839  55.365  1.00 30.03           C  
ATOM   2013  HB1 ALA A 134     -36.053  -9.699  54.763  1.00 30.03           H  
ATOM   2014  HB2 ALA A 134     -35.510  -8.563  56.006  1.00 30.03           H  
ATOM   2015  HB3 ALA A 134     -37.204  -9.114  55.980  1.00 30.03           H  
ATOM   2016  O   ALA A 134     -37.653  -9.056  52.727  1.00 30.03           O  
ATOM   2017  N   GLN A 135     -38.992  -7.410  53.380  1.00 29.25           N  
ATOM   2018  H   GLN A 135     -39.085  -6.561  53.918  1.00 29.25           H  
ATOM   2019  CA  GLN A 135     -40.199  -8.017  52.773  1.00 29.25           C  
ATOM   2020  HA  GLN A 135     -40.231  -9.065  53.070  1.00 29.25           H  
ATOM   2021  C   GLN A 135     -40.298  -8.047  51.233  1.00 29.25           C  
ATOM   2022  CB  GLN A 135     -41.460  -7.331  53.331  1.00 29.25           C  
ATOM   2023  HB2 GLN A 135     -42.287  -7.483  52.636  1.00 29.25           H  
ATOM   2024  HB3 GLN A 135     -41.291  -6.258  53.420  1.00 29.25           H  
ATOM   2025  O   GLN A 135     -40.999  -8.905  50.706  1.00 29.25           O  
ATOM   2026  CG  GLN A 135     -41.890  -7.913  54.683  1.00 29.25           C  
ATOM   2027  HG2 GLN A 135     -42.032  -8.989  54.575  1.00 29.25           H  
ATOM   2028  HG3 GLN A 135     -41.105  -7.741  55.419  1.00 29.25           H  
ATOM   2029  CD  GLN A 135     -43.190  -7.305  55.206  1.00 29.25           C  
ATOM   2030  NE2 GLN A 135     -43.797  -7.902  56.208  1.00 29.25           N  
ATOM   2031 HE21 GLN A 135     -43.430  -8.763  56.587  1.00 29.25           H  
ATOM   2032 HE22 GLN A 135     -44.665  -7.474  56.497  1.00 29.25           H  
ATOM   2033  OE1 GLN A 135     -43.692  -6.292  54.753  1.00 29.25           O  
ATOM   2034  N   ALA A 136     -39.706  -7.106  50.498  1.00 26.98           N  
ATOM   2035  H   ALA A 136     -39.064  -6.476  50.957  1.00 26.98           H  
ATOM   2036  CA  ALA A 136     -40.238  -6.697  49.185  1.00 26.98           C  
ATOM   2037  HA  ALA A 136     -41.325  -6.702  49.268  1.00 26.98           H  
ATOM   2038  C   ALA A 136     -39.933  -7.608  47.960  1.00 26.98           C  
ATOM   2039  CB  ALA A 136     -39.822  -5.236  48.953  1.00 26.98           C  
ATOM   2040  HB1 ALA A 136     -40.116  -4.621  49.804  1.00 26.98           H  
ATOM   2041  HB2 ALA A 136     -40.311  -4.849  48.059  1.00 26.98           H  
ATOM   2042  HB3 ALA A 136     -38.742  -5.176  48.816  1.00 26.98           H  
ATOM   2043  O   ALA A 136     -40.062  -7.146  46.831  1.00 26.98           O  
ATOM   2044  N   ALA A 137     -39.510  -8.865  48.135  1.00 25.79           N  
ATOM   2045  H   ALA A 137     -39.525  -9.243  49.071  1.00 25.79           H  
ATOM   2046  CA  ALA A 137     -38.794  -9.619  47.091  1.00 25.79           C  
ATOM   2047  HA  ALA A 137     -38.041  -8.958  46.663  1.00 25.79           H  
ATOM   2048  C   ALA A 137     -39.622 -10.149  45.888  1.00 25.79           C  
ATOM   2049  CB  ALA A 137     -38.051 -10.770  47.785  1.00 25.79           C  
ATOM   2050  HB1 ALA A 137     -38.764 -11.467  48.224  1.00 25.79           H  
ATOM   2051  HB2 ALA A 137     -37.448 -11.305  47.051  1.00 25.79           H  
ATOM   2052  HB3 ALA A 137     -37.395 -10.380  48.563  1.00 25.79           H  
ATOM   2053  O   ALA A 137     -39.172 -10.057  44.750  1.00 25.79           O  
ATOM   2054  N   ASP A 138     -40.794 -10.748  46.111  1.00 25.16           N  
ATOM   2055  H   ASP A 138     -41.138 -10.712  47.060  1.00 25.16           H  
ATOM   2056  CA  ASP A 138     -41.272 -11.910  45.318  1.00 25.16           C  
ATOM   2057  HA  ASP A 138     -40.385 -12.485  45.051  1.00 25.16           H  
ATOM   2058  C   ASP A 138     -41.952 -11.642  43.944  1.00 25.16           C  
ATOM   2059  CB  ASP A 138     -42.159 -12.782  46.251  1.00 25.16           C  
ATOM   2060  HB2 ASP A 138     -42.416 -12.210  47.142  1.00 25.16           H  
ATOM   2061  HB3 ASP A 138     -43.111 -13.012  45.772  1.00 25.16           H  
ATOM   2062  O   ASP A 138     -42.704 -12.473  43.439  1.00 25.16           O  
ATOM   2063  CG  ASP A 138     -41.535 -14.109  46.709  1.00 25.16           C  
ATOM   2064  OD1 ASP A 138     -40.401 -14.430  46.293  1.00 25.16           O  
ATOM   2065  OD2 ASP A 138     -42.204 -14.781  47.527  1.00 25.16           O  
ATOM   2066  N   ALA A 139     -41.765 -10.480  43.314  1.00 22.64           N  
ATOM   2067  H   ALA A 139     -41.074  -9.850  43.695  1.00 22.64           H  
ATOM   2068  CA  ALA A 139     -42.746  -9.986  42.333  1.00 22.64           C  
ATOM   2069  HA  ALA A 139     -43.736 -10.164  42.752  1.00 22.64           H  
ATOM   2070  C   ALA A 139     -42.773 -10.632  40.919  1.00 22.64           C  
ATOM   2071  CB  ALA A 139     -42.570  -8.466  42.224  1.00 22.64           C  
ATOM   2072  HB1 ALA A 139     -42.660  -8.010  43.210  1.00 22.64           H  
ATOM   2073  HB2 ALA A 139     -43.341  -8.054  41.572  1.00 22.64           H  
ATOM   2074  HB3 ALA A 139     -41.589  -8.233  41.809  1.00 22.64           H  
ATOM   2075  O   ALA A 139     -43.837 -10.683  40.303  1.00 22.64           O  
ATOM   2076  N   SER A 140     -41.641 -11.010  40.314  1.00 23.58           N  
ATOM   2077  H   SER A 140     -40.812 -11.108  40.884  1.00 23.58           H  
ATOM   2078  CA  SER A 140     -41.411 -10.735  38.873  1.00 23.58           C  
ATOM   2079  HA  SER A 140     -41.995  -9.848  38.625  1.00 23.58           H  
ATOM   2080  C   SER A 140     -41.838 -11.779  37.813  1.00 23.58           C  
ATOM   2081  CB  SER A 140     -39.942 -10.339  38.668  1.00 23.58           C  
ATOM   2082  HB2 SER A 140     -39.739  -9.424  39.225  1.00 23.58           H  
ATOM   2083  HB3 SER A 140     -39.745 -10.151  37.613  1.00 23.58           H  
ATOM   2084  O   SER A 140     -41.534 -11.592  36.636  1.00 23.58           O  
ATOM   2085  OG  SER A 140     -39.094 -11.365  39.145  1.00 23.58           O  
ATOM   2086  HG  SER A 140     -38.190 -11.174  38.884  1.00 23.58           H  
ATOM   2087  N   GLY A 141     -42.538 -12.864  38.147  1.00 22.92           N  
ATOM   2088  H   GLY A 141     -42.832 -12.937  39.111  1.00 22.92           H  
ATOM   2089  CA  GLY A 141     -42.608 -14.078  37.301  1.00 22.92           C  
ATOM   2090  HA2 GLY A 141     -42.970 -14.898  37.921  1.00 22.92           H  
ATOM   2091  HA3 GLY A 141     -41.591 -14.332  37.004  1.00 22.92           H  
ATOM   2092  C   GLY A 141     -43.457 -14.078  36.005  1.00 22.92           C  
ATOM   2093  O   GLY A 141     -44.130 -15.071  35.767  1.00 22.92           O  
ATOM   2094  N   THR A 142     -43.507 -13.018  35.185  1.00 21.91           N  
ATOM   2095  H   THR A 142     -42.849 -12.272  35.360  1.00 21.91           H  
ATOM   2096  CA  THR A 142     -44.609 -12.815  34.201  1.00 21.91           C  
ATOM   2097  HA  THR A 142     -45.486 -13.267  34.664  1.00 21.91           H  
ATOM   2098  C   THR A 142     -44.573 -13.525  32.824  1.00 21.91           C  
ATOM   2099  CB  THR A 142     -44.989 -11.335  34.020  1.00 21.91           C  
ATOM   2100  HB  THR A 142     -45.546 -11.221  33.090  1.00 21.91           H  
ATOM   2101  O   THR A 142     -45.319 -14.479  32.630  1.00 21.91           O  
ATOM   2102  CG2 THR A 142     -45.881 -10.817  35.144  1.00 21.91           C  
ATOM   2103 HG21 THR A 142     -46.817 -11.375  35.155  1.00 21.91           H  
ATOM   2104 HG22 THR A 142     -46.101  -9.762  34.976  1.00 21.91           H  
ATOM   2105 HG23 THR A 142     -45.381 -10.935  36.105  1.00 21.91           H  
ATOM   2106  OG1 THR A 142     -43.845 -10.515  33.960  1.00 21.91           O  
ATOM   2107  HG1 THR A 142     -43.468 -10.447  34.840  1.00 21.91           H  
ATOM   2108  N   GLY A 143     -43.936 -12.945  31.794  1.00 20.79           N  
ATOM   2109  H   GLY A 143     -43.283 -12.207  32.020  1.00 20.79           H  
ATOM   2110  CA  GLY A 143     -44.474 -12.952  30.407  1.00 20.79           C  
ATOM   2111  HA2 GLY A 143     -45.545 -12.764  30.469  1.00 20.79           H  
ATOM   2112  HA3 GLY A 143     -44.037 -12.111  29.869  1.00 20.79           H  
ATOM   2113  C   GLY A 143     -44.275 -14.202  29.518  1.00 20.79           C  
ATOM   2114  O   GLY A 143     -43.274 -14.903  29.623  1.00 20.79           O  
ATOM   2115  N   ALA A 144     -45.222 -14.437  28.590  1.00 23.53           N  
ATOM   2116  H   ALA A 144     -45.966 -13.759  28.505  1.00 23.53           H  
ATOM   2117  CA  ALA A 144     -45.305 -15.591  27.677  1.00 23.53           C  
ATOM   2118  HA  ALA A 144     -44.722 -16.413  28.093  1.00 23.53           H  
ATOM   2119  C   ALA A 144     -44.759 -15.273  26.266  1.00 23.53           C  
ATOM   2120  CB  ALA A 144     -46.779 -16.027  27.608  1.00 23.53           C  
ATOM   2121  HB1 ALA A 144     -47.136 -16.284  28.605  1.00 23.53           H  
ATOM   2122  HB2 ALA A 144     -46.870 -16.900  26.962  1.00 23.53           H  
ATOM   2123  HB3 ALA A 144     -47.389 -15.221  27.200  1.00 23.53           H  
ATOM   2124  O   ALA A 144     -45.278 -14.377  25.606  1.00 23.53           O  
ATOM   2125  N   ASN A 145     -43.736 -15.996  25.797  1.00 24.54           N  
ATOM   2126  H   ASN A 145     -43.378 -16.753  26.362  1.00 24.54           H  
ATOM   2127  CA  ASN A 145     -43.022 -15.697  24.545  1.00 24.54           C  
ATOM   2128  HA  ASN A 145     -43.161 -14.637  24.334  1.00 24.54           H  
ATOM   2129  C   ASN A 145     -43.583 -16.537  23.357  1.00 24.54           C  
ATOM   2130  CB  ASN A 145     -41.513 -15.915  24.811  1.00 24.54           C  
ATOM   2131  HB2 ASN A 145     -41.244 -16.951  24.603  1.00 24.54           H  
ATOM   2132  HB3 ASN A 145     -41.294 -15.710  25.859  1.00 24.54           H  
ATOM   2133  O   ASN A 145     -43.481 -17.765  23.422  1.00 24.54           O  
ATOM   2134  CG  ASN A 145     -40.610 -14.999  24.002  1.00 24.54           C  
ATOM   2135  ND2 ASN A 145     -39.315 -15.085  24.195  1.00 24.54           N  
ATOM   2136 HD21 ASN A 145     -38.752 -14.465  23.631  1.00 24.54           H  
ATOM   2137 HD22 ASN A 145     -38.922 -15.775  24.819  1.00 24.54           H  
ATOM   2138  OD1 ASN A 145     -41.043 -14.167  23.229  1.00 24.54           O  
ATOM   2139  N   PRO A 146     -44.230 -15.938  22.330  1.00 26.39           N  
ATOM   2140  CA  PRO A 146     -45.002 -16.654  21.294  1.00 26.39           C  
ATOM   2141  HA  PRO A 146     -45.501 -17.508  21.753  1.00 26.39           H  
ATOM   2142  C   PRO A 146     -44.177 -17.204  20.102  1.00 26.39           C  
ATOM   2143  CB  PRO A 146     -46.082 -15.656  20.859  1.00 26.39           C  
ATOM   2144  HB2 PRO A 146     -46.412 -15.814  19.832  1.00 26.39           H  
ATOM   2145  HB3 PRO A 146     -46.929 -15.721  21.542  1.00 26.39           H  
ATOM   2146  O   PRO A 146     -43.010 -16.866  19.927  1.00 26.39           O  
ATOM   2147  CG  PRO A 146     -45.399 -14.302  21.032  1.00 26.39           C  
ATOM   2148  HG2 PRO A 146     -44.794 -14.087  20.151  1.00 26.39           H  
ATOM   2149  HG3 PRO A 146     -46.121 -13.503  21.204  1.00 26.39           H  
ATOM   2150  CD  PRO A 146     -44.483 -14.506  22.234  1.00 26.39           C  
ATOM   2151  HD2 PRO A 146     -43.554 -13.954  22.097  1.00 26.39           H  
ATOM   2152  HD3 PRO A 146     -44.999 -14.159  23.130  1.00 26.39           H  
ATOM   2153  N   SER A 147     -44.795 -18.083  19.293  1.00 25.89           N  
ATOM   2154  H   SER A 147     -45.783 -18.239  19.432  1.00 25.89           H  
ATOM   2155  CA  SER A 147     -44.194 -18.922  18.232  1.00 25.89           C  
ATOM   2156  HA  SER A 147     -43.212 -19.244  18.579  1.00 25.89           H  
ATOM   2157  C   SER A 147     -43.985 -18.223  16.869  1.00 25.89           C  
ATOM   2158  CB  SER A 147     -45.059 -20.182  18.050  1.00 25.89           C  
ATOM   2159  HB2 SER A 147     -44.727 -20.741  17.175  1.00 25.89           H  
ATOM   2160  HB3 SER A 147     -44.936 -20.813  18.930  1.00 25.89           H  
ATOM   2161  O   SER A 147     -44.757 -17.346  16.483  1.00 25.89           O  
ATOM   2162  OG  SER A 147     -46.434 -19.860  17.920  1.00 25.89           O  
ATOM   2163  HG  SER A 147     -46.623 -19.657  17.001  1.00 25.89           H  
ATOM   2164  N   GLY A 148     -42.935 -18.610  16.127  1.00 28.59           N  
ATOM   2165  H   GLY A 148     -42.361 -19.369  16.465  1.00 28.59           H  
ATOM   2166  CA  GLY A 148     -42.591 -18.070  14.799  1.00 28.59           C  
ATOM   2167  HA2 GLY A 148     -43.020 -17.076  14.672  1.00 28.59           H  
ATOM   2168  HA3 GLY A 148     -41.508 -17.979  14.719  1.00 28.59           H  
ATOM   2169  C   GLY A 148     -43.067 -18.966  13.649  1.00 28.59           C  
ATOM   2170  O   GLY A 148     -42.461 -20.009  13.418  1.00 28.59           O  
ATOM   2171  N   ASP A 149     -44.134 -18.562  12.957  1.00 32.73           N  
ATOM   2172  H   ASP A 149     -44.592 -17.701  13.220  1.00 32.73           H  
ATOM   2173  CA  ASP A 149     -44.762 -19.314  11.856  1.00 32.73           C  
ATOM   2174  HA  ASP A 149     -44.614 -20.377  12.045  1.00 32.73           H  
ATOM   2175  C   ASP A 149     -44.122 -19.036  10.472  1.00 32.73           C  
ATOM   2176  CB  ASP A 149     -46.285 -19.063  11.862  1.00 32.73           C  
ATOM   2177  HB2 ASP A 149     -46.471 -17.989  11.863  1.00 32.73           H  
ATOM   2178  HB3 ASP A 149     -46.714 -19.476  10.949  1.00 32.73           H  
ATOM   2179  O   ASP A 149     -43.458 -18.017  10.269  1.00 32.73           O  
ATOM   2180  CG  ASP A 149     -46.995 -19.725  13.054  1.00 32.73           C  
ATOM   2181  OD1 ASP A 149     -46.640 -20.879  13.390  1.00 32.73           O  
ATOM   2182  OD2 ASP A 149     -47.854 -19.060  13.674  1.00 32.73           O  
ATOM   2183  N   ASP A 150     -44.294 -19.979   9.533  1.00 35.57           N  
ATOM   2184  H   ASP A 150     -44.944 -20.721   9.749  1.00 35.57           H  
ATOM   2185  CA  ASP A 150     -43.606 -20.085   8.232  1.00 35.57           C  
ATOM   2186  HA  ASP A 150     -42.576 -19.757   8.376  1.00 35.57           H  
ATOM   2187  C   ASP A 150     -44.237 -19.200   7.130  1.00 35.57           C  
ATOM   2188  CB  ASP A 150     -43.564 -21.574   7.827  1.00 35.57           C  
ATOM   2189  HB2 ASP A 150     -43.254 -22.156   8.696  1.00 35.57           H  
ATOM   2190  HB3 ASP A 150     -44.568 -21.899   7.555  1.00 35.57           H  
ATOM   2191  O   ASP A 150     -45.417 -19.295   6.805  1.00 35.57           O  
ATOM   2192  CG  ASP A 150     -42.600 -21.912   6.678  1.00 35.57           C  
ATOM   2193  OD1 ASP A 150     -42.024 -20.975   6.073  1.00 35.57           O  
ATOM   2194  OD2 ASP A 150     -42.417 -23.124   6.424  1.00 35.57           O  
ATOM   2195  N   LEU A 151     -43.426 -18.329   6.528  1.00 36.13           N  
ATOM   2196  H   LEU A 151     -42.449 -18.414   6.770  1.00 36.13           H  
ATOM   2197  CA  LEU A 151     -43.833 -17.175   5.713  1.00 36.13           C  
ATOM   2198  HA  LEU A 151     -44.685 -16.697   6.197  1.00 36.13           H  
ATOM   2199  C   LEU A 151     -44.253 -17.499   4.262  1.00 36.13           C  
ATOM   2200  CB  LEU A 151     -42.623 -16.213   5.714  1.00 36.13           C  
ATOM   2201  HB2 LEU A 151     -42.311 -16.012   4.689  1.00 36.13           H  
ATOM   2202  HB3 LEU A 151     -41.771 -16.703   6.186  1.00 36.13           H  
ATOM   2203  O   LEU A 151     -44.815 -16.648   3.574  1.00 36.13           O  
ATOM   2204  CG  LEU A 151     -42.851 -14.880   6.438  1.00 36.13           C  
ATOM   2205  HG  LEU A 151     -43.302 -15.049   7.416  1.00 36.13           H  
ATOM   2206  CD1 LEU A 151     -41.492 -14.201   6.635  1.00 36.13           C  
ATOM   2207 HD11 LEU A 151     -41.619 -13.240   7.135  1.00 36.13           H  
ATOM   2208 HD12 LEU A 151     -40.854 -14.825   7.261  1.00 36.13           H  
ATOM   2209 HD13 LEU A 151     -41.010 -14.031   5.673  1.00 36.13           H  
ATOM   2210  CD2 LEU A 151     -43.757 -13.985   5.588  1.00 36.13           C  
ATOM   2211 HD21 LEU A 151     -44.800 -14.217   5.802  1.00 36.13           H  
ATOM   2212 HD22 LEU A 151     -43.576 -14.156   4.527  1.00 36.13           H  
ATOM   2213 HD23 LEU A 151     -43.553 -12.931   5.777  1.00 36.13           H  
ATOM   2214  N   GLY A 152     -43.889 -18.667   3.727  1.00 42.29           N  
ATOM   2215  H   GLY A 152     -43.457 -19.343   4.341  1.00 42.29           H  
ATOM   2216  CA  GLY A 152     -43.959 -18.934   2.280  1.00 42.29           C  
ATOM   2217  HA2 GLY A 152     -43.305 -19.778   2.059  1.00 42.29           H  
ATOM   2218  HA3 GLY A 152     -43.596 -18.063   1.735  1.00 42.29           H  
ATOM   2219  C   GLY A 152     -45.355 -19.281   1.755  1.00 42.29           C  
ATOM   2220  O   GLY A 152     -45.765 -18.783   0.704  1.00 42.29           O  
ATOM   2221  N   GLU A 153     -46.070 -20.132   2.494  1.00 43.56           N  
ATOM   2222  H   GLU A 153     -45.659 -20.483   3.347  1.00 43.56           H  
ATOM   2223  CA  GLU A 153     -47.475 -20.500   2.244  1.00 43.56           C  
ATOM   2224  HA  GLU A 153     -47.674 -20.445   1.174  1.00 43.56           H  
ATOM   2225  C   GLU A 153     -48.457 -19.522   2.903  1.00 43.56           C  
ATOM   2226  CB  GLU A 153     -47.751 -21.945   2.702  1.00 43.56           C  
ATOM   2227  HB2 GLU A 153     -48.816 -22.147   2.594  1.00 43.56           H  
ATOM   2228  HB3 GLU A 153     -47.479 -22.053   3.752  1.00 43.56           H  
ATOM   2229  O   GLU A 153     -49.670 -19.725   2.833  1.00 43.56           O  
ATOM   2230  CG  GLU A 153     -46.992 -22.979   1.858  1.00 43.56           C  
ATOM   2231  HG2 GLU A 153     -47.138 -22.736   0.806  1.00 43.56           H  
ATOM   2232  HG3 GLU A 153     -45.926 -22.902   2.071  1.00 43.56           H  
ATOM   2233  CD  GLU A 153     -47.454 -24.429   2.100  1.00 43.56           C  
ATOM   2234  OE1 GLU A 153     -47.233 -25.254   1.179  1.00 43.56           O  
ATOM   2235  OE2 GLU A 153     -48.041 -24.722   3.165  1.00 43.56           O  
ATOM   2236  N   ALA A 154     -47.917 -18.461   3.510  1.00 37.51           N  
ATOM   2237  H   ALA A 154     -46.911 -18.370   3.512  1.00 37.51           H  
ATOM   2238  CA  ALA A 154     -48.655 -17.503   4.301  1.00 37.51           C  
ATOM   2239  HA  ALA A 154     -49.018 -18.032   5.182  1.00 37.51           H  
ATOM   2240  C   ALA A 154     -49.843 -16.930   3.522  1.00 37.51           C  
ATOM   2241  CB  ALA A 154     -47.691 -16.409   4.768  1.00 37.51           C  
ATOM   2242  HB1 ALA A 154     -47.203 -15.959   3.905  1.00 37.51           H  
ATOM   2243  HB2 ALA A 154     -48.236 -15.616   5.281  1.00 37.51           H  
ATOM   2244  HB3 ALA A 154     -46.952 -16.835   5.446  1.00 37.51           H  
ATOM   2245  O   ALA A 154     -49.692 -16.353   2.435  1.00 37.51           O  
ATOM   2246  N   GLY A 155     -51.035 -17.060   4.101  1.00 48.31           N  
ATOM   2247  H   GLY A 155     -51.056 -17.537   4.991  1.00 48.31           H  
ATOM   2248  CA  GLY A 155     -52.212 -16.337   3.640  1.00 48.31           C  
ATOM   2249  HA2 GLY A 155     -53.058 -16.581   4.284  1.00 48.31           H  
ATOM   2250  HA3 GLY A 155     -52.438 -16.639   2.618  1.00 48.31           H  
ATOM   2251  C   GLY A 155     -51.977 -14.823   3.679  1.00 48.31           C  
ATOM   2252  O   GLY A 155     -51.020 -14.338   4.275  1.00 48.31           O  
ATOM   2253  N   VAL A 156     -52.867 -14.041   3.061  1.00 48.32           N  
ATOM   2254  H   VAL A 156     -53.647 -14.477   2.590  1.00 48.32           H  
ATOM   2255  CA  VAL A 156     -52.744 -12.567   3.037  1.00 48.32           C  
ATOM   2256  HA  VAL A 156     -51.854 -12.302   2.468  1.00 48.32           H  
ATOM   2257  C   VAL A 156     -52.550 -11.989   4.446  1.00 48.32           C  
ATOM   2258  CB  VAL A 156     -53.973 -11.925   2.363  1.00 48.32           C  
ATOM   2259  HB  VAL A 156     -54.875 -12.241   2.888  1.00 48.32           H  
ATOM   2260  O   VAL A 156     -51.693 -11.128   4.631  1.00 48.32           O  
ATOM   2261  CG1 VAL A 156     -53.916 -10.392   2.374  1.00 48.32           C  
ATOM   2262 HG11 VAL A 156     -54.765  -9.979   1.830  1.00 48.32           H  
ATOM   2263 HG12 VAL A 156     -52.984 -10.041   1.932  1.00 48.32           H  
ATOM   2264 HG13 VAL A 156     -53.987 -10.023   3.397  1.00 48.32           H  
ATOM   2265  CG2 VAL A 156     -54.085 -12.374   0.897  1.00 48.32           C  
ATOM   2266 HG21 VAL A 156     -54.950 -11.898   0.434  1.00 48.32           H  
ATOM   2267 HG22 VAL A 156     -53.182 -12.092   0.355  1.00 48.32           H  
ATOM   2268 HG23 VAL A 156     -54.216 -13.455   0.840  1.00 48.32           H  
ATOM   2269  N   ASP A 157     -53.291 -12.506   5.430  1.00 50.94           N  
ATOM   2270  H   ASP A 157     -53.987 -13.203   5.206  1.00 50.94           H  
ATOM   2271  CA  ASP A 157     -53.188 -12.087   6.831  1.00 50.94           C  
ATOM   2272  HA  ASP A 157     -53.304 -11.005   6.890  1.00 50.94           H  
ATOM   2273  C   ASP A 157     -51.823 -12.427   7.449  1.00 50.94           C  
ATOM   2274  CB  ASP A 157     -54.314 -12.741   7.650  1.00 50.94           C  
ATOM   2275  HB2 ASP A 157     -54.113 -12.580   8.709  1.00 50.94           H  
ATOM   2276  HB3 ASP A 157     -54.313 -13.816   7.470  1.00 50.94           H  
ATOM   2277  O   ASP A 157     -51.220 -11.582   8.103  1.00 50.94           O  
ATOM   2278  CG  ASP A 157     -55.703 -12.164   7.349  1.00 50.94           C  
ATOM   2279  OD1 ASP A 157     -55.805 -10.931   7.171  1.00 50.94           O  
ATOM   2280  OD2 ASP A 157     -56.669 -12.961   7.309  1.00 50.94           O  
ATOM   2281  N   GLU A 158     -51.296 -13.627   7.200  1.00 51.13           N  
ATOM   2282  H   GLU A 158     -51.801 -14.268   6.605  1.00 51.13           H  
ATOM   2283  CA  GLU A 158     -49.983 -14.059   7.704  1.00 51.13           C  
ATOM   2284  HA  GLU A 158     -49.920 -13.883   8.778  1.00 51.13           H  
ATOM   2285  C   GLU A 158     -48.846 -13.276   7.040  1.00 51.13           C  
ATOM   2286  CB  GLU A 158     -49.809 -15.560   7.444  1.00 51.13           C  
ATOM   2287  HB2 GLU A 158     -48.760 -15.830   7.568  1.00 51.13           H  
ATOM   2288  HB3 GLU A 158     -50.110 -15.750   6.414  1.00 51.13           H  
ATOM   2289  O   GLU A 158     -47.883 -12.887   7.698  1.00 51.13           O  
ATOM   2290  CG  GLU A 158     -50.640 -16.434   8.391  1.00 51.13           C  
ATOM   2291  HG2 GLU A 158     -51.658 -16.045   8.431  1.00 51.13           H  
ATOM   2292  HG3 GLU A 158     -50.215 -16.366   9.393  1.00 51.13           H  
ATOM   2293  CD  GLU A 158     -50.708 -17.902   7.942  1.00 51.13           C  
ATOM   2294  OE1 GLU A 158     -50.925 -18.773   8.810  1.00 51.13           O  
ATOM   2295  OE2 GLU A 158     -50.680 -18.138   6.712  1.00 51.13           O  
ATOM   2296  N   LEU A 159     -48.979 -12.965   5.749  1.00 50.12           N  
ATOM   2297  H   LEU A 159     -49.780 -13.336   5.258  1.00 50.12           H  
ATOM   2298  CA  LEU A 159     -48.026 -12.134   5.023  1.00 50.12           C  
ATOM   2299  HA  LEU A 159     -47.033 -12.559   5.173  1.00 50.12           H  
ATOM   2300  C   LEU A 159     -48.013 -10.703   5.580  1.00 50.12           C  
ATOM   2301  CB  LEU A 159     -48.382 -12.199   3.528  1.00 50.12           C  
ATOM   2302  HB2 LEU A 159     -48.641 -13.231   3.295  1.00 50.12           H  
ATOM   2303  HB3 LEU A 159     -49.272 -11.599   3.339  1.00 50.12           H  
ATOM   2304  O   LEU A 159     -46.949 -10.102   5.709  1.00 50.12           O  
ATOM   2305  CG  LEU A 159     -47.223 -11.762   2.610  1.00 50.12           C  
ATOM   2306  HG  LEU A 159     -46.319 -11.593   3.194  1.00 50.12           H  
ATOM   2307  CD1 LEU A 159     -46.929 -12.844   1.568  1.00 50.12           C  
ATOM   2308 HD11 LEU A 159     -46.106 -12.528   0.927  1.00 50.12           H  
ATOM   2309 HD12 LEU A 159     -47.819 -13.043   0.971  1.00 50.12           H  
ATOM   2310 HD13 LEU A 159     -46.641 -13.761   2.082  1.00 50.12           H  
ATOM   2311  CD2 LEU A 159     -47.559 -10.476   1.850  1.00 50.12           C  
ATOM   2312 HD21 LEU A 159     -47.827  -9.701   2.568  1.00 50.12           H  
ATOM   2313 HD22 LEU A 159     -48.406 -10.648   1.186  1.00 50.12           H  
ATOM   2314 HD23 LEU A 159     -46.692 -10.153   1.273  1.00 50.12           H  
ATOM   2315  N   LEU A 160     -49.179 -10.167   5.955  1.00 53.97           N  
ATOM   2316  H   LEU A 160     -50.013 -10.724   5.831  1.00 53.97           H  
ATOM   2317  CA  LEU A 160     -49.303  -8.875   6.632  1.00 53.97           C  
ATOM   2318  HA  LEU A 160     -48.713  -8.133   6.093  1.00 53.97           H  
ATOM   2319  C   LEU A 160     -48.767  -8.895   8.060  1.00 53.97           C  
ATOM   2320  CB  LEU A 160     -50.775  -8.450   6.662  1.00 53.97           C  
ATOM   2321  HB2 LEU A 160     -50.912  -7.676   7.418  1.00 53.97           H  
ATOM   2322  HB3 LEU A 160     -51.380  -9.306   6.960  1.00 53.97           H  
ATOM   2323  O   LEU A 160     -48.170  -7.910   8.476  1.00 53.97           O  
ATOM   2324  CG  LEU A 160     -51.275  -7.919   5.320  1.00 53.97           C  
ATOM   2325  HG  LEU A 160     -51.017  -8.604   4.513  1.00 53.97           H  
ATOM   2326  CD1 LEU A 160     -52.787  -7.791   5.386  1.00 53.97           C  
ATOM   2327 HD11 LEU A 160     -53.144  -7.509   4.396  1.00 53.97           H  
ATOM   2328 HD12 LEU A 160     -53.233  -8.754   5.634  1.00 53.97           H  
ATOM   2329 HD13 LEU A 160     -53.097  -7.051   6.125  1.00 53.97           H  
ATOM   2330  CD2 LEU A 160     -50.690  -6.538   5.001  1.00 53.97           C  
ATOM   2331 HD21 LEU A 160     -49.642  -6.644   4.721  1.00 53.97           H  
ATOM   2332 HD22 LEU A 160     -50.760  -5.890   5.875  1.00 53.97           H  
ATOM   2333 HD23 LEU A 160     -51.234  -6.097   4.166  1.00 53.97           H  
ATOM   2334  N   GLU A 161     -48.969  -9.976   8.810  1.00 53.87           N  
ATOM   2335  H   GLU A 161     -49.545 -10.722   8.448  1.00 53.87           H  
ATOM   2336  CA  GLU A 161     -48.393 -10.132  10.148  1.00 53.87           C  
ATOM   2337  HA  GLU A 161     -48.637  -9.260  10.754  1.00 53.87           H  
ATOM   2338  C   GLU A 161     -46.873 -10.230  10.104  1.00 53.87           C  
ATOM   2339  CB  GLU A 161     -48.928 -11.402  10.824  1.00 53.87           C  
ATOM   2340  HB2 GLU A 161     -49.344 -12.089  10.088  1.00 53.87           H  
ATOM   2341  HB3 GLU A 161     -48.090 -11.902  11.310  1.00 53.87           H  
ATOM   2342  O   GLU A 161     -46.189  -9.654  10.947  1.00 53.87           O  
ATOM   2343  CG  GLU A 161     -49.978 -11.078  11.890  1.00 53.87           C  
ATOM   2344  HG2 GLU A 161     -50.885 -10.723  11.399  1.00 53.87           H  
ATOM   2345  HG3 GLU A 161     -49.600 -10.274  12.521  1.00 53.87           H  
ATOM   2346  CD  GLU A 161     -50.295 -12.281  12.789  1.00 53.87           C  
ATOM   2347  OE1 GLU A 161     -51.307 -12.187  13.521  1.00 53.87           O  
ATOM   2348  OE2 GLU A 161     -49.467 -13.225  12.832  1.00 53.87           O  
ATOM   2349  N   ALA A 162     -46.339 -10.965   9.135  1.00 46.91           N  
ATOM   2350  H   ALA A 162     -46.952 -11.488   8.526  1.00 46.91           H  
ATOM   2351  CA  ALA A 162     -44.910 -11.144   8.991  1.00 46.91           C  
ATOM   2352  HA  ALA A 162     -44.477 -11.369   9.966  1.00 46.91           H  
ATOM   2353  C   ALA A 162     -44.234  -9.878   8.464  1.00 46.91           C  
ATOM   2354  CB  ALA A 162     -44.686 -12.337   8.086  1.00 46.91           C  
ATOM   2355  HB1 ALA A 162     -45.139 -13.227   8.522  1.00 46.91           H  
ATOM   2356  HB2 ALA A 162     -45.143 -12.140   7.117  1.00 46.91           H  
ATOM   2357  HB3 ALA A 162     -43.612 -12.493   7.989  1.00 46.91           H  
ATOM   2358  O   ALA A 162     -43.220  -9.474   9.021  1.00 46.91           O  
ATOM   2359  N   LEU A 163     -44.829  -9.196   7.479  1.00 47.68           N  
ATOM   2360  H   LEU A 163     -45.648  -9.588   7.037  1.00 47.68           H  
ATOM   2361  CA  LEU A 163     -44.392  -7.851   7.099  1.00 47.68           C  
ATOM   2362  HA  LEU A 163     -43.331  -7.881   6.849  1.00 47.68           H  
ATOM   2363  C   LEU A 163     -44.539  -6.875   8.266  1.00 47.68           C  
ATOM   2364  CB  LEU A 163     -45.195  -7.343   5.898  1.00 47.68           C  
ATOM   2365  HB2 LEU A 163     -45.041  -6.267   5.823  1.00 47.68           H  
ATOM   2366  HB3 LEU A 163     -46.253  -7.523   6.086  1.00 47.68           H  
ATOM   2367  O   LEU A 163     -43.647  -6.069   8.470  1.00 47.68           O  
ATOM   2368  CG  LEU A 163     -44.768  -7.971   4.567  1.00 47.68           C  
ATOM   2369  HG  LEU A 163     -44.595  -9.039   4.701  1.00 47.68           H  
ATOM   2370  CD1 LEU A 163     -45.867  -7.788   3.522  1.00 47.68           C  
ATOM   2371 HD11 LEU A 163     -45.954  -6.739   3.241  1.00 47.68           H  
ATOM   2372 HD12 LEU A 163     -45.627  -8.398   2.651  1.00 47.68           H  
ATOM   2373 HD13 LEU A 163     -46.815  -8.132   3.935  1.00 47.68           H  
ATOM   2374  CD2 LEU A 163     -43.496  -7.319   4.025  1.00 47.68           C  
ATOM   2375 HD21 LEU A 163     -42.706  -7.386   4.774  1.00 47.68           H  
ATOM   2376 HD22 LEU A 163     -43.681  -6.273   3.781  1.00 47.68           H  
ATOM   2377 HD23 LEU A 163     -43.157  -7.862   3.143  1.00 47.68           H  
ATOM   2378  N   GLY A 164     -45.607  -6.988   9.060  1.00 46.84           N  
ATOM   2379  H   GLY A 164     -46.342  -7.625   8.791  1.00 46.84           H  
ATOM   2380  CA  GLY A 164     -45.764  -6.283  10.332  1.00 46.84           C  
ATOM   2381  HA2 GLY A 164     -45.871  -5.208  10.183  1.00 46.84           H  
ATOM   2382  HA3 GLY A 164     -46.648  -6.658  10.847  1.00 46.84           H  
ATOM   2383  C   GLY A 164     -44.557  -6.485  11.228  1.00 46.84           C  
ATOM   2384  O   GLY A 164     -43.894  -5.526  11.581  1.00 46.84           O  
ATOM   2385  N   ARG A 165     -44.189  -7.730  11.525  1.00 43.17           N  
ATOM   2386  H   ARG A 165     -44.758  -8.487  11.174  1.00 43.17           H  
ATOM   2387  CA  ARG A 165     -43.011  -8.025  12.353  1.00 43.17           C  
ATOM   2388  HA  ARG A 165     -43.092  -7.481  13.294  1.00 43.17           H  
ATOM   2389  C   ARG A 165     -41.699  -7.547  11.736  1.00 43.17           C  
ATOM   2390  CB  ARG A 165     -42.925  -9.529  12.627  1.00 43.17           C  
ATOM   2391  HB2 ARG A 165     -41.939  -9.752  13.036  1.00 43.17           H  
ATOM   2392  HB3 ARG A 165     -43.040 -10.080  11.694  1.00 43.17           H  
ATOM   2393  O   ARG A 165     -40.841  -7.064  12.462  1.00 43.17           O  
ATOM   2394  CG  ARG A 165     -43.976  -9.996  13.639  1.00 43.17           C  
ATOM   2395  HG2 ARG A 165     -44.974  -9.785  13.256  1.00 43.17           H  
ATOM   2396  HG3 ARG A 165     -43.845  -9.446  14.571  1.00 43.17           H  
ATOM   2397  CD  ARG A 165     -43.818 -11.499  13.921  1.00 43.17           C  
ATOM   2398  HD2 ARG A 165     -43.546 -11.624  14.969  1.00 43.17           H  
ATOM   2399  HD3 ARG A 165     -43.012 -11.906  13.309  1.00 43.17           H  
ATOM   2400  NE  ARG A 165     -45.057 -12.252  13.638  1.00 43.17           N  
ATOM   2401  HE  ARG A 165     -45.791 -11.760  13.148  1.00 43.17           H  
ATOM   2402  NH1 ARG A 165     -44.402 -14.276  14.502  1.00 43.17           N  
ATOM   2403 HH11 ARG A 165     -44.657 -15.206  14.804  1.00 43.17           H  
ATOM   2404 HH12 ARG A 165     -43.485 -13.894  14.680  1.00 43.17           H  
ATOM   2405  NH2 ARG A 165     -46.465 -14.057  13.671  1.00 43.17           N  
ATOM   2406 HH21 ARG A 165     -47.240 -13.541  13.280  1.00 43.17           H  
ATOM   2407 HH22 ARG A 165     -46.646 -15.036  13.841  1.00 43.17           H  
ATOM   2408  CZ  ARG A 165     -45.302 -13.520  13.929  1.00 43.17           C  
ATOM   2409  N   GLU A 166     -41.515  -7.728  10.433  1.00 36.78           N  
ATOM   2410  H   GLU A 166     -42.249  -8.176   9.904  1.00 36.78           H  
ATOM   2411  CA  GLU A 166     -40.240  -7.463   9.762  1.00 36.78           C  
ATOM   2412  HA  GLU A 166     -39.431  -7.780  10.421  1.00 36.78           H  
ATOM   2413  C   GLU A 166     -40.024  -5.968   9.488  1.00 36.78           C  
ATOM   2414  CB  GLU A 166     -40.176  -8.316   8.479  1.00 36.78           C  
ATOM   2415  HB2 GLU A 166     -40.654  -9.276   8.678  1.00 36.78           H  
ATOM   2416  HB3 GLU A 166     -40.729  -7.816   7.683  1.00 36.78           H  
ATOM   2417  O   GLU A 166     -38.887  -5.508   9.486  1.00 36.78           O  
ATOM   2418  CG  GLU A 166     -38.745  -8.631   8.018  1.00 36.78           C  
ATOM   2419  HG2 GLU A 166     -38.200  -9.067   8.855  1.00 36.78           H  
ATOM   2420  HG3 GLU A 166     -38.251  -7.700   7.741  1.00 36.78           H  
ATOM   2421  CD  GLU A 166     -38.687  -9.603   6.820  1.00 36.78           C  
ATOM   2422  OE1 GLU A 166     -37.610 -10.218   6.619  1.00 36.78           O  
ATOM   2423  OE2 GLU A 166     -39.677  -9.699   6.057  1.00 36.78           O  
ATOM   2424  N   LEU A 167     -41.101  -5.205   9.273  1.00 41.29           N  
ATOM   2425  H   LEU A 167     -42.008  -5.649   9.280  1.00 41.29           H  
ATOM   2426  CA  LEU A 167     -41.050  -3.774   8.953  1.00 41.29           C  
ATOM   2427  HA  LEU A 167     -40.017  -3.498   8.741  1.00 41.29           H  
ATOM   2428  C   LEU A 167     -41.465  -2.864  10.114  1.00 41.29           C  
ATOM   2429  CB  LEU A 167     -41.879  -3.495   7.686  1.00 41.29           C  
ATOM   2430  HB2 LEU A 167     -42.872  -3.921   7.830  1.00 41.29           H  
ATOM   2431  HB3 LEU A 167     -41.998  -2.419   7.560  1.00 41.29           H  
ATOM   2432  O   LEU A 167     -41.020  -1.723  10.114  1.00 41.29           O  
ATOM   2433  CG  LEU A 167     -41.218  -4.094   6.433  1.00 41.29           C  
ATOM   2434  HG  LEU A 167     -40.676  -5.001   6.697  1.00 41.29           H  
ATOM   2435  CD1 LEU A 167     -42.181  -4.469   5.317  1.00 41.29           C  
ATOM   2436 HD11 LEU A 167     -42.425  -3.593   4.716  1.00 41.29           H  
ATOM   2437 HD12 LEU A 167     -41.677  -5.187   4.670  1.00 41.29           H  
ATOM   2438 HD13 LEU A 167     -43.063  -4.945   5.746  1.00 41.29           H  
ATOM   2439  CD2 LEU A 167     -40.235  -3.096   5.819  1.00 41.29           C  
ATOM   2440 HD21 LEU A 167     -39.748  -3.543   4.952  1.00 41.29           H  
ATOM   2441 HD22 LEU A 167     -40.756  -2.183   5.532  1.00 41.29           H  
ATOM   2442 HD23 LEU A 167     -39.474  -2.854   6.560  1.00 41.29           H  
ATOM   2443  N   ASP A 168     -42.257  -3.331  11.090  1.00 35.70           N  
ATOM   2444  H   ASP A 168     -42.675  -4.247  11.004  1.00 35.70           H  
ATOM   2445  CA  ASP A 168     -42.429  -2.634  12.384  1.00 35.70           C  
ATOM   2446  HA  ASP A 168     -42.339  -1.560  12.219  1.00 35.70           H  
ATOM   2447  C   ASP A 168     -41.335  -3.025  13.394  1.00 35.70           C  
ATOM   2448  CB  ASP A 168     -43.798  -2.886  13.059  1.00 35.70           C  
ATOM   2449  HB2 ASP A 168     -43.869  -3.926  13.380  1.00 35.70           H  
ATOM   2450  HB3 ASP A 168     -43.823  -2.297  13.976  1.00 35.70           H  
ATOM   2451  O   ASP A 168     -41.261  -2.454  14.481  1.00 35.70           O  
ATOM   2452  CG  ASP A 168     -45.052  -2.488  12.273  1.00 35.70           C  
ATOM   2453  OD1 ASP A 168     -44.988  -1.557  11.439  1.00 35.70           O  
ATOM   2454  OD2 ASP A 168     -46.129  -3.069  12.560  1.00 35.70           O  
ATOM   2455  N   GLY A 169     -40.518  -4.036  13.080  1.00 29.19           N  
ATOM   2456  H   GLY A 169     -40.658  -4.512  12.200  1.00 29.19           H  
ATOM   2457  CA  GLY A 169     -39.357  -4.408  13.888  1.00 29.19           C  
ATOM   2458  HA2 GLY A 169     -39.654  -4.475  14.935  1.00 29.19           H  
ATOM   2459  HA3 GLY A 169     -39.002  -5.385  13.559  1.00 29.19           H  
ATOM   2460  C   GLY A 169     -38.184  -3.426  13.791  1.00 29.19           C  
ATOM   2461  O   GLY A 169     -37.250  -3.562  14.580  1.00 29.19           O  
ATOM   2462  N   ASP A 170     -38.233  -2.476  12.849  1.00 28.44           N  
ATOM   2463  H   ASP A 170     -39.086  -2.389  12.316  1.00 28.44           H  
ATOM   2464  CA  ASP A 170     -37.300  -1.341  12.731  1.00 28.44           C  
ATOM   2465  HA  ASP A 170     -36.365  -1.594  13.231  1.00 28.44           H  
ATOM   2466  C   ASP A 170     -37.846  -0.100  13.468  1.00 28.44           C  
ATOM   2467  CB  ASP A 170     -36.989  -1.050  11.234  1.00 28.44           C  
ATOM   2468  HB2 ASP A 170     -37.109   0.020  11.064  1.00 28.44           H  
ATOM   2469  HB3 ASP A 170     -37.736  -1.539  10.609  1.00 28.44           H  
ATOM   2470  O   ASP A 170     -38.905   0.432  13.055  1.00 28.44           O  
ATOM   2471  CG  ASP A 170     -35.587  -1.423  10.695  1.00 28.44           C  
ATOM   2472  OD1 ASP A 170     -34.777  -2.090  11.381  1.00 28.44           O  
ATOM   2473  OD2 ASP A 170     -35.303  -1.003   9.535  1.00 28.44           O  
ATOM   2474  OXT ASP A 170     -37.163   0.342  14.421  1.00 28.44           O  
TER    2475      ASP A 170                                                       
ATOM   2475  N   MET B   1     -55.592 -12.766 -11.171  1.00 69.85           N  
ATOM   2476  H   MET B   1     -55.892 -12.162 -11.923  1.00 69.85           H  
ATOM   2477  H2  MET B   1     -55.167 -13.608 -11.532  1.00 69.85           H  
ATOM   2478  H3  MET B   1     -56.383 -13.027 -10.599  1.00 69.85           H  
ATOM   2479  CA  MET B   1     -54.626 -12.062 -10.326  1.00 69.85           C  
ATOM   2480  HA  MET B   1     -54.385 -12.729  -9.498  1.00 69.85           H  
ATOM   2481  C   MET B   1     -55.288 -10.810  -9.776  1.00 69.85           C  
ATOM   2482  CB  MET B   1     -53.286 -11.826 -11.026  1.00 69.85           C  
ATOM   2483  HB2 MET B   1     -53.240 -10.832 -11.470  1.00 69.85           H  
ATOM   2484  HB3 MET B   1     -53.144 -12.571 -11.809  1.00 69.85           H  
ATOM   2485  O   MET B   1     -55.508  -9.869 -10.540  1.00 69.85           O  
ATOM   2486  CG  MET B   1     -52.171 -12.005  -9.998  1.00 69.85           C  
ATOM   2487  HG2 MET B   1     -52.251 -12.983  -9.524  1.00 69.85           H  
ATOM   2488  HG3 MET B   1     -52.297 -11.235  -9.237  1.00 69.85           H  
ATOM   2489  SD  MET B   1     -50.510 -11.814 -10.672  1.00 69.85           S  
ATOM   2490  CE  MET B   1     -50.173 -13.457 -11.358  1.00 69.85           C  
ATOM   2491  HE1 MET B   1     -50.243 -14.202 -10.565  1.00 69.85           H  
ATOM   2492  HE2 MET B   1     -49.155 -13.472 -11.747  1.00 69.85           H  
ATOM   2493  HE3 MET B   1     -50.876 -13.690 -12.157  1.00 69.85           H  
ATOM   2494  N   THR B   2     -55.723 -10.853  -8.519  1.00 80.89           N  
ATOM   2495  H   THR B   2     -55.474 -11.659  -7.964  1.00 80.89           H  
ATOM   2496  CA  THR B   2     -56.193  -9.677  -7.777  1.00 80.89           C  
ATOM   2497  HA  THR B   2     -57.038  -9.232  -8.302  1.00 80.89           H  
ATOM   2498  C   THR B   2     -55.073  -8.636  -7.717  1.00 80.89           C  
ATOM   2499  CB  THR B   2     -56.649 -10.052  -6.352  1.00 80.89           C  
ATOM   2500  HB  THR B   2     -57.055  -9.164  -5.868  1.00 80.89           H  
ATOM   2501  O   THR B   2     -53.905  -8.958  -7.955  1.00 80.89           O  
ATOM   2502  CG2 THR B   2     -57.717 -11.146  -6.335  1.00 80.89           C  
ATOM   2503 HG21 THR B   2     -57.305 -12.090  -6.691  1.00 80.89           H  
ATOM   2504 HG22 THR B   2     -58.557 -10.852  -6.965  1.00 80.89           H  
ATOM   2505 HG23 THR B   2     -58.077 -11.284  -5.315  1.00 80.89           H  
ATOM   2506  OG1 THR B   2     -55.557 -10.510  -5.602  1.00 80.89           O  
ATOM   2507  HG1 THR B   2     -55.855 -11.218  -5.027  1.00 80.89           H  
ATOM   2508  N   ASP B   3     -55.400  -7.377  -7.428  1.00 72.10           N  
ATOM   2509  H   ASP B   3     -56.361  -7.105  -7.276  1.00 72.10           H  
ATOM   2510  CA  ASP B   3     -54.347  -6.373  -7.242  1.00 72.10           C  
ATOM   2511  HA  ASP B   3     -53.711  -6.357  -8.127  1.00 72.10           H  
ATOM   2512  C   ASP B   3     -53.416  -6.758  -6.085  1.00 72.10           C  
ATOM   2513  CB  ASP B   3     -54.952  -4.975  -7.057  1.00 72.10           C  
ATOM   2514  HB2 ASP B   3     -54.250  -4.368  -6.486  1.00 72.10           H  
ATOM   2515  HB3 ASP B   3     -55.874  -5.045  -6.480  1.00 72.10           H  
ATOM   2516  O   ASP B   3     -52.205  -6.619  -6.223  1.00 72.10           O  
ATOM   2517  CG  ASP B   3     -55.216  -4.243  -8.382  1.00 72.10           C  
ATOM   2518  OD1 ASP B   3     -54.915  -4.801  -9.474  1.00 72.10           O  
ATOM   2519  OD2 ASP B   3     -55.743  -3.115  -8.293  1.00 72.10           O  
ATOM   2520  N   SER B   4     -53.945  -7.357  -5.013  1.00 73.95           N  
ATOM   2521  H   SER B   4     -54.949  -7.419  -4.920  1.00 73.95           H  
ATOM   2522  CA  SER B   4     -53.139  -7.898  -3.914  1.00 73.95           C  
ATOM   2523  HA  SER B   4     -52.552  -7.088  -3.482  1.00 73.95           H  
ATOM   2524  C   SER B   4     -52.155  -8.976  -4.387  1.00 73.95           C  
ATOM   2525  CB  SER B   4     -54.049  -8.463  -2.819  1.00 73.95           C  
ATOM   2526  HB2 SER B   4     -54.558  -9.350  -3.195  1.00 73.95           H  
ATOM   2527  HB3 SER B   4     -53.452  -8.743  -1.951  1.00 73.95           H  
ATOM   2528  O   SER B   4     -50.984  -8.915  -4.029  1.00 73.95           O  
ATOM   2529  OG  SER B   4     -55.020  -7.500  -2.446  1.00 73.95           O  
ATOM   2530  HG  SER B   4     -54.703  -7.027  -1.674  1.00 73.95           H  
ATOM   2531  N   GLU B   5     -52.580  -9.914  -5.244  1.00 77.35           N  
ATOM   2532  H   GLU B   5     -53.553  -9.922  -5.514  1.00 77.35           H  
ATOM   2533  CA  GLU B   5     -51.697 -10.957  -5.798  1.00 77.35           C  
ATOM   2534  HA  GLU B   5     -51.207 -11.487  -4.981  1.00 77.35           H  
ATOM   2535  C   GLU B   5     -50.578 -10.364  -6.675  1.00 77.35           C  
ATOM   2536  CB  GLU B   5     -52.525 -11.971  -6.610  1.00 77.35           C  
ATOM   2537  HB2 GLU B   5     -53.188 -11.409  -7.268  1.00 77.35           H  
ATOM   2538  HB3 GLU B   5     -51.846 -12.563  -7.224  1.00 77.35           H  
ATOM   2539  O   GLU B   5     -49.426 -10.783  -6.570  1.00 77.35           O  
ATOM   2540  CG  GLU B   5     -53.359 -12.952  -5.767  1.00 77.35           C  
ATOM   2541  HG2 GLU B   5     -53.912 -12.402  -5.006  1.00 77.35           H  
ATOM   2542  HG3 GLU B   5     -52.672 -13.623  -5.250  1.00 77.35           H  
ATOM   2543  CD  GLU B   5     -54.355 -13.778  -6.610  1.00 77.35           C  
ATOM   2544  OE1 GLU B   5     -54.726 -14.890  -6.196  1.00 77.35           O  
ATOM   2545  OE2 GLU B   5     -54.819 -13.290  -7.671  1.00 77.35           O  
ATOM   2546  N   LYS B   6     -50.876  -9.346  -7.495  1.00 80.49           N  
ATOM   2547  H   LYS B   6     -51.829  -9.012  -7.505  1.00 80.49           H  
ATOM   2548  CA  LYS B   6     -49.851  -8.669  -8.315  1.00 80.49           C  
ATOM   2549  HA  LYS B   6     -49.283  -9.414  -8.874  1.00 80.49           H  
ATOM   2550  C   LYS B   6     -48.844  -7.908  -7.458  1.00 80.49           C  
ATOM   2551  CB  LYS B   6     -50.496  -7.675  -9.280  1.00 80.49           C  
ATOM   2552  HB2 LYS B   6     -51.119  -6.990  -8.704  1.00 80.49           H  
ATOM   2553  HB3 LYS B   6     -49.706  -7.094  -9.756  1.00 80.49           H  
ATOM   2554  O   LYS B   6     -47.642  -7.970  -7.702  1.00 80.49           O  
ATOM   2555  CG  LYS B   6     -51.335  -8.331 -10.378  1.00 80.49           C  
ATOM   2556  HG2 LYS B   6     -50.699  -8.926 -11.032  1.00 80.49           H  
ATOM   2557  HG3 LYS B   6     -52.104  -8.961  -9.930  1.00 80.49           H  
ATOM   2558  CD  LYS B   6     -51.996  -7.208 -11.174  1.00 80.49           C  
ATOM   2559  HD2 LYS B   6     -51.235  -6.645 -11.714  1.00 80.49           H  
ATOM   2560  HD3 LYS B   6     -52.491  -6.540 -10.469  1.00 80.49           H  
ATOM   2561  CE  LYS B   6     -53.039  -7.747 -12.143  1.00 80.49           C  
ATOM   2562  HE2 LYS B   6     -52.539  -8.222 -12.987  1.00 80.49           H  
ATOM   2563  HE3 LYS B   6     -53.638  -8.491 -11.617  1.00 80.49           H  
ATOM   2564  NZ  LYS B   6     -53.904  -6.624 -12.568  1.00 80.49           N  
ATOM   2565  HZ1 LYS B   6     -53.362  -5.909 -13.031  1.00 80.49           H  
ATOM   2566  HZ2 LYS B   6     -54.664  -6.936 -13.157  1.00 80.49           H  
ATOM   2567  HZ3 LYS B   6     -54.302  -6.192 -11.746  1.00 80.49           H  
ATOM   2568  N   VAL B   7     -49.328  -7.159  -6.466  1.00 80.57           N  
ATOM   2569  H   VAL B   7     -50.326  -7.142  -6.313  1.00 80.57           H  
ATOM   2570  CA  VAL B   7     -48.458  -6.381  -5.575  1.00 80.57           C  
ATOM   2571  HA  VAL B   7     -47.766  -5.800  -6.184  1.00 80.57           H  
ATOM   2572  C   VAL B   7     -47.595  -7.316  -4.721  1.00 80.57           C  
ATOM   2573  CB  VAL B   7     -49.271  -5.383  -4.731  1.00 80.57           C  
ATOM   2574  HB  VAL B   7     -50.014  -5.921  -4.143  1.00 80.57           H  
ATOM   2575  O   VAL B   7     -46.422  -7.015  -4.514  1.00 80.57           O  
ATOM   2576  CG1 VAL B   7     -48.368  -4.575  -3.797  1.00 80.57           C  
ATOM   2577 HG11 VAL B   7     -47.687  -3.952  -4.375  1.00 80.57           H  
ATOM   2578 HG12 VAL B   7     -48.976  -3.941  -3.151  1.00 80.57           H  
ATOM   2579 HG13 VAL B   7     -47.773  -5.246  -3.177  1.00 80.57           H  
ATOM   2580  CG2 VAL B   7     -49.969  -4.333  -5.613  1.00 80.57           C  
ATOM   2581 HG21 VAL B   7     -50.599  -3.696  -4.991  1.00 80.57           H  
ATOM   2582 HG22 VAL B   7     -50.598  -4.807  -6.366  1.00 80.57           H  
ATOM   2583 HG23 VAL B   7     -49.230  -3.718  -6.127  1.00 80.57           H  
ATOM   2584  N   ALA B   8     -48.114  -8.479  -4.312  1.00 76.57           N  
ATOM   2585  H   ALA B   8     -49.094  -8.666  -4.467  1.00 76.57           H  
ATOM   2586  CA  ALA B   8     -47.334  -9.496  -3.610  1.00 76.57           C  
ATOM   2587  HA  ALA B   8     -46.917  -9.048  -2.708  1.00 76.57           H  
ATOM   2588  C   ALA B   8     -46.150 -10.020  -4.449  1.00 76.57           C  
ATOM   2589  CB  ALA B   8     -48.273 -10.631  -3.183  1.00 76.57           C  
ATOM   2590  HB1 ALA B   8     -47.713 -11.374  -2.616  1.00 76.57           H  
ATOM   2591  HB2 ALA B   8     -48.715 -11.108  -4.057  1.00 76.57           H  
ATOM   2592  HB3 ALA B   8     -49.067 -10.235  -2.549  1.00 76.57           H  
ATOM   2593  O   ALA B   8     -45.051 -10.183  -3.918  1.00 76.57           O  
ATOM   2594  N   GLU B   9     -46.319 -10.221  -5.763  1.00 84.58           N  
ATOM   2595  H   GLU B   9     -47.244 -10.129  -6.159  1.00 84.58           H  
ATOM   2596  CA  GLU B   9     -45.201 -10.586  -6.650  1.00 84.58           C  
ATOM   2597  HA  GLU B   9     -44.686 -11.448  -6.227  1.00 84.58           H  
ATOM   2598  C   GLU B   9     -44.152  -9.470  -6.767  1.00 84.58           C  
ATOM   2599  CB  GLU B   9     -45.697 -10.970  -8.053  1.00 84.58           C  
ATOM   2600  HB2 GLU B   9     -46.397 -10.219  -8.418  1.00 84.58           H  
ATOM   2601  HB3 GLU B   9     -44.833 -10.986  -8.717  1.00 84.58           H  
ATOM   2602  O   GLU B   9     -42.949  -9.746  -6.698  1.00 84.58           O  
ATOM   2603  CG  GLU B   9     -46.351 -12.359  -8.098  1.00 84.58           C  
ATOM   2604  HG2 GLU B   9     -45.669 -13.074  -7.636  1.00 84.58           H  
ATOM   2605  HG3 GLU B   9     -47.267 -12.341  -7.507  1.00 84.58           H  
ATOM   2606  CD  GLU B   9     -46.670 -12.832  -9.529  1.00 84.58           C  
ATOM   2607  OE1 GLU B   9     -47.067 -14.013  -9.660  1.00 84.58           O  
ATOM   2608  OE2 GLU B   9     -46.488 -12.047 -10.489  1.00 84.58           O  
ATOM   2609  N   TYR B  10     -44.580  -8.208  -6.888  1.00 84.67           N  
ATOM   2610  H   TYR B  10     -45.573  -8.042  -6.967  1.00 84.67           H  
ATOM   2611  CA  TYR B  10     -43.655  -7.070  -6.909  1.00 84.67           C  
ATOM   2612  HA  TYR B  10     -42.910  -7.250  -7.683  1.00 84.67           H  
ATOM   2613  C   TYR B  10     -42.884  -6.921  -5.596  1.00 84.67           C  
ATOM   2614  CB  TYR B  10     -44.396  -5.765  -7.229  1.00 84.67           C  
ATOM   2615  HB2 TYR B  10     -45.262  -5.673  -6.573  1.00 84.67           H  
ATOM   2616  HB3 TYR B  10     -43.734  -4.928  -7.006  1.00 84.67           H  
ATOM   2617  O   TYR B  10     -41.675  -6.683  -5.627  1.00 84.67           O  
ATOM   2618  CG  TYR B  10     -44.824  -5.625  -8.675  1.00 84.67           C  
ATOM   2619  CD1 TYR B  10     -43.858  -5.683  -9.700  1.00 84.67           C  
ATOM   2620  HD1 TYR B  10     -42.818  -5.834  -9.452  1.00 84.67           H  
ATOM   2621  CD2 TYR B  10     -46.177  -5.412  -8.999  1.00 84.67           C  
ATOM   2622  HD2 TYR B  10     -46.920  -5.377  -8.217  1.00 84.67           H  
ATOM   2623  CE1 TYR B  10     -44.245  -5.554 -11.047  1.00 84.67           C  
ATOM   2624  HE1 TYR B  10     -43.503  -5.615 -11.829  1.00 84.67           H  
ATOM   2625  CE2 TYR B  10     -46.568  -5.270 -10.343  1.00 84.67           C  
ATOM   2626  HE2 TYR B  10     -47.607  -5.121 -10.599  1.00 84.67           H  
ATOM   2627  OH  TYR B  10     -45.984  -5.220 -12.666  1.00 84.67           O  
ATOM   2628  HH  TYR B  10     -45.238  -5.346 -13.257  1.00 84.67           H  
ATOM   2629  CZ  TYR B  10     -45.604  -5.349 -11.368  1.00 84.67           C  
ATOM   2630  N   LEU B  11     -43.556  -7.101  -4.455  1.00 83.44           N  
ATOM   2631  H   LEU B  11     -44.551  -7.267  -4.502  1.00 83.44           H  
ATOM   2632  CA  LEU B  11     -42.922  -7.069  -3.142  1.00 83.44           C  
ATOM   2633  HA  LEU B  11     -42.379  -6.129  -3.047  1.00 83.44           H  
ATOM   2634  C   LEU B  11     -41.892  -8.190  -3.013  1.00 83.44           C  
ATOM   2635  CB  LEU B  11     -44.008  -7.130  -2.057  1.00 83.44           C  
ATOM   2636  HB2 LEU B  11     -44.556  -8.066  -2.157  1.00 83.44           H  
ATOM   2637  HB3 LEU B  11     -44.709  -6.312  -2.222  1.00 83.44           H  
ATOM   2638  O   LEU B  11     -40.739  -7.914  -2.695  1.00 83.44           O  
ATOM   2639  CG  LEU B  11     -43.461  -7.031  -0.622  1.00 83.44           C  
ATOM   2640  HG  LEU B  11     -42.800  -7.872  -0.416  1.00 83.44           H  
ATOM   2641  CD1 LEU B  11     -42.714  -5.722  -0.365  1.00 83.44           C  
ATOM   2642 HD11 LEU B  11     -43.365  -4.879  -0.600  1.00 83.44           H  
ATOM   2643 HD12 LEU B  11     -42.426  -5.666   0.685  1.00 83.44           H  
ATOM   2644 HD13 LEU B  11     -41.802  -5.680  -0.960  1.00 83.44           H  
ATOM   2645  CD2 LEU B  11     -44.639  -7.079   0.340  1.00 83.44           C  
ATOM   2646 HD21 LEU B  11     -45.179  -8.019   0.230  1.00 83.44           H  
ATOM   2647 HD22 LEU B  11     -44.264  -7.002   1.361  1.00 83.44           H  
ATOM   2648 HD23 LEU B  11     -45.310  -6.240   0.157  1.00 83.44           H  
ATOM   2649  N   ARG B  12     -42.253  -9.426  -3.387  1.00 83.64           N  
ATOM   2650  H   ARG B  12     -43.218  -9.581  -3.641  1.00 83.64           H  
ATOM   2651  CA  ARG B  12     -41.319 -10.561  -3.399  1.00 83.64           C  
ATOM   2652  HA  ARG B  12     -40.975 -10.727  -2.378  1.00 83.64           H  
ATOM   2653  C   ARG B  12     -40.073 -10.259  -4.235  1.00 83.64           C  
ATOM   2654  CB  ARG B  12     -42.058 -11.815  -3.894  1.00 83.64           C  
ATOM   2655  HB2 ARG B  12     -42.971 -11.934  -3.309  1.00 83.64           H  
ATOM   2656  HB3 ARG B  12     -42.337 -11.684  -4.939  1.00 83.64           H  
ATOM   2657  O   ARG B  12     -38.960 -10.542  -3.792  1.00 83.64           O  
ATOM   2658  CG  ARG B  12     -41.208 -13.088  -3.747  1.00 83.64           C  
ATOM   2659  HG2 ARG B  12     -40.977 -13.255  -2.695  1.00 83.64           H  
ATOM   2660  HG3 ARG B  12     -40.271 -12.962  -4.289  1.00 83.64           H  
ATOM   2661  CD  ARG B  12     -41.921 -14.318  -4.321  1.00 83.64           C  
ATOM   2662  HD2 ARG B  12     -42.178 -14.110  -5.360  1.00 83.64           H  
ATOM   2663  HD3 ARG B  12     -41.226 -15.158  -4.305  1.00 83.64           H  
ATOM   2664  NE  ARG B  12     -43.124 -14.688  -3.546  1.00 83.64           N  
ATOM   2665  HE  ARG B  12     -43.060 -14.610  -2.541  1.00 83.64           H  
ATOM   2666  NH1 ARG B  12     -44.509 -15.281  -5.291  1.00 83.64           N  
ATOM   2667 HH11 ARG B  12     -45.419 -15.581  -5.611  1.00 83.64           H  
ATOM   2668 HH12 ARG B  12     -43.806 -15.000  -5.960  1.00 83.64           H  
ATOM   2669  NH2 ARG B  12     -45.228 -15.481  -3.190  1.00 83.64           N  
ATOM   2670 HH21 ARG B  12     -45.093 -15.435  -2.190  1.00 83.64           H  
ATOM   2671 HH22 ARG B  12     -46.103 -15.854  -3.528  1.00 83.64           H  
ATOM   2672  CZ  ARG B  12     -44.275 -15.145  -4.013  1.00 83.64           C  
ATOM   2673  N   ARG B  13     -40.228  -9.662  -5.425  1.00 86.48           N  
ATOM   2674  H   ARG B  13     -41.169  -9.467  -5.736  1.00 86.48           H  
ATOM   2675  CA  ARG B  13     -39.085  -9.279  -6.271  1.00 86.48           C  
ATOM   2676  HA  ARG B  13     -38.446 -10.158  -6.363  1.00 86.48           H  
ATOM   2677  C   ARG B  13     -38.215  -8.206  -5.614  1.00 86.48           C  
ATOM   2678  CB  ARG B  13     -39.571  -8.841  -7.666  1.00 86.48           C  
ATOM   2679  HB2 ARG B  13     -40.159  -9.643  -8.112  1.00 86.48           H  
ATOM   2680  HB3 ARG B  13     -40.220  -7.972  -7.558  1.00 86.48           H  
ATOM   2681  O   ARG B  13     -36.996  -8.356  -5.614  1.00 86.48           O  
ATOM   2682  CG  ARG B  13     -38.418  -8.471  -8.620  1.00 86.48           C  
ATOM   2683  HG2 ARG B  13     -38.836  -8.056  -9.537  1.00 86.48           H  
ATOM   2684  HG3 ARG B  13     -37.796  -7.700  -8.165  1.00 86.48           H  
ATOM   2685  CD  ARG B  13     -37.556  -9.687  -8.983  1.00 86.48           C  
ATOM   2686  HD2 ARG B  13     -37.383 -10.299  -8.097  1.00 86.48           H  
ATOM   2687  HD3 ARG B  13     -38.094 -10.284  -9.719  1.00 86.48           H  
ATOM   2688  NE  ARG B  13     -36.239  -9.289  -9.495  1.00 86.48           N  
ATOM   2689  HE  ARG B  13     -35.848  -8.430  -9.135  1.00 86.48           H  
ATOM   2690  NH1 ARG B  13     -35.699 -11.260 -10.558  1.00 86.48           N  
ATOM   2691 HH11 ARG B  13     -36.623 -11.615 -10.359  1.00 86.48           H  
ATOM   2692 HH12 ARG B  13     -35.012 -11.820 -11.044  1.00 86.48           H  
ATOM   2693  NH2 ARG B  13     -34.183  -9.637 -10.339  1.00 86.48           N  
ATOM   2694 HH21 ARG B  13     -33.476 -10.235 -10.742  1.00 86.48           H  
ATOM   2695 HH22 ARG B  13     -33.891  -8.941  -9.668  1.00 86.48           H  
ATOM   2696  CZ  ARG B  13     -35.390 -10.062 -10.141  1.00 86.48           C  
ATOM   2697  N   ALA B  14     -38.821  -7.162  -5.050  1.00 87.64           N  
ATOM   2698  H   ALA B  14     -39.830  -7.118  -5.069  1.00 87.64           H  
ATOM   2699  CA  ALA B  14     -38.097  -6.085  -4.379  1.00 87.64           C  
ATOM   2700  HA  ALA B  14     -37.391  -5.648  -5.085  1.00 87.64           H  
ATOM   2701  C   ALA B  14     -37.283  -6.603  -3.182  1.00 87.64           C  
ATOM   2702  CB  ALA B  14     -39.097  -4.999  -3.959  1.00 87.64           C  
ATOM   2703  HB1 ALA B  14     -39.635  -4.632  -4.833  1.00 87.64           H  
ATOM   2704  HB2 ALA B  14     -39.813  -5.405  -3.245  1.00 87.64           H  
ATOM   2705  HB3 ALA B  14     -38.564  -4.172  -3.492  1.00 87.64           H  
ATOM   2706  O   ALA B  14     -36.108  -6.260  -3.053  1.00 87.64           O  
ATOM   2707  N   THR B  15     -37.864  -7.482  -2.359  1.00 85.66           N  
ATOM   2708  H   THR B  15     -38.855  -7.658  -2.444  1.00 85.66           H  
ATOM   2709  CA  THR B  15     -37.177  -8.082  -1.206  1.00 85.66           C  
ATOM   2710  HA  THR B  15     -36.751  -7.276  -0.608  1.00 85.66           H  
ATOM   2711  C   THR B  15     -36.028  -8.998  -1.640  1.00 85.66           C  
ATOM   2712  CB  THR B  15     -38.163  -8.855  -0.311  1.00 85.66           C  
ATOM   2713  HB  THR B  15     -38.404  -9.815  -0.769  1.00 85.66           H  
ATOM   2714  O   THR B  15     -34.953  -8.966  -1.040  1.00 85.66           O  
ATOM   2715  CG2 THR B  15     -37.606  -9.081   1.091  1.00 85.66           C  
ATOM   2716 HG21 THR B  15     -36.690  -9.669   1.043  1.00 85.66           H  
ATOM   2717 HG22 THR B  15     -37.392  -8.126   1.571  1.00 85.66           H  
ATOM   2718 HG23 THR B  15     -38.330  -9.625   1.697  1.00 85.66           H  
ATOM   2719  OG1 THR B  15     -39.349  -8.123  -0.140  1.00 85.66           O  
ATOM   2720  HG1 THR B  15     -39.739  -8.388   0.696  1.00 85.66           H  
ATOM   2721  N   LEU B  16     -36.198  -9.771  -2.723  1.00 87.86           N  
ATOM   2722  H   LEU B  16     -37.102  -9.776  -3.172  1.00 87.86           H  
ATOM   2723  CA  LEU B  16     -35.120 -10.596  -3.286  1.00 87.86           C  
ATOM   2724  HA  LEU B  16     -34.691 -11.197  -2.485  1.00 87.86           H  
ATOM   2725  C   LEU B  16     -33.965  -9.750  -3.839  1.00 87.86           C  
ATOM   2726  CB  LEU B  16     -35.679 -11.525  -4.379  1.00 87.86           C  
ATOM   2727  HB2 LEU B  16     -36.309 -10.936  -5.046  1.00 87.86           H  
ATOM   2728  HB3 LEU B  16     -34.847 -11.907  -4.970  1.00 87.86           H  
ATOM   2729  O   LEU B  16     -32.805 -10.045  -3.545  1.00 87.86           O  
ATOM   2730  CG  LEU B  16     -36.484 -12.728  -3.854  1.00 87.86           C  
ATOM   2731  HG  LEU B  16     -37.272 -12.388  -3.183  1.00 87.86           H  
ATOM   2732  CD1 LEU B  16     -37.123 -13.459  -5.037  1.00 87.86           C  
ATOM   2733 HD11 LEU B  16     -36.353 -13.819  -5.719  1.00 87.86           H  
ATOM   2734 HD12 LEU B  16     -37.790 -12.777  -5.564  1.00 87.86           H  
ATOM   2735 HD13 LEU B  16     -37.709 -14.303  -4.672  1.00 87.86           H  
ATOM   2736  CD2 LEU B  16     -35.603 -13.729  -3.099  1.00 87.86           C  
ATOM   2737 HD21 LEU B  16     -36.201 -14.597  -2.819  1.00 87.86           H  
ATOM   2738 HD22 LEU B  16     -35.222 -13.273  -2.186  1.00 87.86           H  
ATOM   2739 HD23 LEU B  16     -34.773 -14.047  -3.731  1.00 87.86           H  
ATOM   2740  N   ASP B  17     -34.266  -8.688  -4.591  1.00 90.76           N  
ATOM   2741  H   ASP B  17     -35.235  -8.512  -4.815  1.00 90.76           H  
ATOM   2742  CA  ASP B  17     -33.249  -7.768  -5.111  1.00 90.76           C  
ATOM   2743  HA  ASP B  17     -32.492  -8.344  -5.643  1.00 90.76           H  
ATOM   2744  C   ASP B  17     -32.528  -7.026  -3.966  1.00 90.76           C  
ATOM   2745  CB  ASP B  17     -33.884  -6.770  -6.101  1.00 90.76           C  
ATOM   2746  HB2 ASP B  17     -33.170  -5.966  -6.276  1.00 90.76           H  
ATOM   2747  HB3 ASP B  17     -34.769  -6.328  -5.643  1.00 90.76           H  
ATOM   2748  O   ASP B  17     -31.315  -6.818  -4.034  1.00 90.76           O  
ATOM   2749  CG  ASP B  17     -34.259  -7.348  -7.479  1.00 90.76           C  
ATOM   2750  OD1 ASP B  17     -33.743  -8.409  -7.896  1.00 90.76           O  
ATOM   2751  OD2 ASP B  17     -35.009  -6.682  -8.227  1.00 90.76           O  
ATOM   2752  N   LEU B  18     -33.240  -6.667  -2.887  1.00 90.17           N  
ATOM   2753  H   LEU B  18     -34.240  -6.811  -2.907  1.00 90.17           H  
ATOM   2754  CA  LEU B  18     -32.656  -6.058  -1.686  1.00 90.17           C  
ATOM   2755  HA  LEU B  18     -32.062  -5.194  -1.982  1.00 90.17           H  
ATOM   2756  C   LEU B  18     -31.710  -7.026  -0.973  1.00 90.17           C  
ATOM   2757  CB  LEU B  18     -33.786  -5.584  -0.752  1.00 90.17           C  
ATOM   2758  HB2 LEU B  18     -34.463  -6.418  -0.568  1.00 90.17           H  
ATOM   2759  HB3 LEU B  18     -34.354  -4.805  -1.260  1.00 90.17           H  
ATOM   2760  O   LEU B  18     -30.603  -6.640  -0.596  1.00 90.17           O  
ATOM   2761  CG  LEU B  18     -33.315  -5.049   0.617  1.00 90.17           C  
ATOM   2762  HG  LEU B  18     -32.800  -5.838   1.164  1.00 90.17           H  
ATOM   2763  CD1 LEU B  18     -32.376  -3.852   0.484  1.00 90.17           C  
ATOM   2764 HD11 LEU B  18     -32.883  -3.065  -0.075  1.00 90.17           H  
ATOM   2765 HD12 LEU B  18     -32.124  -3.467   1.472  1.00 90.17           H  
ATOM   2766 HD13 LEU B  18     -31.455  -4.134  -0.028  1.00 90.17           H  
ATOM   2767  CD2 LEU B  18     -34.525  -4.617   1.442  1.00 90.17           C  
ATOM   2768 HD21 LEU B  18     -35.072  -3.826   0.928  1.00 90.17           H  
ATOM   2769 HD22 LEU B  18     -34.207  -4.246   2.417  1.00 90.17           H  
ATOM   2770 HD23 LEU B  18     -35.192  -5.465   1.598  1.00 90.17           H  
ATOM   2771  N   ARG B  19     -32.116  -8.290  -0.814  1.00 89.38           N  
ATOM   2772  H   ARG B  19     -33.051  -8.528  -1.112  1.00 89.38           H  
ATOM   2773  CA  ARG B  19     -31.274  -9.323  -0.202  1.00 89.38           C  
ATOM   2774  HA  ARG B  19     -30.977  -8.975   0.788  1.00 89.38           H  
ATOM   2775  C   ARG B  19     -29.985  -9.530  -0.996  1.00 89.38           C  
ATOM   2776  CB  ARG B  19     -32.084 -10.617  -0.051  1.00 89.38           C  
ATOM   2777  HB2 ARG B  19     -32.284 -11.041  -1.035  1.00 89.38           H  
ATOM   2778  HB3 ARG B  19     -33.037 -10.383   0.424  1.00 89.38           H  
ATOM   2779  O   ARG B  19     -28.918  -9.587  -0.390  1.00 89.38           O  
ATOM   2780  CG  ARG B  19     -31.344 -11.641   0.825  1.00 89.38           C  
ATOM   2781  HG2 ARG B  19     -30.388 -11.906   0.374  1.00 89.38           H  
ATOM   2782  HG3 ARG B  19     -31.153 -11.194   1.801  1.00 89.38           H  
ATOM   2783  CD  ARG B  19     -32.176 -12.910   1.031  1.00 89.38           C  
ATOM   2784  HD2 ARG B  19     -33.169 -12.627   1.382  1.00 89.38           H  
ATOM   2785  HD3 ARG B  19     -31.697 -13.511   1.804  1.00 89.38           H  
ATOM   2786  NE  ARG B  19     -32.279 -13.708  -0.205  1.00 89.38           N  
ATOM   2787  HE  ARG B  19     -31.691 -13.428  -0.977  1.00 89.38           H  
ATOM   2788  NH1 ARG B  19     -33.795 -15.248   0.575  1.00 89.38           N  
ATOM   2789 HH11 ARG B  19     -34.345 -16.086   0.449  1.00 89.38           H  
ATOM   2790 HH12 ARG B  19     -33.842 -14.755   1.455  1.00 89.38           H  
ATOM   2791  NH2 ARG B  19     -32.978 -15.448  -1.494  1.00 89.38           N  
ATOM   2792 HH21 ARG B  19     -33.521 -16.293  -1.598  1.00 89.38           H  
ATOM   2793 HH22 ARG B  19     -32.352 -15.151  -2.229  1.00 89.38           H  
ATOM   2794  CZ  ARG B  19     -33.016 -14.792  -0.368  1.00 89.38           C  
ATOM   2795  N   ALA B  20     -30.076  -9.577  -2.327  1.00 93.99           N  
ATOM   2796  H   ALA B  20     -30.992  -9.527  -2.748  1.00 93.99           H  
ATOM   2797  CA  ALA B  20     -28.911  -9.675  -3.206  1.00 93.99           C  
ATOM   2798  HA  ALA B  20     -28.325 -10.548  -2.918  1.00 93.99           H  
ATOM   2799  C   ALA B  20     -27.989  -8.448  -3.084  1.00 93.99           C  
ATOM   2800  CB  ALA B  20     -29.402  -9.878  -4.644  1.00 93.99           C  
ATOM   2801  HB1 ALA B  20     -28.544  -9.994  -5.307  1.00 93.99           H  
ATOM   2802  HB2 ALA B  20     -29.990  -9.020  -4.968  1.00 93.99           H  
ATOM   2803  HB3 ALA B  20     -30.017 -10.776  -4.703  1.00 93.99           H  
ATOM   2804  O   ALA B  20     -26.778  -8.602  -2.951  1.00 93.99           O  
ATOM   2805  N   ALA B  21     -28.549  -7.234  -3.044  1.00 94.35           N  
ATOM   2806  H   ALA B  21     -29.545  -7.148  -3.189  1.00 94.35           H  
ATOM   2807  CA  ALA B  21     -27.762  -6.013  -2.869  1.00 94.35           C  
ATOM   2808  HA  ALA B  21     -26.986  -5.995  -3.634  1.00 94.35           H  
ATOM   2809  C   ALA B  21     -27.049  -5.965  -1.503  1.00 94.35           C  
ATOM   2810  CB  ALA B  21     -28.678  -4.802  -3.084  1.00 94.35           C  
ATOM   2811  HB1 ALA B  21     -29.142  -4.862  -4.069  1.00 94.35           H  
ATOM   2812  HB2 ALA B  21     -28.089  -3.886  -3.026  1.00 94.35           H  
ATOM   2813  HB3 ALA B  21     -29.457  -4.778  -2.322  1.00 94.35           H  
ATOM   2814  O   ALA B  21     -25.858  -5.677  -1.437  1.00 94.35           O  
ATOM   2815  N   ARG B  22     -27.741  -6.310  -0.407  1.00 92.38           N  
ATOM   2816  H   ARG B  22     -28.721  -6.530  -0.519  1.00 92.38           H  
ATOM   2817  CA  ARG B  22     -27.136  -6.391   0.937  1.00 92.38           C  
ATOM   2818  HA  ARG B  22     -26.641  -5.449   1.170  1.00 92.38           H  
ATOM   2819  C   ARG B  22     -26.039  -7.452   1.016  1.00 92.38           C  
ATOM   2820  CB  ARG B  22     -28.217  -6.673   1.994  1.00 92.38           C  
ATOM   2821  HB2 ARG B  22     -27.726  -6.987   2.915  1.00 92.38           H  
ATOM   2822  HB3 ARG B  22     -28.854  -7.490   1.653  1.00 92.38           H  
ATOM   2823  O   ARG B  22     -25.059  -7.262   1.728  1.00 92.38           O  
ATOM   2824  CG  ARG B  22     -29.078  -5.442   2.317  1.00 92.38           C  
ATOM   2825  HG2 ARG B  22     -28.433  -4.651   2.702  1.00 92.38           H  
ATOM   2826  HG3 ARG B  22     -29.573  -5.085   1.414  1.00 92.38           H  
ATOM   2827  CD  ARG B  22     -30.138  -5.794   3.374  1.00 92.38           C  
ATOM   2828  HD2 ARG B  22     -30.838  -6.507   2.939  1.00 92.38           H  
ATOM   2829  HD3 ARG B  22     -29.645  -6.259   4.228  1.00 92.38           H  
ATOM   2830  NE  ARG B  22     -30.877  -4.605   3.849  1.00 92.38           N  
ATOM   2831  HE  ARG B  22     -30.516  -3.699   3.585  1.00 92.38           H  
ATOM   2832  NH1 ARG B  22     -32.498  -5.682   5.095  1.00 92.38           N  
ATOM   2833 HH11 ARG B  22     -33.287  -5.609   5.721  1.00 92.38           H  
ATOM   2834 HH12 ARG B  22     -32.096  -6.587   4.899  1.00 92.38           H  
ATOM   2835  NH2 ARG B  22     -32.499  -3.467   4.992  1.00 92.38           N  
ATOM   2836 HH21 ARG B  22     -32.127  -2.569   4.716  1.00 92.38           H  
ATOM   2837 HH22 ARG B  22     -33.302  -3.459   5.604  1.00 92.38           H  
ATOM   2838  CZ  ARG B  22     -31.945  -4.592   4.638  1.00 92.38           C  
ATOM   2839  N   GLN B  23     -26.199  -8.565   0.302  1.00 92.98           N  
ATOM   2840  H   GLN B  23     -27.041  -8.684  -0.242  1.00 92.98           H  
ATOM   2841  CA  GLN B  23     -25.159  -9.582   0.216  1.00 92.98           C  
ATOM   2842  HA  GLN B  23     -24.820  -9.812   1.226  1.00 92.98           H  
ATOM   2843  C   GLN B  23     -23.926  -9.065  -0.536  1.00 92.98           C  
ATOM   2844  CB  GLN B  23     -25.748 -10.860  -0.387  1.00 92.98           C  
ATOM   2845  HB2 GLN B  23     -26.106 -10.671  -1.399  1.00 92.98           H  
ATOM   2846  HB3 GLN B  23     -26.584 -11.186   0.232  1.00 92.98           H  
ATOM   2847  O   GLN B  23     -22.826  -9.197  -0.011  1.00 92.98           O  
ATOM   2848  CG  GLN B  23     -24.682 -11.956  -0.423  1.00 92.98           C  
ATOM   2849  HG2 GLN B  23     -24.221 -12.066   0.558  1.00 92.98           H  
ATOM   2850  HG3 GLN B  23     -23.907 -11.655  -1.128  1.00 92.98           H  
ATOM   2851  CD  GLN B  23     -25.210 -13.313  -0.854  1.00 92.98           C  
ATOM   2852  NE2 GLN B  23     -24.315 -14.176  -1.269  1.00 92.98           N  
ATOM   2853 HE21 GLN B  23     -24.628 -15.067  -1.626  1.00 92.98           H  
ATOM   2854 HE22 GLN B  23     -23.390 -13.826  -1.473  1.00 92.98           H  
ATOM   2855  OE1 GLN B  23     -26.399 -13.610  -0.797  1.00 92.98           O  
ATOM   2856  N   ARG B  24     -24.109  -8.391  -1.680  1.00 93.61           N  
ATOM   2857  H   ARG B  24     -25.037  -8.355  -2.077  1.00 93.61           H  
ATOM   2858  CA  ARG B  24     -23.001  -7.787  -2.434  1.00 93.61           C  
ATOM   2859  HA  ARG B  24     -22.299  -8.585  -2.678  1.00 93.61           H  
ATOM   2860  C   ARG B  24     -22.213  -6.767  -1.606  1.00 93.61           C  
ATOM   2861  CB  ARG B  24     -23.539  -7.168  -3.737  1.00 93.61           C  
ATOM   2862  HB2 ARG B  24     -24.037  -7.948  -4.312  1.00 93.61           H  
ATOM   2863  HB3 ARG B  24     -24.280  -6.407  -3.492  1.00 93.61           H  
ATOM   2864  O   ARG B  24     -20.994  -6.754  -1.676  1.00 93.61           O  
ATOM   2865  CG  ARG B  24     -22.460  -6.520  -4.626  1.00 93.61           C  
ATOM   2866  HG2 ARG B  24     -22.933  -6.147  -5.535  1.00 93.61           H  
ATOM   2867  HG3 ARG B  24     -22.013  -5.673  -4.107  1.00 93.61           H  
ATOM   2868  CD  ARG B  24     -21.360  -7.515  -5.013  1.00 93.61           C  
ATOM   2869  HD2 ARG B  24     -20.867  -7.867  -4.107  1.00 93.61           H  
ATOM   2870  HD3 ARG B  24     -21.809  -8.374  -5.512  1.00 93.61           H  
ATOM   2871  NE  ARG B  24     -20.337  -6.917  -5.891  1.00 93.61           N  
ATOM   2872  HE  ARG B  24     -20.425  -5.961  -6.205  1.00 93.61           H  
ATOM   2873  NH1 ARG B  24     -18.833  -8.651  -5.732  1.00 93.61           N  
ATOM   2874 HH11 ARG B  24     -17.880  -8.966  -5.850  1.00 93.61           H  
ATOM   2875 HH12 ARG B  24     -19.447  -9.145  -5.101  1.00 93.61           H  
ATOM   2876  NH2 ARG B  24     -18.331  -6.814  -6.912  1.00 93.61           N  
ATOM   2877 HH21 ARG B  24     -17.375  -7.118  -7.032  1.00 93.61           H  
ATOM   2878 HH22 ARG B  24     -18.560  -5.851  -7.114  1.00 93.61           H  
ATOM   2879  CZ  ARG B  24     -19.174  -7.470  -6.176  1.00 93.61           C  
ATOM   2880  N   ILE B  25     -22.886  -5.949  -0.792  1.00 94.17           N  
ATOM   2881  H   ILE B  25     -23.896  -5.968  -0.829  1.00 94.17           H  
ATOM   2882  CA  ILE B  25     -22.214  -5.003   0.121  1.00 94.17           C  
ATOM   2883  HA  ILE B  25     -21.563  -4.350  -0.461  1.00 94.17           H  
ATOM   2884  C   ILE B  25     -21.309  -5.750   1.108  1.00 94.17           C  
ATOM   2885  CB  ILE B  25     -23.246  -4.123   0.861  1.00 94.17           C  
ATOM   2886  HB  ILE B  25     -23.986  -4.775   1.325  1.00 94.17           H  
ATOM   2887  O   ILE B  25     -20.144  -5.398   1.254  1.00 94.17           O  
ATOM   2888  CG1 ILE B  25     -23.959  -3.190  -0.139  1.00 94.17           C  
ATOM   2889 HG12 ILE B  25     -23.268  -2.417  -0.476  1.00 94.17           H  
ATOM   2890 HG13 ILE B  25     -24.265  -3.761  -1.015  1.00 94.17           H  
ATOM   2891  CG2 ILE B  25     -22.586  -3.280   1.968  1.00 94.17           C  
ATOM   2892 HG21 ILE B  25     -22.146  -3.913   2.739  1.00 94.17           H  
ATOM   2893 HG22 ILE B  25     -23.310  -2.637   2.469  1.00 94.17           H  
ATOM   2894 HG23 ILE B  25     -21.791  -2.661   1.554  1.00 94.17           H  
ATOM   2895  CD1 ILE B  25     -25.218  -2.528   0.431  1.00 94.17           C  
ATOM   2896 HD11 ILE B  25     -24.959  -1.810   1.209  1.00 94.17           H  
ATOM   2897 HD12 ILE B  25     -25.888  -3.285   0.838  1.00 94.17           H  
ATOM   2898 HD13 ILE B  25     -25.730  -2.000  -0.373  1.00 94.17           H  
ATOM   2899  N   ARG B  26     -21.812  -6.821   1.739  1.00 92.84           N  
ATOM   2900  H   ARG B  26     -22.766  -7.093   1.546  1.00 92.84           H  
ATOM   2901  CA  ARG B  26     -20.999  -7.628   2.662  1.00 92.84           C  
ATOM   2902  HA  ARG B  26     -20.576  -6.971   3.421  1.00 92.84           H  
ATOM   2903  C   ARG B  26     -19.797  -8.263   1.971  1.00 92.84           C  
ATOM   2904  CB  ARG B  26     -21.838  -8.712   3.342  1.00 92.84           C  
ATOM   2905  HB2 ARG B  26     -21.161  -9.404   3.842  1.00 92.84           H  
ATOM   2906  HB3 ARG B  26     -22.401  -9.265   2.591  1.00 92.84           H  
ATOM   2907  O   ARG B  26     -18.724  -8.270   2.556  1.00 92.84           O  
ATOM   2908  CG  ARG B  26     -22.783  -8.122   4.396  1.00 92.84           C  
ATOM   2909  HG2 ARG B  26     -22.199  -7.535   5.105  1.00 92.84           H  
ATOM   2910  HG3 ARG B  26     -23.517  -7.470   3.924  1.00 92.84           H  
ATOM   2911  CD  ARG B  26     -23.492  -9.244   5.162  1.00 92.84           C  
ATOM   2912  HD2 ARG B  26     -24.027  -8.807   6.006  1.00 92.84           H  
ATOM   2913  HD3 ARG B  26     -22.736  -9.912   5.575  1.00 92.84           H  
ATOM   2914  NE  ARG B  26     -24.402 -10.015   4.289  1.00 92.84           N  
ATOM   2915  HE  ARG B  26     -23.951 -10.677   3.674  1.00 92.84           H  
ATOM   2916  NH1 ARG B  26     -26.374  -9.044   4.944  1.00 92.84           N  
ATOM   2917 HH11 ARG B  26     -27.384  -9.034   4.969  1.00 92.84           H  
ATOM   2918 HH12 ARG B  26     -25.838  -8.442   5.552  1.00 92.84           H  
ATOM   2919  NH2 ARG B  26     -26.395 -10.666   3.406  1.00 92.84           N  
ATOM   2920 HH21 ARG B  26     -27.400 -10.582   3.347  1.00 92.84           H  
ATOM   2921 HH22 ARG B  26     -25.906 -11.353   2.850  1.00 92.84           H  
ATOM   2922  CZ  ARG B  26     -25.714  -9.901   4.215  1.00 92.84           C  
ATOM   2923  N   GLU B  27     -19.963  -8.747   0.742  1.00 92.69           N  
ATOM   2924  H   GLU B  27     -20.887  -8.732   0.334  1.00 92.69           H  
ATOM   2925  CA  GLU B  27     -18.858  -9.295  -0.055  1.00 92.69           C  
ATOM   2926  HA  GLU B  27     -18.380 -10.092   0.514  1.00 92.69           H  
ATOM   2927  C   GLU B  27     -17.782  -8.225  -0.351  1.00 92.69           C  
ATOM   2928  CB  GLU B  27     -19.415  -9.909  -1.354  1.00 92.69           C  
ATOM   2929  HB2 GLU B  27     -20.046  -9.166  -1.843  1.00 92.69           H  
ATOM   2930  HB3 GLU B  27     -18.586 -10.143  -2.023  1.00 92.69           H  
ATOM   2931  O   GLU B  27     -16.586  -8.481  -0.243  1.00 92.69           O  
ATOM   2932  CG  GLU B  27     -20.226 -11.201  -1.113  1.00 92.69           C  
ATOM   2933  HG2 GLU B  27     -19.534 -12.000  -0.845  1.00 92.69           H  
ATOM   2934  HG3 GLU B  27     -20.893 -11.052  -0.265  1.00 92.69           H  
ATOM   2935  CD  GLU B  27     -21.080 -11.648  -2.318  1.00 92.69           C  
ATOM   2936  OE1 GLU B  27     -21.864 -12.621  -2.141  1.00 92.69           O  
ATOM   2937  OE2 GLU B  27     -21.027 -10.983  -3.384  1.00 92.69           O  
ATOM   2938  N   LEU B  28     -18.184  -6.988  -0.645  1.00 92.97           N  
ATOM   2939  H   LEU B  28     -19.175  -6.808  -0.728  1.00 92.97           H  
ATOM   2940  CA  LEU B  28     -17.250  -5.888  -0.918  1.00 92.97           C  
ATOM   2941  HA  LEU B  28     -16.482  -6.239  -1.608  1.00 92.97           H  
ATOM   2942  C   LEU B  28     -16.506  -5.386   0.335  1.00 92.97           C  
ATOM   2943  CB  LEU B  28     -18.038  -4.746  -1.575  1.00 92.97           C  
ATOM   2944  HB2 LEU B  28     -18.914  -4.534  -0.962  1.00 92.97           H  
ATOM   2945  HB3 LEU B  28     -17.422  -3.847  -1.582  1.00 92.97           H  
ATOM   2946  O   LEU B  28     -15.339  -5.001   0.252  1.00 92.97           O  
ATOM   2947  CG  LEU B  28     -18.484  -5.047  -3.017  1.00 92.97           C  
ATOM   2948  HG  LEU B  28     -18.939  -6.036  -3.083  1.00 92.97           H  
ATOM   2949  CD1 LEU B  28     -19.522  -4.010  -3.447  1.00 92.97           C  
ATOM   2950 HD11 LEU B  28     -19.084  -3.013  -3.402  1.00 92.97           H  
ATOM   2951 HD12 LEU B  28     -19.838  -4.215  -4.470  1.00 92.97           H  
ATOM   2952 HD13 LEU B  28     -20.386  -4.060  -2.784  1.00 92.97           H  
ATOM   2953  CD2 LEU B  28     -17.303  -4.988  -3.978  1.00 92.97           C  
ATOM   2954 HD21 LEU B  28     -17.646  -5.056  -5.010  1.00 92.97           H  
ATOM   2955 HD22 LEU B  28     -16.606  -5.802  -3.781  1.00 92.97           H  
ATOM   2956 HD23 LEU B  28     -16.787  -4.036  -3.857  1.00 92.97           H  
ATOM   2957  N   GLU B  29     -17.164  -5.379   1.496  1.00 90.70           N  
ATOM   2958  H   GLU B  29     -18.145  -5.618   1.473  1.00 90.70           H  
ATOM   2959  CA  GLU B  29     -16.621  -4.785   2.730  1.00 90.70           C  
ATOM   2960  HA  GLU B  29     -15.873  -4.032   2.480  1.00 90.70           H  
ATOM   2961  C   GLU B  29     -15.929  -5.810   3.649  1.00 90.70           C  
ATOM   2962  CB  GLU B  29     -17.756  -4.072   3.492  1.00 90.70           C  
ATOM   2963  HB2 GLU B  29     -17.383  -3.768   4.470  1.00 90.70           H  
ATOM   2964  HB3 GLU B  29     -18.572  -4.779   3.643  1.00 90.70           H  
ATOM   2965  O   GLU B  29     -14.915  -5.506   4.281  1.00 90.70           O  
ATOM   2966  CG  GLU B  29     -18.279  -2.815   2.766  1.00 90.70           C  
ATOM   2967  HG2 GLU B  29     -18.623  -3.096   1.770  1.00 90.70           H  
ATOM   2968  HG3 GLU B  29     -17.452  -2.116   2.650  1.00 90.70           H  
ATOM   2969  CD  GLU B  29     -19.439  -2.110   3.500  1.00 90.70           C  
ATOM   2970  OE1 GLU B  29     -19.680  -0.904   3.229  1.00 90.70           O  
ATOM   2971  OE2 GLU B  29     -20.151  -2.771   4.288  1.00 90.70           O  
ATOM   2972  N   SER B  30     -16.473  -7.027   3.745  1.00 87.48           N  
ATOM   2973  H   SER B  30     -17.241  -7.256   3.131  1.00 87.48           H  
ATOM   2974  CA  SER B  30     -16.166  -7.973   4.831  1.00 87.48           C  
ATOM   2975  HA  SER B  30     -15.154  -7.774   5.183  1.00 87.48           H  
ATOM   2976  C   SER B  30     -16.161  -9.449   4.409  1.00 87.48           C  
ATOM   2977  CB  SER B  30     -17.105  -7.728   6.026  1.00 87.48           C  
ATOM   2978  HB2 SER B  30     -16.925  -6.724   6.411  1.00 87.48           H  
ATOM   2979  HB3 SER B  30     -16.889  -8.436   6.826  1.00 87.48           H  
ATOM   2980  O   SER B  30     -16.268 -10.323   5.271  1.00 87.48           O  
ATOM   2981  OG  SER B  30     -18.467  -7.835   5.642  1.00 87.48           O  
ATOM   2982  HG  SER B  30     -18.583  -7.236   4.900  1.00 87.48           H  
ATOM   2983  N   ASP B  31     -16.001  -9.765   3.112  1.00 92.85           N  
ATOM   2984  H   ASP B  31     -15.990  -9.037   2.412  1.00 92.85           H  
ATOM   2985  CA  ASP B  31     -15.885 -11.170   2.687  1.00 92.85           C  
ATOM   2986  HA  ASP B  31     -16.821 -11.649   2.975  1.00 92.85           H  
ATOM   2987  C   ASP B  31     -14.688 -11.834   3.396  1.00 92.85           C  
ATOM   2988  CB  ASP B  31     -15.756 -11.339   1.163  1.00 92.85           C  
ATOM   2989  HB2 ASP B  31     -16.394 -10.599   0.681  1.00 92.85           H  
ATOM   2990  HB3 ASP B  31     -14.727 -11.156   0.854  1.00 92.85           H  
ATOM   2991  O   ASP B  31     -13.568 -11.290   3.343  1.00 92.85           O  
ATOM   2992  CG  ASP B  31     -16.219 -12.705   0.628  1.00 92.85           C  
ATOM   2993  OD1 ASP B  31     -16.785 -13.507   1.406  1.00 92.85           O  
ATOM   2994  OD2 ASP B  31     -16.041 -12.950  -0.585  1.00 92.85           O  
ATOM   2995  N   PRO B  32     -14.893 -12.974   4.085  1.00 96.68           N  
ATOM   2996  CA  PRO B  32     -13.808 -13.715   4.704  1.00 96.68           C  
ATOM   2997  HA  PRO B  32     -13.246 -13.039   5.348  1.00 96.68           H  
ATOM   2998  C   PRO B  32     -12.881 -14.316   3.647  1.00 96.68           C  
ATOM   2999  CB  PRO B  32     -14.468 -14.800   5.559  1.00 96.68           C  
ATOM   3000  HB2 PRO B  32     -13.963 -14.896   6.520  1.00 96.68           H  
ATOM   3001  HB3 PRO B  32     -14.473 -15.752   5.028  1.00 96.68           H  
ATOM   3002  O   PRO B  32     -13.331 -14.885   2.650  1.00 96.68           O  
ATOM   3003  CG  PRO B  32     -15.903 -14.320   5.747  1.00 96.68           C  
ATOM   3004  HG2 PRO B  32     -15.951 -13.628   6.588  1.00 96.68           H  
ATOM   3005  HG3 PRO B  32     -16.597 -15.149   5.884  1.00 96.68           H  
ATOM   3006  CD  PRO B  32     -16.171 -13.564   4.456  1.00 96.68           C  
ATOM   3007  HD2 PRO B  32     -16.942 -12.815   4.634  1.00 96.68           H  
ATOM   3008  HD3 PRO B  32     -16.488 -14.268   3.686  1.00 96.68           H  
ATOM   3009  N   LEU B  33     -11.576 -14.262   3.896  1.00 98.56           N  
ATOM   3010  H   LEU B  33     -11.262 -13.821   4.749  1.00 98.56           H  
ATOM   3011  CA  LEU B  33     -10.572 -14.789   2.971  1.00 98.56           C  
ATOM   3012  HA  LEU B  33     -11.037 -15.007   2.009  1.00 98.56           H  
ATOM   3013  C   LEU B  33     -10.004 -16.098   3.512  1.00 98.56           C  
ATOM   3014  CB  LEU B  33      -9.481 -13.744   2.709  1.00 98.56           C  
ATOM   3015  HB2 LEU B  33      -8.857 -13.662   3.599  1.00 98.56           H  
ATOM   3016  HB3 LEU B  33      -8.849 -14.106   1.898  1.00 98.56           H  
ATOM   3017  O   LEU B  33      -9.669 -16.190   4.689  1.00 98.56           O  
ATOM   3018  CG  LEU B  33     -10.007 -12.347   2.338  1.00 98.56           C  
ATOM   3019  HG  LEU B  33     -10.691 -11.988   3.108  1.00 98.56           H  
ATOM   3020  CD1 LEU B  33      -8.844 -11.367   2.296  1.00 98.56           C  
ATOM   3021 HD11 LEU B  33      -8.287 -11.403   3.232  1.00 98.56           H  
ATOM   3022 HD12 LEU B  33      -8.178 -11.608   1.467  1.00 98.56           H  
ATOM   3023 HD13 LEU B  33      -9.256 -10.365   2.181  1.00 98.56           H  
ATOM   3024  CD2 LEU B  33     -10.732 -12.342   0.991  1.00 98.56           C  
ATOM   3025 HD21 LEU B  33     -10.101 -12.783   0.219  1.00 98.56           H  
ATOM   3026 HD22 LEU B  33     -10.984 -11.319   0.712  1.00 98.56           H  
ATOM   3027 HD23 LEU B  33     -11.659 -12.909   1.072  1.00 98.56           H  
ATOM   3028  N   ALA B  34      -9.898 -17.119   2.676  1.00 98.65           N  
ATOM   3029  H   ALA B  34     -10.060 -16.941   1.695  1.00 98.65           H  
ATOM   3030  CA  ALA B  34      -9.301 -18.396   3.027  1.00 98.65           C  
ATOM   3031  HA  ALA B  34      -9.456 -18.600   4.086  1.00 98.65           H  
ATOM   3032  C   ALA B  34      -7.795 -18.373   2.753  1.00 98.65           C  
ATOM   3033  CB  ALA B  34      -9.997 -19.496   2.222  1.00 98.65           C  
ATOM   3034  HB1 ALA B  34     -10.002 -19.233   1.164  1.00 98.65           H  
ATOM   3035  HB2 ALA B  34     -11.021 -19.621   2.575  1.00 98.65           H  
ATOM   3036  HB3 ALA B  34      -9.455 -20.434   2.339  1.00 98.65           H  
ATOM   3037  O   ALA B  34      -7.371 -18.074   1.641  1.00 98.65           O  
ATOM   3038  N   ILE B  35      -6.995 -18.757   3.747  1.00 98.80           N  
ATOM   3039  H   ILE B  35      -7.414 -18.992   4.635  1.00 98.80           H  
ATOM   3040  CA  ILE B  35      -5.603 -19.156   3.526  1.00 98.80           C  
ATOM   3041  HA  ILE B  35      -5.172 -18.558   2.723  1.00 98.80           H  
ATOM   3042  C   ILE B  35      -5.637 -20.620   3.088  1.00 98.80           C  
ATOM   3043  CB  ILE B  35      -4.749 -18.947   4.798  1.00 98.80           C  
ATOM   3044  HB  ILE B  35      -5.166 -19.555   5.601  1.00 98.80           H  
ATOM   3045  O   ILE B  35      -6.042 -21.478   3.874  1.00 98.80           O  
ATOM   3046  CG1 ILE B  35      -4.773 -17.466   5.244  1.00 98.80           C  
ATOM   3047 HG12 ILE B  35      -4.303 -16.849   4.479  1.00 98.80           H  
ATOM   3048 HG13 ILE B  35      -5.807 -17.138   5.349  1.00 98.80           H  
ATOM   3049  CG2 ILE B  35      -3.304 -19.411   4.535  1.00 98.80           C  
ATOM   3050 HG21 ILE B  35      -3.282 -20.459   4.233  1.00 98.80           H  
ATOM   3051 HG22 ILE B  35      -2.853 -18.812   3.744  1.00 98.80           H  
ATOM   3052 HG23 ILE B  35      -2.705 -19.323   5.442  1.00 98.80           H  
ATOM   3053  CD1 ILE B  35      -4.086 -17.201   6.590  1.00 98.80           C  
ATOM   3054 HD11 ILE B  35      -4.518 -17.840   7.360  1.00 98.80           H  
ATOM   3055 HD12 ILE B  35      -3.013 -17.384   6.519  1.00 98.80           H  
ATOM   3056 HD13 ILE B  35      -4.237 -16.159   6.871  1.00 98.80           H  
ATOM   3057  N   VAL B  36      -5.239 -20.906   1.850  1.00 98.24           N  
ATOM   3058  H   VAL B  36      -4.952 -20.140   1.257  1.00 98.24           H  
ATOM   3059  CA  VAL B  36      -5.285 -22.261   1.262  1.00 98.24           C  
ATOM   3060  HA  VAL B  36      -5.826 -22.919   1.942  1.00 98.24           H  
ATOM   3061  C   VAL B  36      -3.908 -22.899   1.108  1.00 98.24           C  
ATOM   3062  CB  VAL B  36      -6.060 -22.282  -0.068  1.00 98.24           C  
ATOM   3063  HB  VAL B  36      -6.057 -23.304  -0.446  1.00 98.24           H  
ATOM   3064  O   VAL B  36      -3.788 -24.117   1.055  1.00 98.24           O  
ATOM   3065  CG1 VAL B  36      -7.519 -21.873   0.160  1.00 98.24           C  
ATOM   3066 HG11 VAL B  36      -7.585 -20.823   0.444  1.00 98.24           H  
ATOM   3067 HG12 VAL B  36      -7.961 -22.497   0.936  1.00 98.24           H  
ATOM   3068 HG13 VAL B  36      -8.079 -22.020  -0.764  1.00 98.24           H  
ATOM   3069  CG2 VAL B  36      -5.447 -21.376  -1.144  1.00 98.24           C  
ATOM   3070 HG21 VAL B  36      -4.415 -21.669  -1.333  1.00 98.24           H  
ATOM   3071 HG22 VAL B  36      -6.013 -21.487  -2.069  1.00 98.24           H  
ATOM   3072 HG23 VAL B  36      -5.491 -20.330  -0.839  1.00 98.24           H  
ATOM   3073  N   GLY B  37      -2.849 -22.090   1.106  1.00 98.49           N  
ATOM   3074  H   GLY B  37      -3.014 -21.095   1.159  1.00 98.49           H  
ATOM   3075  CA  GLY B  37      -1.463 -22.549   1.066  1.00 98.49           C  
ATOM   3076  HA2 GLY B  37      -1.395 -23.574   1.431  1.00 98.49           H  
ATOM   3077  HA3 GLY B  37      -1.092 -22.520   0.041  1.00 98.49           H  
ATOM   3078  C   GLY B  37      -0.567 -21.656   1.905  1.00 98.49           C  
ATOM   3079  O   GLY B  37      -0.847 -20.472   2.077  1.00 98.49           O  
ATOM   3080  N   MET B  38       0.514 -22.219   2.438  1.00 98.57           N  
ATOM   3081  H   MET B  38       0.700 -23.192   2.239  1.00 98.57           H  
ATOM   3082  CA  MET B  38       1.537 -21.471   3.170  1.00 98.57           C  
ATOM   3083  HA  MET B  38       1.574 -20.453   2.783  1.00 98.57           H  
ATOM   3084  C   MET B  38       2.895 -22.134   2.985  1.00 98.57           C  
ATOM   3085  CB  MET B  38       1.260 -21.422   4.682  1.00 98.57           C  
ATOM   3086  HB2 MET B  38       1.917 -20.675   5.128  1.00 98.57           H  
ATOM   3087  HB3 MET B  38       1.514 -22.392   5.109  1.00 98.57           H  
ATOM   3088  O   MET B  38       2.978 -23.365   3.033  1.00 98.57           O  
ATOM   3089  CG  MET B  38      -0.180 -21.109   5.081  1.00 98.57           C  
ATOM   3090  HG2 MET B  38      -0.827 -21.914   4.732  1.00 98.57           H  
ATOM   3091  HG3 MET B  38      -0.483 -20.188   4.584  1.00 98.57           H  
ATOM   3092  SD  MET B  38      -0.435 -20.893   6.862  1.00 98.57           S  
ATOM   3093  CE  MET B  38       0.073 -22.506   7.525  1.00 98.57           C  
ATOM   3094  HE1 MET B  38       1.123 -22.690   7.299  1.00 98.57           H  
ATOM   3095  HE2 MET B  38      -0.540 -23.296   7.094  1.00 98.57           H  
ATOM   3096  HE3 MET B  38      -0.051 -22.509   8.608  1.00 98.57           H  
ATOM   3097  N   ALA B  39       3.949 -21.337   2.873  1.00 98.80           N  
ATOM   3098  H   ALA B  39       3.798 -20.339   2.837  1.00 98.80           H  
ATOM   3099  CA  ALA B  39       5.332 -21.794   2.917  1.00 98.80           C  
ATOM   3100  HA  ALA B  39       5.392 -22.706   3.511  1.00 98.80           H  
ATOM   3101  C   ALA B  39       6.216 -20.738   3.595  1.00 98.80           C  
ATOM   3102  CB  ALA B  39       5.794 -22.124   1.497  1.00 98.80           C  
ATOM   3103  HB1 ALA B  39       5.169 -22.912   1.075  1.00 98.80           H  
ATOM   3104  HB2 ALA B  39       6.828 -22.469   1.503  1.00 98.80           H  
ATOM   3105  HB3 ALA B  39       5.713 -21.234   0.874  1.00 98.80           H  
ATOM   3106  O   ALA B  39       5.870 -19.554   3.646  1.00 98.80           O  
ATOM   3107  N   CYS B  40       7.348 -21.163   4.149  1.00 98.76           N  
ATOM   3108  H   CYS B  40       7.640 -22.122   4.031  1.00 98.76           H  
ATOM   3109  CA  CYS B  40       8.283 -20.260   4.807  1.00 98.76           C  
ATOM   3110  HA  CYS B  40       8.345 -19.344   4.219  1.00 98.76           H  
ATOM   3111  C   CYS B  40       9.688 -20.852   4.883  1.00 98.76           C  
ATOM   3112  CB  CYS B  40       7.779 -19.908   6.220  1.00 98.76           C  
ATOM   3113  HB2 CYS B  40       8.503 -19.253   6.703  1.00 98.76           H  
ATOM   3114  HB3 CYS B  40       6.838 -19.364   6.138  1.00 98.76           H  
ATOM   3115  O   CYS B  40       9.844 -22.061   5.045  1.00 98.76           O  
ATOM   3116  SG  CYS B  40       7.534 -21.395   7.244  1.00 98.76           S  
ATOM   3117  HG  CYS B  40       8.678 -21.996   6.907  1.00 98.76           H  
ATOM   3118  N   ARG B  41      10.692 -19.973   4.895  1.00 98.60           N  
ATOM   3119  H   ARG B  41      10.449 -18.998   4.802  1.00 98.60           H  
ATOM   3120  CA  ARG B  41      12.023 -20.274   5.431  1.00 98.60           C  
ATOM   3121  HA  ARG B  41      12.005 -21.275   5.862  1.00 98.60           H  
ATOM   3122  C   ARG B  41      12.334 -19.305   6.554  1.00 98.60           C  
ATOM   3123  CB  ARG B  41      13.120 -20.248   4.363  1.00 98.60           C  
ATOM   3124  HB2 ARG B  41      13.045 -19.341   3.762  1.00 98.60           H  
ATOM   3125  HB3 ARG B  41      14.084 -20.241   4.872  1.00 98.60           H  
ATOM   3126  O   ARG B  41      12.247 -18.091   6.363  1.00 98.60           O  
ATOM   3127  CG  ARG B  41      13.075 -21.478   3.454  1.00 98.60           C  
ATOM   3128  HG2 ARG B  41      13.024 -22.382   4.060  1.00 98.60           H  
ATOM   3129  HG3 ARG B  41      12.195 -21.427   2.812  1.00 98.60           H  
ATOM   3130  CD  ARG B  41      14.345 -21.526   2.601  1.00 98.60           C  
ATOM   3131  HD2 ARG B  41      14.424 -20.584   2.058  1.00 98.60           H  
ATOM   3132  HD3 ARG B  41      15.214 -21.636   3.251  1.00 98.60           H  
ATOM   3133  NE  ARG B  41      14.301 -22.646   1.649  1.00 98.60           N  
ATOM   3134  HE  ARG B  41      13.660 -23.400   1.850  1.00 98.60           H  
ATOM   3135  NH1 ARG B  41      15.622 -21.734  -0.008  1.00 98.60           N  
ATOM   3136 HH11 ARG B  41      15.756 -21.729  -1.010  1.00 98.60           H  
ATOM   3137 HH12 ARG B  41      15.908 -20.952   0.563  1.00 98.60           H  
ATOM   3138  NH2 ARG B  41      14.526 -23.593  -0.406  1.00 98.60           N  
ATOM   3139 HH21 ARG B  41      14.785 -23.381  -1.359  1.00 98.60           H  
ATOM   3140 HH22 ARG B  41      13.717 -24.180  -0.260  1.00 98.60           H  
ATOM   3141  CZ  ARG B  41      14.827 -22.660   0.439  1.00 98.60           C  
ATOM   3142  N   LEU B  42      12.668 -19.839   7.720  1.00 98.77           N  
ATOM   3143  H   LEU B  42      12.823 -20.837   7.758  1.00 98.77           H  
ATOM   3144  CA  LEU B  42      12.937 -19.074   8.936  1.00 98.77           C  
ATOM   3145  HA  LEU B  42      13.161 -18.045   8.657  1.00 98.77           H  
ATOM   3146  C   LEU B  42      14.192 -19.636   9.634  1.00 98.77           C  
ATOM   3147  CB  LEU B  42      11.683 -19.080   9.843  1.00 98.77           C  
ATOM   3148  HB2 LEU B  42      11.920 -18.595  10.791  1.00 98.77           H  
ATOM   3149  HB3 LEU B  42      11.424 -20.112  10.076  1.00 98.77           H  
ATOM   3150  O   LEU B  42      14.613 -20.752   9.320  1.00 98.77           O  
ATOM   3151  CG  LEU B  42      10.441 -18.398   9.236  1.00 98.77           C  
ATOM   3152  HG  LEU B  42      10.284 -18.750   8.217  1.00 98.77           H  
ATOM   3153  CD1 LEU B  42       9.180 -18.747  10.023  1.00 98.77           C  
ATOM   3154 HD11 LEU B  42       8.320 -18.251   9.572  1.00 98.77           H  
ATOM   3155 HD12 LEU B  42       9.276 -18.426  11.060  1.00 98.77           H  
ATOM   3156 HD13 LEU B  42       9.020 -19.824   9.982  1.00 98.77           H  
ATOM   3157  CD2 LEU B  42      10.584 -16.879   9.216  1.00 98.77           C  
ATOM   3158 HD21 LEU B  42      11.496 -16.606   8.687  1.00 98.77           H  
ATOM   3159 HD22 LEU B  42       9.734 -16.443   8.692  1.00 98.77           H  
ATOM   3160 HD23 LEU B  42      10.620 -16.491  10.234  1.00 98.77           H  
ATOM   3161  N   PRO B  43      14.815 -18.878  10.553  1.00 98.24           N  
ATOM   3162  CA  PRO B  43      16.005 -19.330  11.267  1.00 98.24           C  
ATOM   3163  HA  PRO B  43      16.806 -19.477  10.542  1.00 98.24           H  
ATOM   3164  C   PRO B  43      15.785 -20.635  12.038  1.00 98.24           C  
ATOM   3165  CB  PRO B  43      16.382 -18.181  12.207  1.00 98.24           C  
ATOM   3166  HB2 PRO B  43      15.881 -18.302  13.168  1.00 98.24           H  
ATOM   3167  HB3 PRO B  43      17.460 -18.111  12.347  1.00 98.24           H  
ATOM   3168  O   PRO B  43      14.662 -20.967  12.424  1.00 98.24           O  
ATOM   3169  CG  PRO B  43      15.814 -16.953  11.500  1.00 98.24           C  
ATOM   3170  HG2 PRO B  43      15.611 -16.142  12.199  1.00 98.24           H  
ATOM   3171  HG3 PRO B  43      16.494 -16.629  10.712  1.00 98.24           H  
ATOM   3172  CD  PRO B  43      14.531 -17.489  10.879  1.00 98.24           C  
ATOM   3173  HD2 PRO B  43      13.721 -17.433  11.605  1.00 98.24           H  
ATOM   3174  HD3 PRO B  43      14.285 -16.909   9.989  1.00 98.24           H  
ATOM   3175  N   GLY B  44      16.876 -21.353  12.308  1.00 97.36           N  
ATOM   3176  H   GLY B  44      17.761 -21.034  11.939  1.00 97.36           H  
ATOM   3177  CA  GLY B  44      16.841 -22.610  13.059  1.00 97.36           C  
ATOM   3178  HA2 GLY B  44      17.834 -22.799  13.468  1.00 97.36           H  
ATOM   3179  HA3 GLY B  44      16.137 -22.525  13.887  1.00 97.36           H  
ATOM   3180  C   GLY B  44      16.443 -23.822  12.215  1.00 97.36           C  
ATOM   3181  O   GLY B  44      15.818 -24.743  12.741  1.00 97.36           O  
ATOM   3182  N   GLY B  45      16.773 -23.826  10.917  1.00 96.18           N  
ATOM   3183  H   GLY B  45      17.353 -23.087  10.545  1.00 96.18           H  
ATOM   3184  CA  GLY B  45      16.462 -24.936  10.011  1.00 96.18           C  
ATOM   3185  HA2 GLY B  45      16.783 -25.876  10.461  1.00 96.18           H  
ATOM   3186  HA3 GLY B  45      17.014 -24.794   9.082  1.00 96.18           H  
ATOM   3187  C   GLY B  45      14.991 -25.056   9.624  1.00 96.18           C  
ATOM   3188  O   GLY B  45      14.555 -26.119   9.181  1.00 96.18           O  
ATOM   3189  N   VAL B  46      14.202 -23.991   9.787  1.00 98.09           N  
ATOM   3190  H   VAL B  46      14.615 -23.125  10.102  1.00 98.09           H  
ATOM   3191  CA  VAL B  46      12.789 -23.999   9.402  1.00 98.09           C  
ATOM   3192  HA  VAL B  46      12.358 -24.958   9.687  1.00 98.09           H  
ATOM   3193  C   VAL B  46      12.680 -23.858   7.890  1.00 98.09           C  
ATOM   3194  CB  VAL B  46      12.007 -22.905  10.137  1.00 98.09           C  
ATOM   3195  HB  VAL B  46      12.521 -21.954   9.996  1.00 98.09           H  
ATOM   3196  O   VAL B  46      12.912 -22.783   7.340  1.00 98.09           O  
ATOM   3197  CG1 VAL B  46      10.570 -22.763   9.624  1.00 98.09           C  
ATOM   3198 HG11 VAL B  46      10.563 -22.418   8.589  1.00 98.09           H  
ATOM   3199 HG12 VAL B  46      10.050 -22.019  10.228  1.00 98.09           H  
ATOM   3200 HG13 VAL B  46      10.051 -23.719   9.691  1.00 98.09           H  
ATOM   3201  CG2 VAL B  46      11.948 -23.196  11.637  1.00 98.09           C  
ATOM   3202 HG21 VAL B  46      11.419 -22.392  12.149  1.00 98.09           H  
ATOM   3203 HG22 VAL B  46      12.963 -23.247  12.032  1.00 98.09           H  
ATOM   3204 HG23 VAL B  46      11.446 -24.145  11.823  1.00 98.09           H  
ATOM   3205  N   SER B  47      12.280 -24.943   7.227  1.00 96.07           N  
ATOM   3206  H   SER B  47      12.210 -25.810   7.741  1.00 96.07           H  
ATOM   3207  CA  SER B  47      12.060 -24.999   5.774  1.00 96.07           C  
ATOM   3208  HA  SER B  47      12.393 -24.061   5.329  1.00 96.07           H  
ATOM   3209  C   SER B  47      10.589 -25.154   5.378  1.00 96.07           C  
ATOM   3210  CB  SER B  47      12.924 -26.113   5.180  1.00 96.07           C  
ATOM   3211  HB2 SER B  47      12.904 -26.033   4.093  1.00 96.07           H  
ATOM   3212  HB3 SER B  47      13.954 -25.976   5.510  1.00 96.07           H  
ATOM   3213  O   SER B  47      10.255 -25.206   4.199  1.00 96.07           O  
ATOM   3214  OG  SER B  47      12.489 -27.414   5.547  1.00 96.07           O  
ATOM   3215  HG  SER B  47      12.105 -27.443   6.427  1.00 96.07           H  
ATOM   3216  N   SER B  48       9.697 -25.258   6.365  1.00 96.91           N  
ATOM   3217  H   SER B  48      10.036 -25.232   7.316  1.00 96.91           H  
ATOM   3218  CA  SER B  48       8.265 -25.458   6.165  1.00 96.91           C  
ATOM   3219  HA  SER B  48       7.963 -24.889   5.286  1.00 96.91           H  
ATOM   3220  C   SER B  48       7.451 -24.989   7.382  1.00 96.91           C  
ATOM   3221  CB  SER B  48       7.997 -26.946   5.905  1.00 96.91           C  
ATOM   3222  HB2 SER B  48       8.591 -27.282   5.055  1.00 96.91           H  
ATOM   3223  HB3 SER B  48       6.943 -27.086   5.667  1.00 96.91           H  
ATOM   3224  O   SER B  48       7.997 -24.879   8.485  1.00 96.91           O  
ATOM   3225  OG  SER B  48       8.316 -27.726   7.041  1.00 96.91           O  
ATOM   3226  HG  SER B  48       9.271 -27.796   7.106  1.00 96.91           H  
ATOM   3227  N   PRO B  49       6.131 -24.764   7.237  1.00 98.47           N  
ATOM   3228  CA  PRO B  49       5.243 -24.492   8.369  1.00 98.47           C  
ATOM   3229  HA  PRO B  49       5.540 -23.545   8.820  1.00 98.47           H  
ATOM   3230  C   PRO B  49       5.256 -25.582   9.454  1.00 98.47           C  
ATOM   3231  CB  PRO B  49       3.848 -24.340   7.755  1.00 98.47           C  
ATOM   3232  HB2 PRO B  49       3.350 -25.308   7.710  1.00 98.47           H  
ATOM   3233  HB3 PRO B  49       3.241 -23.626   8.311  1.00 98.47           H  
ATOM   3234  O   PRO B  49       5.146 -25.266  10.638  1.00 98.47           O  
ATOM   3235  CG  PRO B  49       4.135 -23.857   6.334  1.00 98.47           C  
ATOM   3236  HG2 PRO B  49       4.322 -22.783   6.340  1.00 98.47           H  
ATOM   3237  HG3 PRO B  49       3.322 -24.105   5.652  1.00 98.47           H  
ATOM   3238  CD  PRO B  49       5.420 -24.602   5.980  1.00 98.47           C  
ATOM   3239  HD2 PRO B  49       5.187 -25.588   5.579  1.00 98.47           H  
ATOM   3240  HD3 PRO B  49       5.997 -24.022   5.260  1.00 98.47           H  
ATOM   3241  N   GLU B  50       5.418 -26.862   9.096  1.00 95.97           N  
ATOM   3242  H   GLU B  50       5.463 -27.109   8.118  1.00 95.97           H  
ATOM   3243  CA  GLU B  50       5.556 -27.948  10.079  1.00 95.97           C  
ATOM   3244  HA  GLU B  50       4.758 -27.863  10.816  1.00 95.97           H  
ATOM   3245  C   GLU B  50       6.875 -27.881  10.850  1.00 95.97           C  
ATOM   3246  CB  GLU B  50       5.467 -29.336   9.426  1.00 95.97           C  
ATOM   3247  HB2 GLU B  50       5.691 -30.075  10.195  1.00 95.97           H  
ATOM   3248  HB3 GLU B  50       6.229 -29.439   8.653  1.00 95.97           H  
ATOM   3249  O   GLU B  50       6.899 -28.212  12.038  1.00 95.97           O  
ATOM   3250  CG  GLU B  50       4.085 -29.686   8.869  1.00 95.97           C  
ATOM   3251  HG2 GLU B  50       3.331 -29.445   9.620  1.00 95.97           H  
ATOM   3252  HG3 GLU B  50       4.051 -30.762   8.704  1.00 95.97           H  
ATOM   3253  CD  GLU B  50       3.759 -28.985   7.551  1.00 95.97           C  
ATOM   3254  OE1 GLU B  50       2.567 -28.927   7.197  1.00 95.97           O  
ATOM   3255  OE2 GLU B  50       4.670 -28.492   6.848  1.00 95.97           O  
ATOM   3256  N   ASP B  51       7.964 -27.453  10.209  1.00 97.29           N  
ATOM   3257  H   ASP B  51       7.899 -27.224   9.227  1.00 97.29           H  
ATOM   3258  CA  ASP B  51       9.233 -27.212  10.903  1.00 97.29           C  
ATOM   3259  HA  ASP B  51       9.488 -28.092  11.493  1.00 97.29           H  
ATOM   3260  C   ASP B  51       9.102 -26.038  11.872  1.00 97.29           C  
ATOM   3261  CB  ASP B  51      10.383 -26.957   9.922  1.00 97.29           C  
ATOM   3262  HB2 ASP B  51      11.293 -26.786  10.498  1.00 97.29           H  
ATOM   3263  HB3 ASP B  51      10.175 -26.058   9.343  1.00 97.29           H  
ATOM   3264  O   ASP B  51       9.540 -26.152  13.016  1.00 97.29           O  
ATOM   3265  CG  ASP B  51      10.635 -28.121   8.973  1.00 97.29           C  
ATOM   3266  OD1 ASP B  51      10.386 -29.281   9.379  1.00 97.29           O  
ATOM   3267  OD2 ASP B  51      11.001 -27.824   7.811  1.00 97.29           O  
ATOM   3268  N   LEU B  52       8.423 -24.956  11.462  1.00 98.59           N  
ATOM   3269  H   LEU B  52       8.111 -24.923  10.502  1.00 98.59           H  
ATOM   3270  CA  LEU B  52       8.119 -23.832  12.350  1.00 98.59           C  
ATOM   3271  HA  LEU B  52       9.063 -23.431  12.718  1.00 98.59           H  
ATOM   3272  C   LEU B  52       7.309 -24.305  13.559  1.00 98.59           C  
ATOM   3273  CB  LEU B  52       7.360 -22.728  11.588  1.00 98.59           C  
ATOM   3274  HB2 LEU B  52       7.954 -22.394  10.737  1.00 98.59           H  
ATOM   3275  HB3 LEU B  52       6.433 -23.142  11.191  1.00 98.59           H  
ATOM   3276  O   LEU B  52       7.642 -23.968  14.691  1.00 98.59           O  
ATOM   3277  CG  LEU B  52       7.002 -21.511  12.466  1.00 98.59           C  
ATOM   3278  HG  LEU B  52       6.352 -21.834  13.279  1.00 98.59           H  
ATOM   3279  CD1 LEU B  52       8.231 -20.832  13.074  1.00 98.59           C  
ATOM   3280 HD11 LEU B  52       8.951 -20.586  12.294  1.00 98.59           H  
ATOM   3281 HD12 LEU B  52       7.931 -19.922  13.595  1.00 98.59           H  
ATOM   3282 HD13 LEU B  52       8.703 -21.493  13.800  1.00 98.59           H  
ATOM   3283  CD2 LEU B  52       6.218 -20.488  11.648  1.00 98.59           C  
ATOM   3284 HD21 LEU B  52       5.985 -19.615  12.257  1.00 98.59           H  
ATOM   3285 HD22 LEU B  52       5.283 -20.942  11.320  1.00 98.59           H  
ATOM   3286 HD23 LEU B  52       6.792 -20.178  10.775  1.00 98.59           H  
ATOM   3287  N   TRP B  53       6.267 -25.113  13.336  1.00 98.01           N  
ATOM   3288  H   TRP B  53       6.023 -25.333  12.381  1.00 98.01           H  
ATOM   3289  CA  TRP B  53       5.472 -25.663  14.431  1.00 98.01           C  
ATOM   3290  HA  TRP B  53       5.064 -24.838  15.014  1.00 98.01           H  
ATOM   3291  C   TRP B  53       6.323 -26.492  15.393  1.00 98.01           C  
ATOM   3292  CB  TRP B  53       4.305 -26.500  13.901  1.00 98.01           C  
ATOM   3293  HB2 TRP B  53       3.658 -25.856  13.305  1.00 98.01           H  
ATOM   3294  HB3 TRP B  53       4.683 -27.295  13.259  1.00 98.01           H  
ATOM   3295  O   TRP B  53       6.247 -26.275  16.600  1.00 98.01           O  
ATOM   3296  CG  TRP B  53       3.501 -27.101  15.012  1.00 98.01           C  
ATOM   3297  CD1 TRP B  53       3.589 -28.374  15.461  1.00 98.01           C  
ATOM   3298  HD1 TRP B  53       4.254 -29.125  15.059  1.00 98.01           H  
ATOM   3299  CD2 TRP B  53       2.663 -26.398  15.975  1.00 98.01           C  
ATOM   3300  CE2 TRP B  53       2.251 -27.327  16.977  1.00 98.01           C  
ATOM   3301  CE3 TRP B  53       2.268 -25.051  16.129  1.00 98.01           C  
ATOM   3302  HE3 TRP B  53       2.607 -24.312  15.418  1.00 98.01           H  
ATOM   3303  NE1 TRP B  53       2.863 -28.514  16.630  1.00 98.01           N  
ATOM   3304  HE1 TRP B  53       3.031 -29.270  17.277  1.00 98.01           H  
ATOM   3305  CH2 TRP B  53       1.032 -25.603  18.157  1.00 98.01           C  
ATOM   3306  HH2 TRP B  53       0.423 -25.282  18.989  1.00 98.01           H  
ATOM   3307  CZ2 TRP B  53       1.437 -26.946  18.052  1.00 98.01           C  
ATOM   3308  HZ2 TRP B  53       1.166 -27.667  18.809  1.00 98.01           H  
ATOM   3309  CZ3 TRP B  53       1.460 -24.658  17.209  1.00 98.01           C  
ATOM   3310  HZ3 TRP B  53       1.173 -23.623  17.318  1.00 98.01           H  
ATOM   3311  N   ARG B  54       7.169 -27.394  14.876  1.00 97.56           N  
ATOM   3312  H   ARG B  54       7.209 -27.490  13.872  1.00 97.56           H  
ATOM   3313  CA  ARG B  54       8.074 -28.198  15.712  1.00 97.56           C  
ATOM   3314  HA  ARG B  54       7.484 -28.740  16.452  1.00 97.56           H  
ATOM   3315  C   ARG B  54       9.020 -27.325  16.530  1.00 97.56           C  
ATOM   3316  CB  ARG B  54       8.866 -29.194  14.854  1.00 97.56           C  
ATOM   3317  HB2 ARG B  54       9.742 -29.521  15.415  1.00 97.56           H  
ATOM   3318  HB3 ARG B  54       9.206 -28.714  13.936  1.00 97.56           H  
ATOM   3319  O   ARG B  54       9.175 -27.585  17.717  1.00 97.56           O  
ATOM   3320  CG  ARG B  54       8.019 -30.429  14.530  1.00 97.56           C  
ATOM   3321  HG2 ARG B  54       7.146 -30.145  13.942  1.00 97.56           H  
ATOM   3322  HG3 ARG B  54       7.672 -30.863  15.468  1.00 97.56           H  
ATOM   3323  CD  ARG B  54       8.826 -31.495  13.783  1.00 97.56           C  
ATOM   3324  HD2 ARG B  54       8.276 -32.432  13.864  1.00 97.56           H  
ATOM   3325  HD3 ARG B  54       9.794 -31.619  14.270  1.00 97.56           H  
ATOM   3326  NE  ARG B  54       9.019 -31.173  12.354  1.00 97.56           N  
ATOM   3327  HE  ARG B  54       8.831 -30.228  12.051  1.00 97.56           H  
ATOM   3328  NH1 ARG B  54       9.658 -33.274  11.689  1.00 97.56           N  
ATOM   3329 HH11 ARG B  54       9.960 -33.891  10.949  1.00 97.56           H  
ATOM   3330 HH12 ARG B  54       9.624 -33.570  12.654  1.00 97.56           H  
ATOM   3331  NH2 ARG B  54       9.497 -31.665  10.174  1.00 97.56           N  
ATOM   3332 HH21 ARG B  54       9.842 -32.291   9.460  1.00 97.56           H  
ATOM   3333 HH22 ARG B  54       9.591 -30.686   9.946  1.00 97.56           H  
ATOM   3334  CZ  ARG B  54       9.388 -32.026  11.414  1.00 97.56           C  
ATOM   3335  N   LEU B  55       9.598 -26.288  15.920  1.00 98.28           N  
ATOM   3336  H   LEU B  55       9.421 -26.161  14.933  1.00 98.28           H  
ATOM   3337  CA  LEU B  55      10.494 -25.336  16.581  1.00 98.28           C  
ATOM   3338  HA  LEU B  55      11.331 -25.890  17.006  1.00 98.28           H  
ATOM   3339  C   LEU B  55       9.799 -24.608  17.744  1.00 98.28           C  
ATOM   3340  CB  LEU B  55      11.034 -24.376  15.496  1.00 98.28           C  
ATOM   3341  HB2 LEU B  55      11.466 -24.994  14.709  1.00 98.28           H  
ATOM   3342  HB3 LEU B  55      10.217 -23.809  15.049  1.00 98.28           H  
ATOM   3343  O   LEU B  55      10.374 -24.453  18.824  1.00 98.28           O  
ATOM   3344  CG  LEU B  55      12.116 -23.402  15.996  1.00 98.28           C  
ATOM   3345  HG  LEU B  55      12.681 -23.899  16.785  1.00 98.28           H  
ATOM   3346  CD1 LEU B  55      13.126 -23.066  14.906  1.00 98.28           C  
ATOM   3347 HD11 LEU B  55      13.471 -23.970  14.403  1.00 98.28           H  
ATOM   3348 HD12 LEU B  55      13.995 -22.583  15.350  1.00 98.28           H  
ATOM   3349 HD13 LEU B  55      12.686 -22.385  14.177  1.00 98.28           H  
ATOM   3350  CD2 LEU B  55      11.545 -22.079  16.519  1.00 98.28           C  
ATOM   3351 HD21 LEU B  55      10.916 -22.247  17.393  1.00 98.28           H  
ATOM   3352 HD22 LEU B  55      12.366 -21.427  16.817  1.00 98.28           H  
ATOM   3353 HD23 LEU B  55      10.963 -21.587  15.739  1.00 98.28           H  
ATOM   3354  N   LEU B  56       8.550 -24.188  17.533  1.00 98.23           N  
ATOM   3355  H   LEU B  56       8.156 -24.336  16.614  1.00 98.23           H  
ATOM   3356  CA  LEU B  56       7.736 -23.500  18.535  1.00 98.23           C  
ATOM   3357  HA  LEU B  56       8.329 -22.712  18.999  1.00 98.23           H  
ATOM   3358  C   LEU B  56       7.281 -24.436  19.659  1.00 98.23           C  
ATOM   3359  CB  LEU B  56       6.515 -22.886  17.838  1.00 98.23           C  
ATOM   3360  HB2 LEU B  56       5.996 -23.677  17.296  1.00 98.23           H  
ATOM   3361  HB3 LEU B  56       5.833 -22.507  18.599  1.00 98.23           H  
ATOM   3362  O   LEU B  56       7.387 -24.084  20.832  1.00 98.23           O  
ATOM   3363  CG  LEU B  56       6.840 -21.743  16.864  1.00 98.23           C  
ATOM   3364  HG  LEU B  56       7.640 -22.023  16.179  1.00 98.23           H  
ATOM   3365  CD1 LEU B  56       5.578 -21.438  16.065  1.00 98.23           C  
ATOM   3366 HD11 LEU B  56       5.733 -20.557  15.443  1.00 98.23           H  
ATOM   3367 HD12 LEU B  56       5.349 -22.289  15.424  1.00 98.23           H  
ATOM   3368 HD13 LEU B  56       4.752 -21.287  16.761  1.00 98.23           H  
ATOM   3369  CD2 LEU B  56       7.278 -20.480  17.597  1.00 98.23           C  
ATOM   3370 HD21 LEU B  56       7.509 -19.699  16.872  1.00 98.23           H  
ATOM   3371 HD22 LEU B  56       6.505 -20.141  18.286  1.00 98.23           H  
ATOM   3372 HD23 LEU B  56       8.189 -20.689  18.157  1.00 98.23           H  
ATOM   3373  N   GLU B  57       6.801 -25.631  19.316  1.00 96.88           N  
ATOM   3374  H   GLU B  57       6.737 -25.854  18.332  1.00 96.88           H  
ATOM   3375  CA  GLU B  57       6.323 -26.636  20.268  1.00 96.88           C  
ATOM   3376  HA  GLU B  57       5.562 -26.184  20.905  1.00 96.88           H  
ATOM   3377  C   GLU B  57       7.452 -27.131  21.182  1.00 96.88           C  
ATOM   3378  CB  GLU B  57       5.674 -27.789  19.486  1.00 96.88           C  
ATOM   3379  HB2 GLU B  57       6.419 -28.234  18.826  1.00 96.88           H  
ATOM   3380  HB3 GLU B  57       4.872 -27.378  18.873  1.00 96.88           H  
ATOM   3381  O   GLU B  57       7.252 -27.253  22.391  1.00 96.88           O  
ATOM   3382  CG  GLU B  57       5.081 -28.883  20.388  1.00 96.88           C  
ATOM   3383  HG2 GLU B  57       4.427 -28.411  21.121  1.00 96.88           H  
ATOM   3384  HG3 GLU B  57       5.886 -29.386  20.924  1.00 96.88           H  
ATOM   3385  CD  GLU B  57       4.288 -29.925  19.581  1.00 96.88           C  
ATOM   3386  OE1 GLU B  57       3.204 -30.333  20.052  1.00 96.88           O  
ATOM   3387  OE2 GLU B  57       4.727 -30.299  18.467  1.00 96.88           O  
ATOM   3388  N   SER B  58       8.663 -27.331  20.649  1.00 97.41           N  
ATOM   3389  H   SER B  58       8.792 -27.227  19.653  1.00 97.41           H  
ATOM   3390  CA  SER B  58       9.841 -27.647  21.468  1.00 97.41           C  
ATOM   3391  HA  SER B  58       9.551 -28.405  22.196  1.00 97.41           H  
ATOM   3392  C   SER B  58      10.364 -26.450  22.266  1.00 97.41           C  
ATOM   3393  CB  SER B  58      10.951 -28.247  20.602  1.00 97.41           C  
ATOM   3394  HB2 SER B  58      10.558 -29.128  20.093  1.00 97.41           H  
ATOM   3395  HB3 SER B  58      11.781 -28.557  21.237  1.00 97.41           H  
ATOM   3396  O   SER B  58      11.216 -26.619  23.141  1.00 97.41           O  
ATOM   3397  OG  SER B  58      11.424 -27.339  19.630  1.00 97.41           O  
ATOM   3398  HG  SER B  58      12.078 -26.748  20.009  1.00 97.41           H  
ATOM   3399  N   GLY B  59       9.868 -25.241  21.985  1.00 97.76           N  
ATOM   3400  H   GLY B  59       9.145 -25.177  21.282  1.00 97.76           H  
ATOM   3401  CA  GLY B  59      10.292 -24.006  22.629  1.00 97.76           C  
ATOM   3402  HA2 GLY B  59      10.131 -24.101  23.703  1.00 97.76           H  
ATOM   3403  HA3 GLY B  59       9.676 -23.192  22.247  1.00 97.76           H  
ATOM   3404  C   GLY B  59      11.758 -23.668  22.360  1.00 97.76           C  
ATOM   3405  O   GLY B  59      12.450 -23.240  23.287  1.00 97.76           O  
ATOM   3406  N   THR B  60      12.218 -23.903  21.129  1.00 98.07           N  
ATOM   3407  H   THR B  60      11.560 -24.223  20.433  1.00 98.07           H  
ATOM   3408  CA  THR B  60      13.600 -23.677  20.686  1.00 98.07           C  
ATOM   3409  HA  THR B  60      14.283 -24.007  21.469  1.00 98.07           H  
ATOM   3410  C   THR B  60      13.857 -22.191  20.408  1.00 98.07           C  
ATOM   3411  CB  THR B  60      13.877 -24.516  19.430  1.00 98.07           C  
ATOM   3412  HB  THR B  60      13.131 -24.245  18.683  1.00 98.07           H  
ATOM   3413  O   THR B  60      13.031 -21.527  19.777  1.00 98.07           O  
ATOM   3414  CG2 THR B  60      15.275 -24.355  18.836  1.00 98.07           C  
ATOM   3415 HG21 THR B  60      15.405 -23.340  18.459  1.00 98.07           H  
ATOM   3416 HG22 THR B  60      16.032 -24.553  19.595  1.00 98.07           H  
ATOM   3417 HG23 THR B  60      15.407 -25.041  17.999  1.00 98.07           H  
ATOM   3418  OG1 THR B  60      13.733 -25.889  19.716  1.00 98.07           O  
ATOM   3419  HG1 THR B  60      13.844 -26.346  18.879  1.00 98.07           H  
ATOM   3420  N   ASP B  61      15.009 -21.693  20.869  1.00 98.13           N  
ATOM   3421  H   ASP B  61      15.629 -22.317  21.367  1.00 98.13           H  
ATOM   3422  CA  ASP B  61      15.597 -20.391  20.509  1.00 98.13           C  
ATOM   3423  HA  ASP B  61      14.809 -19.678  20.267  1.00 98.13           H  
ATOM   3424  C   ASP B  61      16.481 -20.585  19.264  1.00 98.13           C  
ATOM   3425  CB  ASP B  61      16.384 -19.836  21.722  1.00 98.13           C  
ATOM   3426  HB2 ASP B  61      15.685 -19.681  22.544  1.00 98.13           H  
ATOM   3427  HB3 ASP B  61      17.106 -20.588  22.042  1.00 98.13           H  
ATOM   3428  O   ASP B  61      17.418 -21.387  19.282  1.00 98.13           O  
ATOM   3429  CG  ASP B  61      17.144 -18.515  21.479  1.00 98.13           C  
ATOM   3430  OD1 ASP B  61      17.049 -17.979  20.354  1.00 98.13           O  
ATOM   3431  OD2 ASP B  61      17.877 -18.078  22.408  1.00 98.13           O  
ATOM   3432  N   ALA B  62      16.141 -19.899  18.173  1.00 98.02           N  
ATOM   3433  H   ALA B  62      15.397 -19.222  18.263  1.00 98.02           H  
ATOM   3434  CA  ALA B  62      16.794 -19.993  16.869  1.00 98.02           C  
ATOM   3435  HA  ALA B  62      17.324 -20.944  16.815  1.00 98.02           H  
ATOM   3436  C   ALA B  62      17.839 -18.888  16.626  1.00 98.02           C  
ATOM   3437  CB  ALA B  62      15.707 -19.997  15.791  1.00 98.02           C  
ATOM   3438  HB1 ALA B  62      14.930 -20.718  16.047  1.00 98.02           H  
ATOM   3439  HB2 ALA B  62      15.264 -19.003  15.719  1.00 98.02           H  
ATOM   3440  HB3 ALA B  62      16.148 -20.258  14.829  1.00 98.02           H  
ATOM   3441  O   ALA B  62      18.371 -18.780  15.519  1.00 98.02           O  
ATOM   3442  N   VAL B  63      18.134 -18.056  17.630  1.00 97.30           N  
ATOM   3443  H   VAL B  63      17.665 -18.171  18.517  1.00 97.30           H  
ATOM   3444  CA  VAL B  63      19.193 -17.045  17.552  1.00 97.30           C  
ATOM   3445  HA  VAL B  63      19.096 -16.522  16.601  1.00 97.30           H  
ATOM   3446  C   VAL B  63      20.566 -17.726  17.577  1.00 97.30           C  
ATOM   3447  CB  VAL B  63      19.041 -16.002  18.678  1.00 97.30           C  
ATOM   3448  HB  VAL B  63      19.034 -16.505  19.646  1.00 97.30           H  
ATOM   3449  O   VAL B  63      20.879 -18.526  18.459  1.00 97.30           O  
ATOM   3450  CG1 VAL B  63      20.195 -14.993  18.696  1.00 97.30           C  
ATOM   3451 HG11 VAL B  63      21.135 -15.500  18.911  1.00 97.30           H  
ATOM   3452 HG12 VAL B  63      20.020 -14.253  19.477  1.00 97.30           H  
ATOM   3453 HG13 VAL B  63      20.257 -14.488  17.732  1.00 97.30           H  
ATOM   3454  CG2 VAL B  63      17.736 -15.209  18.505  1.00 97.30           C  
ATOM   3455 HG21 VAL B  63      17.709 -14.729  17.527  1.00 97.30           H  
ATOM   3456 HG22 VAL B  63      16.882 -15.879  18.601  1.00 97.30           H  
ATOM   3457 HG23 VAL B  63      17.656 -14.450  19.284  1.00 97.30           H  
ATOM   3458  N   SER B  64      21.425 -17.374  16.620  1.00 95.80           N  
ATOM   3459  H   SER B  64      21.117 -16.710  15.924  1.00 95.80           H  
ATOM   3460  CA  SER B  64      22.780 -17.910  16.469  1.00 95.80           C  
ATOM   3461  HA  SER B  64      23.026 -18.511  17.345  1.00 95.80           H  
ATOM   3462  C   SER B  64      23.828 -16.799  16.374  1.00 95.80           C  
ATOM   3463  CB  SER B  64      22.832 -18.840  15.248  1.00 95.80           C  
ATOM   3464  HB2 SER B  64      22.008 -19.551  15.309  1.00 95.80           H  
ATOM   3465  HB3 SER B  64      23.766 -19.403  15.256  1.00 95.80           H  
ATOM   3466  O   SER B  64      23.518 -15.609  16.431  1.00 95.80           O  
ATOM   3467  OG  SER B  64      22.737 -18.130  14.026  1.00 95.80           O  
ATOM   3468  HG  SER B  64      23.503 -17.569  13.882  1.00 95.80           H  
ATOM   3469  N   GLY B  65      25.100 -17.181  16.225  1.00 94.18           N  
ATOM   3470  H   GLY B  65      25.291 -18.170  16.147  1.00 94.18           H  
ATOM   3471  CA  GLY B  65      26.144 -16.248  15.794  1.00 94.18           C  
ATOM   3472  HA2 GLY B  65      26.143 -15.374  16.446  1.00 94.18           H  
ATOM   3473  HA3 GLY B  65      27.120 -16.727  15.860  1.00 94.18           H  
ATOM   3474  C   GLY B  65      25.934 -15.780  14.350  1.00 94.18           C  
ATOM   3475  O   GLY B  65      25.152 -16.377  13.607  1.00 94.18           O  
ATOM   3476  N   PHE B  66      26.642 -14.717  13.962  1.00 94.79           N  
ATOM   3477  H   PHE B  66      27.214 -14.237  14.642  1.00 94.79           H  
ATOM   3478  CA  PHE B  66      26.614 -14.192  12.594  1.00 94.79           C  
ATOM   3479  HA  PHE B  66      25.573 -13.970  12.357  1.00 94.79           H  
ATOM   3480  C   PHE B  66      27.129 -15.210  11.554  1.00 94.79           C  
ATOM   3481  CB  PHE B  66      27.421 -12.885  12.514  1.00 94.79           C  
ATOM   3482  HB2 PHE B  66      27.644 -12.694  11.464  1.00 94.79           H  
ATOM   3483  HB3 PHE B  66      28.376 -13.025  13.021  1.00 94.79           H  
ATOM   3484  O   PHE B  66      28.029 -15.995  11.869  1.00 94.79           O  
ATOM   3485  CG  PHE B  66      26.753 -11.631  13.056  1.00 94.79           C  
ATOM   3486  CD1 PHE B  66      25.542 -11.675  13.780  1.00 94.79           C  
ATOM   3487  HD1 PHE B  66      25.067 -12.616  14.017  1.00 94.79           H  
ATOM   3488  CD2 PHE B  66      27.345 -10.382  12.791  1.00 94.79           C  
ATOM   3489  HD2 PHE B  66      28.268 -10.328  12.231  1.00 94.79           H  
ATOM   3490  CE1 PHE B  66      24.924 -10.492  14.213  1.00 94.79           C  
ATOM   3491  HE1 PHE B  66      23.985 -10.526  14.745  1.00 94.79           H  
ATOM   3492  CE2 PHE B  66      26.732  -9.199  13.239  1.00 94.79           C  
ATOM   3493  HE2 PHE B  66      27.176  -8.239  13.024  1.00 94.79           H  
ATOM   3494  CZ  PHE B  66      25.528  -9.255  13.954  1.00 94.79           C  
ATOM   3495  HZ  PHE B  66      25.072  -8.345  14.315  1.00 94.79           H  
ATOM   3496  N   PRO B  67      26.614 -15.174  10.308  1.00 93.91           N  
ATOM   3497  CA  PRO B  67      27.118 -15.991   9.208  1.00 93.91           C  
ATOM   3498  HA  PRO B  67      27.023 -17.044   9.476  1.00 93.91           H  
ATOM   3499  C   PRO B  67      28.578 -15.657   8.893  1.00 93.91           C  
ATOM   3500  CB  PRO B  67      26.224 -15.688   7.998  1.00 93.91           C  
ATOM   3501  HB2 PRO B  67      26.717 -14.973   7.340  1.00 93.91           H  
ATOM   3502  HB3 PRO B  67      25.970 -16.594   7.448  1.00 93.91           H  
ATOM   3503  O   PRO B  67      28.963 -14.487   8.854  1.00 93.91           O  
ATOM   3504  CG  PRO B  67      24.986 -15.030   8.599  1.00 93.91           C  
ATOM   3505  HG2 PRO B  67      24.274 -15.800   8.894  1.00 93.91           H  
ATOM   3506  HG3 PRO B  67      24.524 -14.314   7.919  1.00 93.91           H  
ATOM   3507  CD  PRO B  67      25.526 -14.335   9.838  1.00 93.91           C  
ATOM   3508  HD2 PRO B  67      24.721 -14.247  10.568  1.00 93.91           H  
ATOM   3509  HD3 PRO B  67      25.914 -13.352   9.572  1.00 93.91           H  
ATOM   3510  N   THR B  68      29.390 -16.675   8.620  1.00 92.65           N  
ATOM   3511  H   THR B  68      29.027 -17.616   8.665  1.00 92.65           H  
ATOM   3512  CA  THR B  68      30.825 -16.521   8.315  1.00 92.65           C  
ATOM   3513  HA  THR B  68      31.160 -15.536   8.641  1.00 92.65           H  
ATOM   3514  C   THR B  68      31.141 -16.602   6.820  1.00 92.65           C  
ATOM   3515  CB  THR B  68      31.648 -17.560   9.084  1.00 92.65           C  
ATOM   3516  HB  THR B  68      32.692 -17.496   8.777  1.00 92.65           H  
ATOM   3517  O   THR B  68      32.270 -16.352   6.406  1.00 92.65           O  
ATOM   3518  CG2 THR B  68      31.569 -17.344  10.596  1.00 92.65           C  
ATOM   3519 HG21 THR B  68      30.546 -17.474  10.947  1.00 92.65           H  
ATOM   3520 HG22 THR B  68      31.898 -16.333  10.836  1.00 92.65           H  
ATOM   3521 HG23 THR B  68      32.219 -18.056  11.105  1.00 92.65           H  
ATOM   3522  OG1 THR B  68      31.163 -18.858   8.824  1.00 92.65           O  
ATOM   3523  HG1 THR B  68      31.705 -19.478   9.318  1.00 92.65           H  
ATOM   3524  N   ASP B  69      30.149 -16.917   5.993  1.00 92.25           N  
ATOM   3525  H   ASP B  69      29.235 -17.102   6.381  1.00 92.25           H  
ATOM   3526  CA  ASP B  69      30.258 -17.182   4.557  1.00 92.25           C  
ATOM   3527  HA  ASP B  69      31.310 -17.316   4.303  1.00 92.25           H  
ATOM   3528  C   ASP B  69      29.739 -16.031   3.672  1.00 92.25           C  
ATOM   3529  CB  ASP B  69      29.547 -18.513   4.262  1.00 92.25           C  
ATOM   3530  HB2 ASP B  69      30.021 -19.299   4.849  1.00 92.25           H  
ATOM   3531  HB3 ASP B  69      29.690 -18.760   3.210  1.00 92.25           H  
ATOM   3532  O   ASP B  69      29.750 -16.132   2.447  1.00 92.25           O  
ATOM   3533  CG  ASP B  69      28.043 -18.506   4.576  1.00 92.25           C  
ATOM   3534  OD1 ASP B  69      27.577 -17.588   5.299  1.00 92.25           O  
ATOM   3535  OD2 ASP B  69      27.372 -19.443   4.101  1.00 92.25           O  
ATOM   3536  N   ARG B  70      29.332 -14.904   4.274  1.00 92.10           N  
ATOM   3537  H   ARG B  70      29.291 -14.934   5.283  1.00 92.10           H  
ATOM   3538  CA  ARG B  70      28.796 -13.717   3.572  1.00 92.10           C  
ATOM   3539  HA  ARG B  70      28.476 -14.027   2.577  1.00 92.10           H  
ATOM   3540  C   ARG B  70      29.816 -12.604   3.324  1.00 92.10           C  
ATOM   3541  CB  ARG B  70      27.561 -13.188   4.311  1.00 92.10           C  
ATOM   3542  HB2 ARG B  70      27.836 -12.894   5.324  1.00 92.10           H  
ATOM   3543  HB3 ARG B  70      27.175 -12.313   3.787  1.00 92.10           H  
ATOM   3544  O   ARG B  70      29.454 -11.528   2.857  1.00 92.10           O  
ATOM   3545  CG  ARG B  70      26.460 -14.249   4.362  1.00 92.10           C  
ATOM   3546  HG2 ARG B  70      26.237 -14.603   3.355  1.00 92.10           H  
ATOM   3547  HG3 ARG B  70      26.785 -15.092   4.971  1.00 92.10           H  
ATOM   3548  CD  ARG B  70      25.205 -13.644   4.972  1.00 92.10           C  
ATOM   3549  HD2 ARG B  70      25.456 -13.187   5.929  1.00 92.10           H  
ATOM   3550  HD3 ARG B  70      24.824 -12.872   4.303  1.00 92.10           H  
ATOM   3551  NE  ARG B  70      24.186 -14.682   5.182  1.00 92.10           N  
ATOM   3552  HE  ARG B  70      24.476 -15.647   5.115  1.00 92.10           H  
ATOM   3553  NH1 ARG B  70      22.524 -13.226   5.695  1.00 92.10           N  
ATOM   3554 HH11 ARG B  70      21.542 -13.073   5.878  1.00 92.10           H  
ATOM   3555 HH12 ARG B  70      23.085 -12.407   5.508  1.00 92.10           H  
ATOM   3556  NH2 ARG B  70      22.112 -15.401   5.803  1.00 92.10           N  
ATOM   3557 HH21 ARG B  70      21.197 -15.151   6.149  1.00 92.10           H  
ATOM   3558 HH22 ARG B  70      22.382 -16.374   5.813  1.00 92.10           H  
ATOM   3559  CZ  ARG B  70      22.948 -14.439   5.553  1.00 92.10           C  
ATOM   3560  N   GLY B  71      31.084 -12.839   3.662  1.00 91.41           N  
ATOM   3561  H   GLY B  71      31.310 -13.759   4.012  1.00 91.41           H  
ATOM   3562  CA  GLY B  71      32.155 -11.844   3.528  1.00 91.41           C  
ATOM   3563  HA2 GLY B  71      32.111 -11.396   2.535  1.00 91.41           H  
ATOM   3564  HA3 GLY B  71      33.116 -12.345   3.639  1.00 91.41           H  
ATOM   3565  C   GLY B  71      32.100 -10.712   4.560  1.00 91.41           C  
ATOM   3566  O   GLY B  71      32.714  -9.669   4.354  1.00 91.41           O  
ATOM   3567  N   TRP B  72      31.360 -10.891   5.657  1.00 90.01           N  
ATOM   3568  H   TRP B  72      30.886 -11.773   5.786  1.00 90.01           H  
ATOM   3569  CA  TRP B  72      31.325  -9.933   6.760  1.00 90.01           C  
ATOM   3570  HA  TRP B  72      31.240  -8.923   6.358  1.00 90.01           H  
ATOM   3571  C   TRP B  72      32.620 -10.023   7.568  1.00 90.01           C  
ATOM   3572  CB  TRP B  72      30.110 -10.211   7.654  1.00 90.01           C  
ATOM   3573  HB2 TRP B  72      30.204 -11.216   8.065  1.00 90.01           H  
ATOM   3574  HB3 TRP B  72      30.136  -9.513   8.491  1.00 90.01           H  
ATOM   3575  O   TRP B  72      33.068 -11.121   7.895  1.00 90.01           O  
ATOM   3576  CG  TRP B  72      28.759 -10.104   7.014  1.00 90.01           C  
ATOM   3577  CD1 TRP B  72      28.492  -9.792   5.722  1.00 90.01           C  
ATOM   3578  HD1 TRP B  72      29.224  -9.590   4.954  1.00 90.01           H  
ATOM   3579  CD2 TRP B  72      27.460 -10.295   7.653  1.00 90.01           C  
ATOM   3580  CE2 TRP B  72      26.452 -10.027   6.686  1.00 90.01           C  
ATOM   3581  CE3 TRP B  72      27.028 -10.632   8.956  1.00 90.01           C  
ATOM   3582  HE3 TRP B  72      27.767 -10.860   9.711  1.00 90.01           H  
ATOM   3583  NE1 TRP B  72      27.132  -9.772   5.520  1.00 90.01           N  
ATOM   3584  HE1 TRP B  72      26.706  -9.584   4.624  1.00 90.01           H  
ATOM   3585  CH2 TRP B  72      24.693 -10.340   8.311  1.00 90.01           C  
ATOM   3586  HH2 TRP B  72      23.643 -10.306   8.563  1.00 90.01           H  
ATOM   3587  CZ2 TRP B  72      25.099 -10.020   7.009  1.00 90.01           C  
ATOM   3588  HZ2 TRP B  72      24.380  -9.709   6.266  1.00 90.01           H  
ATOM   3589  CZ3 TRP B  72      25.657 -10.660   9.283  1.00 90.01           C  
ATOM   3590  HZ3 TRP B  72      25.346 -10.901  10.288  1.00 90.01           H  
ATOM   3591  N   ASP B  73      33.198  -8.883   7.945  1.00 88.91           N  
ATOM   3592  H   ASP B  73      32.818  -8.002   7.630  1.00 88.91           H  
ATOM   3593  CA  ASP B  73      34.358  -8.845   8.842  1.00 88.91           C  
ATOM   3594  HA  ASP B  73      35.013  -9.682   8.602  1.00 88.91           H  
ATOM   3595  C   ASP B  73      33.919  -9.028  10.304  1.00 88.91           C  
ATOM   3596  CB  ASP B  73      35.176  -7.566   8.606  1.00 88.91           C  
ATOM   3597  HB2 ASP B  73      34.587  -6.696   8.897  1.00 88.91           H  
ATOM   3598  HB3 ASP B  73      35.400  -7.486   7.543  1.00 88.91           H  
ATOM   3599  O   ASP B  73      33.949  -8.101  11.110  1.00 88.91           O  
ATOM   3600  CG  ASP B  73      36.502  -7.570   9.379  1.00 88.91           C  
ATOM   3601  OD1 ASP B  73      36.768  -8.520  10.151  1.00 88.91           O  
ATOM   3602  OD2 ASP B  73      37.283  -6.611   9.199  1.00 88.91           O  
ATOM   3603  N   VAL B  74      33.436 -10.230  10.636  1.00 89.16           N  
ATOM   3604  H   VAL B  74      33.397 -10.925   9.904  1.00 89.16           H  
ATOM   3605  CA  VAL B  74      32.836 -10.536  11.946  1.00 89.16           C  
ATOM   3606  HA  VAL B  74      32.006  -9.847  12.100  1.00 89.16           H  
ATOM   3607  C   VAL B  74      33.824 -10.300  13.103  1.00 89.16           C  
ATOM   3608  CB  VAL B  74      32.274 -11.979  11.980  1.00 89.16           C  
ATOM   3609  HB  VAL B  74      33.104 -12.685  11.965  1.00 89.16           H  
ATOM   3610  O   VAL B  74      33.391  -9.937  14.194  1.00 89.16           O  
ATOM   3611  CG1 VAL B  74      31.435 -12.237  13.239  1.00 89.16           C  
ATOM   3612 HG11 VAL B  74      31.007 -13.238  13.205  1.00 89.16           H  
ATOM   3613 HG12 VAL B  74      32.069 -12.174  14.124  1.00 89.16           H  
ATOM   3614 HG13 VAL B  74      30.634 -11.501  13.314  1.00 89.16           H  
ATOM   3615  CG2 VAL B  74      31.364 -12.286  10.780  1.00 89.16           C  
ATOM   3616 HG21 VAL B  74      31.943 -12.300   9.857  1.00 89.16           H  
ATOM   3617 HG22 VAL B  74      30.908 -13.270  10.890  1.00 89.16           H  
ATOM   3618 HG23 VAL B  74      30.576 -11.537  10.703  1.00 89.16           H  
ATOM   3619  N   GLU B  75      35.137 -10.449  12.878  1.00 85.17           N  
ATOM   3620  H   GLU B  75      35.448 -10.623  11.933  1.00 85.17           H  
ATOM   3621  CA  GLU B  75      36.162 -10.222  13.909  1.00 85.17           C  
ATOM   3622  HA  GLU B  75      35.866 -10.742  14.820  1.00 85.17           H  
ATOM   3623  C   GLU B  75      36.299  -8.742  14.291  1.00 85.17           C  
ATOM   3624  CB  GLU B  75      37.535 -10.769  13.473  1.00 85.17           C  
ATOM   3625  HB2 GLU B  75      38.277 -10.402  14.182  1.00 85.17           H  
ATOM   3626  HB3 GLU B  75      37.787 -10.386  12.484  1.00 85.17           H  
ATOM   3627  O   GLU B  75      36.379  -8.430  15.481  1.00 85.17           O  
ATOM   3628  CG  GLU B  75      37.607 -12.306  13.472  1.00 85.17           C  
ATOM   3629  HG2 GLU B  75      37.003 -12.688  12.648  1.00 85.17           H  
ATOM   3630  HG3 GLU B  75      37.167 -12.670  14.401  1.00 85.17           H  
ATOM   3631  CD  GLU B  75      39.043 -12.862  13.359  1.00 85.17           C  
ATOM   3632  OE1 GLU B  75      39.222 -14.058  13.690  1.00 85.17           O  
ATOM   3633  OE2 GLU B  75      39.967 -12.113  12.964  1.00 85.17           O  
ATOM   3634  N   ASN B  76      36.289  -7.826  13.315  1.00 85.69           N  
ATOM   3635  H   ASN B  76      36.240  -8.137  12.355  1.00 85.69           H  
ATOM   3636  CA  ASN B  76      36.449  -6.390  13.582  1.00 85.69           C  
ATOM   3637  HA  ASN B  76      36.969  -6.267  14.532  1.00 85.69           H  
ATOM   3638  C   ASN B  76      35.121  -5.635  13.732  1.00 85.69           C  
ATOM   3639  CB  ASN B  76      37.331  -5.757  12.502  1.00 85.69           C  
ATOM   3640  HB2 ASN B  76      37.445  -4.692  12.702  1.00 85.69           H  
ATOM   3641  HB3 ASN B  76      36.839  -5.864  11.535  1.00 85.69           H  
ATOM   3642  O   ASN B  76      35.118  -4.494  14.199  1.00 85.69           O  
ATOM   3643  CG  ASN B  76      38.719  -6.363  12.459  1.00 85.69           C  
ATOM   3644  ND2 ASN B  76      39.163  -6.787  11.304  1.00 85.69           N  
ATOM   3645 HD21 ASN B  76      39.969  -7.396  11.325  1.00 85.69           H  
ATOM   3646 HD22 ASN B  76      38.509  -6.824  10.535  1.00 85.69           H  
ATOM   3647  OD1 ASN B  76      39.424  -6.441  13.455  1.00 85.69           O  
ATOM   3648  N   LEU B  77      33.990  -6.255  13.374  1.00 88.45           N  
ATOM   3649  H   LEU B  77      34.066  -7.137  12.888  1.00 88.45           H  
ATOM   3650  CA  LEU B  77      32.670  -5.639  13.515  1.00 88.45           C  
ATOM   3651  HA  LEU B  77      32.721  -4.639  13.086  1.00 88.45           H  
ATOM   3652  C   LEU B  77      32.246  -5.494  14.985  1.00 88.45           C  
ATOM   3653  CB  LEU B  77      31.632  -6.464  12.736  1.00 88.45           C  
ATOM   3654  HB2 LEU B  77      32.068  -6.850  11.815  1.00 88.45           H  
ATOM   3655  HB3 LEU B  77      31.341  -7.319  13.347  1.00 88.45           H  
ATOM   3656  O   LEU B  77      31.419  -4.638  15.296  1.00 88.45           O  
ATOM   3657  CG  LEU B  77      30.402  -5.633  12.339  1.00 88.45           C  
ATOM   3658  HG  LEU B  77      30.197  -4.870  13.090  1.00 88.45           H  
ATOM   3659  CD1 LEU B  77      30.613  -4.949  10.987  1.00 88.45           C  
ATOM   3660 HD11 LEU B  77      30.785  -5.689  10.206  1.00 88.45           H  
ATOM   3661 HD12 LEU B  77      29.738  -4.349  10.739  1.00 88.45           H  
ATOM   3662 HD13 LEU B  77      31.476  -4.284  11.047  1.00 88.45           H  
ATOM   3663  CD2 LEU B  77      29.175  -6.528  12.253  1.00 88.45           C  
ATOM   3664 HD21 LEU B  77      28.299  -5.898  12.097  1.00 88.45           H  
ATOM   3665 HD22 LEU B  77      29.284  -7.249  11.443  1.00 88.45           H  
ATOM   3666 HD23 LEU B  77      29.053  -7.050  13.202  1.00 88.45           H  
ATOM   3667  N   PHE B  78      32.788  -6.305  15.902  1.00 82.73           N  
ATOM   3668  H   PHE B  78      33.489  -6.969  15.605  1.00 82.73           H  
ATOM   3669  CA  PHE B  78      32.491  -6.168  17.328  1.00 82.73           C  
ATOM   3670  HA  PHE B  78      31.416  -6.025  17.431  1.00 82.73           H  
ATOM   3671  C   PHE B  78      33.206  -4.961  17.927  1.00 82.73           C  
ATOM   3672  CB  PHE B  78      32.858  -7.424  18.117  1.00 82.73           C  
ATOM   3673  HB2 PHE B  78      32.383  -8.288  17.652  1.00 82.73           H  
ATOM   3674  HB3 PHE B  78      33.936  -7.580  18.064  1.00 82.73           H  
ATOM   3675  O   PHE B  78      34.427  -4.833  17.852  1.00 82.73           O  
ATOM   3676  CG  PHE B  78      32.413  -7.382  19.568  1.00 82.73           C  
ATOM   3677  CD1 PHE B  78      33.355  -7.165  20.589  1.00 82.73           C  
ATOM   3678  HD1 PHE B  78      34.394  -7.015  20.333  1.00 82.73           H  
ATOM   3679  CD2 PHE B  78      31.057  -7.559  19.901  1.00 82.73           C  
ATOM   3680  HD2 PHE B  78      30.321  -7.686  19.121  1.00 82.73           H  
ATOM   3681  CE1 PHE B  78      32.948  -7.137  21.935  1.00 82.73           C  
ATOM   3682  HE1 PHE B  78      33.677  -6.966  22.714  1.00 82.73           H  
ATOM   3683  CE2 PHE B  78      30.657  -7.566  21.249  1.00 82.73           C  
ATOM   3684  HE2 PHE B  78      29.623  -7.742  21.506  1.00 82.73           H  
ATOM   3685  CZ  PHE B  78      31.598  -7.345  22.266  1.00 82.73           C  
ATOM   3686  HZ  PHE B  78      31.282  -7.333  23.299  1.00 82.73           H  
ATOM   3687  N   GLY B  79      32.469  -4.082  18.595  1.00 78.06           N  
ATOM   3688  H   GLY B  79      31.463  -4.167  18.574  1.00 78.06           H  
ATOM   3689  CA  GLY B  79      33.086  -3.044  19.411  1.00 78.06           C  
ATOM   3690  HA2 GLY B  79      33.384  -3.495  20.358  1.00 78.06           H  
ATOM   3691  HA3 GLY B  79      33.981  -2.668  18.917  1.00 78.06           H  
ATOM   3692  C   GLY B  79      32.179  -1.855  19.699  1.00 78.06           C  
ATOM   3693  O   GLY B  79      31.050  -1.798  19.222  1.00 78.06           O  
ATOM   3694  N   PRO B  80      32.683  -0.888  20.481  1.00 70.87           N  
ATOM   3695  CA  PRO B  80      31.947   0.321  20.842  1.00 70.87           C  
ATOM   3696  HA  PRO B  80      30.885   0.101  20.954  1.00 70.87           H  
ATOM   3697  C   PRO B  80      32.087   1.461  19.813  1.00 70.87           C  
ATOM   3698  CB  PRO B  80      32.534   0.703  22.204  1.00 70.87           C  
ATOM   3699  HB2 PRO B  80      32.426   1.765  22.424  1.00 70.87           H  
ATOM   3700  HB3 PRO B  80      32.056   0.108  22.983  1.00 70.87           H  
ATOM   3701  O   PRO B  80      31.533   2.537  20.022  1.00 70.87           O  
ATOM   3702  CG  PRO B  80      34.002   0.292  22.078  1.00 70.87           C  
ATOM   3703  HG2 PRO B  80      34.556   1.072  21.555  1.00 70.87           H  
ATOM   3704  HG3 PRO B  80      34.451   0.090  23.050  1.00 70.87           H  
ATOM   3705  CD  PRO B  80      33.944  -0.963  21.210  1.00 70.87           C  
ATOM   3706  HD2 PRO B  80      34.794  -0.994  20.528  1.00 70.87           H  
ATOM   3707  HD3 PRO B  80      33.942  -1.844  21.852  1.00 70.87           H  
ATOM   3708  N   ALA B  81      32.884   1.280  18.753  1.00 69.55           N  
ATOM   3709  H   ALA B  81      33.238   0.352  18.569  1.00 69.55           H  
ATOM   3710  CA  ALA B  81      33.191   2.325  17.777  1.00 69.55           C  
ATOM   3711  HA  ALA B  81      33.357   3.256  18.319  1.00 69.55           H  
ATOM   3712  C   ALA B  81      32.039   2.577  16.786  1.00 69.55           C  
ATOM   3713  CB  ALA B  81      34.497   1.960  17.058  1.00 69.55           C  
ATOM   3714  HB1 ALA B  81      34.775   2.753  16.363  1.00 69.55           H  
ATOM   3715  HB2 ALA B  81      35.300   1.823  17.782  1.00 69.55           H  
ATOM   3716  HB3 ALA B  81      34.361   1.039  16.490  1.00 69.55           H  
ATOM   3717  O   ALA B  81      31.171   1.734  16.576  1.00 69.55           O  
ATOM   3718  N   VAL B  82      32.056   3.741  16.129  1.00 71.86           N  
ATOM   3719  H   VAL B  82      32.829   4.371  16.292  1.00 71.86           H  
ATOM   3720  CA  VAL B  82      31.178   4.009  14.978  1.00 71.86           C  
ATOM   3721  HA  VAL B  82      30.142   3.873  15.288  1.00 71.86           H  
ATOM   3722  C   VAL B  82      31.487   3.004  13.867  1.00 71.86           C  
ATOM   3723  CB  VAL B  82      31.362   5.450  14.462  1.00 71.86           C  
ATOM   3724  HB  VAL B  82      32.412   5.620  14.228  1.00 71.86           H  
ATOM   3725  O   VAL B  82      32.654   2.797  13.548  1.00 71.86           O  
ATOM   3726  CG1 VAL B  82      30.533   5.706  13.200  1.00 71.86           C  
ATOM   3727 HG11 VAL B  82      30.559   6.765  12.941  1.00 71.86           H  
ATOM   3728 HG12 VAL B  82      30.948   5.153  12.358  1.00 71.86           H  
ATOM   3729 HG13 VAL B  82      29.501   5.391  13.360  1.00 71.86           H  
ATOM   3730  CG2 VAL B  82      30.934   6.468  15.529  1.00 71.86           C  
ATOM   3731 HG21 VAL B  82      31.551   6.361  16.421  1.00 71.86           H  
ATOM   3732 HG22 VAL B  82      29.889   6.309  15.794  1.00 71.86           H  
ATOM   3733 HG23 VAL B  82      31.061   7.478  15.140  1.00 71.86           H  
ATOM   3734  N   GLY B  83      30.451   2.404  13.278  1.00 77.25           N  
ATOM   3735  H   GLY B  83      29.519   2.593  13.618  1.00 77.25           H  
ATOM   3736  CA  GLY B  83      30.600   1.346  12.272  1.00 77.25           C  
ATOM   3737  HA2 GLY B  83      29.789   1.419  11.549  1.00 77.25           H  
ATOM   3738  HA3 GLY B  83      31.538   1.482  11.734  1.00 77.25           H  
ATOM   3739  C   GLY B  83      30.611  -0.071  12.855  1.00 77.25           C  
ATOM   3740  O   GLY B  83      30.490  -1.031  12.099  1.00 77.25           O  
ATOM   3741  N   ASN B  84      30.688  -0.206  14.182  1.00 81.13           N  
ATOM   3742  H   ASN B  84      30.780   0.619  14.757  1.00 81.13           H  
ATOM   3743  CA  ASN B  84      30.683  -1.493  14.867  1.00 81.13           C  
ATOM   3744  HA  ASN B  84      30.919  -2.279  14.149  1.00 81.13           H  
ATOM   3745  C   ASN B  84      29.295  -1.812  15.437  1.00 81.13           C  
ATOM   3746  CB  ASN B  84      31.778  -1.519  15.951  1.00 81.13           C  
ATOM   3747  HB2 ASN B  84      31.670  -2.437  16.528  1.00 81.13           H  
ATOM   3748  HB3 ASN B  84      31.642  -0.690  16.646  1.00 81.13           H  
ATOM   3749  O   ASN B  84      28.451  -0.934  15.623  1.00 81.13           O  
ATOM   3750  CG  ASN B  84      33.193  -1.474  15.397  1.00 81.13           C  
ATOM   3751  ND2 ASN B  84      34.145  -2.069  16.074  1.00 81.13           N  
ATOM   3752 HD21 ASN B  84      34.963  -2.233  15.505  1.00 81.13           H  
ATOM   3753 HD22 ASN B  84      33.898  -2.778  16.750  1.00 81.13           H  
ATOM   3754  OD1 ASN B  84      33.492  -0.899  14.368  1.00 81.13           O  
ATOM   3755  N   SER B  85      29.079  -3.085  15.758  1.00 81.41           N  
ATOM   3756  H   SER B  85      29.831  -3.740  15.597  1.00 81.41           H  
ATOM   3757  CA  SER B  85      27.960  -3.537  16.577  1.00 81.41           C  
ATOM   3758  HA  SER B  85      27.314  -2.687  16.798  1.00 81.41           H  
ATOM   3759  C   SER B  85      28.473  -4.094  17.902  1.00 81.41           C  
ATOM   3760  CB  SER B  85      27.119  -4.571  15.832  1.00 81.41           C  
ATOM   3761  HB2 SER B  85      27.678  -5.502  15.732  1.00 81.41           H  
ATOM   3762  HB3 SER B  85      26.861  -4.197  14.842  1.00 81.41           H  
ATOM   3763  O   SER B  85      29.468  -4.819  17.951  1.00 81.41           O  
ATOM   3764  OG  SER B  85      25.938  -4.795  16.574  1.00 81.41           O  
ATOM   3765  HG  SER B  85      25.244  -4.250  16.196  1.00 81.41           H  
ATOM   3766  N   TYR B  86      27.775  -3.801  18.998  1.00 79.45           N  
ATOM   3767  H   TYR B  86      26.964  -3.205  18.918  1.00 79.45           H  
ATOM   3768  CA  TYR B  86      28.065  -4.419  20.294  1.00 79.45           C  
ATOM   3769  HA  TYR B  86      29.144  -4.539  20.388  1.00 79.45           H  
ATOM   3770  C   TYR B  86      27.462  -5.823  20.426  1.00 79.45           C  
ATOM   3771  CB  TYR B  86      27.615  -3.498  21.431  1.00 79.45           C  
ATOM   3772  HB2 TYR B  86      27.877  -3.956  22.384  1.00 79.45           H  
ATOM   3773  HB3 TYR B  86      28.181  -2.569  21.361  1.00 79.45           H  
ATOM   3774  O   TYR B  86      27.625  -6.459  21.471  1.00 79.45           O  
ATOM   3775  CG  TYR B  86      26.133  -3.181  21.438  1.00 79.45           C  
ATOM   3776  CD1 TYR B  86      25.702  -1.896  21.065  1.00 79.45           C  
ATOM   3777  HD1 TYR B  86      26.414  -1.137  20.776  1.00 79.45           H  
ATOM   3778  CD2 TYR B  86      25.187  -4.140  21.861  1.00 79.45           C  
ATOM   3779  HD2 TYR B  86      25.509  -5.118  22.187  1.00 79.45           H  
ATOM   3780  CE1 TYR B  86      24.337  -1.575  21.139  1.00 79.45           C  
ATOM   3781  HE1 TYR B  86      23.996  -0.566  20.959  1.00 79.45           H  
ATOM   3782  CE2 TYR B  86      23.813  -3.825  21.892  1.00 79.45           C  
ATOM   3783  HE2 TYR B  86      23.086  -4.554  22.219  1.00 79.45           H  
ATOM   3784  OH  TYR B  86      22.077  -2.172  21.604  1.00 79.45           O  
ATOM   3785  HH  TYR B  86      21.528  -2.848  22.008  1.00 79.45           H  
ATOM   3786  CZ  TYR B  86      23.386  -2.531  21.535  1.00 79.45           C  
ATOM   3787  N   ARG B  87      26.757  -6.331  19.402  1.00 79.00           N  
ATOM   3788  H   ARG B  87      26.616  -5.773  18.572  1.00 79.00           H  
ATOM   3789  CA  ARG B  87      26.226  -7.692  19.416  1.00 79.00           C  
ATOM   3790  HA  ARG B  87      26.863  -8.240  20.110  1.00 79.00           H  
ATOM   3791  C   ARG B  87      26.367  -8.392  18.072  1.00 79.00           C  
ATOM   3792  CB  ARG B  87      24.767  -7.681  19.922  1.00 79.00           C  
ATOM   3793  HB2 ARG B  87      24.668  -6.952  20.727  1.00 79.00           H  
ATOM   3794  HB3 ARG B  87      24.105  -7.370  19.114  1.00 79.00           H  
ATOM   3795  O   ARG B  87      25.991  -7.861  17.039  1.00 79.00           O  
ATOM   3796  CG  ARG B  87      24.303  -9.042  20.463  1.00 79.00           C  
ATOM   3797  HG2 ARG B  87      23.268  -8.951  20.794  1.00 79.00           H  
ATOM   3798  HG3 ARG B  87      24.350  -9.790  19.672  1.00 79.00           H  
ATOM   3799  CD  ARG B  87      25.175  -9.478  21.647  1.00 79.00           C  
ATOM   3800  HD2 ARG B  87      25.134  -8.694  22.403  1.00 79.00           H  
ATOM   3801  HD3 ARG B  87      26.213  -9.587  21.334  1.00 79.00           H  
ATOM   3802  NE  ARG B  87      24.777 -10.781  22.195  1.00 79.00           N  
ATOM   3803  HE  ARG B  87      24.040 -11.289  21.728  1.00 79.00           H  
ATOM   3804  NH1 ARG B  87      26.102 -10.693  24.065  1.00 79.00           N  
ATOM   3805 HH11 ARG B  87      25.982  -9.691  24.018  1.00 79.00           H  
ATOM   3806 HH12 ARG B  87      26.395 -11.100  24.941  1.00 79.00           H  
ATOM   3807  NH2 ARG B  87      24.937 -12.550  23.594  1.00 79.00           N  
ATOM   3808 HH21 ARG B  87      25.228 -12.964  24.468  1.00 79.00           H  
ATOM   3809 HH22 ARG B  87      24.249 -13.015  23.019  1.00 79.00           H  
ATOM   3810  CZ  ARG B  87      25.299 -11.341  23.268  1.00 79.00           C  
ATOM   3811  N   LEU B  88      26.881  -9.621  18.122  1.00 84.63           N  
ATOM   3812  H   LEU B  88      27.176  -9.972  19.022  1.00 84.63           H  
ATOM   3813  CA  LEU B  88      27.123 -10.473  16.953  1.00 84.63           C  
ATOM   3814  HA  LEU B  88      26.866  -9.919  16.050  1.00 84.63           H  
ATOM   3815  C   LEU B  88      26.224 -11.719  16.947  1.00 84.63           C  
ATOM   3816  CB  LEU B  88      28.611 -10.838  16.856  1.00 84.63           C  
ATOM   3817  HB2 LEU B  88      28.878 -11.443  17.723  1.00 84.63           H  
ATOM   3818  HB3 LEU B  88      28.737 -11.455  15.967  1.00 84.63           H  
ATOM   3819  O   LEU B  88      26.672 -12.823  16.635  1.00 84.63           O  
ATOM   3820  CG  LEU B  88      29.599  -9.667  16.753  1.00 84.63           C  
ATOM   3821  HG  LEU B  88      29.543  -9.066  17.660  1.00 84.63           H  
ATOM   3822  CD1 LEU B  88      30.995 -10.278  16.645  1.00 84.63           C  
ATOM   3823 HD11 LEU B  88      30.982 -11.152  15.994  1.00 84.63           H  
ATOM   3824 HD12 LEU B  88      31.358 -10.570  17.630  1.00 84.63           H  
ATOM   3825 HD13 LEU B  88      31.688  -9.574  16.184  1.00 84.63           H  
ATOM   3826  CD2 LEU B  88      29.352  -8.755  15.553  1.00 84.63           C  
ATOM   3827 HD21 LEU B  88      28.369  -8.290  15.625  1.00 84.63           H  
ATOM   3828 HD22 LEU B  88      30.101  -7.964  15.535  1.00 84.63           H  
ATOM   3829 HD23 LEU B  88      29.419  -9.331  14.630  1.00 84.63           H  
ATOM   3830  N   GLN B  89      24.971 -11.556  17.377  1.00 93.54           N  
ATOM   3831  H   GLN B  89      24.630 -10.614  17.507  1.00 93.54           H  
ATOM   3832  CA  GLN B  89      23.971 -12.623  17.403  1.00 93.54           C  
ATOM   3833  HA  GLN B  89      24.328 -13.441  16.777  1.00 93.54           H  
ATOM   3834  C   GLN B  89      22.658 -12.139  16.786  1.00 93.54           C  
ATOM   3835  CB  GLN B  89      23.764 -13.157  18.833  1.00 93.54           C  
ATOM   3836  HB2 GLN B  89      22.933 -13.863  18.829  1.00 93.54           H  
ATOM   3837  HB3 GLN B  89      23.514 -12.332  19.499  1.00 93.54           H  
ATOM   3838  O   GLN B  89      22.303 -10.970  16.932  1.00 93.54           O  
ATOM   3839  CG  GLN B  89      25.016 -13.883  19.350  1.00 93.54           C  
ATOM   3840  HG2 GLN B  89      25.859 -13.192  19.351  1.00 93.54           H  
ATOM   3841  HG3 GLN B  89      25.251 -14.702  18.672  1.00 93.54           H  
ATOM   3842  CD  GLN B  89      24.887 -14.454  20.759  1.00 93.54           C  
ATOM   3843  NE2 GLN B  89      25.952 -14.998  21.301  1.00 93.54           N  
ATOM   3844 HE21 GLN B  89      26.786 -15.116  20.743  1.00 93.54           H  
ATOM   3845 HE22 GLN B  89      25.806 -15.455  22.189  1.00 93.54           H  
ATOM   3846  OE1 GLN B  89      23.889 -14.389  21.448  1.00 93.54           O  
ATOM   3847  N   GLY B  90      21.964 -13.039  16.096  1.00 96.06           N  
ATOM   3848  H   GLY B  90      22.316 -13.985  16.053  1.00 96.06           H  
ATOM   3849  CA  GLY B  90      20.692 -12.799  15.412  1.00 96.06           C  
ATOM   3850  HA2 GLY B  90      20.829 -12.076  14.608  1.00 96.06           H  
ATOM   3851  HA3 GLY B  90      19.960 -12.401  16.115  1.00 96.06           H  
ATOM   3852  C   GLY B  90      20.147 -14.098  14.816  1.00 96.06           C  
ATOM   3853  O   GLY B  90      20.802 -15.137  14.909  1.00 96.06           O  
ATOM   3854  N   GLY B  91      18.958 -14.070  14.220  1.00 98.13           N  
ATOM   3855  H   GLY B  91      18.446 -13.201  14.174  1.00 98.13           H  
ATOM   3856  CA  GLY B  91      18.413 -15.229  13.506  1.00 98.13           C  
ATOM   3857  HA2 GLY B  91      17.330 -15.267  13.620  1.00 98.13           H  
ATOM   3858  HA3 GLY B  91      18.806 -16.155  13.927  1.00 98.13           H  
ATOM   3859  C   GLY B  91      18.745 -15.169  12.018  1.00 98.13           C  
ATOM   3860  O   GLY B  91      18.325 -14.252  11.317  1.00 98.13           O  
ATOM   3861  N   PHE B  92      19.467 -16.160  11.507  1.00 98.01           N  
ATOM   3862  H   PHE B  92      19.757 -16.919  12.106  1.00 98.01           H  
ATOM   3863  CA  PHE B  92      19.892 -16.199  10.106  1.00 98.01           C  
ATOM   3864  HA  PHE B  92      19.494 -15.336   9.571  1.00 98.01           H  
ATOM   3865  C   PHE B  92      19.357 -17.436   9.400  1.00 98.01           C  
ATOM   3866  CB  PHE B  92      21.418 -16.111  10.026  1.00 98.01           C  
ATOM   3867  HB2 PHE B  92      21.857 -16.958  10.552  1.00 98.01           H  
ATOM   3868  HB3 PHE B  92      21.720 -16.177   8.981  1.00 98.01           H  
ATOM   3869  O   PHE B  92      19.169 -18.479  10.023  1.00 98.01           O  
ATOM   3870  CG  PHE B  92      21.956 -14.820  10.605  1.00 98.01           C  
ATOM   3871  CD1 PHE B  92      21.958 -13.649   9.826  1.00 98.01           C  
ATOM   3872  HD1 PHE B  92      21.600 -13.678   8.808  1.00 98.01           H  
ATOM   3873  CD2 PHE B  92      22.390 -14.773  11.942  1.00 98.01           C  
ATOM   3874  HD2 PHE B  92      22.360 -15.662  12.554  1.00 98.01           H  
ATOM   3875  CE1 PHE B  92      22.404 -12.438  10.381  1.00 98.01           C  
ATOM   3876  HE1 PHE B  92      22.378 -11.535   9.789  1.00 98.01           H  
ATOM   3877  CE2 PHE B  92      22.830 -13.561  12.496  1.00 98.01           C  
ATOM   3878  HE2 PHE B  92      23.129 -13.535  13.534  1.00 98.01           H  
ATOM   3879  CZ  PHE B  92      22.850 -12.393  11.714  1.00 98.01           C  
ATOM   3880  HZ  PHE B  92      23.183 -11.459  12.141  1.00 98.01           H  
ATOM   3881  N   LEU B  93      19.126 -17.316   8.092  1.00 97.51           N  
ATOM   3882  H   LEU B  93      19.319 -16.431   7.645  1.00 97.51           H  
ATOM   3883  CA  LEU B  93      18.794 -18.465   7.257  1.00 97.51           C  
ATOM   3884  HA  LEU B  93      18.133 -19.131   7.812  1.00 97.51           H  
ATOM   3885  C   LEU B  93      20.062 -19.254   6.921  1.00 97.51           C  
ATOM   3886  CB  LEU B  93      18.081 -18.011   5.973  1.00 97.51           C  
ATOM   3887  HB2 LEU B  93      17.906 -18.886   5.347  1.00 97.51           H  
ATOM   3888  HB3 LEU B  93      18.749 -17.337   5.437  1.00 97.51           H  
ATOM   3889  O   LEU B  93      21.032 -18.694   6.404  1.00 97.51           O  
ATOM   3890  CG  LEU B  93      16.749 -17.279   6.185  1.00 97.51           C  
ATOM   3891  HG  LEU B  93      16.919 -16.372   6.765  1.00 97.51           H  
ATOM   3892  CD1 LEU B  93      16.169 -16.875   4.831  1.00 97.51           C  
ATOM   3893 HD11 LEU B  93      16.875 -16.222   4.317  1.00 97.51           H  
ATOM   3894 HD12 LEU B  93      15.238 -16.328   4.980  1.00 97.51           H  
ATOM   3895 HD13 LEU B  93      15.977 -17.760   4.224  1.00 97.51           H  
ATOM   3896  CD2 LEU B  93      15.729 -18.141   6.921  1.00 97.51           C  
ATOM   3897 HD21 LEU B  93      16.074 -18.326   7.938  1.00 97.51           H  
ATOM   3898 HD22 LEU B  93      14.779 -17.610   6.976  1.00 97.51           H  
ATOM   3899 HD23 LEU B  93      15.591 -19.093   6.409  1.00 97.51           H  
ATOM   3900  N   ASP B  94      20.002 -20.564   7.144  1.00 83.93           N  
ATOM   3901  H   ASP B  94      19.250 -20.895   7.731  1.00 83.93           H  
ATOM   3902  CA  ASP B  94      21.093 -21.525   6.973  1.00 83.93           C  
ATOM   3903  HA  ASP B  94      21.882 -21.300   7.691  1.00 83.93           H  
ATOM   3904  C   ASP B  94      21.686 -21.496   5.554  1.00 83.93           C  
ATOM   3905  CB  ASP B  94      20.568 -22.957   7.228  1.00 83.93           C  
ATOM   3906  HB2 ASP B  94      20.064 -23.298   6.323  1.00 83.93           H  
ATOM   3907  HB3 ASP B  94      21.431 -23.607   7.372  1.00 83.93           H  
ATOM   3908  O   ASP B  94      22.893 -21.607   5.361  1.00 83.93           O  
ATOM   3909  CG  ASP B  94      19.579 -23.195   8.385  1.00 83.93           C  
ATOM   3910  OD1 ASP B  94      19.087 -22.240   9.033  1.00 83.93           O  
ATOM   3911  OD2 ASP B  94      19.262 -24.384   8.579  1.00 83.93           O  
ATOM   3912  N   ALA B  95      20.820 -21.344   4.549  1.00 86.46           N  
ATOM   3913  H   ALA B  95      19.846 -21.274   4.806  1.00 86.46           H  
ATOM   3914  CA  ALA B  95      21.161 -21.425   3.133  1.00 86.46           C  
ATOM   3915  HA  ALA B  95      22.245 -21.368   3.034  1.00 86.46           H  
ATOM   3916  C   ALA B  95      20.595 -20.236   2.341  1.00 86.46           C  
ATOM   3917  CB  ALA B  95      20.722 -22.794   2.595  1.00 86.46           C  
ATOM   3918  HB1 ALA B  95      21.182 -23.586   3.185  1.00 86.46           H  
ATOM   3919  HB2 ALA B  95      21.036 -22.903   1.556  1.00 86.46           H  
ATOM   3920  HB3 ALA B  95      19.637 -22.889   2.652  1.00 86.46           H  
ATOM   3921  O   ALA B  95      20.058 -20.412   1.250  1.00 86.46           O  
ATOM   3922  N   ALA B  96      20.726 -19.008   2.862  1.00 92.31           N  
ATOM   3923  H   ALA B  96      21.122 -18.923   3.787  1.00 92.31           H  
ATOM   3924  CA  ALA B  96      20.257 -17.793   2.173  1.00 92.31           C  
ATOM   3925  HA  ALA B  96      19.172 -17.841   2.079  1.00 92.31           H  
ATOM   3926  C   ALA B  96      20.840 -17.621   0.752  1.00 92.31           C  
ATOM   3927  CB  ALA B  96      20.627 -16.572   3.023  1.00 92.31           C  
ATOM   3928  HB1 ALA B  96      20.201 -15.674   2.577  1.00 92.31           H  
ATOM   3929  HB2 ALA B  96      21.710 -16.465   3.073  1.00 92.31           H  
ATOM   3930  HB3 ALA B  96      20.234 -16.679   4.034  1.00 92.31           H  
ATOM   3931  O   ALA B  96      20.225 -16.987  -0.102  1.00 92.31           O  
ATOM   3932  N   ALA B  97      22.033 -18.170   0.499  1.00 93.11           N  
ATOM   3933  H   ALA B  97      22.498 -18.656   1.253  1.00 93.11           H  
ATOM   3934  CA  ALA B  97      22.684 -18.139  -0.808  1.00 93.11           C  
ATOM   3935  HA  ALA B  97      22.412 -17.208  -1.306  1.00 93.11           H  
ATOM   3936  C   ALA B  97      22.261 -19.287  -1.746  1.00 93.11           C  
ATOM   3937  CB  ALA B  97      24.201 -18.130  -0.581  1.00 93.11           C  
ATOM   3938  HB1 ALA B  97      24.511 -19.049  -0.085  1.00 93.11           H  
ATOM   3939  HB2 ALA B  97      24.718 -18.055  -1.538  1.00 93.11           H  
ATOM   3940  HB3 ALA B  97      24.481 -17.279   0.039  1.00 93.11           H  
ATOM   3941  O   ALA B  97      22.557 -19.209  -2.941  1.00 93.11           O  
ATOM   3942  N   GLY B  98      21.608 -20.335  -1.231  1.00 94.82           N  
ATOM   3943  H   GLY B  98      21.257 -20.264  -0.286  1.00 94.82           H  
ATOM   3944  CA  GLY B  98      21.150 -21.486  -2.009  1.00 94.82           C  
ATOM   3945  HA2 GLY B  98      21.962 -21.843  -2.642  1.00 94.82           H  
ATOM   3946  HA3 GLY B  98      20.858 -22.290  -1.332  1.00 94.82           H  
ATOM   3947  C   GLY B  98      19.943 -21.137  -2.877  1.00 94.82           C  
ATOM   3948  O   GLY B  98      19.041 -20.434  -2.426  1.00 94.82           O  
ATOM   3949  N   PHE B  99      19.953 -21.588  -4.133  1.00 96.47           N  
ATOM   3950  H   PHE B  99      20.724 -22.159  -4.450  1.00 96.47           H  
ATOM   3951  CA  PHE B  99      18.861 -21.364  -5.082  1.00 96.47           C  
ATOM   3952  HA  PHE B  99      17.913 -21.518  -4.568  1.00 96.47           H  
ATOM   3953  C   PHE B  99      18.948 -22.319  -6.278  1.00 96.47           C  
ATOM   3954  CB  PHE B  99      18.940 -19.913  -5.580  1.00 96.47           C  
ATOM   3955  HB2 PHE B  99      18.866 -19.248  -4.720  1.00 96.47           H  
ATOM   3956  HB3 PHE B  99      19.915 -19.753  -6.041  1.00 96.47           H  
ATOM   3957  O   PHE B  99      20.013 -22.410  -6.900  1.00 96.47           O  
ATOM   3958  CG  PHE B  99      17.852 -19.517  -6.556  1.00 96.47           C  
ATOM   3959  CD1 PHE B  99      18.179 -18.993  -7.821  1.00 96.47           C  
ATOM   3960  HD1 PHE B  99      19.213 -18.900  -8.119  1.00 96.47           H  
ATOM   3961  CD2 PHE B  99      16.504 -19.641  -6.180  1.00 96.47           C  
ATOM   3962  HD2 PHE B  99      16.243 -20.035  -5.209  1.00 96.47           H  
ATOM   3963  CE1 PHE B  99      17.159 -18.590  -8.701  1.00 96.47           C  
ATOM   3964  HE1 PHE B  99      17.406 -18.188  -9.672  1.00 96.47           H  
ATOM   3965  CE2 PHE B  99      15.486 -19.255  -7.063  1.00 96.47           C  
ATOM   3966  HE2 PHE B  99      14.452 -19.369  -6.773  1.00 96.47           H  
ATOM   3967  CZ  PHE B  99      15.812 -18.733  -8.322  1.00 96.47           C  
ATOM   3968  HZ  PHE B  99      15.013 -18.455  -8.993  1.00 96.47           H  
ATOM   3969  N   ASP B 100      17.847 -22.971  -6.661  1.00 95.93           N  
ATOM   3970  H   ASP B 100      17.016 -22.889  -6.093  1.00 95.93           H  
ATOM   3971  CA  ASP B 100      17.786 -23.747  -7.910  1.00 95.93           C  
ATOM   3972  HA  ASP B 100      18.768 -24.190  -8.071  1.00 95.93           H  
ATOM   3973  C   ASP B 100      17.512 -22.840  -9.120  1.00 95.93           C  
ATOM   3974  CB  ASP B 100      16.819 -24.934  -7.829  1.00 95.93           C  
ATOM   3975  HB2 ASP B 100      15.790 -24.575  -7.794  1.00 95.93           H  
ATOM   3976  HB3 ASP B 100      17.019 -25.482  -6.908  1.00 95.93           H  
ATOM   3977  O   ASP B 100      16.415 -22.780  -9.679  1.00 95.93           O  
ATOM   3978  CG  ASP B 100      16.996 -25.900  -9.020  1.00 95.93           C  
ATOM   3979  OD1 ASP B 100      17.610 -25.521 -10.060  1.00 95.93           O  
ATOM   3980  OD2 ASP B 100      16.507 -27.044  -8.907  1.00 95.93           O  
ATOM   3981  N   ALA B 101      18.552 -22.128  -9.556  1.00 95.57           N  
ATOM   3982  H   ALA B 101      19.398 -22.164  -9.004  1.00 95.57           H  
ATOM   3983  CA  ALA B 101      18.464 -21.220 -10.696  1.00 95.57           C  
ATOM   3984  HA  ALA B 101      17.758 -20.427 -10.450  1.00 95.57           H  
ATOM   3985  C   ALA B 101      17.933 -21.913 -11.967  1.00 95.57           C  
ATOM   3986  CB  ALA B 101      19.852 -20.607 -10.917  1.00 95.57           C  
ATOM   3987  HB1 ALA B 101      19.784 -19.816 -11.664  1.00 95.57           H  
ATOM   3988  HB2 ALA B 101      20.549 -21.370 -11.261  1.00 95.57           H  
ATOM   3989  HB3 ALA B 101      20.219 -20.178  -9.984  1.00 95.57           H  
ATOM   3990  O   ALA B 101      17.114 -21.345 -12.692  1.00 95.57           O  
ATOM   3991  N   SER B 102      18.347 -23.163 -12.207  1.00 90.14           N  
ATOM   3992  H   SER B 102      18.856 -23.636 -11.474  1.00 90.14           H  
ATOM   3993  CA  SER B 102      17.966 -23.925 -13.399  1.00 90.14           C  
ATOM   3994  HA  SER B 102      18.183 -23.316 -14.276  1.00 90.14           H  
ATOM   3995  C   SER B 102      16.475 -24.252 -13.432  1.00 90.14           C  
ATOM   3996  CB  SER B 102      18.806 -25.201 -13.490  1.00 90.14           C  
ATOM   3997  HB2 SER B 102      18.707 -25.607 -14.497  1.00 90.14           H  
ATOM   3998  HB3 SER B 102      19.855 -24.947 -13.335  1.00 90.14           H  
ATOM   3999  O   SER B 102      15.850 -24.195 -14.495  1.00 90.14           O  
ATOM   4000  OG  SER B 102      18.433 -26.215 -12.570  1.00 90.14           O  
ATOM   4001  HG  SER B 102      18.220 -25.890 -11.692  1.00 90.14           H  
ATOM   4002  N   PHE B 103      15.880 -24.516 -12.268  1.00 95.01           N  
ATOM   4003  H   PHE B 103      16.440 -24.576 -11.430  1.00 95.01           H  
ATOM   4004  CA  PHE B 103      14.460 -24.804 -12.151  1.00 95.01           C  
ATOM   4005  HA  PHE B 103      14.243 -25.634 -12.823  1.00 95.01           H  
ATOM   4006  C   PHE B 103      13.580 -23.630 -12.584  1.00 95.01           C  
ATOM   4007  CB  PHE B 103      14.171 -25.234 -10.715  1.00 95.01           C  
ATOM   4008  HB2 PHE B 103      14.429 -24.430 -10.026  1.00 95.01           H  
ATOM   4009  HB3 PHE B 103      14.800 -26.096 -10.490  1.00 95.01           H  
ATOM   4010  O   PHE B 103      12.563 -23.828 -13.259  1.00 95.01           O  
ATOM   4011  CG  PHE B 103      12.740 -25.638 -10.481  1.00 95.01           C  
ATOM   4012  CD1 PHE B 103      11.786 -24.672 -10.115  1.00 95.01           C  
ATOM   4013  HD1 PHE B 103      12.075 -23.640  -9.986  1.00 95.01           H  
ATOM   4014  CD2 PHE B 103      12.371 -26.987 -10.619  1.00 95.01           C  
ATOM   4015  HD2 PHE B 103      13.121 -27.728 -10.852  1.00 95.01           H  
ATOM   4016  CE1 PHE B 103      10.458 -25.060  -9.884  1.00 95.01           C  
ATOM   4017  HE1 PHE B 103       9.732 -24.328  -9.564  1.00 95.01           H  
ATOM   4018  CE2 PHE B 103      11.042 -27.374 -10.397  1.00 95.01           C  
ATOM   4019  HE2 PHE B 103      10.758 -28.414 -10.462  1.00 95.01           H  
ATOM   4020  CZ  PHE B 103      10.094 -26.410 -10.022  1.00 95.01           C  
ATOM   4021  HZ  PHE B 103       9.086 -26.724  -9.795  1.00 95.01           H  
ATOM   4022  N   PHE B 104      14.018 -22.412 -12.262  1.00 94.70           N  
ATOM   4023  H   PHE B 104      14.845 -22.351 -11.685  1.00 94.70           H  
ATOM   4024  CA  PHE B 104      13.337 -21.170 -12.624  1.00 94.70           C  
ATOM   4025  HA  PHE B 104      12.274 -21.399 -12.702  1.00 94.70           H  
ATOM   4026  C   PHE B 104      13.759 -20.603 -13.989  1.00 94.70           C  
ATOM   4027  CB  PHE B 104      13.480 -20.155 -11.485  1.00 94.70           C  
ATOM   4028  HB2 PHE B 104      14.539 -19.989 -11.287  1.00 94.70           H  
ATOM   4029  HB3 PHE B 104      13.041 -19.204 -11.790  1.00 94.70           H  
ATOM   4030  O   PHE B 104      13.275 -19.545 -14.388  1.00 94.70           O  
ATOM   4031  CG  PHE B 104      12.786 -20.610 -10.218  1.00 94.70           C  
ATOM   4032  CD1 PHE B 104      11.391 -20.488 -10.092  1.00 94.70           C  
ATOM   4033  HD1 PHE B 104      10.828 -19.994 -10.870  1.00 94.70           H  
ATOM   4034  CD2 PHE B 104      13.523 -21.210  -9.185  1.00 94.70           C  
ATOM   4035  HD2 PHE B 104      14.598 -21.291  -9.257  1.00 94.70           H  
ATOM   4036  CE1 PHE B 104      10.731 -21.002  -8.963  1.00 94.70           C  
ATOM   4037  HE1 PHE B 104       9.659 -20.909  -8.868  1.00 94.70           H  
ATOM   4038  CE2 PHE B 104      12.869 -21.727  -8.058  1.00 94.70           C  
ATOM   4039  HE2 PHE B 104      13.449 -22.220  -7.292  1.00 94.70           H  
ATOM   4040  CZ  PHE B 104      11.471 -21.634  -7.950  1.00 94.70           C  
ATOM   4041  HZ  PHE B 104      10.962 -22.053  -7.095  1.00 94.70           H  
ATOM   4042  N   GLY B 105      14.642 -21.288 -14.726  1.00 89.87           N  
ATOM   4043  H   GLY B 105      15.006 -22.154 -14.356  1.00 89.87           H  
ATOM   4044  CA  GLY B 105      15.163 -20.802 -16.008  1.00 89.87           C  
ATOM   4045  HA2 GLY B 105      15.728 -21.605 -16.481  1.00 89.87           H  
ATOM   4046  HA3 GLY B 105      14.331 -20.528 -16.658  1.00 89.87           H  
ATOM   4047  C   GLY B 105      16.088 -19.584 -15.882  1.00 89.87           C  
ATOM   4048  O   GLY B 105      16.241 -18.832 -16.840  1.00 89.87           O  
ATOM   4049  N   ILE B 106      16.699 -19.382 -14.713  1.00 92.85           N  
ATOM   4050  H   ILE B 106      16.583 -20.082 -13.995  1.00 92.85           H  
ATOM   4051  CA  ILE B 106      17.603 -18.268 -14.411  1.00 92.85           C  
ATOM   4052  HA  ILE B 106      17.403 -17.450 -15.103  1.00 92.85           H  
ATOM   4053  C   ILE B 106      19.048 -18.724 -14.631  1.00 92.85           C  
ATOM   4054  CB  ILE B 106      17.329 -17.741 -12.983  1.00 92.85           C  
ATOM   4055  HB  ILE B 106      17.348 -18.585 -12.293  1.00 92.85           H  
ATOM   4056  O   ILE B 106      19.469 -19.788 -14.174  1.00 92.85           O  
ATOM   4057  CG1 ILE B 106      15.929 -17.083 -12.944  1.00 92.85           C  
ATOM   4058 HG12 ILE B 106      15.959 -16.136 -13.483  1.00 92.85           H  
ATOM   4059 HG13 ILE B 106      15.202 -17.722 -13.446  1.00 92.85           H  
ATOM   4060  CG2 ILE B 106      18.389 -16.721 -12.532  1.00 92.85           C  
ATOM   4061 HG21 ILE B 106      18.367 -15.856 -13.195  1.00 92.85           H  
ATOM   4062 HG22 ILE B 106      19.382 -17.170 -12.547  1.00 92.85           H  
ATOM   4063 HG23 ILE B 106      18.195 -16.389 -11.513  1.00 92.85           H  
ATOM   4064  CD1 ILE B 106      15.394 -16.839 -11.533  1.00 92.85           C  
ATOM   4065 HD11 ILE B 106      16.049 -16.169 -10.976  1.00 92.85           H  
ATOM   4066 HD12 ILE B 106      14.402 -16.393 -11.597  1.00 92.85           H  
ATOM   4067 HD13 ILE B 106      15.320 -17.796 -11.017  1.00 92.85           H  
ATOM   4068  N   SER B 107      19.840 -17.917 -15.339  1.00 88.67           N  
ATOM   4069  H   SER B 107      19.457 -17.039 -15.659  1.00 88.67           H  
ATOM   4070  CA  SER B 107      21.249 -18.253 -15.575  1.00 88.67           C  
ATOM   4071  HA  SER B 107      21.271 -19.283 -15.929  1.00 88.67           H  
ATOM   4072  C   SER B 107      22.069 -18.155 -14.278  1.00 88.67           C  
ATOM   4073  CB  SER B 107      21.859 -17.377 -16.674  1.00 88.67           C  
ATOM   4074  HB2 SER B 107      21.179 -17.329 -17.524  1.00 88.67           H  
ATOM   4075  HB3 SER B 107      22.791 -17.834 -17.005  1.00 88.67           H  
ATOM   4076  O   SER B 107      21.781 -17.295 -13.446  1.00 88.67           O  
ATOM   4077  OG  SER B 107      22.141 -16.069 -16.209  1.00 88.67           O  
ATOM   4078  HG  SER B 107      21.305 -15.609 -16.101  1.00 88.67           H  
ATOM   4079  N   PRO B 108      23.161 -18.926 -14.109  1.00 89.38           N  
ATOM   4080  CA  PRO B 108      24.027 -18.792 -12.933  1.00 89.38           C  
ATOM   4081  HA  PRO B 108      23.464 -19.086 -12.048  1.00 89.38           H  
ATOM   4082  C   PRO B 108      24.567 -17.368 -12.731  1.00 89.38           C  
ATOM   4083  CB  PRO B 108      25.170 -19.786 -13.162  1.00 89.38           C  
ATOM   4084  HB2 PRO B 108      25.987 -19.306 -13.701  1.00 89.38           H  
ATOM   4085  HB3 PRO B 108      25.529 -20.206 -12.222  1.00 89.38           H  
ATOM   4086  O   PRO B 108      24.753 -16.926 -11.601  1.00 89.38           O  
ATOM   4087  CG  PRO B 108      24.538 -20.853 -14.053  1.00 89.38           C  
ATOM   4088  HG2 PRO B 108      23.973 -21.554 -13.439  1.00 89.38           H  
ATOM   4089  HG3 PRO B 108      25.284 -21.381 -14.648  1.00 89.38           H  
ATOM   4090  CD  PRO B 108      23.576 -20.054 -14.929  1.00 89.38           C  
ATOM   4091  HD2 PRO B 108      22.730 -20.681 -15.209  1.00 89.38           H  
ATOM   4092  HD3 PRO B 108      24.094 -19.691 -15.818  1.00 89.38           H  
ATOM   4093  N   ARG B 109      24.793 -16.628 -13.827  1.00 88.21           N  
ATOM   4094  H   ARG B 109      24.536 -17.026 -14.719  1.00 88.21           H  
ATOM   4095  CA  ARG B 109      25.297 -15.249 -13.786  1.00 88.21           C  
ATOM   4096  HA  ARG B 109      26.104 -15.209 -13.055  1.00 88.21           H  
ATOM   4097  C   ARG B 109      24.238 -14.266 -13.284  1.00 88.21           C  
ATOM   4098  CB  ARG B 109      25.831 -14.854 -15.173  1.00 88.21           C  
ATOM   4099  HB2 ARG B 109      25.035 -14.399 -15.762  1.00 88.21           H  
ATOM   4100  HB3 ARG B 109      26.176 -15.745 -15.697  1.00 88.21           H  
ATOM   4101  O   ARG B 109      24.568 -13.362 -12.528  1.00 88.21           O  
ATOM   4102  CG  ARG B 109      27.023 -13.895 -15.047  1.00 88.21           C  
ATOM   4103  HG2 ARG B 109      26.744 -13.024 -14.454  1.00 88.21           H  
ATOM   4104  HG3 ARG B 109      27.828 -14.416 -14.528  1.00 88.21           H  
ATOM   4105  CD  ARG B 109      27.542 -13.443 -16.417  1.00 88.21           C  
ATOM   4106  HD2 ARG B 109      28.566 -13.093 -16.288  1.00 88.21           H  
ATOM   4107  HD3 ARG B 109      27.547 -14.293 -17.100  1.00 88.21           H  
ATOM   4108  NE  ARG B 109      26.736 -12.338 -16.970  1.00 88.21           N  
ATOM   4109  HE  ARG B 109      26.033 -11.934 -16.368  1.00 88.21           H  
ATOM   4110  NH1 ARG B 109      27.783 -12.164 -19.003  1.00 88.21           N  
ATOM   4111 HH11 ARG B 109      28.340 -12.973 -18.770  1.00 88.21           H  
ATOM   4112 HH12 ARG B 109      27.868 -11.704 -19.898  1.00 88.21           H  
ATOM   4113  NH2 ARG B 109      26.181 -10.709 -18.459  1.00 88.21           N  
ATOM   4114 HH21 ARG B 109      25.649 -10.216 -17.756  1.00 88.21           H  
ATOM   4115 HH22 ARG B 109      26.258 -10.268 -19.365  1.00 88.21           H  
ATOM   4116  CZ  ARG B 109      26.897 -11.747 -18.140  1.00 88.21           C  
ATOM   4117  N   GLU B 110      22.985 -14.460 -13.688  1.00 88.91           N  
ATOM   4118  H   GLU B 110      22.782 -15.248 -14.286  1.00 88.91           H  
ATOM   4119  CA  GLU B 110      21.852 -13.692 -13.166  1.00 88.91           C  
ATOM   4120  HA  GLU B 110      22.092 -12.629 -13.182  1.00 88.91           H  
ATOM   4121  C   GLU B 110      21.556 -14.073 -11.713  1.00 88.91           C  
ATOM   4122  CB  GLU B 110      20.626 -13.920 -14.054  1.00 88.91           C  
ATOM   4123  HB2 GLU B 110      20.354 -14.974 -14.012  1.00 88.91           H  
ATOM   4124  HB3 GLU B 110      20.886 -13.678 -15.084  1.00 88.91           H  
ATOM   4125  O   GLU B 110      21.368 -13.187 -10.892  1.00 88.91           O  
ATOM   4126  CG  GLU B 110      19.430 -13.053 -13.622  1.00 88.91           C  
ATOM   4127  HG2 GLU B 110      19.176 -13.282 -12.587  1.00 88.91           H  
ATOM   4128  HG3 GLU B 110      19.719 -12.003 -13.675  1.00 88.91           H  
ATOM   4129  CD  GLU B 110      18.180 -13.283 -14.481  1.00 88.91           C  
ATOM   4130  OE1 GLU B 110      17.169 -12.581 -14.217  1.00 88.91           O  
ATOM   4131  OE2 GLU B 110      18.229 -14.177 -15.358  1.00 88.91           O  
ATOM   4132  N   ALA B 111      21.599 -15.362 -11.363  1.00 94.98           N  
ATOM   4133  H   ALA B 111      21.718 -16.054 -12.089  1.00 94.98           H  
ATOM   4134  CA  ALA B 111      21.379 -15.835  -9.996  1.00 94.98           C  
ATOM   4135  HA  ALA B 111      20.396 -15.500  -9.666  1.00 94.98           H  
ATOM   4136  C   ALA B 111      22.416 -15.284  -9.003  1.00 94.98           C  
ATOM   4137  CB  ALA B 111      21.399 -17.366  -9.998  1.00 94.98           C  
ATOM   4138  HB1 ALA B 111      22.366 -17.730 -10.343  1.00 94.98           H  
ATOM   4139  HB2 ALA B 111      21.220 -17.733  -8.987  1.00 94.98           H  
ATOM   4140  HB3 ALA B 111      20.614 -17.742 -10.655  1.00 94.98           H  
ATOM   4141  O   ALA B 111      22.065 -14.980  -7.866  1.00 94.98           O  
ATOM   4142  N   LEU B 112      23.675 -15.138  -9.435  1.00 93.21           N  
ATOM   4143  H   LEU B 112      23.911 -15.492 -10.351  1.00 93.21           H  
ATOM   4144  CA  LEU B 112      24.728 -14.504  -8.641  1.00 93.21           C  
ATOM   4145  HA  LEU B 112      24.700 -14.926  -7.636  1.00 93.21           H  
ATOM   4146  C   LEU B 112      24.518 -12.990  -8.504  1.00 93.21           C  
ATOM   4147  CB  LEU B 112      26.093 -14.798  -9.291  1.00 93.21           C  
ATOM   4148  HB2 LEU B 112      26.150 -15.857  -9.546  1.00 93.21           H  
ATOM   4149  HB3 LEU B 112      26.157 -14.228 -10.218  1.00 93.21           H  
ATOM   4150  O   LEU B 112      24.915 -12.414  -7.504  1.00 93.21           O  
ATOM   4151  CG  LEU B 112      27.297 -14.447  -8.394  1.00 93.21           C  
ATOM   4152  HG  LEU B 112      27.180 -13.453  -7.962  1.00 93.21           H  
ATOM   4153  CD1 LEU B 112      27.468 -15.469  -7.266  1.00 93.21           C  
ATOM   4154 HD11 LEU B 112      26.598 -15.442  -6.610  1.00 93.21           H  
ATOM   4155 HD12 LEU B 112      28.347 -15.216  -6.673  1.00 93.21           H  
ATOM   4156 HD13 LEU B 112      27.582 -16.472  -7.677  1.00 93.21           H  
ATOM   4157  CD2 LEU B 112      28.581 -14.434  -9.224  1.00 93.21           C  
ATOM   4158 HD21 LEU B 112      28.745 -15.414  -9.672  1.00 93.21           H  
ATOM   4159 HD22 LEU B 112      29.425 -14.177  -8.584  1.00 93.21           H  
ATOM   4160 HD23 LEU B 112      28.497 -13.680 -10.007  1.00 93.21           H  
ATOM   4161  N   ALA B 113      23.926 -12.337  -9.503  1.00 92.50           N  
ATOM   4162  H   ALA B 113      23.617 -12.850 -10.317  1.00 92.50           H  
ATOM   4163  CA  ALA B 113      23.616 -10.916  -9.418  1.00 92.50           C  
ATOM   4164  HA  ALA B 113      24.433 -10.409  -8.906  1.00 92.50           H  
ATOM   4165  C   ALA B 113      22.337 -10.645  -8.608  1.00 92.50           C  
ATOM   4166  CB  ALA B 113      23.525 -10.356 -10.837  1.00 92.50           C  
ATOM   4167  HB1 ALA B 113      24.473 -10.497 -11.356  1.00 92.50           H  
ATOM   4168  HB2 ALA B 113      22.728 -10.854 -11.390  1.00 92.50           H  
ATOM   4169  HB3 ALA B 113      23.303  -9.290 -10.777  1.00 92.50           H  
ATOM   4170  O   ALA B 113      22.257  -9.628  -7.931  1.00 92.50           O  
ATOM   4171  N   MET B 114      21.349 -11.539  -8.669  1.00 95.42           N  
ATOM   4172  H   MET B 114      21.489 -12.342  -9.266  1.00 95.42           H  
ATOM   4173  CA  MET B 114      20.045 -11.411  -8.020  1.00 95.42           C  
ATOM   4174  HA  MET B 114      19.569 -10.494  -8.368  1.00 95.42           H  
ATOM   4175  C   MET B 114      20.145 -11.333  -6.497  1.00 95.42           C  
ATOM   4176  CB  MET B 114      19.151 -12.610  -8.380  1.00 95.42           C  
ATOM   4177  HB2 MET B 114      18.565 -12.885  -7.504  1.00 95.42           H  
ATOM   4178  HB3 MET B 114      19.768 -13.470  -8.642  1.00 95.42           H  
ATOM   4179  O   MET B 114      20.740 -12.204  -5.849  1.00 95.42           O  
ATOM   4180  CG  MET B 114      18.168 -12.316  -9.514  1.00 95.42           C  
ATOM   4181  HG2 MET B 114      18.727 -11.909 -10.357  1.00 95.42           H  
ATOM   4182  HG3 MET B 114      17.449 -11.566  -9.182  1.00 95.42           H  
ATOM   4183  SD  MET B 114      17.272 -13.784 -10.097  1.00 95.42           S  
ATOM   4184  CE  MET B 114      16.263 -14.215  -8.656  1.00 95.42           C  
ATOM   4185  HE1 MET B 114      16.860 -14.160  -7.746  1.00 95.42           H  
ATOM   4186  HE2 MET B 114      15.860 -15.221  -8.772  1.00 95.42           H  
ATOM   4187  HE3 MET B 114      15.442 -13.504  -8.568  1.00 95.42           H  
ATOM   4188  N   ASP B 115      19.424 -10.365  -5.926  1.00 96.44           N  
ATOM   4189  H   ASP B 115      18.966  -9.673  -6.502  1.00 96.44           H  
ATOM   4190  CA  ASP B 115      19.173 -10.302  -4.491  1.00 96.44           C  
ATOM   4191  HA  ASP B 115      20.129 -10.089  -4.012  1.00 96.44           H  
ATOM   4192  C   ASP B 115      18.618 -11.662  -4.002  1.00 96.44           C  
ATOM   4193  CB  ASP B 115      18.227  -9.123  -4.172  1.00 96.44           C  
ATOM   4194  HB2 ASP B 115      18.681  -8.209  -4.556  1.00 96.44           H  
ATOM   4195  HB3 ASP B 115      17.282  -9.277  -4.693  1.00 96.44           H  
ATOM   4196  O   ASP B 115      17.630 -12.162  -4.563  1.00 96.44           O  
ATOM   4197  CG  ASP B 115      17.936  -8.914  -2.676  1.00 96.44           C  
ATOM   4198  OD1 ASP B 115      18.310  -9.787  -1.867  1.00 96.44           O  
ATOM   4199  OD2 ASP B 115      17.289  -7.906  -2.319  1.00 96.44           O  
ATOM   4200  N   PRO B 116      19.233 -12.299  -2.983  1.00 97.54           N  
ATOM   4201  CA  PRO B 116      18.706 -13.518  -2.369  1.00 97.54           C  
ATOM   4202  HA  PRO B 116      18.778 -14.340  -3.081  1.00 97.54           H  
ATOM   4203  C   PRO B 116      17.237 -13.410  -1.938  1.00 97.54           C  
ATOM   4204  CB  PRO B 116      19.627 -13.815  -1.179  1.00 97.54           C  
ATOM   4205  HB2 PRO B 116      19.077 -14.185  -0.313  1.00 97.54           H  
ATOM   4206  HB3 PRO B 116      20.377 -14.546  -1.479  1.00 97.54           H  
ATOM   4207  O   PRO B 116      16.542 -14.424  -1.951  1.00 97.54           O  
ATOM   4208  CG  PRO B 116      20.309 -12.481  -0.888  1.00 97.54           C  
ATOM   4209  HG2 PRO B 116      21.284 -12.612  -0.418  1.00 97.54           H  
ATOM   4210  HG3 PRO B 116      19.660 -11.860  -0.271  1.00 97.54           H  
ATOM   4211  CD  PRO B 116      20.424 -11.860  -2.269  1.00 97.54           C  
ATOM   4212  HD2 PRO B 116      20.490 -10.777  -2.159  1.00 97.54           H  
ATOM   4213  HD3 PRO B 116      21.312 -12.234  -2.778  1.00 97.54           H  
ATOM   4214  N   GLN B 117      16.717 -12.213  -1.644  1.00 98.20           N  
ATOM   4215  H   GLN B 117      17.319 -11.402  -1.653  1.00 98.20           H  
ATOM   4216  CA  GLN B 117      15.288 -12.021  -1.375  1.00 98.20           C  
ATOM   4217  HA  GLN B 117      15.008 -12.649  -0.529  1.00 98.20           H  
ATOM   4218  C   GLN B 117      14.407 -12.442  -2.564  1.00 98.20           C  
ATOM   4219  CB  GLN B 117      15.012 -10.557  -1.003  1.00 98.20           C  
ATOM   4220  HB2 GLN B 117      15.294  -9.909  -1.833  1.00 98.20           H  
ATOM   4221  HB3 GLN B 117      13.943 -10.437  -0.826  1.00 98.20           H  
ATOM   4222  O   GLN B 117      13.416 -13.144  -2.369  1.00 98.20           O  
ATOM   4223  CG  GLN B 117      15.766 -10.131   0.263  1.00 98.20           C  
ATOM   4224  HG2 GLN B 117      16.839 -10.103   0.072  1.00 98.20           H  
ATOM   4225  HG3 GLN B 117      15.578 -10.861   1.050  1.00 98.20           H  
ATOM   4226  CD  GLN B 117      15.344  -8.765   0.773  1.00 98.20           C  
ATOM   4227  NE2 GLN B 117      15.478  -7.717  -0.010  1.00 98.20           N  
ATOM   4228 HE21 GLN B 117      15.180  -6.834   0.381  1.00 98.20           H  
ATOM   4229 HE22 GLN B 117      15.985  -7.792  -0.880  1.00 98.20           H  
ATOM   4230  OE1 GLN B 117      14.915  -8.636   1.907  1.00 98.20           O  
ATOM   4231  N   GLN B 118      14.786 -12.095  -3.802  1.00 97.97           N  
ATOM   4232  H   GLN B 118      15.666 -11.614  -3.917  1.00 97.97           H  
ATOM   4233  CA  GLN B 118      14.048 -12.515  -5.002  1.00 97.97           C  
ATOM   4234  HA  GLN B 118      12.995 -12.264  -4.875  1.00 97.97           H  
ATOM   4235  C   GLN B 118      14.136 -14.036  -5.211  1.00 97.97           C  
ATOM   4236  CB  GLN B 118      14.575 -11.799  -6.261  1.00 97.97           C  
ATOM   4237  HB2 GLN B 118      13.992 -12.160  -7.107  1.00 97.97           H  
ATOM   4238  HB3 GLN B 118      15.616 -12.076  -6.427  1.00 97.97           H  
ATOM   4239  O   GLN B 118      13.154 -14.668  -5.598  1.00 97.97           O  
ATOM   4240  CG  GLN B 118      14.474 -10.263  -6.232  1.00 97.97           C  
ATOM   4241  HG2 GLN B 118      15.150  -9.873  -5.471  1.00 97.97           H  
ATOM   4242  HG3 GLN B 118      13.461  -9.971  -5.956  1.00 97.97           H  
ATOM   4243  CD  GLN B 118      14.823  -9.608  -7.576  1.00 97.97           C  
ATOM   4244  NE2 GLN B 118      14.903  -8.298  -7.639  1.00 97.97           N  
ATOM   4245 HE21 GLN B 118      15.220  -7.881  -8.502  1.00 97.97           H  
ATOM   4246 HE22 GLN B 118      14.707  -7.708  -6.843  1.00 97.97           H  
ATOM   4247  OE1 GLN B 118      15.005 -10.254  -8.604  1.00 97.97           O  
ATOM   4248  N   ARG B 119      15.307 -14.629  -4.935  1.00 98.18           N  
ATOM   4249  H   ARG B 119      16.048 -14.040  -4.585  1.00 98.18           H  
ATOM   4250  CA  ARG B 119      15.550 -16.079  -5.053  1.00 98.18           C  
ATOM   4251  HA  ARG B 119      15.259 -16.421  -6.046  1.00 98.18           H  
ATOM   4252  C   ARG B 119      14.682 -16.880  -4.084  1.00 98.18           C  
ATOM   4253  CB  ARG B 119      17.045 -16.381  -4.836  1.00 98.18           C  
ATOM   4254  HB2 ARG B 119      17.181 -17.461  -4.783  1.00 98.18           H  
ATOM   4255  HB3 ARG B 119      17.385 -15.959  -3.890  1.00 98.18           H  
ATOM   4256  O   ARG B 119      13.969 -17.789  -4.499  1.00 98.18           O  
ATOM   4257  CG  ARG B 119      17.889 -15.821  -5.989  1.00 98.18           C  
ATOM   4258  HG2 ARG B 119      17.457 -16.180  -6.923  1.00 98.18           H  
ATOM   4259  HG3 ARG B 119      17.850 -14.732  -5.970  1.00 98.18           H  
ATOM   4260  CD  ARG B 119      19.352 -16.259  -5.967  1.00 98.18           C  
ATOM   4261  HD2 ARG B 119      19.398 -17.306  -5.669  1.00 98.18           H  
ATOM   4262  HD3 ARG B 119      19.743 -16.177  -6.981  1.00 98.18           H  
ATOM   4263  NE  ARG B 119      20.186 -15.421  -5.091  1.00 98.18           N  
ATOM   4264  HE  ARG B 119      20.017 -14.425  -5.111  1.00 98.18           H  
ATOM   4265  NH1 ARG B 119      21.709 -17.041  -4.547  1.00 98.18           N  
ATOM   4266 HH11 ARG B 119      22.441 -17.402  -3.951  1.00 98.18           H  
ATOM   4267 HH12 ARG B 119      21.117 -17.717  -5.007  1.00 98.18           H  
ATOM   4268  NH2 ARG B 119      22.012 -14.937  -3.842  1.00 98.18           N  
ATOM   4269 HH21 ARG B 119      21.799 -13.961  -3.990  1.00 98.18           H  
ATOM   4270 HH22 ARG B 119      22.911 -15.213  -3.473  1.00 98.18           H  
ATOM   4271  CZ  ARG B 119      21.296 -15.806  -4.492  1.00 98.18           C  
ATOM   4272  N   LEU B 120      14.686 -16.490  -2.810  1.00 98.17           N  
ATOM   4273  H   LEU B 120      15.298 -15.730  -2.548  1.00 98.17           H  
ATOM   4274  CA  LEU B 120      13.890 -17.135  -1.768  1.00 98.17           C  
ATOM   4275  HA  LEU B 120      14.112 -18.203  -1.754  1.00 98.17           H  
ATOM   4276  C   LEU B 120      12.389 -17.010  -2.025  1.00 98.17           C  
ATOM   4277  CB  LEU B 120      14.240 -16.505  -0.414  1.00 98.17           C  
ATOM   4278  HB2 LEU B 120      14.200 -15.420  -0.515  1.00 98.17           H  
ATOM   4279  HB3 LEU B 120      13.477 -16.793   0.310  1.00 98.17           H  
ATOM   4280  O   LEU B 120      11.660 -17.983  -1.858  1.00 98.17           O  
ATOM   4281  CG  LEU B 120      15.609 -16.914   0.150  1.00 98.17           C  
ATOM   4282  HG  LEU B 120      16.398 -16.689  -0.568  1.00 98.17           H  
ATOM   4283  CD1 LEU B 120      15.853 -16.112   1.423  1.00 98.17           C  
ATOM   4284 HD11 LEU B 120      15.745 -15.052   1.193  1.00 98.17           H  
ATOM   4285 HD12 LEU B 120      15.123 -16.381   2.186  1.00 98.17           H  
ATOM   4286 HD13 LEU B 120      16.863 -16.298   1.788  1.00 98.17           H  
ATOM   4287  CD2 LEU B 120      15.667 -18.398   0.514  1.00 98.17           C  
ATOM   4288 HD21 LEU B 120      15.608 -18.994  -0.397  1.00 98.17           H  
ATOM   4289 HD22 LEU B 120      16.616 -18.614   1.005  1.00 98.17           H  
ATOM   4290 HD23 LEU B 120      14.836 -18.640   1.176  1.00 98.17           H  
ATOM   4291  N   VAL B 121      11.921 -15.838  -2.459  1.00 98.29           N  
ATOM   4292  H   VAL B 121      12.554 -15.056  -2.552  1.00 98.29           H  
ATOM   4293  CA  VAL B 121      10.497 -15.639  -2.751  1.00 98.29           C  
ATOM   4294  HA  VAL B 121       9.924 -15.954  -1.879  1.00 98.29           H  
ATOM   4295  C   VAL B 121      10.031 -16.536  -3.898  1.00 98.29           C  
ATOM   4296  CB  VAL B 121      10.191 -14.150  -2.991  1.00 98.29           C  
ATOM   4297  HB  VAL B 121      10.924 -13.732  -3.680  1.00 98.29           H  
ATOM   4298  O   VAL B 121       8.927 -17.064  -3.807  1.00 98.29           O  
ATOM   4299  CG1 VAL B 121       8.792 -13.911  -3.562  1.00 98.29           C  
ATOM   4300 HG11 VAL B 121       8.039 -14.361  -2.916  1.00 98.29           H  
ATOM   4301 HG12 VAL B 121       8.603 -12.842  -3.653  1.00 98.29           H  
ATOM   4302 HG13 VAL B 121       8.727 -14.356  -4.555  1.00 98.29           H  
ATOM   4303  CG2 VAL B 121      10.258 -13.404  -1.654  1.00 98.29           C  
ATOM   4304 HG21 VAL B 121       9.461 -13.743  -0.992  1.00 98.29           H  
ATOM   4305 HG22 VAL B 121      10.144 -12.333  -1.825  1.00 98.29           H  
ATOM   4306 HG23 VAL B 121      11.216 -13.577  -1.166  1.00 98.29           H  
ATOM   4307  N   LEU B 122      10.843 -16.782  -4.933  1.00 98.23           N  
ATOM   4308  H   LEU B 122      11.750 -16.338  -4.957  1.00 98.23           H  
ATOM   4309  CA  LEU B 122      10.484 -17.715  -6.011  1.00 98.23           C  
ATOM   4310  HA  LEU B 122       9.529 -17.407  -6.437  1.00 98.23           H  
ATOM   4311  C   LEU B 122      10.274 -19.150  -5.506  1.00 98.23           C  
ATOM   4312  CB  LEU B 122      11.567 -17.696  -7.103  1.00 98.23           C  
ATOM   4313  HB2 LEU B 122      12.548 -17.722  -6.629  1.00 98.23           H  
ATOM   4314  HB3 LEU B 122      11.475 -18.604  -7.698  1.00 98.23           H  
ATOM   4315  O   LEU B 122       9.232 -19.746  -5.784  1.00 98.23           O  
ATOM   4316  CG  LEU B 122      11.504 -16.499  -8.063  1.00 98.23           C  
ATOM   4317  HG  LEU B 122      11.522 -15.563  -7.504  1.00 98.23           H  
ATOM   4318  CD1 LEU B 122      12.727 -16.555  -8.978  1.00 98.23           C  
ATOM   4319 HD11 LEU B 122      12.763 -17.519  -9.487  1.00 98.23           H  
ATOM   4320 HD12 LEU B 122      13.630 -16.424  -8.381  1.00 98.23           H  
ATOM   4321 HD13 LEU B 122      12.665 -15.764  -9.725  1.00 98.23           H  
ATOM   4322  CD2 LEU B 122      10.249 -16.529  -8.941  1.00 98.23           C  
ATOM   4323 HD21 LEU B 122       9.356 -16.408  -8.328  1.00 98.23           H  
ATOM   4324 HD22 LEU B 122      10.190 -17.475  -9.478  1.00 98.23           H  
ATOM   4325 HD23 LEU B 122      10.273 -15.711  -9.661  1.00 98.23           H  
ATOM   4326  N   GLU B 123      11.231 -19.685  -4.743  1.00 98.27           N  
ATOM   4327  H   GLU B 123      12.057 -19.136  -4.548  1.00 98.27           H  
ATOM   4328  CA  GLU B 123      11.145 -21.042  -4.183  1.00 98.27           C  
ATOM   4329  HA  GLU B 123      10.978 -21.763  -4.984  1.00 98.27           H  
ATOM   4330  C   GLU B 123       9.954 -21.186  -3.237  1.00 98.27           C  
ATOM   4331  CB  GLU B 123      12.457 -21.413  -3.471  1.00 98.27           C  
ATOM   4332  HB2 GLU B 123      12.762 -20.599  -2.813  1.00 98.27           H  
ATOM   4333  HB3 GLU B 123      12.292 -22.307  -2.870  1.00 98.27           H  
ATOM   4334  O   GLU B 123       9.114 -22.067  -3.415  1.00 98.27           O  
ATOM   4335  CG  GLU B 123      13.564 -21.711  -4.490  1.00 98.27           C  
ATOM   4336  HG2 GLU B 123      13.723 -20.828  -5.109  1.00 98.27           H  
ATOM   4337  HG3 GLU B 123      13.212 -22.522  -5.129  1.00 98.27           H  
ATOM   4338  CD  GLU B 123      14.905 -22.135  -3.873  1.00 98.27           C  
ATOM   4339  OE1 GLU B 123      15.797 -22.532  -4.653  1.00 98.27           O  
ATOM   4340  OE2 GLU B 123      15.071 -22.056  -2.632  1.00 98.27           O  
ATOM   4341  N   VAL B 124       9.815 -20.263  -2.286  1.00 98.37           N  
ATOM   4342  H   VAL B 124      10.520 -19.545  -2.203  1.00 98.37           H  
ATOM   4343  CA  VAL B 124       8.749 -20.326  -1.280  1.00 98.37           C  
ATOM   4344  HA  VAL B 124       8.730 -21.337  -0.871  1.00 98.37           H  
ATOM   4345  C   VAL B 124       7.367 -20.088  -1.906  1.00 98.37           C  
ATOM   4346  CB  VAL B 124       9.082 -19.367  -0.123  1.00 98.37           C  
ATOM   4347  HB  VAL B 124       9.205 -18.353  -0.504  1.00 98.37           H  
ATOM   4348  O   VAL B 124       6.383 -20.687  -1.475  1.00 98.37           O  
ATOM   4349  CG1 VAL B 124       8.015 -19.354   0.969  1.00 98.37           C  
ATOM   4350 HG11 VAL B 124       8.269 -18.626   1.739  1.00 98.37           H  
ATOM   4351 HG12 VAL B 124       7.953 -20.347   1.414  1.00 98.37           H  
ATOM   4352 HG13 VAL B 124       7.049 -19.091   0.540  1.00 98.37           H  
ATOM   4353  CG2 VAL B 124      10.374 -19.829   0.567  1.00 98.37           C  
ATOM   4354 HG21 VAL B 124      10.288 -20.879   0.845  1.00 98.37           H  
ATOM   4355 HG22 VAL B 124      10.549 -19.246   1.471  1.00 98.37           H  
ATOM   4356 HG23 VAL B 124      11.233 -19.721  -0.096  1.00 98.37           H  
ATOM   4357  N   SER B 125       7.271 -19.295  -2.979  1.00 98.52           N  
ATOM   4358  H   SER B 125       8.103 -18.825  -3.308  1.00 98.52           H  
ATOM   4359  CA  SER B 125       6.029 -19.170  -3.759  1.00 98.52           C  
ATOM   4360  HA  SER B 125       5.214 -18.898  -3.089  1.00 98.52           H  
ATOM   4361  C   SER B 125       5.646 -20.488  -4.434  1.00 98.52           C  
ATOM   4362  CB  SER B 125       6.145 -18.084  -4.833  1.00 98.52           C  
ATOM   4363  HB2 SER B 125       5.220 -18.045  -5.408  1.00 98.52           H  
ATOM   4364  HB3 SER B 125       6.963 -18.325  -5.513  1.00 98.52           H  
ATOM   4365  O   SER B 125       4.479 -20.875  -4.391  1.00 98.52           O  
ATOM   4366  OG  SER B 125       6.379 -16.821  -4.251  1.00 98.52           O  
ATOM   4367  HG  SER B 125       7.302 -16.815  -3.988  1.00 98.52           H  
ATOM   4368  N   TRP B 126       6.611 -21.205  -5.027  1.00 98.18           N  
ATOM   4369  H   TRP B 126       7.562 -20.871  -4.985  1.00 98.18           H  
ATOM   4370  CA  TRP B 126       6.363 -22.521  -5.630  1.00 98.18           C  
ATOM   4371  HA  TRP B 126       5.579 -22.428  -6.382  1.00 98.18           H  
ATOM   4372  C   TRP B 126       5.865 -23.528  -4.588  1.00 98.18           C  
ATOM   4373  CB  TRP B 126       7.639 -23.040  -6.313  1.00 98.18           C  
ATOM   4374  HB2 TRP B 126       7.977 -22.304  -7.043  1.00 98.18           H  
ATOM   4375  HB3 TRP B 126       8.433 -23.155  -5.575  1.00 98.18           H  
ATOM   4376  O   TRP B 126       4.851 -24.199  -4.793  1.00 98.18           O  
ATOM   4377  CG  TRP B 126       7.455 -24.354  -7.006  1.00 98.18           C  
ATOM   4378  CD1 TRP B 126       7.500 -25.574  -6.421  1.00 98.18           C  
ATOM   4379  HD1 TRP B 126       7.695 -25.751  -5.373  1.00 98.18           H  
ATOM   4380  CD2 TRP B 126       7.125 -24.601  -8.403  1.00 98.18           C  
ATOM   4381  CE2 TRP B 126       6.921 -26.001  -8.580  1.00 98.18           C  
ATOM   4382  CE3 TRP B 126       6.964 -23.777  -9.536  1.00 98.18           C  
ATOM   4383  HE3 TRP B 126       7.127 -22.715  -9.426  1.00 98.18           H  
ATOM   4384  NE1 TRP B 126       7.175 -26.549  -7.343  1.00 98.18           N  
ATOM   4385  HE1 TRP B 126       7.039 -27.517  -7.086  1.00 98.18           H  
ATOM   4386  CH2 TRP B 126       6.434 -25.707 -10.937  1.00 98.18           C  
ATOM   4387  HH2 TRP B 126       6.202 -26.111 -11.911  1.00 98.18           H  
ATOM   4388  CZ2 TRP B 126       6.557 -26.553  -9.818  1.00 98.18           C  
ATOM   4389  HZ2 TRP B 126       6.422 -27.622  -9.889  1.00 98.18           H  
ATOM   4390  CZ3 TRP B 126       6.632 -24.321 -10.792  1.00 98.18           C  
ATOM   4391  HZ3 TRP B 126       6.536 -23.668 -11.647  1.00 98.18           H  
ATOM   4392  N   GLU B 127       6.542 -23.589  -3.442  1.00 97.91           N  
ATOM   4393  H   GLU B 127       7.377 -23.028  -3.351  1.00 97.91           H  
ATOM   4394  CA  GLU B 127       6.178 -24.463  -2.327  1.00 97.91           C  
ATOM   4395  HA  GLU B 127       6.181 -25.500  -2.664  1.00 97.91           H  
ATOM   4396  C   GLU B 127       4.772 -24.153  -1.786  1.00 97.91           C  
ATOM   4397  CB  GLU B 127       7.216 -24.304  -1.207  1.00 97.91           C  
ATOM   4398  HB2 GLU B 127       7.300 -23.242  -0.977  1.00 97.91           H  
ATOM   4399  HB3 GLU B 127       6.853 -24.818  -0.317  1.00 97.91           H  
ATOM   4400  O   GLU B 127       4.020 -25.077  -1.473  1.00 97.91           O  
ATOM   4401  CG  GLU B 127       8.608 -24.867  -1.558  1.00 97.91           C  
ATOM   4402  HG2 GLU B 127       8.536 -25.954  -1.599  1.00 97.91           H  
ATOM   4403  HG3 GLU B 127       8.907 -24.521  -2.547  1.00 97.91           H  
ATOM   4404  CD  GLU B 127       9.692 -24.463  -0.537  1.00 97.91           C  
ATOM   4405  OE1 GLU B 127      10.875 -24.821  -0.757  1.00 97.91           O  
ATOM   4406  OE2 GLU B 127       9.340 -23.814   0.476  1.00 97.91           O  
ATOM   4407  N   ALA B 128       4.372 -22.877  -1.713  1.00 98.35           N  
ATOM   4408  H   ALA B 128       5.034 -22.150  -1.943  1.00 98.35           H  
ATOM   4409  CA  ALA B 128       3.038 -22.490  -1.251  1.00 98.35           C  
ATOM   4410  HA  ALA B 128       2.892 -22.904  -0.253  1.00 98.35           H  
ATOM   4411  C   ALA B 128       1.917 -23.055  -2.145  1.00 98.35           C  
ATOM   4412  CB  ALA B 128       2.964 -20.962  -1.143  1.00 98.35           C  
ATOM   4413  HB1 ALA B 128       1.991 -20.667  -0.751  1.00 98.35           H  
ATOM   4414  HB2 ALA B 128       3.741 -20.597  -0.472  1.00 98.35           H  
ATOM   4415  HB3 ALA B 128       3.102 -20.508  -2.125  1.00 98.35           H  
ATOM   4416  O   ALA B 128       0.909 -23.533  -1.620  1.00 98.35           O  
ATOM   4417  N   PHE B 129       2.106 -23.073  -3.471  1.00 97.48           N  
ATOM   4418  H   PHE B 129       2.956 -22.670  -3.839  1.00 97.48           H  
ATOM   4419  CA  PHE B 129       1.170 -23.714  -4.407  1.00 97.48           C  
ATOM   4420  HA  PHE B 129       0.165 -23.330  -4.232  1.00 97.48           H  
ATOM   4421  C   PHE B 129       1.110 -25.229  -4.221  1.00 97.48           C  
ATOM   4422  CB  PHE B 129       1.574 -23.413  -5.852  1.00 97.48           C  
ATOM   4423  HB2 PHE B 129       1.127 -24.162  -6.505  1.00 97.48           H  
ATOM   4424  HB3 PHE B 129       2.656 -23.497  -5.952  1.00 97.48           H  
ATOM   4425  O   PHE B 129       0.024 -25.798  -4.097  1.00 97.48           O  
ATOM   4426  CG  PHE B 129       1.115 -22.070  -6.351  1.00 97.48           C  
ATOM   4427  CD1 PHE B 129      -0.249 -21.855  -6.611  1.00 97.48           C  
ATOM   4428  HD1 PHE B 129      -0.965 -22.646  -6.444  1.00 97.48           H  
ATOM   4429  CD2 PHE B 129       2.045 -21.047  -6.580  1.00 97.48           C  
ATOM   4430  HD2 PHE B 129       3.097 -21.215  -6.406  1.00 97.48           H  
ATOM   4431  CE1 PHE B 129      -0.689 -20.608  -7.076  1.00 97.48           C  
ATOM   4432  HE1 PHE B 129      -1.737 -20.443  -7.283  1.00 97.48           H  
ATOM   4433  CE2 PHE B 129       1.604 -19.798  -7.032  1.00 97.48           C  
ATOM   4434  HE2 PHE B 129       2.329 -19.016  -7.202  1.00 97.48           H  
ATOM   4435  CZ  PHE B 129       0.235 -19.570  -7.268  1.00 97.48           C  
ATOM   4436  HZ  PHE B 129      -0.111 -18.603  -7.602  1.00 97.48           H  
ATOM   4437  N   GLU B 130       2.269 -25.890  -4.143  1.00 95.40           N  
ATOM   4438  H   GLU B 130       3.132 -25.376  -4.250  1.00 95.40           H  
ATOM   4439  CA  GLU B 130       2.317 -27.340  -3.941  1.00 95.40           C  
ATOM   4440  HA  GLU B 130       1.784 -27.825  -4.759  1.00 95.40           H  
ATOM   4441  C   GLU B 130       1.630 -27.759  -2.637  1.00 95.40           C  
ATOM   4442  CB  GLU B 130       3.767 -27.834  -3.921  1.00 95.40           C  
ATOM   4443  HB2 GLU B 130       4.358 -27.227  -3.235  1.00 95.40           H  
ATOM   4444  HB3 GLU B 130       3.768 -28.861  -3.555  1.00 95.40           H  
ATOM   4445  O   GLU B 130       0.965 -28.801  -2.585  1.00 95.40           O  
ATOM   4446  CG  GLU B 130       4.406 -27.824  -5.314  1.00 95.40           C  
ATOM   4447  HG2 GLU B 130       4.578 -26.795  -5.630  1.00 95.40           H  
ATOM   4448  HG3 GLU B 130       3.708 -28.280  -6.015  1.00 95.40           H  
ATOM   4449  CD  GLU B 130       5.724 -28.609  -5.354  1.00 95.40           C  
ATOM   4450  OE1 GLU B 130       6.073 -29.069  -6.469  1.00 95.40           O  
ATOM   4451  OE2 GLU B 130       6.355 -28.798  -4.292  1.00 95.40           O  
ATOM   4452  N   ARG B 131       1.760 -26.942  -1.589  1.00 96.46           N  
ATOM   4453  H   ARG B 131       2.355 -26.134  -1.704  1.00 96.46           H  
ATOM   4454  CA  ARG B 131       1.127 -27.163  -0.285  1.00 96.46           C  
ATOM   4455  HA  ARG B 131       1.186 -28.222  -0.033  1.00 96.46           H  
ATOM   4456  C   ARG B 131      -0.368 -26.844  -0.276  1.00 96.46           C  
ATOM   4457  CB  ARG B 131       1.895 -26.369   0.776  1.00 96.46           C  
ATOM   4458  HB2 ARG B 131       1.347 -26.419   1.717  1.00 96.46           H  
ATOM   4459  HB3 ARG B 131       1.970 -25.325   0.471  1.00 96.46           H  
ATOM   4460  O   ARG B 131      -1.079 -27.437   0.525  1.00 96.46           O  
ATOM   4461  CG  ARG B 131       3.303 -26.963   0.976  1.00 96.46           C  
ATOM   4462  HG2 ARG B 131       3.211 -27.980   1.359  1.00 96.46           H  
ATOM   4463  HG3 ARG B 131       3.839 -27.020   0.029  1.00 96.46           H  
ATOM   4464  CD  ARG B 131       4.137 -26.133   1.950  1.00 96.46           C  
ATOM   4465  HD2 ARG B 131       5.156 -26.518   1.976  1.00 96.46           H  
ATOM   4466  HD3 ARG B 131       4.180 -25.105   1.591  1.00 96.46           H  
ATOM   4467  NE  ARG B 131       3.528 -26.179   3.282  1.00 96.46           N  
ATOM   4468  HE  ARG B 131       2.903 -25.413   3.488  1.00 96.46           H  
ATOM   4469  NH1 ARG B 131       4.628 -28.000   4.162  1.00 96.46           N  
ATOM   4470 HH11 ARG B 131       4.771 -28.469   5.046  1.00 96.46           H  
ATOM   4471 HH12 ARG B 131       5.360 -27.931   3.471  1.00 96.46           H  
ATOM   4472  NH2 ARG B 131       2.836 -27.166   5.170  1.00 96.46           N  
ATOM   4473 HH21 ARG B 131       2.948 -27.875   5.881  1.00 96.46           H  
ATOM   4474 HH22 ARG B 131       2.016 -26.578   5.204  1.00 96.46           H  
ATOM   4475  CZ  ARG B 131       3.669 -27.123   4.185  1.00 96.46           C  
ATOM   4476  N   ALA B 132      -0.848 -25.995  -1.185  1.00 96.65           N  
ATOM   4477  H   ALA B 132      -0.196 -25.499  -1.775  1.00 96.65           H  
ATOM   4478  CA  ALA B 132      -2.279 -25.782  -1.425  1.00 96.65           C  
ATOM   4479  HA  ALA B 132      -2.795 -25.755  -0.466  1.00 96.65           H  
ATOM   4480  C   ALA B 132      -2.936 -26.906  -2.251  1.00 96.65           C  
ATOM   4481  CB  ALA B 132      -2.464 -24.425  -2.117  1.00 96.65           C  
ATOM   4482  HB1 ALA B 132      -2.035 -24.448  -3.118  1.00 96.65           H  
ATOM   4483  HB2 ALA B 132      -3.528 -24.201  -2.195  1.00 96.65           H  
ATOM   4484  HB3 ALA B 132      -1.982 -23.634  -1.542  1.00 96.65           H  
ATOM   4485  O   ALA B 132      -4.152 -26.914  -2.427  1.00 96.65           O  
ATOM   4486  N   GLY B 133      -2.146 -27.839  -2.801  1.00 95.51           N  
ATOM   4487  H   GLY B 133      -1.152 -27.782  -2.632  1.00 95.51           H  
ATOM   4488  CA  GLY B 133      -2.641 -28.828  -3.761  1.00 95.51           C  
ATOM   4489  HA2 GLY B 133      -1.893 -29.612  -3.875  1.00 95.51           H  
ATOM   4490  HA3 GLY B 133      -3.561 -29.274  -3.383  1.00 95.51           H  
ATOM   4491  C   GLY B 133      -2.929 -28.235  -5.145  1.00 95.51           C  
ATOM   4492  O   GLY B 133      -3.657 -28.838  -5.929  1.00 95.51           O  
ATOM   4493  N   ILE B 134      -2.346 -27.075  -5.463  1.00 95.12           N  
ATOM   4494  H   ILE B 134      -1.709 -26.657  -4.800  1.00 95.12           H  
ATOM   4495  CA  ILE B 134      -2.547 -26.372  -6.731  1.00 95.12           C  
ATOM   4496  HA  ILE B 134      -3.388 -26.821  -7.259  1.00 95.12           H  
ATOM   4497  C   ILE B 134      -1.300 -26.539  -7.594  1.00 95.12           C  
ATOM   4498  CB  ILE B 134      -2.909 -24.893  -6.488  1.00 95.12           C  
ATOM   4499  HB  ILE B 134      -2.122 -24.449  -5.879  1.00 95.12           H  
ATOM   4500  O   ILE B 134      -0.181 -26.247  -7.177  1.00 95.12           O  
ATOM   4501  CG1 ILE B 134      -4.242 -24.795  -5.710  1.00 95.12           C  
ATOM   4502 HG12 ILE B 134      -5.058 -25.170  -6.328  1.00 95.12           H  
ATOM   4503 HG13 ILE B 134      -4.191 -25.413  -4.814  1.00 95.12           H  
ATOM   4504  CG2 ILE B 134      -3.001 -24.123  -7.824  1.00 95.12           C  
ATOM   4505 HG21 ILE B 134      -3.256 -23.079  -7.641  1.00 95.12           H  
ATOM   4506 HG22 ILE B 134      -3.770 -24.560  -8.461  1.00 95.12           H  
ATOM   4507 HG23 ILE B 134      -2.045 -24.130  -8.347  1.00 95.12           H  
ATOM   4508  CD1 ILE B 134      -4.576 -23.376  -5.245  1.00 95.12           C  
ATOM   4509 HD11 ILE B 134      -3.706 -22.952  -4.744  1.00 95.12           H  
ATOM   4510 HD12 ILE B 134      -4.862 -22.748  -6.088  1.00 95.12           H  
ATOM   4511 HD13 ILE B 134      -5.404 -23.413  -4.537  1.00 95.12           H  
ATOM   4512  N   LYS B 135      -1.494 -26.986  -8.835  1.00 94.16           N  
ATOM   4513  H   LYS B 135      -2.445 -27.174  -9.119  1.00 94.16           H  
ATOM   4514  CA  LYS B 135      -0.412 -27.138  -9.810  1.00 94.16           C  
ATOM   4515  HA  LYS B 135       0.428 -27.611  -9.302  1.00 94.16           H  
ATOM   4516  C   LYS B 135      -0.016 -25.746 -10.321  1.00 94.16           C  
ATOM   4517  CB  LYS B 135      -0.911 -28.066 -10.929  1.00 94.16           C  
ATOM   4518  HB2 LYS B 135      -1.461 -27.496 -11.678  1.00 94.16           H  
ATOM   4519  HB3 LYS B 135      -1.603 -28.788 -10.494  1.00 94.16           H  
ATOM   4520  O   LYS B 135      -0.854 -25.117 -10.967  1.00 94.16           O  
ATOM   4521  CG  LYS B 135       0.206 -28.867 -11.600  1.00 94.16           C  
ATOM   4522  HG2 LYS B 135       0.958 -28.197 -12.019  1.00 94.16           H  
ATOM   4523  HG3 LYS B 135       0.671 -29.490 -10.836  1.00 94.16           H  
ATOM   4524  CD  LYS B 135      -0.394 -29.746 -12.717  1.00 94.16           C  
ATOM   4525  HD2 LYS B 135      -0.356 -29.220 -13.670  1.00 94.16           H  
ATOM   4526  HD3 LYS B 135      -1.433 -29.978 -12.482  1.00 94.16           H  
ATOM   4527  CE  LYS B 135       0.376 -31.056 -12.786  1.00 94.16           C  
ATOM   4528  HE2 LYS B 135       1.399 -30.881 -13.116  1.00 94.16           H  
ATOM   4529  HE3 LYS B 135       0.393 -31.419 -11.758  1.00 94.16           H  
ATOM   4530  NZ  LYS B 135      -0.249 -32.124 -13.594  1.00 94.16           N  
ATOM   4531  HZ1 LYS B 135       0.261 -32.986 -13.462  1.00 94.16           H  
ATOM   4532  HZ2 LYS B 135      -1.181 -32.310 -13.251  1.00 94.16           H  
ATOM   4533  HZ3 LYS B 135      -0.293 -31.891 -14.576  1.00 94.16           H  
ATOM   4534  N   PRO B 136       1.221 -25.254 -10.140  1.00 92.15           N  
ATOM   4535  CA  PRO B 136       1.562 -23.882 -10.531  1.00 92.15           C  
ATOM   4536  HA  PRO B 136       0.987 -23.192  -9.913  1.00 92.15           H  
ATOM   4537  C   PRO B 136       1.301 -23.553 -12.008  1.00 92.15           C  
ATOM   4538  CB  PRO B 136       3.040 -23.731 -10.192  1.00 92.15           C  
ATOM   4539  HB2 PRO B 136       3.244 -22.703  -9.894  1.00 92.15           H  
ATOM   4540  HB3 PRO B 136       3.664 -24.027 -11.036  1.00 92.15           H  
ATOM   4541  O   PRO B 136       0.865 -22.460 -12.340  1.00 92.15           O  
ATOM   4542  CG  PRO B 136       3.248 -24.703  -9.035  1.00 92.15           C  
ATOM   4543  HG2 PRO B 136       4.282 -25.040  -8.961  1.00 92.15           H  
ATOM   4544  HG3 PRO B 136       2.940 -24.226  -8.104  1.00 92.15           H  
ATOM   4545  CD  PRO B 136       2.300 -25.851  -9.363  1.00 92.15           C  
ATOM   4546  HD2 PRO B 136       2.815 -26.599  -9.966  1.00 92.15           H  
ATOM   4547  HD3 PRO B 136       1.943 -26.301  -8.437  1.00 92.15           H  
ATOM   4548  N   GLY B 137       1.492 -24.519 -12.913  1.00 91.19           N  
ATOM   4549  H   GLY B 137       1.871 -25.403 -12.603  1.00 91.19           H  
ATOM   4550  CA  GLY B 137       1.183 -24.329 -14.334  1.00 91.19           C  
ATOM   4551  HA2 GLY B 137       1.710 -23.446 -14.698  1.00 91.19           H  
ATOM   4552  HA3 GLY B 137       1.535 -25.195 -14.894  1.00 91.19           H  
ATOM   4553  C   GLY B 137      -0.310 -24.144 -14.645  1.00 91.19           C  
ATOM   4554  O   GLY B 137      -0.633 -23.596 -15.692  1.00 91.19           O  
ATOM   4555  N   SER B 138      -1.216 -24.569 -13.754  1.00 92.21           N  
ATOM   4556  H   SER B 138      -0.889 -24.899 -12.857  1.00 92.21           H  
ATOM   4557  CA  SER B 138      -2.673 -24.454 -13.950  1.00 92.21           C  
ATOM   4558  HA  SER B 138      -2.900 -24.713 -14.984  1.00 92.21           H  
ATOM   4559  C   SER B 138      -3.217 -23.041 -13.735  1.00 92.21           C  
ATOM   4560  CB  SER B 138      -3.435 -25.441 -13.055  1.00 92.21           C  
ATOM   4561  HB2 SER B 138      -3.035 -26.444 -13.202  1.00 92.21           H  
ATOM   4562  HB3 SER B 138      -4.482 -25.446 -13.356  1.00 92.21           H  
ATOM   4563  O   SER B 138      -4.299 -22.730 -14.218  1.00 92.21           O  
ATOM   4564  OG  SER B 138      -3.369 -25.104 -11.682  1.00 92.21           O  
ATOM   4565  HG  SER B 138      -2.456 -25.025 -11.396  1.00 92.21           H  
ATOM   4566  N   VAL B 139      -2.455 -22.185 -13.050  1.00 92.83           N  
ATOM   4567  H   VAL B 139      -1.578 -22.516 -12.675  1.00 92.83           H  
ATOM   4568  CA  VAL B 139      -2.819 -20.788 -12.762  1.00 92.83           C  
ATOM   4569  HA  VAL B 139      -3.875 -20.653 -12.995  1.00 92.83           H  
ATOM   4570  C   VAL B 139      -2.078 -19.787 -13.660  1.00 92.83           C  
ATOM   4571  CB  VAL B 139      -2.659 -20.475 -11.261  1.00 92.83           C  
ATOM   4572  HB  VAL B 139      -2.790 -19.404 -11.103  1.00 92.83           H  
ATOM   4573  O   VAL B 139      -2.189 -18.575 -13.478  1.00 92.83           O  
ATOM   4574  CG1 VAL B 139      -3.719 -21.205 -10.429  1.00 92.83           C  
ATOM   4575 HG11 VAL B 139      -3.626 -22.285 -10.539  1.00 92.83           H  
ATOM   4576 HG12 VAL B 139      -4.712 -20.898 -10.757  1.00 92.83           H  
ATOM   4577 HG13 VAL B 139      -3.608 -20.937  -9.378  1.00 92.83           H  
ATOM   4578  CG2 VAL B 139      -1.282 -20.883 -10.727  1.00 92.83           C  
ATOM   4579 HG21 VAL B 139      -1.226 -21.962 -10.587  1.00 92.83           H  
ATOM   4580 HG22 VAL B 139      -0.505 -20.575 -11.426  1.00 92.83           H  
ATOM   4581 HG23 VAL B 139      -1.112 -20.393  -9.769  1.00 92.83           H  
ATOM   4582  N   ARG B 140      -1.339 -20.267 -14.666  1.00 93.66           N  
ATOM   4583  H   ARG B 140      -1.340 -21.266 -14.811  1.00 93.66           H  
ATOM   4584  CA  ARG B 140      -0.699 -19.413 -15.676  1.00 93.66           C  
ATOM   4585  HA  ARG B 140      -0.111 -18.654 -15.160  1.00 93.66           H  
ATOM   4586  C   ARG B 140      -1.766 -18.705 -16.519  1.00 93.66           C  
ATOM   4587  CB  ARG B 140       0.237 -20.275 -16.536  1.00 93.66           C  
ATOM   4588  HB2 ARG B 140      -0.356 -20.974 -17.125  1.00 93.66           H  
ATOM   4589  HB3 ARG B 140       0.882 -20.848 -15.870  1.00 93.66           H  
ATOM   4590  O   ARG B 140      -2.701 -19.343 -16.989  1.00 93.66           O  
ATOM   4591  CG  ARG B 140       1.123 -19.437 -17.470  1.00 93.66           C  
ATOM   4592  HG2 ARG B 140       0.509 -18.878 -18.175  1.00 93.66           H  
ATOM   4593  HG3 ARG B 140       1.702 -18.733 -16.872  1.00 93.66           H  
ATOM   4594  CD  ARG B 140       2.085 -20.346 -18.246  1.00 93.66           C  
ATOM   4595  HD2 ARG B 140       1.517 -20.872 -19.014  1.00 93.66           H  
ATOM   4596  HD3 ARG B 140       2.490 -21.098 -17.570  1.00 93.66           H  
ATOM   4597  NE  ARG B 140       3.186 -19.589 -18.884  1.00 93.66           N  
ATOM   4598  HE  ARG B 140       2.968 -19.123 -19.753  1.00 93.66           H  
ATOM   4599  NH1 ARG B 140       4.803 -19.971 -17.295  1.00 93.66           N  
ATOM   4600 HH11 ARG B 140       5.651 -19.640 -16.857  1.00 93.66           H  
ATOM   4601 HH12 ARG B 140       4.083 -20.330 -16.685  1.00 93.66           H  
ATOM   4602  NH2 ARG B 140       5.320 -18.812 -19.119  1.00 93.66           N  
ATOM   4603 HH21 ARG B 140       6.228 -18.644 -18.710  1.00 93.66           H  
ATOM   4604 HH22 ARG B 140       5.069 -18.345 -19.979  1.00 93.66           H  
ATOM   4605  CZ  ARG B 140       4.426 -19.468 -18.436  1.00 93.66           C  
ATOM   4606  N   GLY B 141      -1.607 -17.403 -16.737  1.00 93.36           N  
ATOM   4607  H   GLY B 141      -0.830 -16.929 -16.298  1.00 93.36           H  
ATOM   4608  CA  GLY B 141      -2.558 -16.562 -17.471  1.00 93.36           C  
ATOM   4609  HA2 GLY B 141      -2.057 -15.640 -17.767  1.00 93.36           H  
ATOM   4610  HA3 GLY B 141      -2.884 -17.079 -18.374  1.00 93.36           H  
ATOM   4611  C   GLY B 141      -3.805 -16.175 -16.672  1.00 93.36           C  
ATOM   4612  O   GLY B 141      -4.762 -15.679 -17.256  1.00 93.36           O  
ATOM   4613  N   THR B 142      -3.825 -16.425 -15.358  1.00 95.93           N  
ATOM   4614  H   THR B 142      -3.000 -16.814 -14.926  1.00 95.93           H  
ATOM   4615  CA  THR B 142      -4.930 -16.013 -14.479  1.00 95.93           C  
ATOM   4616  HA  THR B 142      -5.841 -15.932 -15.072  1.00 95.93           H  
ATOM   4617  C   THR B 142      -4.675 -14.637 -13.871  1.00 95.93           C  
ATOM   4618  CB  THR B 142      -5.212 -17.030 -13.362  1.00 95.93           C  
ATOM   4619  HB  THR B 142      -6.090 -16.693 -12.813  1.00 95.93           H  
ATOM   4620  O   THR B 142      -3.537 -14.172 -13.798  1.00 95.93           O  
ATOM   4621  CG2 THR B 142      -5.504 -18.431 -13.901  1.00 95.93           C  
ATOM   4622 HG21 THR B 142      -5.698 -19.105 -13.067  1.00 95.93           H  
ATOM   4623 HG22 THR B 142      -6.391 -18.394 -14.533  1.00 95.93           H  
ATOM   4624 HG23 THR B 142      -4.668 -18.809 -14.489  1.00 95.93           H  
ATOM   4625  OG1 THR B 142      -4.136 -17.097 -12.453  1.00 95.93           O  
ATOM   4626  HG1 THR B 142      -3.434 -17.611 -12.859  1.00 95.93           H  
ATOM   4627  N   ASP B 143      -5.731 -14.017 -13.354  1.00 97.57           N  
ATOM   4628  H   ASP B 143      -6.617 -14.502 -13.333  1.00 97.57           H  
ATOM   4629  CA  ASP B 143      -5.707 -12.754 -12.610  1.00 97.57           C  
ATOM   4630  HA  ASP B 143      -5.058 -12.060 -13.144  1.00 97.57           H  
ATOM   4631  C   ASP B 143      -5.126 -12.890 -11.186  1.00 97.57           C  
ATOM   4632  CB  ASP B 143      -7.125 -12.149 -12.611  1.00 97.57           C  
ATOM   4633  HB2 ASP B 143      -7.090 -11.158 -12.156  1.00 97.57           H  
ATOM   4634  HB3 ASP B 143      -7.448 -12.021 -13.644  1.00 97.57           H  
ATOM   4635  O   ASP B 143      -5.454 -12.102 -10.304  1.00 97.57           O  
ATOM   4636  CG  ASP B 143      -8.169 -13.000 -11.872  1.00 97.57           C  
ATOM   4637  OD1 ASP B 143      -7.816 -14.086 -11.356  1.00 97.57           O  
ATOM   4638  OD2 ASP B 143      -9.350 -12.606 -11.838  1.00 97.57           O  
ATOM   4639  N   THR B 144      -4.260 -13.879 -10.933  1.00 98.41           N  
ATOM   4640  H   THR B 144      -3.989 -14.476 -11.701  1.00 98.41           H  
ATOM   4641  CA  THR B 144      -3.617 -14.056  -9.624  1.00 98.41           C  
ATOM   4642  HA  THR B 144      -4.413 -14.171  -8.889  1.00 98.41           H  
ATOM   4643  C   THR B 144      -2.786 -12.814  -9.275  1.00 98.41           C  
ATOM   4644  CB  THR B 144      -2.751 -15.326  -9.580  1.00 98.41           C  
ATOM   4645  HB  THR B 144      -1.994 -15.272 -10.362  1.00 98.41           H  
ATOM   4646  O   THR B 144      -1.931 -12.402 -10.055  1.00 98.41           O  
ATOM   4647  CG2 THR B 144      -2.061 -15.537  -8.229  1.00 98.41           C  
ATOM   4648 HG21 THR B 144      -2.801 -15.553  -7.428  1.00 98.41           H  
ATOM   4649 HG22 THR B 144      -1.524 -16.485  -8.244  1.00 98.41           H  
ATOM   4650 HG23 THR B 144      -1.342 -14.739  -8.044  1.00 98.41           H  
ATOM   4651  OG1 THR B 144      -3.538 -16.480  -9.781  1.00 98.41           O  
ATOM   4652  HG1 THR B 144      -3.833 -16.511 -10.694  1.00 98.41           H  
ATOM   4653  N   GLY B 145      -3.023 -12.200  -8.115  1.00 98.68           N  
ATOM   4654  H   GLY B 145      -3.731 -12.598  -7.514  1.00 98.68           H  
ATOM   4655  CA  GLY B 145      -2.258 -11.040  -7.642  1.00 98.68           C  
ATOM   4656  HA2 GLY B 145      -1.917 -10.459  -8.499  1.00 98.68           H  
ATOM   4657  HA3 GLY B 145      -2.902 -10.394  -7.047  1.00 98.68           H  
ATOM   4658  C   GLY B 145      -1.033 -11.431  -6.805  1.00 98.68           C  
ATOM   4659  O   GLY B 145      -1.005 -12.505  -6.204  1.00 98.68           O  
ATOM   4660  N   VAL B 146      -0.029 -10.554  -6.722  1.00 98.87           N  
ATOM   4661  H   VAL B 146      -0.141  -9.677  -7.211  1.00 98.87           H  
ATOM   4662  CA  VAL B 146       1.191 -10.744  -5.917  1.00 98.87           C  
ATOM   4663  HA  VAL B 146       1.045 -11.601  -5.259  1.00 98.87           H  
ATOM   4664  C   VAL B 146       1.447  -9.519  -5.038  1.00 98.87           C  
ATOM   4665  CB  VAL B 146       2.422 -11.054  -6.794  1.00 98.87           C  
ATOM   4666  HB  VAL B 146       2.631 -10.204  -7.444  1.00 98.87           H  
ATOM   4667  O   VAL B 146       1.756  -8.438  -5.534  1.00 98.87           O  
ATOM   4668  CG1 VAL B 146       3.664 -11.319  -5.927  1.00 98.87           C  
ATOM   4669 HG11 VAL B 146       3.916 -10.431  -5.347  1.00 98.87           H  
ATOM   4670 HG12 VAL B 146       4.513 -11.557  -6.567  1.00 98.87           H  
ATOM   4671 HG13 VAL B 146       3.475 -12.152  -5.251  1.00 98.87           H  
ATOM   4672  CG2 VAL B 146       2.204 -12.291  -7.673  1.00 98.87           C  
ATOM   4673 HG21 VAL B 146       1.922 -13.147  -7.060  1.00 98.87           H  
ATOM   4674 HG22 VAL B 146       3.114 -12.519  -8.227  1.00 98.87           H  
ATOM   4675 HG23 VAL B 146       1.412 -12.094  -8.396  1.00 98.87           H  
ATOM   4676  N   PHE B 147       1.385  -9.694  -3.720  1.00 98.70           N  
ATOM   4677  H   PHE B 147       1.186 -10.620  -3.370  1.00 98.70           H  
ATOM   4678  CA  PHE B 147       1.526  -8.611  -2.742  1.00 98.70           C  
ATOM   4679  HA  PHE B 147       1.809  -7.687  -3.247  1.00 98.70           H  
ATOM   4680  C   PHE B 147       2.629  -8.971  -1.749  1.00 98.70           C  
ATOM   4681  CB  PHE B 147       0.187  -8.357  -2.031  1.00 98.70           C  
ATOM   4682  HB2 PHE B 147      -0.066  -9.229  -1.427  1.00 98.70           H  
ATOM   4683  HB3 PHE B 147       0.312  -7.517  -1.347  1.00 98.70           H  
ATOM   4684  O   PHE B 147       2.484  -9.902  -0.955  1.00 98.70           O  
ATOM   4685  CG  PHE B 147      -0.983  -8.067  -2.953  1.00 98.70           C  
ATOM   4686  CD1 PHE B 147      -1.443  -6.750  -3.145  1.00 98.70           C  
ATOM   4687  HD1 PHE B 147      -0.968  -5.928  -2.629  1.00 98.70           H  
ATOM   4688  CD2 PHE B 147      -1.643  -9.133  -3.596  1.00 98.70           C  
ATOM   4689  HD2 PHE B 147      -1.315 -10.148  -3.433  1.00 98.70           H  
ATOM   4690  CE1 PHE B 147      -2.546  -6.514  -3.988  1.00 98.70           C  
ATOM   4691  HE1 PHE B 147      -2.966  -5.526  -4.107  1.00 98.70           H  
ATOM   4692  CE2 PHE B 147      -2.716  -8.885  -4.465  1.00 98.70           C  
ATOM   4693  HE2 PHE B 147      -3.213  -9.705  -4.963  1.00 98.70           H  
ATOM   4694  CZ  PHE B 147      -3.152  -7.571  -4.680  1.00 98.70           C  
ATOM   4695  HZ  PHE B 147      -3.968  -7.376  -5.359  1.00 98.70           H  
ATOM   4696  N   MET B 148       3.747  -8.249  -1.787  1.00 98.65           N  
ATOM   4697  H   MET B 148       3.808  -7.482  -2.442  1.00 98.65           H  
ATOM   4698  CA  MET B 148       4.927  -8.583  -0.983  1.00 98.65           C  
ATOM   4699  HA  MET B 148       4.689  -9.400  -0.302  1.00 98.65           H  
ATOM   4700  C   MET B 148       5.372  -7.412  -0.116  1.00 98.65           C  
ATOM   4701  CB  MET B 148       6.065  -9.063  -1.896  1.00 98.65           C  
ATOM   4702  HB2 MET B 148       6.983  -9.147  -1.314  1.00 98.65           H  
ATOM   4703  HB3 MET B 148       6.227  -8.332  -2.688  1.00 98.65           H  
ATOM   4704  O   MET B 148       5.498  -6.290  -0.595  1.00 98.65           O  
ATOM   4705  CG  MET B 148       5.759 -10.430  -2.521  1.00 98.65           C  
ATOM   4706  HG2 MET B 148       6.514 -10.640  -3.279  1.00 98.65           H  
ATOM   4707  HG3 MET B 148       4.792 -10.387  -3.022  1.00 98.65           H  
ATOM   4708  SD  MET B 148       5.748 -11.809  -1.343  1.00 98.65           S  
ATOM   4709  CE  MET B 148       5.262 -13.133  -2.477  1.00 98.65           C  
ATOM   4710  HE1 MET B 148       5.958 -13.182  -3.314  1.00 98.65           H  
ATOM   4711  HE2 MET B 148       4.259 -12.930  -2.854  1.00 98.65           H  
ATOM   4712  HE3 MET B 148       5.261 -14.088  -1.952  1.00 98.65           H  
ATOM   4713  N   GLY B 149       5.664  -7.684   1.154  1.00 98.63           N  
ATOM   4714  H   GLY B 149       5.450  -8.607   1.503  1.00 98.63           H  
ATOM   4715  CA  GLY B 149       6.386  -6.766   2.027  1.00 98.63           C  
ATOM   4716  HA2 GLY B 149       6.068  -6.934   3.056  1.00 98.63           H  
ATOM   4717  HA3 GLY B 149       6.155  -5.736   1.756  1.00 98.63           H  
ATOM   4718  C   GLY B 149       7.893  -7.002   1.949  1.00 98.63           C  
ATOM   4719  O   GLY B 149       8.356  -8.068   2.357  1.00 98.63           O  
ATOM   4720  N   ALA B 150       8.660  -6.036   1.448  1.00 97.94           N  
ATOM   4721  H   ALA B 150       8.236  -5.164   1.164  1.00 97.94           H  
ATOM   4722  CA  ALA B 150      10.120  -6.131   1.375  1.00 97.94           C  
ATOM   4723  HA  ALA B 150      10.494  -6.580   2.295  1.00 97.94           H  
ATOM   4724  C   ALA B 150      10.767  -4.749   1.224  1.00 97.94           C  
ATOM   4725  CB  ALA B 150      10.520  -7.036   0.197  1.00 97.94           C  
ATOM   4726  HB1 ALA B 150      10.207  -6.583  -0.744  1.00 97.94           H  
ATOM   4727  HB2 ALA B 150      11.601  -7.171   0.186  1.00 97.94           H  
ATOM   4728  HB3 ALA B 150      10.051  -8.015   0.298  1.00 97.94           H  
ATOM   4729  O   ALA B 150      10.125  -3.787   0.811  1.00 97.94           O  
ATOM   4730  N   TYR B 151      12.066  -4.675   1.501  1.00 93.34           N  
ATOM   4731  H   TYR B 151      12.536  -5.504   1.837  1.00 93.34           H  
ATOM   4732  CA  TYR B 151      12.911  -3.508   1.251  1.00 93.34           C  
ATOM   4733  HA  TYR B 151      12.554  -3.004   0.352  1.00 93.34           H  
ATOM   4734  C   TYR B 151      14.360  -3.966   0.987  1.00 93.34           C  
ATOM   4735  CB  TYR B 151      12.776  -2.525   2.425  1.00 93.34           C  
ATOM   4736  HB2 TYR B 151      13.477  -1.696   2.328  1.00 93.34           H  
ATOM   4737  HB3 TYR B 151      11.780  -2.086   2.373  1.00 93.34           H  
ATOM   4738  O   TYR B 151      14.672  -5.149   1.161  1.00 93.34           O  
ATOM   4739  CG  TYR B 151      12.956  -3.147   3.786  1.00 93.34           C  
ATOM   4740  CD1 TYR B 151      11.820  -3.378   4.585  1.00 93.34           C  
ATOM   4741  HD1 TYR B 151      10.842  -3.084   4.234  1.00 93.34           H  
ATOM   4742  CD2 TYR B 151      14.244  -3.491   4.241  1.00 93.34           C  
ATOM   4743  HD2 TYR B 151      15.111  -3.306   3.624  1.00 93.34           H  
ATOM   4744  CE1 TYR B 151      11.976  -3.944   5.858  1.00 93.34           C  
ATOM   4745  HE1 TYR B 151      11.124  -4.093   6.505  1.00 93.34           H  
ATOM   4746  CE2 TYR B 151      14.402  -4.070   5.508  1.00 93.34           C  
ATOM   4747  HE2 TYR B 151      15.384  -4.330   5.873  1.00 93.34           H  
ATOM   4748  OH  TYR B 151      13.409  -4.770   7.541  1.00 93.34           O  
ATOM   4749  HH  TYR B 151      14.322  -4.927   7.790  1.00 93.34           H  
ATOM   4750  CZ  TYR B 151      13.265  -4.282   6.304  1.00 93.34           C  
ATOM   4751  N   PRO B 152      15.264  -3.088   0.516  1.00 89.87           N  
ATOM   4752  CA  PRO B 152      16.608  -3.499   0.117  1.00 89.87           C  
ATOM   4753  HA  PRO B 152      16.518  -4.283  -0.635  1.00 89.87           H  
ATOM   4754  C   PRO B 152      17.445  -4.015   1.298  1.00 89.87           C  
ATOM   4755  CB  PRO B 152      17.255  -2.267  -0.530  1.00 89.87           C  
ATOM   4756  HB2 PRO B 152      17.795  -2.533  -1.439  1.00 89.87           H  
ATOM   4757  HB3 PRO B 152      17.929  -1.775   0.172  1.00 89.87           H  
ATOM   4758  O   PRO B 152      17.666  -3.295   2.269  1.00 89.87           O  
ATOM   4759  CG  PRO B 152      16.092  -1.328  -0.832  1.00 89.87           C  
ATOM   4760  HG2 PRO B 152      16.402  -0.290  -0.715  1.00 89.87           H  
ATOM   4761  HG3 PRO B 152      15.707  -1.521  -1.833  1.00 89.87           H  
ATOM   4762  CD  PRO B 152      15.047  -1.683   0.214  1.00 89.87           C  
ATOM   4763  HD2 PRO B 152      15.230  -1.093   1.112  1.00 89.87           H  
ATOM   4764  HD3 PRO B 152      14.046  -1.483  -0.168  1.00 89.87           H  
ATOM   4765  N   GLY B 153      17.996  -5.227   1.176  1.00 86.37           N  
ATOM   4766  H   GLY B 153      17.692  -5.811   0.410  1.00 86.37           H  
ATOM   4767  CA  GLY B 153      18.933  -5.812   2.153  1.00 86.37           C  
ATOM   4768  HA2 GLY B 153      18.881  -6.897   2.068  1.00 86.37           H  
ATOM   4769  HA3 GLY B 153      18.622  -5.537   3.161  1.00 86.37           H  
ATOM   4770  C   GLY B 153      20.402  -5.393   1.971  1.00 86.37           C  
ATOM   4771  O   GLY B 153      21.289  -5.886   2.673  1.00 86.37           O  
ATOM   4772  N   GLY B 154      20.679  -4.521   0.994  1.00 86.52           N  
ATOM   4773  H   GLY B 154      19.891  -4.127   0.501  1.00 86.52           H  
ATOM   4774  CA  GLY B 154      22.022  -4.045   0.648  1.00 86.52           C  
ATOM   4775  HA2 GLY B 154      21.905  -3.134   0.061  1.00 86.52           H  
ATOM   4776  HA3 GLY B 154      22.571  -3.804   1.559  1.00 86.52           H  
ATOM   4777  C   GLY B 154      22.868  -5.018  -0.184  1.00 86.52           C  
ATOM   4778  O   GLY B 154      24.091  -4.887  -0.220  1.00 86.52           O  
ATOM   4779  N   TYR B 155      22.248  -6.002  -0.841  1.00 91.65           N  
ATOM   4780  H   TYR B 155      21.240  -6.055  -0.805  1.00 91.65           H  
ATOM   4781  CA  TYR B 155      22.964  -6.978  -1.664  1.00 91.65           C  
ATOM   4782  HA  TYR B 155      23.722  -7.450  -1.038  1.00 91.65           H  
ATOM   4783  C   TYR B 155      23.678  -6.317  -2.851  1.00 91.65           C  
ATOM   4784  CB  TYR B 155      22.003  -8.068  -2.154  1.00 91.65           C  
ATOM   4785  HB2 TYR B 155      21.461  -8.481  -1.303  1.00 91.65           H  
ATOM   4786  HB3 TYR B 155      21.268  -7.627  -2.827  1.00 91.65           H  
ATOM   4787  O   TYR B 155      23.087  -5.519  -3.575  1.00 91.65           O  
ATOM   4788  CG  TYR B 155      22.722  -9.200  -2.861  1.00 91.65           C  
ATOM   4789  CD1 TYR B 155      22.681  -9.321  -4.265  1.00 91.65           C  
ATOM   4790  HD1 TYR B 155      22.123  -8.616  -4.864  1.00 91.65           H  
ATOM   4791  CD2 TYR B 155      23.462 -10.124  -2.101  1.00 91.65           C  
ATOM   4792  HD2 TYR B 155      23.487 -10.041  -1.024  1.00 91.65           H  
ATOM   4793  CE1 TYR B 155      23.360 -10.383  -4.892  1.00 91.65           C  
ATOM   4794  HE1 TYR B 155      23.332 -10.512  -5.964  1.00 91.65           H  
ATOM   4795  CE2 TYR B 155      24.158 -11.169  -2.727  1.00 91.65           C  
ATOM   4796  HE2 TYR B 155      24.724 -11.874  -2.135  1.00 91.65           H  
ATOM   4797  OH  TYR B 155      24.747 -12.339  -4.709  1.00 91.65           O  
ATOM   4798  HH  TYR B 155      25.333 -12.798  -4.103  1.00 91.65           H  
ATOM   4799  CZ  TYR B 155      24.096 -11.306  -4.126  1.00 91.65           C  
ATOM   4800  N   GLY B 156      24.952  -6.663  -3.062  1.00 85.08           N  
ATOM   4801  H   GLY B 156      25.378  -7.328  -2.432  1.00 85.08           H  
ATOM   4802  CA  GLY B 156      25.711  -6.244  -4.244  1.00 85.08           C  
ATOM   4803  HA2 GLY B 156      26.641  -6.810  -4.285  1.00 85.08           H  
ATOM   4804  HA3 GLY B 156      25.124  -6.485  -5.130  1.00 85.08           H  
ATOM   4805  C   GLY B 156      26.064  -4.754  -4.320  1.00 85.08           C  
ATOM   4806  O   GLY B 156      26.527  -4.309  -5.369  1.00 85.08           O  
ATOM   4807  N   ILE B 157      25.874  -3.973  -3.248  1.00 76.44           N  
ATOM   4808  H   ILE B 157      25.466  -4.380  -2.418  1.00 76.44           H  
ATOM   4809  CA  ILE B 157      26.239  -2.548  -3.233  1.00 76.44           C  
ATOM   4810  HA  ILE B 157      25.637  -2.043  -3.989  1.00 76.44           H  
ATOM   4811  C   ILE B 157      27.716  -2.378  -3.624  1.00 76.44           C  
ATOM   4812  CB  ILE B 157      25.921  -1.900  -1.864  1.00 76.44           C  
ATOM   4813  HB  ILE B 157      26.328  -2.531  -1.074  1.00 76.44           H  
ATOM   4814  O   ILE B 157      28.609  -2.948  -3.001  1.00 76.44           O  
ATOM   4815  CG1 ILE B 157      24.389  -1.785  -1.682  1.00 76.44           C  
ATOM   4816 HG12 ILE B 157      23.986  -1.130  -2.454  1.00 76.44           H  
ATOM   4817 HG13 ILE B 157      23.936  -2.767  -1.818  1.00 76.44           H  
ATOM   4818  CG2 ILE B 157      26.566  -0.503  -1.747  1.00 76.44           C  
ATOM   4819 HG21 ILE B 157      27.650  -0.564  -1.839  1.00 76.44           H  
ATOM   4820 HG22 ILE B 157      26.376  -0.081  -0.761  1.00 76.44           H  
ATOM   4821 HG23 ILE B 157      26.169   0.160  -2.516  1.00 76.44           H  
ATOM   4822  CD1 ILE B 157      23.950  -1.246  -0.312  1.00 76.44           C  
ATOM   4823 HD11 ILE B 157      24.290  -0.221  -0.167  1.00 76.44           H  
ATOM   4824 HD12 ILE B 157      24.343  -1.881   0.482  1.00 76.44           H  
ATOM   4825 HD13 ILE B 157      22.862  -1.233  -0.263  1.00 76.44           H  
ATOM   4826  N   GLY B 158      27.963  -1.575  -4.663  1.00 72.45           N  
ATOM   4827  H   GLY B 158      27.172  -1.194  -5.161  1.00 72.45           H  
ATOM   4828  CA  GLY B 158      29.305  -1.275  -5.175  1.00 72.45           C  
ATOM   4829  HA2 GLY B 158      29.972  -1.096  -4.332  1.00 72.45           H  
ATOM   4830  HA3 GLY B 158      29.258  -0.363  -5.770  1.00 72.45           H  
ATOM   4831  C   GLY B 158      29.942  -2.368  -6.045  1.00 72.45           C  
ATOM   4832  O   GLY B 158      31.040  -2.152  -6.556  1.00 72.45           O  
ATOM   4833  N   ALA B 159      29.286  -3.515  -6.245  1.00 79.37           N  
ATOM   4834  H   ALA B 159      28.363  -3.626  -5.851  1.00 79.37           H  
ATOM   4835  CA  ALA B 159      29.791  -4.599  -7.086  1.00 79.37           C  
ATOM   4836  HA  ALA B 159      30.880  -4.567  -7.075  1.00 79.37           H  
ATOM   4837  C   ALA B 159      29.338  -4.462  -8.552  1.00 79.37           C  
ATOM   4838  CB  ALA B 159      29.363  -5.940  -6.474  1.00 79.37           C  
ATOM   4839  HB1 ALA B 159      28.278  -6.030  -6.510  1.00 79.37           H  
ATOM   4840  HB2 ALA B 159      29.697  -5.998  -5.438  1.00 79.37           H  
ATOM   4841  HB3 ALA B 159      29.803  -6.761  -7.040  1.00 79.37           H  
ATOM   4842  O   ALA B 159      28.263  -3.937  -8.839  1.00 79.37           O  
ATOM   4843  N   ASP B 160      30.132  -4.990  -9.493  1.00 80.22           N  
ATOM   4844  H   ASP B 160      30.996  -5.431  -9.213  1.00 80.22           H  
ATOM   4845  CA  ASP B 160      29.676  -5.172 -10.876  1.00 80.22           C  
ATOM   4846  HA  ASP B 160      29.118  -4.283 -11.173  1.00 80.22           H  
ATOM   4847  C   ASP B 160      28.722  -6.373 -10.951  1.00 80.22           C  
ATOM   4848  CB  ASP B 160      30.853  -5.316 -11.870  1.00 80.22           C  
ATOM   4849  HB2 ASP B 160      31.455  -6.184 -11.600  1.00 80.22           H  
ATOM   4850  HB3 ASP B 160      31.482  -4.428 -11.803  1.00 80.22           H  
ATOM   4851  O   ASP B 160      29.148  -7.528 -10.922  1.00 80.22           O  
ATOM   4852  CG  ASP B 160      30.366  -5.468 -13.326  1.00 80.22           C  
ATOM   4853  OD1 ASP B 160      29.148  -5.348 -13.575  1.00 80.22           O  
ATOM   4854  OD2 ASP B 160      31.159  -5.671 -14.274  1.00 80.22           O  
ATOM   4855  N   LEU B 161      27.426  -6.096 -11.097  1.00 83.50           N  
ATOM   4856  H   LEU B 161      27.152  -5.125 -11.043  1.00 83.50           H  
ATOM   4857  CA  LEU B 161      26.369  -7.102 -11.233  1.00 83.50           C  
ATOM   4858  HA  LEU B 161      26.666  -7.979 -10.657  1.00 83.50           H  
ATOM   4859  C   LEU B 161      26.210  -7.624 -12.673  1.00 83.50           C  
ATOM   4860  CB  LEU B 161      25.069  -6.548 -10.618  1.00 83.50           C  
ATOM   4861  HB2 LEU B 161      24.262  -7.265 -10.772  1.00 83.50           H  
ATOM   4862  HB3 LEU B 161      24.801  -5.631 -11.143  1.00 83.50           H  
ATOM   4863  O   LEU B 161      25.174  -8.176 -13.039  1.00 83.50           O  
ATOM   4864  CG  LEU B 161      25.168  -6.248  -9.107  1.00 83.50           C  
ATOM   4865  HG  LEU B 161      25.962  -5.522  -8.928  1.00 83.50           H  
ATOM   4866  CD1 LEU B 161      23.854  -5.643  -8.619  1.00 83.50           C  
ATOM   4867 HD11 LEU B 161      23.033  -6.340  -8.783  1.00 83.50           H  
ATOM   4868 HD12 LEU B 161      23.928  -5.422  -7.555  1.00 83.50           H  
ATOM   4869 HD13 LEU B 161      23.666  -4.707  -9.146  1.00 83.50           H  
ATOM   4870  CD2 LEU B 161      25.447  -7.498  -8.270  1.00 83.50           C  
ATOM   4871 HD21 LEU B 161      24.656  -8.232  -8.422  1.00 83.50           H  
ATOM   4872 HD22 LEU B 161      26.416  -7.927  -8.526  1.00 83.50           H  
ATOM   4873 HD23 LEU B 161      25.472  -7.226  -7.214  1.00 83.50           H  
ATOM   4874  N   GLY B 162      27.219  -7.447 -13.530  1.00 76.54           N  
ATOM   4875  H   GLY B 162      28.008  -6.899 -13.218  1.00 76.54           H  
ATOM   4876  CA  GLY B 162      27.297  -8.086 -14.845  1.00 76.54           C  
ATOM   4877  HA2 GLY B 162      27.235  -9.167 -14.716  1.00 76.54           H  
ATOM   4878  HA3 GLY B 162      28.263  -7.839 -15.285  1.00 76.54           H  
ATOM   4879  C   GLY B 162      26.202  -7.652 -15.823  1.00 76.54           C  
ATOM   4880  O   GLY B 162      25.825  -8.435 -16.699  1.00 76.54           O  
ATOM   4881  N   GLY B 163      25.696  -6.426 -15.661  1.00 78.22           N  
ATOM   4882  H   GLY B 163      26.051  -5.884 -14.887  1.00 78.22           H  
ATOM   4883  CA  GLY B 163      24.586  -5.858 -16.432  1.00 78.22           C  
ATOM   4884  HA2 GLY B 163      24.710  -4.777 -16.481  1.00 78.22           H  
ATOM   4885  HA3 GLY B 163      24.599  -6.254 -17.447  1.00 78.22           H  
ATOM   4886  C   GLY B 163      23.197  -6.113 -15.845  1.00 78.22           C  
ATOM   4887  O   GLY B 163      22.230  -5.615 -16.400  1.00 78.22           O  
ATOM   4888  N   PHE B 164      23.067  -6.842 -14.735  1.00 86.52           N  
ATOM   4889  H   PHE B 164      23.884  -7.254 -14.307  1.00 86.52           H  
ATOM   4890  CA  PHE B 164      21.768  -7.095 -14.104  1.00 86.52           C  
ATOM   4891  HA  PHE B 164      20.986  -7.038 -14.862  1.00 86.52           H  
ATOM   4892  C   PHE B 164      21.386  -6.065 -13.032  1.00 86.52           C  
ATOM   4893  CB  PHE B 164      21.746  -8.519 -13.533  1.00 86.52           C  
ATOM   4894  HB2 PHE B 164      20.797  -8.688 -13.025  1.00 86.52           H  
ATOM   4895  HB3 PHE B 164      22.536  -8.602 -12.786  1.00 86.52           H  
ATOM   4896  O   PHE B 164      20.341  -6.232 -12.405  1.00 86.52           O  
ATOM   4897  CG  PHE B 164      21.906  -9.611 -14.569  1.00 86.52           C  
ATOM   4898  CD1 PHE B 164      20.845  -9.895 -15.448  1.00 86.52           C  
ATOM   4899  HD1 PHE B 164      19.923  -9.337 -15.384  1.00 86.52           H  
ATOM   4900  CD2 PHE B 164      23.093 -10.364 -14.639  1.00 86.52           C  
ATOM   4901  HD2 PHE B 164      23.894 -10.171 -13.941  1.00 86.52           H  
ATOM   4902  CE1 PHE B 164      20.973 -10.921 -16.399  1.00 86.52           C  
ATOM   4903  HE1 PHE B 164      20.145 -11.150 -17.053  1.00 86.52           H  
ATOM   4904  CE2 PHE B 164      23.219 -11.393 -15.588  1.00 86.52           C  
ATOM   4905  HE2 PHE B 164      24.111 -12.002 -15.604  1.00 86.52           H  
ATOM   4906  CZ  PHE B 164      22.162 -11.667 -16.474  1.00 86.52           C  
ATOM   4907  HZ  PHE B 164      22.240 -12.473 -17.188  1.00 86.52           H  
ATOM   4908  N   GLY B 165      22.187  -5.021 -12.785  1.00 83.17           N  
ATOM   4909  H   GLY B 165      22.938  -4.795 -13.420  1.00 83.17           H  
ATOM   4910  CA  GLY B 165      21.997  -4.122 -11.639  1.00 83.17           C  
ATOM   4911  HA2 GLY B 165      22.030  -4.708 -10.721  1.00 83.17           H  
ATOM   4912  HA3 GLY B 165      22.811  -3.398 -11.606  1.00 83.17           H  
ATOM   4913  C   GLY B 165      20.669  -3.361 -11.654  1.00 83.17           C  
ATOM   4914  O   GLY B 165      20.134  -3.049 -10.595  1.00 83.17           O  
ATOM   4915  N   THR B 166      20.066  -3.178 -12.829  1.00 82.73           N  
ATOM   4916  H   THR B 166      20.583  -3.431 -13.659  1.00 82.73           H  
ATOM   4917  CA  THR B 166      18.720  -2.604 -13.002  1.00 82.73           C  
ATOM   4918  HA  THR B 166      18.684  -1.658 -12.462  1.00 82.73           H  
ATOM   4919  C   THR B 166      17.590  -3.465 -12.429  1.00 82.73           C  
ATOM   4920  CB  THR B 166      18.416  -2.349 -14.492  1.00 82.73           C  
ATOM   4921  HB  THR B 166      17.501  -2.868 -14.775  1.00 82.73           H  
ATOM   4922  O   THR B 166      16.567  -2.930 -12.015  1.00 82.73           O  
ATOM   4923  CG2 THR B 166      18.220  -0.867 -14.752  1.00 82.73           C  
ATOM   4924 HG21 THR B 166      19.098  -0.302 -14.438  1.00 82.73           H  
ATOM   4925 HG22 THR B 166      17.347  -0.521 -14.199  1.00 82.73           H  
ATOM   4926 HG23 THR B 166      18.053  -0.720 -15.819  1.00 82.73           H  
ATOM   4927  OG1 THR B 166      19.448  -2.782 -15.358  1.00 82.73           O  
ATOM   4928  HG1 THR B 166      20.199  -2.195 -15.247  1.00 82.73           H  
ATOM   4929  N   THR B 167      17.748  -4.791 -12.402  1.00 89.52           N  
ATOM   4930  H   THR B 167      18.606  -5.166 -12.780  1.00 89.52           H  
ATOM   4931  CA  THR B 167      16.704  -5.740 -11.963  1.00 89.52           C  
ATOM   4932  HA  THR B 167      15.790  -5.194 -11.730  1.00 89.52           H  
ATOM   4933  C   THR B 167      17.076  -6.517 -10.704  1.00 89.52           C  
ATOM   4934  CB  THR B 167      16.382  -6.751 -13.075  1.00 89.52           C  
ATOM   4935  HB  THR B 167      15.743  -7.535 -12.670  1.00 89.52           H  
ATOM   4936  O   THR B 167      16.204  -6.941  -9.949  1.00 89.52           O  
ATOM   4937  CG2 THR B 167      15.655  -6.103 -14.250  1.00 89.52           C
[truncated: 1,678,897 more chars]
