# Supplementary material for: Module-Based Polyketide Synthase Engineering for de Novo Polyketide Biosynthesis
Source: ACS Synth Biol. 2023 Oct 23;12(11):3148–55. doi: 10.1021/acssynbio.3c00282 (PMC10661043; doi:10.1021/acssynbio.3c00282)
Supplement: Supplementary file 2 — sb3c00282_si_002.zip [file sb3c00282_si_002.zip › Final_PKS_Structures/menzella_pdbs/eryM3_ACP_epoM7_KSAT_dimer.pdb]

ATOM      1  N   LEU A   1       4.071  57.978 -14.717  1.00 70.42           N  
ATOM      2  H   LEU A   1       3.450  58.767 -14.606  1.00 70.42           H  
ATOM      3  H2  LEU A   1       4.583  58.065 -15.584  1.00 70.42           H  
ATOM      4  H3  LEU A   1       3.504  57.144 -14.757  1.00 70.42           H  
ATOM      5  CA  LEU A   1       4.994  57.898 -13.559  1.00 70.42           C  
ATOM      6  HA  LEU A   1       4.371  57.824 -12.667  1.00 70.42           H  
ATOM      7  C   LEU A   1       5.779  59.188 -13.327  1.00 70.42           C  
ATOM      8  CB  LEU A   1       5.872  56.636 -13.568  1.00 70.42           C  
ATOM      9  HB2 LEU A   1       6.654  56.739 -12.816  1.00 70.42           H  
ATOM     10  HB3 LEU A   1       6.347  56.532 -14.543  1.00 70.42           H  
ATOM     11  O   LEU A   1       5.460  59.842 -12.355  1.00 70.42           O  
ATOM     12  CG  LEU A   1       5.046  55.372 -13.246  1.00 70.42           C  
ATOM     13  HG  LEU A   1       4.206  55.316 -13.938  1.00 70.42           H  
ATOM     14  CD1 LEU A   1       5.902  54.129 -13.431  1.00 70.42           C  
ATOM     15 HD11 LEU A   1       6.277  54.075 -14.453  1.00 70.42           H  
ATOM     16 HD12 LEU A   1       6.741  54.142 -12.737  1.00 70.42           H  
ATOM     17 HD13 LEU A   1       5.303  53.238 -13.240  1.00 70.42           H  
ATOM     18  CD2 LEU A   1       4.505  55.372 -11.814  1.00 70.42           C  
ATOM     19 HD21 LEU A   1       3.973  54.439 -11.625  1.00 70.42           H  
ATOM     20 HD22 LEU A   1       5.324  55.441 -11.098  1.00 70.42           H  
ATOM     21 HD23 LEU A   1       3.798  56.184 -11.648  1.00 70.42           H  
ATOM     22  N   ALA A   2       6.723  59.613 -14.179  1.00 67.29           N  
ATOM     23  H   ALA A   2       7.018  59.022 -14.943  1.00 67.29           H  
ATOM     24  CA  ALA A   2       7.607  60.759 -13.866  1.00 67.29           C  
ATOM     25  HA  ALA A   2       8.202  60.494 -12.992  1.00 67.29           H  
ATOM     26  C   ALA A   2       6.911  62.101 -13.518  1.00 67.29           C  
ATOM     27  CB  ALA A   2       8.571  60.948 -15.046  1.00 67.29           C  
ATOM     28  HB1 ALA A   2       9.276  61.745 -14.812  1.00 67.29           H  
ATOM     29  HB2 ALA A   2       9.135  60.032 -15.223  1.00 67.29           H  
ATOM     30  HB3 ALA A   2       8.021  61.219 -15.947  1.00 67.29           H  
ATOM     31  O   ALA A   2       7.472  62.892 -12.770  1.00 67.29           O  
ATOM     32  N   GLY A   3       5.704  62.357 -14.040  1.00 71.15           N  
ATOM     33  H   GLY A   3       5.312  61.687 -14.687  1.00 71.15           H  
ATOM     34  CA  GLY A   3       4.889  63.536 -13.699  1.00 71.15           C  
ATOM     35  HA2 GLY A   3       4.285  63.812 -14.563  1.00 71.15           H  
ATOM     36  HA3 GLY A   3       5.546  64.376 -13.471  1.00 71.15           H  
ATOM     37  C   GLY A   3       3.938  63.365 -12.504  1.00 71.15           C  
ATOM     38  O   GLY A   3       3.173  64.279 -12.228  1.00 71.15           O  
ATOM     39  N   LEU A   4       3.948  62.206 -11.839  1.00 77.80           N  
ATOM     40  H   LEU A   4       4.685  61.548 -12.049  1.00 77.80           H  
ATOM     41  CA  LEU A   4       3.165  61.917 -10.633  1.00 77.80           C  
ATOM     42  HA  LEU A   4       2.317  62.599 -10.560  1.00 77.80           H  
ATOM     43  C   LEU A   4       4.034  62.125  -9.388  1.00 77.80           C  
ATOM     44  CB  LEU A   4       2.640  60.468 -10.679  1.00 77.80           C  
ATOM     45  HB2 LEU A   4       2.115  60.267  -9.745  1.00 77.80           H  
ATOM     46  HB3 LEU A   4       3.494  59.793 -10.720  1.00 77.80           H  
ATOM     47  O   LEU A   4       5.250  61.910  -9.440  1.00 77.80           O  
ATOM     48  CG  LEU A   4       1.695  60.125 -11.839  1.00 77.80           C  
ATOM     49  HG  LEU A   4       2.194  60.331 -12.786  1.00 77.80           H  
ATOM     50  CD1 LEU A   4       1.370  58.629 -11.804  1.00 77.80           C  
ATOM     51 HD11 LEU A   4       2.283  58.034 -11.831  1.00 77.80           H  
ATOM     52 HD12 LEU A   4       0.723  58.363 -12.640  1.00 77.80           H  
ATOM     53 HD13 LEU A   4       0.838  58.398 -10.882  1.00 77.80           H  
ATOM     54  CD2 LEU A   4       0.392  60.915 -11.779  1.00 77.80           C  
ATOM     55 HD21 LEU A   4      -0.094  60.764 -10.815  1.00 77.80           H  
ATOM     56 HD22 LEU A   4      -0.287  60.593 -12.568  1.00 77.80           H  
ATOM     57 HD23 LEU A   4       0.589  61.980 -11.899  1.00 77.80           H  
ATOM     58  N   SER A   5       3.420  62.480  -8.262  1.00 78.04           N  
ATOM     59  H   SER A   5       2.415  62.585  -8.268  1.00 78.04           H  
ATOM     60  CA  SER A   5       4.094  62.513  -6.960  1.00 78.04           C  
ATOM     61  HA  SER A   5       4.946  63.187  -7.054  1.00 78.04           H  
ATOM     62  C   SER A   5       4.604  61.118  -6.547  1.00 78.04           C  
ATOM     63  CB  SER A   5       3.159  63.077  -5.886  1.00 78.04           C  
ATOM     64  HB2 SER A   5       2.773  64.045  -6.204  1.00 78.04           H  
ATOM     65  HB3 SER A   5       3.708  63.207  -4.953  1.00 78.04           H  
ATOM     66  O   SER A   5       4.099  60.105  -7.039  1.00 78.04           O  
ATOM     67  OG  SER A   5       2.090  62.194  -5.668  1.00 78.04           O  
ATOM     68  HG  SER A   5       1.481  62.318  -6.400  1.00 78.04           H  
ATOM     69  N   PRO A   6       5.603  61.013  -5.648  1.00 71.22           N  
ATOM     70  CA  PRO A   6       6.157  59.720  -5.235  1.00 71.22           C  
ATOM     71  HA  PRO A   6       6.627  59.255  -6.102  1.00 71.22           H  
ATOM     72  C   PRO A   6       5.127  58.738  -4.656  1.00 71.22           C  
ATOM     73  CB  PRO A   6       7.235  60.054  -4.198  1.00 71.22           C  
ATOM     74  HB2 PRO A   6       6.801  60.077  -3.199  1.00 71.22           H  
ATOM     75  HB3 PRO A   6       8.064  59.348  -4.238  1.00 71.22           H  
ATOM     76  O   PRO A   6       5.331  57.526  -4.774  1.00 71.22           O  
ATOM     77  CG  PRO A   6       7.674  61.462  -4.590  1.00 71.22           C  
ATOM     78  HG2 PRO A   6       8.110  62.000  -3.749  1.00 71.22           H  
ATOM     79  HG3 PRO A   6       8.376  61.411  -5.423  1.00 71.22           H  
ATOM     80  CD  PRO A   6       6.368  62.099  -5.055  1.00 71.22           C  
ATOM     81  HD2 PRO A   6       6.583  62.892  -5.772  1.00 71.22           H  
ATOM     82  HD3 PRO A   6       5.827  62.497  -4.197  1.00 71.22           H  
ATOM     83  N   ASP A   7       4.046  59.248  -4.063  1.00 76.38           N  
ATOM     84  H   ASP A   7       3.959  60.251  -3.977  1.00 76.38           H  
ATOM     85  CA  ASP A   7       2.974  58.446  -3.470  1.00 76.38           C  
ATOM     86  HA  ASP A   7       3.406  57.548  -3.028  1.00 76.38           H  
ATOM     87  C   ASP A   7       1.979  57.980  -4.539  1.00 76.38           C  
ATOM     88  CB  ASP A   7       2.306  59.231  -2.330  1.00 76.38           C  
ATOM     89  HB2 ASP A   7       1.505  58.625  -1.907  1.00 76.38           H  
ATOM     90  HB3 ASP A   7       1.870  60.145  -2.734  1.00 76.38           H  
ATOM     91  O   ASP A   7       1.743  56.781  -4.648  1.00 76.38           O  
ATOM     92  CG  ASP A   7       3.302  59.579  -1.214  1.00 76.38           C  
ATOM     93  OD1 ASP A   7       4.246  58.781  -0.993  1.00 76.38           O  
ATOM     94  OD2 ASP A   7       3.163  60.682  -0.644  1.00 76.38           O  
ATOM     95  N   GLU A   8       1.529  58.865  -5.438  1.00 82.45           N  
ATOM     96  H   GLU A   8       1.740  59.844  -5.306  1.00 82.45           H  
ATOM     97  CA  GLU A   8       0.739  58.476  -6.621  1.00 82.45           C  
ATOM     98  HA  GLU A   8      -0.206  58.035  -6.305  1.00 82.45           H  
ATOM     99  C   GLU A   8       1.488  57.447  -7.492  1.00 82.45           C  
ATOM    100  CB  GLU A   8       0.461  59.709  -7.493  1.00 82.45           C  
ATOM    101  HB2 GLU A   8       1.419  60.201  -7.656  1.00 82.45           H  
ATOM    102  HB3 GLU A   8       0.084  59.381  -8.462  1.00 82.45           H  
ATOM    103  O   GLU A   8       0.880  56.530  -8.044  1.00 82.45           O  
ATOM    104  CG  GLU A   8      -0.541  60.722  -6.918  1.00 82.45           C  
ATOM    105  HG2 GLU A   8      -1.543  60.297  -6.970  1.00 82.45           H  
ATOM    106  HG3 GLU A   8      -0.305  60.915  -5.872  1.00 82.45           H  
ATOM    107  CD  GLU A   8      -0.473  62.046  -7.698  1.00 82.45           C  
ATOM    108  OE1 GLU A   8      -1.516  62.538  -8.172  1.00 82.45           O  
ATOM    109  OE2 GLU A   8       0.663  62.572  -7.830  1.00 82.45           O  
ATOM    110  N   GLN A   9       2.820  57.560  -7.607  1.00 82.73           N  
ATOM    111  H   GLN A   9       3.258  58.353  -7.160  1.00 82.73           H  
ATOM    112  CA  GLN A   9       3.659  56.556  -8.273  1.00 82.73           C  
ATOM    113  HA  GLN A   9       3.291  56.404  -9.288  1.00 82.73           H  
ATOM    114  C   GLN A   9       3.606  55.197  -7.563  1.00 82.73           C  
ATOM    115  CB  GLN A   9       5.129  57.005  -8.322  1.00 82.73           C  
ATOM    116  HB2 GLN A   9       5.444  57.297  -7.320  1.00 82.73           H  
ATOM    117  HB3 GLN A   9       5.736  56.152  -8.627  1.00 82.73           H  
ATOM    118  O   GLN A   9       3.536  54.168  -8.233  1.00 82.73           O  
ATOM    119  CG  GLN A   9       5.428  58.158  -9.287  1.00 82.73           C  
ATOM    120  HG2 GLN A   9       5.225  57.842 -10.310  1.00 82.73           H  
ATOM    121  HG3 GLN A   9       4.776  59.003  -9.065  1.00 82.73           H  
ATOM    122  CD  GLN A   9       6.881  58.621  -9.197  1.00 82.73           C  
ATOM    123  NE2 GLN A   9       7.183  59.839  -9.578  1.00 82.73           N  
ATOM    124 HE21 GLN A   9       6.449  60.513  -9.740  1.00 82.73           H  
ATOM    125 HE22 GLN A   9       8.145  60.127  -9.463  1.00 82.73           H  
ATOM    126  OE1 GLN A   9       7.782  57.892  -8.813  1.00 82.73           O  
ATOM    127  N   GLN A  10       3.667  55.183  -6.227  1.00 82.79           N  
ATOM    128  H   GLN A  10       3.625  56.064  -5.735  1.00 82.79           H  
ATOM    129  CA  GLN A  10       3.595  53.957  -5.433  1.00 82.79           C  
ATOM    130  HA  GLN A  10       4.313  53.239  -5.831  1.00 82.79           H  
ATOM    131  C   GLN A  10       2.207  53.317  -5.531  1.00 82.79           C  
ATOM    132  CB  GLN A  10       3.969  54.273  -3.972  1.00 82.79           C  
ATOM    133  HB2 GLN A  10       3.262  54.998  -3.570  1.00 82.79           H  
ATOM    134  HB3 GLN A  10       4.959  54.726  -3.941  1.00 82.79           H  
ATOM    135  O   GLN A  10       2.119  52.104  -5.690  1.00 82.79           O  
ATOM    136  CG  GLN A  10       3.952  53.040  -3.052  1.00 82.79           C  
ATOM    137  HG2 GLN A  10       4.153  53.368  -2.032  1.00 82.79           H  
ATOM    138  HG3 GLN A  10       2.957  52.595  -3.056  1.00 82.79           H  
ATOM    139  CD  GLN A  10       4.988  51.979  -3.413  1.00 82.79           C  
ATOM    140  NE2 GLN A  10       4.700  50.720  -3.165  1.00 82.79           N  
ATOM    141 HE21 GLN A  10       5.388  50.024  -3.414  1.00 82.79           H  
ATOM    142 HE22 GLN A  10       3.779  50.475  -2.830  1.00 82.79           H  
ATOM    143  OE1 GLN A  10       6.087  52.258  -3.877  1.00 82.79           O  
ATOM    144  N   GLU A  11       1.145  54.118  -5.472  1.00 87.43           N  
ATOM    145  H   GLU A  11       1.297  55.100  -5.293  1.00 87.43           H  
ATOM    146  CA  GLU A  11      -0.248  53.670  -5.528  1.00 87.43           C  
ATOM    147  HA  GLU A  11      -0.400  52.899  -4.773  1.00 87.43           H  
ATOM    148  C   GLU A  11      -0.578  53.042  -6.893  1.00 87.43           C  
ATOM    149  CB  GLU A  11      -1.133  54.872  -5.165  1.00 87.43           C  
ATOM    150  HB2 GLU A  11      -1.128  55.588  -5.987  1.00 87.43           H  
ATOM    151  HB3 GLU A  11      -0.697  55.355  -4.291  1.00 87.43           H  
ATOM    152  O   GLU A  11      -0.998  51.886  -6.945  1.00 87.43           O  
ATOM    153  CG  GLU A  11      -2.576  54.495  -4.810  1.00 87.43           C  
ATOM    154  HG2 GLU A  11      -2.555  53.644  -4.129  1.00 87.43           H  
ATOM    155  HG3 GLU A  11      -3.100  54.194  -5.716  1.00 87.43           H  
ATOM    156  CD  GLU A  11      -3.309  55.672  -4.141  1.00 87.43           C  
ATOM    157  OE1 GLU A  11      -4.052  55.412  -3.167  1.00 87.43           O  
ATOM    158  OE2 GLU A  11      -3.098  56.822  -4.591  1.00 87.43           O  
ATOM    159  N   ASN A  12      -0.223  53.716  -7.998  1.00 88.30           N  
ATOM    160  H   ASN A  12       0.141  54.651  -7.878  1.00 88.30           H  
ATOM    161  CA  ASN A  12      -0.347  53.170  -9.360  1.00 88.30           C  
ATOM    162  HA  ASN A  12      -1.395  52.953  -9.567  1.00 88.30           H  
ATOM    163  C   ASN A  12       0.428  51.848  -9.539  1.00 88.30           C  
ATOM    164  CB  ASN A  12       0.178  54.201 -10.382  1.00 88.30           C  
ATOM    165  HB2 ASN A  12       1.060  54.707  -9.989  1.00 88.30           H  
ATOM    166  HB3 ASN A  12       0.474  53.668 -11.286  1.00 88.30           H  
ATOM    167  O   ASN A  12      -0.024  50.945 -10.240  1.00 88.30           O  
ATOM    168  CG  ASN A  12      -0.854  55.226 -10.814  1.00 88.30           C  
ATOM    169  ND2 ASN A  12      -1.086  56.255 -10.038  1.00 88.30           N  
ATOM    170 HD21 ASN A  12      -1.889  56.824 -10.268  1.00 88.30           H  
ATOM    171 HD22 ASN A  12      -0.620  56.327  -9.145  1.00 88.30           H  
ATOM    172  OD1 ASN A  12      -1.404  55.153 -11.898  1.00 88.30           O  
ATOM    173  N   LEU A  13       1.615  51.719  -8.933  1.00 90.65           N  
ATOM    174  H   LEU A  13       1.950  52.484  -8.364  1.00 90.65           H  
ATOM    175  CA  LEU A  13       2.415  50.492  -9.023  1.00 90.65           C  
ATOM    176  HA  LEU A  13       2.351  50.111 -10.042  1.00 90.65           H  
ATOM    177  C   LEU A  13       1.879  49.370  -8.130  1.00 90.65           C  
ATOM    178  CB  LEU A  13       3.884  50.809  -8.703  1.00 90.65           C  
ATOM    179  HB2 LEU A  13       3.923  51.422  -7.803  1.00 90.65           H  
ATOM    180  HB3 LEU A  13       4.414  49.880  -8.491  1.00 90.65           H  
ATOM    181  O   LEU A  13       1.994  48.201  -8.491  1.00 90.65           O  
ATOM    182  CG  LEU A  13       4.601  51.530  -9.858  1.00 90.65           C  
ATOM    183  HG  LEU A  13       4.009  52.377 -10.203  1.00 90.65           H  
ATOM    184  CD1 LEU A  13       5.949  52.046  -9.372  1.00 90.65           C  
ATOM    185 HD11 LEU A  13       5.782  52.756  -8.562  1.00 90.65           H  
ATOM    186 HD12 LEU A  13       6.539  51.205  -9.009  1.00 90.65           H  
ATOM    187 HD13 LEU A  13       6.471  52.552 -10.184  1.00 90.65           H  
ATOM    188  CD2 LEU A  13       4.874  50.600 -11.045  1.00 90.65           C  
ATOM    189 HD21 LEU A  13       5.413  49.712 -10.711  1.00 90.65           H  
ATOM    190 HD22 LEU A  13       5.466  51.120 -11.798  1.00 90.65           H  
ATOM    191 HD23 LEU A  13       3.933  50.298 -11.503  1.00 90.65           H  
ATOM    192  N   LEU A  14       1.283  49.701  -6.986  1.00 91.31           N  
ATOM    193  H   LEU A  14       1.221  50.678  -6.739  1.00 91.31           H  
ATOM    194  CA  LEU A  14       0.670  48.727  -6.089  1.00 91.31           C  
ATOM    195  HA  LEU A  14       1.349  47.880  -5.987  1.00 91.31           H  
ATOM    196  C   LEU A  14      -0.620  48.165  -6.699  1.00 91.31           C  
ATOM    197  CB  LEU A  14       0.520  49.388  -4.710  1.00 91.31           C  
ATOM    198  HB2 LEU A  14       1.462  49.892  -4.496  1.00 91.31           H  
ATOM    199  HB3 LEU A  14      -0.256  50.153  -4.745  1.00 91.31           H  
ATOM    200  O   LEU A  14      -0.818  46.953  -6.668  1.00 91.31           O  
ATOM    201  CG  LEU A  14       0.249  48.392  -3.569  1.00 91.31           C  
ATOM    202  HG  LEU A  14       0.637  47.409  -3.834  1.00 91.31           H  
ATOM    203  CD1 LEU A  14       0.967  48.846  -2.295  1.00 91.31           C  
ATOM    204 HD11 LEU A  14       0.765  48.135  -1.493  1.00 91.31           H  
ATOM    205 HD12 LEU A  14       0.610  49.833  -2.003  1.00 91.31           H  
ATOM    206 HD13 LEU A  14       2.041  48.878  -2.472  1.00 91.31           H  
ATOM    207  CD2 LEU A  14      -1.241  48.279  -3.260  1.00 91.31           C  
ATOM    208 HD21 LEU A  14      -1.653  49.259  -3.018  1.00 91.31           H  
ATOM    209 HD22 LEU A  14      -1.769  47.880  -4.126  1.00 91.31           H  
ATOM    210 HD23 LEU A  14      -1.391  47.609  -2.414  1.00 91.31           H  
ATOM    211  N   GLU A  15      -1.416  49.010  -7.357  1.00 90.33           N  
ATOM    212  H   GLU A  15      -1.221  49.999  -7.300  1.00 90.33           H  
ATOM    213  CA  GLU A  15      -2.560  48.596  -8.174  1.00 90.33           C  
ATOM    214  HA  GLU A  15      -3.214  47.971  -7.567  1.00 90.33           H  
ATOM    215  C   GLU A  15      -2.131  47.759  -9.396  1.00 90.33           C  
ATOM    216  CB  GLU A  15      -3.347  49.855  -8.572  1.00 90.33           C  
ATOM    217  HB2 GLU A  15      -3.613  50.398  -7.666  1.00 90.33           H  
ATOM    218  HB3 GLU A  15      -2.717  50.493  -9.192  1.00 90.33           H  
ATOM    219  O   GLU A  15      -2.736  46.720  -9.669  1.00 90.33           O  
ATOM    220  CG  GLU A  15      -4.634  49.508  -9.332  1.00 90.33           C  
ATOM    221  HG2 GLU A  15      -4.359  49.072 -10.293  1.00 90.33           H  
ATOM    222  HG3 GLU A  15      -5.183  48.759  -8.763  1.00 90.33           H  
ATOM    223  CD  GLU A  15      -5.536  50.723  -9.591  1.00 90.33           C  
ATOM    224  OE1 GLU A  15      -6.762  50.497  -9.697  1.00 90.33           O  
ATOM    225  OE2 GLU A  15      -4.996  51.842  -9.736  1.00 90.33           O  
ATOM    226  N   LEU A  16      -1.049  48.134 -10.095  1.00 91.18           N  
ATOM    227  H   LEU A  16      -0.642  49.035  -9.890  1.00 91.18           H  
ATOM    228  CA  LEU A  16      -0.492  47.344 -11.204  1.00 91.18           C  
ATOM    229  HA  LEU A  16      -1.265  47.242 -11.966  1.00 91.18           H  
ATOM    230  C   LEU A  16      -0.089  45.927 -10.762  1.00 91.18           C  
ATOM    231  CB  LEU A  16       0.714  48.092 -11.810  1.00 91.18           C  
ATOM    232  HB2 LEU A  16       1.448  48.250 -11.020  1.00 91.18           H  
ATOM    233  HB3 LEU A  16       0.383  49.070 -12.161  1.00 91.18           H  
ATOM    234  O   LEU A  16      -0.421  44.953 -11.440  1.00 91.18           O  
ATOM    235  CG  LEU A  16       1.416  47.354 -12.969  1.00 91.18           C  
ATOM    236  HG  LEU A  16       1.694  46.347 -12.657  1.00 91.18           H  
ATOM    237  CD1 LEU A  16       0.528  47.259 -14.210  1.00 91.18           C  
ATOM    238 HD11 LEU A  16      -0.361  46.671 -13.981  1.00 91.18           H  
ATOM    239 HD12 LEU A  16       0.223  48.255 -14.531  1.00 91.18           H  
ATOM    240 HD13 LEU A  16       1.067  46.763 -15.017  1.00 91.18           H  
ATOM    241  CD2 LEU A  16       2.707  48.081 -13.352  1.00 91.18           C  
ATOM    242 HD21 LEU A  16       3.378  48.102 -12.494  1.00 91.18           H  
ATOM    243 HD22 LEU A  16       3.200  47.555 -14.170  1.00 91.18           H  
ATOM    244 HD23 LEU A  16       2.480  49.101 -13.661  1.00 91.18           H  
ATOM    245  N   VAL A  17       0.625  45.797  -9.638  1.00 93.55           N  
ATOM    246  H   VAL A  17       0.874  46.633  -9.128  1.00 93.55           H  
ATOM    247  CA  VAL A  17       1.057  44.486  -9.128  1.00 93.55           C  
ATOM    248  HA  VAL A  17       1.438  43.906  -9.968  1.00 93.55           H  
ATOM    249  C   VAL A  17      -0.129  43.695  -8.578  1.00 93.55           C  
ATOM    250  CB  VAL A  17       2.197  44.602  -8.094  1.00 93.55           C  
ATOM    251  HB  VAL A  17       1.859  45.210  -7.255  1.00 93.55           H  
ATOM    252  O   VAL A  17      -0.227  42.508  -8.870  1.00 93.55           O  
ATOM    253  CG1 VAL A  17       2.662  43.231  -7.577  1.00 93.55           C  
ATOM    254 HG11 VAL A  17       3.433  43.370  -6.820  1.00 93.55           H  
ATOM    255 HG12 VAL A  17       3.058  42.634  -8.399  1.00 93.55           H  
ATOM    256 HG13 VAL A  17       1.838  42.676  -7.129  1.00 93.55           H  
ATOM    257  CG2 VAL A  17       3.455  45.239  -8.699  1.00 93.55           C  
ATOM    258 HG21 VAL A  17       3.887  44.580  -9.452  1.00 93.55           H  
ATOM    259 HG22 VAL A  17       3.219  46.193  -9.172  1.00 93.55           H  
ATOM    260 HG23 VAL A  17       4.188  45.413  -7.911  1.00 93.55           H  
ATOM    261  N   ALA A  18      -1.056  44.320  -7.845  1.00 92.73           N  
ATOM    262  H   ALA A  18      -0.947  45.303  -7.637  1.00 92.73           H  
ATOM    263  CA  ALA A  18      -2.240  43.638  -7.321  1.00 92.73           C  
ATOM    264  HA  ALA A  18      -1.914  42.793  -6.715  1.00 92.73           H  
ATOM    265  C   ALA A  18      -3.128  43.077  -8.446  1.00 92.73           C  
ATOM    266  CB  ALA A  18      -3.016  44.602  -6.417  1.00 92.73           C  
ATOM    267  HB1 ALA A  18      -3.403  45.435  -7.004  1.00 92.73           H  
ATOM    268  HB2 ALA A  18      -2.368  44.996  -5.634  1.00 92.73           H  
ATOM    269  HB3 ALA A  18      -3.846  44.073  -5.949  1.00 92.73           H  
ATOM    270  O   ALA A  18      -3.543  41.922  -8.368  1.00 92.73           O  
ATOM    271  N   ASN A  19      -3.349  43.845  -9.522  1.00 90.59           N  
ATOM    272  H   ASN A  19      -3.010  44.796  -9.518  1.00 90.59           H  
ATOM    273  CA  ASN A  19      -4.073  43.367 -10.704  1.00 90.59           C  
ATOM    274  HA  ASN A  19      -5.034  42.957 -10.394  1.00 90.59           H  
ATOM    275  C   ASN A  19      -3.325  42.219 -11.394  1.00 90.59           C  
ATOM    276  CB  ASN A  19      -4.333  44.535 -11.672  1.00 90.59           C  
ATOM    277  HB2 ASN A  19      -4.579  44.131 -12.654  1.00 90.59           H  
ATOM    278  HB3 ASN A  19      -3.437  45.146 -11.777  1.00 90.59           H  
ATOM    279  O   ASN A  19      -3.927  41.185 -11.667  1.00 90.59           O  
ATOM    280  CG  ASN A  19      -5.516  45.391 -11.253  1.00 90.59           C  
ATOM    281  ND2 ASN A  19      -5.322  46.671 -11.064  1.00 90.59           N  
ATOM    282 HD21 ASN A  19      -6.115  47.225 -10.772  1.00 90.59           H  
ATOM    283 HD22 ASN A  19      -4.380  47.026 -10.984  1.00 90.59           H  
ATOM    284  OD1 ASN A  19      -6.625  44.912 -11.082  1.00 90.59           O  
ATOM    285  N   ALA A  20      -2.009  42.342 -11.607  1.00 92.81           N  
ATOM    286  H   ALA A  20      -1.552  43.212 -11.375  1.00 92.81           H  
ATOM    287  CA  ALA A  20      -1.221  41.268 -12.216  1.00 92.81           C  
ATOM    288  HA  ALA A  20      -1.663  41.030 -13.184  1.00 92.81           H  
ATOM    289  C   ALA A  20      -1.232  39.971 -11.381  1.00 92.81           C  
ATOM    290  CB  ALA A  20       0.208  41.778 -12.444  1.00 92.81           C  
ATOM    291  HB1 ALA A  20       0.788  41.012 -12.958  1.00 92.81           H  
ATOM    292  HB2 ALA A  20       0.183  42.678 -13.058  1.00 92.81           H  
ATOM    293  HB3 ALA A  20       0.678  42.007 -11.488  1.00 92.81           H  
ATOM    294  O   ALA A  20      -1.215  38.883 -11.953  1.00 92.81           O  
ATOM    295  N   VAL A  21      -1.276  40.078 -10.046  1.00 91.43           N  
ATOM    296  H   VAL A  21      -1.243  41.008  -9.655  1.00 91.43           H  
ATOM    297  CA  VAL A  21      -1.361  38.944  -9.107  1.00 91.43           C  
ATOM    298  HA  VAL A  21      -0.648  38.179  -9.413  1.00 91.43           H  
ATOM    299  C   VAL A  21      -2.747  38.298  -9.136  1.00 91.43           C  
ATOM    300  CB  VAL A  21      -0.957  39.386  -7.690  1.00 91.43           C  
ATOM    301  HB  VAL A  21      -1.493  40.299  -7.428  1.00 91.43           H  
ATOM    302  O   VAL A  21      -2.835  37.078  -9.272  1.00 91.43           O  
ATOM    303  CG1 VAL A  21      -1.230  38.335  -6.608  1.00 91.43           C  
ATOM    304 HG11 VAL A  21      -0.768  37.385  -6.879  1.00 91.43           H  
ATOM    305 HG12 VAL A  21      -2.304  38.186  -6.499  1.00 91.43           H  
ATOM    306 HG13 VAL A  21      -0.835  38.671  -5.649  1.00 91.43           H  
ATOM    307  CG2 VAL A  21       0.549  39.667  -7.668  1.00 91.43           C  
ATOM    308 HG21 VAL A  21       0.801  40.237  -6.773  1.00 91.43           H  
ATOM    309 HG22 VAL A  21       1.106  38.730  -7.680  1.00 91.43           H  
ATOM    310 HG23 VAL A  21       0.842  40.272  -8.526  1.00 91.43           H  
ATOM    311  N   ALA A  22      -3.818  39.097  -9.093  1.00 89.60           N  
ATOM    312  H   ALA A  22      -3.683  40.093  -8.990  1.00 89.60           H  
ATOM    313  CA  ALA A  22      -5.189  38.616  -9.267  1.00 89.60           C  
ATOM    314  HA  ALA A  22      -5.444  37.941  -8.449  1.00 89.60           H  
ATOM    315  C   ALA A  22      -5.338  37.828 -10.577  1.00 89.60           C  
ATOM    316  CB  ALA A  22      -6.140  39.821  -9.231  1.00 89.60           C  
ATOM    317  HB1 ALA A  22      -6.065  40.328  -8.269  1.00 89.60           H  
ATOM    318  HB2 ALA A  22      -5.891  40.527 -10.023  1.00 89.60           H  
ATOM    319  HB3 ALA A  22      -7.167  39.488  -9.377  1.00 89.60           H  
ATOM    320  O   ALA A  22      -5.786  36.683 -10.575  1.00 89.60           O  
ATOM    321  N   GLU A  23      -4.854  38.403 -11.678  1.00 87.78           N  
ATOM    322  H   GLU A  23      -4.512  39.351 -11.599  1.00 87.78           H  
ATOM    323  CA  GLU A  23      -4.981  37.852 -13.026  1.00 87.78           C  
ATOM    324  HA  GLU A  23      -6.025  37.582 -13.186  1.00 87.78           H  
ATOM    325  C   GLU A  23      -4.124  36.585 -13.263  1.00 87.78           C  
ATOM    326  CB  GLU A  23      -4.604  38.971 -14.019  1.00 87.78           C  
ATOM    327  HB2 GLU A  23      -3.516  39.004 -14.074  1.00 87.78           H  
ATOM    328  HB3 GLU A  23      -4.951  39.930 -13.636  1.00 87.78           H  
ATOM    329  O   GLU A  23      -4.382  35.856 -14.222  1.00 87.78           O  
ATOM    330  CG  GLU A  23      -5.206  38.825 -15.429  1.00 87.78           C  
ATOM    331  HG2 GLU A  23      -5.197  37.773 -15.714  1.00 87.78           H  
ATOM    332  HG3 GLU A  23      -6.247  39.147 -15.402  1.00 87.78           H  
ATOM    333  CD  GLU A  23      -4.443  39.622 -16.507  1.00 87.78           C  
ATOM    334  OE1 GLU A  23      -4.627  39.295 -17.705  1.00 87.78           O  
ATOM    335  OE2 GLU A  23      -3.502  40.380 -16.181  1.00 87.78           O  
ATOM    336  N   VAL A  24      -3.068  36.304 -12.475  1.00 84.36           N  
ATOM    337  H   VAL A  24      -2.858  36.935 -11.714  1.00 84.36           H  
ATOM    338  CA  VAL A  24      -2.329  35.014 -12.576  1.00 84.36           C  
ATOM    339  HA  VAL A  24      -2.427  34.639 -13.594  1.00 84.36           H  
ATOM    340  C   VAL A  24      -2.937  33.921 -11.702  1.00 84.36           C  
ATOM    341  CB  VAL A  24      -0.809  35.097 -12.312  1.00 84.36           C  
ATOM    342  HB  VAL A  24      -0.405  34.089 -12.405  1.00 84.36           H  
ATOM    343  O   VAL A  24      -2.986  32.769 -12.131  1.00 84.36           O  
ATOM    344  CG1 VAL A  24      -0.091  35.953 -13.356  1.00 84.36           C  
ATOM    345 HG11 VAL A  24       0.975  35.957 -13.130  1.00 84.36           H  
ATOM    346 HG12 VAL A  24      -0.237  35.517 -14.344  1.00 84.36           H  
ATOM    347 HG13 VAL A  24      -0.458  36.979 -13.322  1.00 84.36           H  
ATOM    348  CG2 VAL A  24      -0.416  35.609 -10.928  1.00 84.36           C  
ATOM    349 HG21 VAL A  24       0.667  35.567 -10.811  1.00 84.36           H  
ATOM    350 HG22 VAL A  24      -0.760  36.637 -10.813  1.00 84.36           H  
ATOM    351 HG23 VAL A  24      -0.857  34.983 -10.152  1.00 84.36           H  
ATOM    352  N   LEU A  25      -3.426  34.285 -10.513  1.00 82.45           N  
ATOM    353  H   LEU A  25      -3.355  35.255 -10.241  1.00 82.45           H  
ATOM    354  CA  LEU A  25      -4.063  33.364  -9.566  1.00 82.45           C  
ATOM    355  HA  LEU A  25      -3.506  32.428  -9.540  1.00 82.45           H  
ATOM    356  C   LEU A  25      -5.501  32.993  -9.973  1.00 82.45           C  
ATOM    357  CB  LEU A  25      -4.034  34.014  -8.173  1.00 82.45           C  
ATOM    358  HB2 LEU A  25      -4.477  35.007  -8.262  1.00 82.45           H  
ATOM    359  HB3 LEU A  25      -4.655  33.426  -7.498  1.00 82.45           H  
ATOM    360  O   LEU A  25      -5.989  31.933  -9.584  1.00 82.45           O  
ATOM    361  CG  LEU A  25      -2.637  34.164  -7.546  1.00 82.45           C  
ATOM    362  HG  LEU A  25      -1.995  34.747  -8.206  1.00 82.45           H  
ATOM    363  CD1 LEU A  25      -2.757  34.922  -6.226  1.00 82.45           C  
ATOM    364 HD11 LEU A  25      -1.773  35.034  -5.769  1.00 82.45           H  
ATOM    365 HD12 LEU A  25      -3.185  35.907  -6.410  1.00 82.45           H  
ATOM    366 HD13 LEU A  25      -3.411  34.372  -5.550  1.00 82.45           H  
ATOM    367  CD2 LEU A  25      -1.967  32.816  -7.288  1.00 82.45           C  
ATOM    368 HD21 LEU A  25      -1.046  32.964  -6.724  1.00 82.45           H  
ATOM    369 HD22 LEU A  25      -2.631  32.178  -6.706  1.00 82.45           H  
ATOM    370 HD23 LEU A  25      -1.730  32.323  -8.231  1.00 82.45           H  
ATOM    371  N   GLY A  26      -6.156  33.831 -10.784  1.00 77.02           N  
ATOM    372  H   GLY A  26      -5.715  34.714 -10.998  1.00 77.02           H  
ATOM    373  CA  GLY A  26      -7.509  33.606 -11.303  1.00 77.02           C  
ATOM    374  HA2 GLY A  26      -7.545  33.965 -12.332  1.00 77.02           H  
ATOM    375  HA3 GLY A  26      -7.731  32.539 -11.310  1.00 77.02           H  
ATOM    376  C   GLY A  26      -8.628  34.317 -10.532  1.00 77.02           C  
ATOM    377  O   GLY A  26      -9.761  33.849 -10.567  1.00 77.02           O  
ATOM    378  N   HIS A  27      -8.329  35.421  -9.842  1.00 80.56           N  
ATOM    379  H   HIS A  27      -7.391  35.787  -9.928  1.00 80.56           H  
ATOM    380  CA  HIS A  27      -9.327  36.278  -9.184  1.00 80.56           C  
ATOM    381  HA  HIS A  27     -10.144  35.659  -8.812  1.00 80.56           H  
ATOM    382  C   HIS A  27      -9.923  37.307 -10.162  1.00 80.56           C  
ATOM    383  CB  HIS A  27      -8.686  36.988  -7.984  1.00 80.56           C  
ATOM    384  HB2 HIS A  27      -7.809  37.542  -8.318  1.00 80.56           H  
ATOM    385  HB3 HIS A  27      -9.401  37.705  -7.581  1.00 80.56           H  
ATOM    386  O   HIS A  27      -9.222  37.774 -11.061  1.00 80.56           O  
ATOM    387  CG  HIS A  27      -8.286  36.057  -6.871  1.00 80.56           C  
ATOM    388  CD2 HIS A  27      -7.041  35.551  -6.622  1.00 80.56           C  
ATOM    389  HD2 HIS A  27      -6.157  35.749  -7.210  1.00 80.56           H  
ATOM    390  ND1 HIS A  27      -9.114  35.584  -5.887  1.00 80.56           N  
ATOM    391  HD1 HIS A  27     -10.083  35.843  -5.764  1.00 80.56           H  
ATOM    392  CE1 HIS A  27      -8.388  34.815  -5.063  1.00 80.56           C  
ATOM    393  HE1 HIS A  27      -8.775  34.325  -4.181  1.00 80.56           H  
ATOM    394  NE2 HIS A  27      -7.107  34.766  -5.466  1.00 80.56           N  
ATOM    395  N   GLU A  28     -11.185  37.716  -9.968  1.00 73.46           N  
ATOM    396  H   GLU A  28     -11.719  37.341  -9.197  1.00 73.46           H  
ATOM    397  CA  GLU A  28     -11.857  38.669 -10.875  1.00 73.46           C  
ATOM    398  HA  GLU A  28     -11.701  38.344 -11.903  1.00 73.46           H  
ATOM    399  C   GLU A  28     -11.297  40.100 -10.786  1.00 73.46           C  
ATOM    400  CB  GLU A  28     -13.376  38.721 -10.619  1.00 73.46           C  
ATOM    401  HB2 GLU A  28     -13.563  38.916  -9.563  1.00 73.46           H  
ATOM    402  HB3 GLU A  28     -13.774  39.558 -11.193  1.00 73.46           H  
ATOM    403  O   GLU A  28     -11.367  40.854 -11.757  1.00 73.46           O  
ATOM    404  CG  GLU A  28     -14.134  37.456 -11.056  1.00 73.46           C  
ATOM    405  HG2 GLU A  28     -13.927  36.654 -10.346  1.00 73.46           H  
ATOM    406  HG3 GLU A  28     -13.752  37.148 -12.029  1.00 73.46           H  
ATOM    407  CD  GLU A  28     -15.660  37.670 -11.172  1.00 73.46           C  
ATOM    408  OE1 GLU A  28     -16.304  36.851 -11.870  1.00 73.46           O  
ATOM    409  OE2 GLU A  28     -16.187  38.660 -10.611  1.00 73.46           O  
ATOM    410  N   SER A  29     -10.737  40.501  -9.638  1.00 81.62           N  
ATOM    411  H   SER A  29     -10.690  39.843  -8.873  1.00 81.62           H  
ATOM    412  CA  SER A  29     -10.111  41.820  -9.482  1.00 81.62           C  
ATOM    413  HA  SER A  29      -9.642  42.085 -10.429  1.00 81.62           H  
ATOM    414  C   SER A  29      -9.022  41.853  -8.407  1.00 81.62           C  
ATOM    415  CB  SER A  29     -11.177  42.881  -9.172  1.00 81.62           C  
ATOM    416  HB2 SER A  29     -12.031  42.753  -9.837  1.00 81.62           H  
ATOM    417  HB3 SER A  29     -10.752  43.869  -9.349  1.00 81.62           H  
ATOM    418  O   SER A  29      -8.991  41.026  -7.494  1.00 81.62           O  
ATOM    419  OG  SER A  29     -11.599  42.806  -7.824  1.00 81.62           O  
ATOM    420  HG  SER A  29     -12.052  41.966  -7.714  1.00 81.62           H  
ATOM    421  N   ALA A  30      -8.173  42.885  -8.457  1.00 84.93           N  
ATOM    422  H   ALA A  30      -8.210  43.505  -9.254  1.00 84.93           H  
ATOM    423  CA  ALA A  30      -7.191  43.186  -7.414  1.00 84.93           C  
ATOM    424  HA  ALA A  30      -6.446  42.391  -7.383  1.00 84.93           H  
ATOM    425  C   ALA A  30      -7.778  43.319  -5.995  1.00 84.93           C  
ATOM    426  CB  ALA A  30      -6.494  44.495  -7.795  1.00 84.93           C  
ATOM    427  HB1 ALA A  30      -5.830  44.809  -6.990  1.00 84.93           H  
ATOM    428  HB2 ALA A  30      -5.906  44.346  -8.700  1.00 84.93           H  
ATOM    429  HB3 ALA A  30      -7.230  45.281  -7.967  1.00 84.93           H  
ATOM    430  O   ALA A  30      -7.038  43.144  -5.030  1.00 84.93           O  
ATOM    431  N   ALA A  31      -9.077  43.610  -5.843  1.00 79.74           N  
ATOM    432  H   ALA A  31      -9.668  43.659  -6.661  1.00 79.74           H  
ATOM    433  CA  ALA A  31      -9.706  43.793  -4.532  1.00 79.74           C  
ATOM    434  HA  ALA A  31      -9.120  44.521  -3.972  1.00 79.74           H  
ATOM    435  C   ALA A  31      -9.744  42.505  -3.684  1.00 79.74           C  
ATOM    436  CB  ALA A  31     -11.112  44.368  -4.743  1.00 79.74           C  
ATOM    437  HB1 ALA A  31     -11.737  43.642  -5.262  1.00 79.74           H  
ATOM    438  HB2 ALA A  31     -11.057  45.285  -5.328  1.00 79.74           H  
ATOM    439  HB3 ALA A  31     -11.561  44.588  -3.775  1.00 79.74           H  
ATOM    440  O   ALA A  31      -9.844  42.586  -2.461  1.00 79.74           O  
ATOM    441  N   GLU A  32      -9.629  41.329  -4.308  1.00 77.62           N  
ATOM    442  H   GLU A  32      -9.579  41.315  -5.317  1.00 77.62           H  
ATOM    443  CA  GLU A  32      -9.527  40.042  -3.604  1.00 77.62           C  
ATOM    444  HA  GLU A  32     -10.177  40.058  -2.729  1.00 77.62           H  
ATOM    445  C   GLU A  32      -8.106  39.755  -3.086  1.00 77.62           C  
ATOM    446  CB  GLU A  32     -10.007  38.915  -4.528  1.00 77.62           C  
ATOM    447  HB2 GLU A  32      -9.814  37.962  -4.036  1.00 77.62           H  
ATOM    448  HB3 GLU A  32      -9.444  38.946  -5.461  1.00 77.62           H  
ATOM    449  O   GLU A  32      -7.914  38.927  -2.193  1.00 77.62           O  
ATOM    450  CG  GLU A  32     -11.512  39.030  -4.822  1.00 77.62           C  
ATOM    451  HG2 GLU A  32     -12.057  39.006  -3.878  1.00 77.62           H  
ATOM    452  HG3 GLU A  32     -11.710  39.989  -5.300  1.00 77.62           H  
ATOM    453  CD  GLU A  32     -12.019  37.900  -5.723  1.00 77.62           C  
ATOM    454  OE1 GLU A  32     -12.853  38.202  -6.599  1.00 77.62           O  
ATOM    455  OE2 GLU A  32     -11.554  36.749  -5.553  1.00 77.62           O  
ATOM    456  N   ILE A  33      -7.093  40.462  -3.599  1.00 84.56           N  
ATOM    457  H   ILE A  33      -7.307  41.206  -4.248  1.00 84.56           H  
ATOM    458  CA  ILE A  33      -5.695  40.255  -3.223  1.00 84.56           C  
ATOM    459  HA  ILE A  33      -5.565  39.203  -2.966  1.00 84.56           H  
ATOM    460  C   ILE A  33      -5.354  41.068  -1.977  1.00 84.56           C  
ATOM    461  CB  ILE A  33      -4.750  40.553  -4.406  1.00 84.56           C  
ATOM    462  HB  ILE A  33      -4.886  41.590  -4.710  1.00 84.56           H  
ATOM    463  O   ILE A  33      -5.190  42.288  -2.009  1.00 84.56           O  
ATOM    464  CG1 ILE A  33      -5.057  39.666  -5.632  1.00 84.56           C  
ATOM    465 HG12 ILE A  33      -6.046  39.922  -6.013  1.00 84.56           H  
ATOM    466 HG13 ILE A  33      -4.337  39.900  -6.416  1.00 84.56           H  
ATOM    467  CG2 ILE A  33      -3.274  40.385  -3.994  1.00 84.56           C  
ATOM    468 HG21 ILE A  33      -2.999  41.160  -3.278  1.00 84.56           H  
ATOM    469 HG22 ILE A  33      -3.109  39.407  -3.543  1.00 84.56           H  
ATOM    470 HG23 ILE A  33      -2.638  40.489  -4.873  1.00 84.56           H  
ATOM    471  CD1 ILE A  33      -5.025  38.152  -5.375  1.00 84.56           C  
ATOM    472 HD11 ILE A  33      -5.101  37.625  -6.326  1.00 84.56           H  
ATOM    473 HD12 ILE A  33      -5.866  37.854  -4.749  1.00 84.56           H  
ATOM    474 HD13 ILE A  33      -4.092  37.856  -4.894  1.00 84.56           H  
ATOM    475  N   ASN A  34      -5.131  40.373  -0.860  1.00 76.05           N  
ATOM    476  H   ASN A  34      -5.330  39.383  -0.871  1.00 76.05           H  
ATOM    477  CA  ASN A  34      -4.510  40.989   0.307  1.00 76.05           C  
ATOM    478  HA  ASN A  34      -5.019  41.931   0.507  1.00 76.05           H  
ATOM    479  C   ASN A  34      -3.036  41.306   0.003  1.00 76.05           C  
ATOM    480  CB  ASN A  34      -4.698  40.091   1.536  1.00 76.05           C  
ATOM    481  HB2 ASN A  34      -4.250  39.116   1.342  1.00 76.05           H  
ATOM    482  HB3 ASN A  34      -5.766  39.951   1.704  1.00 76.05           H  
ATOM    483  O   ASN A  34      -2.160  40.454   0.133  1.00 76.05           O  
ATOM    484  CG  ASN A  34      -4.079  40.672   2.800  1.00 76.05           C  
ATOM    485  ND2 ASN A  34      -4.338  40.050   3.924  1.00 76.05           N  
ATOM    486 HD21 ASN A  34      -4.888  39.203   3.898  1.00 76.05           H  
ATOM    487 HD22 ASN A  34      -3.853  40.394   4.741  1.00 76.05           H  
ATOM    488  OD1 ASN A  34      -3.356  41.659   2.820  1.00 76.05           O  
ATOM    489  N   VAL A  35      -2.767  42.564  -0.347  1.00 81.45           N  
ATOM    490  H   VAL A  35      -3.568  43.142  -0.556  1.00 81.45           H  
ATOM    491  CA  VAL A  35      -1.452  43.063  -0.788  1.00 81.45           C  
ATOM    492  HA  VAL A  35      -1.171  42.465  -1.655  1.00 81.45           H  
ATOM    493  C   VAL A  35      -0.312  42.907   0.231  1.00 81.45           C  
ATOM    494  CB  VAL A  35      -1.568  44.535  -1.242  1.00 81.45           C  
ATOM    495  HB  VAL A  35      -0.605  44.861  -1.634  1.00 81.45           H  
ATOM    496  O   VAL A  35       0.862  43.006  -0.132  1.00 81.45           O  
ATOM    497  CG1 VAL A  35      -2.603  44.671  -2.368  1.00 81.45           C  
ATOM    498 HG11 VAL A  35      -2.428  43.916  -3.134  1.00 81.45           H  
ATOM    499 HG12 VAL A  35      -3.617  44.547  -1.988  1.00 81.45           H  
ATOM    500 HG13 VAL A  35      -2.529  45.655  -2.830  1.00 81.45           H  
ATOM    501  CG2 VAL A  35      -1.950  45.480  -0.092  1.00 81.45           C  
ATOM    502 HG21 VAL A  35      -2.055  46.494  -0.476  1.00 81.45           H  
ATOM    503 HG22 VAL A  35      -2.897  45.178   0.355  1.00 81.45           H  
ATOM    504 HG23 VAL A  35      -1.164  45.479   0.664  1.00 81.45           H  
ATOM    505  N   ARG A  36      -0.639  42.648   1.506  1.00 72.71           N  
ATOM    506  H   ARG A  36      -1.620  42.526   1.711  1.00 72.71           H  
ATOM    507  CA  ARG A  36       0.332  42.383   2.582  1.00 72.71           C  
ATOM    508  HA  ARG A  36       1.303  42.789   2.297  1.00 72.71           H  
ATOM    509  C   ARG A  36       0.580  40.890   2.826  1.00 72.71           C  
ATOM    510  CB  ARG A  36      -0.119  43.062   3.886  1.00 72.71           C  
ATOM    511  HB2 ARG A  36      -1.068  42.630   4.201  1.00 72.71           H  
ATOM    512  HB3 ARG A  36       0.621  42.851   4.659  1.00 72.71           H  
ATOM    513  O   ARG A  36       1.478  40.568   3.598  1.00 72.71           O  
ATOM    514  CG  ARG A  36      -0.274  44.585   3.768  1.00 72.71           C  
ATOM    515  HG2 ARG A  36      -1.083  44.814   3.074  1.00 72.71           H  
ATOM    516  HG3 ARG A  36       0.653  45.020   3.396  1.00 72.71           H  
ATOM    517  CD  ARG A  36      -0.607  45.182   5.142  1.00 72.71           C  
ATOM    518  HD2 ARG A  36       0.238  45.010   5.809  1.00 72.71           H  
ATOM    519  HD3 ARG A  36      -1.481  44.668   5.541  1.00 72.71           H  
ATOM    520  NE  ARG A  36      -0.893  46.628   5.060  1.00 72.71           N  
ATOM    521  HE  ARG A  36      -0.898  47.041   4.139  1.00 72.71           H  
ATOM    522  NH1 ARG A  36      -1.206  47.008   7.307  1.00 72.71           N  
ATOM    523 HH11 ARG A  36      -0.992  46.040   7.500  1.00 72.71           H  
ATOM    524 HH12 ARG A  36      -1.356  47.655   8.068  1.00 72.71           H  
ATOM    525  NH2 ARG A  36      -1.402  48.698   5.871  1.00 72.71           N  
ATOM    526 HH21 ARG A  36      -1.564  49.316   6.653  1.00 72.71           H  
ATOM    527 HH22 ARG A  36      -1.380  49.085   4.939  1.00 72.71           H  
ATOM    528  CZ  ARG A  36      -1.165  47.433   6.075  1.00 72.71           C  
ATOM    529  N   ARG A  37      -0.208  39.992   2.225  1.00 75.02           N  
ATOM    530  H   ARG A  37      -0.864  40.318   1.529  1.00 75.02           H  
ATOM    531  CA  ARG A  37      -0.049  38.540   2.383  1.00 75.02           C  
ATOM    532  HA  ARG A  37       0.196  38.346   3.427  1.00 75.02           H  
ATOM    533  C   ARG A  37       1.133  38.040   1.552  1.00 75.02           C  
ATOM    534  CB  ARG A  37      -1.363  37.815   2.037  1.00 75.02           C  
ATOM    535  HB2 ARG A  37      -2.207  38.445   2.319  1.00 75.02           H  
ATOM    536  HB3 ARG A  37      -1.411  37.618   0.966  1.00 75.02           H  
ATOM    537  O   ARG A  37       1.428  38.603   0.496  1.00 75.02           O  
ATOM    538  CG  ARG A  37      -1.466  36.508   2.829  1.00 75.02           C  
ATOM    539  HG2 ARG A  37      -0.612  35.875   2.587  1.00 75.02           H  
ATOM    540  HG3 ARG A  37      -1.411  36.759   3.888  1.00 75.02           H  
ATOM    541  CD  ARG A  37      -2.752  35.711   2.583  1.00 75.02           C  
ATOM    542  HD2 ARG A  37      -2.623  35.090   1.696  1.00 75.02           H  
ATOM    543  HD3 ARG A  37      -3.578  36.403   2.419  1.00 75.02           H  
ATOM    544  NE  ARG A  37      -3.041  34.866   3.757  1.00 75.02           N  
ATOM    545  HE  ARG A  37      -2.241  34.646   4.332  1.00 75.02           H  
ATOM    546  NH1 ARG A  37      -5.194  34.277   3.251  1.00 75.02           N  
ATOM    547 HH11 ARG A  37      -4.978  34.456   2.281  1.00 75.02           H  
ATOM    548 HH12 ARG A  37      -6.009  33.728   3.485  1.00 75.02           H  
ATOM    549  NH2 ARG A  37      -4.378  33.814   5.279  1.00 75.02           N  
ATOM    550 HH21 ARG A  37      -3.618  33.728   5.939  1.00 75.02           H  
ATOM    551 HH22 ARG A  37      -5.232  33.361   5.572  1.00 75.02           H  
ATOM    552  CZ  ARG A  37      -4.194  34.315   4.090  1.00 75.02           C  
ATOM    553  N   ALA A  38       1.806  36.998   2.036  1.00 76.87           N  
ATOM    554  H   ALA A  38       1.495  36.557   2.889  1.00 76.87           H  
ATOM    555  CA  ALA A  38       2.895  36.369   1.302  1.00 76.87           C  
ATOM    556  HA  ALA A  38       3.603  37.150   1.022  1.00 76.87           H  
ATOM    557  C   ALA A  38       2.374  35.696   0.023  1.00 76.87           C  
ATOM    558  CB  ALA A  38       3.626  35.383   2.218  1.00 76.87           C  
ATOM    559  HB1 ALA A  38       4.464  34.935   1.683  1.00 76.87           H  
ATOM    560  HB2 ALA A  38       4.005  35.900   3.099  1.00 76.87           H  
ATOM    561  HB3 ALA A  38       2.946  34.591   2.534  1.00 76.87           H  
ATOM    562  O   ALA A  38       1.302  35.094   0.030  1.00 76.87           O  
ATOM    563  N   PHE A  39       3.143  35.755  -1.064  1.00 81.81           N  
ATOM    564  H   PHE A  39       3.971  36.332  -1.032  1.00 81.81           H  
ATOM    565  CA  PHE A  39       2.774  35.132  -2.338  1.00 81.81           C  
ATOM    566  HA  PHE A  39       1.821  35.552  -2.660  1.00 81.81           H  
ATOM    567  C   PHE A  39       2.519  33.620  -2.214  1.00 81.81           C  
ATOM    568  CB  PHE A  39       3.866  35.462  -3.373  1.00 81.81           C  
ATOM    569  HB2 PHE A  39       4.842  35.268  -2.929  1.00 81.81           H  
ATOM    570  HB3 PHE A  39       3.772  34.782  -4.219  1.00 81.81           H  
ATOM    571  O   PHE A  39       1.545  33.118  -2.773  1.00 81.81           O  
ATOM    572  CG  PHE A  39       3.835  36.877  -3.930  1.00 81.81           C  
ATOM    573  CD1 PHE A  39       2.613  37.474  -4.299  1.00 81.81           C  
ATOM    574  HD1 PHE A  39       1.681  36.939  -4.194  1.00 81.81           H  
ATOM    575  CD2 PHE A  39       5.033  37.590  -4.129  1.00 81.81           C  
ATOM    576  HD2 PHE A  39       5.979  37.146  -3.858  1.00 81.81           H  
ATOM    577  CE1 PHE A  39       2.585  38.776  -4.818  1.00 81.81           C  
ATOM    578  HE1 PHE A  39       1.633  39.222  -5.065  1.00 81.81           H  
ATOM    579  CE2 PHE A  39       5.004  38.880  -4.690  1.00 81.81           C  
ATOM    580  HE2 PHE A  39       5.925  39.418  -4.862  1.00 81.81           H  
ATOM    581  CZ  PHE A  39       3.780  39.482  -5.023  1.00 81.81           C  
ATOM    582  HZ  PHE A  39       3.761  40.479  -5.435  1.00 81.81           H  
ATOM    583  N   SER A  40       3.304  32.913  -1.402  1.00 67.04           N  
ATOM    584  H   SER A  40       4.050  33.383  -0.908  1.00 67.04           H  
ATOM    585  CA  SER A  40       3.086  31.495  -1.084  1.00 67.04           C  
ATOM    586  HA  SER A  40       3.127  30.917  -2.007  1.00 67.04           H  
ATOM    587  C   SER A  40       1.719  31.221  -0.437  1.00 67.04           C  
ATOM    588  CB  SER A  40       4.208  31.007  -0.161  1.00 67.04           C  
ATOM    589  HB2 SER A  40       3.950  30.024   0.233  1.00 67.04           H  
ATOM    590  HB3 SER A  40       5.130  30.922  -0.735  1.00 67.04           H  
ATOM    591  O   SER A  40       1.043  30.272  -0.820  1.00 67.04           O  
ATOM    592  OG  SER A  40       4.413  31.922   0.907  1.00 67.04           O  
ATOM    593  HG  SER A  40       4.889  31.469   1.607  1.00 67.04           H  
ATOM    594  N   GLU A  41       1.262  32.075   0.485  1.00 68.38           N  
ATOM    595  H   GLU A  41       1.847  32.861   0.732  1.00 68.38           H  
ATOM    596  CA  GLU A  41      -0.061  31.967   1.128  1.00 68.38           C  
ATOM    597  HA  GLU A  41      -0.221  30.942   1.463  1.00 68.38           H  
ATOM    598  C   GLU A  41      -1.234  32.327   0.198  1.00 68.38           C  
ATOM    599  CB  GLU A  41      -0.142  32.906   2.337  1.00 68.38           C  
ATOM    600  HB2 GLU A  41       0.114  33.912   2.004  1.00 68.38           H  
ATOM    601  HB3 GLU A  41      -1.175  32.913   2.685  1.00 68.38           H  
ATOM    602  O   GLU A  41      -2.388  32.058   0.529  1.00 68.38           O  
ATOM    603  CG  GLU A  41       0.745  32.547   3.532  1.00 68.38           C  
ATOM    604  HG2 GLU A  41       0.484  31.546   3.875  1.00 68.38           H  
ATOM    605  HG3 GLU A  41       1.787  32.541   3.213  1.00 68.38           H  
ATOM    606  CD  GLU A  41       0.562  33.550   4.689  1.00 68.38           C  
ATOM    607  OE1 GLU A  41       1.451  33.588   5.563  1.00 68.38           O  
ATOM    608  OE2 GLU A  41      -0.453  34.298   4.701  1.00 68.38           O  
ATOM    609  N   LEU A  42      -0.957  32.962  -0.944  1.00 75.19           N  
ATOM    610  H   LEU A  42       0.010  33.175  -1.139  1.00 75.19           H  
ATOM    611  CA  LEU A  42      -1.942  33.255  -1.988  1.00 75.19           C  
ATOM    612  HA  LEU A  42      -2.934  33.297  -1.539  1.00 75.19           H  
ATOM    613  C   LEU A  42      -2.028  32.135  -3.047  1.00 75.19           C  
ATOM    614  CB  LEU A  42      -1.633  34.636  -2.608  1.00 75.19           C  
ATOM    615  HB2 LEU A  42      -0.627  34.608  -3.025  1.00 75.19           H  
ATOM    616  HB3 LEU A  42      -2.326  34.804  -3.432  1.00 75.19           H  
ATOM    617  O   LEU A  42      -2.756  32.283  -4.022  1.00 75.19           O  
ATOM    618  CG  LEU A  42      -1.750  35.838  -1.649  1.00 75.19           C  
ATOM    619  HG  LEU A  42      -1.149  35.666  -0.756  1.00 75.19           H  
ATOM    620  CD1 LEU A  42      -1.233  37.104  -2.339  1.00 75.19           C  
ATOM    621 HD11 LEU A  42      -1.330  37.959  -1.670  1.00 75.19           H  
ATOM    622 HD12 LEU A  42      -1.798  37.286  -3.253  1.00 75.19           H  
ATOM    623 HD13 LEU A  42      -0.179  36.975  -2.582  1.00 75.19           H  
ATOM    624  CD2 LEU A  42      -3.196  36.100  -1.218  1.00 75.19           C  
ATOM    625 HD21 LEU A  42      -3.571  35.246  -0.654  1.00 75.19           H  
ATOM    626 HD22 LEU A  42      -3.243  36.992  -0.593  1.00 75.19           H  
ATOM    627 HD23 LEU A  42      -3.823  36.243  -2.098  1.00 75.19           H  
ATOM    628  N   GLY A  43      -1.290  31.027  -2.887  1.00 68.01           N  
ATOM    629  H   GLY A  43      -0.726  30.935  -2.054  1.00 68.01           H  
ATOM    630  CA  GLY A  43      -1.222  29.948  -3.884  1.00 68.01           C  
ATOM    631  HA2 GLY A  43      -0.816  29.056  -3.408  1.00 68.01           H  
ATOM    632  HA3 GLY A  43      -2.225  29.719  -4.244  1.00 68.01           H  
ATOM    633  C   GLY A  43      -0.338  30.282  -5.095  1.00 68.01           C  
ATOM    634  O   GLY A  43      -0.493  29.701  -6.171  1.00 68.01           O  
ATOM    635  N   LEU A  44       0.581  31.242  -4.950  1.00 73.92           N  
ATOM    636  H   LEU A  44       0.676  31.688  -4.048  1.00 73.92           H  
ATOM    637  CA  LEU A  44       1.453  31.698  -6.029  1.00 73.92           C  
ATOM    638  HA  LEU A  44       0.901  31.576  -6.961  1.00 73.92           H  
ATOM    639  C   LEU A  44       2.701  30.804  -6.128  1.00 73.92           C  
ATOM    640  CB  LEU A  44       1.714  33.204  -5.850  1.00 73.92           C  
ATOM    641  HB2 LEU A  44       0.820  33.655  -5.418  1.00 73.92           H  
ATOM    642  HB3 LEU A  44       2.524  33.337  -5.133  1.00 73.92           H  
ATOM    643  O   LEU A  44       3.784  31.140  -5.651  1.00 73.92           O  
ATOM    644  CG  LEU A  44       2.039  33.935  -7.163  1.00 73.92           C  
ATOM    645  HG  LEU A  44       1.701  33.339  -8.011  1.00 73.92           H  
ATOM    646  CD1 LEU A  44       1.329  35.286  -7.245  1.00 73.92           C  
ATOM    647 HD11 LEU A  44       0.255  35.138  -7.134  1.00 73.92           H  
ATOM    648 HD12 LEU A  44       1.689  35.950  -6.459  1.00 73.92           H  
ATOM    649 HD13 LEU A  44       1.509  35.734  -8.222  1.00 73.92           H  
ATOM    650  CD2 LEU A  44       3.530  34.198  -7.325  1.00 73.92           C  
ATOM    651 HD21 LEU A  44       3.690  34.737  -8.259  1.00 73.92           H  
ATOM    652 HD22 LEU A  44       4.060  33.246  -7.345  1.00 73.92           H  
ATOM    653 HD23 LEU A  44       3.900  34.801  -6.496  1.00 73.92           H  
ATOM    654  N   ASP A  45       2.504  29.633  -6.731  1.00 64.29           N  
ATOM    655  H   ASP A  45       1.558  29.404  -7.001  1.00 64.29           H  
ATOM    656  CA  ASP A  45       3.547  28.654  -7.047  1.00 64.29           C  
ATOM    657  HA  ASP A  45       4.154  28.506  -6.154  1.00 64.29           H  
ATOM    658  C   ASP A  45       4.500  29.108  -8.175  1.00 64.29           C  
ATOM    659  CB  ASP A  45       2.868  27.310  -7.374  1.00 64.29           C  
ATOM    660  HB2 ASP A  45       3.633  26.535  -7.436  1.00 64.29           H  
ATOM    661  HB3 ASP A  45       2.211  27.045  -6.546  1.00 64.29           H  
ATOM    662  O   ASP A  45       4.428  30.230  -8.678  1.00 64.29           O  
ATOM    663  CG  ASP A  45       2.059  27.297  -8.678  1.00 64.29           C  
ATOM    664  OD1 ASP A  45       2.285  28.160  -9.560  1.00 64.29           O  
ATOM    665  OD2 ASP A  45       1.218  26.388  -8.804  1.00 64.29           O  
ATOM    666  N   SER A  46       5.400  28.219  -8.607  1.00 55.75           N  
ATOM    667  H   SER A  46       5.449  27.324  -8.142  1.00 55.75           H  
ATOM    668  CA  SER A  46       6.375  28.479  -9.675  1.00 55.75           C  
ATOM    669  HA  SER A  46       7.042  29.277  -9.347  1.00 55.75           H  
ATOM    670  C   SER A  46       5.752  28.906 -11.014  1.00 55.75           C  
ATOM    671  CB  SER A  46       7.214  27.220  -9.914  1.00 55.75           C  
ATOM    672  HB2 SER A  46       6.568  26.422 -10.279  1.00 55.75           H  
ATOM    673  HB3 SER A  46       7.977  27.428 -10.663  1.00 55.75           H  
ATOM    674  O   SER A  46       6.345  29.730 -11.717  1.00 55.75           O  
ATOM    675  OG  SER A  46       7.834  26.806  -8.711  1.00 55.75           O  
ATOM    676  HG  SER A  46       8.197  25.925  -8.831  1.00 55.75           H  
ATOM    677  N   LEU A  47       4.572  28.384 -11.376  1.00 58.40           N  
ATOM    678  H   LEU A  47       4.038  27.877 -10.685  1.00 58.40           H  
ATOM    679  CA  LEU A  47       3.879  28.740 -12.618  1.00 58.40           C  
ATOM    680  HA  LEU A  47       4.590  28.704 -13.443  1.00 58.40           H  
ATOM    681  C   LEU A  47       3.341  30.170 -12.513  1.00 58.40           C  
ATOM    682  CB  LEU A  47       2.746  27.722 -12.879  1.00 58.40           C  
ATOM    683  HB2 LEU A  47       2.038  27.770 -12.051  1.00 58.40           H  
ATOM    684  HB3 LEU A  47       3.163  26.715 -12.890  1.00 58.40           H  
ATOM    685  O   LEU A  47       3.635  31.021 -13.360  1.00 58.40           O  
ATOM    686  CG  LEU A  47       1.964  27.955 -14.187  1.00 58.40           C  
ATOM    687  HG  LEU A  47       1.674  29.004 -14.263  1.00 58.40           H  
ATOM    688  CD1 LEU A  47       2.797  27.584 -15.417  1.00 58.40           C  
ATOM    689 HD11 LEU A  47       3.110  26.542 -15.353  1.00 58.40           H  
ATOM    690 HD12 LEU A  47       2.200  27.720 -16.319  1.00 58.40           H  
ATOM    691 HD13 LEU A  47       3.676  28.226 -15.481  1.00 58.40           H  
ATOM    692  CD2 LEU A  47       0.685  27.118 -14.201  1.00 58.40           C  
ATOM    693 HD21 LEU A  47       0.143  27.278 -15.133  1.00 58.40           H  
ATOM    694 HD22 LEU A  47       0.048  27.412 -13.367  1.00 58.40           H  
ATOM    695 HD23 LEU A  47       0.925  26.060 -14.101  1.00 58.40           H  
ATOM    696  N   ASN A  48       2.620  30.455 -11.429  1.00 71.51           N  
ATOM    697  H   ASN A  48       2.450  29.710 -10.768  1.00 71.51           H  
ATOM    698  CA  ASN A  48       2.021  31.763 -11.183  1.00 71.51           C  
ATOM    699  HA  ASN A  48       1.480  32.066 -12.080  1.00 71.51           H  
ATOM    700  C   ASN A  48       3.100  32.840 -10.935  1.00 71.51           C  
ATOM    701  CB  ASN A  48       0.993  31.603 -10.047  1.00 71.51           C  
ATOM    702  HB2 ASN A  48       0.558  32.573  -9.806  1.00 71.51           H  
ATOM    703  HB3 ASN A  48       1.496  31.200  -9.168  1.00 71.51           H  
ATOM    704  O   ASN A  48       2.962  33.972 -11.402  1.00 71.51           O  
ATOM    705  CG  ASN A  48      -0.155  30.676 -10.432  1.00 71.51           C  
ATOM    706  ND2 ASN A  48      -0.701  29.931  -9.498  1.00 71.51           N  
ATOM    707 HD21 ASN A  48      -1.289  29.173  -9.812  1.00 71.51           H  
ATOM    708 HD22 ASN A  48      -0.349  29.910  -8.551  1.00 71.51           H  
ATOM    709  OD1 ASN A  48      -0.573  30.627 -11.580  1.00 71.51           O  
ATOM    710  N   ALA A  49       4.233  32.479 -10.323  1.00 72.99           N  
ATOM    711  H   ALA A  49       4.263  31.559  -9.908  1.00 72.99           H  
ATOM    712  CA  ALA A  49       5.425  33.319 -10.180  1.00 72.99           C  
ATOM    713  HA  ALA A  49       5.153  34.253  -9.688  1.00 72.99           H  
ATOM    714  C   ALA A  49       6.065  33.690 -11.523  1.00 72.99           C  
ATOM    715  CB  ALA A  49       6.436  32.578  -9.299  1.00 72.99           C  
ATOM    716  HB1 ALA A  49       6.720  31.634  -9.765  1.00 72.99           H  
ATOM    717  HB2 ALA A  49       5.995  32.364  -8.325  1.00 72.99           H  
ATOM    718  HB3 ALA A  49       7.328  33.190  -9.169  1.00 72.99           H  
ATOM    719  O   ALA A  49       6.376  34.863 -11.768  1.00 72.99           O  
ATOM    720  N   MET A  50       6.246  32.715 -12.421  1.00 69.46           N  
ATOM    721  H   MET A  50       5.989  31.770 -12.173  1.00 69.46           H  
ATOM    722  CA  MET A  50       6.773  32.978 -13.760  1.00 69.46           C  
ATOM    723  HA  MET A  50       7.697  33.546 -13.657  1.00 69.46           H  
ATOM    724  C   MET A  50       5.821  33.851 -14.583  1.00 69.46           C  
ATOM    725  CB  MET A  50       7.088  31.667 -14.495  1.00 69.46           C  
ATOM    726  HB2 MET A  50       6.311  30.924 -14.310  1.00 69.46           H  
ATOM    727  HB3 MET A  50       7.113  31.878 -15.564  1.00 69.46           H  
ATOM    728  O   MET A  50       6.281  34.806 -15.218  1.00 69.46           O  
ATOM    729  CG  MET A  50       8.456  31.120 -14.069  1.00 69.46           C  
ATOM    730  HG2 MET A  50       8.399  30.824 -13.022  1.00 69.46           H  
ATOM    731  HG3 MET A  50       9.188  31.924 -14.145  1.00 69.46           H  
ATOM    732  SD  MET A  50       9.098  29.710 -15.022  1.00 69.46           S  
ATOM    733  CE  MET A  50       8.968  30.292 -16.736  1.00 69.46           C  
ATOM    734  HE1 MET A  50       9.449  31.265 -16.841  1.00 69.46           H  
ATOM    735  HE2 MET A  50       9.453  29.572 -17.396  1.00 69.46           H  
ATOM    736  HE3 MET A  50       7.919  30.363 -17.024  1.00 69.46           H  
ATOM    737  N   ALA A  51       4.514  33.578 -14.527  1.00 75.35           N  
ATOM    738  H   ALA A  51       4.214  32.763 -14.011  1.00 75.35           H  
ATOM    739  CA  ALA A  51       3.491  34.377 -15.194  1.00 75.35           C  
ATOM    740  HA  ALA A  51       3.720  34.415 -16.259  1.00 75.35           H  
ATOM    741  C   ALA A  51       3.464  35.827 -14.671  1.00 75.35           C  
ATOM    742  CB  ALA A  51       2.142  33.668 -15.022  1.00 75.35           C  
ATOM    743  HB1 ALA A  51       1.869  33.622 -13.968  1.00 75.35           H  
ATOM    744  HB2 ALA A  51       1.371  34.207 -15.572  1.00 75.35           H  
ATOM    745  HB3 ALA A  51       2.205  32.652 -15.412  1.00 75.35           H  
ATOM    746  O   ALA A  51       3.474  36.769 -15.469  1.00 75.35           O  
ATOM    747  N   LEU A  52       3.534  36.018 -13.346  1.00 85.68           N  
ATOM    748  H   LEU A  52       3.478  35.209 -12.745  1.00 85.68           H  
ATOM    749  CA  LEU A  52       3.573  37.336 -12.707  1.00 85.68           C  
ATOM    750  HA  LEU A  52       2.681  37.888 -13.003  1.00 85.68           H  
ATOM    751  C   LEU A  52       4.797  38.132 -13.167  1.00 85.68           C  
ATOM    752  CB  LEU A  52       3.568  37.154 -11.177  1.00 85.68           C  
ATOM    753  HB2 LEU A  52       2.648  36.644 -10.888  1.00 85.68           H  
ATOM    754  HB3 LEU A  52       4.403  36.514 -10.892  1.00 85.68           H  
ATOM    755  O   LEU A  52       4.674  39.273 -13.616  1.00 85.68           O  
ATOM    756  CG  LEU A  52       3.670  38.469 -10.384  1.00 85.68           C  
ATOM    757  HG  LEU A  52       4.593  38.984 -10.650  1.00 85.68           H  
ATOM    758  CD1 LEU A  52       2.491  39.397 -10.671  1.00 85.68           C  
ATOM    759 HD11 LEU A  52       2.508  39.721 -11.712  1.00 85.68           H  
ATOM    760 HD12 LEU A  52       1.553  38.878 -10.474  1.00 85.68           H  
ATOM    761 HD13 LEU A  52       2.554  40.282 -10.039  1.00 85.68           H  
ATOM    762  CD2 LEU A  52       3.728  38.166  -8.890  1.00 85.68           C  
ATOM    763 HD21 LEU A  52       3.784  39.092  -8.317  1.00 85.68           H  
ATOM    764 HD22 LEU A  52       2.842  37.608  -8.587  1.00 85.68           H  
ATOM    765 HD23 LEU A  52       4.609  37.563  -8.672  1.00 85.68           H  
ATOM    766  N   ARG A  53       5.983  37.513 -13.127  1.00 80.73           N  
ATOM    767  H   ARG A  53       6.009  36.582 -12.735  1.00 80.73           H  
ATOM    768  CA  ARG A  53       7.231  38.127 -13.600  1.00 80.73           C  
ATOM    769  HA  ARG A  53       7.412  39.035 -13.025  1.00 80.73           H  
ATOM    770  C   ARG A  53       7.146  38.536 -15.073  1.00 80.73           C  
ATOM    771  CB  ARG A  53       8.377  37.137 -13.360  1.00 80.73           C  
ATOM    772  HB2 ARG A  53       8.199  36.240 -13.953  1.00 80.73           H  
ATOM    773  HB3 ARG A  53       8.390  36.852 -12.308  1.00 80.73           H  
ATOM    774  O   ARG A  53       7.629  39.614 -15.428  1.00 80.73           O  
ATOM    775  CG  ARG A  53       9.741  37.742 -13.720  1.00 80.73           C  
ATOM    776  HG2 ARG A  53       9.732  38.162 -14.726  1.00 80.73           H  
ATOM    777  HG3 ARG A  53       9.969  38.538 -13.011  1.00 80.73           H  
ATOM    778  CD  ARG A  53      10.852  36.700 -13.651  1.00 80.73           C  
ATOM    779  HD2 ARG A  53      11.797  37.237 -13.725  1.00 80.73           H  
ATOM    780  HD3 ARG A  53      10.814  36.204 -12.681  1.00 80.73           H  
ATOM    781  NE  ARG A  53      10.741  35.697 -14.730  1.00 80.73           N  
ATOM    782  HE  ARG A  53       9.827  35.290 -14.867  1.00 80.73           H  
ATOM    783  NH1 ARG A  53      12.954  35.662 -15.344  1.00 80.73           N  
ATOM    784 HH11 ARG A  53      13.705  35.276 -15.899  1.00 80.73           H  
ATOM    785 HH12 ARG A  53      13.117  36.451 -14.734  1.00 80.73           H  
ATOM    786  NH2 ARG A  53      11.505  34.269 -16.324  1.00 80.73           N  
ATOM    787 HH21 ARG A  53      10.578  33.876 -16.404  1.00 80.73           H  
ATOM    788 HH22 ARG A  53      12.265  33.871 -16.857  1.00 80.73           H  
ATOM    789  CZ  ARG A  53      11.732  35.217 -15.458  1.00 80.73           C  
ATOM    790  N   LYS A  54       6.553  37.691 -15.927  1.00 79.17           N  
ATOM    791  H   LYS A  54       6.191  36.829 -15.544  1.00 79.17           H  
ATOM    792  CA  LYS A  54       6.393  37.932 -17.373  1.00 79.17           C  
ATOM    793  HA  LYS A  54       7.364  38.200 -17.789  1.00 79.17           H  
ATOM    794  C   LYS A  54       5.466  39.126 -17.628  1.00 79.17           C  
ATOM    795  CB  LYS A  54       5.916  36.627 -18.046  1.00 79.17           C  
ATOM    796  HB2 LYS A  54       6.501  35.804 -17.637  1.00 79.17           H  
ATOM    797  HB3 LYS A  54       4.872  36.449 -17.788  1.00 79.17           H  
ATOM    798  O   LYS A  54       5.865  40.038 -18.351  1.00 79.17           O  
ATOM    799  CG  LYS A  54       6.075  36.577 -19.579  1.00 79.17           C  
ATOM    800  HG2 LYS A  54       7.122  36.737 -19.835  1.00 79.17           H  
ATOM    801  HG3 LYS A  54       5.470  37.357 -20.041  1.00 79.17           H  
ATOM    802  CD  LYS A  54       5.627  35.195 -20.103  1.00 79.17           C  
ATOM    803  HD2 LYS A  54       4.559  35.079 -19.916  1.00 79.17           H  
ATOM    804  HD3 LYS A  54       6.149  34.419 -19.543  1.00 79.17           H  
ATOM    805  CE  LYS A  54       5.904  34.972 -21.599  1.00 79.17           C  
ATOM    806  HE2 LYS A  54       6.972  35.098 -21.776  1.00 79.17           H  
ATOM    807  HE3 LYS A  54       5.369  35.725 -22.178  1.00 79.17           H  
ATOM    808  NZ  LYS A  54       5.491  33.608 -22.028  1.00 79.17           N  
ATOM    809  HZ1 LYS A  54       4.497  33.453 -21.936  1.00 79.17           H  
ATOM    810  HZ2 LYS A  54       5.905  32.894 -21.445  1.00 79.17           H  
ATOM    811  HZ3 LYS A  54       5.769  33.384 -22.973  1.00 79.17           H  
ATOM    812  N   ARG A  55       4.302  39.180 -16.959  1.00 88.34           N  
ATOM    813  H   ARG A  55       4.059  38.390 -16.378  1.00 88.34           H  
ATOM    814  CA  ARG A  55       3.377  40.331 -16.997  1.00 88.34           C  
ATOM    815  HA  ARG A  55       3.091  40.528 -18.030  1.00 88.34           H  
ATOM    816  C   ARG A  55       4.050  41.618 -16.517  1.00 88.34           C  
ATOM    817  CB  ARG A  55       2.097  40.041 -16.182  1.00 88.34           C  
ATOM    818  HB2 ARG A  55       2.353  39.548 -15.245  1.00 88.34           H  
ATOM    819  HB3 ARG A  55       1.621  40.992 -15.941  1.00 88.34           H  
ATOM    820  O   ARG A  55       4.064  42.601 -17.249  1.00 88.34           O  
ATOM    821  CG  ARG A  55       1.072  39.192 -16.956  1.00 88.34           C  
ATOM    822  HG2 ARG A  55       1.485  38.204 -17.155  1.00 88.34           H  
ATOM    823  HG3 ARG A  55       0.856  39.682 -17.905  1.00 88.34           H  
ATOM    824  CD  ARG A  55      -0.241  39.046 -16.167  1.00 88.34           C  
ATOM    825  HD2 ARG A  55      -0.568  40.029 -15.828  1.00 88.34           H  
ATOM    826  HD3 ARG A  55      -0.051  38.433 -15.286  1.00 88.34           H  
ATOM    827  NE  ARG A  55      -1.325  38.474 -16.995  1.00 88.34           N  
ATOM    828  HE  ARG A  55      -1.667  39.046 -17.753  1.00 88.34           H  
ATOM    829  NH1 ARG A  55      -2.125  36.899 -15.529  1.00 88.34           N  
ATOM    830 HH11 ARG A  55      -2.902  36.314 -15.260  1.00 88.34           H  
ATOM    831 HH12 ARG A  55      -1.552  37.297 -14.798  1.00 88.34           H  
ATOM    832  NH2 ARG A  55      -3.097  37.121 -17.485  1.00 88.34           N  
ATOM    833 HH21 ARG A  55      -3.740  36.414 -17.157  1.00 88.34           H  
ATOM    834 HH22 ARG A  55      -3.539  37.872 -17.995  1.00 88.34           H  
ATOM    835  CZ  ARG A  55      -2.159  37.500 -16.674  1.00 88.34           C  
ATOM    836  N   LEU A  56       4.680  41.611 -15.341  1.00 89.46           N  
ATOM    837  H   LEU A  56       4.631  40.776 -14.775  1.00 89.46           H  
ATOM    838  CA  LEU A  56       5.319  42.812 -14.788  1.00 89.46           C  
ATOM    839  HA  LEU A  56       4.590  43.623 -14.797  1.00 89.46           H  
ATOM    840  C   LEU A  56       6.498  43.310 -15.634  1.00 89.46           C  
ATOM    841  CB  LEU A  56       5.753  42.551 -13.339  1.00 89.46           C  
ATOM    842  HB2 LEU A  56       6.377  41.657 -13.318  1.00 89.46           H  
ATOM    843  HB3 LEU A  56       6.358  43.392 -13.000  1.00 89.46           H  
ATOM    844  O   LEU A  56       6.647  44.520 -15.799  1.00 89.46           O  
ATOM    845  CG  LEU A  56       4.585  42.373 -12.354  1.00 89.46           C  
ATOM    846  HG  LEU A  56       3.934  41.563 -12.685  1.00 89.46           H  
ATOM    847  CD1 LEU A  56       5.158  42.009 -10.988  1.00 89.46           C  
ATOM    848 HD11 LEU A  56       4.343  41.859 -10.279  1.00 89.46           H  
ATOM    849 HD12 LEU A  56       5.810  42.802 -10.623  1.00 89.46           H  
ATOM    850 HD13 LEU A  56       5.723  41.081 -11.068  1.00 89.46           H  
ATOM    851  CD2 LEU A  56       3.739  43.639 -12.210  1.00 89.46           C  
ATOM    852 HD21 LEU A  56       4.363  44.488 -11.929  1.00 89.46           H  
ATOM    853 HD22 LEU A  56       3.217  43.859 -13.141  1.00 89.46           H  
ATOM    854 HD23 LEU A  56       2.981  43.477 -11.444  1.00 89.46           H  
ATOM    855  N   SER A  57       7.300  42.413 -16.217  1.00 84.90           N  
ATOM    856  H   SER A  57       7.135  41.432 -16.044  1.00 84.90           H  
ATOM    857  CA  SER A  57       8.384  42.808 -17.133  1.00 84.90           C  
ATOM    858  HA  SER A  57       9.022  43.537 -16.634  1.00 84.90           H  
ATOM    859  C   SER A  57       7.836  43.470 -18.403  1.00 84.90           C  
ATOM    860  CB  SER A  57       9.258  41.614 -17.532  1.00 84.90           C  
ATOM    861  HB2 SER A  57       8.654  40.889 -18.078  1.00 84.90           H  
ATOM    862  HB3 SER A  57      10.056  41.965 -18.187  1.00 84.90           H  
ATOM    863  O   SER A  57       8.395  44.463 -18.858  1.00 84.90           O  
ATOM    864  OG  SER A  57       9.834  40.984 -16.402  1.00 84.90           O  
ATOM    865  HG  SER A  57       9.110  40.565 -15.930  1.00 84.90           H  
ATOM    866  N   ALA A  58       6.717  42.978 -18.948  1.00 86.87           N  
ATOM    867  H   ALA A  58       6.278  42.166 -18.536  1.00 86.87           H  
ATOM    868  CA  ALA A  58       6.058  43.597 -20.098  1.00 86.87           C  
ATOM    869  HA  ALA A  58       6.801  43.756 -20.880  1.00 86.87           H  
ATOM    870  C   ALA A  58       5.464  44.977 -19.753  1.00 86.87           C  
ATOM    871  CB  ALA A  58       4.997  42.629 -20.639  1.00 86.87           C  
ATOM    872  HB1 ALA A  58       4.548  43.049 -21.539  1.00 86.87           H  
ATOM    873  HB2 ALA A  58       4.215  42.470 -19.897  1.00 86.87           H  
ATOM    874  HB3 ALA A  58       5.458  41.672 -20.885  1.00 86.87           H  
ATOM    875  O   ALA A  58       5.697  45.940 -20.479  1.00 86.87           O  
ATOM    876  N   SER A  59       4.761  45.096 -18.622  1.00 89.32           N  
ATOM    877  H   SER A  59       4.524  44.255 -18.115  1.00 89.32           H  
ATOM    878  CA  SER A  59       4.104  46.344 -18.202  1.00 89.32           C  
ATOM    879  HA  SER A  59       3.547  46.744 -19.049  1.00 89.32           H  
ATOM    880  C   SER A  59       5.069  47.440 -17.735  1.00 89.32           C  
ATOM    881  CB  SER A  59       3.107  46.061 -17.074  1.00 89.32           C  
ATOM    882  HB2 SER A  59       2.594  46.987 -16.814  1.00 89.32           H  
ATOM    883  HB3 SER A  59       3.639  45.689 -16.199  1.00 89.32           H  
ATOM    884  O   SER A  59       4.709  48.614 -17.760  1.00 89.32           O  
ATOM    885  OG  SER A  59       2.157  45.102 -17.490  1.00 89.32           O  
ATOM    886  HG  SER A  59       1.453  45.040 -16.841  1.00 89.32           H  
ATOM    887  N   THR A  60       6.278  47.083 -17.287  1.00 84.46           N  
ATOM    888  H   THR A  60       6.491  46.097 -17.241  1.00 84.46           H  
ATOM    889  CA  THR A  60       7.279  48.048 -16.785  1.00 84.46           C  
ATOM    890  HA  THR A  60       6.818  49.033 -16.708  1.00 84.46           H  
ATOM    891  C   THR A  60       8.485  48.237 -17.704  1.00 84.46           C  
ATOM    892  CB  THR A  60       7.772  47.683 -15.376  1.00 84.46           C  
ATOM    893  HB  THR A  60       8.478  48.447 -15.050  1.00 84.46           H  
ATOM    894  O   THR A  60       9.262  49.161 -17.486  1.00 84.46           O  
ATOM    895  CG2 THR A  60       6.643  47.622 -14.346  1.00 84.46           C  
ATOM    896 HG21 THR A  60       6.095  48.565 -14.350  1.00 84.46           H  
ATOM    897 HG22 THR A  60       7.068  47.469 -13.354  1.00 84.46           H  
ATOM    898 HG23 THR A  60       5.954  46.809 -14.574  1.00 84.46           H  
ATOM    899  OG1 THR A  60       8.432  46.439 -15.377  1.00 84.46           O  
ATOM    900  HG1 THR A  60       7.765  45.760 -15.497  1.00 84.46           H  
ATOM    901  N   GLY A  61       8.685  47.367 -18.699  1.00 81.37           N  
ATOM    902  H   GLY A  61       8.018  46.619 -18.829  1.00 81.37           H  
ATOM    903  CA  GLY A  61       9.903  47.313 -19.518  1.00 81.37           C  
ATOM    904  HA2 GLY A  61       9.712  46.680 -20.385  1.00 81.37           H  
ATOM    905  HA3 GLY A  61      10.142  48.317 -19.867  1.00 81.37           H  
ATOM    906  C   GLY A  61      11.139  46.758 -18.791  1.00 81.37           C  
ATOM    907  O   GLY A  61      12.176  46.542 -19.418  1.00 81.37           O  
ATOM    908  N   LEU A  62      11.050  46.499 -17.481  1.00 81.20           N  
ATOM    909  H   LEU A  62      10.162  46.651 -17.027  1.00 81.20           H  
ATOM    910  CA  LEU A  62      12.175  46.058 -16.660  1.00 81.20           C  
ATOM    911  HA  LEU A  62      13.050  46.646 -16.935  1.00 81.20           H  
ATOM    912  C   LEU A  62      12.503  44.578 -16.887  1.00 81.20           C  
ATOM    913  CB  LEU A  62      11.860  46.295 -15.173  1.00 81.20           C  
ATOM    914  HB2 LEU A  62      12.668  45.873 -14.575  1.00 81.20           H  
ATOM    915  HB3 LEU A  62      10.954  45.740 -14.928  1.00 81.20           H  
ATOM    916  O   LEU A  62      11.623  43.719 -16.898  1.00 81.20           O  
ATOM    917  CG  LEU A  62      11.669  47.767 -14.762  1.00 81.20           C  
ATOM    918  HG  LEU A  62      10.915  48.242 -15.390  1.00 81.20           H  
ATOM    919  CD1 LEU A  62      11.181  47.794 -13.313  1.00 81.20           C  
ATOM    920 HD11 LEU A  62      11.128  48.824 -12.960  1.00 81.20           H  
ATOM    921 HD12 LEU A  62      10.181  47.363 -13.274  1.00 81.20           H  
ATOM    922 HD13 LEU A  62      11.850  47.221 -12.671  1.00 81.20           H  
ATOM    923  CD2 LEU A  62      12.972  48.561 -14.852  1.00 81.20           C  
ATOM    924 HD21 LEU A  62      13.284  48.652 -15.892  1.00 81.20           H  
ATOM    925 HD22 LEU A  62      12.817  49.574 -14.480  1.00 81.20           H  
ATOM    926 HD23 LEU A  62      13.764  48.080 -14.278  1.00 81.20           H  
ATOM    927  N   ARG A  63      13.799  44.243 -16.927  1.00 76.53           N  
ATOM    928  H   ARG A  63      14.474  44.994 -16.924  1.00 76.53           H  
ATOM    929  CA  ARG A  63      14.254  42.856 -16.738  1.00 76.53           C  
ATOM    930  HA  ARG A  63      13.556  42.191 -17.247  1.00 76.53           H  
ATOM    931  C   ARG A  63      14.210  42.487 -15.256  1.00 76.53           C  
ATOM    932  CB  ARG A  63      15.652  42.642 -17.333  1.00 76.53           C  
ATOM    933  HB2 ARG A  63      16.286  43.503 -17.121  1.00 76.53           H  
ATOM    934  HB3 ARG A  63      16.098  41.766 -16.863  1.00 76.53           H  
ATOM    935  O   ARG A  63      15.043  42.946 -14.471  1.00 76.53           O  
ATOM    936  CG  ARG A  63      15.585  42.389 -18.844  1.00 76.53           C  
ATOM    937  HG2 ARG A  63      14.935  41.535 -19.033  1.00 76.53           H  
ATOM    938  HG3 ARG A  63      15.180  43.265 -19.351  1.00 76.53           H  
ATOM    939  CD  ARG A  63      16.987  42.082 -19.382  1.00 76.53           C  
ATOM    940  HD2 ARG A  63      17.443  41.316 -18.755  1.00 76.53           H  
ATOM    941  HD3 ARG A  63      17.588  42.989 -19.325  1.00 76.53           H  
ATOM    942  NE  ARG A  63      16.940  41.596 -20.773  1.00 76.53           N  
ATOM    943  HE  ARG A  63      16.028  41.553 -21.207  1.00 76.53           H  
ATOM    944  NH1 ARG A  63      19.199  41.297 -21.058  1.00 76.53           N  
ATOM    945 HH11 ARG A  63      19.980  41.014 -21.634  1.00 76.53           H  
ATOM    946 HH12 ARG A  63      19.357  41.687 -20.140  1.00 76.53           H  
ATOM    947  NH2 ARG A  63      17.799  40.754 -22.708  1.00 76.53           N  
ATOM    948 HH21 ARG A  63      16.869  40.690 -23.096  1.00 76.53           H  
ATOM    949 HH22 ARG A  63      18.592  40.470 -23.265  1.00 76.53           H  
ATOM    950  CZ  ARG A  63      17.975  41.220 -21.504  1.00 76.53           C  
ATOM    951  N   LEU A  64      13.255  41.635 -14.890  1.00 79.49           N  
ATOM    952  H   LEU A  64      12.564  41.378 -15.581  1.00 79.49           H  
ATOM    953  CA  LEU A  64      13.047  41.169 -13.519  1.00 79.49           C  
ATOM    954  HA  LEU A  64      13.524  41.886 -12.850  1.00 79.49           H  
ATOM    955  C   LEU A  64      13.709  39.791 -13.266  1.00 79.49           C  
ATOM    956  CB  LEU A  64      11.537  41.186 -13.216  1.00 79.49           C  
ATOM    957  HB2 LEU A  64      11.379  40.810 -12.205  1.00 79.49           H  
ATOM    958  HB3 LEU A  64      11.043  40.503 -13.908  1.00 79.49           H  
ATOM    959  O   LEU A  64      13.665  38.918 -14.144  1.00 79.49           O  
ATOM    960  CG  LEU A  64      10.873  42.576 -13.344  1.00 79.49           C  
ATOM    961  HG  LEU A  64      11.015  42.955 -14.356  1.00 79.49           H  
ATOM    962  CD1 LEU A  64       9.369  42.475 -13.095  1.00 79.49           C  
ATOM    963 HD11 LEU A  64       9.173  42.203 -12.058  1.00 79.49           H  
ATOM    964 HD12 LEU A  64       8.905  43.437 -13.309  1.00 79.49           H  
ATOM    965 HD13 LEU A  64       8.936  41.727 -13.759  1.00 79.49           H  
ATOM    966  CD2 LEU A  64      11.449  43.597 -12.357  1.00 79.49           C  
ATOM    967 HD21 LEU A  64      12.499  43.787 -12.578  1.00 79.49           H  
ATOM    968 HD22 LEU A  64      10.911  44.539 -12.467  1.00 79.49           H  
ATOM    969 HD23 LEU A  64      11.341  43.237 -11.334  1.00 79.49           H  
ATOM    970  N   PRO A  65      14.334  39.573 -12.088  1.00 67.33           N  
ATOM    971  CA  PRO A  65      15.001  38.313 -11.739  1.00 67.33           C  
ATOM    972  HA  PRO A  65      15.772  38.088 -12.477  1.00 67.33           H  
ATOM    973  C   PRO A  65      14.022  37.133 -11.679  1.00 67.33           C  
ATOM    974  CB  PRO A  65      15.666  38.560 -10.378  1.00 67.33           C  
ATOM    975  HB2 PRO A  65      16.672  38.953 -10.528  1.00 67.33           H  
ATOM    976  HB3 PRO A  65      15.701  37.663  -9.760  1.00 67.33           H  
ATOM    977  O   PRO A  65      12.826  37.317 -11.482  1.00 67.33           O  
ATOM    978  CG  PRO A  65      14.788  39.639  -9.748  1.00 67.33           C  
ATOM    979  HG2 PRO A  65      13.893  39.185  -9.322  1.00 67.33           H  
ATOM    980  HG3 PRO A  65      15.324  40.212  -8.992  1.00 67.33           H  
ATOM    981  CD  PRO A  65      14.412  40.493 -10.958  1.00 67.33           C  
ATOM    982  HD2 PRO A  65      13.464  40.998 -10.777  1.00 67.33           H  
ATOM    983  HD3 PRO A  65      15.195  41.228 -11.146  1.00 67.33           H  
ATOM    984  N   ALA A  66      14.514  35.902 -11.849  1.00 59.27           N  
ATOM    985  H   ALA A  66      15.510  35.779 -11.954  1.00 59.27           H  
ATOM    986  CA  ALA A  66      13.671  34.702 -11.748  1.00 59.27           C  
ATOM    987  HA  ALA A  66      12.802  34.823 -12.395  1.00 59.27           H  
ATOM    988  C   ALA A  66      13.132  34.477 -10.320  1.00 59.27           C  
ATOM    989  CB  ALA A  66      14.474  33.498 -12.253  1.00 59.27           C  
ATOM    990  HB1 ALA A  66      14.799  33.664 -13.280  1.00 59.27           H  
ATOM    991  HB2 ALA A  66      13.848  32.607 -12.219  1.00 59.27           H  
ATOM    992  HB3 ALA A  66      15.345  33.335 -11.618  1.00 59.27           H  
ATOM    993  O   ALA A  66      12.002  34.032 -10.156  1.00 59.27           O  
ATOM    994  N   SER A  67      13.909  34.867  -9.308  1.00 64.57           N  
ATOM    995  H   SER A  67      14.824  35.244  -9.511  1.00 64.57           H  
ATOM    996  CA  SER A  67      13.600  34.815  -7.874  1.00 64.57           C  
ATOM    997  HA  SER A  67      13.128  33.859  -7.649  1.00 64.57           H  
ATOM    998  C   SER A  67      12.648  35.914  -7.376  1.00 64.57           C  
ATOM    999  CB  SER A  67      14.928  34.886  -7.103  1.00 64.57           C  
ATOM   1000  HB2 SER A  67      15.466  33.948  -7.243  1.00 64.57           H  
ATOM   1001  HB3 SER A  67      14.756  35.029  -6.036  1.00 64.57           H  
ATOM   1002  O   SER A  67      12.410  35.989  -6.176  1.00 64.57           O  
ATOM   1003  OG  SER A  67      15.717  35.945  -7.620  1.00 64.57           O  
ATOM   1004  HG  SER A  67      15.516  36.721  -7.092  1.00 64.57           H  
ATOM   1005  N   LEU A  68      12.072  36.740  -8.263  1.00 74.54           N  
ATOM   1006  H   LEU A  68      12.290  36.583  -9.237  1.00 74.54           H  
ATOM   1007  CA  LEU A  68      11.331  37.972  -7.933  1.00 74.54           C  
ATOM   1008  HA  LEU A  68      12.061  38.738  -7.672  1.00 74.54           H  
ATOM   1009  C   LEU A  68      10.354  37.853  -6.748  1.00 74.54           C  
ATOM   1010  CB  LEU A  68      10.549  38.392  -9.194  1.00 74.54           C  
ATOM   1011  HB2 LEU A  68       9.821  37.612  -9.418  1.00 74.54           H  
ATOM   1012  HB3 LEU A  68      11.238  38.455 -10.036  1.00 74.54           H  
ATOM   1013  O   LEU A  68      10.278  38.759  -5.923  1.00 74.54           O  
ATOM   1014  CG  LEU A  68       9.813  39.740  -9.089  1.00 74.54           C  
ATOM   1015  HG  LEU A  68       9.199  39.775  -8.189  1.00 74.54           H  
ATOM   1016  CD1 LEU A  68      10.818  40.895  -9.075  1.00 74.54           C  
ATOM   1017 HD11 LEU A  68      11.423  40.840  -8.170  1.00 74.54           H  
ATOM   1018 HD12 LEU A  68      10.300  41.853  -9.089  1.00 74.54           H  
ATOM   1019 HD13 LEU A  68      11.472  40.830  -9.944  1.00 74.54           H  
ATOM   1020  CD2 LEU A  68       8.885  39.896 -10.297  1.00 74.54           C  
ATOM   1021 HD21 LEU A  68       8.155  39.086 -10.299  1.00 74.54           H  
ATOM   1022 HD22 LEU A  68       9.463  39.869 -11.221  1.00 74.54           H  
ATOM   1023 HD23 LEU A  68       8.345  40.840 -10.230  1.00 74.54           H  
ATOM   1024  N   VAL A  69       9.598  36.754  -6.684  1.00 77.62           N  
ATOM   1025  H   VAL A  69       9.754  36.036  -7.377  1.00 77.62           H  
ATOM   1026  CA  VAL A  69       8.570  36.505  -5.656  1.00 77.62           C  
ATOM   1027  HA  VAL A  69       8.074  37.449  -5.429  1.00 77.62           H  
ATOM   1028  C   VAL A  69       9.128  35.996  -4.326  1.00 77.62           C  
ATOM   1029  CB  VAL A  69       7.497  35.529  -6.169  1.00 77.62           C  
ATOM   1030  HB  VAL A  69       6.759  35.377  -5.381  1.00 77.62           H  
ATOM   1031  O   VAL A  69       8.422  36.029  -3.328  1.00 77.62           O  
ATOM   1032  CG1 VAL A  69       6.767  36.122  -7.379  1.00 77.62           C  
ATOM   1033 HG11 VAL A  69       7.451  36.269  -8.215  1.00 77.62           H  
ATOM   1034 HG12 VAL A  69       5.975  35.441  -7.690  1.00 77.62           H  
ATOM   1035 HG13 VAL A  69       6.322  37.076  -7.096  1.00 77.62           H  
ATOM   1036  CG2 VAL A  69       8.080  34.160  -6.543  1.00 77.62           C  
ATOM   1037 HG21 VAL A  69       7.259  33.475  -6.755  1.00 77.62           H  
ATOM   1038 HG22 VAL A  69       8.734  34.230  -7.412  1.00 77.62           H  
ATOM   1039 HG23 VAL A  69       8.634  33.739  -5.703  1.00 77.62           H  
ATOM   1040  N   PHE A  70      10.380  35.542  -4.294  1.00 67.89           N  
ATOM   1041  H   PHE A  70      10.916  35.565  -5.149  1.00 67.89           H  
ATOM   1042  CA  PHE A  70      11.113  35.231  -3.065  1.00 67.89           C  
ATOM   1043  HA  PHE A  70      10.410  34.956  -2.279  1.00 67.89           H  
ATOM   1044  C   PHE A  70      11.884  36.464  -2.574  1.00 67.89           C  
ATOM   1045  CB  PHE A  70      12.045  34.035  -3.313  1.00 67.89           C  
ATOM   1046  HB2 PHE A  70      12.596  33.834  -2.394  1.00 67.89           H  
ATOM   1047  HB3 PHE A  70      12.778  34.302  -4.074  1.00 67.89           H  
ATOM   1048  O   PHE A  70      11.887  36.747  -1.379  1.00 67.89           O  
ATOM   1049  CG  PHE A  70      11.329  32.760  -3.726  1.00 67.89           C  
ATOM   1050  CD1 PHE A  70      10.635  32.003  -2.763  1.00 67.89           C  
ATOM   1051  HD1 PHE A  70      10.615  32.327  -1.733  1.00 67.89           H  
ATOM   1052  CD2 PHE A  70      11.346  32.332  -5.068  1.00 67.89           C  
ATOM   1053  HD2 PHE A  70      11.873  32.911  -5.811  1.00 67.89           H  
ATOM   1054  CE1 PHE A  70       9.965  30.824  -3.137  1.00 67.89           C  
ATOM   1055  HE1 PHE A  70       9.432  30.246  -2.397  1.00 67.89           H  
ATOM   1056  CE2 PHE A  70      10.675  31.153  -5.443  1.00 67.89           C  
ATOM   1057  HE2 PHE A  70      10.685  30.825  -6.472  1.00 67.89           H  
ATOM   1058  CZ  PHE A  70       9.985  30.399  -4.477  1.00 67.89           C  
ATOM   1059  HZ  PHE A  70       9.466  29.496  -4.764  1.00 67.89           H  
ATOM   1060  N   ASP A  71      12.459  37.240  -3.501  1.00 73.80           N  
ATOM   1061  H   ASP A  71      12.480  36.898  -4.451  1.00 73.80           H  
ATOM   1062  CA  ASP A  71      13.158  38.501  -3.214  1.00 73.80           C  
ATOM   1063  HA  ASP A  71      13.940  38.315  -2.478  1.00 73.80           H  
ATOM   1064  C   ASP A  71      12.199  39.570  -2.646  1.00 73.80           C  
ATOM   1065  CB  ASP A  71      13.810  39.039  -4.506  1.00 73.80           C  
ATOM   1066  HB2 ASP A  71      14.342  39.959  -4.265  1.00 73.80           H  
ATOM   1067  HB3 ASP A  71      13.020  39.293  -5.213  1.00 73.80           H  
ATOM   1068  O   ASP A  71      12.563  40.363  -1.772  1.00 73.80           O  
ATOM   1069  CG  ASP A  71      14.795  38.084  -5.196  1.00 73.80           C  
ATOM   1070  OD1 ASP A  71      15.491  37.316  -4.504  1.00 73.80           O  
ATOM   1071  OD2 ASP A  71      14.866  38.123  -6.450  1.00 73.80           O  
ATOM   1072  N   HIS A  72      10.955  39.592  -3.139  1.00 85.04           N  
ATOM   1073  H   HIS A  72      10.748  38.957  -3.897  1.00 85.04           H  
ATOM   1074  CA  HIS A  72       9.900  40.522  -2.733  1.00 85.04           C  
ATOM   1075  HA  HIS A  72      10.195  41.024  -1.812  1.00 85.04           H  
ATOM   1076  C   HIS A  72       8.593  39.760  -2.460  1.00 85.04           C  
ATOM   1077  CB  HIS A  72       9.738  41.605  -3.812  1.00 85.04           C  
ATOM   1078  HB2 HIS A  72       8.980  42.314  -3.482  1.00 85.04           H  
ATOM   1079  HB3 HIS A  72       9.399  41.145  -4.740  1.00 85.04           H  
ATOM   1080  O   HIS A  72       7.724  39.717  -3.326  1.00 85.04           O  
ATOM   1081  CG  HIS A  72      11.016  42.356  -4.079  1.00 85.04           C  
ATOM   1082  CD2 HIS A  72      11.693  42.395  -5.266  1.00 85.04           C  
ATOM   1083  HD2 HIS A  72      11.361  41.952  -6.193  1.00 85.04           H  
ATOM   1084  ND1 HIS A  72      11.832  42.918  -3.126  1.00 85.04           N  
ATOM   1085  HD1 HIS A  72      11.752  42.750  -2.134  1.00 85.04           H  
ATOM   1086  CE1 HIS A  72      12.977  43.273  -3.725  1.00 85.04           C  
ATOM   1087  HE1 HIS A  72      13.856  43.627  -3.205  1.00 85.04           H  
ATOM   1088  NE2 HIS A  72      12.936  42.993  -5.035  1.00 85.04           N  
ATOM   1089  N   PRO A  73       8.423  39.157  -1.268  1.00 79.75           N  
ATOM   1090  CA  PRO A  73       7.395  38.140  -1.020  1.00 79.75           C  
ATOM   1091  HA  PRO A  73       7.381  37.444  -1.859  1.00 79.75           H  
ATOM   1092  C   PRO A  73       5.951  38.641  -0.897  1.00 79.75           C  
ATOM   1093  CB  PRO A  73       7.874  37.377   0.222  1.00 79.75           C  
ATOM   1094  HB2 PRO A  73       8.527  36.561  -0.088  1.00 79.75           H  
ATOM   1095  HB3 PRO A  73       7.053  36.990   0.826  1.00 79.75           H  
ATOM   1096  O   PRO A  73       5.062  37.831  -0.654  1.00 79.75           O  
ATOM   1097  CG  PRO A  73       8.691  38.420   0.978  1.00 79.75           C  
ATOM   1098  HG2 PRO A  73       9.426  37.958   1.638  1.00 79.75           H  
ATOM   1099  HG3 PRO A  73       8.025  39.076   1.538  1.00 79.75           H  
ATOM   1100  CD  PRO A  73       9.358  39.200  -0.152  1.00 79.75           C  
ATOM   1101  HD2 PRO A  73      10.287  38.706  -0.436  1.00 79.75           H  
ATOM   1102  HD3 PRO A  73       9.557  40.223   0.167  1.00 79.75           H  
ATOM   1103  N   THR A  74       5.688  39.939  -1.058  1.00 87.46           N  
ATOM   1104  H   THR A  74       6.435  40.534  -1.388  1.00 87.46           H  
ATOM   1105  CA  THR A  74       4.338  40.528  -1.005  1.00 87.46           C  
ATOM   1106  HA  THR A  74       3.600  39.737  -1.135  1.00 87.46           H  
ATOM   1107  C   THR A  74       4.136  41.532  -2.138  1.00 87.46           C  
ATOM   1108  CB  THR A  74       4.047  41.217   0.344  1.00 87.46           C  
ATOM   1109  HB  THR A  74       2.994  41.500   0.365  1.00 87.46           H  
ATOM   1110  O   THR A  74       5.099  42.116  -2.647  1.00 87.46           O  
ATOM   1111  CG2 THR A  74       4.323  40.342   1.565  1.00 87.46           C  
ATOM   1112 HG21 THR A  74       5.387  40.121   1.651  1.00 87.46           H  
ATOM   1113 HG22 THR A  74       3.982  40.846   2.469  1.00 87.46           H  
ATOM   1114 HG23 THR A  74       3.776  39.404   1.468  1.00 87.46           H  
ATOM   1115  OG1 THR A  74       4.826  42.383   0.517  1.00 87.46           O  
ATOM   1116  HG1 THR A  74       5.057  42.398   1.449  1.00 87.46           H  
ATOM   1117  N   VAL A  75       2.875  41.797  -2.498  1.00 90.03           N  
ATOM   1118  H   VAL A  75       2.133  41.292  -2.035  1.00 90.03           H  
ATOM   1119  CA  VAL A  75       2.503  42.816  -3.501  1.00 90.03           C  
ATOM   1120  HA  VAL A  75       2.887  42.520  -4.477  1.00 90.03           H  
ATOM   1121  C   VAL A  75       3.106  44.177  -3.152  1.00 90.03           C  
ATOM   1122  CB  VAL A  75       0.973  42.957  -3.589  1.00 90.03           C  
ATOM   1123  HB  VAL A  75       0.610  43.235  -2.599  1.00 90.03           H  
ATOM   1124  O   VAL A  75       3.706  44.820  -4.012  1.00 90.03           O  
ATOM   1125  CG1 VAL A  75       0.503  44.045  -4.559  1.00 90.03           C  
ATOM   1126 HG11 VAL A  75      -0.586  44.099  -4.549  1.00 90.03           H  
ATOM   1127 HG12 VAL A  75       0.827  43.818  -5.575  1.00 90.03           H  
ATOM   1128 HG13 VAL A  75       0.885  45.023  -4.268  1.00 90.03           H  
ATOM   1129  CG2 VAL A  75       0.298  41.644  -3.988  1.00 90.03           C  
ATOM   1130 HG21 VAL A  75      -0.780  41.792  -4.053  1.00 90.03           H  
ATOM   1131 HG22 VAL A  75       0.495  40.863  -3.253  1.00 90.03           H  
ATOM   1132 HG23 VAL A  75       0.672  41.335  -4.964  1.00 90.03           H  
ATOM   1133  N   THR A  76       2.999  44.600  -1.886  1.00 87.24           N  
ATOM   1134  H   THR A  76       2.446  44.055  -1.240  1.00 87.24           H  
ATOM   1135  CA  THR A  76       3.538  45.887  -1.422  1.00 87.24           C  
ATOM   1136  HA  THR A  76       3.086  46.682  -2.016  1.00 87.24           H  
ATOM   1137  C   THR A  76       5.054  45.977  -1.606  1.00 87.24           C  
ATOM   1138  CB  THR A  76       3.180  46.128   0.052  1.00 87.24           C  
ATOM   1139  HB  THR A  76       3.658  45.370   0.673  1.00 87.24           H  
ATOM   1140  O   THR A  76       5.541  46.979  -2.135  1.00 87.24           O  
ATOM   1141  CG2 THR A  76       3.587  47.516   0.549  1.00 87.24           C  
ATOM   1142 HG21 THR A  76       3.132  48.284  -0.077  1.00 87.24           H  
ATOM   1143 HG22 THR A  76       3.265  47.652   1.581  1.00 87.24           H  
ATOM   1144 HG23 THR A  76       4.671  47.624   0.514  1.00 87.24           H  
ATOM   1145  OG1 THR A  76       1.787  46.052   0.232  1.00 87.24           O  
ATOM   1146  HG1 THR A  76       1.598  46.368   1.118  1.00 87.24           H  
ATOM   1147  N   ALA A  77       5.801  44.935  -1.219  1.00 89.05           N  
ATOM   1148  H   ALA A  77       5.345  44.109  -0.858  1.00 89.05           H  
ATOM   1149  CA  ALA A  77       7.258  44.903  -1.369  1.00 89.05           C  
ATOM   1150  HA  ALA A  77       7.685  45.777  -0.878  1.00 89.05           H  
ATOM   1151  C   ALA A  77       7.673  44.952  -2.848  1.00 89.05           C  
ATOM   1152  CB  ALA A  77       7.792  43.641  -0.676  1.00 89.05           C  
ATOM   1153  HB1 ALA A  77       7.528  43.659   0.381  1.00 89.05           H  
ATOM   1154  HB2 ALA A  77       7.367  42.749  -1.137  1.00 89.05           H  
ATOM   1155  HB3 ALA A  77       8.878  43.606  -0.768  1.00 89.05           H  
ATOM   1156  O   ALA A  77       8.570  45.709  -3.228  1.00 89.05           O  
ATOM   1157  N   LEU A  78       6.975  44.195  -3.699  1.00 91.58           N  
ATOM   1158  H   LEU A  78       6.258  43.589  -3.328  1.00 91.58           H  
ATOM   1159  CA  LEU A  78       7.249  44.138  -5.131  1.00 91.58           C  
ATOM   1160  HA  LEU A  78       8.315  43.950  -5.254  1.00 91.58           H  
ATOM   1161  C   LEU A  78       6.946  45.476  -5.829  1.00 91.58           C  
ATOM   1162  CB  LEU A  78       6.476  42.937  -5.702  1.00 91.58           C  
ATOM   1163  HB2 LEU A  78       5.415  43.061  -5.486  1.00 91.58           H  
ATOM   1164  HB3 LEU A  78       6.815  42.045  -5.176  1.00 91.58           H  
ATOM   1165  O   LEU A  78       7.777  45.973  -6.587  1.00 91.58           O  
ATOM   1166  CG  LEU A  78       6.642  42.708  -7.213  1.00 91.58           C  
ATOM   1167  HG  LEU A  78       6.113  43.490  -7.758  1.00 91.58           H  
ATOM   1168  CD1 LEU A  78       8.101  42.702  -7.665  1.00 91.58           C  
ATOM   1169 HD11 LEU A  78       8.134  42.521  -8.740  1.00 91.58           H  
ATOM   1170 HD12 LEU A  78       8.650  41.925  -7.133  1.00 91.58           H  
ATOM   1171 HD13 LEU A  78       8.569  43.668  -7.480  1.00 91.58           H  
ATOM   1172  CD2 LEU A  78       6.040  41.351  -7.579  1.00 91.58           C  
ATOM   1173 HD21 LEU A  78       6.181  41.146  -8.641  1.00 91.58           H  
ATOM   1174 HD22 LEU A  78       4.974  41.345  -7.355  1.00 91.58           H  
ATOM   1175 HD23 LEU A  78       6.527  40.559  -7.009  1.00 91.58           H  
ATOM   1176  N   ALA A  79       5.820  46.122  -5.519  1.00 90.19           N  
ATOM   1177  H   ALA A  79       5.160  45.675  -4.898  1.00 90.19           H  
ATOM   1178  CA  ALA A  79       5.491  47.449  -6.047  1.00 90.19           C  
ATOM   1179  HA  ALA A  79       5.453  47.399  -7.135  1.00 90.19           H  
ATOM   1180  C   ALA A  79       6.542  48.509  -5.665  1.00 90.19           C  
ATOM   1181  CB  ALA A  79       4.101  47.828  -5.532  1.00 90.19           C  
ATOM   1182  HB1 ALA A  79       3.824  48.811  -5.912  1.00 90.19           H  
ATOM   1183  HB2 ALA A  79       3.379  47.090  -5.881  1.00 90.19           H  
ATOM   1184  HB3 ALA A  79       4.090  47.847  -4.442  1.00 90.19           H  
ATOM   1185  O   ALA A  79       6.976  49.301  -6.507  1.00 90.19           O  
ATOM   1186  N   GLN A  80       7.009  48.484  -4.411  1.00 86.97           N  
ATOM   1187  H   GLN A  80       6.644  47.788  -3.777  1.00 86.97           H  
ATOM   1188  CA  GLN A  80       8.041  49.399  -3.918  1.00 86.97           C  
ATOM   1189  HA  GLN A  80       7.720  50.416  -4.145  1.00 86.97           H  
ATOM   1190  C   GLN A  80       9.394  49.184  -4.626  1.00 86.97           C  
ATOM   1191  CB  GLN A  80       8.130  49.240  -2.392  1.00 86.97           C  
ATOM   1192  HB2 GLN A  80       8.752  48.377  -2.150  1.00 86.97           H  
ATOM   1193  HB3 GLN A  80       7.130  49.058  -1.996  1.00 86.97           H  
ATOM   1194  O   GLN A  80      10.081  50.158  -4.950  1.00 86.97           O  
ATOM   1195  CG  GLN A  80       8.664  50.491  -1.683  1.00 86.97           C  
ATOM   1196  HG2 GLN A  80       8.040  51.343  -1.954  1.00 86.97           H  
ATOM   1197  HG3 GLN A  80       9.686  50.690  -2.004  1.00 86.97           H  
ATOM   1198  CD  GLN A  80       8.650  50.326  -0.163  1.00 86.97           C  
ATOM   1199  NE2 GLN A  80       8.354  51.360   0.594  1.00 86.97           N  
ATOM   1200 HE21 GLN A  80       8.342  51.173   1.587  1.00 86.97           H  
ATOM   1201 HE22 GLN A  80       8.038  52.234   0.200  1.00 86.97           H  
ATOM   1202  OE1 GLN A  80       8.911  49.269   0.380  1.00 86.97           O  
ATOM   1203  N   HIS A  81       9.741  47.931  -4.953  1.00 89.50           N  
ATOM   1204  H   HIS A  81       9.164  47.171  -4.622  1.00 89.50           H  
ATOM   1205  CA  HIS A  81      10.917  47.602  -5.764  1.00 89.50           C  
ATOM   1206  HA  HIS A  81      11.791  48.068  -5.308  1.00 89.50           H  
ATOM   1207  C   HIS A  81      10.816  48.133  -7.204  1.00 89.50           C  
ATOM   1208  CB  HIS A  81      11.136  46.084  -5.777  1.00 89.50           C  
ATOM   1209  HB2 HIS A  81      11.214  45.722  -4.752  1.00 89.50           H  
ATOM   1210  HB3 HIS A  81      10.286  45.585  -6.244  1.00 89.50           H  
ATOM   1211  O   HIS A  81      11.765  48.740  -7.709  1.00 89.50           O  
ATOM   1212  CG  HIS A  81      12.392  45.707  -6.520  1.00 89.50           C  
ATOM   1213  CD2 HIS A  81      12.492  45.132  -7.760  1.00 89.50           C  
ATOM   1214  HD2 HIS A  81      11.663  44.867  -8.398  1.00 89.50           H  
ATOM   1215  ND1 HIS A  81      13.669  45.848  -6.036  1.00 89.50           N  
ATOM   1216  HD1 HIS A  81      13.904  46.096  -5.085  1.00 89.50           H  
ATOM   1217  CE1 HIS A  81      14.516  45.336  -6.937  1.00 89.50           C  
ATOM   1218  HE1 HIS A  81      15.580  45.238  -6.782  1.00 89.50           H  
ATOM   1219  NE2 HIS A  81      13.855  44.915  -8.031  1.00 89.50           N  
ATOM   1220  N   LEU A  82       9.665  47.950  -7.863  1.00 89.16           N  
ATOM   1221  H   LEU A  82       8.926  47.436  -7.405  1.00 89.16           H  
ATOM   1222  CA  LEU A  82       9.442  48.453  -9.225  1.00 89.16           C  
ATOM   1223  HA  LEU A  82      10.221  48.060  -9.878  1.00 89.16           H  
ATOM   1224  C   LEU A  82       9.563  49.984  -9.283  1.00 89.16           C  
ATOM   1225  CB  LEU A  82       8.070  47.985  -9.747  1.00 89.16           C  
ATOM   1226  HB2 LEU A  82       7.303  48.331  -9.055  1.00 89.16           H  
ATOM   1227  HB3 LEU A  82       7.885  48.462 -10.709  1.00 89.16           H  
ATOM   1228  O   LEU A  82      10.204  50.511 -10.195  1.00 89.16           O  
ATOM   1229  CG  LEU A  82       7.923  46.461  -9.928  1.00 89.16           C  
ATOM   1230  HG  LEU A  82       8.162  45.952  -8.995  1.00 89.16           H  
ATOM   1231  CD1 LEU A  82       6.479  46.135 -10.299  1.00 89.16           C  
ATOM   1232 HD11 LEU A  82       6.351  45.054 -10.355  1.00 89.16           H  
ATOM   1233 HD12 LEU A  82       6.217  46.584 -11.257  1.00 89.16           H  
ATOM   1234 HD13 LEU A  82       5.813  46.524  -9.530  1.00 89.16           H  
ATOM   1235  CD2 LEU A  82       8.833  45.884 -11.011  1.00 89.16           C  
ATOM   1236 HD21 LEU A  82       9.878  46.060 -10.757  1.00 89.16           H  
ATOM   1237 HD22 LEU A  82       8.672  44.808 -11.080  1.00 89.16           H  
ATOM   1238 HD23 LEU A  82       8.604  46.340 -11.974  1.00 89.16           H  
ATOM   1239  N   ARG A  83       9.038  50.700  -8.275  1.00 85.36           N  
ATOM   1240  H   ARG A  83       8.497  50.206  -7.579  1.00 85.36           H  
ATOM   1241  CA  ARG A  83       9.165  52.165  -8.171  1.00 85.36           C  
ATOM   1242  HA  ARG A  83       8.751  52.610  -9.076  1.00 85.36           H  
ATOM   1243  C   ARG A  83      10.628  52.601  -8.102  1.00 85.36           C  
ATOM   1244  CB  ARG A  83       8.376  52.679  -6.951  1.00 85.36           C  
ATOM   1245  HB2 ARG A  83       8.910  52.413  -6.039  1.00 85.36           H  
ATOM   1246  HB3 ARG A  83       7.398  52.199  -6.913  1.00 85.36           H  
ATOM   1247  O   ARG A  83      11.027  53.529  -8.804  1.00 85.36           O  
ATOM   1248  CG  ARG A  83       8.173  54.205  -7.022  1.00 85.36           C  
ATOM   1249  HG2 ARG A  83       7.589  54.442  -7.912  1.00 85.36           H  
ATOM   1250  HG3 ARG A  83       9.137  54.707  -7.106  1.00 85.36           H  
ATOM   1251  CD  ARG A  83       7.437  54.764  -5.798  1.00 85.36           C  
ATOM   1252  HD2 ARG A  83       7.217  55.815  -5.986  1.00 85.36           H  
ATOM   1253  HD3 ARG A  83       6.493  54.233  -5.678  1.00 85.36           H  
ATOM   1254  NE  ARG A  83       8.248  54.619  -4.573  1.00 85.36           N  
ATOM   1255  HE  ARG A  83       8.723  53.734  -4.466  1.00 85.36           H  
ATOM   1256  NH1 ARG A  83       7.588  56.535  -3.469  1.00 85.36           N  
ATOM   1257 HH11 ARG A  83       6.836  56.672  -4.129  1.00 85.36           H  
ATOM   1258 HH12 ARG A  83       7.529  57.068  -2.613  1.00 85.36           H  
ATOM   1259  NH2 ARG A  83       9.145  55.225  -2.576  1.00 85.36           N  
ATOM   1260 HH21 ARG A  83       9.726  54.399  -2.594  1.00 85.36           H  
ATOM   1261 HH22 ARG A  83       9.168  55.862  -1.793  1.00 85.36           H  
ATOM   1262  CZ  ARG A  83       8.319  55.461  -3.557  1.00 85.36           C  
ATOM   1263  N   ALA A  84      11.431  51.912  -7.289  1.00 82.40           N  
ATOM   1264  H   ALA A  84      11.034  51.154  -6.752  1.00 82.40           H  
ATOM   1265  CA  ALA A  84      12.852  52.208  -7.139  1.00 82.40           C  
ATOM   1266  HA  ALA A  84      12.957  53.254  -6.852  1.00 82.40           H  
ATOM   1267  C   ALA A  84      13.634  52.022  -8.452  1.00 82.40           C  
ATOM   1268  CB  ALA A  84      13.416  51.344  -6.005  1.00 82.40           C  
ATOM   1269  HB1 ALA A  84      14.462  51.601  -5.837  1.00 82.40           H  
ATOM   1270  HB2 ALA A  84      13.349  50.287  -6.264  1.00 82.40           H  
ATOM   1271  HB3 ALA A  84      12.855  51.522  -5.087  1.00 82.40           H  
ATOM   1272  O   ALA A  84      14.475  52.860  -8.769  1.00 82.40           O  
ATOM   1273  N   ARG A  85      13.333  50.977  -9.242  1.00 83.38           N  
ATOM   1274  H   ARG A  85      12.634  50.323  -8.919  1.00 83.38           H  
ATOM   1275  CA  ARG A  85      13.993  50.747 -10.542  1.00 83.38           C  
ATOM   1276  HA  ARG A  85      15.067  50.882 -10.419  1.00 83.38           H  
ATOM   1277  C   ARG A  85      13.603  51.761 -11.619  1.00 83.38           C  
ATOM   1278  CB  ARG A  85      13.726  49.329 -11.059  1.00 83.38           C  
ATOM   1279  HB2 ARG A  85      14.088  49.287 -12.087  1.00 83.38           H  
ATOM   1280  HB3 ARG A  85      12.654  49.133 -11.069  1.00 83.38           H  
ATOM   1281  O   ARG A  85      14.467  52.209 -12.362  1.00 83.38           O  
ATOM   1282  CG  ARG A  85      14.440  48.242 -10.247  1.00 83.38           C  
ATOM   1283  HG2 ARG A  85      15.406  48.608  -9.900  1.00 83.38           H  
ATOM   1284  HG3 ARG A  85      13.830  47.970  -9.386  1.00 83.38           H  
ATOM   1285  CD  ARG A  85      14.674  47.020 -11.144  1.00 83.38           C  
ATOM   1286  HD2 ARG A  85      13.727  46.726 -11.597  1.00 83.38           H  
ATOM   1287  HD3 ARG A  85      15.368  47.301 -11.936  1.00 83.38           H  
ATOM   1288  NE  ARG A  85      15.194  45.885 -10.372  1.00 83.38           N  
ATOM   1289  HE  ARG A  85      14.768  45.744  -9.467  1.00 83.38           H  
ATOM   1290  NH1 ARG A  85      16.552  44.915 -11.952  1.00 83.38           N  
ATOM   1291 HH11 ARG A  85      16.313  45.653 -12.598  1.00 83.38           H  
ATOM   1292 HH12 ARG A  85      17.079  44.115 -12.271  1.00 83.38           H  
ATOM   1293  NH2 ARG A  85      16.272  43.953  -9.945  1.00 83.38           N  
ATOM   1294 HH21 ARG A  85      16.920  43.218 -10.190  1.00 83.38           H  
ATOM   1295 HH22 ARG A  85      15.744  43.905  -9.085  1.00 83.38           H  
ATOM   1296  CZ  ARG A  85      16.012  44.931 -10.765  1.00 83.38           C  
ATOM   1297  N   LEU A  86      12.327  52.139 -11.701  1.00 78.94           N  
ATOM   1298  H   LEU A  86      11.656  51.707 -11.082  1.00 78.94           H  
ATOM   1299  CA  LEU A  86      11.850  53.076 -12.729  1.00 78.94           C  
ATOM   1300  HA  LEU A  86      12.281  52.788 -13.688  1.00 78.94           H  
ATOM   1301  C   LEU A  86      12.322  54.520 -12.483  1.00 78.94           C  
ATOM   1302  CB  LEU A  86      10.315  52.982 -12.825  1.00 78.94           C  
ATOM   1303  HB2 LEU A  86       9.948  53.784 -13.466  1.00 78.94           H  
ATOM   1304  HB3 LEU A  86       9.898  53.129 -11.829  1.00 78.94           H  
ATOM   1305  O   LEU A  86      12.437  55.299 -13.427  1.00 78.94           O  
ATOM   1306  CG  LEU A  86       9.823  51.636 -13.391  1.00 78.94           C  
ATOM   1307  HG  LEU A  86      10.305  50.822 -12.849  1.00 78.94           H  
ATOM   1308  CD1 LEU A  86       8.315  51.483 -13.205  1.00 78.94           C  
ATOM   1309 HD11 LEU A  86       8.014  50.479 -13.507  1.00 78.94           H  
ATOM   1310 HD12 LEU A  86       7.791  52.211 -13.823  1.00 78.94           H  
ATOM   1311 HD13 LEU A  86       8.057  51.621 -12.155  1.00 78.94           H  
ATOM   1312  CD2 LEU A  86      10.126  51.487 -14.883  1.00 78.94           C  
ATOM   1313 HD21 LEU A  86       9.728  50.541 -15.250  1.00 78.94           H  
ATOM   1314 HD22 LEU A  86       9.678  52.303 -15.450  1.00 78.94           H  
ATOM   1315 HD23 LEU A  86      11.202  51.481 -15.059  1.00 78.94           H  
ATOM   1316  N   GLY A  87      12.616  54.889 -11.232  1.00 65.00           N  
ATOM   1317  H   GLY A  87      12.455  54.225 -10.488  1.00 65.00           H  
ATOM   1318  CA  GLY A  87      13.102  56.228 -10.884  1.00 65.00           C  
ATOM   1319  HA2 GLY A  87      13.028  56.348  -9.803  1.00 65.00           H  
ATOM   1320  HA3 GLY A  87      12.465  56.975 -11.357  1.00 65.00           H  
ATOM   1321  C   GLY A  87      14.556  56.513 -11.289  1.00 65.00           C  
ATOM   1322  O   GLY A  87      14.899  57.672 -11.525  1.00 65.00           O  
ATOM   1323  N   THR A  88      15.417  55.494 -11.376  1.00 54.46           N  
ATOM   1324  H   THR A  88      15.107  54.554 -11.173  1.00 54.46           H  
ATOM   1325  CA  THR A  88      16.847  55.670 -11.689  1.00 54.46           C  
ATOM   1326  HA  THR A  88      17.180  56.608 -11.243  1.00 54.46           H  
ATOM   1327  C   THR A  88      17.136  55.808 -13.182  1.00 54.46           C  
ATOM   1328  CB  THR A  88      17.717  54.545 -11.095  1.00 54.46           C  
ATOM   1329  HB  THR A  88      18.592  54.389 -11.726  1.00 54.46           H  
ATOM   1330  O   THR A  88      17.944  56.661 -13.546  1.00 54.46           O  
ATOM   1331  CG2 THR A  88      18.196  54.891  -9.686  1.00 54.46           C  
ATOM   1332 HG21 THR A  88      18.803  54.075  -9.295  1.00 54.46           H  
ATOM   1333 HG22 THR A  88      18.797  55.799  -9.714  1.00 54.46           H  
ATOM   1334 HG23 THR A  88      17.335  55.043  -9.034  1.00 54.46           H  
ATOM   1335  OG1 THR A  88      16.999  53.340 -10.988  1.00 54.46           O  
ATOM   1336  HG1 THR A  88      17.620  52.608 -11.013  1.00 54.46           H  
ATOM   1337  N   GLU A  89      16.486  55.031 -14.055  1.00 43.73           N  
ATOM   1338  H   GLU A  89      15.850  54.329 -13.704  1.00 43.73           H  
ATOM   1339  CA  GLU A  89      16.799  55.029 -15.499  1.00 43.73           C  
ATOM   1340  HA  GLU A  89      17.875  54.912 -15.623  1.00 43.73           H  
ATOM   1341  C   GLU A  89      16.441  56.349 -16.209  1.00 43.73           C  
ATOM   1342  CB  GLU A  89      16.120  53.835 -16.196  1.00 43.73           C  
ATOM   1343  HB2 GLU A  89      16.218  53.963 -17.274  1.00 43.73           H  
ATOM   1344  HB3 GLU A  89      15.060  53.823 -15.941  1.00 43.73           H  
ATOM   1345  O   GLU A  89      17.145  56.772 -17.126  1.00 43.73           O  
ATOM   1346  CG  GLU A  89      16.776  52.497 -15.809  1.00 43.73           C  
ATOM   1347  HG2 GLU A  89      16.614  52.317 -14.746  1.00 43.73           H  
ATOM   1348  HG3 GLU A  89      17.850  52.582 -15.971  1.00 43.73           H  
ATOM   1349  CD  GLU A  89      16.237  51.297 -16.610  1.00 43.73           C  
ATOM   1350  OE1 GLU A  89      17.024  50.342 -16.812  1.00 43.73           O  
ATOM   1351  OE2 GLU A  89      15.042  51.317 -16.977  1.00 43.73           O  
ATOM   1352  N   VAL A  90      15.407  57.067 -15.753  1.00 39.00           N  
ATOM   1353  H   VAL A  90      14.867  56.674 -14.995  1.00 39.00           H  
ATOM   1354  CA  VAL A  90      14.932  58.314 -16.395  1.00 39.00           C  
ATOM   1355  HA  VAL A  90      14.842  58.119 -17.464  1.00 39.00           H  
ATOM   1356  C   VAL A  90      15.931  59.482 -16.269  1.00 39.00           C  
ATOM   1357  CB  VAL A  90      13.522  58.684 -15.874  1.00 39.00           C  
ATOM   1358  HB  VAL A  90      13.573  58.840 -14.797  1.00 39.00           H  
ATOM   1359  O   VAL A  90      15.816  60.469 -16.991  1.00 39.00           O  
ATOM   1360  CG1 VAL A  90      12.919  59.943 -16.518  1.00 39.00           C  
ATOM   1361 HG11 VAL A  90      13.469  60.828 -16.200  1.00 39.00           H  
ATOM   1362 HG12 VAL A  90      12.963  59.863 -17.604  1.00 39.00           H  
ATOM   1363 HG13 VAL A  90      11.882  60.068 -16.204  1.00 39.00           H  
ATOM   1364  CG2 VAL A  90      12.524  57.549 -16.155  1.00 39.00           C  
ATOM   1365 HG21 VAL A  90      12.840  56.629 -15.664  1.00 39.00           H  
ATOM   1366 HG22 VAL A  90      12.455  57.367 -17.227  1.00 39.00           H  
ATOM   1367 HG23 VAL A  90      11.539  57.809 -15.765  1.00 39.00           H  
ATOM   1368  N   ARG A  91      16.949  59.383 -15.401  1.00 36.12           N  
ATOM   1369  H   ARG A  91      17.039  58.513 -14.894  1.00 36.12           H  
ATOM   1370  CA  ARG A  91      18.040  60.377 -15.293  1.00 36.12           C  
ATOM   1371  HA  ARG A  91      17.624  61.362 -15.505  1.00 36.12           H  
ATOM   1372  C   ARG A  91      19.143  60.237 -16.357  1.00 36.12           C  
ATOM   1373  CB  ARG A  91      18.616  60.379 -13.864  1.00 36.12           C  
ATOM   1374  HB2 ARG A  91      19.660  60.691 -13.886  1.00 36.12           H  
ATOM   1375  HB3 ARG A  91      18.587  59.372 -13.449  1.00 36.12           H  
ATOM   1376  O   ARG A  91      20.141  60.950 -16.260  1.00 36.12           O  
ATOM   1377  CG  ARG A  91      17.865  61.350 -12.946  1.00 36.12           C  
ATOM   1378  HG2 ARG A  91      17.843  62.338 -13.406  1.00 36.12           H  
ATOM   1379  HG3 ARG A  91      16.845  60.997 -12.793  1.00 36.12           H  
ATOM   1380  CD  ARG A  91      18.601  61.435 -11.605  1.00 36.12           C  
ATOM   1381  HD2 ARG A  91      18.567  60.454 -11.131  1.00 36.12           H  
ATOM   1382  HD3 ARG A  91      19.641  61.697 -11.797  1.00 36.12           H  
ATOM   1383  NE  ARG A  91      18.003  62.443 -10.711  1.00 36.12           N  
ATOM   1384  HE  ARG A  91      17.182  62.919 -11.057  1.00 36.12           H  
ATOM   1385  NH1 ARG A  91      19.472  62.172  -8.969  1.00 36.12           N  
ATOM   1386 HH11 ARG A  91      19.946  61.462  -9.508  1.00 36.12           H  
ATOM   1387 HH12 ARG A  91      19.786  62.405  -8.038  1.00 36.12           H  
ATOM   1388  NH2 ARG A  91      17.817  63.660  -8.793  1.00 36.12           N  
ATOM   1389 HH21 ARG A  91      16.997  64.115  -9.167  1.00 36.12           H  
ATOM   1390 HH22 ARG A  91      18.138  63.880  -7.861  1.00 36.12           H  
ATOM   1391  CZ  ARG A  91      18.432  62.754  -9.501  1.00 36.12           C  
ATOM   1392  N   GLY A  92      18.988  59.334 -17.329  1.00 33.45           N  
ATOM   1393  H   GLY A  92      18.156  58.761 -17.320  1.00 33.45           H  
ATOM   1394  CA  GLY A  92      19.929  59.147 -18.437  1.00 33.45           C  
ATOM   1395  HA2 GLY A  92      19.546  58.374 -19.104  1.00 33.45           H  
ATOM   1396  HA3 GLY A  92      20.881  58.802 -18.033  1.00 33.45           H  
ATOM   1397  C   GLY A  92      20.192  60.410 -19.272  1.00 33.45           C  
ATOM   1398  O   GLY A  92      19.461  61.399 -19.197  1.00 33.45           O  
ATOM   1399  N   GLU A  93      21.267  60.377 -20.061  1.00 33.55           N  
ATOM   1400  H   GLU A  93      21.809  59.527 -20.120  1.00 33.55           H  
ATOM   1401  CA  GLU A  93      21.762  61.536 -20.811  1.00 33.55           C  
ATOM   1402  HA  GLU A  93      22.004  62.321 -20.094  1.00 33.55           H  
ATOM   1403  C   GLU A  93      20.717  62.103 -21.784  1.00 33.55           C  
ATOM   1404  CB  GLU A  93      23.056  61.182 -21.566  1.00 33.55           C  
ATOM   1405  HB2 GLU A  93      22.871  60.321 -22.208  1.00 33.55           H  
ATOM   1406  HB3 GLU A  93      23.335  62.029 -22.193  1.00 33.55           H  
ATOM   1407  O   GLU A  93      20.196  61.407 -22.658  1.00 33.55           O  
ATOM   1408  CG  GLU A  93      24.220  60.882 -20.609  1.00 33.55           C  
ATOM   1409  HG2 GLU A  93      23.965  60.020 -19.992  1.00 33.55           H  
ATOM   1410  HG3 GLU A  93      24.353  61.738 -19.948  1.00 33.55           H  
ATOM   1411  CD  GLU A  93      25.532  60.589 -21.353  1.00 33.55           C  
ATOM   1412  OE1 GLU A  93      26.570  61.147 -20.930  1.00 33.55           O  
ATOM   1413  OE2 GLU A  93      25.491  59.798 -22.321  1.00 33.55           O  
ATOM   1414  N   ALA A  94      20.438  63.404 -21.658  1.00 39.70           N  
ATOM   1415  H   ALA A  94      20.892  63.929 -20.924  1.00 39.70           H  
ATOM   1416  CA  ALA A  94      19.609  64.121 -22.616  1.00 39.70           C  
ATOM   1417  HA  ALA A  94      18.653  63.599 -22.674  1.00 39.70           H  
ATOM   1418  C   ALA A  94      20.301  64.132 -23.998  1.00 39.70           C  
ATOM   1419  CB  ALA A  94      19.346  65.538 -22.092  1.00 39.70           C  
ATOM   1420  HB1 ALA A  94      18.860  65.487 -21.118  1.00 39.70           H  
ATOM   1421  HB2 ALA A  94      18.696  66.067 -22.789  1.00 39.70           H  
ATOM   1422  HB3 ALA A  94      20.287  66.080 -22.003  1.00 39.70           H  
ATOM   1423  O   ALA A  94      21.490  64.460 -24.063  1.00 39.70           O  
ATOM   1424  N   PRO A  95      19.594  63.816 -25.104  1.00 40.89           N  
ATOM   1425  CA  PRO A  95      20.200  63.768 -26.432  1.00 40.89           C  
ATOM   1426  HA  PRO A  95      20.918  62.948 -26.443  1.00 40.89           H  
ATOM   1427  C   PRO A  95      20.908  65.076 -26.806  1.00 40.89           C  
ATOM   1428  CB  PRO A  95      19.062  63.448 -27.408  1.00 40.89           C  
ATOM   1429  HB2 PRO A  95      19.404  62.825 -28.235  1.00 40.89           H  
ATOM   1430  HB3 PRO A  95      18.620  64.370 -27.785  1.00 40.89           H  
ATOM   1431  O   PRO A  95      20.368  66.167 -26.617  1.00 40.89           O  
ATOM   1432  CG  PRO A  95      18.038  62.723 -26.539  1.00 40.89           C  
ATOM   1433  HG2 PRO A  95      17.023  62.848 -26.917  1.00 40.89           H  
ATOM   1434  HG3 PRO A  95      18.296  61.666 -26.480  1.00 40.89           H  
ATOM   1435  CD  PRO A  95      18.212  63.362 -25.162  1.00 40.89           C  
ATOM   1436  HD2 PRO A  95      18.001  62.618 -24.394  1.00 40.89           H  
ATOM   1437  HD3 PRO A  95      17.545  64.217 -25.061  1.00 40.89           H  
ATOM   1438  N   SER A  96      22.115  64.957 -27.365  1.00 49.75           N  
ATOM   1439  H   SER A  96      22.498  64.027 -27.458  1.00 49.75           H  
ATOM   1440  CA  SER A  96      22.933  66.099 -27.790  1.00 49.75           C  
ATOM   1441  HA  SER A  96      23.208  66.671 -26.904  1.00 49.75           H  
ATOM   1442  C   SER A  96      22.182  67.018 -28.758  1.00 49.75           C  
ATOM   1443  CB  SER A  96      24.216  65.596 -28.459  1.00 49.75           C  
ATOM   1444  HB2 SER A  96      24.818  65.065 -27.722  1.00 49.75           H  
ATOM   1445  HB3 SER A  96      23.956  64.909 -29.264  1.00 49.75           H  
ATOM   1446  O   SER A  96      21.592  66.558 -29.736  1.00 49.75           O  
ATOM   1447  OG  SER A  96      24.966  66.671 -28.999  1.00 49.75           O  
ATOM   1448  HG  SER A  96      25.807  66.317 -29.297  1.00 49.75           H  
ATOM   1449  N   ALA A  97      22.288  68.333 -28.541  1.00 56.38           N  
ATOM   1450  H   ALA A  97      22.785  68.637 -27.716  1.00 56.38           H  
ATOM   1451  CA  ALA A  97      21.673  69.350 -29.395  1.00 56.38           C  
ATOM   1452  HA  ALA A  97      20.592  69.215 -29.366  1.00 56.38           H  
ATOM   1453  C   ALA A  97      22.105  69.258 -30.875  1.00 56.38           C  
ATOM   1454  CB  ALA A  97      22.011  70.727 -28.808  1.00 56.38           C  
ATOM   1455  HB1 ALA A  97      21.648  70.792 -27.782  1.00 56.38           H  
ATOM   1456  HB2 ALA A  97      21.527  71.502 -29.402  1.00 56.38           H  
ATOM   1457  HB3 ALA A  97      23.089  70.888 -28.825  1.00 56.38           H  
ATOM   1458  O   ALA A  97      21.344  69.660 -31.752  1.00 56.38           O  
ATOM   1459  N   LEU A  98      23.290  68.700 -31.157  1.00 59.81           N  
ATOM   1460  H   LEU A  98      23.837  68.336 -30.390  1.00 59.81           H  
ATOM   1461  CA  LEU A  98      23.781  68.480 -32.524  1.00 59.81           C  
ATOM   1462  HA  LEU A  98      23.726  69.419 -33.076  1.00 59.81           H  
ATOM   1463  C   LEU A  98      22.911  67.481 -33.302  1.00 59.81           C  
ATOM   1464  CB  LEU A  98      25.246  68.005 -32.473  1.00 59.81           C  
ATOM   1465  HB2 LEU A  98      25.532  67.653 -33.464  1.00 59.81           H  
ATOM   1466  HB3 LEU A  98      25.311  67.155 -31.795  1.00 59.81           H  
ATOM   1467  O   LEU A  98      22.596  67.734 -34.459  1.00 59.81           O  
ATOM   1468  CG  LEU A  98      26.250  69.089 -32.036  1.00 59.81           C  
ATOM   1469  HG  LEU A  98      25.897  69.569 -31.123  1.00 59.81           H  
ATOM   1470  CD1 LEU A  98      27.610  68.454 -31.741  1.00 59.81           C  
ATOM   1471 HD11 LEU A  98      28.317  69.223 -31.430  1.00 59.81           H  
ATOM   1472 HD12 LEU A  98      27.510  67.724 -30.938  1.00 59.81           H  
ATOM   1473 HD13 LEU A  98      27.988  67.957 -32.634  1.00 59.81           H  
ATOM   1474  CD2 LEU A  98      26.450  70.156 -33.115  1.00 59.81           C  
ATOM   1475 HD21 LEU A  98      25.515  70.684 -33.301  1.00 59.81           H  
ATOM   1476 HD22 LEU A  98      27.197  70.880 -32.788  1.00 59.81           H  
ATOM   1477 HD23 LEU A  98      26.783  69.690 -34.043  1.00 59.81           H  
ATOM   1478  N   ALA A  99      22.435  66.409 -32.660  1.00 56.13           N  
ATOM   1479  H   ALA A  99      22.620  66.304 -31.672  1.00 56.13           H  
ATOM   1480  CA  ALA A  99      21.605  65.394 -33.318  1.00 56.13           C  
ATOM   1481  HA  ALA A  99      22.115  65.058 -34.221  1.00 56.13           H  
ATOM   1482  C   ALA A  99      20.225  65.937 -33.749  1.00 56.13           C  
ATOM   1483  CB  ALA A  99      21.468  64.202 -32.362  1.00 56.13           C  
ATOM   1484  HB1 ALA A  99      20.951  64.506 -31.452  1.00 56.13           H  
ATOM   1485  HB2 ALA A  99      22.455  63.814 -32.112  1.00 56.13           H  
ATOM   1486  HB3 ALA A  99      20.895  63.414 -32.851  1.00 56.13           H  
ATOM   1487  O   ALA A  99      19.612  65.432 -34.688  1.00 56.13           O  
ATOM   1488  N   GLY A 100      19.737  66.998 -33.093  1.00 58.10           N  
ATOM   1489  H   GLY A 100      20.289  67.386 -32.341  1.00 58.10           H  
ATOM   1490  CA  GLY A 100      18.539  67.721 -33.533  1.00 58.10           C  
ATOM   1491  HA2 GLY A 100      18.220  68.391 -32.734  1.00 58.10           H  
ATOM   1492  HA3 GLY A 100      17.738  67.010 -33.733  1.00 58.10           H  
ATOM   1493  C   GLY A 100      18.758  68.566 -34.796  1.00 58.10           C  
ATOM   1494  O   GLY A 100      17.792  68.912 -35.473  1.00 58.10           O  
ATOM   1495  N   LEU A 101      20.012  68.891 -35.120  1.00 61.86           N  
ATOM   1496  H   LEU A 101      20.765  68.504 -34.569  1.00 61.86           H  
ATOM   1497  CA  LEU A 101      20.399  69.716 -36.264  1.00 61.86           C  
ATOM   1498  HA  LEU A 101      19.610  70.451 -36.425  1.00 61.86           H  
ATOM   1499  C   LEU A 101      20.481  68.873 -37.550  1.00 61.86           C  
ATOM   1500  CB  LEU A 101      21.704  70.455 -35.887  1.00 61.86           C  
ATOM   1501  HB2 LEU A 101      21.820  70.410 -34.804  1.00 61.86           H  
ATOM   1502  HB3 LEU A 101      22.564  69.936 -36.312  1.00 61.86           H  
ATOM   1503  O   LEU A 101      19.943  69.288 -38.575  1.00 61.86           O  
ATOM   1504  CG  LEU A 101      21.722  71.942 -36.290  1.00 61.86           C  
ATOM   1505  HG  LEU A 101      20.706  72.338 -36.286  1.00 61.86           H  
ATOM   1506  CD1 LEU A 101      22.533  72.759 -35.279  1.00 61.86           C  
ATOM   1507 HD11 LEU A 101      22.078  72.674 -34.292  1.00 61.86           H  
ATOM   1508 HD12 LEU A 101      23.554  72.381 -35.241  1.00 61.86           H  
ATOM   1509 HD13 LEU A 101      22.544  73.807 -35.578  1.00 61.86           H  
ATOM   1510  CD2 LEU A 101      22.328  72.152 -37.675  1.00 61.86           C  
ATOM   1511 HD21 LEU A 101      21.758  71.587 -38.412  1.00 61.86           H  
ATOM   1512 HD22 LEU A 101      22.301  73.208 -37.945  1.00 61.86           H  
ATOM   1513 HD23 LEU A 101      23.359  71.796 -37.694  1.00 61.86           H  
ATOM   1514  N   ASP A 102      21.011  67.648 -37.460  1.00 60.17           N  
ATOM   1515  H   ASP A 102      21.523  67.411 -36.623  1.00 60.17           H  
ATOM   1516  CA  ASP A 102      21.025  66.665 -38.561  1.00 60.17           C  
ATOM   1517  HA  ASP A 102      21.606  67.062 -39.394  1.00 60.17           H  
ATOM   1518  C   ASP A 102      19.602  66.343 -39.062  1.00 60.17           C  
ATOM   1519  CB  ASP A 102      21.676  65.351 -38.082  1.00 60.17           C  
ATOM   1520  HB2 ASP A 102      21.070  64.936 -37.277  1.00 60.17           H  
ATOM   1521  HB3 ASP A 102      21.658  64.639 -38.907  1.00 60.17           H  
ATOM   1522  O   ASP A 102      19.329  66.296 -40.264  1.00 60.17           O  
ATOM   1523  CG  ASP A 102      23.124  65.471 -37.591  1.00 60.17           C  
ATOM   1524  OD1 ASP A 102      23.852  66.359 -38.083  1.00 60.17           O  
ATOM   1525  OD2 ASP A 102      23.490  64.659 -36.711  1.00 60.17           O  
ATOM   1526  N   ALA A 103      18.657  66.168 -38.128  1.00 61.40           N  
ATOM   1527  H   ALA A 103      18.946  66.187 -37.160  1.00 61.40           H  
ATOM   1528  CA  ALA A 103      17.251  65.913 -38.443  1.00 61.40           C  
ATOM   1529  HA  ALA A 103      17.196  65.051 -39.107  1.00 61.40           H  
ATOM   1530  C   ALA A 103      16.582  67.096 -39.168  1.00 61.40           C  
ATOM   1531  CB  ALA A 103      16.524  65.576 -37.136  1.00 61.40           C  
ATOM   1532  HB1 ALA A 103      16.997  64.717 -36.661  1.00 61.40           H  
ATOM   1533  HB2 ALA A 103      16.565  66.428 -36.456  1.00 61.40           H  
ATOM   1534  HB3 ALA A 103      15.482  65.337 -37.349  1.00 61.40           H  
ATOM   1535  O   ALA A 103      15.700  66.890 -40.004  1.00 61.40           O  
ATOM   1536  N   LEU A 104      17.011  68.331 -38.875  1.00 62.71           N  
ATOM   1537  H   LEU A 104      17.779  68.429 -38.225  1.00 62.71           H  
ATOM   1538  CA  LEU A 104      16.542  69.521 -39.577  1.00 62.71           C  
ATOM   1539  HA  LEU A 104      15.455  69.469 -39.632  1.00 62.71           H  
ATOM   1540  C   LEU A 104      17.072  69.540 -41.017  1.00 62.71           C  
ATOM   1541  CB  LEU A 104      16.947  70.782 -38.789  1.00 62.71           C  
ATOM   1542  HB2 LEU A 104      16.701  70.646 -37.736  1.00 62.71           H  
ATOM   1543  HB3 LEU A 104      18.027  70.902 -38.865  1.00 62.71           H  
ATOM   1544  O   LEU A 104      16.278  69.738 -41.935  1.00 62.71           O  
ATOM   1545  CG  LEU A 104      16.276  72.070 -39.302  1.00 62.71           C  
ATOM   1546  HG  LEU A 104      16.349  72.123 -40.388  1.00 62.71           H  
ATOM   1547  CD1 LEU A 104      14.801  72.147 -38.895  1.00 62.71           C  
ATOM   1548 HD11 LEU A 104      14.252  71.323 -39.349  1.00 62.71           H  
ATOM   1549 HD12 LEU A 104      14.370  73.084 -39.249  1.00 62.71           H  
ATOM   1550 HD13 LEU A 104      14.708  72.085 -37.811  1.00 62.71           H  
ATOM   1551  CD2 LEU A 104      16.984  73.297 -38.723  1.00 62.71           C  
ATOM   1552 HD21 LEU A 104      18.028  73.288 -39.035  1.00 62.71           H  
ATOM   1553 HD22 LEU A 104      16.937  73.273 -37.634  1.00 62.71           H  
ATOM   1554 HD23 LEU A 104      16.513  74.207 -39.096  1.00 62.71           H  
ATOM   1555  N   GLU A 105      18.372  69.290 -41.229  1.00 65.17           N  
ATOM   1556  H   GLU A 105      18.969  69.104 -40.436  1.00 65.17           H  
ATOM   1557  CA  GLU A 105      18.971  69.250 -42.574  1.00 65.17           C  
ATOM   1558  HA  GLU A 105      18.818  70.218 -43.051  1.00 65.17           H  
ATOM   1559  C   GLU A 105      18.302  68.214 -43.484  1.00 65.17           C  
ATOM   1560  CB  GLU A 105      20.485  68.975 -42.527  1.00 65.17           C  
ATOM   1561  HB2 GLU A 105      20.696  68.144 -41.854  1.00 65.17           H  
ATOM   1562  HB3 GLU A 105      20.794  68.688 -43.532  1.00 65.17           H  
ATOM   1563  O   GLU A 105      18.000  68.523 -44.638  1.00 65.17           O  
ATOM   1564  CG  GLU A 105      21.311  70.206 -42.120  1.00 65.17           C  
ATOM   1565  HG2 GLU A 105      21.213  70.363 -41.046  1.00 65.17           H  
ATOM   1566  HG3 GLU A 105      20.894  71.080 -42.621  1.00 65.17           H  
ATOM   1567  CD  GLU A 105      22.800  70.086 -42.501  1.00 65.17           C  
ATOM   1568  OE1 GLU A 105      23.425  71.159 -42.681  1.00 65.17           O  
ATOM   1569  OE2 GLU A 105      23.295  68.949 -42.669  1.00 65.17           O  
ATOM   1570  N   ALA A 106      17.998  67.022 -42.962  1.00 59.37           N  
ATOM   1571  H   ALA A 106      18.311  66.820 -42.024  1.00 59.37           H  
ATOM   1572  CA  ALA A 106      17.328  65.964 -43.718  1.00 59.37           C  
ATOM   1573  HA  ALA A 106      17.903  65.776 -44.625  1.00 59.37           H  
ATOM   1574  C   ALA A 106      15.894  66.326 -44.157  1.00 59.37           C  
ATOM   1575  CB  ALA A 106      17.345  64.692 -42.865  1.00 59.37           C  
ATOM   1576  HB1 ALA A 106      16.897  63.870 -43.423  1.00 59.37           H  
ATOM   1577  HB2 ALA A 106      16.779  64.853 -41.948  1.00 59.37           H  
ATOM   1578  HB3 ALA A 106      18.372  64.433 -42.608  1.00 59.37           H  
ATOM   1579  O   ALA A 106      15.422  65.813 -45.172  1.00 59.37           O  
ATOM   1580  N   ALA A 107      15.206  67.218 -43.433  1.00 64.43           N  
ATOM   1581  H   ALA A 107      15.648  67.601 -42.610  1.00 64.43           H  
ATOM   1582  CA  ALA A 107      13.846  67.662 -43.753  1.00 64.43           C  
ATOM   1583  HA  ALA A 107      13.309  66.834 -44.215  1.00 64.43           H  
ATOM   1584  C   ALA A 107      13.795  68.840 -44.752  1.00 64.43           C  
ATOM   1585  CB  ALA A 107      13.141  68.000 -42.435  1.00 64.43           C  
ATOM   1586  HB1 ALA A 107      13.161  67.134 -41.774  1.00 64.43           H  
ATOM   1587  HB2 ALA A 107      12.106  68.276 -42.634  1.00 64.43           H  
ATOM   1588  HB3 ALA A 107      13.646  68.833 -41.944  1.00 64.43           H  
ATOM   1589  O   ALA A 107      12.786  69.028 -45.435  1.00 64.43           O  
ATOM   1590  N   LEU A 108      14.874  69.625 -44.885  1.00 66.60           N  
ATOM   1591  H   LEU A 108      15.678  69.414 -44.310  1.00 66.60           H  
ATOM   1592  CA  LEU A 108      14.942  70.782 -45.796  1.00 66.60           C  
ATOM   1593  HA  LEU A 108      14.187  71.497 -45.471  1.00 66.60           H  
ATOM   1594  C   LEU A 108      14.618  70.487 -47.283  1.00 66.60           C  
ATOM   1595  CB  LEU A 108      16.329  71.455 -45.703  1.00 66.60           C  
ATOM   1596  HB2 LEU A 108      16.411  72.189 -46.505  1.00 66.60           H  
ATOM   1597  HB3 LEU A 108      17.095  70.700 -45.876  1.00 66.60           H  
ATOM   1598  O   LEU A 108      14.003  71.353 -47.915  1.00 66.60           O  
ATOM   1599  CG  LEU A 108      16.640  72.177 -44.381  1.00 66.60           C  
ATOM   1600  HG  LEU A 108      16.533  71.480 -43.550  1.00 66.60           H  
ATOM   1601  CD1 LEU A 108      18.080  72.690 -44.392  1.00 66.60           C  
ATOM   1602 HD11 LEU A 108      18.763  71.865 -44.596  1.00 66.60           H  
ATOM   1603 HD12 LEU A 108      18.207  73.453 -45.161  1.00 66.60           H  
ATOM   1604 HD13 LEU A 108      18.330  73.105 -43.415  1.00 66.60           H  
ATOM   1605  CD2 LEU A 108      15.728  73.379 -44.136  1.00 66.60           C  
ATOM   1606 HD21 LEU A 108      14.699  73.041 -44.017  1.00 66.60           H  
ATOM   1607 HD22 LEU A 108      16.029  73.873 -43.212  1.00 66.60           H  
ATOM   1608 HD23 LEU A 108      15.802  74.077 -44.970  1.00 66.60           H  
ATOM   1609  N   PRO A 109      14.993  69.337 -47.890  1.00 63.34           N  
ATOM   1610  CA  PRO A 109      14.754  69.089 -49.314  1.00 63.34           C  
ATOM   1611  HA  PRO A 109      15.226  69.886 -49.887  1.00 63.34           H  
ATOM   1612  C   PRO A 109      13.269  69.026 -49.683  1.00 63.34           C  
ATOM   1613  CB  PRO A 109      15.450  67.759 -49.634  1.00 63.34           C  
ATOM   1614  HB2 PRO A 109      15.891  67.764 -50.631  1.00 63.34           H  
ATOM   1615  HB3 PRO A 109      14.748  66.931 -49.537  1.00 63.34           H  
ATOM   1616  O   PRO A 109      12.888  69.506 -50.754  1.00 63.34           O  
ATOM   1617  CG  PRO A 109      16.513  67.634 -48.548  1.00 63.34           C  
ATOM   1618  HG2 PRO A 109      17.392  68.219 -48.816  1.00 63.34           H  
ATOM   1619  HG3 PRO A 109      16.780  66.595 -48.353  1.00 63.34           H  
ATOM   1620  CD  PRO A 109      15.818  68.268 -47.351  1.00 63.34           C  
ATOM   1621  HD2 PRO A 109      15.171  67.532 -46.874  1.00 63.34           H  
ATOM   1622  HD3 PRO A 109      16.566  68.636 -46.648  1.00 63.34           H  
ATOM   1623  N   GLU A 110      12.437  68.468 -48.801  1.00 61.42           N  
ATOM   1624  H   GLU A 110      12.811  68.139 -47.922  1.00 61.42           H  
ATOM   1625  CA  GLU A 110      11.006  68.240 -49.043  1.00 61.42           C  
ATOM   1626  HA  GLU A 110      10.869  67.910 -50.073  1.00 61.42           H  
ATOM   1627  C   GLU A 110      10.156  69.510 -48.883  1.00 61.42           C  
ATOM   1628  CB  GLU A 110      10.481  67.117 -48.131  1.00 61.42           C  
ATOM   1629  HB2 GLU A 110       9.404  67.044 -48.280  1.00 61.42           H  
ATOM   1630  HB3 GLU A 110      10.651  67.397 -47.091  1.00 61.42           H  
ATOM   1631  O   GLU A 110       8.997  69.521 -49.297  1.00 61.42           O  
ATOM   1632  CG  GLU A 110      11.141  65.746 -48.397  1.00 61.42           C  
ATOM   1633  HG2 GLU A 110      11.866  65.844 -49.204  1.00 61.42           H  
ATOM   1634  HG3 GLU A 110      11.696  65.452 -47.506  1.00 61.42           H  
ATOM   1635  CD  GLU A 110      10.140  64.631 -48.757  1.00 61.42           C  
ATOM   1636  OE1 GLU A 110      10.470  63.845 -49.675  1.00 61.42           O  
ATOM   1637  OE2 GLU A 110       9.057  64.569 -48.133  1.00 61.42           O  
ATOM   1638  N   VAL A 111      10.716  70.603 -48.341  1.00 66.66           N  
ATOM   1639  H   VAL A 111      11.671  70.542 -48.016  1.00 66.66           H  
ATOM   1640  CA  VAL A 111       9.972  71.858 -48.148  1.00 66.66           C  
ATOM   1641  HA  VAL A 111       9.148  71.625 -47.474  1.00 66.66           H  
ATOM   1642  C   VAL A 111       9.427  72.361 -49.498  1.00 66.66           C  
ATOM   1643  CB  VAL A 111      10.799  72.949 -47.442  1.00 66.66           C  
ATOM   1644  HB  VAL A 111      11.681  73.187 -48.036  1.00 66.66           H  
ATOM   1645  O   VAL A 111      10.225  72.613 -50.417  1.00 66.66           O  
ATOM   1646  CG1 VAL A 111       9.958  74.225 -47.263  1.00 66.66           C  
ATOM   1647 HG11 VAL A 111       9.725  74.672 -48.230  1.00 66.66           H  
ATOM   1648 HG12 VAL A 111       9.027  73.992 -46.746  1.00 66.66           H  
ATOM   1649 HG13 VAL A 111      10.500  74.964 -46.674  1.00 66.66           H  
ATOM   1650  CG2 VAL A 111      11.242  72.478 -46.050  1.00 66.66           C  
ATOM   1651 HG21 VAL A 111      11.856  71.581 -46.132  1.00 66.66           H  
ATOM   1652 HG22 VAL A 111      10.372  72.250 -45.435  1.00 66.66           H  
ATOM   1653 HG23 VAL A 111      11.834  73.252 -45.560  1.00 66.66           H  
ATOM   1654  N   PRO A 112       8.093  72.537 -49.639  1.00 72.73           N  
ATOM   1655  CA  PRO A 112       7.461  72.935 -50.894  1.00 72.73           C  
ATOM   1656  HA  PRO A 112       7.633  72.141 -51.620  1.00 72.73           H  
ATOM   1657  C   PRO A 112       8.001  74.257 -51.437  1.00 72.73           C  
ATOM   1658  CB  PRO A 112       5.959  73.032 -50.602  1.00 72.73           C  
ATOM   1659  HB2 PRO A 112       5.358  72.762 -51.469  1.00 72.73           H  
ATOM   1660  HB3 PRO A 112       5.705  74.035 -50.259  1.00 72.73           H  
ATOM   1661  O   PRO A 112       8.255  75.200 -50.690  1.00 72.73           O  
ATOM   1662  CG  PRO A 112       5.764  72.052 -49.451  1.00 72.73           C  
ATOM   1663  HG2 PRO A 112       4.891  72.301 -48.847  1.00 72.73           H  
ATOM   1664  HG3 PRO A 112       5.691  71.035 -49.838  1.00 72.73           H  
ATOM   1665  CD  PRO A 112       7.058  72.207 -48.661  1.00 72.73           C  
ATOM   1666  HD2 PRO A 112       6.958  73.021 -47.944  1.00 72.73           H  
ATOM   1667  HD3 PRO A 112       7.263  71.269 -48.145  1.00 72.73           H  
ATOM   1668  N   ALA A 113       8.127  74.365 -52.763  1.00 68.66           N  
ATOM   1669  H   ALA A 113       7.898  73.559 -53.327  1.00 68.66           H  
ATOM   1670  CA  ALA A 113       8.741  75.525 -53.417  1.00 68.66           C  
ATOM   1671  HA  ALA A 113       9.779  75.588 -53.090  1.00 68.66           H  
ATOM   1672  C   ALA A 113       8.085  76.876 -53.063  1.00 68.66           C  
ATOM   1673  CB  ALA A 113       8.725  75.284 -54.931  1.00 68.66           C  
ATOM   1674  HB1 ALA A 113       9.255  74.362 -55.167  1.00 68.66           H  
ATOM   1675  HB2 ALA A 113       7.697  75.215 -55.287  1.00 68.66           H  
ATOM   1676  HB3 ALA A 113       9.219  76.115 -55.434  1.00 68.66           H  
ATOM   1677  O   ALA A 113       8.775  77.890 -53.031  1.00 68.66           O  
ATOM   1678  N   THR A 114       6.783  76.884 -52.763  1.00 69.82           N  
ATOM   1679  H   THR A 114       6.283  76.006 -52.753  1.00 69.82           H  
ATOM   1680  CA  THR A 114       6.021  78.061 -52.312  1.00 69.82           C  
ATOM   1681  HA  THR A 114       6.191  78.893 -52.996  1.00 69.82           H  
ATOM   1682  C   THR A 114       6.415  78.545 -50.920  1.00 69.82           C  
ATOM   1683  CB  THR A 114       4.521  77.729 -52.281  1.00 69.82           C  
ATOM   1684  HB  THR A 114       3.979  78.495 -51.726  1.00 69.82           H  
ATOM   1685  O   THR A 114       6.361  79.739 -50.655  1.00 69.82           O  
ATOM   1686  CG2 THR A 114       3.946  77.652 -53.696  1.00 69.82           C  
ATOM   1687 HG21 THR A 114       4.448  76.872 -54.268  1.00 69.82           H  
ATOM   1688 HG22 THR A 114       4.076  78.612 -54.195  1.00 69.82           H  
ATOM   1689 HG23 THR A 114       2.882  77.425 -53.638  1.00 69.82           H  
ATOM   1690  OG1 THR A 114       4.305  76.463 -51.688  1.00 69.82           O  
ATOM   1691  HG1 THR A 114       4.136  76.591 -50.752  1.00 69.82           H  
ATOM   1692  N   GLU A 115       6.815  77.632 -50.036  1.00 72.71           N  
ATOM   1693  H   GLU A 115       6.876  76.666 -50.325  1.00 72.71           H  
ATOM   1694  CA  GLU A 115       7.231  77.943 -48.665  1.00 72.71           C  
ATOM   1695  HA  GLU A 115       6.776  78.879 -48.341  1.00 72.71           H  
ATOM   1696  C   GLU A 115       8.745  78.131 -48.562  1.00 72.71           C  
ATOM   1697  CB  GLU A 115       6.754  76.838 -47.716  1.00 72.71           C  
ATOM   1698  HB2 GLU A 115       7.095  75.871 -48.086  1.00 72.71           H  
ATOM   1699  HB3 GLU A 115       7.190  77.010 -46.732  1.00 72.71           H  
ATOM   1700  O   GLU A 115       9.207  78.802 -47.645  1.00 72.71           O  
ATOM   1701  CG  GLU A 115       5.223  76.839 -47.589  1.00 72.71           C  
ATOM   1702  HG2 GLU A 115       4.905  77.799 -47.182  1.00 72.71           H  
ATOM   1703  HG3 GLU A 115       4.785  76.735 -48.582  1.00 72.71           H  
ATOM   1704  CD  GLU A 115       4.691  75.710 -46.697  1.00 72.71           C  
ATOM   1705  OE1 GLU A 115       3.487  75.404 -46.848  1.00 72.71           O  
ATOM   1706  OE2 GLU A 115       5.481  75.150 -45.904  1.00 72.71           O  
ATOM   1707  N   ARG A 116       9.532  77.610 -49.518  1.00 69.16           N  
ATOM   1708  H   ARG A 116       9.087  77.018 -50.205  1.00 69.16           H  
ATOM   1709  CA  ARG A 116      10.997  77.762 -49.534  1.00 69.16           C  
ATOM   1710  HA  ARG A 116      11.405  77.262 -48.655  1.00 69.16           H  
ATOM   1711  C   ARG A 116      11.459  79.208 -49.433  1.00 69.16           C  
ATOM   1712  CB  ARG A 116      11.619  77.147 -50.794  1.00 69.16           C  
ATOM   1713  HB2 ARG A 116      11.031  77.422 -51.670  1.00 69.16           H  
ATOM   1714  HB3 ARG A 116      12.623  77.552 -50.919  1.00 69.16           H  
ATOM   1715  O   ARG A 116      12.462  79.442 -48.780  1.00 69.16           O  
ATOM   1716  CG  ARG A 116      11.741  75.627 -50.691  1.00 69.16           C  
ATOM   1717  HG2 ARG A 116      12.287  75.358 -49.787  1.00 69.16           H  
ATOM   1718  HG3 ARG A 116      10.746  75.184 -50.647  1.00 69.16           H  
ATOM   1719  CD  ARG A 116      12.490  75.094 -51.912  1.00 69.16           C  
ATOM   1720  HD2 ARG A 116      13.506  75.488 -51.891  1.00 69.16           H  
ATOM   1721  HD3 ARG A 116      11.991  75.442 -52.816  1.00 69.16           H  
ATOM   1722  NE  ARG A 116      12.528  73.623 -51.910  1.00 69.16           N  
ATOM   1723  HE  ARG A 116      11.935  73.150 -51.243  1.00 69.16           H  
ATOM   1724  NH1 ARG A 116      13.953  73.368 -53.685  1.00 69.16           N  
ATOM   1725 HH11 ARG A 116      13.976  74.374 -53.780  1.00 69.16           H  
ATOM   1726 HH12 ARG A 116      14.521  72.762 -54.260  1.00 69.16           H  
ATOM   1727  NH2 ARG A 116      13.257  71.570 -52.573  1.00 69.16           N  
ATOM   1728 HH21 ARG A 116      13.818  70.965 -53.156  1.00 69.16           H  
ATOM   1729 HH22 ARG A 116      12.796  71.129 -51.790  1.00 69.16           H  
ATOM   1730  CZ  ARG A 116      13.240  72.861 -52.715  1.00 69.16           C  
ATOM   1731  N   GLU A 117      10.776  80.167 -50.052  1.00 73.35           N  
ATOM   1732  H   GLU A 117       9.947  79.920 -50.574  1.00 73.35           H  
ATOM   1733  CA  GLU A 117      11.197  81.573 -49.991  1.00 73.35           C  
ATOM   1734  HA  GLU A 117      12.269  81.618 -50.187  1.00 73.35           H  
ATOM   1735  C   GLU A 117      10.979  82.170 -48.590  1.00 73.35           C  
ATOM   1736  CB  GLU A 117      10.488  82.356 -51.106  1.00 73.35           C  
ATOM   1737  HB2 GLU A 117      10.542  81.768 -52.022  1.00 73.35           H  
ATOM   1738  HB3 GLU A 117       9.439  82.493 -50.845  1.00 73.35           H  
ATOM   1739  O   GLU A 117      11.855  82.857 -48.066  1.00 73.35           O  
ATOM   1740  CG  GLU A 117      11.146  83.717 -51.380  1.00 73.35           C  
ATOM   1741  HG2 GLU A 117      10.954  84.384 -50.540  1.00 73.35           H  
ATOM   1742  HG3 GLU A 117      12.224  83.573 -51.455  1.00 73.35           H  
ATOM   1743  CD  GLU A 117      10.628  84.359 -52.679  1.00 73.35           C  
ATOM   1744  OE1 GLU A 117      11.460  84.950 -53.404  1.00 73.35           O  
ATOM   1745  OE2 GLU A 117       9.406  84.276 -52.934  1.00 73.35           O  
ATOM   1746  N   GLU A 118       9.872  81.832 -47.920  1.00 72.91           N  
ATOM   1747  H   GLU A 118       9.206  81.211 -48.357  1.00 72.91           H  
ATOM   1748  CA  GLU A 118       9.627  82.244 -46.533  1.00 72.91           C  
ATOM   1749  HA  GLU A 118       9.896  83.297 -46.447  1.00 72.91           H  
ATOM   1750  C   GLU A 118      10.510  81.470 -45.541  1.00 72.91           C  
ATOM   1751  CB  GLU A 118       8.131  82.123 -46.196  1.00 72.91           C  
ATOM   1752  HB2 GLU A 118       7.836  81.074 -46.189  1.00 72.91           H  
ATOM   1753  HB3 GLU A 118       7.558  82.651 -46.958  1.00 72.91           H  
ATOM   1754  O   GLU A 118      11.051  82.067 -44.609  1.00 72.91           O  
ATOM   1755  CG  GLU A 118       7.847  82.761 -44.825  1.00 72.91           C  
ATOM   1756  HG2 GLU A 118       8.298  83.753 -44.807  1.00 72.91           H  
ATOM   1757  HG3 GLU A 118       8.333  82.167 -44.051  1.00 72.91           H  
ATOM   1758  CD  GLU A 118       6.361  82.895 -44.467  1.00 72.91           C  
ATOM   1759  OE1 GLU A 118       6.105  83.649 -43.496  1.00 72.91           O  
ATOM   1760  OE2 GLU A 118       5.514  82.243 -45.112  1.00 72.91           O  
ATOM   1761  N   LEU A 119      10.729  80.169 -45.766  1.00 66.92           N  
ATOM   1762  H   LEU A 119      10.223  79.739 -46.527  1.00 66.92           H  
ATOM   1763  CA  LEU A 119      11.661  79.334 -45.010  1.00 66.92           C  
ATOM   1764  HA  LEU A 119      11.379  79.365 -43.957  1.00 66.92           H  
ATOM   1765  C   LEU A 119      13.090  79.864 -45.138  1.00 66.92           C  
ATOM   1766  CB  LEU A 119      11.583  77.878 -45.500  1.00 66.92           C  
ATOM   1767  HB2 LEU A 119      11.949  77.845 -46.527  1.00 66.92           H  
ATOM   1768  HB3 LEU A 119      10.542  77.554 -45.517  1.00 66.92           H  
ATOM   1769  O   LEU A 119      13.750  80.024 -44.119  1.00 66.92           O  
ATOM   1770  CG  LEU A 119      12.414  76.914 -44.623  1.00 66.92           C  
ATOM   1771  HG  LEU A 119      13.117  77.472 -44.005  1.00 66.92           H  
ATOM   1772  CD1 LEU A 119      11.518  76.113 -43.679  1.00 66.92           C  
ATOM   1773 HD11 LEU A 119      10.947  76.793 -43.048  1.00 66.92           H  
ATOM   1774 HD12 LEU A 119      12.130  75.470 -43.046  1.00 66.92           H  
ATOM   1775 HD13 LEU A 119      10.829  75.493 -44.252  1.00 66.92           H  
ATOM   1776  CD2 LEU A 119      13.234  75.958 -45.486  1.00 66.92           C  
ATOM   1777 HD21 LEU A 119      13.976  76.520 -46.053  1.00 66.92           H  
ATOM   1778 HD22 LEU A 119      13.746  75.240 -44.845  1.00 66.92           H  
ATOM   1779 HD23 LEU A 119      12.592  75.417 -46.181  1.00 66.92           H  
ATOM   1780  N   VAL A 120      13.549  80.202 -46.347  1.00 71.63           N  
ATOM   1781  H   VAL A 120      12.957  80.034 -47.149  1.00 71.63           H  
ATOM   1782  CA  VAL A 120      14.844  80.854 -46.575  1.00 71.63           C  
ATOM   1783  HA  VAL A 120      15.618  80.247 -46.106  1.00 71.63           H  
ATOM   1784  C   VAL A 120      14.867  82.197 -45.865  1.00 71.63           C  
ATOM   1785  CB  VAL A 120      15.204  80.972 -48.070  1.00 71.63           C  
ATOM   1786  HB  VAL A 120      14.341  81.342 -48.624  1.00 71.63           H  
ATOM   1787  O   VAL A 120      15.762  82.385 -45.064  1.00 71.63           O  
ATOM   1788  CG1 VAL A 120      16.386  81.915 -48.334  1.00 71.63           C  
ATOM   1789 HG11 VAL A 120      17.254  81.613 -47.746  1.00 71.63           H  
ATOM   1790 HG12 VAL A 120      16.648  81.898 -49.391  1.00 71.63           H  
ATOM   1791 HG13 VAL A 120      16.123  82.941 -48.078  1.00 71.63           H  
ATOM   1792  CG2 VAL A 120      15.617  79.596 -48.615  1.00 71.63           C  
ATOM   1793 HG21 VAL A 120      16.554  79.278 -48.158  1.00 71.63           H  
ATOM   1794 HG22 VAL A 120      14.854  78.850 -48.393  1.00 71.63           H  
ATOM   1795 HG23 VAL A 120      15.745  79.655 -49.696  1.00 71.63           H  
ATOM   1796  N   GLN A 121      13.867  83.075 -45.989  1.00 71.56           N  
ATOM   1797  H   GLN A 121      13.139  82.898 -46.666  1.00 71.56           H  
ATOM   1798  CA  GLN A 121      13.836  84.326 -45.211  1.00 71.56           C  
ATOM   1799  HA  GLN A 121      14.723  84.912 -45.452  1.00 71.56           H  
ATOM   1800  C   GLN A 121      13.816  84.112 -43.688  1.00 71.56           C  
ATOM   1801  CB  GLN A 121      12.589  85.140 -45.561  1.00 71.56           C  
ATOM   1802  HB2 GLN A 121      12.451  85.906 -44.798  1.00 71.56           H  
ATOM   1803  HB3 GLN A 121      11.715  84.490 -45.547  1.00 71.56           H  
ATOM   1804  O   GLN A 121      14.187  85.007 -42.926  1.00 71.56           O  
ATOM   1805  CG  GLN A 121      12.674  85.853 -46.911  1.00 71.56           C  
ATOM   1806  HG2 GLN A 121      13.506  86.557 -46.903  1.00 71.56           H  
ATOM   1807  HG3 GLN A 121      12.852  85.131 -47.708  1.00 71.56           H  
ATOM   1808  CD  GLN A 121      11.387  86.619 -47.200  1.00 71.56           C  
ATOM   1809  NE2 GLN A 121      11.103  86.914 -48.448  1.00 71.56           N  
ATOM   1810 HE21 GLN A 121      10.197  87.325 -48.620  1.00 71.56           H  
ATOM   1811 HE22 GLN A 121      11.663  86.530 -49.196  1.00 71.56           H  
ATOM   1812  OE1 GLN A 121      10.626  86.982 -46.312  1.00 71.56           O  
ATOM   1813  N   ARG A 122      13.311  82.978 -43.195  1.00 72.11           N  
ATOM   1814  H   ARG A 122      12.931  82.316 -43.856  1.00 72.11           H  
ATOM   1815  CA  ARG A 122      13.217  82.673 -41.761  1.00 72.11           C  
ATOM   1816  HA  ARG A 122      13.107  83.609 -41.213  1.00 72.11           H  
ATOM   1817  C   ARG A 122      14.508  82.038 -41.241  1.00 72.11           C  
ATOM   1818  CB  ARG A 122      11.951  81.839 -41.523  1.00 72.11           C  
ATOM   1819  HB2 ARG A 122      12.128  80.801 -41.807  1.00 72.11           H  
ATOM   1820  HB3 ARG A 122      11.157  82.237 -42.155  1.00 72.11           H  
ATOM   1821  O   ARG A 122      14.993  82.473 -40.202  1.00 72.11           O  
ATOM   1822  CG  ARG A 122      11.442  81.920 -40.083  1.00 72.11           C  
ATOM   1823  HG2 ARG A 122      12.137  81.404 -39.421  1.00 72.11           H  
ATOM   1824  HG3 ARG A 122      11.357  82.964 -39.779  1.00 72.11           H  
ATOM   1825  CD  ARG A 122      10.060  81.261 -40.014  1.00 72.11           C  
ATOM   1826  HD2 ARG A 122       9.373  81.804 -40.663  1.00 72.11           H  
ATOM   1827  HD3 ARG A 122      10.145  80.238 -40.380  1.00 72.11           H  
ATOM   1828  NE  ARG A 122       9.533  81.244 -38.638  1.00 72.11           N  
ATOM   1829  HE  ARG A 122      10.122  81.635 -37.916  1.00 72.11           H  
ATOM   1830  NH1 ARG A 122       7.597  80.096 -39.102  1.00 72.11           N  
ATOM   1831 HH11 ARG A 122       6.747  79.638 -38.805  1.00 72.11           H  
ATOM   1832 HH12 ARG A 122       7.813  80.125 -40.088  1.00 72.11           H  
ATOM   1833  NH2 ARG A 122       8.086  80.630 -36.991  1.00 72.11           N  
ATOM   1834 HH21 ARG A 122       7.241  80.153 -36.711  1.00 72.11           H  
ATOM   1835 HH22 ARG A 122       8.711  81.007 -36.293  1.00 72.11           H  
ATOM   1836  CZ  ARG A 122       8.410  80.661 -38.254  1.00 72.11           C  
ATOM   1837  N   LEU A 123      15.114  81.132 -42.006  1.00 68.19           N  
ATOM   1838  H   LEU A 123      14.636  80.848 -42.850  1.00 68.19           H  
ATOM   1839  CA  LEU A 123      16.465  80.604 -41.808  1.00 68.19           C  
ATOM   1840  HA  LEU A 123      16.556  80.214 -40.794  1.00 68.19           H  
ATOM   1841  C   LEU A 123      17.516  81.700 -41.966  1.00 68.19           C  
ATOM   1842  CB  LEU A 123      16.745  79.477 -42.819  1.00 68.19           C  
ATOM   1843  HB2 LEU A 123      17.817  79.283 -42.843  1.00 68.19           H  
ATOM   1844  HB3 LEU A 123      16.458  79.822 -43.812  1.00 68.19           H  
ATOM   1845  O   LEU A 123      18.419  81.770 -41.151  1.00 68.19           O  
ATOM   1846  CG  LEU A 123      16.031  78.149 -42.515  1.00 68.19           C  
ATOM   1847  HG  LEU A 123      14.969  78.329 -42.346  1.00 68.19           H  
ATOM   1848  CD1 LEU A 123      16.184  77.210 -43.709  1.00 68.19           C  
ATOM   1849 HD11 LEU A 123      15.761  77.675 -44.600  1.00 68.19           H  
ATOM   1850 HD12 LEU A 123      15.647  76.282 -43.513  1.00 68.19           H  
ATOM   1851 HD13 LEU A 123      17.236  76.983 -43.883  1.00 68.19           H  
ATOM   1852  CD2 LEU A 123      16.619  77.453 -41.284  1.00 68.19           C  
ATOM   1853 HD21 LEU A 123      17.688  77.289 -41.417  1.00 68.19           H  
ATOM   1854 HD22 LEU A 123      16.132  76.488 -41.143  1.00 68.19           H  
ATOM   1855 HD23 LEU A 123      16.449  78.052 -40.389  1.00 68.19           H  
ATOM   1856  N   GLU A 124      17.376  82.602 -42.935  1.00 71.20           N  
ATOM   1857  H   GLU A 124      16.664  82.433 -43.632  1.00 71.20           H  
ATOM   1858  CA  GLU A 124      18.198  83.800 -43.106  1.00 71.20           C  
ATOM   1859  HA  GLU A 124      19.251  83.519 -43.096  1.00 71.20           H  
ATOM   1860  C   GLU A 124      17.974  84.788 -41.973  1.00 71.20           C  
ATOM   1861  CB  GLU A 124      17.919  84.536 -44.422  1.00 71.20           C  
ATOM   1862  HB2 GLU A 124      18.342  85.537 -44.344  1.00 71.20           H  
ATOM   1863  HB3 GLU A 124      16.842  84.646 -44.554  1.00 71.20           H  
ATOM   1864  O   GLU A 124      18.945  85.373 -41.529  1.00 71.20           O  
ATOM   1865  CG  GLU A 124      18.560  83.874 -45.648  1.00 71.20           C  
ATOM   1866  HG2 GLU A 124      18.137  82.882 -45.808  1.00 71.20           H  
ATOM   1867  HG3 GLU A 124      19.624  83.750 -45.447  1.00 71.20           H  
ATOM   1868  CD  GLU A 124      18.376  84.737 -46.906  1.00 71.20           C  
ATOM   1869  OE1 GLU A 124      19.309  84.725 -47.740  1.00 71.20           O  
ATOM   1870  OE2 GLU A 124      17.344  85.442 -46.996  1.00 71.20           O  
ATOM   1871  N   ARG A 125      16.756  84.966 -41.441  1.00 69.74           N  
ATOM   1872  H   ARG A 125      15.965  84.531 -41.895  1.00 69.74           H  
ATOM   1873  CA  ARG A 125      16.555  85.767 -40.218  1.00 69.74           C  
ATOM   1874  HA  ARG A 125      17.095  86.707 -40.333  1.00 69.74           H  
ATOM   1875  C   ARG A 125      17.185  85.109 -38.993  1.00 69.74           C  
ATOM   1876  CB  ARG A 125      15.071  86.083 -39.984  1.00 69.74           C  
ATOM   1877  HB2 ARG A 125      14.908  86.272 -38.923  1.00 69.74           H  
ATOM   1878  HB3 ARG A 125      14.460  85.228 -40.272  1.00 69.74           H  
ATOM   1879  O   ARG A 125      17.761  85.822 -38.180  1.00 69.74           O  
ATOM   1880  CG  ARG A 125      14.653  87.345 -40.755  1.00 69.74           C  
ATOM   1881  HG2 ARG A 125      15.203  88.195 -40.351  1.00 69.74           H  
ATOM   1882  HG3 ARG A 125      14.913  87.248 -41.809  1.00 69.74           H  
ATOM   1883  CD  ARG A 125      13.152  87.634 -40.624  1.00 69.74           C  
ATOM   1884  HD2 ARG A 125      12.968  88.639 -41.005  1.00 69.74           H  
ATOM   1885  HD3 ARG A 125      12.870  87.600 -39.571  1.00 69.74           H  
ATOM   1886  NE  ARG A 125      12.346  86.673 -41.400  1.00 69.74           N  
ATOM   1887  HE  ARG A 125      12.872  86.011 -41.952  1.00 69.74           H  
ATOM   1888  NH1 ARG A 125      10.267  87.551 -40.967  1.00 69.74           N  
ATOM   1889 HH11 ARG A 125       9.274  87.540 -41.149  1.00 69.74           H  
ATOM   1890 HH12 ARG A 125      10.696  88.276 -40.409  1.00 69.74           H  
ATOM   1891  NH2 ARG A 125      10.453  85.783 -42.312  1.00 69.74           N  
ATOM   1892 HH21 ARG A 125      11.008  85.138 -42.856  1.00 69.74           H  
ATOM   1893 HH22 ARG A 125       9.463  85.813 -42.505  1.00 69.74           H  
ATOM   1894  CZ  ARG A 125      11.032  86.672 -41.555  1.00 69.74           C  
ATOM   1895  N   MET A 126      17.140  83.783 -38.871  1.00 65.21           N  
ATOM   1896  H   MET A 126      16.611  83.258 -39.553  1.00 65.21           H  
ATOM   1897  CA  MET A 126      17.844  83.051 -37.812  1.00 65.21           C  
ATOM   1898  HA  MET A 126      17.606  83.509 -36.852  1.00 65.21           H  
ATOM   1899  C   MET A 126      19.366  83.171 -37.983  1.00 65.21           C  
ATOM   1900  CB  MET A 126      17.370  81.588 -37.768  1.00 65.21           C  
ATOM   1901  HB2 MET A 126      17.391  81.159 -38.770  1.00 65.21           H  
ATOM   1902  HB3 MET A 126      18.046  81.016 -37.133  1.00 65.21           H  
ATOM   1903  O   MET A 126      20.045  83.603 -37.060  1.00 65.21           O  
ATOM   1904  CG  MET A 126      15.949  81.482 -37.192  1.00 65.21           C  
ATOM   1905  HG2 MET A 126      15.977  81.773 -36.142  1.00 65.21           H  
ATOM   1906  HG3 MET A 126      15.305  82.191 -37.713  1.00 65.21           H  
ATOM   1907  SD  MET A 126      15.167  79.849 -37.317  1.00 65.21           S  
ATOM   1908  CE  MET A 126      16.247  78.862 -36.243  1.00 65.21           C  
ATOM   1909  HE1 MET A 126      16.270  79.293 -35.242  1.00 65.21           H  
ATOM   1910  HE2 MET A 126      17.257  78.835 -36.653  1.00 65.21           H  
ATOM   1911  HE3 MET A 126      15.866  77.842 -36.186  1.00 65.21           H  
ATOM   1912  N   LEU A 127      19.902  82.914 -39.177  1.00 66.04           N  
ATOM   1913  H   LEU A 127      19.286  82.555 -39.893  1.00 66.04           H  
ATOM   1914  CA  LEU A 127      21.312  83.089 -39.543  1.00 66.04           C  
ATOM   1915  HA  LEU A 127      21.927  82.509 -38.855  1.00 66.04           H  
ATOM   1916  C   LEU A 127      21.775  84.544 -39.437  1.00 66.04           C  
ATOM   1917  CB  LEU A 127      21.546  82.578 -40.980  1.00 66.04           C  
ATOM   1918  HB2 LEU A 127      22.389  83.109 -41.422  1.00 66.04           H  
ATOM   1919  HB3 LEU A 127      20.676  82.821 -41.589  1.00 66.04           H  
ATOM   1920  O   LEU A 127      22.910  84.775 -39.052  1.00 66.04           O  
ATOM   1921  CG  LEU A 127      21.838  81.069 -41.052  1.00 66.04           C  
ATOM   1922  HG  LEU A 127      21.213  80.539 -40.333  1.00 66.04           H  
ATOM   1923  CD1 LEU A 127      21.545  80.523 -42.448  1.00 66.04           C  
ATOM   1924 HD11 LEU A 127      21.731  79.449 -42.466  1.00 66.04           H  
ATOM   1925 HD12 LEU A 127      22.174  81.012 -43.192  1.00 66.04           H  
ATOM   1926 HD13 LEU A 127      20.497  80.692 -42.696  1.00 66.04           H  
ATOM   1927  CD2 LEU A 127      23.315  80.806 -40.742  1.00 66.04           C  
ATOM   1928 HD21 LEU A 127      23.504  79.733 -40.774  1.00 66.04           H  
ATOM   1929 HD22 LEU A 127      23.561  81.166 -39.743  1.00 66.04           H  
ATOM   1930 HD23 LEU A 127      23.953  81.299 -41.476  1.00 66.04           H  
ATOM   1931  N   ALA A 128      20.940  85.532 -39.751  1.00 64.96           N  
ATOM   1932  H   ALA A 128      20.045  85.285 -40.150  1.00 64.96           H  
ATOM   1933  CA  ALA A 128      21.258  86.956 -39.651  1.00 64.96           C  
ATOM   1934  HA  ALA A 128      22.301  87.094 -39.936  1.00 64.96           H  
ATOM   1935  C   ALA A 128      21.108  87.493 -38.225  1.00 64.96           C  
ATOM   1936  CB  ALA A 128      20.414  87.769 -40.639  1.00 64.96           C  
ATOM   1937  HB1 ALA A 128      19.358  87.690 -40.381  1.00 64.96           H  
ATOM   1938  HB2 ALA A 128      20.572  87.404 -41.654  1.00 64.96           H  
ATOM   1939  HB3 ALA A 128      20.709  88.817 -40.592  1.00 64.96           H  
ATOM   1940  O   ALA A 128      21.755  88.481 -37.899  1.00 64.96           O  
ATOM   1941  N   ALA A 129      20.318  86.842 -37.366  1.00 60.55           N  
ATOM   1942  H   ALA A 129      19.712  86.113 -37.715  1.00 60.55           H  
ATOM   1943  CA  ALA A 129      20.351  87.062 -35.923  1.00 60.55           C  
ATOM   1944  HA  ALA A 129      20.425  88.132 -35.729  1.00 60.55           H  
ATOM   1945  C   ALA A 129      21.587  86.396 -35.284  1.00 60.55           C  
ATOM   1946  CB  ALA A 129      19.035  86.558 -35.317  1.00 60.55           C  
ATOM   1947  HB1 ALA A 129      18.922  85.489 -35.497  1.00 60.55           H  
ATOM   1948  HB2 ALA A 129      19.038  86.739 -34.242  1.00 60.55           H  
ATOM   1949  HB3 ALA A 129      18.195  87.090 -35.764  1.00 60.55           H  
ATOM   1950  O   ALA A 129      22.201  86.979 -34.396  1.00 60.55           O  
ATOM   1951  N   LEU A 130      22.002  85.223 -35.778  1.00 52.97           N  
ATOM   1952  H   LEU A 130      21.395  84.758 -36.439  1.00 52.97           H  
ATOM   1953  CA  LEU A 130      23.207  84.501 -35.343  1.00 52.97           C  
ATOM   1954  HA  LEU A 130      23.266  84.538 -34.255  1.00 52.97           H  
ATOM   1955  C   LEU A 130      24.519  85.131 -35.867  1.00 52.97           C  
ATOM   1956  CB  LEU A 130      23.080  83.026 -35.785  1.00 52.97           C  
ATOM   1957  HB2 LEU A 130      22.822  83.009 -36.844  1.00 52.97           H  
ATOM   1958  HB3 LEU A 130      24.051  82.542 -35.684  1.00 52.97           H  
ATOM   1959  O   LEU A 130      25.531  85.120 -35.172  1.00 52.97           O  
ATOM   1960  CG  LEU A 130      22.042  82.199 -34.994  1.00 52.97           C  
ATOM   1961  HG  LEU A 130      21.127  82.776 -34.861  1.00 52.97           H  
ATOM   1962  CD1 LEU A 130      21.698  80.909 -35.743  1.00 52.97           C  
ATOM   1963 HD11 LEU A 130      22.592  80.299 -35.870  1.00 52.97           H  
ATOM   1964 HD12 LEU A 130      20.955  80.344 -35.181  1.00 52.97           H  
ATOM   1965 HD13 LEU A 130      21.285  81.149 -36.724  1.00 52.97           H  
ATOM   1966  CD2 LEU A 130      22.572  81.812 -33.613  1.00 52.97           C  
ATOM   1967 HD21 LEU A 130      23.485  81.225 -33.711  1.00 52.97           H  
ATOM   1968 HD22 LEU A 130      21.825  81.221 -33.084  1.00 52.97           H  
ATOM   1969 HD23 LEU A 130      22.783  82.707 -33.027  1.00 52.97           H  
ATOM   1970  N   ARG A 131      24.527  85.720 -37.070  1.00 55.60           N  
ATOM   1971  H   ARG A 131      23.686  85.622 -37.620  1.00 55.60           H  
ATOM   1972  CA  ARG A 131      25.713  86.318 -37.722  1.00 55.60           C  
ATOM   1973  HA  ARG A 131      26.462  85.533 -37.828  1.00 55.60           H  
ATOM   1974  C   ARG A 131      26.417  87.416 -36.917  1.00 55.60           C  
ATOM   1975  CB  ARG A 131      25.365  86.866 -39.118  1.00 55.60           C  
ATOM   1976  HB2 ARG A 131      24.310  87.137 -39.152  1.00 55.60           H  
ATOM   1977  HB3 ARG A 131      25.938  87.776 -39.298  1.00 55.60           H  
ATOM   1978  O   ARG A 131      27.631  87.301 -36.763  1.00 55.60           O  
ATOM   1979  CG  ARG A 131      25.704  85.889 -40.250  1.00 55.60           C  
ATOM   1980  HG2 ARG A 131      25.175  84.946 -40.110  1.00 55.60           H  
ATOM   1981  HG3 ARG A 131      26.776  85.694 -40.247  1.00 55.60           H  
ATOM   1982  CD  ARG A 131      25.304  86.518 -41.590  1.00 55.60           C  
ATOM   1983  HD2 ARG A 131      25.851  87.453 -41.717  1.00 55.60           H  
ATOM   1984  HD3 ARG A 131      24.236  86.734 -41.561  1.00 55.60           H  
ATOM   1985  NE  ARG A 131      25.593  85.622 -42.724  1.00 55.60           N  
ATOM   1986  HE  ARG A 131      26.069  84.757 -42.507  1.00 55.60           H  
ATOM   1987  NH1 ARG A 131      24.596  86.885 -44.366  1.00 55.60           N  
ATOM   1988 HH11 ARG A 131      24.376  87.591 -43.677  1.00 55.60           H  
ATOM   1989 HH12 ARG A 131      24.253  86.968 -45.312  1.00 55.60           H  
ATOM   1990  NH2 ARG A 131      25.460  84.897 -44.880  1.00 55.60           N  
ATOM   1991 HH21 ARG A 131      25.910  84.031 -44.622  1.00 55.60           H  
ATOM   1992 HH22 ARG A 131      25.112  85.012 -45.822  1.00 55.60           H  
ATOM   1993  CZ  ARG A 131      25.221  85.807 -43.979  1.00 55.60           C  
ATOM   1994  N   PRO A 132      25.743  88.477 -36.427  1.00 48.44           N  
ATOM   1995  CA  PRO A 132      26.419  89.538 -35.684  1.00 48.44           C  
ATOM   1996  HA  PRO A 132      27.248  89.934 -36.271  1.00 48.44           H  
ATOM   1997  C   PRO A 132      26.987  89.023 -34.357  1.00 48.44           C  
ATOM   1998  CB  PRO A 132      25.373  90.641 -35.486  1.00 48.44           C  
ATOM   1999  HB2 PRO A 132      25.498  91.162 -34.537  1.00 48.44           H  
ATOM   2000  HB3 PRO A 132      25.435  91.348 -36.314  1.00 48.44           H  
ATOM   2001  O   PRO A 132      28.018  89.520 -33.914  1.00 48.44           O  
ATOM   2002  CG  PRO A 132      24.042  89.897 -35.554  1.00 48.44           C  
ATOM   2003  HG2 PRO A 132      23.814  89.455 -34.584  1.00 48.44           H  
ATOM   2004  HG3 PRO A 132      23.229  90.543 -35.884  1.00 48.44           H  
ATOM   2005  CD  PRO A 132      24.333  88.794 -36.566  1.00 48.44           C  
ATOM   2006  HD2 PRO A 132      24.150  89.165 -37.574  1.00 48.44           H  
ATOM   2007  HD3 PRO A 132      23.694  87.938 -36.349  1.00 48.44           H  
ATOM   2008  N   VAL A 133      26.371  87.988 -33.769  1.00 41.05           N  
ATOM   2009  H   VAL A 133      25.539  87.609 -34.199  1.00 41.05           H  
ATOM   2010  CA  VAL A 133      26.894  87.299 -32.578  1.00 41.05           C  
ATOM   2011  HA  VAL A 133      27.095  88.045 -31.809  1.00 41.05           H  
ATOM   2012  C   VAL A 133      28.228  86.610 -32.889  1.00 41.05           C  
ATOM   2013  CB  VAL A 133      25.867  86.291 -32.013  1.00 41.05           C  
ATOM   2014  HB  VAL A 133      25.723  85.477 -32.724  1.00 41.05           H  
ATOM   2015  O   VAL A 133      29.137  86.667 -32.068  1.00 41.05           O  
ATOM   2016  CG1 VAL A 133      26.336  85.678 -30.690  1.00 41.05           C  
ATOM   2017 HG11 VAL A 133      25.580  84.993 -30.307  1.00 41.05           H  
ATOM   2018 HG12 VAL A 133      27.257  85.114 -30.840  1.00 41.05           H  
ATOM   2019 HG13 VAL A 133      26.519  86.462 -29.955  1.00 41.05           H  
ATOM   2020  CG2 VAL A 133      24.506  86.951 -31.752  1.00 41.05           C  
ATOM   2021 HG21 VAL A 133      24.619  87.770 -31.041  1.00 41.05           H  
ATOM   2022 HG22 VAL A 133      24.083  87.338 -32.679  1.00 41.05           H  
ATOM   2023 HG23 VAL A 133      23.810  86.216 -31.347  1.00 41.05           H  
ATOM   2024  N   ALA A 134      28.382  86.025 -34.081  1.00 38.64           N  
ATOM   2025  H   ALA A 134      27.588  85.975 -34.703  1.00 38.64           H  
ATOM   2026  CA  ALA A 134      29.643  85.420 -34.515  1.00 38.64           C  
ATOM   2027  HA  ALA A 134      30.041  84.826 -33.693  1.00 38.64           H  
ATOM   2028  C   ALA A 134      30.727  86.457 -34.881  1.00 38.64           C  
ATOM   2029  CB  ALA A 134      29.348  84.470 -35.684  1.00 38.64           C  
ATOM   2030  HB1 ALA A 134      28.608  83.729 -35.380  1.00 38.64           H  
ATOM   2031  HB2 ALA A 134      30.265  83.955 -35.970  1.00 38.64           H  
ATOM   2032  HB3 ALA A 134      28.971  85.027 -36.542  1.00 38.64           H  
ATOM   2033  O   ALA A 134      31.882  86.296 -34.497  1.00 38.64           O  
ATOM   2034  N   GLN A 135      30.380  87.522 -35.616  1.00 38.30           N  
ATOM   2035  H   GLN A 135      29.415  87.602 -35.906  1.00 38.30           H  
ATOM   2036  CA  GLN A 135      31.365  88.484 -36.143  1.00 38.30           C  
ATOM   2037  HA  GLN A 135      32.185  87.931 -36.602  1.00 38.30           H  
ATOM   2038  C   GLN A 135      32.013  89.388 -35.087  1.00 38.30           C  
ATOM   2039  CB  GLN A 135      30.717  89.380 -37.209  1.00 38.30           C  
ATOM   2040  HB2 GLN A 135      31.346  90.256 -37.361  1.00 38.30           H  
ATOM   2041  HB3 GLN A 135      29.741  89.720 -36.862  1.00 38.30           H  
ATOM   2042  O   GLN A 135      33.132  89.851 -35.292  1.00 38.30           O  
ATOM   2043  CG  GLN A 135      30.580  88.675 -38.561  1.00 38.30           C  
ATOM   2044  HG2 GLN A 135      31.551  88.268 -38.843  1.00 38.30           H  
ATOM   2045  HG3 GLN A 135      29.871  87.852 -38.481  1.00 38.30           H  
ATOM   2046  CD  GLN A 135      30.111  89.627 -39.659  1.00 38.30           C  
ATOM   2047  NE2 GLN A 135      30.505  89.400 -40.893  1.00 38.30           N  
ATOM   2048 HE21 GLN A 135      30.257  90.114 -41.563  1.00 38.30           H  
ATOM   2049 HE22 GLN A 135      31.206  88.694 -41.070  1.00 38.30           H  
ATOM   2050  OE1 GLN A 135      29.371  90.575 -39.456  1.00 38.30           O  
ATOM   2051  N   ALA A 136      31.333  89.674 -33.972  1.00 30.74           N  
ATOM   2052  H   ALA A 136      30.417  89.269 -33.844  1.00 30.74           H  
ATOM   2053  CA  ALA A 136      31.789  90.673 -33.000  1.00 30.74           C  
ATOM   2054  HA  ALA A 136      31.968  91.603 -33.538  1.00 30.74           H  
ATOM   2055  C   ALA A 136      33.120  90.330 -32.286  1.00 30.74           C  
ATOM   2056  CB  ALA A 136      30.646  90.916 -32.008  1.00 30.74           C  
ATOM   2057  HB1 ALA A 136      29.753  91.240 -32.542  1.00 30.74           H  
ATOM   2058  HB2 ALA A 136      30.936  91.691 -31.297  1.00 30.74           H  
ATOM   2059  HB3 ALA A 136      30.426  89.998 -31.463  1.00 30.74           H  
ATOM   2060  O   ALA A 136      33.652  91.173 -31.564  1.00 30.74           O  
ATOM   2061  N   ALA A 137      33.663  89.126 -32.492  1.00 28.63           N  
ATOM   2062  H   ALA A 137      33.188  88.496 -33.124  1.00 28.63           H  
ATOM   2063  CA  ALA A 137      34.924  88.662 -31.919  1.00 28.63           C  
ATOM   2064  HA  ALA A 137      34.892  88.811 -30.839  1.00 28.63           H  
ATOM   2065  C   ALA A 137      36.180  89.397 -32.440  1.00 28.63           C  
ATOM   2066  CB  ALA A 137      35.018  87.157 -32.199  1.00 28.63           C  
ATOM   2067  HB1 ALA A 137      34.155  86.642 -31.778  1.00 28.63           H  
ATOM   2068  HB2 ALA A 137      35.056  86.978 -33.273  1.00 28.63           H  
ATOM   2069  HB3 ALA A 137      35.925  86.759 -31.744  1.00 28.63           H  
ATOM   2070  O   ALA A 137      37.152  89.512 -31.699  1.00 28.63           O  
ATOM   2071  N   ASP A 138      36.173  89.908 -33.678  1.00 28.94           N  
ATOM   2072  H   ASP A 138      35.345  89.773 -34.240  1.00 28.94           H  
ATOM   2073  CA  ASP A 138      37.388  90.376 -34.385  1.00 28.94           C  
ATOM   2074  HA  ASP A 138      38.119  89.568 -34.407  1.00 28.94           H  
ATOM   2075  C   ASP A 138      38.107  91.588 -33.748  1.00 28.94           C  
ATOM   2076  CB  ASP A 138      36.998  90.756 -35.837  1.00 28.94           C  
ATOM   2077  HB2 ASP A 138      35.944  91.029 -35.872  1.00 28.94           H  
ATOM   2078  HB3 ASP A 138      37.554  91.647 -36.131  1.00 28.94           H  
ATOM   2079  O   ASP A 138      39.274  91.848 -34.035  1.00 28.94           O  
ATOM   2080  CG  ASP A 138      37.278  89.695 -36.912  1.00 28.94           C  
ATOM   2081  OD1 ASP A 138      37.773  88.598 -36.574  1.00 28.94           O  
ATOM   2082  OD2 ASP A 138      36.984  90.008 -38.089  1.00 28.94           O  
ATOM   2083  N   ALA A 139      37.410  92.407 -32.956  1.00 24.75           N  
ATOM   2084  H   ALA A 139      36.485  92.101 -32.690  1.00 24.75           H  
ATOM   2085  CA  ALA A 139      37.723  93.840 -32.886  1.00 24.75           C  
ATOM   2086  HA  ALA A 139      38.070  94.150 -33.872  1.00 24.75           H  
ATOM   2087  C   ALA A 139      38.822  94.283 -31.892  1.00 24.75           C  
ATOM   2088  CB  ALA A 139      36.406  94.575 -32.607  1.00 24.75           C  
ATOM   2089  HB1 ALA A 139      36.576  95.651 -32.627  1.00 24.75           H  
ATOM   2090  HB2 ALA A 139      36.021  94.289 -31.628  1.00 24.75           H  
ATOM   2091  HB3 ALA A 139      35.671  94.319 -33.370  1.00 24.75           H  
ATOM   2092  O   ALA A 139      39.330  95.401 -32.009  1.00 24.75           O  
ATOM   2093  N   SER A 140      39.144  93.504 -30.855  1.00 22.36           N  
ATOM   2094  H   SER A 140      38.783  92.561 -30.829  1.00 22.36           H  
ATOM   2095  CA  SER A 140      39.925  93.998 -29.703  1.00 22.36           C  
ATOM   2096  HA  SER A 140      39.595  95.012 -29.474  1.00 22.36           H  
ATOM   2097  C   SER A 140      41.435  94.048 -29.983  1.00 22.36           C  
ATOM   2098  CB  SER A 140      39.630  93.138 -28.469  1.00 22.36           C  
ATOM   2099  HB2 SER A 140      40.250  93.473 -27.638  1.00 22.36           H  
ATOM   2100  HB3 SER A 140      38.582  93.250 -28.192  1.00 22.36           H  
ATOM   2101  O   SER A 140      42.057  92.993 -30.078  1.00 22.36           O  
ATOM   2102  OG  SER A 140      39.891  91.776 -28.729  1.00 22.36           O  
ATOM   2103  HG  SER A 140      40.699  91.719 -29.245  1.00 22.36           H  
ATOM   2104  N   GLY A 141      42.044  95.242 -30.094  1.00 23.36           N  
ATOM   2105  H   GLY A 141      41.455  96.062 -30.049  1.00 23.36           H  
ATOM   2106  CA  GLY A 141      43.265  95.343 -30.919  1.00 23.36           C  
ATOM   2107  HA2 GLY A 141      42.945  95.573 -31.936  1.00 23.36           H  
ATOM   2108  HA3 GLY A 141      43.748  94.368 -30.973  1.00 23.36           H  
ATOM   2109  C   GLY A 141      44.394  96.328 -30.579  1.00 23.36           C  
ATOM   2110  O   GLY A 141      45.025  96.785 -31.523  1.00 23.36           O  
ATOM   2111  N   THR A 142      44.668  96.717 -29.322  1.00 22.75           N  
ATOM   2112  H   THR A 142      44.157  96.309 -28.553  1.00 22.75           H  
ATOM   2113  CA  THR A 142      45.607  97.841 -29.045  1.00 22.75           C  
ATOM   2114  HA  THR A 142      45.651  98.433 -29.959  1.00 22.75           H  
ATOM   2115  C   THR A 142      47.096  97.513 -28.812  1.00 22.75           C  
ATOM   2116  CB  THR A 142      45.071  98.834 -28.004  1.00 22.75           C  
ATOM   2117  HB  THR A 142      45.851  99.556 -27.761  1.00 22.75           H  
ATOM   2118  O   THR A 142      47.873  97.532 -29.758  1.00 22.75           O  
ATOM   2119  CG2 THR A 142      43.862  99.613 -28.517  1.00 22.75           C  
ATOM   2120 HG21 THR A 142      43.537 100.331 -27.764  1.00 22.75           H  
ATOM   2121 HG22 THR A 142      43.044  98.929 -28.744  1.00 22.75           H  
ATOM   2122 HG23 THR A 142      44.134 100.154 -29.423  1.00 22.75           H  
ATOM   2123  OG1 THR A 142      44.686  98.157 -26.830  1.00 22.75           O  
ATOM   2124  HG1 THR A 142      44.200  98.775 -26.280  1.00 22.75           H  
ATOM   2125  N   GLY A 143      47.554  97.444 -27.554  1.00 20.55           N  
ATOM   2126  H   GLY A 143      46.853  97.325 -26.837  1.00 20.55           H  
ATOM   2127  CA  GLY A 143      48.725  98.270 -27.188  1.00 20.55           C  
ATOM   2128  HA2 GLY A 143      49.123  98.752 -28.081  1.00 20.55           H  
ATOM   2129  HA3 GLY A 143      48.375  99.070 -26.535  1.00 20.55           H  
ATOM   2130  C   GLY A 143      49.931  97.631 -26.490  1.00 20.55           C  
ATOM   2131  O   GLY A 143      50.684  98.374 -25.864  1.00 20.55           O  
ATOM   2132  N   ALA A 144      50.120  96.309 -26.513  1.00 19.82           N  
ATOM   2133  H   ALA A 144      49.535  95.738 -27.107  1.00 19.82           H  
ATOM   2134  CA  ALA A 144      51.243  95.677 -25.803  1.00 19.82           C  
ATOM   2135  HA  ALA A 144      51.248  96.060 -24.783  1.00 19.82           H  
ATOM   2136  C   ALA A 144      52.604  96.041 -26.446  1.00 19.82           C  
ATOM   2137  CB  ALA A 144      51.001  94.167 -25.715  1.00 19.82           C  
ATOM   2138  HB1 ALA A 144      51.807  93.699 -25.149  1.00 19.82           H  
ATOM   2139  HB2 ALA A 144      50.982  93.736 -26.716  1.00 19.82           H  
ATOM   2140  HB3 ALA A 144      50.052  93.967 -25.216  1.00 19.82           H  
ATOM   2141  O   ALA A 144      52.831  95.771 -27.620  1.00 19.82           O  
ATOM   2142  N   ASN A 145      53.482  96.687 -25.669  1.00 21.61           N  
ATOM   2143  H   ASN A 145      53.212  96.818 -24.704  1.00 21.61           H  
ATOM   2144  CA  ASN A 145      54.561  97.565 -26.160  1.00 21.61           C  
ATOM   2145  HA  ASN A 145      54.465  97.671 -27.240  1.00 21.61           H  
ATOM   2146  C   ASN A 145      56.051  97.174 -25.900  1.00 21.61           C  
ATOM   2147  CB  ASN A 145      54.253  98.934 -25.513  1.00 21.61           C  
ATOM   2148  HB2 ASN A 145      54.342  98.847 -24.430  1.00 21.61           H  
ATOM   2149  HB3 ASN A 145      53.226  99.215 -25.747  1.00 21.61           H  
ATOM   2150  O   ASN A 145      56.903  97.727 -26.592  1.00 21.61           O  
ATOM   2151  CG  ASN A 145      55.131 100.078 -25.995  1.00 21.61           C  
ATOM   2152  ND2 ASN A 145      55.807 100.764 -25.102  1.00 21.61           N  
ATOM   2153 HD21 ASN A 145      56.432 101.454 -25.494  1.00 21.61           H  
ATOM   2154 HD22 ASN A 145      55.842 100.464 -24.139  1.00 21.61           H  
ATOM   2155  OD1 ASN A 145      55.180 100.420 -27.160  1.00 21.61           O  
ATOM   2156  N   PRO A 146      56.431  96.373 -24.879  1.00 22.94           N  
ATOM   2157  CA  PRO A 146      57.818  96.324 -24.374  1.00 22.94           C  
ATOM   2158  HA  PRO A 146      58.270  97.316 -24.369  1.00 22.94           H  
ATOM   2159  C   PRO A 146      58.718  95.367 -25.180  1.00 22.94           C  
ATOM   2160  CB  PRO A 146      57.653  95.817 -22.937  1.00 22.94           C  
ATOM   2161  HB2 PRO A 146      58.554  95.343 -22.547  1.00 22.94           H  
ATOM   2162  HB3 PRO A 146      57.344  96.637 -22.289  1.00 22.94           H  
ATOM   2163  O   PRO A 146      58.210  94.588 -25.977  1.00 22.94           O  
ATOM   2164  CG  PRO A 146      56.516  94.807 -23.072  1.00 22.94           C  
ATOM   2165  HG2 PRO A 146      56.020  94.626 -22.119  1.00 22.94           H  
ATOM   2166  HG3 PRO A 146      56.892  93.875 -23.494  1.00 22.94           H  
ATOM   2167  CD  PRO A 146      55.590  95.496 -24.071  1.00 22.94           C  
ATOM   2168  HD2 PRO A 146      55.093  94.751 -24.692  1.00 22.94           H  
ATOM   2169  HD3 PRO A 146      54.860  96.091 -23.522  1.00 22.94           H  
ATOM   2170  N   SER A 147      60.032  95.272 -24.955  1.00 22.98           N  
ATOM   2171  H   SER A 147      60.430  94.437 -25.360  1.00 22.98           H  
ATOM   2172  CA  SER A 147      61.078  96.254 -24.590  1.00 22.98           C  
ATOM   2173  HA  SER A 147      60.894  97.178 -25.138  1.00 22.98           H  
ATOM   2174  C   SER A 147      62.421  95.678 -25.089  1.00 22.98           C  
ATOM   2175  CB  SER A 147      61.152  96.591 -23.090  1.00 22.98           C  
ATOM   2176  HB2 SER A 147      60.282  97.193 -22.828  1.00 22.98           H  
ATOM   2177  HB3 SER A 147      62.042  97.190 -22.895  1.00 22.98           H  
ATOM   2178  O   SER A 147      62.494  94.490 -25.382  1.00 22.98           O  
ATOM   2179  OG  SER A 147      61.168  95.456 -22.252  1.00 22.98           O  
ATOM   2180  HG  SER A 147      61.986  94.966 -22.366  1.00 22.98           H  
ATOM   2181  N   GLY A 148      63.456  96.502 -25.271  1.00 24.16           N  
ATOM   2182  H   GLY A 148      63.407  97.448 -24.921  1.00 24.16           H  
ATOM   2183  CA  GLY A 148      64.559  96.192 -26.202  1.00 24.16           C  
ATOM   2184  HA2 GLY A 148      64.209  95.473 -26.942  1.00 24.16           H  
ATOM   2185  HA3 GLY A 148      64.824  97.101 -26.742  1.00 24.16           H  
ATOM   2186  C   GLY A 148      65.855  95.617 -25.622  1.00 24.16           C  
ATOM   2187  O   GLY A 148      66.916  96.055 -26.058  1.00 24.16           O  
ATOM   2188  N   ASP A 149      65.805  94.711 -24.644  1.00 24.33           N  
ATOM   2189  H   ASP A 149      64.918  94.308 -24.378  1.00 24.33           H  
ATOM   2190  CA  ASP A 149      67.029  94.104 -24.097  1.00 24.33           C  
ATOM   2191  HA  ASP A 149      67.807  94.866 -24.056  1.00 24.33           H  
ATOM   2192  C   ASP A 149      67.562  92.998 -25.033  1.00 24.33           C  
ATOM   2193  CB  ASP A 149      66.813  93.635 -22.643  1.00 24.33           C  
ATOM   2194  HB2 ASP A 149      67.665  93.025 -22.344  1.00 24.33           H  
ATOM   2195  HB3 ASP A 149      65.918  93.014 -22.593  1.00 24.33           H  
ATOM   2196  O   ASP A 149      67.158  91.844 -24.929  1.00 24.33           O  
ATOM   2197  CG  ASP A 149      66.699  94.800 -21.644  1.00 24.33           C  
ATOM   2198  OD1 ASP A 149      67.449  95.795 -21.791  1.00 24.33           O  
ATOM   2199  OD2 ASP A 149      65.843  94.716 -20.733  1.00 24.33           O  
ATOM   2200  N   ASP A 150      68.458  93.387 -25.954  1.00 28.23           N  
ATOM   2201  H   ASP A 150      68.571  94.382 -26.089  1.00 28.23           H  
ATOM   2202  CA  ASP A 150      69.257  92.485 -26.810  1.00 28.23           C  
ATOM   2203  HA  ASP A 150      68.601  91.805 -27.354  1.00 28.23           H  
ATOM   2204  C   ASP A 150      70.246  91.631 -25.980  1.00 28.23           C  
ATOM   2205  CB  ASP A 150      70.107  93.301 -27.825  1.00 28.23           C  
ATOM   2206  HB2 ASP A 150      70.911  92.656 -28.180  1.00 28.23           H  
ATOM   2207  HB3 ASP A 150      70.581  94.126 -27.293  1.00 28.23           H  
ATOM   2208  O   ASP A 150      70.228  90.411 -26.049  1.00 28.23           O  
ATOM   2209  CG  ASP A 150      69.425  93.855 -29.087  1.00 28.23           C  
ATOM   2210  OD1 ASP A 150      68.505  93.207 -29.631  1.00 28.23           O  
ATOM   2211  OD2 ASP A 150      69.881  94.934 -29.544  1.00 28.23           O  
ATOM   2212  N   LEU A 151      71.141  92.317 -25.248  1.00 25.56           N  
ATOM   2213  H   LEU A 151      70.960  93.310 -25.212  1.00 25.56           H  
ATOM   2214  CA  LEU A 151      72.441  91.869 -24.701  1.00 25.56           C  
ATOM   2215  HA  LEU A 151      73.213  92.102 -25.434  1.00 25.56           H  
ATOM   2216  C   LEU A 151      72.607  90.393 -24.307  1.00 25.56           C  
ATOM   2217  CB  LEU A 151      72.699  92.630 -23.384  1.00 25.56           C  
ATOM   2218  HB2 LEU A 151      71.769  92.646 -22.816  1.00 25.56           H  
ATOM   2219  HB3 LEU A 151      73.419  92.071 -22.786  1.00 25.56           H  
ATOM   2220  O   LEU A 151      71.871  89.893 -23.467  1.00 25.56           O  
ATOM   2221  CG  LEU A 151      73.239  94.052 -23.506  1.00 25.56           C  
ATOM   2222  HG  LEU A 151      72.566  94.660 -24.111  1.00 25.56           H  
ATOM   2223  CD1 LEU A 151      73.327  94.646 -22.097  1.00 25.56           C  
ATOM   2224 HD11 LEU A 151      73.989  94.043 -21.475  1.00 25.56           H  
ATOM   2225 HD12 LEU A 151      72.333  94.658 -21.651  1.00 25.56           H  
ATOM   2226 HD13 LEU A 151      73.698  95.669 -22.151  1.00 25.56           H  
ATOM   2227  CD2 LEU A 151      74.644  94.081 -24.115  1.00 25.56           C  
ATOM   2228 HD21 LEU A 151      75.308  93.424 -23.552  1.00 25.56           H  
ATOM   2229 HD22 LEU A 151      75.033  95.099 -24.098  1.00 25.56           H  
ATOM   2230 HD23 LEU A 151      74.605  93.745 -25.151  1.00 25.56           H  
ATOM   2231  N   GLY A 152      73.747  89.764 -24.602  1.00 29.68           N  
ATOM   2232  H   GLY A 152      73.833  88.892 -24.099  1.00 29.68           H  
ATOM   2233  CA  GLY A 152      74.671  89.942 -25.734  1.00 29.68           C  
ATOM   2234  HA2 GLY A 152      74.099  90.309 -26.587  1.00 29.68           H  
ATOM   2235  HA3 GLY A 152      75.412  90.698 -25.476  1.00 29.68           H  
ATOM   2236  C   GLY A 152      75.426  88.667 -26.206  1.00 29.68           C  
ATOM   2237  O   GLY A 152      76.628  88.741 -26.452  1.00 29.68           O  
ATOM   2238  N   GLU A 153      74.874  87.461 -26.263  1.00 33.09           N  
ATOM   2239  H   GLU A 153      75.485  86.722 -26.581  1.00 33.09           H  
ATOM   2240  CA  GLU A 153      73.601  86.997 -25.728  1.00 33.09           C  
ATOM   2241  HA  GLU A 153      73.536  85.949 -26.019  1.00 33.09           H  
ATOM   2242  C   GLU A 153      73.510  86.948 -24.160  1.00 33.09           C  
ATOM   2243  CB  GLU A 153      72.395  87.592 -26.509  1.00 33.09           C  
ATOM   2244  HB2 GLU A 153      71.486  87.195 -26.055  1.00 33.09           H  
ATOM   2245  HB3 GLU A 153      72.342  88.677 -26.417  1.00 33.09           H  
ATOM   2246  O   GLU A 153      72.413  86.820 -23.637  1.00 33.09           O  
ATOM   2247  CG  GLU A 153      72.338  87.222 -28.012  1.00 33.09           C  
ATOM   2248  HG2 GLU A 153      72.526  86.152 -28.107  1.00 33.09           H  
ATOM   2249  HG3 GLU A 153      71.313  87.388 -28.345  1.00 33.09           H  
ATOM   2250  CD  GLU A 153      73.271  87.996 -28.977  1.00 33.09           C  
ATOM   2251  OE1 GLU A 153      73.719  89.124 -28.656  1.00 33.09           O  
ATOM   2252  OE2 GLU A 153      73.517  87.468 -30.091  1.00 33.09           O  
ATOM   2253  N   ALA A 154      74.541  87.065 -23.285  1.00 30.28           N  
ATOM   2254  H   ALA A 154      74.210  86.968 -22.336  1.00 30.28           H  
ATOM   2255  CA  ALA A 154      76.026  87.075 -23.387  1.00 30.28           C  
ATOM   2256  HA  ALA A 154      76.361  86.863 -24.403  1.00 30.28           H  
ATOM   2257  C   ALA A 154      76.633  86.007 -22.438  1.00 30.28           C  
ATOM   2258  CB  ALA A 154      76.562  88.456 -22.972  1.00 30.28           C  
ATOM   2259  HB1 ALA A 154      77.651  88.448 -23.016  1.00 30.28           H  
ATOM   2260  HB2 ALA A 154      76.194  89.235 -23.640  1.00 30.28           H  
ATOM   2261  HB3 ALA A 154      76.244  88.682 -21.955  1.00 30.28           H  
ATOM   2262  O   ALA A 154      76.298  86.012 -21.257  1.00 30.28           O  
ATOM   2263  N   GLY A 155      77.573  85.118 -22.803  1.00 35.82           N  
ATOM   2264  H   GLY A 155      77.673  84.364 -22.139  1.00 35.82           H  
ATOM   2265  CA  GLY A 155      78.451  85.090 -23.981  1.00 35.82           C  
ATOM   2266  HA2 GLY A 155      79.443  84.802 -23.633  1.00 35.82           H  
ATOM   2267  HA3 GLY A 155      78.529  86.106 -24.365  1.00 35.82           H  
ATOM   2268  C   GLY A 155      78.139  84.185 -25.198  1.00 35.82           C  
ATOM   2269  O   GLY A 155      78.480  84.613 -26.297  1.00 35.82           O  
ATOM   2270  N   VAL A 156      77.620  82.944 -25.172  1.00 31.94           N  
ATOM   2271  H   VAL A 156      77.159  82.743 -26.047  1.00 31.94           H  
ATOM   2272  CA  VAL A 156      77.526  81.878 -24.145  1.00 31.94           C  
ATOM   2273  HA  VAL A 156      77.005  81.059 -24.642  1.00 31.94           H  
ATOM   2274  C   VAL A 156      76.652  82.214 -22.933  1.00 31.94           C  
ATOM   2275  CB  VAL A 156      78.914  81.314 -23.771  1.00 31.94           C  
ATOM   2276  HB  VAL A 156      79.448  82.036 -23.152  1.00 31.94           H  
ATOM   2277  O   VAL A 156      77.163  82.525 -21.860  1.00 31.94           O  
ATOM   2278  CG1 VAL A 156      78.787  79.990 -23.001  1.00 31.94           C  
ATOM   2279 HG11 VAL A 156      78.259  79.252 -23.605  1.00 31.94           H  
ATOM   2280 HG12 VAL A 156      79.777  79.612 -22.745  1.00 31.94           H  
ATOM   2281 HG13 VAL A 156      78.237  80.148 -22.074  1.00 31.94           H  
ATOM   2282  CG2 VAL A 156      79.780  81.016 -25.007  1.00 31.94           C  
ATOM   2283 HG21 VAL A 156      80.016  81.942 -25.531  1.00 31.94           H  
ATOM   2284 HG22 VAL A 156      79.244  80.351 -25.684  1.00 31.94           H  
ATOM   2285 HG23 VAL A 156      80.718  80.550 -24.703  1.00 31.94           H  
ATOM   2286  N   ASP A 157      75.339  82.152 -23.136  1.00 28.62           N  
ATOM   2287  H   ASP A 157      75.056  81.745 -24.016  1.00 28.62           H  
ATOM   2288  CA  ASP A 157      74.467  83.265 -22.753  1.00 28.62           C  
ATOM   2289  HA  ASP A 157      75.073  84.142 -22.526  1.00 28.62           H  
ATOM   2290  C   ASP A 157      73.578  83.066 -21.520  1.00 28.62           C  
ATOM   2291  CB  ASP A 157      73.645  83.591 -24.009  1.00 28.62           C  
ATOM   2292  HB2 ASP A 157      73.082  82.703 -24.299  1.00 28.62           H  
ATOM   2293  HB3 ASP A 157      72.933  84.388 -23.796  1.00 28.62           H  
ATOM   2294  O   ASP A 157      73.807  83.643 -20.460  1.00 28.62           O  
ATOM   2295  CG  ASP A 157      74.550  83.969 -25.176  1.00 28.62           C  
ATOM   2296  OD1 ASP A 157      75.455  84.793 -24.966  1.00 28.62           O  
ATOM   2297  OD2 ASP A 157      74.428  83.363 -26.255  1.00 28.62           O  
ATOM   2298  N   GLU A 158      72.511  82.288 -21.686  1.00 26.43           N  
ATOM   2299  H   GLU A 158      72.418  81.853 -22.592  1.00 26.43           H  
ATOM   2300  CA  GLU A 158      71.244  82.548 -20.992  1.00 26.43           C  
ATOM   2301  HA  GLU A 158      71.073  83.623 -20.923  1.00 26.43           H  
ATOM   2302  C   GLU A 158      71.159  81.962 -19.573  1.00 26.43           C  
ATOM   2303  CB  GLU A 158      70.123  81.912 -21.838  1.00 26.43           C  
ATOM   2304  HB2 GLU A 158      69.167  82.059 -21.334  1.00 26.43           H  
ATOM   2305  HB3 GLU A 158      70.315  80.840 -21.862  1.00 26.43           H  
ATOM   2306  O   GLU A 158      70.390  82.433 -18.733  1.00 26.43           O  
ATOM   2307  CG  GLU A 158      69.992  82.446 -23.281  1.00 26.43           C  
ATOM   2308  HG2 GLU A 158      70.978  82.636 -23.704  1.00 26.43           H  
ATOM   2309  HG3 GLU A 158      69.460  83.397 -23.251  1.00 26.43           H  
ATOM   2310  CD  GLU A 158      69.276  81.453 -24.213  1.00 26.43           C  
ATOM   2311  OE1 GLU A 158      68.371  81.883 -24.962  1.00 26.43           O  
ATOM   2312  OE2 GLU A 158      69.641  80.252 -24.179  1.00 26.43           O  
ATOM   2313  N   LEU A 159      71.858  80.852 -19.323  1.00 21.49           N  
ATOM   2314  H   LEU A 159      72.541  80.577 -20.015  1.00 21.49           H  
ATOM   2315  CA  LEU A 159      71.442  79.884 -18.303  1.00 21.49           C  
ATOM   2316  HA  LEU A 159      70.360  79.981 -18.209  1.00 21.49           H  
ATOM   2317  C   LEU A 159      71.993  80.194 -16.898  1.00 21.49           C  
ATOM   2318  CB  LEU A 159      71.703  78.455 -18.816  1.00 21.49           C  
ATOM   2319  HB2 LEU A 159      72.638  78.444 -19.376  1.00 21.49           H  
ATOM   2320  HB3 LEU A 159      71.815  77.777 -17.970  1.00 21.49           H  
ATOM   2321  O   LEU A 159      73.127  79.864 -16.560  1.00 21.49           O  
ATOM   2322  CG  LEU A 159      70.541  77.962 -19.706  1.00 21.49           C  
ATOM   2323  HG  LEU A 159      70.195  78.774 -20.345  1.00 21.49           H  
ATOM   2324  CD1 LEU A 159      70.985  76.811 -20.606  1.00 21.49           C  
ATOM   2325 HD11 LEU A 159      71.786  77.157 -21.260  1.00 21.49           H  
ATOM   2326 HD12 LEU A 159      70.149  76.493 -21.229  1.00 21.49           H  
ATOM   2327 HD13 LEU A 159      71.339  75.975 -20.002  1.00 21.49           H  
ATOM   2328  CD2 LEU A 159      69.368  77.459 -18.855  1.00 21.49           C  
ATOM   2329 HD21 LEU A 159      68.991  78.261 -18.220  1.00 21.49           H  
ATOM   2330 HD22 LEU A 159      69.684  76.624 -18.229  1.00 21.49           H  
ATOM   2331 HD23 LEU A 159      68.558  77.137 -19.509  1.00 21.49           H  
ATOM   2332  N   LEU A 160      71.107  80.788 -16.089  1.00 26.76           N  
ATOM   2333  H   LEU A 160      70.246  81.047 -16.549  1.00 26.76           H  
ATOM   2334  CA  LEU A 160      71.298  81.364 -14.749  1.00 26.76           C  
ATOM   2335  HA  LEU A 160      71.977  82.209 -14.857  1.00 26.76           H  
ATOM   2336  C   LEU A 160      71.958  80.436 -13.688  1.00 26.76           C  
ATOM   2337  CB  LEU A 160      69.927  81.912 -14.301  1.00 26.76           C  
ATOM   2338  HB2 LEU A 160      69.195  81.115 -14.433  1.00 26.76           H  
ATOM   2339  HB3 LEU A 160      69.975  82.170 -13.243  1.00 26.76           H  
ATOM   2340  O   LEU A 160      73.094  80.684 -13.302  1.00 26.76           O  
ATOM   2341  CG  LEU A 160      69.415  83.158 -15.043  1.00 26.76           C  
ATOM   2342  HG  LEU A 160      69.712  83.124 -16.091  1.00 26.76           H  
ATOM   2343  CD1 LEU A 160      67.887  83.219 -14.971  1.00 26.76           C  
ATOM   2344 HD11 LEU A 160      67.533  84.114 -15.482  1.00 26.76           H  
ATOM   2345 HD12 LEU A 160      67.463  82.349 -15.471  1.00 26.76           H  
ATOM   2346 HD13 LEU A 160      67.553  83.231 -13.933  1.00 26.76           H  
ATOM   2347  CD2 LEU A 160      69.971  84.426 -14.392  1.00 26.76           C  
ATOM   2348 HD21 LEU A 160      69.630  85.295 -14.954  1.00 26.76           H  
ATOM   2349 HD22 LEU A 160      71.061  84.401 -14.424  1.00 26.76           H  
ATOM   2350 HD23 LEU A 160      69.632  84.505 -13.359  1.00 26.76           H  
ATOM   2351  N   GLU A 161      71.314  79.408 -13.114  1.00 26.72           N  
ATOM   2352  H   GLU A 161      71.961  78.674 -12.865  1.00 26.72           H  
ATOM   2353  CA  GLU A 161      70.357  79.636 -12.010  1.00 26.72           C  
ATOM   2354  HA  GLU A 161      70.348  80.708 -11.813  1.00 26.72           H  
ATOM   2355  C   GLU A 161      70.807  79.023 -10.660  1.00 26.72           C  
ATOM   2356  CB  GLU A 161      68.912  79.228 -12.379  1.00 26.72           C  
ATOM   2357  HB2 GLU A 161      68.703  78.242 -11.964  1.00 26.72           H  
ATOM   2358  HB3 GLU A 161      68.804  79.165 -13.462  1.00 26.72           H  
ATOM   2359  O   GLU A 161      71.834  78.354 -10.544  1.00 26.72           O  
ATOM   2360  CG  GLU A 161      67.897  80.261 -11.832  1.00 26.72           C  
ATOM   2361  HG2 GLU A 161      68.034  80.382 -10.758  1.00 26.72           H  
ATOM   2362  HG3 GLU A 161      68.105  81.232 -12.282  1.00 26.72           H  
ATOM   2363  CD  GLU A 161      66.422  79.919 -12.071  1.00 26.72           C  
ATOM   2364  OE1 GLU A 161      65.596  80.812 -11.778  1.00 26.72           O  
ATOM   2365  OE2 GLU A 161      66.131  78.771 -12.471  1.00 26.72           O  
ATOM   2366  N   ALA A 162      70.045  79.323  -9.606  1.00 25.17           N  
ATOM   2367  H   ALA A 162      69.153  79.753  -9.805  1.00 25.17           H  
ATOM   2368  CA  ALA A 162      70.466  79.374  -8.210  1.00 25.17           C  
ATOM   2369  HA  ALA A 162      71.503  79.709  -8.191  1.00 25.17           H  
ATOM   2370  C   ALA A 162      70.436  78.027  -7.459  1.00 25.17           C  
ATOM   2371  CB  ALA A 162      69.613  80.457  -7.530  1.00 25.17           C  
ATOM   2372  HB1 ALA A 162      68.564  80.160  -7.532  1.00 25.17           H  
ATOM   2373  HB2 ALA A 162      69.721  81.403  -8.061  1.00 25.17           H  
ATOM   2374  HB3 ALA A 162      69.944  80.591  -6.500  1.00 25.17           H  
ATOM   2375  O   ALA A 162      69.735  77.882  -6.452  1.00 25.17           O  
ATOM   2376  N   LEU A 163      71.243  77.052  -7.887  1.00 22.06           N  
ATOM   2377  H   LEU A 163      71.784  77.208  -8.725  1.00 22.06           H  
ATOM   2378  CA  LEU A 163      71.536  75.897  -7.034  1.00 22.06           C  
ATOM   2379  HA  LEU A 163      70.576  75.529  -6.670  1.00 22.06           H  
ATOM   2380  C   LEU A 163      72.336  76.347  -5.800  1.00 22.06           C  
ATOM   2381  CB  LEU A 163      72.200  74.759  -7.832  1.00 22.06           C  
ATOM   2382  HB2 LEU A 163      72.509  75.135  -8.807  1.00 22.06           H  
ATOM   2383  HB3 LEU A 163      73.094  74.411  -7.315  1.00 22.06           H  
ATOM   2384  O   LEU A 163      73.437  76.883  -5.902  1.00 22.06           O  
ATOM   2385  CG  LEU A 163      71.234  73.574  -8.024  1.00 22.06           C  
ATOM   2386  HG  LEU A 163      70.262  73.949  -8.345  1.00 22.06           H  
ATOM   2387  CD1 LEU A 163      71.752  72.629  -9.104  1.00 22.06           C  
ATOM   2388 HD11 LEU A 163      71.057  71.799  -9.235  1.00 22.06           H  
ATOM   2389 HD12 LEU A 163      72.729  72.238  -8.820  1.00 22.06           H  
ATOM   2390 HD13 LEU A 163      71.840  73.165 -10.049  1.00 22.06           H  
ATOM   2391  CD2 LEU A 163      71.054  72.771  -6.730  1.00 22.06           C  
ATOM   2392 HD21 LEU A 163      70.635  73.397  -5.943  1.00 22.06           H  
ATOM   2393 HD22 LEU A 163      72.015  72.375  -6.399  1.00 22.06           H  
ATOM   2394 HD23 LEU A 163      70.376  71.936  -6.907  1.00 22.06           H  
ATOM   2395  N   GLY A 164      71.711  76.184  -4.633  1.00 25.54           N  
ATOM   2396  H   GLY A 164      70.781  75.793  -4.672  1.00 25.54           H  
ATOM   2397  CA  GLY A 164      72.205  76.671  -3.350  1.00 25.54           C  
ATOM   2398  HA2 GLY A 164      71.351  76.917  -2.719  1.00 25.54           H  
ATOM   2399  HA3 GLY A 164      72.769  77.590  -3.514  1.00 25.54           H  
ATOM   2400  C   GLY A 164      73.123  75.694  -2.610  1.00 25.54           C  
ATOM   2401  O   GLY A 164      74.234  75.407  -3.028  1.00 25.54           O  
ATOM   2402  N   ARG A 165      72.695  75.289  -1.411  1.00 25.17           N  
ATOM   2403  H   ARG A 165      71.707  75.389  -1.228  1.00 25.17           H  
ATOM   2404  CA  ARG A 165      73.576  75.125  -0.239  1.00 25.17           C  
ATOM   2405  HA  ARG A 165      74.337  75.902  -0.314  1.00 25.17           H  
ATOM   2406  C   ARG A 165      74.404  73.828  -0.127  1.00 25.17           C  
ATOM   2407  CB  ARG A 165      72.742  75.376   1.034  1.00 25.17           C  
ATOM   2408  HB2 ARG A 165      71.873  75.988   0.792  1.00 25.17           H  
ATOM   2409  HB3 ARG A 165      72.378  74.420   1.410  1.00 25.17           H  
ATOM   2410  O   ARG A 165      74.895  73.565   0.967  1.00 25.17           O  
ATOM   2411  CG  ARG A 165      73.537  76.106   2.131  1.00 25.17           C  
ATOM   2412  HG2 ARG A 165      73.646  77.157   1.863  1.00 25.17           H  
ATOM   2413  HG3 ARG A 165      74.535  75.678   2.222  1.00 25.17           H  
ATOM   2414  CD  ARG A 165      72.854  75.985   3.498  1.00 25.17           C  
ATOM   2415  HD2 ARG A 165      72.789  74.924   3.741  1.00 25.17           H  
ATOM   2416  HD3 ARG A 165      73.489  76.463   4.243  1.00 25.17           H  
ATOM   2417  NE  ARG A 165      71.512  76.605   3.519  1.00 25.17           N  
ATOM   2418  HE  ARG A 165      71.306  77.259   2.778  1.00 25.17           H  
ATOM   2419  NH1 ARG A 165      70.732  75.499   5.372  1.00 25.17           N  
ATOM   2420 HH11 ARG A 165      71.605  74.993   5.414  1.00 25.17           H  
ATOM   2421 HH12 ARG A 165      69.984  75.244   6.001  1.00 25.17           H  
ATOM   2422  NH2 ARG A 165      69.395  76.931   4.298  1.00 25.17           N  
ATOM   2423 HH21 ARG A 165      69.208  77.553   3.524  1.00 25.17           H  
ATOM   2424 HH22 ARG A 165      68.660  76.683   4.944  1.00 25.17           H  
ATOM   2425  CZ  ARG A 165      70.557  76.344   4.394  1.00 25.17           C  
ATOM   2426  N   GLU A 166      74.564  73.026  -1.174  1.00 20.85           N  
ATOM   2427  H   GLU A 166      74.262  73.338  -2.086  1.00 20.85           H  
ATOM   2428  CA  GLU A 166      75.315  71.757  -1.087  1.00 20.85           C  
ATOM   2429  HA  GLU A 166      75.105  71.315  -0.113  1.00 20.85           H  
ATOM   2430  C   GLU A 166      76.840  72.021  -1.113  1.00 20.85           C  
ATOM   2431  CB  GLU A 166      74.784  70.748  -2.129  1.00 20.85           C  
ATOM   2432  HB2 GLU A 166      73.750  71.004  -2.361  1.00 20.85           H  
ATOM   2433  HB3 GLU A 166      75.357  70.818  -3.054  1.00 20.85           H  
ATOM   2434  O   GLU A 166      77.505  71.945  -2.144  1.00 20.85           O  
ATOM   2435  CG  GLU A 166      74.786  69.301  -1.600  1.00 20.85           C  
ATOM   2436  HG2 GLU A 166      75.817  68.976  -1.460  1.00 20.85           H  
ATOM   2437  HG3 GLU A 166      74.291  69.288  -0.629  1.00 20.85           H  
ATOM   2438  CD  GLU A 166      74.057  68.340  -2.557  1.00 20.85           C  
ATOM   2439  OE1 GLU A 166      73.133  67.630  -2.096  1.00 20.85           O  
ATOM   2440  OE2 GLU A 166      74.371  68.372  -3.770  1.00 20.85           O  
ATOM   2441  N   LEU A 167      77.374  72.449   0.040  1.00 20.90           N  
ATOM   2442  H   LEU A 167      76.735  72.603   0.807  1.00 20.90           H  
ATOM   2443  CA  LEU A 167      78.814  72.623   0.289  1.00 20.90           C  
ATOM   2444  HA  LEU A 167      79.319  71.977  -0.430  1.00 20.90           H  
ATOM   2445  C   LEU A 167      79.291  72.114   1.665  1.00 20.90           C  
ATOM   2446  CB  LEU A 167      79.241  74.087   0.036  1.00 20.90           C  
ATOM   2447  HB2 LEU A 167      78.366  74.673  -0.244  1.00 20.90           H  
ATOM   2448  HB3 LEU A 167      79.631  74.514   0.961  1.00 20.90           H  
ATOM   2449  O   LEU A 167      80.478  72.227   1.975  1.00 20.90           O  
ATOM   2450  CG  LEU A 167      80.297  74.249  -1.076  1.00 20.90           C  
ATOM   2451  HG  LEU A 167      79.862  73.944  -2.028  1.00 20.90           H  
ATOM   2452  CD1 LEU A 167      80.690  75.728  -1.174  1.00 20.90           C  
ATOM   2453 HD11 LEU A 167      81.151  76.052  -0.241  1.00 20.90           H  
ATOM   2454 HD12 LEU A 167      81.388  75.866  -1.999  1.00 20.90           H  
ATOM   2455 HD13 LEU A 167      79.798  76.323  -1.368  1.00 20.90           H  
ATOM   2456  CD2 LEU A 167      81.591  73.459  -0.853  1.00 20.90           C  
ATOM   2457 HD21 LEU A 167      82.013  73.705   0.121  1.00 20.90           H  
ATOM   2458 HD22 LEU A 167      82.309  73.686  -1.642  1.00 20.90           H  
ATOM   2459 HD23 LEU A 167      81.384  72.390  -0.880  1.00 20.90           H  
ATOM   2460  N   ASP A 168      78.403  71.516   2.463  1.00 27.84           N  
ATOM   2461  H   ASP A 168      77.454  71.448   2.125  1.00 27.84           H  
ATOM   2462  CA  ASP A 168      78.824  70.382   3.293  1.00 27.84           C  
ATOM   2463  HA  ASP A 168      79.748  70.635   3.811  1.00 27.84           H  
ATOM   2464  C   ASP A 168      79.145  69.204   2.328  1.00 27.84           C  
ATOM   2465  CB  ASP A 168      77.744  70.091   4.362  1.00 27.84           C  
ATOM   2466  HB2 ASP A 168      76.765  70.046   3.885  1.00 27.84           H  
ATOM   2467  HB3 ASP A 168      77.935  69.121   4.822  1.00 27.84           H  
ATOM   2468  O   ASP A 168      78.798  69.245   1.150  1.00 27.84           O  
ATOM   2469  CG  ASP A 168      77.733  71.131   5.500  1.00 27.84           C  
ATOM   2470  OD1 ASP A 168      78.836  71.509   5.964  1.00 27.84           O  
ATOM   2471  OD2 ASP A 168      76.631  71.575   5.901  1.00 27.84           O  
ATOM   2472  N   GLY A 169      79.873  68.153   2.694  1.00 21.48           N  
ATOM   2473  H   GLY A 169      79.943  67.461   1.961  1.00 21.48           H  
ATOM   2474  CA  GLY A 169      80.216  67.696   4.040  1.00 21.48           C  
ATOM   2475  HA2 GLY A 169      80.115  68.506   4.763  1.00 21.48           H  
ATOM   2476  HA3 GLY A 169      81.248  67.345   4.050  1.00 21.48           H  
ATOM   2477  C   GLY A 169      79.310  66.540   4.480  1.00 21.48           C  
ATOM   2478  O   GLY A 169      79.815  65.604   5.100  1.00 21.48           O  
ATOM   2479  N   ASP A 170      78.040  66.597   4.068  1.00 22.50           N  
ATOM   2480  H   ASP A 170      77.783  67.346   3.441  1.00 22.50           H  
ATOM   2481  CA  ASP A 170      76.969  65.605   4.234  1.00 22.50           C  
ATOM   2482  HA  ASP A 170      77.310  64.779   4.857  1.00 22.50           H  
ATOM   2483  C   ASP A 170      76.601  65.007   2.861  1.00 22.50           C  
ATOM   2484  CB  ASP A 170      75.736  66.271   4.910  1.00 22.50           C  
ATOM   2485  HB2 ASP A 170      74.851  65.717   4.596  1.00 22.50           H  
ATOM   2486  HB3 ASP A 170      75.623  67.284   4.526  1.00 22.50           H  
ATOM   2487  O   ASP A 170      76.419  65.807   1.914  1.00 22.50           O  
ATOM   2488  CG  ASP A 170      75.698  66.305   6.457  1.00 22.50           C  
ATOM   2489  OD1 ASP A 170      76.474  65.579   7.126  1.00 22.50           O  
ATOM   2490  OD2 ASP A 170      74.813  67.015   6.999  1.00 22.50           O  
ATOM   2491  OXT ASP A 170      76.565  63.757   2.762  1.00 22.50           O  
TER    2492      ASP A 170                                                       
ATOM   2492  N   MET B   1      12.907 -37.880  41.981  1.00 76.91           N  
ATOM   2493  H   MET B   1      12.930 -38.489  41.176  1.00 76.91           H  
ATOM   2494  H2  MET B   1      13.661 -38.140  42.600  1.00 76.91           H  
ATOM   2495  H3  MET B   1      12.024 -37.971  42.462  1.00 76.91           H  
ATOM   2496  CA  MET B   1      13.099 -36.488  41.549  1.00 76.91           C  
ATOM   2497  HA  MET B   1      14.086 -36.422  41.092  1.00 76.91           H  
ATOM   2498  C   MET B   1      13.089 -35.582  42.774  1.00 76.91           C  
ATOM   2499  CB  MET B   1      12.085 -36.079  40.469  1.00 76.91           C  
ATOM   2500  HB2 MET B   1      11.765 -36.958  39.909  1.00 76.91           H  
ATOM   2501  HB3 MET B   1      11.208 -35.608  40.913  1.00 76.91           H  
ATOM   2502  O   MET B   1      12.034 -35.351  43.364  1.00 76.91           O  
ATOM   2503  CG  MET B   1      12.762 -35.120  39.492  1.00 76.91           C  
ATOM   2504  HG2 MET B   1      13.594 -35.623  38.998  1.00 76.91           H  
ATOM   2505  HG3 MET B   1      13.158 -34.285  40.071  1.00 76.91           H  
ATOM   2506  SD  MET B   1      11.676 -34.410  38.238  1.00 76.91           S  
ATOM   2507  CE  MET B   1      11.398 -35.786  37.091  1.00 76.91           C  
ATOM   2508  HE1 MET B   1      10.862 -36.594  37.589  1.00 76.91           H  
ATOM   2509  HE2 MET B   1      12.355 -36.147  36.714  1.00 76.91           H  
ATOM   2510  HE3 MET B   1      10.810 -35.426  36.247  1.00 76.91           H  
ATOM   2511  N   THR B   2      14.278 -35.174  43.204  1.00 87.51           N  
ATOM   2512  H   THR B   2      15.074 -35.434  42.640  1.00 87.51           H  
ATOM   2513  CA  THR B   2      14.538 -34.125  44.196  1.00 87.51           C  
ATOM   2514  HA  THR B   2      14.069 -34.390  45.143  1.00 87.51           H  
ATOM   2515  C   THR B   2      13.960 -32.789  43.729  1.00 87.51           C  
ATOM   2516  CB  THR B   2      16.053 -33.950  44.422  1.00 87.51           C  
ATOM   2517  HB  THR B   2      16.207 -33.162  45.159  1.00 87.51           H  
ATOM   2518  O   THR B   2      13.601 -32.632  42.560  1.00 87.51           O  
ATOM   2519  CG2 THR B   2      16.740 -35.218  44.926  1.00 87.51           C  
ATOM   2520 HG21 THR B   2      16.266 -35.553  45.849  1.00 87.51           H  
ATOM   2521 HG22 THR B   2      16.686 -36.010  44.180  1.00 87.51           H  
ATOM   2522 HG23 THR B   2      17.788 -34.999  45.129  1.00 87.51           H  
ATOM   2523  OG1 THR B   2      16.685 -33.574  43.225  1.00 87.51           O  
ATOM   2524  HG1 THR B   2      16.768 -34.357  42.676  1.00 87.51           H  
ATOM   2525  N   ASP B   3      13.863 -31.817  44.633  1.00 81.02           N  
ATOM   2526  H   ASP B   3      14.160 -31.965  45.587  1.00 81.02           H  
ATOM   2527  CA  ASP B   3      13.353 -30.493  44.270  1.00 81.02           C  
ATOM   2528  HA  ASP B   3      12.383 -30.629  43.792  1.00 81.02           H  
ATOM   2529  C   ASP B   3      14.264 -29.802  43.238  1.00 81.02           C  
ATOM   2530  CB  ASP B   3      13.151 -29.673  45.550  1.00 81.02           C  
ATOM   2531  HB2 ASP B   3      12.865 -30.336  46.366  1.00 81.02           H  
ATOM   2532  HB3 ASP B   3      14.082 -29.179  45.826  1.00 81.02           H  
ATOM   2533  O   ASP B   3      13.787 -29.313  42.217  1.00 81.02           O  
ATOM   2534  CG  ASP B   3      12.027 -28.657  45.367  1.00 81.02           C  
ATOM   2535  OD1 ASP B   3      10.915 -29.121  45.012  1.00 81.02           O  
ATOM   2536  OD2 ASP B   3      12.292 -27.462  45.608  1.00 81.02           O  
ATOM   2537  N   SER B   4      15.588 -29.907  43.412  1.00 78.94           N  
ATOM   2538  H   SER B   4      15.936 -30.292  44.278  1.00 78.94           H  
ATOM   2539  CA  SER B   4      16.588 -29.429  42.448  1.00 78.94           C  
ATOM   2540  HA  SER B   4      16.489 -28.348  42.348  1.00 78.94           H  
ATOM   2541  C   SER B   4      16.424 -30.039  41.050  1.00 78.94           C  
ATOM   2542  CB  SER B   4      17.997 -29.744  42.965  1.00 78.94           C  
ATOM   2543  HB2 SER B   4      18.133 -30.825  42.999  1.00 78.94           H  
ATOM   2544  HB3 SER B   4      18.739 -29.318  42.291  1.00 78.94           H  
ATOM   2545  O   SER B   4      16.490 -29.311  40.063  1.00 78.94           O  
ATOM   2546  OG  SER B   4      18.180 -29.219  44.268  1.00 78.94           O  
ATOM   2547  HG  SER B   4      18.503 -28.319  44.189  1.00 78.94           H  
ATOM   2548  N   GLU B   5      16.170 -31.350  40.940  1.00 84.51           N  
ATOM   2549  H   GLU B   5      16.122 -31.908  41.780  1.00 84.51           H  
ATOM   2550  CA  GLU B   5      15.933 -32.008  39.643  1.00 84.51           C  
ATOM   2551  HA  GLU B   5      16.762 -31.791  38.969  1.00 84.51           H  
ATOM   2552  C   GLU B   5      14.656 -31.488  38.958  1.00 84.51           C  
ATOM   2553  CB  GLU B   5      15.840 -33.531  39.827  1.00 84.51           C  
ATOM   2554  HB2 GLU B   5      15.392 -33.967  38.934  1.00 84.51           H  
ATOM   2555  HB3 GLU B   5      15.176 -33.722  40.670  1.00 84.51           H  
ATOM   2556  O   GLU B   5      14.692 -31.176  37.768  1.00 84.51           O  
ATOM   2557  CG  GLU B   5      17.185 -34.239  40.063  1.00 84.51           C  
ATOM   2558  HG2 GLU B   5      17.750 -33.705  40.827  1.00 84.51           H  
ATOM   2559  HG3 GLU B   5      17.762 -34.206  39.139  1.00 84.51           H  
ATOM   2560  CD  GLU B   5      16.984 -35.697  40.515  1.00 84.51           C  
ATOM   2561  OE1 GLU B   5      17.687 -36.596  40.023  1.00 84.51           O  
ATOM   2562  OE2 GLU B   5      16.115 -35.927  41.394  1.00 84.51           O  
ATOM   2563  N   LYS B   6      13.551 -31.326  39.705  1.00 85.51           N  
ATOM   2564  H   LYS B   6      13.609 -31.545  40.690  1.00 85.51           H  
ATOM   2565  CA  LYS B   6      12.291 -30.775  39.168  1.00 85.51           C  
ATOM   2566  HA  LYS B   6      11.961 -31.371  38.317  1.00 85.51           H  
ATOM   2567  C   LYS B   6      12.477 -29.347  38.662  1.00 85.51           C  
ATOM   2568  CB  LYS B   6      11.200 -30.750  40.246  1.00 85.51           C  
ATOM   2569  HB2 LYS B   6      10.343 -30.202  39.853  1.00 85.51           H  
ATOM   2570  HB3 LYS B   6      11.577 -30.201  41.109  1.00 85.51           H  
ATOM   2571  O   LYS B   6      12.062 -29.012  37.556  1.00 85.51           O  
ATOM   2572  CG  LYS B   6      10.712 -32.127  40.700  1.00 85.51           C  
ATOM   2573  HG2 LYS B   6      11.555 -32.743  41.011  1.00 85.51           H  
ATOM   2574  HG3 LYS B   6      10.179 -32.616  39.885  1.00 85.51           H  
ATOM   2575  CD  LYS B   6       9.762 -31.924  41.881  1.00 85.51           C  
ATOM   2576  HD2 LYS B   6      10.269 -31.328  42.640  1.00 85.51           H  
ATOM   2577  HD3 LYS B   6       8.881 -31.379  41.541  1.00 85.51           H  
ATOM   2578  CE  LYS B   6       9.347 -33.255  42.497  1.00 85.51           C  
ATOM   2579  HE2 LYS B   6       8.798 -33.836  41.756  1.00 85.51           H  
ATOM   2580  HE3 LYS B   6      10.250 -33.802  42.770  1.00 85.51           H  
ATOM   2581  NZ  LYS B   6       8.519 -33.002  43.699  1.00 85.51           N  
ATOM   2582  HZ1 LYS B   6       7.675 -32.506  43.447  1.00 85.51           H  
ATOM   2583  HZ2 LYS B   6       9.031 -32.410  44.337  1.00 85.51           H  
ATOM   2584  HZ3 LYS B   6       8.280 -33.863  44.169  1.00 85.51           H  
ATOM   2585  N   VAL B   7      13.101 -28.492  39.473  1.00 85.35           N  
ATOM   2586  H   VAL B   7      13.408 -28.824  40.376  1.00 85.35           H  
ATOM   2587  CA  VAL B   7      13.303 -27.080  39.128  1.00 85.35           C  
ATOM   2588  HA  VAL B   7      12.347 -26.666  38.805  1.00 85.35           H  
ATOM   2589  C   VAL B   7      14.257 -26.939  37.935  1.00 85.35           C  
ATOM   2590  CB  VAL B   7      13.754 -26.274  40.361  1.00 85.35           C  
ATOM   2591  HB  VAL B   7      14.685 -26.688  40.748  1.00 85.35           H  
ATOM   2592  O   VAL B   7      14.017 -26.095  37.073  1.00 85.35           O  
ATOM   2593  CG1 VAL B   7      13.962 -24.801  40.010  1.00 85.35           C  
ATOM   2594 HG11 VAL B   7      14.295 -24.259  40.895  1.00 85.35           H  
ATOM   2595 HG12 VAL B   7      14.714 -24.705  39.227  1.00 85.35           H  
ATOM   2596 HG13 VAL B   7      13.028 -24.366  39.654  1.00 85.35           H  
ATOM   2597  CG2 VAL B   7      12.685 -26.282  41.466  1.00 85.35           C  
ATOM   2598 HG21 VAL B   7      12.439 -27.299  41.769  1.00 85.35           H  
ATOM   2599 HG22 VAL B   7      11.772 -25.799  41.118  1.00 85.35           H  
ATOM   2600 HG23 VAL B   7      13.057 -25.755  42.345  1.00 85.35           H  
ATOM   2601  N   ALA B   8      15.274 -27.800  37.811  1.00 83.33           N  
ATOM   2602  H   ALA B   8      15.451 -28.462  38.553  1.00 83.33           H  
ATOM   2603  CA  ALA B   8      16.139 -27.842  36.632  1.00 83.33           C  
ATOM   2604  HA  ALA B   8      16.569 -26.850  36.484  1.00 83.33           H  
ATOM   2605  C   ALA B   8      15.374 -28.206  35.343  1.00 83.33           C  
ATOM   2606  CB  ALA B   8      17.284 -28.826  36.901  1.00 83.33           C  
ATOM   2607  HB1 ALA B   8      17.839 -28.512  37.786  1.00 83.33           H  
ATOM   2608  HB2 ALA B   8      16.888 -29.828  37.065  1.00 83.33           H  
ATOM   2609  HB3 ALA B   8      17.962 -28.842  36.047  1.00 83.33           H  
ATOM   2610  O   ALA B   8      15.643 -27.634  34.284  1.00 83.33           O  
ATOM   2611  N   GLU B   9      14.400 -29.117  35.417  1.00 87.25           N  
ATOM   2612  H   GLU B   9      14.239 -29.588  36.297  1.00 87.25           H  
ATOM   2613  CA  GLU B   9      13.552 -29.488  34.279  1.00 87.25           C  
ATOM   2614  HA  GLU B   9      14.199 -29.671  33.422  1.00 87.25           H  
ATOM   2615  C   GLU B   9      12.595 -28.350  33.875  1.00 87.25           C  
ATOM   2616  CB  GLU B   9      12.836 -30.807  34.608  1.00 87.25           C  
ATOM   2617  HB2 GLU B   9      12.095 -30.645  35.391  1.00 87.25           H  
ATOM   2618  HB3 GLU B   9      13.581 -31.512  34.976  1.00 87.25           H  
ATOM   2619  O   GLU B   9      12.525 -27.995  32.694  1.00 87.25           O  
ATOM   2620  CG  GLU B   9      12.161 -31.424  33.377  1.00 87.25           C  
ATOM   2621  HG2 GLU B   9      11.262 -30.857  33.137  1.00 87.25           H  
ATOM   2622  HG3 GLU B   9      12.844 -31.343  32.531  1.00 87.25           H  
ATOM   2623  CD  GLU B   9      11.807 -32.901  33.608  1.00 87.25           C  
ATOM   2624  OE1 GLU B   9      12.166 -33.705  32.718  1.00 87.25           O  
ATOM   2625  OE2 GLU B   9      11.222 -33.215  34.667  1.00 87.25           O  
ATOM   2626  N   TYR B  10      11.956 -27.684  34.846  1.00 87.07           N  
ATOM   2627  H   TYR B  10      12.018 -28.039  35.789  1.00 87.07           H  
ATOM   2628  CA  TYR B  10      11.142 -26.488  34.588  1.00 87.07           C  
ATOM   2629  HA  TYR B  10      10.386 -26.743  33.847  1.00 87.07           H  
ATOM   2630  C   TYR B  10      11.960 -25.327  34.001  1.00 87.07           C  
ATOM   2631  CB  TYR B  10      10.436 -26.029  35.873  1.00 87.07           C  
ATOM   2632  HB2 TYR B  10      11.179 -25.913  36.663  1.00 87.07           H  
ATOM   2633  HB3 TYR B  10      10.001 -25.046  35.693  1.00 87.07           H  
ATOM   2634  O   TYR B  10      11.517 -24.688  33.045  1.00 87.07           O  
ATOM   2635  CG  TYR B  10       9.315 -26.932  36.353  1.00 87.07           C  
ATOM   2636  CD1 TYR B  10       8.227 -27.219  35.504  1.00 87.07           C  
ATOM   2637  HD1 TYR B  10       8.194 -26.811  34.504  1.00 87.07           H  
ATOM   2638  CD2 TYR B  10       9.334 -27.452  37.663  1.00 87.07           C  
ATOM   2639  HD2 TYR B  10      10.163 -27.230  38.319  1.00 87.07           H  
ATOM   2640  CE1 TYR B  10       7.177 -28.041  35.953  1.00 87.07           C  
ATOM   2641  HE1 TYR B  10       6.343 -28.275  35.307  1.00 87.07           H  
ATOM   2642  CE2 TYR B  10       8.284 -28.271  38.118  1.00 87.07           C  
ATOM   2643  HE2 TYR B  10       8.308 -28.669  39.122  1.00 87.07           H  
ATOM   2644  OH  TYR B  10       6.181 -29.351  37.691  1.00 87.07           O  
ATOM   2645  HH  TYR B  10       6.315 -29.643  38.596  1.00 87.07           H  
ATOM   2646  CZ  TYR B  10       7.204 -28.570  37.258  1.00 87.07           C  
ATOM   2647  N   LEU B  11      13.168 -25.068  34.518  1.00 84.69           N  
ATOM   2648  H   LEU B  11      13.469 -25.599  35.323  1.00 84.69           H  
ATOM   2649  CA  LEU B  11      14.051 -24.016  34.003  1.00 84.69           C  
ATOM   2650  HA  LEU B  11      13.483 -23.086  33.978  1.00 84.69           H  
ATOM   2651  C   LEU B  11      14.501 -24.310  32.564  1.00 84.69           C  
ATOM   2652  CB  LEU B  11      15.247 -23.852  34.960  1.00 84.69           C  
ATOM   2653  HB2 LEU B  11      14.874 -23.707  35.973  1.00 84.69           H  
ATOM   2654  HB3 LEU B  11      15.826 -24.776  34.948  1.00 84.69           H  
ATOM   2655  O   LEU B  11      14.530 -23.399  31.731  1.00 84.69           O  
ATOM   2656  CG  LEU B  11      16.181 -22.676  34.609  1.00 84.69           C  
ATOM   2657  HG  LEU B  11      16.524 -22.770  33.579  1.00 84.69           H  
ATOM   2658  CD1 LEU B  11      15.497 -21.319  34.787  1.00 84.69           C  
ATOM   2659 HD11 LEU B  11      15.140 -21.219  35.812  1.00 84.69           H  
ATOM   2660 HD12 LEU B  11      16.206 -20.518  34.578  1.00 84.69           H  
ATOM   2661 HD13 LEU B  11      14.662 -21.221  34.094  1.00 84.69           H  
ATOM   2662  CD2 LEU B  11      17.406 -22.704  35.521  1.00 84.69           C  
ATOM   2663 HD21 LEU B  11      17.931 -23.652  35.406  1.00 84.69           H  
ATOM   2664 HD22 LEU B  11      17.098 -22.587  36.560  1.00 84.69           H  
ATOM   2665 HD23 LEU B  11      18.085 -21.894  35.254  1.00 84.69           H  
ATOM   2666  N   ARG B  12      14.788 -25.580  32.244  1.00 87.64           N  
ATOM   2667  H   ARG B  12      14.771 -26.267  32.985  1.00 87.64           H  
ATOM   2668  CA  ARG B  12      15.089 -26.030  30.877  1.00 87.64           C  
ATOM   2669  HA  ARG B  12      15.913 -25.433  30.485  1.00 87.64           H  
ATOM   2670  C   ARG B  12      13.902 -25.799  29.939  1.00 87.64           C  
ATOM   2671  CB  ARG B  12      15.517 -27.507  30.906  1.00 87.64           C  
ATOM   2672  HB2 ARG B  12      16.294 -27.629  31.661  1.00 87.64           H  
ATOM   2673  HB3 ARG B  12      14.665 -28.124  31.190  1.00 87.64           H  
ATOM   2674  O   ARG B  12      14.100 -25.289  28.840  1.00 87.64           O  
ATOM   2675  CG  ARG B  12      16.066 -27.991  29.553  1.00 87.64           C  
ATOM   2676  HG2 ARG B  12      16.989 -27.459  29.324  1.00 87.64           H  
ATOM   2677  HG3 ARG B  12      15.343 -27.776  28.766  1.00 87.64           H  
ATOM   2678  CD  ARG B  12      16.326 -29.504  29.548  1.00 87.64           C  
ATOM   2679  HD2 ARG B  12      16.672 -29.792  28.555  1.00 87.64           H  
ATOM   2680  HD3 ARG B  12      15.379 -30.011  29.732  1.00 87.64           H  
ATOM   2681  NE  ARG B  12      17.344 -29.905  30.543  1.00 87.64           N  
ATOM   2682  HE  ARG B  12      18.170 -29.325  30.597  1.00 87.64           H  
ATOM   2683  NH1 ARG B  12      16.276 -31.755  31.423  1.00 87.64           N  
ATOM   2684 HH11 ARG B  12      15.487 -31.619  30.806  1.00 87.64           H  
ATOM   2685 HH12 ARG B  12      16.226 -32.501  32.101  1.00 87.64           H  
ATOM   2686  NH2 ARG B  12      18.260 -31.139  32.221  1.00 87.64           N  
ATOM   2687 HH21 ARG B  12      18.195 -31.910  32.870  1.00 87.64           H  
ATOM   2688 HH22 ARG B  12      19.059 -30.522  32.246  1.00 87.64           H  
ATOM   2689  CZ  ARG B  12      17.284 -30.927  31.383  1.00 87.64           C  
ATOM   2690  N   ARG B  13      12.670 -26.112  30.363  1.00 89.35           N  
ATOM   2691  H   ARG B  13      12.572 -26.556  31.264  1.00 89.35           H  
ATOM   2692  CA  ARG B  13      11.471 -25.839  29.551  1.00 89.35           C  
ATOM   2693  HA  ARG B  13      11.642 -26.262  28.562  1.00 89.35           H  
ATOM   2694  C   ARG B  13      11.272 -24.339  29.323  1.00 89.35           C  
ATOM   2695  CB  ARG B  13      10.227 -26.504  30.176  1.00 89.35           C  
ATOM   2696  HB2 ARG B  13      10.045 -26.065  31.157  1.00 89.35           H  
ATOM   2697  HB3 ARG B  13      10.415 -27.568  30.316  1.00 89.35           H  
ATOM   2698  O   ARG B  13      11.112 -23.927  28.179  1.00 89.35           O  
ATOM   2699  CG  ARG B  13       8.958 -26.325  29.319  1.00 89.35           C  
ATOM   2700  HG2 ARG B  13       8.812 -25.266  29.109  1.00 89.35           H  
ATOM   2701  HG3 ARG B  13       8.094 -26.662  29.892  1.00 89.35           H  
ATOM   2702  CD  ARG B  13       9.004 -27.117  28.002  1.00 89.35           C  
ATOM   2703  HD2 ARG B  13      10.026 -27.154  27.625  1.00 89.35           H  
ATOM   2704  HD3 ARG B  13       8.680 -28.138  28.205  1.00 89.35           H  
ATOM   2705  NE  ARG B  13       8.168 -26.501  26.959  1.00 89.35           N  
ATOM   2706  HE  ARG B  13       8.018 -25.504  27.018  1.00 89.35           H  
ATOM   2707  NH1 ARG B  13       7.808 -28.358  25.644  1.00 89.35           N  
ATOM   2708 HH11 ARG B  13       8.210 -28.945  26.361  1.00 89.35           H  
ATOM   2709 HH12 ARG B  13       7.438 -28.752  24.791  1.00 89.35           H  
ATOM   2710  NH2 ARG B  13       7.173 -26.352  24.929  1.00 89.35           N  
ATOM   2711 HH21 ARG B  13       6.864 -26.744  24.051  1.00 89.35           H  
ATOM   2712 HH22 ARG B  13       7.340 -25.358  24.988  1.00 89.35           H  
ATOM   2713  CZ  ARG B  13       7.716 -27.074  25.858  1.00 89.35           C  
ATOM   2714  N   ALA B  14      11.355 -23.526  30.378  1.00 88.74           N  
ATOM   2715  H   ALA B  14      11.478 -23.939  31.291  1.00 88.74           H  
ATOM   2716  CA  ALA B  14      11.178 -22.076  30.286  1.00 88.74           C  
ATOM   2717  HA  ALA B  14      10.196 -21.874  29.859  1.00 88.74           H  
ATOM   2718  C   ALA B  14      12.220 -21.407  29.370  1.00 88.74           C  
ATOM   2719  CB  ALA B  14      11.223 -21.491  31.704  1.00 88.74           C  
ATOM   2720  HB1 ALA B  14      10.446 -21.946  32.317  1.00 88.74           H  
ATOM   2721  HB2 ALA B  14      12.195 -21.681  32.159  1.00 88.74           H  
ATOM   2722  HB3 ALA B  14      11.053 -20.415  31.659  1.00 88.74           H  
ATOM   2723  O   ALA B  14      11.873 -20.521  28.593  1.00 88.74           O  
ATOM   2724  N   THR B  15      13.483 -21.848  29.413  1.00 89.46           N  
ATOM   2725  H   THR B  15      13.717 -22.574  30.075  1.00 89.46           H  
ATOM   2726  CA  THR B  15      14.539 -21.326  28.526  1.00 89.46           C  
ATOM   2727  HA  THR B  15      14.438 -20.241  28.490  1.00 89.46           H  
ATOM   2728  C   THR B  15      14.398 -21.796  27.075  1.00 89.46           C  
ATOM   2729  CB  THR B  15      15.955 -21.623  29.047  1.00 89.46           C  
ATOM   2730  HB  THR B  15      16.666 -21.474  28.235  1.00 89.46           H  
ATOM   2731  O   THR B  15      14.664 -21.007  26.169  1.00 89.46           O  
ATOM   2732  CG2 THR B  15      16.342 -20.686  30.188  1.00 89.46           C  
ATOM   2733 HG21 THR B  15      17.349 -20.926  30.528  1.00 89.46           H  
ATOM   2734 HG22 THR B  15      15.646 -20.792  31.020  1.00 89.46           H  
ATOM   2735 HG23 THR B  15      16.328 -19.654  29.837  1.00 89.46           H  
ATOM   2736  OG1 THR B  15      16.085 -22.939  29.529  1.00 89.46           O  
ATOM   2737  HG1 THR B  15      15.604 -23.003  30.357  1.00 89.46           H  
ATOM   2738  N   LEU B  16      13.921 -23.023  26.828  1.00 93.02           N  
ATOM   2739  H   LEU B  16      13.764 -23.647  27.606  1.00 93.02           H  
ATOM   2740  CA  LEU B  16      13.573 -23.489  25.478  1.00 93.02           C  
ATOM   2741  HA  LEU B  16      14.422 -23.312  24.817  1.00 93.02           H  
ATOM   2742  C   LEU B  16      12.402 -22.693  24.883  1.00 93.02           C  
ATOM   2743  CB  LEU B  16      13.252 -24.995  25.505  1.00 93.02           C  
ATOM   2744  HB2 LEU B  16      12.729 -25.258  24.585  1.00 93.02           H  
ATOM   2745  HB3 LEU B  16      12.568 -25.189  26.332  1.00 93.02           H  
ATOM   2746  O   LEU B  16      12.518 -22.193  23.764  1.00 93.02           O  
ATOM   2747  CG  LEU B  16      14.480 -25.913  25.639  1.00 93.02           C  
ATOM   2748  HG  LEU B  16      15.098 -25.593  26.478  1.00 93.02           H  
ATOM   2749  CD1 LEU B  16      14.020 -27.350  25.890  1.00 93.02           C  
ATOM   2750 HD11 LEU B  16      14.886 -28.005  25.990  1.00 93.02           H  
ATOM   2751 HD12 LEU B  16      13.401 -27.695  25.061  1.00 93.02           H  
ATOM   2752 HD13 LEU B  16      13.441 -27.389  26.812  1.00 93.02           H  
ATOM   2753  CD2 LEU B  16      15.344 -25.909  24.374  1.00 93.02           C  
ATOM   2754 HD21 LEU B  16      14.739 -26.191  23.512  1.00 93.02           H  
ATOM   2755 HD22 LEU B  16      16.163 -26.618  24.489  1.00 93.02           H  
ATOM   2756 HD23 LEU B  16      15.766 -24.916  24.218  1.00 93.02           H  
ATOM   2757  N   ASP B  17      11.316 -22.519  25.642  1.00 92.44           N  
ATOM   2758  H   ASP B  17      11.279 -22.977  26.542  1.00 92.44           H  
ATOM   2759  CA  ASP B  17      10.148 -21.740  25.214  1.00 92.44           C  
ATOM   2760  HA  ASP B  17       9.794 -22.128  24.259  1.00 92.44           H  
ATOM   2761  C   ASP B  17      10.504 -20.258  24.989  1.00 92.44           C  
ATOM   2762  CB  ASP B  17       9.013 -21.876  26.249  1.00 92.44           C  
ATOM   2763  HB2 ASP B  17       8.262 -21.115  26.036  1.00 92.44           H  
ATOM   2764  HB3 ASP B  17       9.409 -21.681  27.246  1.00 92.44           H  
ATOM   2765  O   ASP B  17      10.028 -19.649  24.032  1.00 92.44           O  
ATOM   2766  CG  ASP B  17       8.299 -23.234  26.233  1.00 92.44           C  
ATOM   2767  OD1 ASP B  17       8.197 -23.865  25.162  1.00 92.44           O  
ATOM   2768  OD2 ASP B  17       7.747 -23.653  27.273  1.00 92.44           O  
ATOM   2769  N   LEU B  18      11.379 -19.675  25.823  1.00 91.97           N  
ATOM   2770  H   LEU B  18      11.683 -20.196  26.633  1.00 91.97           H  
ATOM   2771  CA  LEU B  18      11.874 -18.302  25.651  1.00 91.97           C  
ATOM   2772  HA  LEU B  18      11.021 -17.632  25.546  1.00 91.97           H  
ATOM   2773  C   LEU B  18      12.718 -18.155  24.382  1.00 91.97           C  
ATOM   2774  CB  LEU B  18      12.674 -17.895  26.904  1.00 91.97           C  
ATOM   2775  HB2 LEU B  18      13.428 -18.659  27.093  1.00 91.97           H  
ATOM   2776  HB3 LEU B  18      11.995 -17.878  27.756  1.00 91.97           H  
ATOM   2777  O   LEU B  18      12.594 -17.156  23.673  1.00 91.97           O  
ATOM   2778  CG  LEU B  18      13.397 -16.536  26.812  1.00 91.97           C  
ATOM   2779  HG  LEU B  18      14.149 -16.570  26.023  1.00 91.97           H  
ATOM   2780  CD1 LEU B  18      12.447 -15.374  26.535  1.00 91.97           C  
ATOM   2781 HD11 LEU B  18      11.958 -15.492  25.568  1.00 91.97           H  
ATOM   2782 HD12 LEU B  18      12.993 -14.431  26.538  1.00 91.97           H  
ATOM   2783 HD13 LEU B  18      11.687 -15.346  27.315  1.00 91.97           H  
ATOM   2784  CD2 LEU B  18      14.113 -16.251  28.133  1.00 91.97           C  
ATOM   2785 HD21 LEU B  18      14.642 -15.300  28.075  1.00 91.97           H  
ATOM   2786 HD22 LEU B  18      13.387 -16.204  28.945  1.00 91.97           H  
ATOM   2787 HD23 LEU B  18      14.832 -17.043  28.341  1.00 91.97           H  
ATOM   2788  N   ARG B  19      13.573 -19.141  24.080  1.00 93.39           N  
ATOM   2789  H   ARG B  19      13.637 -19.928  24.709  1.00 93.39           H  
ATOM   2790  CA  ARG B  19      14.379 -19.141  22.854  1.00 93.39           C  
ATOM   2791  HA  ARG B  19      14.912 -18.192  22.790  1.00 93.39           H  
ATOM   2792  C   ARG B  19      13.489 -19.210  21.615  1.00 93.39           C  
ATOM   2793  CB  ARG B  19      15.401 -20.284  22.904  1.00 93.39           C  
ATOM   2794  HB2 ARG B  19      14.877 -21.239  22.892  1.00 93.39           H  
ATOM   2795  HB3 ARG B  19      15.965 -20.213  23.835  1.00 93.39           H  
ATOM   2796  O   ARG B  19      13.703 -18.420  20.703  1.00 93.39           O  
ATOM   2797  CG  ARG B  19      16.388 -20.211  21.726  1.00 93.39           C  
ATOM   2798  HG2 ARG B  19      15.853 -20.264  20.778  1.00 93.39           H  
ATOM   2799  HG3 ARG B  19      16.918 -19.260  21.770  1.00 93.39           H  
ATOM   2800  CD  ARG B  19      17.414 -21.347  21.781  1.00 93.39           C  
ATOM   2801  HD2 ARG B  19      18.169 -21.162  21.017  1.00 93.39           H  
ATOM   2802  HD3 ARG B  19      17.897 -21.338  22.759  1.00 93.39           H  
ATOM   2803  NE  ARG B  19      16.787 -22.658  21.528  1.00 93.39           N  
ATOM   2804  HE  ARG B  19      15.879 -22.640  21.085  1.00 93.39           H  
ATOM   2805  NH1 ARG B  19      18.534 -23.985  22.206  1.00 93.39           N  
ATOM   2806 HH11 ARG B  19      19.073 -23.153  22.396  1.00 93.39           H  
ATOM   2807 HH12 ARG B  19      18.961 -24.898  22.266  1.00 93.39           H  
ATOM   2808  NH2 ARG B  19      16.689 -24.923  21.371  1.00 93.39           N  
ATOM   2809 HH21 ARG B  19      17.136 -25.828  21.425  1.00 93.39           H  
ATOM   2810 HH22 ARG B  19      15.790 -24.845  20.917  1.00 93.39           H  
ATOM   2811  CZ  ARG B  19      17.337 -23.845  21.707  1.00 93.39           C  
ATOM   2812  N   ALA B  20      12.485 -20.089  21.616  1.00 95.01           N  
ATOM   2813  H   ALA B  20      12.378 -20.700  22.414  1.00 95.01           H  
ATOM   2814  CA  ALA B  20      11.508 -20.195  20.533  1.00 95.01           C  
ATOM   2815  HA  ALA B  20      12.034 -20.380  19.597  1.00 95.01           H  
ATOM   2816  C   ALA B  20      10.709 -18.892  20.356  1.00 95.01           C  
ATOM   2817  CB  ALA B  20      10.596 -21.395  20.818  1.00 95.01           C  
ATOM   2818  HB1 ALA B  20      11.190 -22.305  20.890  1.00 95.01           H  
ATOM   2819  HB2 ALA B  20       9.881 -21.506  20.003  1.00 95.01           H  
ATOM   2820  HB3 ALA B  20      10.051 -21.245  21.750  1.00 95.01           H  
ATOM   2821  O   ALA B  20      10.614 -18.380  19.246  1.00 95.01           O  
ATOM   2822  N   ALA B  21      10.223 -18.290  21.447  1.00 95.04           N  
ATOM   2823  H   ALA B  21      10.287 -18.762  22.338  1.00 95.04           H  
ATOM   2824  CA  ALA B  21       9.488 -17.028  21.377  1.00 95.04           C  
ATOM   2825  HA  ALA B  21       8.665 -17.165  20.676  1.00 95.04           H  
ATOM   2826  C   ALA B  21      10.352 -15.868  20.838  1.00 95.04           C  
ATOM   2827  CB  ALA B  21       8.898 -16.723  22.761  1.00 95.04           C  
ATOM   2828  HB1 ALA B  21       9.698 -16.577  23.487  1.00 95.04           H  
ATOM   2829  HB2 ALA B  21       8.266 -17.550  23.082  1.00 95.04           H  
ATOM   2830  HB3 ALA B  21       8.292 -15.819  22.703  1.00 95.04           H  
ATOM   2831  O   ALA B  21       9.933 -15.146  19.941  1.00 95.04           O  
ATOM   2832  N   ARG B  22      11.595 -15.715  21.320  1.00 94.05           N  
ATOM   2833  H   ARG B  22      11.904 -16.343  22.048  1.00 94.05           H  
ATOM   2834  CA  ARG B  22      12.535 -14.705  20.789  1.00 94.05           C  
ATOM   2835  HA  ARG B  22      12.044 -13.731  20.771  1.00 94.05           H  
ATOM   2836  C   ARG B  22      12.946 -14.952  19.341  1.00 94.05           C  
ATOM   2837  CB  ARG B  22      13.797 -14.632  21.654  1.00 94.05           C  
ATOM   2838  HB2 ARG B  22      14.152 -15.639  21.873  1.00 94.05           H  
ATOM   2839  HB3 ARG B  22      14.573 -14.109  21.096  1.00 94.05           H  
ATOM   2840  O   ARG B  22      13.363 -14.012  18.673  1.00 94.05           O  
ATOM   2841  CG  ARG B  22      13.553 -13.861  22.952  1.00 94.05           C  
ATOM   2842  HG2 ARG B  22      12.809 -14.377  23.559  1.00 94.05           H  
ATOM   2843  HG3 ARG B  22      13.188 -12.862  22.713  1.00 94.05           H  
ATOM   2844  CD  ARG B  22      14.871 -13.751  23.722  1.00 94.05           C  
ATOM   2845  HD2 ARG B  22      15.188 -14.753  24.010  1.00 94.05           H  
ATOM   2846  HD3 ARG B  22      15.624 -13.309  23.069  1.00 94.05           H  
ATOM   2847  NE  ARG B  22      14.722 -12.909  24.921  1.00 94.05           N  
ATOM   2848  HE  ARG B  22      13.847 -12.413  25.015  1.00 94.05           H  
ATOM   2849  NH1 ARG B  22      16.798 -13.278  25.830  1.00 94.05           N  
ATOM   2850 HH11 ARG B  22      17.475 -13.079  26.552  1.00 94.05           H  
ATOM   2851 HH12 ARG B  22      17.056 -13.796  25.001  1.00 94.05           H  
ATOM   2852  NH2 ARG B  22      15.322 -12.008  26.922  1.00 94.05           N  
ATOM   2853 HH21 ARG B  22      14.425 -11.549  26.990  1.00 94.05           H  
ATOM   2854 HH22 ARG B  22      15.964 -11.918  27.697  1.00 94.05           H  
ATOM   2855  CZ  ARG B  22      15.613 -12.734  25.880  1.00 94.05           C  
ATOM   2856  N   GLN B  23      12.887 -16.196  18.879  1.00 94.56           N  
ATOM   2857  H   GLN B  23      12.568 -16.936  19.488  1.00 94.56           H  
ATOM   2858  CA  GLN B  23      13.112 -16.512  17.479  1.00 94.56           C  
ATOM   2859  HA  GLN B  23      13.952 -15.918  17.122  1.00 94.56           H  
ATOM   2860  C   GLN B  23      11.907 -16.081  16.633  1.00 94.56           C  
ATOM   2861  CB  GLN B  23      13.515 -17.984  17.354  1.00 94.56           C  
ATOM   2862  HB2 GLN B  23      12.722 -18.631  17.729  1.00 94.56           H  
ATOM   2863  HB3 GLN B  23      14.418 -18.147  17.942  1.00 94.56           H  
ATOM   2864  O   GLN B  23      12.111 -15.294  15.718  1.00 94.56           O  
ATOM   2865  CG  GLN B  23      13.793 -18.322  15.891  1.00 94.56           C  
ATOM   2866  HG2 GLN B  23      12.840 -18.282  15.363  1.00 94.56           H  
ATOM   2867  HG3 GLN B  23      14.457 -17.579  15.450  1.00 94.56           H  
ATOM   2868  CD  GLN B  23      14.412 -19.694  15.676  1.00 94.56           C  
ATOM   2869  NE2 GLN B  23      14.229 -20.230  14.494  1.00 94.56           N  
ATOM   2870 HE21 GLN B  23      13.573 -19.785  13.869  1.00 94.56           H  
ATOM   2871 HE22 GLN B  23      14.618 -21.139  14.284  1.00 94.56           H  
ATOM   2872  OE1 GLN B  23      15.071 -20.262  16.543  1.00 94.56           O  
ATOM   2873  N   ARG B  24      10.674 -16.449  17.014  1.00 94.66           N  
ATOM   2874  H   ARG B  24      10.579 -17.110  17.772  1.00 94.66           H  
ATOM   2875  CA  ARG B  24       9.453 -16.035  16.297  1.00 94.66           C  
ATOM   2876  HA  ARG B  24       9.536 -16.414  15.278  1.00 94.66           H  
ATOM   2877  C   ARG B  24       9.308 -14.513  16.166  1.00 94.66           C  
ATOM   2878  CB  ARG B  24       8.212 -16.672  16.952  1.00 94.66           C  
ATOM   2879  HB2 ARG B  24       8.142 -16.330  17.985  1.00 94.66           H  
ATOM   2880  HB3 ARG B  24       8.344 -17.753  16.962  1.00 94.66           H  
ATOM   2881  O   ARG B  24       8.890 -14.045  15.120  1.00 94.66           O  
ATOM   2882  CG  ARG B  24       6.879 -16.354  16.240  1.00 94.66           C  
ATOM   2883  HG2 ARG B  24       6.665 -15.289  16.322  1.00 94.66           H  
ATOM   2884  HG3 ARG B  24       6.078 -16.894  16.746  1.00 94.66           H  
ATOM   2885  CD  ARG B  24       6.885 -16.754  14.757  1.00 94.66           C  
ATOM   2886  HD2 ARG B  24       7.665 -16.195  14.240  1.00 94.66           H  
ATOM   2887  HD3 ARG B  24       7.114 -17.816  14.668  1.00 94.66           H  
ATOM   2888  NE  ARG B  24       5.597 -16.474  14.100  1.00 94.66           N  
ATOM   2889  HE  ARG B  24       4.800 -16.194  14.653  1.00 94.66           H  
ATOM   2890  NH1 ARG B  24       6.328 -16.562  11.916  1.00 94.66           N  
ATOM   2891 HH11 ARG B  24       6.161 -16.276  10.962  1.00 94.66           H  
ATOM   2892 HH12 ARG B  24       7.267 -16.759  12.231  1.00 94.66           H  
ATOM   2893  NH2 ARG B  24       4.202 -16.051  12.385  1.00 94.66           N  
ATOM   2894 HH21 ARG B  24       3.543 -15.787  13.103  1.00 94.66           H  
ATOM   2895 HH22 ARG B  24       4.008 -15.833  11.418  1.00 94.66           H  
ATOM   2896  CZ  ARG B  24       5.388 -16.372  12.800  1.00 94.66           C  
ATOM   2897  N   ILE B  25       9.702 -13.737  17.182  1.00 95.24           N  
ATOM   2898  H   ILE B  25       9.968 -14.189  18.046  1.00 95.24           H  
ATOM   2899  CA  ILE B  25       9.722 -12.261  17.093  1.00 95.24           C  
ATOM   2900  HA  ILE B  25       8.718 -11.909  16.855  1.00 95.24           H  
ATOM   2901  C   ILE B  25      10.629 -11.785  15.948  1.00 95.24           C  
ATOM   2902  CB  ILE B  25      10.147 -11.631  18.439  1.00 95.24           C  
ATOM   2903  HB  ILE B  25      11.087 -12.088  18.749  1.00 95.24           H  
ATOM   2904  O   ILE B  25      10.205 -10.971  15.137  1.00 95.24           O  
ATOM   2905  CG1 ILE B  25       9.079 -11.901  19.516  1.00 95.24           C  
ATOM   2906 HG12 ILE B  25       8.799 -12.954  19.491  1.00 95.24           H  
ATOM   2907 HG13 ILE B  25       8.184 -11.317  19.303  1.00 95.24           H  
ATOM   2908  CG2 ILE B  25      10.366 -10.114  18.319  1.00 95.24           C  
ATOM   2909 HG21 ILE B  25      10.638  -9.662  19.273  1.00 95.24           H  
ATOM   2910 HG22 ILE B  25      11.179  -9.892  17.627  1.00 95.24           H  
ATOM   2911 HG23 ILE B  25       9.466  -9.627  17.942  1.00 95.24           H  
ATOM   2912  CD1 ILE B  25       9.562 -11.592  20.936  1.00 95.24           C  
ATOM   2913 HD11 ILE B  25       8.818 -11.968  21.638  1.00 95.24           H  
ATOM   2914 HD12 ILE B  25      10.512 -12.090  21.129  1.00 95.24           H  
ATOM   2915 HD13 ILE B  25       9.670 -10.517  21.084  1.00 95.24           H  
ATOM   2916  N   ARG B  26      11.851 -12.326  15.830  1.00 94.19           N  
ATOM   2917  H   ARG B  26      12.109 -13.080  16.450  1.00 94.19           H  
ATOM   2918  CA  ARG B  26      12.750 -11.972  14.717  1.00 94.19           C  
ATOM   2919  HA  ARG B  26      12.829 -10.886  14.656  1.00 94.19           H  
ATOM   2920  C   ARG B  26      12.186 -12.399  13.366  1.00 94.19           C  
ATOM   2921  CB  ARG B  26      14.149 -12.561  14.906  1.00 94.19           C  
ATOM   2922  HB2 ARG B  26      14.070 -13.621  15.148  1.00 94.19           H  
ATOM   2923  HB3 ARG B  26      14.689 -12.463  13.964  1.00 94.19           H  
ATOM   2924  O   ARG B  26      12.266 -11.625  12.429  1.00 94.19           O  
ATOM   2925  CG  ARG B  26      14.938 -11.814  15.988  1.00 94.19           C  
ATOM   2926  HG2 ARG B  26      14.963 -10.753  15.740  1.00 94.19           H  
ATOM   2927  HG3 ARG B  26      14.455 -11.939  16.957  1.00 94.19           H  
ATOM   2928  CD  ARG B  26      16.378 -12.336  16.047  1.00 94.19           C  
ATOM   2929  HD2 ARG B  26      16.960 -11.695  16.709  1.00 94.19           H  
ATOM   2930  HD3 ARG B  26      16.816 -12.250  15.053  1.00 94.19           H  
ATOM   2931  NE  ARG B  26      16.421 -13.750  16.479  1.00 94.19           N  
ATOM   2932  HE  ARG B  26      16.148 -14.413  15.768  1.00 94.19           H  
ATOM   2933  NH1 ARG B  26      17.040 -13.416  18.658  1.00 94.19           N  
ATOM   2934 HH11 ARG B  26      17.322 -13.774  19.559  1.00 94.19           H  
ATOM   2935 HH12 ARG B  26      17.036 -12.427  18.449  1.00 94.19           H  
ATOM   2936  NH2 ARG B  26      16.659 -15.493  17.915  1.00 94.19           N  
ATOM   2937 HH21 ARG B  26      16.811 -15.861  18.843  1.00 94.19           H  
ATOM   2938 HH22 ARG B  26      16.441 -16.110  17.146  1.00 94.19           H  
ATOM   2939  CZ  ARG B  26      16.699 -14.210  17.681  1.00 94.19           C  
ATOM   2940  N   GLU B  27      11.574 -13.578  13.288  1.00 94.35           N  
ATOM   2941  H   GLU B  27      11.555 -14.165  14.109  1.00 94.35           H  
ATOM   2942  CA  GLU B  27      10.919 -14.077  12.066  1.00 94.35           C  
ATOM   2943  HA  GLU B  27      11.633 -14.063  11.243  1.00 94.35           H  
ATOM   2944  C   GLU B  27       9.716 -13.216  11.623  1.00 94.35           C  
ATOM   2945  CB  GLU B  27      10.461 -15.531  12.293  1.00 94.35           C  
ATOM   2946  HB2 GLU B  27       9.923 -15.879  11.411  1.00 94.35           H  
ATOM   2947  HB3 GLU B  27       9.769 -15.538  13.135  1.00 94.35           H  
ATOM   2948  O   GLU B  27       9.313 -13.295  10.470  1.00 94.35           O  
ATOM   2949  CG  GLU B  27      11.618 -16.513  12.573  1.00 94.35           C  
ATOM   2950  HG2 GLU B  27      12.236 -16.593  11.679  1.00 94.35           H  
ATOM   2951  HG3 GLU B  27      12.263 -16.107  13.353  1.00 94.35           H  
ATOM   2952  CD  GLU B  27      11.161 -17.914  13.022  1.00 94.35           C  
ATOM   2953  OE1 GLU B  27      12.049 -18.800  13.145  1.00 94.35           O  
ATOM   2954  OE2 GLU B  27       9.963 -18.086  13.355  1.00 94.35           O  
ATOM   2955  N   LEU B  28       9.149 -12.395  12.514  1.00 95.14           N  
ATOM   2956  H   LEU B  28       9.493 -12.415  13.463  1.00 95.14           H  
ATOM   2957  CA  LEU B  28       8.074 -11.444  12.204  1.00 95.14           C  
ATOM   2958  HA  LEU B  28       7.520 -11.782  11.328  1.00 95.14           H  
ATOM   2959  C   LEU B  28       8.609 -10.040  11.870  1.00 95.14           C  
ATOM   2960  CB  LEU B  28       7.123 -11.389  13.412  1.00 95.14           C  
ATOM   2961  HB2 LEU B  28       6.474 -10.518  13.316  1.00 95.14           H  
ATOM   2962  HB3 LEU B  28       7.724 -11.251  14.311  1.00 95.14           H  
ATOM   2963  O   LEU B  28       8.118  -9.398  10.950  1.00 95.14           O  
ATOM   2964  CG  LEU B  28       6.248 -12.643  13.575  1.00 95.14           C  
ATOM   2965  HG  LEU B  28       6.840 -13.544  13.414  1.00 95.14           H  
ATOM   2966  CD1 LEU B  28       5.686 -12.692  14.997  1.00 95.14           C  
ATOM   2967 HD11 LEU B  28       6.505 -12.705  15.716  1.00 95.14           H  
ATOM   2968 HD12 LEU B  28       5.088 -13.596  15.117  1.00 95.14           H  
ATOM   2969 HD13 LEU B  28       5.056 -11.820  15.171  1.00 95.14           H  
ATOM   2970  CD2 LEU B  28       5.084 -12.630  12.585  1.00 95.14           C  
ATOM   2971 HD21 LEU B  28       4.519 -11.702  12.679  1.00 95.14           H  
ATOM   2972 HD22 LEU B  28       5.462 -12.714  11.566  1.00 95.14           H  
ATOM   2973 HD23 LEU B  28       4.412 -13.464  12.784  1.00 95.14           H  
ATOM   2974  N   GLU B  29       9.608  -9.555  12.612  1.00 92.24           N  
ATOM   2975  H   GLU B  29       9.920 -10.110  13.395  1.00 92.24           H  
ATOM   2976  CA  GLU B  29      10.113  -8.173  12.496  1.00 92.24           C  
ATOM   2977  HA  GLU B  29       9.306  -7.509  12.188  1.00 92.24           H  
ATOM   2978  C   GLU B  29      11.250  -8.006  11.475  1.00 92.24           C  
ATOM   2979  CB  GLU B  29      10.636  -7.712  13.873  1.00 92.24           C  
ATOM   2980  HB2 GLU B  29      11.394  -8.420  14.207  1.00 92.24           H  
ATOM   2981  HB3 GLU B  29      11.110  -6.737  13.760  1.00 92.24           H  
ATOM   2982  O   GLU B  29      11.426  -6.937  10.899  1.00 92.24           O  
ATOM   2983  CG  GLU B  29       9.542  -7.586  14.945  1.00 92.24           C  
ATOM   2984  HG2 GLU B  29       8.826  -6.834  14.614  1.00 92.24           H  
ATOM   2985  HG3 GLU B  29       9.015  -8.536  15.032  1.00 92.24           H  
ATOM   2986  CD  GLU B  29      10.079  -7.199  16.338  1.00 92.24           C  
ATOM   2987  OE1 GLU B  29       9.288  -6.635  17.138  1.00 92.24           O  
ATOM   2988  OE2 GLU B  29      11.248  -7.508  16.665  1.00 92.24           O  
ATOM   2989  N   SER B  30      12.091  -9.030  11.318  1.00 89.10           N  
ATOM   2990  H   SER B  30      11.852  -9.911  11.750  1.00 89.10           H  
ATOM   2991  CA  SER B  30      13.436  -8.919  10.730  1.00 89.10           C  
ATOM   2992  HA  SER B  30      13.404  -8.177   9.932  1.00 89.10           H  
ATOM   2993  C   SER B  30      13.898 -10.223  10.069  1.00 89.10           C  
ATOM   2994  CB  SER B  30      14.441  -8.417  11.785  1.00 89.10           C  
ATOM   2995  HB2 SER B  30      14.232  -7.365  11.982  1.00 89.10           H  
ATOM   2996  HB3 SER B  30      15.460  -8.488  11.406  1.00 89.10           H  
ATOM   2997  O   SER B  30      15.086 -10.540  10.052  1.00 89.10           O  
ATOM   2998  OG  SER B  30      14.321  -9.131  13.010  1.00 89.10           O  
ATOM   2999  HG  SER B  30      13.392  -9.067  13.246  1.00 89.10           H  
ATOM   3000  N   ASP B  31      12.955 -10.998   9.525  1.00 94.16           N  
ATOM   3001  H   ASP B  31      11.987 -10.722   9.612  1.00 94.16           H  
ATOM   3002  CA  ASP B  31      13.283 -12.182   8.733  1.00 94.16           C  
ATOM   3003  HA  ASP B  31      13.953 -12.801   9.330  1.00 94.16           H  
ATOM   3004  C   ASP B  31      14.005 -11.757   7.455  1.00 94.16           C  
ATOM   3005  CB  ASP B  31      12.016 -12.978   8.390  1.00 94.16           C  
ATOM   3006  HB2 ASP B  31      11.648 -12.677   7.410  1.00 94.16           H  
ATOM   3007  HB3 ASP B  31      11.250 -12.726   9.124  1.00 94.16           H  
ATOM   3008  O   ASP B  31      13.557 -10.840   6.753  1.00 94.16           O  
ATOM   3009  CG  ASP B  31      12.179 -14.497   8.401  1.00 94.16           C  
ATOM   3010  OD1 ASP B  31      13.220 -15.031   8.843  1.00 94.16           O  
ATOM   3011  OD2 ASP B  31      11.197 -15.202   8.076  1.00 94.16           O  
ATOM   3012  N   ASP B  32      15.102 -12.437   7.154  1.00 98.14           N  
ATOM   3013  H   ASP B  32      15.391 -13.180   7.775  1.00 98.14           H  
ATOM   3014  CA  ASP B  32      15.872 -12.224   5.937  1.00 98.14           C  
ATOM   3015  HA  ASP B  32      15.989 -11.154   5.762  1.00 98.14           H  
ATOM   3016  C   ASP B  32      15.110 -12.825   4.747  1.00 98.14           C  
ATOM   3017  CB  ASP B  32      17.263 -12.851   6.120  1.00 98.14           C  
ATOM   3018  HB2 ASP B  32      17.151 -13.860   6.516  1.00 98.14           H  
ATOM   3019  HB3 ASP B  32      17.736 -12.939   5.142  1.00 98.14           H  
ATOM   3020  O   ASP B  32      14.704 -13.990   4.784  1.00 98.14           O  
ATOM   3021  CG  ASP B  32      18.190 -12.041   7.041  1.00 98.14           C  
ATOM   3022  OD1 ASP B  32      18.034 -10.802   7.134  1.00 98.14           O  
ATOM   3023  OD2 ASP B  32      19.115 -12.647   7.626  1.00 98.14           O  
ATOM   3024  N   ILE B  33      14.906 -12.044   3.684  1.00 98.89           N  
ATOM   3025  H   ILE B  33      15.268 -11.101   3.702  1.00 98.89           H  
ATOM   3026  CA  ILE B  33      14.173 -12.474   2.483  1.00 98.89           C  
ATOM   3027  HA  ILE B  33      13.685 -13.430   2.675  1.00 98.89           H  
ATOM   3028  C   ILE B  33      15.172 -12.700   1.346  1.00 98.89           C  
ATOM   3029  CB  ILE B  33      13.059 -11.460   2.130  1.00 98.89           C  
ATOM   3030  HB  ILE B  33      13.533 -10.499   1.932  1.00 98.89           H  
ATOM   3031  O   ILE B  33      15.920 -11.801   0.978  1.00 98.89           O  
ATOM   3032  CG1 ILE B  33      12.052 -11.216   3.280  1.00 98.89           C  
ATOM   3033 HG12 ILE B  33      11.286 -10.524   2.931  1.00 98.89           H  
ATOM   3034 HG13 ILE B  33      12.569 -10.724   4.104  1.00 98.89           H  
ATOM   3035  CG2 ILE B  33      12.312 -11.863   0.845  1.00 98.89           C  
ATOM   3036 HG21 ILE B  33      12.996 -11.882  -0.003  1.00 98.89           H  
ATOM   3037 HG22 ILE B  33      11.530 -11.135   0.630  1.00 98.89           H  
ATOM   3038 HG23 ILE B  33      11.859 -12.848   0.955  1.00 98.89           H  
ATOM   3039  CD1 ILE B  33      11.351 -12.464   3.833  1.00 98.89           C  
ATOM   3040 HD11 ILE B  33      10.595 -12.159   4.556  1.00 98.89           H  
ATOM   3041 HD12 ILE B  33      10.862 -13.017   3.031  1.00 98.89           H  
ATOM   3042 HD13 ILE B  33      12.072 -13.106   4.339  1.00 98.89           H  
ATOM   3043  N   ALA B  34      15.201 -13.902   0.780  1.00 98.90           N  
ATOM   3044  H   ALA B  34      14.470 -14.554   1.025  1.00 98.90           H  
ATOM   3045  CA  ALA B  34      16.004 -14.231  -0.390  1.00 98.90           C  
ATOM   3046  HA  ALA B  34      16.961 -13.713  -0.328  1.00 98.90           H  
ATOM   3047  C   ALA B  34      15.296 -13.792  -1.679  1.00 98.90           C  
ATOM   3048  CB  ALA B  34      16.277 -15.738  -0.393  1.00 98.90           C  
ATOM   3049  HB1 ALA B  34      16.805 -16.009  -1.308  1.00 98.90           H  
ATOM   3050  HB2 ALA B  34      15.336 -16.287  -0.361  1.00 98.90           H  
ATOM   3051  HB3 ALA B  34      16.889 -16.008   0.468  1.00 98.90           H  
ATOM   3052  O   ALA B  34      14.121 -14.105  -1.886  1.00 98.90           O  
ATOM   3053  N   ILE B  35      16.038 -13.136  -2.572  1.00 98.93           N  
ATOM   3054  H   ILE B  35      16.995 -12.927  -2.327  1.00 98.93           H  
ATOM   3055  CA  ILE B  35      15.669 -13.026  -3.985  1.00 98.93           C  
ATOM   3056  HA  ILE B  35      14.583 -12.991  -4.080  1.00 98.93           H  
ATOM   3057  C   ILE B  35      16.175 -14.298  -4.664  1.00 98.93           C  
ATOM   3058  CB  ILE B  35      16.248 -11.742  -4.622  1.00 98.93           C  
ATOM   3059  HB  ILE B  35      17.329 -11.739  -4.484  1.00 98.93           H  
ATOM   3060  O   ILE B  35      17.388 -14.506  -4.739  1.00 98.93           O  
ATOM   3061  CG1 ILE B  35      15.656 -10.473  -3.966  1.00 98.93           C  
ATOM   3062 HG12 ILE B  35      14.651 -10.308  -4.353  1.00 98.93           H  
ATOM   3063 HG13 ILE B  35      15.584 -10.608  -2.887  1.00 98.93           H  
ATOM   3064  CG2 ILE B  35      15.934 -11.746  -6.129  1.00 98.93           C  
ATOM   3065 HG21 ILE B  35      16.213 -10.797  -6.588  1.00 98.93           H  
ATOM   3066 HG22 ILE B  35      16.493 -12.538  -6.626  1.00 98.93           H  
ATOM   3067 HG23 ILE B  35      14.870 -11.920  -6.291  1.00 98.93           H  
ATOM   3068  CD1 ILE B  35      16.477  -9.202  -4.208  1.00 98.93           C  
ATOM   3069 HD11 ILE B  35      17.475  -9.324  -3.786  1.00 98.93           H  
ATOM   3070 HD12 ILE B  35      15.990  -8.360  -3.716  1.00 98.93           H  
ATOM   3071 HD13 ILE B  35      16.547  -8.986  -5.274  1.00 98.93           H  
ATOM   3072  N   VAL B  36      15.254 -15.152  -5.117  1.00 98.80           N  
ATOM   3073  H   VAL B  36      14.281 -14.894  -5.026  1.00 98.80           H  
ATOM   3074  CA  VAL B  36      15.579 -16.478  -5.676  1.00 98.80           C  
ATOM   3075  HA  VAL B  36      16.614 -16.696  -5.411  1.00 98.80           H  
ATOM   3076  C   VAL B  36      15.548 -16.527  -7.201  1.00 98.80           C  
ATOM   3077  CB  VAL B  36      14.722 -17.605  -5.066  1.00 98.80           C  
ATOM   3078  HB  VAL B  36      15.011 -18.541  -5.544  1.00 98.80           H  
ATOM   3079  O   VAL B  36      16.264 -17.303  -7.819  1.00 98.80           O  
ATOM   3080  CG1 VAL B  36      14.980 -17.741  -3.560  1.00 98.80           C  
ATOM   3081 HG11 VAL B  36      14.430 -18.600  -3.177  1.00 98.80           H  
ATOM   3082 HG12 VAL B  36      14.661 -16.842  -3.033  1.00 98.80           H  
ATOM   3083 HG13 VAL B  36      16.044 -17.908  -3.392  1.00 98.80           H  
ATOM   3084  CG2 VAL B  36      13.213 -17.423  -5.275  1.00 98.80           C  
ATOM   3085 HG21 VAL B  36      12.858 -16.525  -4.770  1.00 98.80           H  
ATOM   3086 HG22 VAL B  36      12.992 -17.366  -6.341  1.00 98.80           H  
ATOM   3087 HG23 VAL B  36      12.686 -18.288  -4.871  1.00 98.80           H  
ATOM   3088  N   GLY B  37      14.773 -15.647  -7.829  1.00 98.77           N  
ATOM   3089  H   GLY B  37      14.239 -14.997  -7.270  1.00 98.77           H  
ATOM   3090  CA  GLY B  37      14.725 -15.499  -9.279  1.00 98.77           C  
ATOM   3091  HA2 GLY B  37      15.664 -15.832  -9.721  1.00 98.77           H  
ATOM   3092  HA3 GLY B  37      13.917 -16.100  -9.696  1.00 98.77           H  
ATOM   3093  C   GLY B  37      14.487 -14.053  -9.665  1.00 98.77           C  
ATOM   3094  O   GLY B  37      13.972 -13.263  -8.871  1.00 98.77           O  
ATOM   3095  N   ALA B  38      14.879 -13.691 -10.879  1.00 98.78           N  
ATOM   3096  H   ALA B  38      15.289 -14.379 -11.494  1.00 98.78           H  
ATOM   3097  CA  ALA B  38      14.722 -12.340 -11.387  1.00 98.78           C  
ATOM   3098  HA  ALA B  38      13.785 -11.928 -11.011  1.00 98.78           H  
ATOM   3099  C   ALA B  38      14.663 -12.335 -12.917  1.00 98.78           C  
ATOM   3100  CB  ALA B  38      15.883 -11.489 -10.857  1.00 98.78           C  
ATOM   3101  HB1 ALA B  38      15.716 -10.449 -11.138  1.00 98.78           H  
ATOM   3102  HB2 ALA B  38      15.929 -11.547  -9.770  1.00 98.78           H  
ATOM   3103  HB3 ALA B  38      16.828 -11.835 -11.276  1.00 98.78           H  
ATOM   3104  O   ALA B  38      15.340 -13.125 -13.578  1.00 98.78           O  
ATOM   3105  N   ALA B  39      13.880 -11.428 -13.487  1.00 98.71           N  
ATOM   3106  H   ALA B  39      13.313 -10.833 -12.900  1.00 98.71           H  
ATOM   3107  CA  ALA B  39      13.879 -11.157 -14.917  1.00 98.71           C  
ATOM   3108  HA  ALA B  39      14.881 -11.329 -15.310  1.00 98.71           H  
ATOM   3109  C   ALA B  39      13.534  -9.689 -15.184  1.00 98.71           C  
ATOM   3110  CB  ALA B  39      12.917 -12.117 -15.627  1.00 98.71           C  
ATOM   3111  HB1 ALA B  39      13.211 -13.150 -15.440  1.00 98.71           H  
ATOM   3112  HB2 ALA B  39      11.906 -11.960 -15.250  1.00 98.71           H  
ATOM   3113  HB3 ALA B  39      12.923 -11.940 -16.702  1.00 98.71           H  
ATOM   3114  O   ALA B  39      12.987  -8.981 -14.330  1.00 98.71           O  
ATOM   3115  N   CYS B  40      13.879  -9.224 -16.380  1.00 98.32           N  
ATOM   3116  H   CYS B  40      14.282  -9.845 -17.067  1.00 98.32           H  
ATOM   3117  CA  CYS B  40      13.630  -7.858 -16.801  1.00 98.32           C  
ATOM   3118  HA  CYS B  40      12.668  -7.546 -16.395  1.00 98.32           H  
ATOM   3119  C   CYS B  40      13.550  -7.740 -18.318  1.00 98.32           C  
ATOM   3120  CB  CYS B  40      14.727  -6.944 -16.236  1.00 98.32           C  
ATOM   3121  HB2 CYS B  40      14.515  -5.913 -16.518  1.00 98.32           H  
ATOM   3122  HB3 CYS B  40      14.701  -7.017 -15.149  1.00 98.32           H  
ATOM   3123  O   CYS B  40      14.188  -8.500 -19.047  1.00 98.32           O  
ATOM   3124  SG  CYS B  40      16.389  -7.407 -16.826  1.00 98.32           S  
ATOM   3125  HG  CYS B  40      16.228  -7.021 -18.094  1.00 98.32           H  
ATOM   3126  N   ARG B  41      12.838  -6.710 -18.773  1.00 97.99           N  
ATOM   3127  H   ARG B  41      12.354  -6.143 -18.092  1.00 97.99           H  
ATOM   3128  CA  ARG B  41      12.917  -6.215 -20.144  1.00 97.99           C  
ATOM   3129  HA  ARG B  41      13.779  -6.689 -20.614  1.00 97.99           H  
ATOM   3130  C   ARG B  41      13.177  -4.714 -20.105  1.00 97.99           C  
ATOM   3131  CB  ARG B  41      11.657  -6.619 -20.931  1.00 97.99           C  
ATOM   3132  HB2 ARG B  41      10.981  -5.769 -21.026  1.00 97.99           H  
ATOM   3133  HB3 ARG B  41      11.132  -7.417 -20.406  1.00 97.99           H  
ATOM   3134  O   ARG B  41      12.337  -3.968 -19.598  1.00 97.99           O  
ATOM   3135  CG  ARG B  41      12.048  -7.144 -22.319  1.00 97.99           C  
ATOM   3136  HG2 ARG B  41      12.683  -8.023 -22.204  1.00 97.99           H  
ATOM   3137  HG3 ARG B  41      12.598  -6.371 -22.855  1.00 97.99           H  
ATOM   3138  CD  ARG B  41      10.808  -7.538 -23.122  1.00 97.99           C  
ATOM   3139  HD2 ARG B  41      10.317  -8.379 -22.633  1.00 97.99           H  
ATOM   3140  HD3 ARG B  41      10.128  -6.685 -23.120  1.00 97.99           H  
ATOM   3141  NE  ARG B  41      11.146  -7.906 -24.513  1.00 97.99           N  
ATOM   3142  HE  ARG B  41      12.010  -8.401 -24.679  1.00 97.99           H  
ATOM   3143  NH1 ARG B  41       9.223  -7.132 -25.482  1.00 97.99           N  
ATOM   3144 HH11 ARG B  41       8.763  -7.149 -24.583  1.00 97.99           H  
ATOM   3145 HH12 ARG B  41       8.775  -6.700 -26.277  1.00 97.99           H  
ATOM   3146  NH2 ARG B  41      10.850  -7.914 -26.774  1.00 97.99           N  
ATOM   3147 HH21 ARG B  41      11.770  -8.314 -26.895  1.00 97.99           H  
ATOM   3148 HH22 ARG B  41      10.228  -7.854 -27.567  1.00 97.99           H  
ATOM   3149  CZ  ARG B  41      10.408  -7.662 -25.580  1.00 97.99           C  
ATOM   3150  N   PHE B  42      14.335  -4.287 -20.605  1.00 97.92           N  
ATOM   3151  H   PHE B  42      14.940  -4.972 -21.036  1.00 97.92           H  
ATOM   3152  CA  PHE B  42      14.824  -2.907 -20.535  1.00 97.92           C  
ATOM   3153  HA  PHE B  42      13.998  -2.281 -20.198  1.00 97.92           H  
ATOM   3154  C   PHE B  42      15.248  -2.351 -21.916  1.00 97.92           C  
ATOM   3155  CB  PHE B  42      15.960  -2.801 -19.491  1.00 97.92           C  
ATOM   3156  HB2 PHE B  42      16.758  -3.488 -19.774  1.00 97.92           H  
ATOM   3157  HB3 PHE B  42      16.389  -1.800 -19.532  1.00 97.92           H  
ATOM   3158  O   PHE B  42      15.409  -3.108 -22.884  1.00 97.92           O  
ATOM   3159  CG  PHE B  42      15.621  -3.084 -18.037  1.00 97.92           C  
ATOM   3160  CD1 PHE B  42      14.359  -2.768 -17.497  1.00 97.92           C  
ATOM   3161  HD1 PHE B  42      13.595  -2.324 -18.117  1.00 97.92           H  
ATOM   3162  CD2 PHE B  42      16.608  -3.632 -17.197  1.00 97.92           C  
ATOM   3163  HD2 PHE B  42      17.585  -3.870 -17.592  1.00 97.92           H  
ATOM   3164  CE1 PHE B  42      14.077  -3.014 -16.144  1.00 97.92           C  
ATOM   3165  HE1 PHE B  42      13.102  -2.779 -15.744  1.00 97.92           H  
ATOM   3166  CE2 PHE B  42      16.333  -3.868 -15.840  1.00 97.92           C  
ATOM   3167  HE2 PHE B  42      17.093  -4.299 -15.205  1.00 97.92           H  
ATOM   3168  CZ  PHE B  42      15.068  -3.559 -15.315  1.00 97.92           C  
ATOM   3169  HZ  PHE B  42      14.853  -3.745 -14.274  1.00 97.92           H  
ATOM   3170  N   PRO B  43      15.381  -1.014 -22.054  1.00 96.33           N  
ATOM   3171  CA  PRO B  43      15.766  -0.360 -23.303  1.00 96.33           C  
ATOM   3172  HA  PRO B  43      15.010  -0.588 -24.055  1.00 96.33           H  
ATOM   3173  C   PRO B  43      17.139  -0.805 -23.830  1.00 96.33           C  
ATOM   3174  CB  PRO B  43      15.718   1.142 -23.001  1.00 96.33           C  
ATOM   3175  HB2 PRO B  43      16.683   1.475 -22.619  1.00 96.33           H  
ATOM   3176  HB3 PRO B  43      15.426   1.724 -23.876  1.00 96.33           H  
ATOM   3177  O   PRO B  43      17.894  -1.506 -23.171  1.00 96.33           O  
ATOM   3178  CG  PRO B  43      14.685   1.244 -21.883  1.00 96.33           C  
ATOM   3179  HG2 PRO B  43      13.676   1.160 -22.288  1.00 96.33           H  
ATOM   3180  HG3 PRO B  43      14.799   2.153 -21.293  1.00 96.33           H  
ATOM   3181  CD  PRO B  43      15.031   0.003 -21.072  1.00 96.33           C  
ATOM   3182  HD2 PRO B  43      15.888   0.213 -20.433  1.00 96.33           H  
ATOM   3183  HD3 PRO B  43      14.178  -0.293 -20.461  1.00 96.33           H  
ATOM   3184  N   GLY B  44      17.470  -0.434 -25.069  1.00 92.84           N  
ATOM   3185  H   GLY B  44      16.827   0.163 -25.570  1.00 92.84           H  
ATOM   3186  CA  GLY B  44      18.734  -0.828 -25.716  1.00 92.84           C  
ATOM   3187  HA2 GLY B  44      19.535  -0.805 -24.977  1.00 92.84           H  
ATOM   3188  HA3 GLY B  44      18.979  -0.110 -26.499  1.00 92.84           H  
ATOM   3189  C   GLY B  44      18.713  -2.235 -26.328  1.00 92.84           C  
ATOM   3190  O   GLY B  44      19.415  -2.485 -27.310  1.00 92.84           O  
ATOM   3191  N   GLY B  45      17.816  -3.107 -25.863  1.00 87.84           N  
ATOM   3192  H   GLY B  45      17.326  -2.837 -25.022  1.00 87.84           H  
ATOM   3193  CA  GLY B  45      17.682  -4.502 -26.301  1.00 87.84           C  
ATOM   3194  HA2 GLY B  45      16.657  -4.670 -26.631  1.00 87.84           H  
ATOM   3195  HA3 GLY B  45      18.358  -4.715 -27.129  1.00 87.84           H  
ATOM   3196  C   GLY B  45      17.975  -5.506 -25.187  1.00 87.84           C  
ATOM   3197  O   GLY B  45      18.446  -6.603 -25.477  1.00 87.84           O  
ATOM   3198  N   ASP B  46      17.734  -5.113 -23.936  1.00 81.64           N  
ATOM   3199  H   ASP B  46      17.330  -4.206 -23.755  1.00 81.64           H  
ATOM   3200  CA  ASP B  46      17.920  -5.956 -22.764  1.00 81.64           C  
ATOM   3201  HA  ASP B  46      18.762  -6.628 -22.932  1.00 81.64           H  
ATOM   3202  C   ASP B  46      16.692  -6.832 -22.542  1.00 81.64           C  
ATOM   3203  CB  ASP B  46      18.232  -5.065 -21.554  1.00 81.64           C  
ATOM   3204  HB2 ASP B  46      17.552  -4.215 -21.573  1.00 81.64           H  
ATOM   3205  HB3 ASP B  46      18.084  -5.631 -20.634  1.00 81.64           H  
ATOM   3206  O   ASP B  46      15.736  -6.442 -21.878  1.00 81.64           O  
ATOM   3207  CG  ASP B  46      19.667  -4.561 -21.586  1.00 81.64           C  
ATOM   3208  OD1 ASP B  46      20.517  -5.314 -22.102  1.00 81.64           O  
ATOM   3209  OD2 ASP B  46      19.931  -3.426 -21.134  1.00 81.64           O  
ATOM   3210  N   GLU B  47      16.729  -8.031 -23.117  1.00 87.21           N  
ATOM   3211  H   GLU B  47      17.532  -8.250 -23.689  1.00 87.21           H  
ATOM   3212  CA  GLU B  47      15.701  -9.071 -22.961  1.00 87.21           C  
ATOM   3213  HA  GLU B  47      14.778  -8.598 -22.624  1.00 87.21           H  
ATOM   3214  C   GLU B  47      16.064 -10.081 -21.857  1.00 87.21           C  
ATOM   3215  CB  GLU B  47      15.402  -9.739 -24.317  1.00 87.21           C  
ATOM   3216  HB2 GLU B  47      16.272 -10.310 -24.643  1.00 87.21           H  
ATOM   3217  HB3 GLU B  47      14.558 -10.417 -24.193  1.00 87.21           H  
ATOM   3218  O   GLU B  47      15.592 -11.213 -21.844  1.00 87.21           O  
ATOM   3219  CG  GLU B  47      15.042  -8.702 -25.392  1.00 87.21           C  
ATOM   3220  HG2 GLU B  47      14.330  -7.997 -24.963  1.00 87.21           H  
ATOM   3221  HG3 GLU B  47      15.933  -8.143 -25.676  1.00 87.21           H  
ATOM   3222  CD  GLU B  47      14.427  -9.323 -26.650  1.00 87.21           C  
ATOM   3223  OE1 GLU B  47      13.404  -8.752 -27.102  1.00 87.21           O  
ATOM   3224  OE2 GLU B  47      14.987 -10.301 -27.189  1.00 87.21           O  
ATOM   3225  N   GLY B  48      16.968  -9.700 -20.953  1.00 92.55           N  
ATOM   3226  H   GLY B  48      17.328  -8.758 -21.007  1.00 92.55           H  
ATOM   3227  CA  GLY B  48      17.448 -10.557 -19.881  1.00 92.55           C  
ATOM   3228  HA2 GLY B  48      17.797 -11.498 -20.305  1.00 92.55           H  
ATOM   3229  HA3 GLY B  48      16.614 -10.766 -19.211  1.00 92.55           H  
ATOM   3230  C   GLY B  48      18.586  -9.944 -19.068  1.00 92.55           C  
ATOM   3231  O   GLY B  48      19.163  -8.908 -19.416  1.00 92.55           O  
ATOM   3232  N   LEU B  49      18.908 -10.630 -17.972  1.00 96.47           N  
ATOM   3233  H   LEU B  49      18.431 -11.505 -17.811  1.00 96.47           H  
ATOM   3234  CA  LEU B  49      19.923 -10.243 -16.994  1.00 96.47           C  
ATOM   3235  HA  LEU B  49      19.679  -9.269 -16.570  1.00 96.47           H  
ATOM   3236  C   LEU B  49      21.328 -10.129 -17.602  1.00 96.47           C  
ATOM   3237  CB  LEU B  49      19.923 -11.320 -15.892  1.00 96.47           C  
ATOM   3238  HB2 LEU B  49      20.782 -11.149 -15.243  1.00 96.47           H  
ATOM   3239  HB3 LEU B  49      20.083 -12.295 -16.353  1.00 96.47           H  
ATOM   3240  O   LEU B  49      22.083  -9.217 -17.279  1.00 96.47           O  
ATOM   3241  CG  LEU B  49      18.658 -11.403 -15.020  1.00 96.47           C  
ATOM   3242  HG  LEU B  49      17.822 -11.738 -15.634  1.00 96.47           H  
ATOM   3243  CD1 LEU B  49      18.880 -12.420 -13.903  1.00 96.47           C  
ATOM   3244 HD11 LEU B  49      19.660 -12.073 -13.226  1.00 96.47           H  
ATOM   3245 HD12 LEU B  49      17.957 -12.571 -13.342  1.00 96.47           H  
ATOM   3246 HD13 LEU B  49      19.196 -13.374 -14.326  1.00 96.47           H  
ATOM   3247  CD2 LEU B  49      18.281 -10.076 -14.366  1.00 96.47           C  
ATOM   3248 HD21 LEU B  49      17.987  -9.352 -15.126  1.00 96.47           H  
ATOM   3249 HD22 LEU B  49      19.122  -9.690 -13.792  1.00 96.47           H  
ATOM   3250 HD23 LEU B  49      17.433 -10.244 -13.703  1.00 96.47           H  
ATOM   3251  N   GLU B  50      21.665 -11.033 -18.518  1.00 94.51           N  
ATOM   3252  H   GLU B  50      20.973 -11.721 -18.777  1.00 94.51           H  
ATOM   3253  CA  GLU B  50      23.003 -11.186 -19.087  1.00 94.51           C  
ATOM   3254  HA  GLU B  50      23.739 -11.112 -18.287  1.00 94.51           H  
ATOM   3255  C   GLU B  50      23.304 -10.070 -20.102  1.00 94.51           C  
ATOM   3256  CB  GLU B  50      23.130 -12.580 -19.745  1.00 94.51           C  
ATOM   3257  HB2 GLU B  50      24.182 -12.724 -19.993  1.00 94.51           H  
ATOM   3258  HB3 GLU B  50      22.582 -12.589 -20.687  1.00 94.51           H  
ATOM   3259  O   GLU B  50      24.423  -9.558 -20.175  1.00 94.51           O  
ATOM   3260  CG  GLU B  50      22.677 -13.790 -18.887  1.00 94.51           C  
ATOM   3261  HG2 GLU B  50      23.086 -13.679 -17.883  1.00 94.51           H  
ATOM   3262  HG3 GLU B  50      23.116 -14.687 -19.326  1.00 94.51           H  
ATOM   3263  CD  GLU B  50      21.144 -14.001 -18.808  1.00 94.51           C  
ATOM   3264  OE1 GLU B  50      20.644 -14.870 -18.059  1.00 94.51           O  
ATOM   3265  OE2 GLU B  50      20.384 -13.277 -19.489  1.00 94.51           O  
ATOM   3266  N   THR B  51      22.292  -9.647 -20.868  1.00 95.11           N  
ATOM   3267  H   THR B  51      21.384 -10.071 -20.744  1.00 95.11           H  
ATOM   3268  CA  THR B  51      22.380  -8.463 -21.735  1.00 95.11           C  
ATOM   3269  HA  THR B  51      23.315  -8.507 -22.294  1.00 95.11           H  
ATOM   3270  C   THR B  51      22.446  -7.180 -20.912  1.00 95.11           C  
ATOM   3271  CB  THR B  51      21.217  -8.412 -22.743  1.00 95.11           C  
ATOM   3272  HB  THR B  51      21.142  -7.415 -23.177  1.00 95.11           H  
ATOM   3273  O   THR B  51      23.314  -6.347 -21.176  1.00 95.11           O  
ATOM   3274  CG2 THR B  51      21.437  -9.409 -23.881  1.00 95.11           C  
ATOM   3275 HG21 THR B  51      21.478 -10.423 -23.481  1.00 95.11           H  
ATOM   3276 HG22 THR B  51      20.604  -9.336 -24.580  1.00 95.11           H  
ATOM   3277 HG23 THR B  51      22.369  -9.183 -24.399  1.00 95.11           H  
ATOM   3278  OG1 THR B  51      19.991  -8.786 -22.159  1.00 95.11           O  
ATOM   3279  HG1 THR B  51      19.800  -8.171 -21.448  1.00 95.11           H  
ATOM   3280  N   TYR B  52      21.631  -7.084 -19.854  1.00 97.39           N  
ATOM   3281  H   TYR B  52      20.978  -7.831 -19.665  1.00 97.39           H  
ATOM   3282  CA  TYR B  52      21.583  -5.912 -18.984  1.00 97.39           C  
ATOM   3283  HA  TYR B  52      21.425  -5.031 -19.606  1.00 97.39           H  
ATOM   3284  C   TYR B  52      22.908  -5.699 -18.241  1.00 97.39           C  
ATOM   3285  CB  TYR B  52      20.387  -6.068 -18.036  1.00 97.39           C  
ATOM   3286  HB2 TYR B  52      19.474  -6.101 -18.630  1.00 97.39           H  
ATOM   3287  HB3 TYR B  52      20.478  -7.025 -17.523  1.00 97.39           H  
ATOM   3288  O   TYR B  52      23.443  -4.588 -18.244  1.00 97.39           O  
ATOM   3289  CG  TYR B  52      20.226  -4.979 -16.995  1.00 97.39           C  
ATOM   3290  CD1 TYR B  52      19.859  -5.331 -15.682  1.00 97.39           C  
ATOM   3291  HD1 TYR B  52      19.687  -6.367 -15.433  1.00 97.39           H  
ATOM   3292  CD2 TYR B  52      20.424  -3.624 -17.331  1.00 97.39           C  
ATOM   3293  HD2 TYR B  52      20.688  -3.343 -18.340  1.00 97.39           H  
ATOM   3294  CE1 TYR B  52      19.705  -4.337 -14.699  1.00 97.39           C  
ATOM   3295  HE1 TYR B  52      19.439  -4.604 -13.687  1.00 97.39           H  
ATOM   3296  CE2 TYR B  52      20.272  -2.629 -16.348  1.00 97.39           C  
ATOM   3297  HE2 TYR B  52      20.432  -1.589 -16.591  1.00 97.39           H  
ATOM   3298  OH  TYR B  52      19.703  -2.023 -14.105  1.00 97.39           O  
ATOM   3299  HH  TYR B  52      19.328  -2.349 -13.283  1.00 97.39           H  
ATOM   3300  CZ  TYR B  52      19.893  -2.985 -15.039  1.00 97.39           C  
ATOM   3301  N   TRP B  53      23.513  -6.764 -17.698  1.00 97.47           N  
ATOM   3302  H   TRP B  53      23.028  -7.649 -17.682  1.00 97.47           H  
ATOM   3303  CA  TRP B  53      24.859  -6.683 -17.127  1.00 97.47           C  
ATOM   3304  HA  TRP B  53      24.852  -5.952 -16.319  1.00 97.47           H  
ATOM   3305  C   TRP B  53      25.885  -6.200 -18.153  1.00 97.47           C  
ATOM   3306  CB  TRP B  53      25.323  -8.027 -16.558  1.00 97.47           C  
ATOM   3307  HB2 TRP B  53      24.692  -8.309 -15.714  1.00 97.47           H  
ATOM   3308  HB3 TRP B  53      25.234  -8.800 -17.321  1.00 97.47           H  
ATOM   3309  O   TRP B  53      26.671  -5.303 -17.853  1.00 97.47           O  
ATOM   3310  CG  TRP B  53      26.743  -7.956 -16.089  1.00 97.47           C  
ATOM   3311  CD1 TRP B  53      27.785  -8.628 -16.626  1.00 97.47           C  
ATOM   3312  HD1 TRP B  53      27.702  -9.366 -17.410  1.00 97.47           H  
ATOM   3313  CD2 TRP B  53      27.314  -7.090 -15.058  1.00 97.47           C  
ATOM   3314  CE2 TRP B  53      28.728  -7.277 -15.046  1.00 97.47           C  
ATOM   3315  CE3 TRP B  53      26.782  -6.157 -14.141  1.00 97.47           C  
ATOM   3316  HE3 TRP B  53      25.716  -5.984 -14.124  1.00 97.47           H  
ATOM   3317  NE1 TRP B  53      28.958  -8.222 -16.021  1.00 97.47           N  
ATOM   3318  HE1 TRP B  53      29.859  -8.632 -16.224  1.00 97.47           H  
ATOM   3319  CH2 TRP B  53      29.005  -5.677 -13.256  1.00 97.47           C  
ATOM   3320  HH2 TRP B  53      29.640  -5.146 -12.562  1.00 97.47           H  
ATOM   3321  CZ2 TRP B  53      29.572  -6.578 -14.171  1.00 97.47           C  
ATOM   3322  HZ2 TRP B  53      30.639  -6.745 -14.185  1.00 97.47           H  
ATOM   3323  CZ3 TRP B  53      27.614  -5.473 -13.237  1.00 97.47           C  
ATOM   3324  HZ3 TRP B  53      27.179  -4.798 -12.514  1.00 97.47           H  
ATOM   3325  N   ARG B  54      25.861  -6.741 -19.379  1.00 96.31           N  
ATOM   3326  H   ARG B  54      25.182  -7.462 -19.572  1.00 96.31           H  
ATOM   3327  CA  ARG B  54      26.787  -6.316 -20.434  1.00 96.31           C  
ATOM   3328  HA  ARG B  54      27.804  -6.449 -20.065  1.00 96.31           H  
ATOM   3329  C   ARG B  54      26.644  -4.821 -20.738  1.00 96.31           C  
ATOM   3330  CB  ARG B  54      26.602  -7.198 -21.674  1.00 96.31           C  
ATOM   3331  HB2 ARG B  54      26.707  -8.246 -21.392  1.00 96.31           H  
ATOM   3332  HB3 ARG B  54      25.597  -7.046 -22.069  1.00 96.31           H  
ATOM   3333  O   ARG B  54      27.660  -4.139 -20.795  1.00 96.31           O  
ATOM   3334  CG  ARG B  54      27.645  -6.862 -22.752  1.00 96.31           C  
ATOM   3335  HG2 ARG B  54      27.619  -5.792 -22.961  1.00 96.31           H  
ATOM   3336  HG3 ARG B  54      28.641  -7.117 -22.389  1.00 96.31           H  
ATOM   3337  CD  ARG B  54      27.378  -7.599 -24.064  1.00 96.31           C  
ATOM   3338  HD2 ARG B  54      27.368  -8.671 -23.863  1.00 96.31           H  
ATOM   3339  HD3 ARG B  54      28.191  -7.366 -24.752  1.00 96.31           H  
ATOM   3340  NE  ARG B  54      26.101  -7.146 -24.647  1.00 96.31           N  
ATOM   3341  HE  ARG B  54      25.871  -6.180 -24.462  1.00 96.31           H  
ATOM   3342  NH1 ARG B  54      25.474  -9.063 -25.723  1.00 96.31           N  
ATOM   3343 HH11 ARG B  54      24.764  -9.605 -26.195  1.00 96.31           H  
ATOM   3344 HH12 ARG B  54      26.378  -9.440 -25.477  1.00 96.31           H  
ATOM   3345  NH2 ARG B  54      24.055  -7.323 -25.600  1.00 96.31           N  
ATOM   3346 HH21 ARG B  54      23.838  -6.403 -25.246  1.00 96.31           H  
ATOM   3347 HH22 ARG B  54      23.318  -7.854 -26.042  1.00 96.31           H  
ATOM   3348  CZ  ARG B  54      25.218  -7.847 -25.323  1.00 96.31           C  
ATOM   3349  N   HIS B  55      25.427  -4.288 -20.872  1.00 95.78           N  
ATOM   3350  H   HIS B  55      24.619  -4.889 -20.799  1.00 95.78           H  
ATOM   3351  CA  HIS B  55      25.224  -2.849 -21.086  1.00 95.78           C  
ATOM   3352  HA  HIS B  55      25.812  -2.533 -21.948  1.00 95.78           H  
ATOM   3353  C   HIS B  55      25.712  -1.995 -19.906  1.00 95.78           C  
ATOM   3354  CB  HIS B  55      23.746  -2.562 -21.376  1.00 95.78           C  
ATOM   3355  HB2 HIS B  55      23.578  -1.488 -21.310  1.00 95.78           H  
ATOM   3356  HB3 HIS B  55      23.132  -3.033 -20.608  1.00 95.78           H  
ATOM   3357  O   HIS B  55      26.323  -0.949 -20.130  1.00 95.78           O  
ATOM   3358  CG  HIS B  55      23.254  -3.010 -22.730  1.00 95.78           C  
ATOM   3359  CD2 HIS B  55      23.975  -3.510 -23.783  1.00 95.78           C  
ATOM   3360  HD2 HIS B  55      25.048  -3.630 -23.809  1.00 95.78           H  
ATOM   3361  ND1 HIS B  55      21.936  -3.052 -23.092  1.00 95.78           N  
ATOM   3362  HD1 HIS B  55      21.174  -3.042 -22.430  1.00 95.78           H  
ATOM   3363  CE1 HIS B  55      21.858  -3.607 -24.310  1.00 95.78           C  
ATOM   3364  HE1 HIS B  55      20.928  -3.893 -24.779  1.00 95.78           H  
ATOM   3365  NE2 HIS B  55      23.081  -3.904 -24.792  1.00 95.78           N  
ATOM   3366  N   LEU B  56      25.507  -2.442 -18.662  1.00 97.17           N  
ATOM   3367  H   LEU B  56      24.973  -3.290 -18.539  1.00 97.17           H  
ATOM   3368  CA  LEU B  56      26.039  -1.769 -17.471  1.00 97.17           C  
ATOM   3369  HA  LEU B  56      25.730  -0.724 -17.486  1.00 97.17           H  
ATOM   3370  C   LEU B  56      27.578  -1.775 -17.443  1.00 97.17           C  
ATOM   3371  CB  LEU B  56      25.482  -2.451 -16.208  1.00 97.17           C  
ATOM   3372  HB2 LEU B  56      26.043  -2.086 -15.348  1.00 97.17           H  
ATOM   3373  HB3 LEU B  56      25.670  -3.522 -16.282  1.00 97.17           H  
ATOM   3374  O   LEU B  56      28.192  -0.736 -17.204  1.00 97.17           O  
ATOM   3375  CG  LEU B  56      23.984  -2.231 -15.934  1.00 97.17           C  
ATOM   3376  HG  LEU B  56      23.394  -2.455 -16.823  1.00 97.17           H  
ATOM   3377  CD1 LEU B  56      23.562  -3.173 -14.804  1.00 97.17           C  
ATOM   3378 HD11 LEU B  56      22.553  -2.933 -14.470  1.00 97.17           H  
ATOM   3379 HD12 LEU B  56      24.256  -3.100 -13.967  1.00 97.17           H  
ATOM   3380 HD13 LEU B  56      23.561  -4.197 -15.178  1.00 97.17           H  
ATOM   3381  CD2 LEU B  56      23.688  -0.791 -15.510  1.00 97.17           C  
ATOM   3382 HD21 LEU B  56      23.911  -0.113 -16.333  1.00 97.17           H  
ATOM   3383 HD22 LEU B  56      24.294  -0.522 -14.644  1.00 97.17           H  
ATOM   3384 HD23 LEU B  56      22.630  -0.697 -15.265  1.00 97.17           H  
ATOM   3385  N   ALA B  57      28.203  -2.924 -17.709  1.00 96.69           N  
ATOM   3386  H   ALA B  57      27.636  -3.742 -17.875  1.00 96.69           H  
ATOM   3387  CA  ALA B  57      29.655  -3.103 -17.685  1.00 96.69           C  
ATOM   3388  HA  ALA B  57      30.041  -2.691 -16.752  1.00 96.69           H  
ATOM   3389  C   ALA B  57      30.371  -2.376 -18.839  1.00 96.69           C  
ATOM   3390  CB  ALA B  57      29.943  -4.608 -17.702  1.00 96.69           C  
ATOM   3391  HB1 ALA B  57      31.018  -4.777 -17.638  1.00 96.69           H  
ATOM   3392  HB2 ALA B  57      29.562  -5.051 -18.622  1.00 96.69           H  
ATOM   3393  HB3 ALA B  57      29.458  -5.085 -16.850  1.00 96.69           H  
ATOM   3394  O   ALA B  57      31.461  -1.838 -18.647  1.00 96.69           O  
ATOM   3395  N   GLU B  58      29.746  -2.307 -20.019  1.00 95.63           N  
ATOM   3396  H   GLU B  58      28.893  -2.835 -20.136  1.00 95.63           H  
ATOM   3397  CA  GLU B  58      30.212  -1.515 -21.167  1.00 95.63           C  
ATOM   3398  HA  GLU B  58      31.289  -1.645 -21.270  1.00 95.63           H  
ATOM   3399  C   GLU B  58      29.981  -0.000 -20.983  1.00 95.63           C  
ATOM   3400  CB  GLU B  58      29.541  -2.028 -22.462  1.00 95.63           C  
ATOM   3401  HB2 GLU B  58      28.463  -2.068 -22.310  1.00 95.63           H  
ATOM   3402  HB3 GLU B  58      29.741  -1.326 -23.271  1.00 95.63           H  
ATOM   3403  O   GLU B  58      30.446   0.792 -21.802  1.00 95.63           O  
ATOM   3404  CG  GLU B  58      30.070  -3.411 -22.896  1.00 95.63           C  
ATOM   3405  HG2 GLU B  58      31.124  -3.305 -23.153  1.00 95.63           H  
ATOM   3406  HG3 GLU B  58      30.012  -4.101 -22.054  1.00 95.63           H  
ATOM   3407  CD  GLU B  58      29.326  -4.040 -24.094  1.00 95.63           C  
ATOM   3408  OE1 GLU B  58      29.700  -5.177 -24.473  1.00 95.63           O  
ATOM   3409  OE2 GLU B  58      28.370  -3.431 -24.631  1.00 95.63           O  
ATOM   3410  N   GLY B  59      29.279   0.424 -19.922  1.00 95.69           N  
ATOM   3411  H   GLY B  59      28.940  -0.264 -19.265  1.00 95.69           H  
ATOM   3412  CA  GLY B  59      28.941   1.830 -19.681  1.00 95.69           C  
ATOM   3413  HA2 GLY B  59      28.486   1.915 -18.694  1.00 95.69           H  
ATOM   3414  HA3 GLY B  59      29.851   2.430 -19.703  1.00 95.69           H  
ATOM   3415  C   GLY B  59      27.962   2.397 -20.712  1.00 95.69           C  
ATOM   3416  O   GLY B  59      27.979   3.596 -20.989  1.00 95.69           O  
ATOM   3417  N   MET B  60      27.126   1.548 -21.315  1.00 95.60           N  
ATOM   3418  H   MET B  60      27.105   0.590 -20.996  1.00 95.60           H  
ATOM   3419  CA  MET B  60      26.198   1.955 -22.364  1.00 95.60           C  
ATOM   3420  HA  MET B  60      26.777   2.500 -23.110  1.00 95.60           H  
ATOM   3421  C   MET B  60      25.123   2.895 -21.806  1.00 95.60           C  
ATOM   3422  CB  MET B  60      25.590   0.716 -23.042  1.00 95.60           C  
ATOM   3423  HB2 MET B  60      24.858   0.257 -22.378  1.00 95.60           H  
ATOM   3424  HB3 MET B  60      26.386  -0.003 -23.234  1.00 95.60           H  
ATOM   3425  O   MET B  60      24.591   2.673 -20.713  1.00 95.60           O  
ATOM   3426  CG  MET B  60      24.920   1.080 -24.376  1.00 95.60           C  
ATOM   3427  HG2 MET B  60      25.664   1.541 -25.024  1.00 95.60           H  
ATOM   3428  HG3 MET B  60      24.139   1.816 -24.182  1.00 95.60           H  
ATOM   3429  SD  MET B  60      24.149  -0.289 -25.285  1.00 95.60           S  
ATOM   3430  CE  MET B  60      25.592  -1.339 -25.624  1.00 95.60           C  
ATOM   3431  HE1 MET B  60      26.042  -1.683 -24.692  1.00 95.60           H  
ATOM   3432  HE2 MET B  60      25.280  -2.210 -26.200  1.00 95.60           H  
ATOM   3433  HE3 MET B  60      26.336  -0.779 -26.190  1.00 95.60           H  
ATOM   3434  N   VAL B  61      24.781   3.926 -22.584  1.00 96.51           N  
ATOM   3435  H   VAL B  61      25.284   4.065 -23.449  1.00 96.51           H  
ATOM   3436  CA  VAL B  61      23.661   4.828 -22.298  1.00 96.51           C  
ATOM   3437  HA  VAL B  61      23.171   4.485 -21.386  1.00 96.51           H  
ATOM   3438  C   VAL B  61      22.646   4.768 -23.425  1.00 96.51           C  
ATOM   3439  CB  VAL B  61      24.102   6.277 -22.047  1.00 96.51           C  
ATOM   3440  HB  VAL B  61      24.535   6.691 -22.958  1.00 96.51           H  
ATOM   3441  O   VAL B  61      22.966   5.034 -24.584  1.00 96.51           O  
ATOM   3442  CG1 VAL B  61      22.891   7.131 -21.630  1.00 96.51           C  
ATOM   3443 HG11 VAL B  61      22.274   7.359 -22.500  1.00 96.51           H  
ATOM   3444 HG12 VAL B  61      23.204   8.054 -21.142  1.00 96.51           H  
ATOM   3445 HG13 VAL B  61      22.286   6.583 -20.909  1.00 96.51           H  
ATOM   3446  CG2 VAL B  61      25.152   6.343 -20.941  1.00 96.51           C  
ATOM   3447 HG21 VAL B  61      25.401   7.373 -20.686  1.00 96.51           H  
ATOM   3448 HG22 VAL B  61      26.064   5.837 -21.258  1.00 96.51           H  
ATOM   3449 HG23 VAL B  61      24.755   5.845 -20.057  1.00 96.51           H  
ATOM   3450  N   VAL B  62      21.406   4.447 -23.077  1.00 95.85           N  
ATOM   3451  H   VAL B  62      21.216   4.272 -22.100  1.00 95.85           H  
ATOM   3452  CA  VAL B  62      20.291   4.366 -24.010  1.00 95.85           C  
ATOM   3453  HA  VAL B  62      20.688   4.207 -25.013  1.00 95.85           H  
ATOM   3454  C   VAL B  62      19.527   5.685 -23.994  1.00 95.85           C  
ATOM   3455  CB  VAL B  62      19.371   3.173 -23.692  1.00 95.85           C  
ATOM   3456  HB  VAL B  62      18.851   3.344 -22.749  1.00 95.85           H  
ATOM   3457  O   VAL B  62      18.868   6.029 -23.020  1.00 95.85           O  
ATOM   3458  CG1 VAL B  62      18.338   3.031 -24.820  1.00 95.85           C  
ATOM   3459 HG11 VAL B  62      17.698   2.172 -24.622  1.00 95.85           H  
ATOM   3460 HG12 VAL B  62      17.707   3.919 -24.867  1.00 95.85           H  
ATOM   3461 HG13 VAL B  62      18.841   2.889 -25.777  1.00 95.85           H  
ATOM   3462  CG2 VAL B  62      20.149   1.854 -23.585  1.00 95.85           C  
ATOM   3463 HG21 VAL B  62      19.462   1.034 -23.374  1.00 95.85           H  
ATOM   3464 HG22 VAL B  62      20.858   1.900 -22.758  1.00 95.85           H  
ATOM   3465 HG23 VAL B  62      20.692   1.651 -24.508  1.00 95.85           H  
ATOM   3466  N   SER B  63      19.588   6.415 -25.104  1.00 96.11           N  
ATOM   3467  H   SER B  63      20.223   6.127 -25.835  1.00 96.11           H  
ATOM   3468  CA  SER B  63      18.682   7.527 -25.392  1.00 96.11           C  
ATOM   3469  HA  SER B  63      17.726   7.344 -24.901  1.00 96.11           H  
ATOM   3470  C   SER B  63      18.459   7.602 -26.898  1.00 96.11           C  
ATOM   3471  CB  SER B  63      19.242   8.837 -24.838  1.00 96.11           C  
ATOM   3472  HB2 SER B  63      19.416   8.721 -23.768  1.00 96.11           H  
ATOM   3473  HB3 SER B  63      20.186   9.071 -25.330  1.00 96.11           H  
ATOM   3474  O   SER B  63      19.388   7.849 -27.671  1.00 96.11           O  
ATOM   3475  OG  SER B  63      18.322   9.888 -25.047  1.00 96.11           O  
ATOM   3476  HG  SER B  63      18.000  10.170 -24.188  1.00 96.11           H  
ATOM   3477  N   THR B  64      17.232   7.328 -27.331  1.00 94.85           N  
ATOM   3478  H   THR B  64      16.507   7.178 -26.643  1.00 94.85           H  
ATOM   3479  CA  THR B  64      16.815   7.323 -28.738  1.00 94.85           C  
ATOM   3480  HA  THR B  64      17.652   7.634 -29.364  1.00 94.85           H  
ATOM   3481  C   THR B  64      15.695   8.330 -28.944  1.00 94.85           C  
ATOM   3482  CB  THR B  64      16.374   5.925 -29.214  1.00 94.85           C  
ATOM   3483  HB  THR B  64      16.173   5.977 -30.283  1.00 94.85           H  
ATOM   3484  O   THR B  64      15.061   8.767 -27.985  1.00 94.85           O  
ATOM   3485  CG2 THR B  64      17.450   4.859 -28.994  1.00 94.85           C  
ATOM   3486 HG21 THR B  64      17.088   3.900 -29.365  1.00 94.85           H  
ATOM   3487 HG22 THR B  64      17.679   4.762 -27.933  1.00 94.85           H  
ATOM   3488 HG23 THR B  64      18.355   5.135 -29.536  1.00 94.85           H  
ATOM   3489  OG1 THR B  64      15.198   5.484 -28.578  1.00 94.85           O  
ATOM   3490  HG1 THR B  64      14.466   6.006 -28.916  1.00 94.85           H  
ATOM   3491  N   GLU B  65      15.403   8.684 -30.197  1.00 94.29           N  
ATOM   3492  H   GLU B  65      15.914   8.285 -30.971  1.00 94.29           H  
ATOM   3493  CA  GLU B  65      14.114   9.319 -30.486  1.00 94.29           C  
ATOM   3494  HA  GLU B  65      14.023  10.215 -29.872  1.00 94.29           H  
ATOM   3495  C   GLU B  65      12.952   8.396 -30.097  1.00 94.29           C  
ATOM   3496  CB  GLU B  65      13.989   9.741 -31.958  1.00 94.29           C  
ATOM   3497  HB2 GLU B  65      12.946   9.985 -32.155  1.00 94.29           H  
ATOM   3498  HB3 GLU B  65      14.285   8.917 -32.607  1.00 94.29           H  
ATOM   3499  O   GLU B  65      13.097   7.168 -30.042  1.00 94.29           O  
ATOM   3500  CG  GLU B  65      14.834  10.986 -32.263  1.00 94.29           C  
ATOM   3501  HG2 GLU B  65      15.889  10.716 -32.217  1.00 94.29           H  
ATOM   3502  HG3 GLU B  65      14.649  11.730 -31.488  1.00 94.29           H  
ATOM   3503  CD  GLU B  65      14.523  11.617 -33.631  1.00 94.29           C  
ATOM   3504  OE1 GLU B  65      15.035  12.738 -33.852  1.00 94.29           O  
ATOM   3505  OE2 GLU B  65      13.818  10.987 -34.453  1.00 94.29           O  
ATOM   3506  N   VAL B  66      11.798   9.009 -29.836  1.00 93.96           N  
ATOM   3507  H   VAL B  66      11.785  10.019 -29.846  1.00 93.96           H  
ATOM   3508  CA  VAL B  66      10.526   8.305 -29.659  1.00 93.96           C  
ATOM   3509  HA  VAL B  66      10.586   7.696 -28.757  1.00 93.96           H  
ATOM   3510  C   VAL B  66      10.245   7.420 -30.883  1.00 93.96           C  
ATOM   3511  CB  VAL B  66       9.376   9.306 -29.470  1.00 93.96           C  
ATOM   3512  HB  VAL B  66       9.383  10.014 -30.299  1.00 93.96           H  
ATOM   3513  O   VAL B  66      10.256   7.923 -32.011  1.00 93.96           O  
ATOM   3514  CG1 VAL B  66       8.013   8.605 -29.441  1.00 93.96           C  
ATOM   3515 HG11 VAL B  66       7.238   9.356 -29.287  1.00 93.96           H  
ATOM   3516 HG12 VAL B  66       7.976   7.869 -28.638  1.00 93.96           H  
ATOM   3517 HG13 VAL B  66       7.799   8.128 -30.397  1.00 93.96           H  
ATOM   3518  CG2 VAL B  66       9.532  10.088 -28.160  1.00 93.96           C  
ATOM   3519 HG21 VAL B  66       9.281   9.455 -27.310  1.00 93.96           H  
ATOM   3520 HG22 VAL B  66       8.860  10.946 -28.174  1.00 93.96           H  
ATOM   3521 HG23 VAL B  66      10.549  10.461 -28.040  1.00 93.96           H  
ATOM   3522  N   PRO B  67       9.938   6.122 -30.696  1.00 92.22           N  
ATOM   3523  CA  PRO B  67       9.548   5.247 -31.792  1.00 92.22           C  
ATOM   3524  HA  PRO B  67      10.399   5.159 -32.468  1.00 92.22           H  
ATOM   3525  C   PRO B  67       8.337   5.791 -32.562  1.00 92.22           C  
ATOM   3526  CB  PRO B  67       9.294   3.881 -31.149  1.00 92.22           C  
ATOM   3527  HB2 PRO B  67       9.531   3.063 -31.829  1.00 92.22           H  
ATOM   3528  HB3 PRO B  67       8.261   3.812 -30.808  1.00 92.22           H  
ATOM   3529  O   PRO B  67       7.251   5.984 -32.010  1.00 92.22           O  
ATOM   3530  CG  PRO B  67      10.221   3.892 -29.937  1.00 92.22           C  
ATOM   3531  HG2 PRO B  67      11.238   3.657 -30.250  1.00 92.22           H  
ATOM   3532  HG3 PRO B  67       9.894   3.204 -29.157  1.00 92.22           H  
ATOM   3533  CD  PRO B  67      10.151   5.347 -29.484  1.00 92.22           C  
ATOM   3534  HD2 PRO B  67       9.322   5.494 -28.792  1.00 92.22           H  
ATOM   3535  HD3 PRO B  67      11.095   5.617 -29.011  1.00 92.22           H  
ATOM   3536  N   ALA B  68       8.522   6.023 -33.865  1.00 89.62           N  
ATOM   3537  H   ALA B  68       9.461   5.915 -34.222  1.00 89.62           H  
ATOM   3538  CA  ALA B  68       7.529   6.659 -34.736  1.00 89.62           C  
ATOM   3539  HA  ALA B  68       7.268   7.625 -34.303  1.00 89.62           H  
ATOM   3540  C   ALA B  68       6.220   5.859 -34.888  1.00 89.62           C  
ATOM   3541  CB  ALA B  68       8.184   6.891 -36.104  1.00 89.62           C  
ATOM   3542  HB1 ALA B  68       7.487   7.420 -36.754  1.00 89.62           H  
ATOM   3543  HB2 ALA B  68       8.445   5.936 -36.558  1.00 89.62           H  
ATOM   3544  HB3 ALA B  68       9.083   7.495 -35.983  1.00 89.62           H  
ATOM   3545  O   ALA B  68       5.216   6.394 -35.354  1.00 89.62           O  
ATOM   3546  N   ASP B  69       6.228   4.583 -34.500  1.00 85.36           N  
ATOM   3547  H   ASP B  69       7.062   4.224 -34.057  1.00 85.36           H  
ATOM   3548  CA  ASP B  69       5.058   3.709 -34.459  1.00 85.36           C  
ATOM   3549  HA  ASP B  69       4.476   3.872 -35.365  1.00 85.36           H  
ATOM   3550  C   ASP B  69       4.135   4.007 -33.255  1.00 85.36           C  
ATOM   3551  CB  ASP B  69       5.568   2.260 -34.463  1.00 85.36           C  
ATOM   3552  HB2 ASP B  69       6.405   2.163 -35.153  1.00 85.36           H  
ATOM   3553  HB3 ASP B  69       4.779   1.605 -34.833  1.00 85.36           H  
ATOM   3554  O   ASP B  69       3.006   3.517 -33.212  1.00 85.36           O  
ATOM   3555  CG  ASP B  69       6.004   1.830 -33.062  1.00 85.36           C  
ATOM   3556  OD1 ASP B  69       7.005   2.399 -32.586  1.00 85.36           O  
ATOM   3557  OD2 ASP B  69       5.270   1.014 -32.456  1.00 85.36           O  
ATOM   3558  N   ARG B  70       4.599   4.820 -32.296  1.00 89.05           N  
ATOM   3559  H   ARG B  70       5.561   5.116 -32.374  1.00 89.05           H  
ATOM   3560  CA  ARG B  70       3.819   5.339 -31.165  1.00 89.05           C  
ATOM   3561  HA  ARG B  70       2.979   4.670 -30.978  1.00 89.05           H  
ATOM   3562  C   ARG B  70       3.244   6.706 -31.518  1.00 89.05           C  
ATOM   3563  CB  ARG B  70       4.700   5.423 -29.908  1.00 89.05           C  
ATOM   3564  HB2 ARG B  70       4.094   5.744 -29.060  1.00 89.05           H  
ATOM   3565  HB3 ARG B  70       5.474   6.174 -30.066  1.00 89.05           H  
ATOM   3566  O   ARG B  70       2.029   6.878 -31.608  1.00 89.05           O  
ATOM   3567  CG  ARG B  70       5.379   4.095 -29.563  1.00 89.05           C  
ATOM   3568  HG2 ARG B  70       4.648   3.394 -29.159  1.00 89.05           H  
ATOM   3569  HG3 ARG B  70       5.850   3.654 -30.442  1.00 89.05           H  
ATOM   3570  CD  ARG B  70       6.465   4.377 -28.538  1.00 89.05           C  
ATOM   3571  HD2 ARG B  70       5.991   4.772 -27.640  1.00 89.05           H  
ATOM   3572  HD3 ARG B  70       7.142   5.134 -28.933  1.00 89.05           H  
ATOM   3573  NE  ARG B  70       7.230   3.155 -28.259  1.00 89.05           N  
ATOM   3574  HE  ARG B  70       7.421   2.533 -29.031  1.00 89.05           H  
ATOM   3575  NH1 ARG B  70       7.486   3.549 -26.043  1.00 89.05           N  
ATOM   3576 HH11 ARG B  70       7.612   3.082 -25.156  1.00 89.05           H  
ATOM   3577 HH12 ARG B  70       6.809   4.298 -26.046  1.00 89.05           H  
ATOM   3578  NH2 ARG B  70       8.398   1.736 -26.908  1.00 89.05           N  
ATOM   3579 HH21 ARG B  70       8.736   1.566 -25.971  1.00 89.05           H  
ATOM   3580 HH22 ARG B  70       8.721   1.141 -27.657  1.00 89.05           H  
ATOM   3581  CZ  ARG B  70       7.704   2.818 -27.082  1.00 89.05           C  
ATOM   3582  N   TRP B  71       4.126   7.675 -31.724  1.00 86.99           N  
ATOM   3583  H   TRP B  71       5.108   7.454 -31.634  1.00 86.99           H  
ATOM   3584  CA  TRP B  71       3.797   9.017 -32.179  1.00 86.99           C  
ATOM   3585  HA  TRP B  71       3.000   8.945 -32.919  1.00 86.99           H  
ATOM   3586  C   TRP B  71       5.011   9.630 -32.873  1.00 86.99           C  
ATOM   3587  CB  TRP B  71       3.285   9.888 -31.017  1.00 86.99           C  
ATOM   3588  HB2 TRP B  71       3.122  10.899 -31.389  1.00 86.99           H  
ATOM   3589  HB3 TRP B  71       2.307   9.509 -30.719  1.00 86.99           H  
ATOM   3590  O   TRP B  71       6.158   9.281 -32.598  1.00 86.99           O  
ATOM   3591  CG  TRP B  71       4.127   9.981 -29.777  1.00 86.99           C  
ATOM   3592  CD1 TRP B  71       4.080   9.122 -28.733  1.00 86.99           C  
ATOM   3593  HD1 TRP B  71       3.445   8.249 -28.681  1.00 86.99           H  
ATOM   3594  CD2 TRP B  71       5.060  11.036 -29.376  1.00 86.99           C  
ATOM   3595  CE2 TRP B  71       5.512  10.755 -28.049  1.00 86.99           C  
ATOM   3596  CE3 TRP B  71       5.525  12.234 -29.965  1.00 86.99           C  
ATOM   3597  HE3 TRP B  71       5.178  12.509 -30.950  1.00 86.99           H  
ATOM   3598  NE1 TRP B  71       4.899   9.568 -27.716  1.00 86.99           N  
ATOM   3599  HE1 TRP B  71       4.969   9.125 -26.811  1.00 86.99           H  
ATOM   3600  CH2 TRP B  71       6.834  12.777 -27.968  1.00 86.99           C  
ATOM   3601  HH2 TRP B  71       7.506  13.440 -27.443  1.00 86.99           H  
ATOM   3602  CZ2 TRP B  71       6.391  11.596 -27.356  1.00 86.99           C  
ATOM   3603  HZ2 TRP B  71       6.721  11.341 -26.360  1.00 86.99           H  
ATOM   3604  CZ3 TRP B  71       6.392  13.097 -29.262  1.00 86.99           C  
ATOM   3605  HZ3 TRP B  71       6.719  14.027 -29.703  1.00 86.99           H  
ATOM   3606  N   ARG B  72       4.762  10.540 -33.813  1.00 91.21           N  
ATOM   3607  H   ARG B  72       3.806  10.821 -33.975  1.00 91.21           H  
ATOM   3608  CA  ARG B  72       5.819  11.252 -34.531  1.00 91.21           C  
ATOM   3609  HA  ARG B  72       6.657  10.580 -34.718  1.00 91.21           H  
ATOM   3610  C   ARG B  72       6.333  12.407 -33.688  1.00 91.21           C  
ATOM   3611  CB  ARG B  72       5.260  11.767 -35.857  1.00 91.21           C  
ATOM   3612  HB2 ARG B  72       5.778  12.685 -36.134  1.00 91.21           H  
ATOM   3613  HB3 ARG B  72       4.200  11.993 -35.736  1.00 91.21           H  
ATOM   3614  O   ARG B  72       5.618  13.387 -33.505  1.00 91.21           O  
ATOM   3615  CG  ARG B  72       5.445  10.755 -36.982  1.00 91.21           C  
ATOM   3616  HG2 ARG B  72       4.937   9.819 -36.745  1.00 91.21           H  
ATOM   3617  HG3 ARG B  72       6.511  10.568 -37.111  1.00 91.21           H  
ATOM   3618  CD  ARG B  72       4.864  11.358 -38.260  1.00 91.21           C  
ATOM   3619  HD2 ARG B  72       3.785  11.208 -38.265  1.00 91.21           H  
ATOM   3620  HD3 ARG B  72       5.053  12.431 -38.262  1.00 91.21           H  
ATOM   3621  NE  ARG B  72       5.486  10.762 -39.455  1.00 91.21           N  
ATOM   3622  HE  ARG B  72       6.131  10.001 -39.300  1.00 91.21           H  
ATOM   3623  NH1 ARG B  72       4.478  12.162 -40.950  1.00 91.21           N  
ATOM   3624 HH11 ARG B  72       4.008  12.598 -40.170  1.00 91.21           H  
ATOM   3625 HH12 ARG B  72       4.374  12.553 -41.876  1.00 91.21           H  
ATOM   3626  NH2 ARG B  72       6.013  10.695 -41.666  1.00 91.21           N  
ATOM   3627 HH21 ARG B  72       6.692   9.973 -41.472  1.00 91.21           H  
ATOM   3628 HH22 ARG B  72       5.892  11.057 -42.601  1.00 91.21           H  
ATOM   3629  CZ  ARG B  72       5.321  11.205 -40.684  1.00 91.21           C  
ATOM   3630  N   ALA B  73       7.585  12.324 -33.243  1.00 89.23           N  
ATOM   3631  H   ALA B  73       8.077  11.447 -33.342  1.00 89.23           H  
ATOM   3632  CA  ALA B  73       8.203  13.363 -32.422  1.00 89.23           C  
ATOM   3633  HA  ALA B  73       7.688  13.389 -31.462  1.00 89.23           H  
ATOM   3634  C   ALA B  73       8.088  14.773 -33.037  1.00 89.23           C  
ATOM   3635  CB  ALA B  73       9.658  12.968 -32.157  1.00 89.23           C  
ATOM   3636  HB1 ALA B  73      10.106  13.712 -31.498  1.00 89.23           H  
ATOM   3637  HB2 ALA B  73      10.224  12.926 -33.087  1.00 89.23           H  
ATOM   3638  HB3 ALA B  73       9.701  11.997 -31.663  1.00 89.23           H  
ATOM   3639  O   ALA B  73       7.715  15.718 -32.348  1.00 89.23           O  
ATOM   3640  N   ALA B  74       8.308  14.902 -34.350  1.00 90.19           N  
ATOM   3641  H   ALA B  74       8.618  14.085 -34.857  1.00 90.19           H  
ATOM   3642  CA  ALA B  74       8.244  16.175 -35.076  1.00 90.19           C  
ATOM   3643  HA  ALA B  74       8.977  16.856 -34.643  1.00 90.19           H  
ATOM   3644  C   ALA B  74       6.877  16.890 -35.016  1.00 90.19           C  
ATOM   3645  CB  ALA B  74       8.637  15.896 -36.532  1.00 90.19           C  
ATOM   3646  HB1 ALA B  74       9.629  15.445 -36.571  1.00 90.19           H  
ATOM   3647  HB2 ALA B  74       8.654  16.835 -37.085  1.00 90.19           H  
ATOM   3648  HB3 ALA B  74       7.908  15.229 -36.993  1.00 90.19           H  
ATOM   3649  O   ALA B  74       6.828  18.115 -35.123  1.00 90.19           O  
ATOM   3650  N   ASP B  75       5.777  16.156 -34.824  1.00 92.20           N  
ATOM   3651  H   ASP B  75       5.859  15.158 -34.690  1.00 92.20           H  
ATOM   3652  CA  ASP B  75       4.433  16.746 -34.784  1.00 92.20           C  
ATOM   3653  HA  ASP B  75       4.366  17.509 -35.560  1.00 92.20           H  
ATOM   3654  C   ASP B  75       4.164  17.453 -33.435  1.00 92.20           C  
ATOM   3655  CB  ASP B  75       3.376  15.668 -35.115  1.00 92.20           C  
ATOM   3656  HB2 ASP B  75       2.389  16.127 -35.058  1.00 92.20           H  
ATOM   3657  HB3 ASP B  75       3.421  14.888 -34.355  1.00 92.20           H  
ATOM   3658  O   ASP B  75       3.329  18.355 -33.368  1.00 92.20           O  
ATOM   3659  CG  ASP B  75       3.521  15.015 -36.507  1.00 92.20           C  
ATOM   3660  OD1 ASP B  75       4.166  15.597 -37.408  1.00 92.20           O  
ATOM   3661  OD2 ASP B  75       3.000  13.889 -36.689  1.00 92.20           O  
ATOM   3662  N   TRP B  76       4.921  17.094 -32.387  1.00 93.20           N  
ATOM   3663  H   TRP B  76       5.617  16.381 -32.551  1.00 93.20           H  
ATOM   3664  CA  TRP B  76       4.761  17.560 -30.999  1.00 93.20           C  
ATOM   3665  HA  TRP B  76       3.906  18.232 -30.935  1.00 93.20           H  
ATOM   3666  C   TRP B  76       5.976  18.319 -30.451  1.00 93.20           C  
ATOM   3667  CB  TRP B  76       4.480  16.350 -30.101  1.00 93.20           C  
ATOM   3668  HB2 TRP B  76       4.382  16.691 -29.071  1.00 93.20           H  
ATOM   3669  HB3 TRP B  76       5.336  15.677 -30.145  1.00 93.20           H  
ATOM   3670  O   TRP B  76       5.870  18.969 -29.414  1.00 93.20           O  
ATOM   3671  CG  TRP B  76       3.247  15.581 -30.450  1.00 93.20           C  
ATOM   3672  CD1 TRP B  76       3.146  14.658 -31.430  1.00 93.20           C  
ATOM   3673  HD1 TRP B  76       3.958  14.369 -32.081  1.00 93.20           H  
ATOM   3674  CD2 TRP B  76       1.916  15.691 -29.865  1.00 93.20           C  
ATOM   3675  CE2 TRP B  76       1.043  14.809 -30.568  1.00 93.20           C  
ATOM   3676  CE3 TRP B  76       1.356  16.450 -28.816  1.00 93.20           C  
ATOM   3677  HE3 TRP B  76       1.980  17.151 -28.282  1.00 93.20           H  
ATOM   3678  NE1 TRP B  76       1.844  14.211 -31.517  1.00 93.20           N  
ATOM   3679  HE1 TRP B  76       1.519  13.585 -32.240  1.00 93.20           H  
ATOM   3680  CH2 TRP B  76      -0.838  15.440 -29.182  1.00 93.20           C  
ATOM   3681  HH2 TRP B  76      -1.883  15.363 -28.920  1.00 93.20           H  
ATOM   3682  CZ2 TRP B  76      -0.316  14.680 -30.243  1.00 93.20           C  
ATOM   3683  HZ2 TRP B  76      -0.951  14.008 -30.801  1.00 93.20           H  
ATOM   3684  CZ3 TRP B  76      -0.003  16.322 -28.473  1.00 93.20           C  
ATOM   3685  HZ3 TRP B  76      -0.408  16.928 -27.676  1.00 93.20           H  
ATOM   3686  N   TYR B  77       7.129  18.248 -31.118  1.00 94.57           N  
ATOM   3687  H   TYR B  77       7.191  17.637 -31.920  1.00 94.57           H  
ATOM   3688  CA  TYR B  77       8.345  18.913 -30.661  1.00 94.57           C  
ATOM   3689  HA  TYR B  77       8.457  18.678 -29.602  1.00 94.57           H  
ATOM   3690  C   TYR B  77       8.252  20.438 -30.818  1.00 94.57           C  
ATOM   3691  CB  TYR B  77       9.570  18.329 -31.376  1.00 94.57           C  
ATOM   3692  HB2 TYR B  77       9.571  17.248 -31.238  1.00 94.57           H  
ATOM   3693  HB3 TYR B  77       9.483  18.526 -32.444  1.00 94.57           H  
ATOM   3694  O   TYR B  77       7.854  20.925 -31.880  1.00 94.57           O  
ATOM   3695  CG  TYR B  77      10.899  18.861 -30.871  1.00 94.57           C  
ATOM   3696  CD1 TYR B  77      11.570  19.877 -31.580  1.00 94.57           C  
ATOM   3697  HD1 TYR B  77      11.119  20.296 -32.468  1.00 94.57           H  
ATOM   3698  CD2 TYR B  77      11.466  18.336 -29.693  1.00 94.57           C  
ATOM   3699  HD2 TYR B  77      10.935  17.586 -29.126  1.00 94.57           H  
ATOM   3700  CE1 TYR B  77      12.812  20.360 -31.123  1.00 94.57           C  
ATOM   3701  HE1 TYR B  77      13.319  21.145 -31.664  1.00 94.57           H  
ATOM   3702  CE2 TYR B  77      12.720  18.799 -29.248  1.00 94.57           C  
ATOM   3703  HE2 TYR B  77      13.174  18.400 -28.354  1.00 94.57           H  
ATOM   3704  OH  TYR B  77      14.591  20.271 -29.513  1.00 94.57           O  
ATOM   3705  HH  TYR B  77      14.908  21.016 -30.029  1.00 94.57           H  
ATOM   3706  CZ  TYR B  77      13.389  19.817 -29.954  1.00 94.57           C  
ATOM   3707  N   ASP B  78       8.639  21.176 -29.781  1.00 94.27           N  
ATOM   3708  H   ASP B  78       8.855  20.698 -28.918  1.00 94.27           H  
ATOM   3709  CA  ASP B  78       9.034  22.588 -29.839  1.00 94.27           C  
ATOM   3710  HA  ASP B  78       9.495  22.774 -30.809  1.00 94.27           H  
ATOM   3711  C   ASP B  78      10.047  22.855 -28.708  1.00 94.27           C  
ATOM   3712  CB  ASP B  78       7.825  23.528 -29.707  1.00 94.27           C  
ATOM   3713  HB2 ASP B  78       7.029  23.170 -30.359  1.00 94.27           H  
ATOM   3714  HB3 ASP B  78       7.459  23.527 -28.680  1.00 94.27           H  
ATOM   3715  O   ASP B  78       9.764  22.493 -27.566  1.00 94.27           O  
ATOM   3716  CG  ASP B  78       8.185  24.960 -30.115  1.00 94.27           C  
ATOM   3717  OD1 ASP B  78       9.120  25.529 -29.507  1.00 94.27           O  
ATOM   3718  OD2 ASP B  78       7.572  25.445 -31.093  1.00 94.27           O  
ATOM   3719  N   PRO B  79      11.234  23.429 -28.983  1.00 91.67           N  
ATOM   3720  CA  PRO B  79      12.258  23.642 -27.963  1.00 91.67           C  
ATOM   3721  HA  PRO B  79      12.449  22.702 -27.445  1.00 91.67           H  
ATOM   3722  C   PRO B  79      11.897  24.690 -26.895  1.00 91.67           C  
ATOM   3723  CB  PRO B  79      13.516  24.043 -28.740  1.00 91.67           C  
ATOM   3724  HB2 PRO B  79      14.164  24.710 -28.170  1.00 91.67           H  
ATOM   3725  HB3 PRO B  79      14.061  23.145 -29.032  1.00 91.67           H  
ATOM   3726  O   PRO B  79      12.613  24.760 -25.896  1.00 91.67           O  
ATOM   3727  CG  PRO B  79      12.950  24.726 -29.983  1.00 91.67           C  
ATOM   3728  HG2 PRO B  79      13.655  24.711 -30.814  1.00 91.67           H  
ATOM   3729  HG3 PRO B  79      12.656  25.747 -29.741  1.00 91.67           H  
ATOM   3730  CD  PRO B  79      11.707  23.893 -30.278  1.00 91.67           C  
ATOM   3731  HD2 PRO B  79      11.970  23.034 -30.895  1.00 91.67           H  
ATOM   3732  HD3 PRO B  79      10.964  24.505 -30.790  1.00 91.67           H  
ATOM   3733  N   ASP B  80      10.849  25.508 -27.068  1.00 88.07           N  
ATOM   3734  H   ASP B  80      10.272  25.415 -27.892  1.00 88.07           H  
ATOM   3735  CA  ASP B  80      10.373  26.420 -26.019  1.00 88.07           C  
ATOM   3736  HA  ASP B  80      11.233  26.726 -25.424  1.00 88.07           H  
ATOM   3737  C   ASP B  80       9.338  25.725 -25.099  1.00 88.07           C  
ATOM   3738  CB  ASP B  80       9.843  27.731 -26.627  1.00 88.07           C  
ATOM   3739  HB2 ASP B  80       8.999  27.510 -27.281  1.00 88.07           H  
ATOM   3740  HB3 ASP B  80      10.631  28.166 -27.242  1.00 88.07           H  
ATOM   3741  O   ASP B  80       8.219  25.440 -25.535  1.00 88.07           O  
ATOM   3742  CG  ASP B  80       9.431  28.773 -25.568  1.00 88.07           C  
ATOM   3743  OD1 ASP B  80       9.578  28.498 -24.349  1.00 88.07           O  
ATOM   3744  OD2 ASP B  80       9.022  29.888 -25.963  1.00 88.07           O  
ATOM   3745  N   PRO B  81       9.643  25.501 -23.799  1.00 81.31           N  
ATOM   3746  CA  PRO B  81       8.710  24.887 -22.848  1.00 81.31           C  
ATOM   3747  HA  PRO B  81       8.399  23.919 -23.242  1.00 81.31           H  
ATOM   3748  C   PRO B  81       7.449  25.718 -22.557  1.00 81.31           C  
ATOM   3749  CB  PRO B  81       9.505  24.690 -21.549  1.00 81.31           C  
ATOM   3750  HB2 PRO B  81       9.313  23.710 -21.111  1.00 81.31           H  
ATOM   3751  HB3 PRO B  81       9.244  25.469 -20.833  1.00 81.31           H  
ATOM   3752  O   PRO B  81       6.587  25.269 -21.803  1.00 81.31           O  
ATOM   3753  CG  PRO B  81      10.971  24.854 -21.941  1.00 81.31           C  
ATOM   3754  HG2 PRO B  81      11.387  23.899 -22.263  1.00 81.31           H  
ATOM   3755  HG3 PRO B  81      11.566  25.272 -21.129  1.00 81.31           H  
ATOM   3756  CD  PRO B  81      10.905  25.793 -23.136  1.00 81.31           C  
ATOM   3757  HD2 PRO B  81      11.767  25.606 -23.776  1.00 81.31           H  
ATOM   3758  HD3 PRO B  81      10.904  26.830 -22.799  1.00 81.31           H  
ATOM   3759  N   GLU B  82       7.374  26.958 -23.051  1.00 75.01           N  
ATOM   3760  H   GLU B  82       8.134  27.295 -23.624  1.00 75.01           H  
ATOM   3761  CA  GLU B  82       6.201  27.830 -22.927  1.00 75.01           C  
ATOM   3762  HA  GLU B  82       5.684  27.605 -21.994  1.00 75.01           H  
ATOM   3763  C   GLU B  82       5.166  27.633 -24.047  1.00 75.01           C  
ATOM   3764  CB  GLU B  82       6.651  29.302 -22.892  1.00 75.01           C  
ATOM   3765  HB2 GLU B  82       7.240  29.504 -23.786  1.00 75.01           H  
ATOM   3766  HB3 GLU B  82       5.778  29.953 -22.943  1.00 75.01           H  
ATOM   3767  O   GLU B  82       4.092  28.226 -23.952  1.00 75.01           O  
ATOM   3768  CG  GLU B  82       7.473  29.698 -21.655  1.00 75.01           C  
ATOM   3769  HG2 GLU B  82       8.180  30.475 -21.946  1.00 75.01           H  
ATOM   3770  HG3 GLU B  82       8.056  28.855 -21.286  1.00 75.01           H  
ATOM   3771  CD  GLU B  82       6.583  30.260 -20.542  1.00 75.01           C  
ATOM   3772  OE1 GLU B  82       6.285  29.514 -19.584  1.00 75.01           O  
ATOM   3773  OE2 GLU B  82       6.227  31.462 -20.624  1.00 75.01           O  
ATOM   3774  N   VAL B  83       5.454  26.850 -25.097  1.00 82.78           N  
ATOM   3775  H   VAL B  83       6.344  26.374 -25.129  1.00 82.78           H  
ATOM   3776  CA  VAL B  83       4.500  26.607 -26.194  1.00 82.78           C  
ATOM   3777  HA  VAL B  83       3.973  27.542 -26.384  1.00 82.78           H  
ATOM   3778  C   VAL B  83       3.488  25.526 -25.776  1.00 82.78           C  
ATOM   3779  CB  VAL B  83       5.209  26.255 -27.517  1.00 82.78           C  
ATOM   3780  HB  VAL B  83       5.801  25.348 -27.393  1.00 82.78           H  
ATOM   3781  O   VAL B  83       3.887  24.378 -25.554  1.00 82.78           O  
ATOM   3782  CG1 VAL B  83       4.195  26.054 -28.653  1.00 82.78           C  
ATOM   3783 HG11 VAL B  83       3.538  25.214 -28.426  1.00 82.78           H  
ATOM   3784 HG12 VAL B  83       4.728  25.847 -29.580  1.00 82.78           H  
ATOM   3785 HG13 VAL B  83       3.590  26.952 -28.779  1.00 82.78           H  
ATOM   3786  CG2 VAL B  83       6.124  27.404 -27.960  1.00 82.78           C  
ATOM   3787 HG21 VAL B  83       6.683  27.110 -28.848  1.00 82.78           H  
ATOM   3788 HG22 VAL B  83       6.838  27.634 -27.169  1.00 82.78           H  
ATOM   3789 HG23 VAL B  83       5.540  28.299 -28.175  1.00 82.78           H  
ATOM   3790  N   PRO B  84       2.178  25.838 -25.682  1.00 78.82           N  
ATOM   3791  CA  PRO B  84       1.173  24.873 -25.240  1.00 78.82           C  
ATOM   3792  HA  PRO B  84       1.452  24.523 -24.246  1.00 78.82           H  
ATOM   3793  C   PRO B  84       1.057  23.677 -26.189  1.00 78.82           C  
ATOM   3794  CB  PRO B  84      -0.152  25.636 -25.133  1.00 78.82           C  
ATOM   3795  HB2 PRO B  84      -0.742  25.304 -24.279  1.00 78.82           H  
ATOM   3796  HB3 PRO B  84      -0.726  25.532 -26.054  1.00 78.82           H  
ATOM   3797  O   PRO B  84       1.282  23.787 -27.397  1.00 78.82           O  
ATOM   3798  CG  PRO B  84       0.291  27.087 -24.978  1.00 78.82           C  
ATOM   3799  HG2 PRO B  84       0.549  27.283 -23.937  1.00 78.82           H  
ATOM   3800  HG3 PRO B  84      -0.471  27.785 -25.325  1.00 78.82           H  
ATOM   3801  CD  PRO B  84       1.550  27.143 -25.836  1.00 78.82           C  
ATOM   3802  HD2 PRO B  84       1.281  27.293 -26.882  1.00 78.82           H  
ATOM   3803  HD3 PRO B  84       2.179  27.961 -25.485  1.00 78.82           H  
ATOM   3804  N   GLY B  85       0.707  22.509 -25.646  1.00 83.47           N  
ATOM   3805  H   GLY B  85       0.502  22.488 -24.657  1.00 83.47           H  
ATOM   3806  CA  GLY B  85       0.532  21.285 -26.435  1.00 83.47           C  
ATOM   3807  HA2 GLY B  85      -0.135  21.504 -27.269  1.00 83.47           H  
ATOM   3808  HA3 GLY B  85       0.051  20.527 -25.816  1.00 83.47           H  
ATOM   3809  C   GLY B  85       1.824  20.690 -27.020  1.00 83.47           C  
ATOM   3810  O   GLY B  85       1.751  19.679 -27.719  1.00 83.47           O  
ATOM   3811  N   ARG B  86       2.997  21.282 -26.751  1.00 89.72           N  
ATOM   3812  H   ARG B  86       2.982  22.116 -26.181  1.00 89.72           H  
ATOM   3813  CA  ARG B  86       4.307  20.847 -27.260  1.00 89.72           C  
ATOM   3814  HA  ARG B  86       4.158  20.047 -27.985  1.00 89.72           H  
ATOM   3815  C   ARG B  86       5.201  20.263 -26.166  1.00 89.72           C  
ATOM   3816  CB  ARG B  86       5.014  22.025 -27.955  1.00 89.72           C  
ATOM   3817  HB2 ARG B  86       5.101  22.850 -27.248  1.00 89.72           H  
ATOM   3818  HB3 ARG B  86       6.027  21.724 -28.221  1.00 89.72           H  
ATOM   3819  O   ARG B  86       4.996  20.475 -24.975  1.00 89.72           O  
ATOM   3820  CG  ARG B  86       4.315  22.536 -29.224  1.00 89.72           C  
ATOM   3821  HG2 ARG B  86       4.791  23.470 -29.524  1.00 89.72           H  
ATOM   3822  HG3 ARG B  86       3.261  22.730 -29.024  1.00 89.72           H  
ATOM   3823  CD  ARG B  86       4.459  21.543 -30.375  1.00 89.72           C  
ATOM   3824  HD2 ARG B  86       3.990  20.602 -30.089  1.00 89.72           H  
ATOM   3825  HD3 ARG B  86       5.522  21.369 -30.543  1.00 89.72           H  
ATOM   3826  NE  ARG B  86       3.816  22.029 -31.605  1.00 89.72           N  
ATOM   3827  HE  ARG B  86       2.997  22.607 -31.478  1.00 89.72           H  
ATOM   3828  NH1 ARG B  86       5.206  20.974 -33.112  1.00 89.72           N  
ATOM   3829 HH11 ARG B  86       5.351  20.524 -34.004  1.00 89.72           H  
ATOM   3830 HH12 ARG B  86       5.960  20.964 -32.440  1.00 89.72           H  
ATOM   3831  NH2 ARG B  86       3.257  21.824 -33.791  1.00 89.72           N  
ATOM   3832 HH21 ARG B  86       2.358  22.225 -33.567  1.00 89.72           H  
ATOM   3833 HH22 ARG B  86       3.421  21.355 -34.671  1.00 89.72           H  
ATOM   3834  CZ  ARG B  86       4.103  21.612 -32.824  1.00 89.72           C  
ATOM   3835  N   THR B  87       6.219  19.520 -26.585  1.00 93.46           N  
ATOM   3836  H   THR B  87       6.321  19.390 -27.581  1.00 93.46           H  
ATOM   3837  CA  THR B  87       7.302  19.041 -25.720  1.00 93.46           C  
ATOM   3838  HA  THR B  87       7.201  19.516 -24.744  1.00 93.46           H  
ATOM   3839  C   THR B  87       8.653  19.466 -26.283  1.00 93.46           C  
ATOM   3840  CB  THR B  87       7.219  17.522 -25.486  1.00 93.46           C  
ATOM   3841  HB  THR B  87       6.304  17.309 -24.934  1.00 93.46           H  
ATOM   3842  O   THR B  87       8.901  19.337 -27.478  1.00 93.46           O  
ATOM   3843  CG2 THR B  87       7.210  16.676 -26.762  1.00 93.46           C  
ATOM   3844 HG21 THR B  87       8.130  16.830 -27.327  1.00 93.46           H  
ATOM   3845 HG22 THR B  87       7.138  15.623 -26.491  1.00 93.46           H  
ATOM   3846 HG23 THR B  87       6.352  16.938 -27.381  1.00 93.46           H  
ATOM   3847  OG1 THR B  87       8.317  17.088 -24.717  1.00 93.46           O  
ATOM   3848  HG1 THR B  87       8.252  17.480 -23.842  1.00 93.46           H  
ATOM   3849  N   TYR B  88       9.560  19.922 -25.421  1.00 94.12           N  
ATOM   3850  H   TYR B  88       9.309  20.004 -24.446  1.00 94.12           H  
ATOM   3851  CA  TYR B  88      10.943  20.222 -25.808  1.00 94.12           C  
ATOM   3852  HA  TYR B  88      10.944  20.581 -26.837  1.00 94.12           H  
ATOM   3853  C   TYR B  88      11.839  18.976 -25.830  1.00 94.12           C  
ATOM   3854  CB  TYR B  88      11.496  21.361 -24.940  1.00 94.12           C  
ATOM   3855  HB2 TYR B  88      12.473  21.654 -25.325  1.00 94.12           H  
ATOM   3856  HB3 TYR B  88      10.845  22.229 -25.038  1.00 94.12           H  
ATOM   3857  O   TYR B  88      13.051  19.093 -25.999  1.00 94.12           O  
ATOM   3858  CG  TYR B  88      11.643  21.009 -23.475  1.00 94.12           C  
ATOM   3859  CD1 TYR B  88      10.648  21.385 -22.557  1.00 94.12           C  
ATOM   3860  HD1 TYR B  88       9.792  21.951 -22.895  1.00 94.12           H  
ATOM   3861  CD2 TYR B  88      12.785  20.320 -23.028  1.00 94.12           C  
ATOM   3862  HD2 TYR B  88      13.560  20.057 -23.732  1.00 94.12           H  
ATOM   3863  CE1 TYR B  88      10.809  21.073 -21.195  1.00 94.12           C  
ATOM   3864  HE1 TYR B  88      10.096  21.421 -20.462  1.00 94.12           H  
ATOM   3865  CE2 TYR B  88      12.918  19.963 -21.674  1.00 94.12           C  
ATOM   3866  HE2 TYR B  88      13.788  19.415 -21.342  1.00 94.12           H  
ATOM   3867  OH  TYR B  88      12.018  20.001 -19.441  1.00 94.12           O  
ATOM   3868  HH  TYR B  88      12.840  19.538 -19.262  1.00 94.12           H  
ATOM   3869  CZ  TYR B  88      11.922  20.336 -20.752  1.00 94.12           C  
ATOM   3870  N   VAL B  89      11.265  17.776 -25.664  1.00 95.20           N  
ATOM   3871  H   VAL B  89      10.264  17.734 -25.537  1.00 95.20           H  
ATOM   3872  CA  VAL B  89      11.998  16.508 -25.625  1.00 95.20           C  
ATOM   3873  HA  VAL B  89      13.036  16.692 -25.902  1.00 95.20           H  
ATOM   3874  C   VAL B  89      11.416  15.520 -26.631  1.00 95.20           C  
ATOM   3875  CB  VAL B  89      12.021  15.920 -24.201  1.00 95.20           C  
ATOM   3876  HB  VAL B  89      11.010  15.669 -23.879  1.00 95.20           H  
ATOM   3877  O   VAL B  89      10.308  15.016 -26.483  1.00 95.20           O  
ATOM   3878  CG1 VAL B  89      12.886  14.659 -24.149  1.00 95.20           C  
ATOM   3879 HG11 VAL B  89      12.945  14.291 -23.125  1.00 95.20           H  
ATOM   3880 HG12 VAL B  89      13.893  14.871 -24.507  1.00 95.20           H  
ATOM   3881 HG13 VAL B  89      12.417  13.883 -24.753  1.00 95.20           H  
ATOM   3882  CG2 VAL B  89      12.614  16.929 -23.219  1.00 95.20           C  
ATOM   3883 HG21 VAL B  89      12.881  16.439 -22.282  1.00 95.20           H  
ATOM   3884 HG22 VAL B  89      13.517  17.364 -23.647  1.00 95.20           H  
ATOM   3885 HG23 VAL B  89      11.883  17.712 -23.015  1.00 95.20           H  
ATOM   3886  N   ALA B  90      12.212  15.195 -27.649  1.00 93.26           N  
ATOM   3887  H   ALA B  90      13.085  15.696 -27.736  1.00 93.26           H  
ATOM   3888  CA  ALA B  90      11.907  14.170 -28.652  1.00 93.26           C  
ATOM   3889  HA  ALA B  90      10.827  14.033 -28.708  1.00 93.26           H  
ATOM   3890  C   ALA B  90      12.513  12.788 -28.320  1.00 93.26           C  
ATOM   3891  CB  ALA B  90      12.390  14.697 -30.010  1.00 93.26           C  
ATOM   3892  HB1 ALA B  90      12.255  13.936 -30.779  1.00 93.26           H  
ATOM   3893  HB2 ALA B  90      11.822  15.584 -30.290  1.00 93.26           H  
ATOM   3894  HB3 ALA B  90      13.450  14.947 -29.961  1.00 93.26           H  
ATOM   3895  O   ALA B  90      12.444  11.873 -29.144  1.00 93.26           O  
ATOM   3896  N   LYS B  91      13.157  12.644 -27.151  1.00 95.40           N  
ATOM   3897  H   LYS B  91      13.084  13.396 -26.481  1.00 95.40           H  
ATOM   3898  CA  LYS B  91      14.015  11.505 -26.793  1.00 95.40           C  
ATOM   3899  HA  LYS B  91      13.853  10.714 -27.525  1.00 95.40           H  
ATOM   3900  C   LYS B  91      13.700  10.884 -25.432  1.00 95.40           C  
ATOM   3901  CB  LYS B  91      15.493  11.924 -26.840  1.00 95.40           C  
ATOM   3902  HB2 LYS B  91      16.099  11.111 -26.438  1.00 95.40           H  
ATOM   3903  HB3 LYS B  91      15.639  12.799 -26.207  1.00 95.40           H  
ATOM   3904  O   LYS B  91      13.123  11.514 -24.553  1.00 95.40           O  
ATOM   3905  CG  LYS B  91      15.988  12.232 -28.257  1.00 95.40           C  
ATOM   3906  HG2 LYS B  91      15.477  13.111 -28.650  1.00 95.40           H  
ATOM   3907  HG3 LYS B  91      15.795  11.379 -28.907  1.00 95.40           H  
ATOM   3908  CD  LYS B  91      17.493  12.492 -28.199  1.00 95.40           C  
ATOM   3909  HD2 LYS B  91      17.987  11.623 -27.765  1.00 95.40           H  
ATOM   3910  HD3 LYS B  91      17.677  13.356 -27.560  1.00 95.40           H  
ATOM   3911  CE  LYS B  91      18.049  12.760 -29.594  1.00 95.40           C  
ATOM   3912  HE2 LYS B  91      17.566  13.649 -30.000  1.00 95.40           H  
ATOM   3913  HE3 LYS B  91      17.803  11.917 -30.239  1.00 95.40           H  
ATOM   3914  NZ  LYS B  91      19.515  12.948 -29.512  1.00 95.40           N  
ATOM   3915  HZ1 LYS B  91      19.942  12.115 -29.132  1.00 95.40           H  
ATOM   3916  HZ2 LYS B  91      19.720  13.709 -28.880  1.00 95.40           H  
ATOM   3917  HZ3 LYS B  91      19.903  13.148 -30.423  1.00 95.40           H  
ATOM   3918  N   GLY B  92      14.130   9.642 -25.263  1.00 95.94           N  
ATOM   3919  H   GLY B  92      14.596   9.198 -26.041  1.00 95.94           H  
ATOM   3920  CA  GLY B  92      14.009   8.853 -24.040  1.00 95.94           C  
ATOM   3921  HA2 GLY B  92      12.960   8.751 -23.765  1.00 95.94           H  
ATOM   3922  HA3 GLY B  92      14.539   9.343 -23.223  1.00 95.94           H  
ATOM   3923  C   GLY B  92      14.605   7.464 -24.253  1.00 95.94           C  
ATOM   3924  O   GLY B  92      15.239   7.211 -25.279  1.00 95.94           O  
ATOM   3925  N   ALA B  93      14.398   6.550 -23.310  1.00 97.27           N  
ATOM   3926  H   ALA B  93      13.864   6.804 -22.490  1.00 97.27           H  
ATOM   3927  CA  ALA B  93      14.869   5.173 -23.439  1.00 97.27           C  
ATOM   3928  HA  ALA B  93      15.495   5.076 -24.326  1.00 97.27           H  
ATOM   3929  C   ALA B  93      13.684   4.213 -23.598  1.00 97.27           C  
ATOM   3930  CB  ALA B  93      15.760   4.849 -22.249  1.00 97.27           C  
ATOM   3931  HB1 ALA B  93      16.265   3.895 -22.399  1.00 97.27           H  
ATOM   3932  HB2 ALA B  93      16.508   5.629 -22.109  1.00 97.27           H  
ATOM   3933  HB3 ALA B  93      15.138   4.790 -21.355  1.00 97.27           H  
ATOM   3934  O   ALA B  93      12.910   3.992 -22.668  1.00 97.27           O  
ATOM   3935  N   PHE B  94      13.540   3.643 -24.792  1.00 96.63           N  
ATOM   3936  H   PHE B  94      14.208   3.864 -25.518  1.00 96.63           H  
ATOM   3937  CA  PHE B  94      12.359   2.872 -25.174  1.00 96.63           C  
ATOM   3938  HA  PHE B  94      11.635   2.896 -24.359  1.00 96.63           H  
ATOM   3939  C   PHE B  94      12.686   1.398 -25.432  1.00 96.63           C  
ATOM   3940  CB  PHE B  94      11.695   3.553 -26.378  1.00 96.63           C  
ATOM   3941  HB2 PHE B  94      12.363   3.486 -27.236  1.00 96.63           H  
ATOM   3942  HB3 PHE B  94      10.784   3.009 -26.628  1.00 96.63           H  
ATOM   3943  O   PHE B  94      13.752   1.051 -25.953  1.00 96.63           O  
ATOM   3944  CG  PHE B  94      11.336   5.011 -26.134  1.00 96.63           C  
ATOM   3945  CD1 PHE B  94      10.222   5.345 -25.342  1.00 96.63           C  
ATOM   3946  HD1 PHE B  94       9.630   4.562 -24.892  1.00 96.63           H  
ATOM   3947  CD2 PHE B  94      12.137   6.039 -26.667  1.00 96.63           C  
ATOM   3948  HD2 PHE B  94      13.009   5.797 -27.256  1.00 96.63           H  
ATOM   3949  CE1 PHE B  94       9.894   6.693 -25.110  1.00 96.63           C  
ATOM   3950  HE1 PHE B  94       9.041   6.942 -24.496  1.00 96.63           H  
ATOM   3951  CE2 PHE B  94      11.813   7.385 -26.435  1.00 96.63           C  
ATOM   3952  HE2 PHE B  94      12.431   8.164 -26.857  1.00 96.63           H  
ATOM   3953  CZ  PHE B  94      10.694   7.714 -25.653  1.00 96.63           C  
ATOM   3954  HZ  PHE B  94      10.459   8.750 -25.458  1.00 96.63           H  
ATOM   3955  N   LEU B  95      11.741   0.521 -25.098  1.00 96.09           N  
ATOM   3956  H   LEU B  95      10.887   0.886 -24.700  1.00 96.09           H  
ATOM   3957  CA  LEU B  95      11.759  -0.886 -25.481  1.00 96.09           C  
ATOM   3958  HA  LEU B  95      12.721  -1.316 -25.199  1.00 96.09           H  
ATOM   3959  C   LEU B  95      11.607  -1.011 -27.003  1.00 96.09           C  
ATOM   3960  CB  LEU B  95      10.626  -1.631 -24.751  1.00 96.09           C  
ATOM   3961  HB2 LEU B  95       9.699  -1.098 -24.959  1.00 96.09           H  
ATOM   3962  HB3 LEU B  95      10.538  -2.637 -25.160  1.00 96.09           H  
ATOM   3963  O   LEU B  95      10.762  -0.349 -27.614  1.00 96.09           O  
ATOM   3964  CG  LEU B  95      10.775  -1.731 -23.224  1.00 96.09           C  
ATOM   3965  HG  LEU B  95      10.901  -0.735 -22.799  1.00 96.09           H  
ATOM   3966  CD1 LEU B  95       9.521  -2.365 -22.626  1.00 96.09           C  
ATOM   3967 HD11 LEU B  95       9.631  -2.463 -21.546  1.00 96.09           H  
ATOM   3968 HD12 LEU B  95       8.662  -1.723 -22.821  1.00 96.09           H  
ATOM   3969 HD13 LEU B  95       9.349  -3.351 -23.058  1.00 96.09           H  
ATOM   3970  CD2 LEU B  95      11.973  -2.586 -22.825  1.00 96.09           C  
ATOM   3971 HD21 LEU B  95      12.046  -2.596 -21.738  1.00 96.09           H  
ATOM   3972 HD22 LEU B  95      12.890  -2.151 -23.222  1.00 96.09           H  
ATOM   3973 HD23 LEU B  95      11.859  -3.606 -23.191  1.00 96.09           H  
ATOM   3974  N   ARG B  96      12.414  -1.891 -27.615  1.00 86.87           N  
ATOM   3975  H   ARG B  96      13.068  -2.402 -27.039  1.00 86.87           H  
ATOM   3976  CA  ARG B  96      12.421  -2.108 -29.076  1.00 86.87           C  
ATOM   3977  HA  ARG B  96      12.587  -1.155 -29.577  1.00 86.87           H  
ATOM   3978  C   ARG B  96      11.087  -2.619 -29.613  1.00 86.87           C  
ATOM   3979  CB  ARG B  96      13.517  -3.105 -29.481  1.00 86.87           C  
ATOM   3980  HB2 ARG B  96      13.347  -3.390 -30.519  1.00 86.87           H  
ATOM   3981  HB3 ARG B  96      13.436  -4.004 -28.871  1.00 86.87           H  
ATOM   3982  O   ARG B  96      10.722  -2.274 -30.731  1.00 86.87           O  
ATOM   3983  CG  ARG B  96      14.937  -2.536 -29.375  1.00 86.87           C  
ATOM   3984  HG2 ARG B  96      15.182  -2.353 -28.329  1.00 86.87           H  
ATOM   3985  HG3 ARG B  96      15.002  -1.602 -29.933  1.00 86.87           H  
ATOM   3986  CD  ARG B  96      15.916  -3.556 -29.969  1.00 86.87           C  
ATOM   3987  HD2 ARG B  96      15.677  -3.699 -31.022  1.00 86.87           H  
ATOM   3988  HD3 ARG B  96      15.786  -4.504 -29.448  1.00 86.87           H  
ATOM   3989  NE  ARG B  96      17.317  -3.119 -29.835  1.00 86.87           N  
ATOM   3990  HE  ARG B  96      17.496  -2.270 -29.317  1.00 86.87           H  
ATOM   3991  NH1 ARG B  96      18.286  -4.934 -30.851  1.00 86.87           N  
ATOM   3992 HH11 ARG B  96      17.366  -5.333 -30.976  1.00 86.87           H  
ATOM   3993 HH12 ARG B  96      19.111  -5.482 -31.047  1.00 86.87           H  
ATOM   3994  NH2 ARG B  96      19.573  -3.352 -29.950  1.00 86.87           N  
ATOM   3995 HH21 ARG B  96      19.657  -2.718 -29.168  1.00 86.87           H  
ATOM   3996 HH22 ARG B  96      20.392  -3.890 -30.192  1.00 86.87           H  
ATOM   3997  CZ  ARG B  96      18.382  -3.796 -30.222  1.00 86.87           C  
ATOM   3998  N   ASP B  97      10.391  -3.443 -28.836  1.00 84.88           N  
ATOM   3999  H   ASP B  97      10.763  -3.684 -27.928  1.00 84.88           H  
ATOM   4000  CA  ASP B  97       9.106  -4.021 -29.213  1.00 84.88           C  
ATOM   4001  HA  ASP B  97       8.619  -3.369 -29.938  1.00 84.88           H  
ATOM   4002  C   ASP B  97       8.188  -4.146 -27.990  1.00 84.88           C  
ATOM   4003  CB  ASP B  97       9.332  -5.376 -29.896  1.00 84.88           C  
ATOM   4004  HB2 ASP B  97      10.021  -5.240 -30.730  1.00 84.88           H  
ATOM   4005  HB3 ASP B  97       9.788  -6.070 -29.190  1.00 84.88           H  
ATOM   4006  O   ASP B  97       8.420  -4.964 -27.100  1.00 84.88           O  
ATOM   4007  CG  ASP B  97       8.034  -5.983 -30.435  1.00 84.88           C  
ATOM   4008  OD1 ASP B  97       6.951  -5.373 -30.270  1.00 84.88           O  
ATOM   4009  OD2 ASP B  97       8.117  -7.086 -31.008  1.00 84.88           O  
ATOM   4010  N   VAL B  98       7.138  -3.323 -27.977  1.00 88.65           N  
ATOM   4011  H   VAL B  98       7.052  -2.688 -28.757  1.00 88.65           H  
ATOM   4012  CA  VAL B  98       6.043  -3.323 -26.988  1.00 88.65           C  
ATOM   4013  HA  VAL B  98       6.310  -3.990 -26.168  1.00 88.65           H  
ATOM   4014  C   VAL B  98       4.735  -3.879 -27.571  1.00 88.65           C  
ATOM   4015  CB  VAL B  98       5.836  -1.913 -26.389  1.00 88.65           C  
ATOM   4016  HB  VAL B  98       5.025  -1.951 -25.662  1.00 88.65           H  
ATOM   4017  O   VAL B  98       3.677  -3.775 -26.956  1.00 88.65           O  
ATOM   4018  CG1 VAL B  98       7.090  -1.449 -25.648  1.00 88.65           C  
ATOM   4019 HG11 VAL B  98       7.918  -1.326 -26.346  1.00 88.65           H  
ATOM   4020 HG12 VAL B  98       6.903  -0.495 -25.153  1.00 88.65           H  
ATOM   4021 HG13 VAL B  98       7.359  -2.185 -24.890  1.00 88.65           H  
ATOM   4022  CG2 VAL B  98       5.484  -0.856 -27.449  1.00 88.65           C  
ATOM   4023 HG21 VAL B  98       6.296  -0.743 -28.167  1.00 88.65           H  
ATOM   4024 HG22 VAL B  98       4.570  -1.142 -27.969  1.00 88.65           H  
ATOM   4025 HG23 VAL B  98       5.315   0.101 -26.954  1.00 88.65           H  
ATOM   4026  N   ARG B  99       4.773  -4.413 -28.798  1.00 87.07           N  
ATOM   4027  H   ARG B  99       5.680  -4.553 -29.222  1.00 87.07           H  
ATOM   4028  CA  ARG B  99       3.606  -4.922 -29.533  1.00 87.07           C  
ATOM   4029  HA  ARG B  99       2.694  -4.524 -29.087  1.00 87.07           H  
ATOM   4030  C   ARG B  99       3.496  -6.441 -29.448  1.00 87.07           C  
ATOM   4031  CB  ARG B  99       3.687  -4.484 -31.000  1.00 87.07           C  
ATOM   4032  HB2 ARG B  99       2.848  -4.921 -31.541  1.00 87.07           H  
ATOM   4033  HB3 ARG B  99       4.608  -4.872 -31.437  1.00 87.07           H  
ATOM   4034  O   ARG B  99       2.377  -6.950 -29.484  1.00 87.07           O  
ATOM   4035  CG  ARG B  99       3.646  -2.961 -31.175  1.00 87.07           C  
ATOM   4036  HG2 ARG B  99       2.696  -2.580 -30.799  1.00 87.07           H  
ATOM   4037  HG3 ARG B  99       4.463  -2.495 -30.625  1.00 87.07           H  
ATOM   4038  CD  ARG B  99       3.791  -2.622 -32.660  1.00 87.07           C  
ATOM   4039  HD2 ARG B  99       4.773  -2.952 -33.000  1.00 87.07           H  
ATOM   4040  HD3 ARG B  99       3.030  -3.169 -33.217  1.00 87.07           H  
ATOM   4041  NE  ARG B  99       3.666  -1.175 -32.882  1.00 87.07           N  
ATOM   4042  HE  ARG B  99       4.304  -0.569 -32.387  1.00 87.07           H  
ATOM   4043  NH1 ARG B  99       2.154  -1.143 -34.616  1.00 87.07           N  
ATOM   4044 HH11 ARG B  99       2.263  -2.142 -34.715  1.00 87.07           H  
ATOM   4045 HH12 ARG B  99       1.519  -0.611 -35.194  1.00 87.07           H  
ATOM   4046  NH2 ARG B  99       2.734   0.741 -33.569  1.00 87.07           N  
ATOM   4047 HH21 ARG B  99       3.405   1.189 -32.962  1.00 87.07           H  
ATOM   4048 HH22 ARG B  99       2.140   1.329 -34.137  1.00 87.07           H  
ATOM   4049  CZ  ARG B  99       2.851  -0.540 -33.695  1.00 87.07           C  
ATOM   4050  N   SER B 100       4.621  -7.139 -29.338  1.00 88.83           N  
ATOM   4051  H   SER B 100       5.498  -6.646 -29.430  1.00 88.83           H  
ATOM   4052  CA  SER B 100       4.660  -8.597 -29.206  1.00 88.83           C  
ATOM   4053  HA  SER B 100       4.024  -9.018 -29.984  1.00 88.83           H  
ATOM   4054  C   SER B 100       4.118  -9.108 -27.863  1.00 88.83           C  
ATOM   4055  CB  SER B 100       6.077  -9.109 -29.469  1.00 88.83           C  
ATOM   4056  HB2 SER B 100       6.797  -8.561 -28.862  1.00 88.83           H  
ATOM   4057  HB3 SER B 100       6.135 -10.169 -29.222  1.00 88.83           H  
ATOM   4058  O   SER B 100       4.149  -8.410 -26.850  1.00 88.83           O  
ATOM   4059  OG  SER B 100       6.354  -8.942 -30.846  1.00 88.83           O  
ATOM   4060  HG  SER B 100       7.025  -8.262 -30.938  1.00 88.83           H  
ATOM   4061  N   LEU B 101       3.573 -10.325 -27.915  1.00 92.61           N  
ATOM   4062  H   LEU B 101       3.547 -10.770 -28.820  1.00 92.61           H  
ATOM   4063  CA  LEU B 101       3.167 -11.199 -26.809  1.00 92.61           C  
ATOM   4064  HA  LEU B 101       3.944 -11.223 -26.045  1.00 92.61           H  
ATOM   4065  C   LEU B 101       2.967 -12.600 -27.412  1.00 92.61           C  
ATOM   4066  CB  LEU B 101       1.831 -10.700 -26.204  1.00 92.61           C  
ATOM   4067  HB2 LEU B 101       2.002  -9.731 -25.735  1.00 92.61           H  
ATOM   4068  HB3 LEU B 101       1.126 -10.559 -27.023  1.00 92.61           H  
ATOM   4069  O   LEU B 101       2.276 -12.703 -28.433  1.00 92.61           O  
ATOM   4070  CG  LEU B 101       1.186 -11.650 -25.168  1.00 92.61           C  
ATOM   4071  HG  LEU B 101       1.198 -12.673 -25.543  1.00 92.61           H  
ATOM   4072  CD1 LEU B 101       1.903 -11.642 -23.822  1.00 92.61           C  
ATOM   4073 HD11 LEU B 101       1.862 -10.653 -23.366  1.00 92.61           H  
ATOM   4074 HD12 LEU B 101       1.447 -12.366 -23.148  1.00 92.61           H  
ATOM   4075 HD13 LEU B 101       2.948 -11.921 -23.960  1.00 92.61           H  
ATOM   4076  CD2 LEU B 101      -0.286 -11.295 -24.945  1.00 92.61           C  
ATOM   4077 HD21 LEU B 101      -0.829 -11.379 -25.887  1.00 92.61           H  
ATOM   4078 HD22 LEU B 101      -0.379 -10.279 -24.564  1.00 92.61           H  
ATOM   4079 HD23 LEU B 101      -0.720 -11.990 -24.227  1.00 92.61           H  
ATOM   4080  N   ASP B 102       3.447 -13.678 -26.785  1.00 94.49           N  
ATOM   4081  H   ASP B 102       4.061 -13.549 -25.993  1.00 94.49           H  
ATOM   4082  CA  ASP B 102       2.945 -15.025 -27.127  1.00 94.49           C  
ATOM   4083  HA  ASP B 102       2.813 -15.057 -28.208  1.00 94.49           H  
ATOM   4084  C   ASP B 102       1.548 -15.252 -26.518  1.00 94.49           C  
ATOM   4085  CB  ASP B 102       3.940 -16.160 -26.831  1.00 94.49           C  
ATOM   4086  HB2 ASP B 102       4.029 -16.307 -25.755  1.00 94.49           H  
ATOM   4087  HB3 ASP B 102       4.918 -15.874 -27.218  1.00 94.49           H  
ATOM   4088  O   ASP B 102       1.355 -15.904 -25.491  1.00 94.49           O  
ATOM   4089  CG  ASP B 102       3.512 -17.482 -27.511  1.00 94.49           C  
ATOM   4090  OD1 ASP B 102       2.306 -17.644 -27.840  1.00 94.49           O  
ATOM   4091  OD2 ASP B 102       4.383 -18.358 -27.711  1.00 94.49           O  
ATOM   4092  N   ALA B 103       0.531 -14.669 -27.159  1.00 93.75           N  
ATOM   4093  H   ALA B 103       0.766 -14.063 -27.932  1.00 93.75           H  
ATOM   4094  CA  ALA B 103      -0.842 -14.706 -26.662  1.00 93.75           C  
ATOM   4095  HA  ALA B 103      -0.864 -14.243 -25.675  1.00 93.75           H  
ATOM   4096  C   ALA B 103      -1.361 -16.149 -26.505  1.00 93.75           C  
ATOM   4097  CB  ALA B 103      -1.713 -13.877 -27.614  1.00 93.75           C  
ATOM   4098  HB1 ALA B 103      -1.289 -12.880 -27.731  1.00 93.75           H  
ATOM   4099  HB2 ALA B 103      -1.768 -14.361 -28.589  1.00 93.75           H  
ATOM   4100  HB3 ALA B 103      -2.718 -13.786 -27.201  1.00 93.75           H  
ATOM   4101  O   ALA B 103      -2.038 -16.465 -25.527  1.00 93.75           O  
ATOM   4102  N   ALA B 104      -0.986 -17.049 -27.421  1.00 90.93           N  
ATOM   4103  H   ALA B 104      -0.272 -16.778 -28.083  1.00 90.93           H  
ATOM   4104  CA  ALA B 104      -1.380 -18.455 -27.371  1.00 90.93           C  
ATOM   4105  HA  ALA B 104      -2.458 -18.508 -27.225  1.00 90.93           H  
ATOM   4106  C   ALA B 104      -0.721 -19.200 -26.197  1.00 90.93           C  
ATOM   4107  CB  ALA B 104      -1.034 -19.102 -28.717  1.00 90.93           C  
ATOM   4108  HB1 ALA B 104      -1.349 -20.145 -28.711  1.00 90.93           H  
ATOM   4109  HB2 ALA B 104       0.043 -19.055 -28.882  1.00 90.93           H  
ATOM   4110  HB3 ALA B 104      -1.546 -18.575 -29.522  1.00 90.93           H  
ATOM   4111  O   ALA B 104      -1.349 -20.079 -25.597  1.00 90.93           O  
ATOM   4112  N   PHE B 105       0.507 -18.831 -25.822  1.00 95.38           N  
ATOM   4113  H   PHE B 105       1.011 -18.154 -26.377  1.00 95.38           H  
ATOM   4114  CA  PHE B 105       1.155 -19.342 -24.618  1.00 95.38           C  
ATOM   4115  HA  PHE B 105       1.232 -20.425 -24.707  1.00 95.38           H  
ATOM   4116  C   PHE B 105       0.346 -19.026 -23.357  1.00 95.38           C  
ATOM   4117  CB  PHE B 105       2.576 -18.798 -24.515  1.00 95.38           C  
ATOM   4118  HB2 PHE B 105       3.081 -18.971 -25.466  1.00 95.38           H  
ATOM   4119  HB3 PHE B 105       2.562 -17.726 -24.320  1.00 95.38           H  
ATOM   4120  O   PHE B 105       0.052 -19.936 -22.578  1.00 95.38           O  
ATOM   4121  CG  PHE B 105       3.386 -19.473 -23.441  1.00 95.38           C  
ATOM   4122  CD1 PHE B 105       3.342 -19.004 -22.116  1.00 95.38           C  
ATOM   4123  HD1 PHE B 105       2.740 -18.145 -21.857  1.00 95.38           H  
ATOM   4124  CD2 PHE B 105       4.200 -20.566 -23.782  1.00 95.38           C  
ATOM   4125  HD2 PHE B 105       4.261 -20.893 -24.810  1.00 95.38           H  
ATOM   4126  CE1 PHE B 105       4.117 -19.633 -21.130  1.00 95.38           C  
ATOM   4127  HE1 PHE B 105       4.111 -19.257 -20.118  1.00 95.38           H  
ATOM   4128  CE2 PHE B 105       4.983 -21.185 -22.799  1.00 95.38           C  
ATOM   4129  HE2 PHE B 105       5.655 -21.987 -23.070  1.00 95.38           H  
ATOM   4130  CZ  PHE B 105       4.941 -20.718 -21.475  1.00 95.38           C  
ATOM   4131  HZ  PHE B 105       5.576 -21.168 -20.726  1.00 95.38           H  
ATOM   4132  N   PHE B 106      -0.105 -17.781 -23.202  1.00 94.72           N  
ATOM   4133  H   PHE B 106       0.192 -17.087 -23.873  1.00 94.72           H  
ATOM   4134  CA  PHE B 106      -0.901 -17.339 -22.049  1.00 94.72           C  
ATOM   4135  HA  PHE B 106      -0.562 -17.912 -21.186  1.00 94.72           H  
ATOM   4136  C   PHE B 106      -2.409 -17.629 -22.164  1.00 94.72           C  
ATOM   4137  CB  PHE B 106      -0.574 -15.873 -21.734  1.00 94.72           C  
ATOM   4138  HB2 PHE B 106      -1.200 -15.531 -20.910  1.00 94.72           H  
ATOM   4139  HB3 PHE B 106      -0.797 -15.256 -22.604  1.00 94.72           H  
ATOM   4140  O   PHE B 106      -3.187 -17.205 -21.313  1.00 94.72           O  
ATOM   4141  CG  PHE B 106       0.876 -15.700 -21.330  1.00 94.72           C  
ATOM   4142  CD1 PHE B 106       1.299 -16.094 -20.046  1.00 94.72           C  
ATOM   4143  HD1 PHE B 106       0.574 -16.449 -19.329  1.00 94.72           H  
ATOM   4144  CD2 PHE B 106       1.821 -15.225 -22.256  1.00 94.72           C  
ATOM   4145  HD2 PHE B 106       1.512 -14.915 -23.244  1.00 94.72           H  
ATOM   4146  CE1 PHE B 106       2.659 -16.030 -19.695  1.00 94.72           C  
ATOM   4147  HE1 PHE B 106       2.985 -16.324 -18.708  1.00 94.72           H  
ATOM   4148  CE2 PHE B 106       3.180 -15.170 -21.912  1.00 94.72           C  
ATOM   4149  HE2 PHE B 106       3.900 -14.825 -22.639  1.00 94.72           H  
ATOM   4150  CZ  PHE B 106       3.602 -15.575 -20.633  1.00 94.72           C  
ATOM   4151  HZ  PHE B 106       4.648 -15.535 -20.369  1.00 94.72           H  
ATOM   4152  N   SER B 107      -2.839 -18.377 -23.189  1.00 87.99           N  
ATOM   4153  H   SER B 107      -2.148 -18.702 -23.851  1.00 87.99           H  
ATOM   4154  CA  SER B 107      -4.255 -18.669 -23.483  1.00 87.99           C  
ATOM   4155  HA  SER B 107      -4.267 -19.232 -24.416  1.00 87.99           H  
ATOM   4156  C   SER B 107      -5.118 -17.416 -23.738  1.00 87.99           C  
ATOM   4157  CB  SER B 107      -4.876 -19.575 -22.408  1.00 87.99           C  
ATOM   4158  HB2 SER B 107      -5.863 -19.898 -22.739  1.00 87.99           H  
ATOM   4159  HB3 SER B 107      -4.998 -19.002 -21.489  1.00 87.99           H  
ATOM   4160  O   SER B 107      -6.338 -17.457 -23.589  1.00 87.99           O  
ATOM   4161  OG  SER B 107      -4.082 -20.724 -22.132  1.00 87.99           O  
ATOM   4162  HG  SER B 107      -4.395 -21.062 -21.290  1.00 87.99           H  
ATOM   4163  N   ILE B 108      -4.490 -16.314 -24.151  1.00 90.43           N  
ATOM   4164  H   ILE B 108      -3.501 -16.397 -24.341  1.00 90.43           H  
ATOM   4165  CA  ILE B 108      -5.111 -15.031 -24.492  1.00 90.43           C  
ATOM   4166  HA  ILE B 108      -6.033 -14.918 -23.921  1.00 90.43           H  
ATOM   4167  C   ILE B 108      -5.475 -15.037 -25.982  1.00 90.43           C  
ATOM   4168  CB  ILE B 108      -4.159 -13.874 -24.090  1.00 90.43           C  
ATOM   4169  HB  ILE B 108      -3.174 -14.074 -24.512  1.00 90.43           H  
ATOM   4170  O   ILE B 108      -4.687 -15.447 -26.838  1.00 90.43           O  
ATOM   4171  CG1 ILE B 108      -4.038 -13.821 -22.548  1.00 90.43           C  
ATOM   4172 HG12 ILE B 108      -3.740 -14.802 -22.178  1.00 90.43           H  
ATOM   4173 HG13 ILE B 108      -5.012 -13.588 -22.118  1.00 90.43           H  
ATOM   4174  CG2 ILE B 108      -4.636 -12.514 -24.626  1.00 90.43           C  
ATOM   4175 HG21 ILE B 108      -4.712 -12.539 -25.713  1.00 90.43           H  
ATOM   4176 HG22 ILE B 108      -3.925 -11.728 -24.368  1.00 90.43           H  
ATOM   4177 HG23 ILE B 108      -5.609 -12.275 -24.198  1.00 90.43           H  
ATOM   4178  CD1 ILE B 108      -3.011 -12.818 -22.012  1.00 90.43           C  
ATOM   4179 HD11 ILE B 108      -2.912 -12.958 -20.935  1.00 90.43           H  
ATOM   4180 HD12 ILE B 108      -2.042 -12.988 -22.480  1.00 90.43           H  
ATOM   4181 HD13 ILE B 108      -3.339 -11.794 -22.196  1.00 90.43           H  
ATOM   4182  N   SER B 109      -6.679 -14.574 -26.328  1.00 83.61           N  
ATOM   4183  H   SER B 109      -7.270 -14.193 -25.603  1.00 83.61           H  
ATOM   4184  CA  SER B 109      -7.082 -14.501 -27.741  1.00 83.61           C  
ATOM   4185  HA  SER B 109      -6.801 -15.449 -28.198  1.00 83.61           H  
ATOM   4186  C   SER B 109      -6.345 -13.366 -28.476  1.00 83.61           C  
ATOM   4187  CB  SER B 109      -8.602 -14.369 -27.888  1.00 83.61           C  
ATOM   4188  HB2 SER B 109      -8.873 -14.638 -28.909  1.00 83.61           H  
ATOM   4189  HB3 SER B 109      -9.101 -15.059 -27.208  1.00 83.61           H  
ATOM   4190  O   SER B 109      -6.073 -12.332 -27.867  1.00 83.61           O  
ATOM   4191  OG  SER B 109      -9.046 -13.048 -27.647  1.00 83.61           O  
ATOM   4192  HG  SER B 109      -9.098 -12.914 -26.698  1.00 83.61           H  
ATOM   4193  N   PRO B 110      -6.088 -13.457 -29.797  1.00 84.85           N  
ATOM   4194  CA  PRO B 110      -5.477 -12.351 -30.543  1.00 84.85           C  
ATOM   4195  HA  PRO B 110      -4.474 -12.182 -30.152  1.00 84.85           H  
ATOM   4196  C   PRO B 110      -6.267 -11.035 -30.456  1.00 84.85           C  
ATOM   4197  CB  PRO B 110      -5.378 -12.843 -31.991  1.00 84.85           C  
ATOM   4198  HB2 PRO B 110      -4.502 -12.434 -32.495  1.00 84.85           H  
ATOM   4199  HB3 PRO B 110      -6.284 -12.589 -32.540  1.00 84.85           H  
ATOM   4200  O   PRO B 110      -5.675  -9.961 -30.508  1.00 84.85           O  
ATOM   4201  CG  PRO B 110      -5.289 -14.361 -31.838  1.00 84.85           C  
ATOM   4202  HG2 PRO B 110      -4.266 -14.647 -31.595  1.00 84.85           H  
ATOM   4203  HG3 PRO B 110      -5.633 -14.881 -32.732  1.00 84.85           H  
ATOM   4204  CD  PRO B 110      -6.193 -14.640 -30.637  1.00 84.85           C  
ATOM   4205  HD2 PRO B 110      -5.845 -15.534 -30.120  1.00 84.85           H  
ATOM   4206  HD3 PRO B 110      -7.224 -14.766 -30.967  1.00 84.85           H  
ATOM   4207  N   ARG B 111      -7.598 -11.108 -30.301  1.00 79.02           N  
ATOM   4208  H   ARG B 111      -8.006 -12.025 -30.182  1.00 79.02           H  
ATOM   4209  CA  ARG B 111      -8.474  -9.932 -30.172  1.00 79.02           C  
ATOM   4210  HA  ARG B 111      -8.130  -9.175 -30.877  1.00 79.02           H  
ATOM   4211  C   ARG B 111      -8.351  -9.282 -28.791  1.00 79.02           C  
ATOM   4212  CB  ARG B 111      -9.917 -10.325 -30.541  1.00 79.02           C  
ATOM   4213  HB2 ARG B 111     -10.371 -10.862 -29.708  1.00 79.02           H  
ATOM   4214  HB3 ARG B 111      -9.874 -11.002 -31.395  1.00 79.02           H  
ATOM   4215  O   ARG B 111      -8.302  -8.064 -28.717  1.00 79.02           O  
ATOM   4216  CG  ARG B 111     -10.809  -9.130 -30.935  1.00 79.02           C  
ATOM   4217  HG2 ARG B 111     -10.313  -8.542 -31.708  1.00 79.02           H  
ATOM   4218  HG3 ARG B 111     -10.986  -8.499 -30.065  1.00 79.02           H  
ATOM   4219  CD  ARG B 111     -12.146  -9.657 -31.484  1.00 79.02           C  
ATOM   4220  HD2 ARG B 111     -12.621 -10.238 -30.693  1.00 79.02           H  
ATOM   4221  HD3 ARG B 111     -11.942 -10.319 -32.325  1.00 79.02           H  
ATOM   4222  NE  ARG B 111     -13.073  -8.595 -31.936  1.00 79.02           N  
ATOM   4223  HE  ARG B 111     -12.747  -7.640 -31.978  1.00 79.02           H  
ATOM   4224  NH1 ARG B 111     -14.993  -9.869 -31.930  1.00 79.02           N  
ATOM   4225 HH11 ARG B 111     -16.001  -9.893 -31.980  1.00 79.02           H  
ATOM   4226 HH12 ARG B 111     -14.451 -10.680 -31.668  1.00 79.02           H  
ATOM   4227  NH2 ARG B 111     -15.133  -7.708 -32.349  1.00 79.02           N  
ATOM   4228 HH21 ARG B 111     -16.134  -7.760 -32.470  1.00 79.02           H  
ATOM   4229 HH22 ARG B 111     -14.711  -6.809 -32.531  1.00 79.02           H  
ATOM   4230  CZ  ARG B 111     -14.382  -8.726 -32.079  1.00 79.02           C  
ATOM   4231  N   GLU B 112      -8.205 -10.078 -27.731  1.00 84.66           N  
ATOM   4232  H   GLU B 112      -8.231 -11.078 -27.870  1.00 84.66           H  
ATOM   4233  CA  GLU B 112      -7.869  -9.583 -26.387  1.00 84.66           C  
ATOM   4234  HA  GLU B 112      -8.552  -8.776 -26.121  1.00 84.66           H  
ATOM   4235  C   GLU B 112      -6.447  -9.002 -26.343  1.00 84.66           C  
ATOM   4236  CB  GLU B 112      -8.047 -10.724 -25.372  1.00 84.66           C  
ATOM   4237  HB2 GLU B 112      -7.401 -11.553 -25.663  1.00 84.66           H  
ATOM   4238  HB3 GLU B 112      -9.080 -11.067 -25.420  1.00 84.66           H  
ATOM   4239  O   GLU B 112      -6.251  -7.900 -25.838  1.00 84.66           O  
ATOM   4240  CG  GLU B 112      -7.721 -10.320 -23.922  1.00 84.66           C  
ATOM   4241  HG2 GLU B 112      -6.675 -10.022 -23.863  1.00 84.66           H  
ATOM   4242  HG3 GLU B 112      -8.329  -9.457 -23.649  1.00 84.66           H  
ATOM   4243  CD  GLU B 112      -7.961 -11.454 -22.913  1.00 84.66           C  
ATOM   4244  OE1 GLU B 112      -7.901 -11.159 -21.692  1.00 84.66           O  
ATOM   4245  OE2 GLU B 112      -8.162 -12.609 -23.359  1.00 84.66           O  
ATOM   4246  N   ALA B 113      -5.464  -9.685 -26.939  1.00 89.90           N  
ATOM   4247  H   ALA B 113      -5.682 -10.595 -27.318  1.00 89.90           H  
ATOM   4248  CA  ALA B 113      -4.064  -9.253 -26.957  1.00 89.90           C  
ATOM   4249  HA  ALA B 113      -3.719  -9.165 -25.926  1.00 89.90           H  
ATOM   4250  C   ALA B 113      -3.846  -7.883 -27.630  1.00 89.90           C  
ATOM   4251  CB  ALA B 113      -3.233 -10.338 -27.652  1.00 89.90           C  
ATOM   4252  HB1 ALA B 113      -3.555 -10.450 -28.687  1.00 89.90           H  
ATOM   4253  HB2 ALA B 113      -2.180 -10.055 -27.635  1.00 89.90           H  
ATOM   4254  HB3 ALA B 113      -3.349 -11.288 -27.131  1.00 89.90           H  
ATOM   4255  O   ALA B 113      -2.944  -7.146 -27.231  1.00 89.90           O  
ATOM   4256  N   MET B 114      -4.668  -7.511 -28.622  1.00 85.29           N  
ATOM   4257  H   MET B 114      -5.376  -8.161 -28.931  1.00 85.29           H  
ATOM   4258  CA  MET B 114      -4.614  -6.170 -29.227  1.00 85.29           C  
ATOM   4259  HA  MET B 114      -3.576  -5.936 -29.464  1.00 85.29           H  
ATOM   4260  C   MET B 114      -5.104  -5.053 -28.296  1.00 85.29           C  
ATOM   4261  CB  MET B 114      -5.429  -6.109 -30.526  1.00 85.29           C  
ATOM   4262  HB2 MET B 114      -6.429  -6.507 -30.358  1.00 85.29           H  
ATOM   4263  HB3 MET B 114      -5.524  -5.061 -30.809  1.00 85.29           H  
ATOM   4264  O   MET B 114      -4.653  -3.920 -28.450  1.00 85.29           O  
ATOM   4265  CG  MET B 114      -4.763  -6.840 -31.696  1.00 85.29           C  
ATOM   4266  HG2 MET B 114      -5.012  -7.900 -31.640  1.00 85.29           H  
ATOM   4267  HG3 MET B 114      -3.682  -6.746 -31.602  1.00 85.29           H  
ATOM   4268  SD  MET B 114      -5.225  -6.213 -33.340  1.00 85.29           S  
ATOM   4269  CE  MET B 114      -7.036  -6.229 -33.221  1.00 85.29           C  
ATOM   4270  HE1 MET B 114      -7.366  -5.514 -32.468  1.00 85.29           H  
ATOM   4271  HE2 MET B 114      -7.377  -7.227 -32.946  1.00 85.29           H  
ATOM   4272  HE3 MET B 114      -7.465  -5.952 -34.184  1.00 85.29           H  
ATOM   4273  N   SER B 115      -6.004  -5.364 -27.361  1.00 86.95           N  
ATOM   4274  H   SER B 115      -6.334  -6.317 -27.310  1.00 86.95           H  
ATOM   4275  CA  SER B 115      -6.591  -4.418 -26.396  1.00 86.95           C  
ATOM   4276  HA  SER B 115      -6.499  -3.402 -26.780  1.00 86.95           H  
ATOM   4277  C   SER B 115      -5.904  -4.440 -25.027  1.00 86.95           C  
ATOM   4278  CB  SER B 115      -8.075  -4.740 -26.214  1.00 86.95           C  
ATOM   4279  HB2 SER B 115      -8.544  -3.972 -25.599  1.00 86.95           H  
ATOM   4280  HB3 SER B 115      -8.176  -5.706 -25.720  1.00 86.95           H  
ATOM   4281  O   SER B 115      -6.218  -3.618 -24.164  1.00 86.95           O  
ATOM   4282  OG  SER B 115      -8.714  -4.794 -27.474  1.00 86.95           O  
ATOM   4283  HG  SER B 115      -8.682  -3.916 -27.860  1.00 86.95           H  
ATOM   4284  N   LEU B 116      -4.992  -5.393 -24.821  1.00 92.13           N  
ATOM   4285  H   LEU B 116      -4.848  -6.067 -25.559  1.00 92.13           H  
ATOM   4286  CA  LEU B 116      -4.223  -5.561 -23.596  1.00 92.13           C  
ATOM   4287  HA  LEU B 116      -4.897  -5.411 -22.752  1.00 92.13           H  
ATOM   4288  C   LEU B 116      -3.111  -4.514 -23.510  1.00 92.13           C  
ATOM   4289  CB  LEU B 116      -3.641  -6.993 -23.559  1.00 92.13           C  
ATOM   4290  HB2 LEU B 116      -4.286  -7.680 -24.106  1.00 92.13           H  
ATOM   4291  HB3 LEU B 116      -2.664  -7.001 -24.041  1.00 92.13           H  
ATOM   4292  O   LEU B 116      -2.292  -4.418 -24.426  1.00 92.13           O  
ATOM   4293  CG  LEU B 116      -3.513  -7.495 -22.117  1.00 92.13           C  
ATOM   4294  HG  LEU B 116      -3.188  -6.676 -21.475  1.00 92.13           H  
ATOM   4295  CD1 LEU B 116      -4.867  -7.998 -21.633  1.00 92.13           C  
ATOM   4296 HD11 LEU B 116      -5.663  -7.306 -21.904  1.00 92.13           H  
ATOM   4297 HD12 LEU B 116      -4.811  -8.064 -20.546  1.00 92.13           H  
ATOM   4298 HD13 LEU B 116      -5.093  -8.974 -22.062  1.00 92.13           H  
ATOM   4299  CD2 LEU B 116      -2.524  -8.651 -21.975  1.00 92.13           C  
ATOM   4300 HD21 LEU B 116      -2.607  -9.090 -20.981  1.00 92.13           H  
ATOM   4301 HD22 LEU B 116      -2.717  -9.413 -22.730  1.00 92.13           H  
ATOM   4302 HD23 LEU B 116      -1.510  -8.264 -22.080  1.00 92.13           H  
ATOM   4303  N   ASP B 117      -3.010  -3.789 -22.399  1.00 95.00           N  
ATOM   4304  H   ASP B 117      -3.703  -3.882 -21.670  1.00 95.00           H  
ATOM   4305  CA  ASP B 117      -1.882  -2.895 -22.137  1.00 95.00           C  
ATOM   4306  HA  ASP B 117      -1.915  -2.074 -22.853  1.00 95.00           H  
ATOM   4307  C   ASP B 117      -0.555  -3.669 -22.281  1.00 95.00           C  
ATOM   4308  CB  ASP B 117      -2.031  -2.280 -20.736  1.00 95.00           C  
ATOM   4309  HB2 ASP B 117      -1.973  -3.073 -19.991  1.00 95.00           H  
ATOM   4310  HB3 ASP B 117      -3.015  -1.817 -20.664  1.00 95.00           H  
ATOM   4311  O   ASP B 117      -0.394  -4.723 -21.650  1.00 95.00           O  
ATOM   4312  CG  ASP B 117      -0.983  -1.217 -20.399  1.00 95.00           C  
ATOM   4313  OD1 ASP B 117       0.079  -1.160 -21.050  1.00 95.00           O  
ATOM   4314  OD2 ASP B 117      -1.216  -0.441 -19.450  1.00 95.00           O  
ATOM   4315  N   PRO B 118       0.410  -3.191 -23.093  1.00 96.02           N  
ATOM   4316  CA  PRO B 118       1.766  -3.731 -23.119  1.00 96.02           C  
ATOM   4317  HA  PRO B 118       1.759  -4.678 -23.659  1.00 96.02           H  
ATOM   4318  C   PRO B 118       2.390  -3.952 -21.734  1.00 96.02           C  
ATOM   4319  CB  PRO B 118       2.575  -2.710 -23.912  1.00 96.02           C  
ATOM   4320  HB2 PRO B 118       2.917  -1.925 -23.237  1.00 96.02           H  
ATOM   4321  HB3 PRO B 118       3.420  -3.177 -24.419  1.00 96.02           H  
ATOM   4322  O   PRO B 118       3.159  -4.893 -21.571  1.00 96.02           O  
ATOM   4323  CG  PRO B 118       1.554  -2.129 -24.887  1.00 96.02           C  
ATOM   4324  HG2 PRO B 118       1.412  -2.814 -25.723  1.00 96.02           H  
ATOM   4325  HG3 PRO B 118       1.845  -1.139 -25.238  1.00 96.02           H  
ATOM   4326  CD  PRO B 118       0.286  -2.087 -24.039  1.00 96.02           C  
ATOM   4327  HD2 PRO B 118       0.239  -1.140 -23.502  1.00 96.02           H  
ATOM   4328  HD3 PRO B 118      -0.593  -2.203 -24.672  1.00 96.02           H  
ATOM   4329  N   GLN B 119       2.031  -3.164 -20.717  1.00 97.67           N  
ATOM   4330  H   GLN B 119       1.395  -2.401 -20.898  1.00 97.67           H  
ATOM   4331  CA  GLN B 119       2.475  -3.376 -19.336  1.00 97.67           C  
ATOM   4332  HA  GLN B 119       3.564  -3.392 -19.326  1.00 97.67           H  
ATOM   4333  C   GLN B 119       1.995  -4.722 -18.769  1.00 97.67           C  
ATOM   4334  CB  GLN B 119       2.004  -2.216 -18.445  1.00 97.67           C  
ATOM   4335  HB2 GLN B 119       2.298  -2.421 -17.415  1.00 97.67           H  
ATOM   4336  HB3 GLN B 119       0.917  -2.143 -18.482  1.00 97.67           H  
ATOM   4337  O   GLN B 119       2.801  -5.434 -18.172  1.00 97.67           O  
ATOM   4338  CG  GLN B 119       2.633  -0.885 -18.879  1.00 97.67           C  
ATOM   4339  HG2 GLN B 119       2.366  -0.670 -19.914  1.00 97.67           H  
ATOM   4340  HG3 GLN B 119       3.717  -0.971 -18.802  1.00 97.67           H  
ATOM   4341  CD  GLN B 119       2.192   0.293 -18.026  1.00 97.67           C  
ATOM   4342  NE2 GLN B 119       0.968   0.751 -18.145  1.00 97.67           N  
ATOM   4343 HE21 GLN B 119       0.695   1.517 -17.546  1.00 97.67           H  
ATOM   4344 HE22 GLN B 119       0.295   0.299 -18.748  1.00 97.67           H  
ATOM   4345  OE1 GLN B 119       2.952   0.807 -17.224  1.00 97.67           O  
ATOM   4346  N   GLN B 120       0.733  -5.114 -19.007  1.00 97.55           N  
ATOM   4347  H   GLN B 120       0.153  -4.527 -19.590  1.00 97.55           H  
ATOM   4348  CA  GLN B 120       0.213  -6.437 -18.624  1.00 97.55           C  
ATOM   4349  HA  GLN B 120       0.452  -6.617 -17.575  1.00 97.55           H  
ATOM   4350  C   GLN B 120       0.882  -7.562 -19.438  1.00 97.55           C  
ATOM   4351  CB  GLN B 120      -1.322  -6.522 -18.790  1.00 97.55           C  
ATOM   4352  HB2 GLN B 120      -1.612  -7.544 -18.545  1.00 97.55           H  
ATOM   4353  HB3 GLN B 120      -1.583  -6.342 -19.833  1.00 97.55           H  
ATOM   4354  O   GLN B 120       1.148  -8.633 -18.896  1.00 97.55           O  
ATOM   4355  CG  GLN B 120      -2.145  -5.565 -17.901  1.00 97.55           C  
ATOM   4356  HG2 GLN B 120      -1.725  -5.577 -16.895  1.00 97.55           H  
ATOM   4357  HG3 GLN B 120      -2.050  -4.548 -18.281  1.00 97.55           H  
ATOM   4358  CD  GLN B 120      -3.642  -5.920 -17.808  1.00 97.55           C  
ATOM   4359  NE2 GLN B 120      -4.458  -5.125 -17.149  1.00 97.55           N  
ATOM   4360 HE21 GLN B 120      -5.441  -5.359 -17.157  1.00 97.55           H  
ATOM   4361 HE22 GLN B 120      -4.137  -4.288 -16.683  1.00 97.55           H  
ATOM   4362  OE1 GLN B 120      -4.120  -6.942 -18.289  1.00 97.55           O  
ATOM   4363  N   ARG B 121       1.191  -7.318 -20.723  1.00 97.22           N  
ATOM   4364  H   ARG B 121       0.943  -6.412 -21.094  1.00 97.22           H  
ATOM   4365  CA  ARG B 121       1.903  -8.281 -21.593  1.00 97.22           C  
ATOM   4366  HA  ARG B 121       1.376  -9.235 -21.578  1.00 97.22           H  
ATOM   4367  C   ARG B 121       3.312  -8.574 -21.080  1.00 97.22           C  
ATOM   4368  CB  ARG B 121       1.996  -7.771 -23.041  1.00 97.22           C  
ATOM   4369  HB2 ARG B 121       2.525  -8.512 -23.640  1.00 97.22           H  
ATOM   4370  HB3 ARG B 121       2.589  -6.857 -23.070  1.00 97.22           H  
ATOM   4371  O   ARG B 121       3.668  -9.731 -20.889  1.00 97.22           O  
ATOM   4372  CG  ARG B 121       0.636  -7.492 -23.683  1.00 97.22           C  
ATOM   4373  HG2 ARG B 121       0.135  -6.699 -23.128  1.00 97.22           H  
ATOM   4374  HG3 ARG B 121       0.020  -8.390 -23.641  1.00 97.22           H  
ATOM   4375  CD  ARG B 121       0.809  -7.071 -25.144  1.00 97.22           C  
ATOM   4376  HD2 ARG B 121       0.567  -7.919 -25.785  1.00 97.22           H  
ATOM   4377  HD3 ARG B 121       1.846  -6.790 -25.324  1.00 97.22           H  
ATOM   4378  NE  ARG B 121      -0.053  -5.928 -25.479  1.00 97.22           N  
ATOM   4379  HE  ARG B 121      -0.643  -5.539 -24.758  1.00 97.22           H  
ATOM   4380  NH1 ARG B 121       0.451  -5.831 -27.712  1.00 97.22           N  
ATOM   4381 HH11 ARG B 121       0.286  -5.453 -28.634  1.00 97.22           H  
ATOM   4382 HH12 ARG B 121       1.119  -6.581 -27.603  1.00 97.22           H  
ATOM   4383  NH2 ARG B 121      -1.025  -4.404 -26.841  1.00 97.22           N  
ATOM   4384 HH21 ARG B 121      -1.333  -4.135 -27.765  1.00 97.22           H  
ATOM   4385 HH22 ARG B 121      -1.612  -4.169 -26.053  1.00 97.22           H  
ATOM   4386  CZ  ARG B 121      -0.200  -5.394 -26.673  1.00 97.22           C  
ATOM   4387  N   LEU B 122       4.077  -7.516 -20.807  1.00 97.60           N  
ATOM   4388  H   LEU B 122       3.700  -6.599 -21.002  1.00 97.60           H  
ATOM   4389  CA  LEU B 122       5.431  -7.608 -20.267  1.00 97.60           C  
ATOM   4390  HA  LEU B 122       6.038  -8.228 -20.926  1.00 97.60           H  
ATOM   4391  C   LEU B 122       5.437  -8.288 -18.895  1.00 97.60           C  
ATOM   4392  CB  LEU B 122       6.038  -6.198 -20.169  1.00 97.60           C  
ATOM   4393  HB2 LEU B 122       6.959  -6.259 -19.588  1.00 97.60           H  
ATOM   4394  HB3 LEU B 122       5.343  -5.563 -19.620  1.00 97.60           H  
ATOM   4395  O   LEU B 122       6.286  -9.136 -18.653  1.00 97.60           O  
ATOM   4396  CG  LEU B 122       6.365  -5.540 -21.522  1.00 97.60           C  
ATOM   4397  HG  LEU B 122       5.511  -5.615 -22.196  1.00 97.60           H  
ATOM   4398  CD1 LEU B 122       6.680  -4.061 -21.301  1.00 97.60           C  
ATOM   4399 HD11 LEU B 122       6.852  -3.572 -22.260  1.00 97.60           H  
ATOM   4400 HD12 LEU B 122       5.830  -3.579 -20.817  1.00 97.60           H  
ATOM   4401 HD13 LEU B 122       7.559  -3.950 -20.666  1.00 97.60           H  
ATOM   4402  CD2 LEU B 122       7.571  -6.188 -22.204  1.00 97.60           C  
ATOM   4403 HD21 LEU B 122       7.341  -7.226 -22.444  1.00 97.60           H  
ATOM   4404 HD22 LEU B 122       8.432  -6.155 -21.536  1.00 97.60           H  
ATOM   4405 HD23 LEU B 122       7.795  -5.653 -23.127  1.00 97.60           H  
ATOM   4406  N   LEU B 123       4.476  -7.972 -18.019  1.00 98.40           N  
ATOM   4407  H   LEU B 123       3.813  -7.248 -18.259  1.00 98.40           H  
ATOM   4408  CA  LEU B 123       4.373  -8.613 -16.707  1.00 98.40           C  
ATOM   4409  HA  LEU B 123       5.321  -8.478 -16.186  1.00 98.40           H  
ATOM   4410  C   LEU B 123       4.162 -10.131 -16.811  1.00 98.40           C  
ATOM   4411  CB  LEU B 123       3.250  -7.946 -15.890  1.00 98.40           C  
ATOM   4412  HB2 LEU B 123       2.935  -8.622 -15.096  1.00 98.40           H  
ATOM   4413  HB3 LEU B 123       2.390  -7.790 -16.542  1.00 98.40           H  
ATOM   4414  O   LEU B 123       4.787 -10.858 -16.041  1.00 98.40           O  
ATOM   4415  CG  LEU B 123       3.664  -6.609 -15.247  1.00 98.40           C  
ATOM   4416  HG  LEU B 123       4.191  -5.993 -15.976  1.00 98.40           H  
ATOM   4417  CD1 LEU B 123       2.421  -5.852 -14.780  1.00 98.40           C  
ATOM   4418 HD11 LEU B 123       1.871  -6.447 -14.051  1.00 98.40           H  
ATOM   4419 HD12 LEU B 123       2.711  -4.902 -14.333  1.00 98.40           H  
ATOM   4420 HD13 LEU B 123       1.775  -5.648 -15.634  1.00 98.40           H  
ATOM   4421  CD2 LEU B 123       4.568  -6.809 -14.026  1.00 98.40           C  
ATOM   4422 HD21 LEU B 123       5.483  -7.327 -14.313  1.00 98.40           H  
ATOM   4423 HD22 LEU B 123       4.837  -5.840 -13.604  1.00 98.40           H  
ATOM   4424 HD23 LEU B 123       4.050  -7.399 -13.270  1.00 98.40           H  
ATOM   4425  N   LEU B 124       3.338 -10.616 -17.750  1.00 98.13           N  
ATOM   4426  H   LEU B 124       2.866  -9.959 -18.355  1.00 98.13           H  
ATOM   4427  CA  LEU B 124       3.121 -12.054 -17.981  1.00 98.13           C  
ATOM   4428  HA  LEU B 124       2.778 -12.517 -17.056  1.00 98.13           H  
ATOM   4429  C   LEU B 124       4.417 -12.778 -18.372  1.00 98.13           C  
ATOM   4430  CB  LEU B 124       2.054 -12.250 -19.077  1.00 98.13           C  
ATOM   4431  HB2 LEU B 124       2.134 -13.261 -19.477  1.00 98.13           H  
ATOM   4432  HB3 LEU B 124       2.270 -11.569 -19.901  1.00 98.13           H  
ATOM   4433  O   LEU B 124       4.785 -13.765 -17.733  1.00 98.13           O  
ATOM   4434  CG  LEU B 124       0.608 -12.035 -18.608  1.00 98.13           C  
ATOM   4435  HG  LEU B 124       0.546 -11.144 -17.982  1.00 98.13           H  
ATOM   4436  CD1 LEU B 124      -0.299 -11.849 -19.826  1.00 98.13           C  
ATOM   4437 HD11 LEU B 124      -1.332 -11.729 -19.499  1.00 98.13           H  
ATOM   4438 HD12 LEU B 124       0.008 -10.954 -20.368  1.00 98.13           H  
ATOM   4439 HD13 LEU B 124      -0.217 -12.714 -20.484  1.00 98.13           H  
ATOM   4440  CD2 LEU B 124       0.085 -13.239 -17.819  1.00 98.13           C  
ATOM   4441 HD21 LEU B 124      -0.899 -13.018 -17.407  1.00 98.13           H  
ATOM   4442 HD22 LEU B 124       0.762 -13.475 -16.998  1.00 98.13           H  
ATOM   4443 HD23 LEU B 124       0.018 -14.111 -18.469  1.00 98.13           H  
ATOM   4444  N   GLU B 125       5.117 -12.271 -19.389  1.00 98.03           N  
ATOM   4445  H   GLU B 125       4.754 -11.456 -19.863  1.00 98.03           H  
ATOM   4446  CA  GLU B 125       6.361 -12.867 -19.896  1.00 98.03           C  
ATOM   4447  HA  GLU B 125       6.203 -13.931 -20.071  1.00 98.03           H  
ATOM   4448  C   GLU B 125       7.488 -12.781 -18.855  1.00 98.03           C  
ATOM   4449  CB  GLU B 125       6.738 -12.219 -21.247  1.00 98.03           C  
ATOM   4450  HB2 GLU B 125       6.712 -11.134 -21.147  1.00 98.03           H  
ATOM   4451  HB3 GLU B 125       7.747 -12.525 -21.520  1.00 98.03           H  
ATOM   4452  O   GLU B 125       8.067 -13.801 -18.481  1.00 98.03           O  
ATOM   4453  CG  GLU B 125       5.765 -12.675 -22.353  1.00 98.03           C  
ATOM   4454  HG2 GLU B 125       5.858 -13.758 -22.439  1.00 98.03           H  
ATOM   4455  HG3 GLU B 125       4.745 -12.453 -22.042  1.00 98.03           H  
ATOM   4456  CD  GLU B 125       5.981 -12.058 -23.749  1.00 98.03           C  
ATOM   4457  OE1 GLU B 125       5.365 -12.599 -24.704  1.00 98.03           O  
ATOM   4458  OE2 GLU B 125       6.690 -11.031 -23.867  1.00 98.03           O  
ATOM   4459  N   VAL B 126       7.733 -11.595 -18.290  1.00 98.30           N  
ATOM   4460  H   VAL B 126       7.184 -10.801 -18.586  1.00 98.30           H  
ATOM   4461  CA  VAL B 126       8.820 -11.369 -17.323  1.00 98.30           C  
ATOM   4462  HA  VAL B 126       9.732 -11.791 -17.743  1.00 98.30           H  
ATOM   4463  C   VAL B 126       8.569 -12.108 -15.999  1.00 98.30           C  
ATOM   4464  CB  VAL B 126       9.057  -9.855 -17.121  1.00 98.30           C  
ATOM   4465  HB  VAL B 126       8.140  -9.392 -16.757  1.00 98.30           H  
ATOM   4466  O   VAL B 126       9.518 -12.600 -15.393  1.00 98.30           O  
ATOM   4467  CG1 VAL B 126      10.178  -9.547 -16.124  1.00 98.30           C  
ATOM   4468 HG11 VAL B 126       9.944  -9.968 -15.146  1.00 98.30           H  
ATOM   4469 HG12 VAL B 126      10.297  -8.469 -16.015  1.00 98.30           H  
ATOM   4470 HG13 VAL B 126      11.107  -9.986 -16.486  1.00 98.30           H  
ATOM   4471  CG2 VAL B 126       9.492  -9.176 -18.433  1.00 98.30           C  
ATOM   4472 HG21 VAL B 126       9.624  -8.106 -18.271  1.00 98.30           H  
ATOM   4473 HG22 VAL B 126      10.427  -9.612 -18.784  1.00 98.30           H  
ATOM   4474 HG23 VAL B 126       8.740  -9.319 -19.209  1.00 98.30           H  
ATOM   4475  N   SER B 127       7.317 -12.274 -15.553  1.00 98.71           N  
ATOM   4476  H   SER B 127       6.550 -11.876 -16.076  1.00 98.71           H  
ATOM   4477  CA  SER B 127       7.027 -13.103 -14.367  1.00 98.71           C  
ATOM   4478  HA  SER B 127       7.686 -12.794 -13.555  1.00 98.71           H  
ATOM   4479  C   SER B 127       7.286 -14.587 -14.622  1.00 98.71           C  
ATOM   4480  CB  SER B 127       5.587 -12.944 -13.879  1.00 98.71           C  
ATOM   4481  HB2 SER B 127       4.898 -13.236 -14.671  1.00 98.71           H  
ATOM   4482  HB3 SER B 127       5.431 -13.593 -13.018  1.00 98.71           H  
ATOM   4483  O   SER B 127       7.865 -15.251 -13.764  1.00 98.71           O  
ATOM   4484  OG  SER B 127       5.337 -11.608 -13.500  1.00 98.71           O  
ATOM   4485  HG  SER B 127       5.151 -11.144 -14.319  1.00 98.71           H  
ATOM   4486  N   TRP B 128       6.907 -15.110 -15.796  1.00 98.49           N  
ATOM   4487  H   TRP B 128       6.474 -14.513 -16.486  1.00 98.49           H  
ATOM   4488  CA  TRP B 128       7.199 -16.497 -16.170  1.00 98.49           C  
ATOM   4489  HA  TRP B 128       6.774 -17.167 -15.422  1.00 98.49           H  
ATOM   4490  C   TRP B 128       8.712 -16.755 -16.194  1.00 98.49           C  
ATOM   4491  CB  TRP B 128       6.555 -16.814 -17.528  1.00 98.49           C  
ATOM   4492  HB2 TRP B 128       5.490 -16.587 -17.471  1.00 98.49           H  
ATOM   4493  HB3 TRP B 128       6.986 -16.174 -18.297  1.00 98.49           H  
ATOM   4494  O   TRP B 128       9.198 -17.705 -15.578  1.00 98.49           O  
ATOM   4495  CG  TRP B 128       6.710 -18.242 -17.956  1.00 98.49           C  
ATOM   4496  CD1 TRP B 128       7.828 -18.786 -18.488  1.00 98.49           C  
ATOM   4497  HD1 TRP B 128       8.744 -18.248 -18.683  1.00 98.49           H  
ATOM   4498  CD2 TRP B 128       5.759 -19.341 -17.821  1.00 98.49           C  
ATOM   4499  CE2 TRP B 128       6.398 -20.540 -18.257  1.00 98.49           C  
ATOM   4500  CE3 TRP B 128       4.435 -19.454 -17.338  1.00 98.49           C  
ATOM   4501  HE3 TRP B 128       3.937 -18.568 -16.973  1.00 98.49           H  
ATOM   4502  NE1 TRP B 128       7.657 -20.146 -18.648  1.00 98.49           N  
ATOM   4503  HE1 TRP B 128       8.415 -20.771 -18.880  1.00 98.49           H  
ATOM   4504  CH2 TRP B 128       4.440 -21.863 -17.743  1.00 98.49           C  
ATOM   4505  HH2 TRP B 128       3.946 -22.822 -17.693  1.00 98.49           H  
ATOM   4506  CZ2 TRP B 128       5.765 -21.787 -18.200  1.00 98.49           C  
ATOM   4507  HZ2 TRP B 128       6.305 -22.678 -18.486  1.00 98.49           H  
ATOM   4508  CZ3 TRP B 128       3.776 -20.701 -17.311  1.00 98.49           C  
ATOM   4509  HZ3 TRP B 128       2.772 -20.775 -16.919  1.00 98.49           H  
ATOM   4510  N   GLU B 129       9.471 -15.868 -16.841  1.00 98.21           N  
ATOM   4511  H   GLU B 129       9.012 -15.121 -17.341  1.00 98.21           H  
ATOM   4512  CA  GLU B 129      10.934 -15.941 -16.907  1.00 98.21           C  
ATOM   4513  HA  GLU B 129      11.231 -16.898 -17.335  1.00 98.21           H  
ATOM   4514  C   GLU B 129      11.610 -15.821 -15.535  1.00 98.21           C  
ATOM   4515  CB  GLU B 129      11.461 -14.815 -17.798  1.00 98.21           C  
ATOM   4516  HB2 GLU B 129      11.038 -13.869 -17.459  1.00 98.21           H  
ATOM   4517  HB3 GLU B 129      12.544 -14.768 -17.685  1.00 98.21           H  
ATOM   4518  O   GLU B 129      12.605 -16.503 -15.283  1.00 98.21           O  
ATOM   4519  CG  GLU B 129      11.145 -15.022 -19.284  1.00 98.21           C  
ATOM   4520  HG2 GLU B 129      11.606 -15.956 -19.604  1.00 98.21           H  
ATOM   4521  HG3 GLU B 129      10.068 -15.118 -19.427  1.00 98.21           H  
ATOM   4522  CD  GLU B 129      11.680 -13.874 -20.151  1.00 98.21           C  
ATOM   4523  OE1 GLU B 129      11.554 -14.003 -21.389  1.00 98.21           O  
ATOM   4524  OE2 GLU B 129      12.281 -12.927 -19.585  1.00 98.21           O  
ATOM   4525  N   ALA B 130      11.087 -14.980 -14.635  1.00 98.72           N  
ATOM   4526  H   ALA B 130      10.308 -14.399 -14.909  1.00 98.72           H  
ATOM   4527  CA  ALA B 130      11.627 -14.828 -13.285  1.00 98.72           C  
ATOM   4528  HA  ALA B 130      12.693 -14.611 -13.365  1.00 98.72           H  
ATOM   4529  C   ALA B 130      11.484 -16.124 -12.469  1.00 98.72           C  
ATOM   4530  CB  ALA B 130      10.945 -13.636 -12.600  1.00 98.72           C  
ATOM   4531  HB1 ALA B 130       9.880 -13.835 -12.474  1.00 98.72           H  
ATOM   4532  HB2 ALA B 130      11.069 -12.735 -13.201  1.00 98.72           H  
ATOM   4533  HB3 ALA B 130      11.397 -13.462 -11.624  1.00 98.72           H  
ATOM   4534  O   ALA B 130      12.421 -16.504 -11.764  1.00 98.72           O  
ATOM   4535  N   ILE B 131      10.354 -16.830 -12.606  1.00 98.74           N  
ATOM   4536  H   ILE B 131       9.631 -16.453 -13.203  1.00 98.74           H  
ATOM   4537  CA  ILE B 131      10.114 -18.134 -11.966  1.00 98.74           C  
ATOM   4538  HA  ILE B 131      10.405 -18.072 -10.918  1.00 98.74           H  
ATOM   4539  C   ILE B 131      10.994 -19.223 -12.604  1.00 98.74           C  
ATOM   4540  CB  ILE B 131       8.612 -18.492 -12.019  1.00 98.74           C  
ATOM   4541  HB  ILE B 131       8.314 -18.541 -13.067  1.00 98.74           H  
ATOM   4542  O   ILE B 131      11.645 -19.985 -11.889  1.00 98.74           O  
ATOM   4543  CG1 ILE B 131       7.714 -17.452 -11.305  1.00 98.74           C  
ATOM   4544 HG12 ILE B 131       8.084 -16.442 -11.484  1.00 98.74           H  
ATOM   4545 HG13 ILE B 131       7.742 -17.618 -10.228  1.00 98.74           H  
ATOM   4546  CG2 ILE B 131       8.383 -19.861 -11.357  1.00 98.74           C  
ATOM   4547 HG21 ILE B 131       8.883 -20.653 -11.915  1.00 98.74           H  
ATOM   4548 HG22 ILE B 131       8.765 -19.847 -10.336  1.00 98.74           H  
ATOM   4549 HG23 ILE B 131       7.319 -20.095 -11.322  1.00 98.74           H  
ATOM   4550  CD1 ILE B 131       6.258 -17.500 -11.794  1.00 98.74           C  
ATOM   4551 HD11 ILE B 131       5.673 -16.757 -11.252  1.00 98.74           H  
ATOM   4552 HD12 ILE B 131       6.217 -17.273 -12.859  1.00 98.74           H  
ATOM   4553 HD13 ILE B 131       5.818 -18.482 -11.625  1.00 98.74           H  
ATOM   4554  N   GLU B 132      11.121 -19.253 -13.935  1.00 97.92           N  
ATOM   4555  H   GLU B 132      10.548 -18.636 -14.494  1.00 97.92           H  
ATOM   4556  CA  GLU B 132      12.038 -20.183 -14.611  1.00 97.92           C  
ATOM   4557  HA  GLU B 132      11.787 -21.197 -14.302  1.00 97.92           H  
ATOM   4558  C   GLU B 132      13.515 -19.954 -14.225  1.00 97.92           C  
ATOM   4559  CB  GLU B 132      11.902 -20.083 -16.140  1.00 97.92           C  
ATOM   4560  HB2 GLU B 132      12.817 -20.491 -16.570  1.00 97.92           H  
ATOM   4561  HB3 GLU B 132      11.836 -19.038 -16.443  1.00 97.92           H  
ATOM   4562  O   GLU B 132      14.276 -20.926 -14.119  1.00 97.92           O  
ATOM   4563  CG  GLU B 132      10.714 -20.871 -16.717  1.00 97.92           C  
ATOM   4564  HG2 GLU B 132       9.791 -20.332 -16.502  1.00 97.92           H  
ATOM   4565  HG3 GLU B 132      10.665 -21.837 -16.215  1.00 97.92           H  
ATOM   4566  CD  GLU B 132      10.830 -21.131 -18.234  1.00 97.92           C  
ATOM   4567  OE1 GLU B 132       9.930 -21.816 -18.777  1.00 97.92           O  
ATOM   4568  OE2 GLU B 132      11.845 -20.744 -18.864  1.00 97.92           O  
ATOM   4569  N   ARG B 133      13.938 -18.697 -13.999  1.00 97.54           N  
ATOM   4570  H   ARG B 133      13.288 -17.946 -14.179  1.00 97.54           H  
ATOM   4571  CA  ARG B 133      15.274 -18.362 -13.462  1.00 97.54           C  
ATOM   4572  HA  ARG B 133      16.014 -18.994 -13.951  1.00 97.54           H  
ATOM   4573  C   ARG B 133      15.431 -18.701 -11.975  1.00 97.54           C  
ATOM   4574  CB  ARG B 133      15.658 -16.888 -13.718  1.00 97.54           C  
ATOM   4575  HB2 ARG B 133      16.417 -16.619 -12.983  1.00 97.54           H  
ATOM   4576  HB3 ARG B 133      14.801 -16.238 -13.541  1.00 97.54           H  
ATOM   4577  O   ARG B 133      16.558 -18.942 -11.562  1.00 97.54           O  
ATOM   4578  CG  ARG B 133      16.248 -16.611 -15.119  1.00 97.54           C  
ATOM   4579  HG2 ARG B 133      15.442 -16.337 -15.799  1.00 97.54           H  
ATOM   4580  HG3 ARG B 133      16.738 -17.507 -15.500  1.00 97.54           H  
ATOM   4581  CD  ARG B 133      17.303 -15.485 -15.043  1.00 97.54           C  
ATOM   4582  HD2 ARG B 133      18.128 -15.831 -14.420  1.00 97.54           H  
ATOM   4583  HD3 ARG B 133      16.870 -14.618 -14.544  1.00 97.54           H  
ATOM   4584  NE  ARG B 133      17.855 -15.064 -16.353  1.00 97.54           N  
ATOM   4585  HE  ARG B 133      18.803 -15.331 -16.575  1.00 97.54           H  
ATOM   4586  NH1 ARG B 133      16.074 -13.795 -17.073  1.00 97.54           N  
ATOM   4587 HH11 ARG B 133      15.592 -14.007 -16.211  1.00 97.54           H  
ATOM   4588 HH12 ARG B 133      15.582 -13.331 -17.823  1.00 97.54           H  
ATOM   4589  NH2 ARG B 133      17.910 -13.962 -18.331  1.00 97.54           N  
ATOM   4590 HH21 ARG B 133      18.883 -14.212 -18.438  1.00 97.54           H  
ATOM   4591 HH22 ARG B 133      17.458 -13.464 -19.084  1.00 97.54           H  
ATOM   4592  CZ  ARG B 133      17.276 -14.279 -17.242  1.00 97.54           C  
ATOM   4593  N   ALA B 134      14.346 -18.804 -11.203  1.00 98.04           N  
ATOM   4594  H   ALA B 134      13.445 -18.567 -11.593  1.00 98.04           H  
ATOM   4595  CA  ALA B 134      14.382 -19.340  -9.836  1.00 98.04           C  
ATOM   4596  HA  ALA B 134      15.229 -18.890  -9.319  1.00 98.04           H  
ATOM   4597  C   ALA B 134      14.604 -20.866  -9.781  1.00 98.04           C  
ATOM   4598  CB  ALA B 134      13.100 -18.945  -9.086  1.00 98.04           C  
ATOM   4599  HB1 ALA B 134      13.211 -19.195  -8.031  1.00 98.04           H  
ATOM   4600  HB2 ALA B 134      12.245 -19.496  -9.478  1.00 98.04           H  
ATOM   4601  HB3 ALA B 134      12.905 -17.876  -9.176  1.00 98.04           H  
ATOM   4602  O   ALA B 134      14.651 -21.436  -8.697  1.00 98.04           O  
ATOM   4603  N   GLY B 135      14.705 -21.554 -10.926  1.00 97.52           N  
ATOM   4604  H   GLY B 135      14.647 -21.049 -11.799  1.00 97.52           H  
ATOM   4605  CA  GLY B 135      14.790 -23.017 -10.963  1.00 97.52           C  
ATOM   4606  HA2 GLY B 135      15.535 -23.358 -10.244  1.00 97.52           H  
ATOM   4607  HA3 GLY B 135      15.096 -23.331 -11.961  1.00 97.52           H  
ATOM   4608  C   GLY B 135      13.460 -23.703 -10.636  1.00 97.52           C  
ATOM   4609  O   GLY B 135      13.455 -24.855 -10.211  1.00 97.52           O  
ATOM   4610  N   GLN B 136      12.332 -23.021 -10.839  1.00 97.58           N  
ATOM   4611  H   GLN B 136      12.386 -22.080 -11.203  1.00 97.58           H  
ATOM   4612  CA  GLN B 136      10.999 -23.527 -10.517  1.00 97.58           C  
ATOM   4613  HA  GLN B 136      11.081 -24.489 -10.010  1.00 97.58           H  
ATOM   4614  C   GLN B 136      10.168 -23.734 -11.791  1.00 97.58           C  
ATOM   4615  CB  GLN B 136      10.317 -22.547  -9.552  1.00 97.58           C  
ATOM   4616  HB2 GLN B 136      10.263 -21.572 -10.036  1.00 97.58           H  
ATOM   4617  HB3 GLN B 136       9.302 -22.894  -9.358  1.00 97.58           H  
ATOM   4618  O   GLN B 136      10.253 -22.940 -12.726  1.00 97.58           O  
ATOM   4619  CG  GLN B 136      11.055 -22.389  -8.208  1.00 97.58           C  
ATOM   4620  HG2 GLN B 136      11.079 -23.349  -7.692  1.00 97.58           H  
ATOM   4621  HG3 GLN B 136      12.084 -22.073  -8.380  1.00 97.58           H  
ATOM   4622  CD  GLN B 136      10.400 -21.356  -7.299  1.00 97.58           C  
ATOM   4623  NE2 GLN B 136      10.938 -21.106  -6.126  1.00 97.58           N  
ATOM   4624 HE21 GLN B 136      10.470 -20.403  -5.572  1.00 97.58           H  
ATOM   4625 HE22 GLN B 136      11.806 -21.541  -5.848  1.00 97.58           H  
ATOM   4626  OE1 GLN B 136       9.381 -20.755  -7.617  1.00 97.58           O  
ATOM   4627  N   ASP B 137       9.333 -24.778 -11.819  1.00 97.30           N  
ATOM   4628  H   ASP B 137       9.300 -25.391 -11.017  1.00 97.30           H  
ATOM   4629  CA  ASP B 137       8.269 -24.920 -12.822  1.00 97.30           C  
ATOM   4630  HA  ASP B 137       8.674 -24.685 -13.806  1.00 97.30           H  
ATOM   4631  C   ASP B 137       7.120 -23.942 -12.484  1.00 97.30           C  
ATOM   4632  CB  ASP B 137       7.782 -26.386 -12.871  1.00 97.30           C  
ATOM   4633  HB2 ASP B 137       7.525 -26.710 -11.863  1.00 97.30           H  
ATOM   4634  HB3 ASP B 137       8.606 -27.009 -13.220  1.00 97.30           H  
ATOM   4635  O   ASP B 137       6.466 -24.127 -11.453  1.00 97.30           O  
ATOM   4636  CG  ASP B 137       6.566 -26.623 -13.785  1.00 97.30           C  
ATOM   4637  OD1 ASP B 137       6.092 -25.664 -14.439  1.00 97.30           O  
ATOM   4638  OD2 ASP B 137       6.096 -27.774 -13.888  1.00 97.30           O  
ATOM   4639  N   PRO B 138       6.805 -22.940 -13.332  1.00 97.80           N  
ATOM   4640  CA  PRO B 138       5.731 -21.988 -13.046  1.00 97.80           C  
ATOM   4641  HA  PRO B 138       5.958 -21.483 -12.107  1.00 97.80           H  
ATOM   4642  C   PRO B 138       4.345 -22.630 -12.900  1.00 97.80           C  
ATOM   4643  CB  PRO B 138       5.767 -20.971 -14.193  1.00 97.80           C  
ATOM   4644  HB2 PRO B 138       5.073 -21.277 -14.976  1.00 97.80           H  
ATOM   4645  HB3 PRO B 138       5.533 -19.963 -13.850  1.00 97.80           H  
ATOM   4646  O   PRO B 138       3.517 -22.127 -12.144  1.00 97.80           O  
ATOM   4647  CG  PRO B 138       7.196 -21.069 -14.725  1.00 97.80           C  
ATOM   4648  HG2 PRO B 138       7.872 -20.477 -14.108  1.00 97.80           H  
ATOM   4649  HG3 PRO B 138       7.274 -20.760 -15.767  1.00 97.80           H  
ATOM   4650  CD  PRO B 138       7.510 -22.547 -14.545  1.00 97.80           C  
ATOM   4651  HD2 PRO B 138       8.590 -22.679 -14.472  1.00 97.80           H  
ATOM   4652  HD3 PRO B 138       7.120 -23.111 -15.393  1.00 97.80           H  
ATOM   4653  N   MET B 139       4.090 -23.764 -13.561  1.00 94.69           N  
ATOM   4654  H   MET B 139       4.844 -24.194 -14.078  1.00 94.69           H  
ATOM   4655  CA  MET B 139       2.831 -24.508 -13.420  1.00 94.69           C  
ATOM   4656  HA  MET B 139       2.009 -23.794 -13.377  1.00 94.69           H  
ATOM   4657  C   MET B 139       2.754 -25.323 -12.124  1.00 94.69           C  
ATOM   4658  CB  MET B 139       2.620 -25.429 -14.629  1.00 94.69           C  
ATOM   4659  HB2 MET B 139       3.525 -26.009 -14.807  1.00 94.69           H  
ATOM   4660  HB3 MET B 139       1.821 -26.138 -14.411  1.00 94.69           H  
ATOM   4661  O   MET B 139       1.649 -25.657 -11.695  1.00 94.69           O  
ATOM   4662  CG  MET B 139       2.257 -24.660 -15.905  1.00 94.69           C  
ATOM   4663  HG2 MET B 139       2.182 -25.382 -16.717  1.00 94.69           H  
ATOM   4664  HG3 MET B 139       3.086 -23.991 -16.133  1.00 94.69           H  
ATOM   4665  SD  MET B 139       0.725 -23.673 -15.889  1.00 94.69           S  
ATOM   4666  CE  MET B 139      -0.478 -24.865 -15.241  1.00 94.69           C  
ATOM   4667  HE1 MET B 139      -0.235 -25.101 -14.205  1.00 94.69           H  
ATOM   4668  HE2 MET B 139      -1.475 -24.425 -15.281  1.00 94.69           H  
ATOM   4669  HE3 MET B 139      -0.456 -25.775 -15.840  1.00 94.69           H  
ATOM   4670  N   ALA B 140       3.886 -25.617 -11.478  1.00 95.50           N  
ATOM   4671  H   ALA B 140       4.763 -25.286 -11.853  1.00 95.50           H  
ATOM   4672  CA  ALA B 140       3.916 -26.277 -10.172  1.00 95.50           C  
ATOM   4673  HA  ALA B 140       3.164 -27.065 -10.168  1.00 95.50           H  
ATOM   4674  C   ALA B 140       3.563 -25.323  -9.012  1.00 95.50           C  
ATOM   4675  CB  ALA B 140       5.284 -26.942  -9.981  1.00 95.50           C  
ATOM   4676  HB1 ALA B 140       6.064 -26.183  -9.918  1.00 95.50           H  
ATOM   4677  HB2 ALA B 140       5.281 -27.518  -9.056  1.00 95.50           H  
ATOM   4678  HB3 ALA B 140       5.490 -27.611 -10.816  1.00 95.50           H  
ATOM   4679  O   ALA B 140       3.282 -25.789  -7.911  1.00 95.50           O  
ATOM   4680  N   LEU B 141       3.518 -24.005  -9.257  1.00 97.18           N  
ATOM   4681  H   LEU B 141       3.804 -23.683 -10.171  1.00 97.18           H  
ATOM   4682  CA  LEU B 141       3.038 -23.002  -8.295  1.00 97.18           C  
ATOM   4683  HA  LEU B 141       3.351 -23.304  -7.296  1.00 97.18           H  
ATOM   4684  C   LEU B 141       1.503 -22.888  -8.238  1.00 97.18           C  
ATOM   4685  CB  LEU B 141       3.660 -21.630  -8.612  1.00 97.18           C  
ATOM   4686  HB2 LEU B 141       3.271 -20.905  -7.898  1.00 97.18           H  
ATOM   4687  HB3 LEU B 141       3.329 -21.321  -9.603  1.00 97.18           H  
ATOM   4688  O   LEU B 141       0.979 -22.122  -7.425  1.00 97.18           O  
ATOM   4689  CG  LEU B 141       5.196 -21.563  -8.560  1.00 97.18           C  
ATOM   4690  HG  LEU B 141       5.622 -22.229  -9.310  1.00 97.18           H  
ATOM   4691  CD1 LEU B 141       5.623 -20.131  -8.879  1.00 97.18           C  
ATOM   4692 HD11 LEU B 141       5.246 -19.857  -9.864  1.00 97.18           H  
ATOM   4693 HD12 LEU B 141       6.711 -20.071  -8.886  1.00 97.18           H  
ATOM   4694 HD13 LEU B 141       5.220 -19.445  -8.134  1.00 97.18           H  
ATOM   4695  CD2 LEU B 141       5.754 -21.932  -7.183  1.00 97.18           C  
ATOM   4696 HD21 LEU B 141       5.313 -21.298  -6.414  1.00 97.18           H  
ATOM   4697 HD22 LEU B 141       6.836 -21.798  -7.182  1.00 97.18           H  
ATOM   4698 HD23 LEU B 141       5.544 -22.979  -6.964  1.00 97.18           H  
ATOM   4699  N   ARG B 142       0.766 -23.618  -9.080  1.00 95.93           N  
ATOM   4700  H   ARG B 142       1.247 -24.247  -9.707  1.00 95.93           H  
ATOM   4701  CA  ARG B 142      -0.702 -23.604  -9.086  1.00 95.93           C  
ATOM   4702  HA  ARG B 142      -1.022 -22.572  -9.233  1.00 95.93           H  
ATOM   4703  C   ARG B 142      -1.267 -24.087  -7.743  1.00 95.93           C  
ATOM   4704  CB  ARG B 142      -1.191 -24.453 -10.261  1.00 95.93           C  
ATOM   4705  HB2 ARG B 142      -1.030 -25.507 -10.033  1.00 95.93           H  
ATOM   4706  HB3 ARG B 142      -0.610 -24.197 -11.147  1.00 95.93           H  
ATOM   4707  O   ARG B 142      -0.742 -25.024  -7.151  1.00 95.93           O  
ATOM   4708  CG  ARG B 142      -2.669 -24.203 -10.575  1.00 95.93           C  
ATOM   4709  HG2 ARG B 142      -3.287 -24.377  -9.694  1.00 95.93           H  
ATOM   4710  HG3 ARG B 142      -2.792 -23.170 -10.898  1.00 95.93           H  
ATOM   4711  CD  ARG B 142      -3.110 -25.153 -11.687  1.00 95.93           C  
ATOM   4712  HD2 ARG B 142      -3.071 -26.173 -11.304  1.00 95.93           H  
ATOM   4713  HD3 ARG B 142      -2.414 -25.081 -12.522  1.00 95.93           H  
ATOM   4714  NE  ARG B 142      -4.480 -24.860 -12.140  1.00 95.93           N  
ATOM   4715  HE  ARG B 142      -5.223 -25.321 -11.636  1.00 95.93           H  
ATOM   4716  NH1 ARG B 142      -3.960 -23.155 -13.597  1.00 95.93           N  
ATOM   4717 HH11 ARG B 142      -4.250 -22.407 -14.210  1.00 95.93           H  
ATOM   4718 HH12 ARG B 142      -3.045 -23.085 -13.174  1.00 95.93           H  
ATOM   4719  NH2 ARG B 142      -6.045 -23.954 -13.510  1.00 95.93           N  
ATOM   4720 HH21 ARG B 142      -6.752 -24.488 -13.024  1.00 95.93           H  
ATOM   4721 HH22 ARG B 142      -6.324 -23.215 -14.140  1.00 95.93           H  
ATOM   4722  CZ  ARG B 142      -4.818 -23.994 -13.078  1.00 95.93           C  
ATOM   4723  N   GLU B 143      -2.345 -23.453  -7.287  1.00 95.98           N  
ATOM   4724  H   GLU B 143      -2.671 -22.665  -7.828  1.00 95.98           H  
ATOM   4725  CA  GLU B 143      -2.969 -23.610  -5.960  1.00 95.98           C  
ATOM   4726  HA  GLU B 143      -3.831 -22.943  -5.952  1.00 95.98           H  
ATOM   4727  C   GLU B 143      -2.080 -23.152  -4.774  1.00 95.98           C  
ATOM   4728  CB  GLU B 143      -3.535 -25.032  -5.739  1.00 95.98           C  
ATOM   4729  HB2 GLU B 143      -2.694 -25.702  -5.560  1.00 95.98           H  
ATOM   4730  HB3 GLU B 143      -4.129 -25.034  -4.825  1.00 95.98           H  
ATOM   4731  O   GLU B 143      -2.457 -23.337  -3.616  1.00 95.98           O  
ATOM   4732  CG  GLU B 143      -4.380 -25.653  -6.868  1.00 95.98           C  
ATOM   4733  HG2 GLU B 143      -3.852 -25.565  -7.818  1.00 95.98           H  
ATOM   4734  HG3 GLU B 143      -4.454 -26.721  -6.666  1.00 95.98           H  
ATOM   4735  CD  GLU B 143      -5.810 -25.106  -6.993  1.00 95.98           C  
ATOM   4736  OE1 GLU B 143      -6.183 -24.756  -8.140  1.00 95.98           O  
ATOM   4737  OE2 GLU B 143      -6.552 -25.175  -5.988  1.00 95.98           O  
ATOM   4738  N   SER B 144      -0.909 -22.538  -5.010  1.00 97.23           N  
ATOM   4739  H   SER B 144      -0.619 -22.396  -5.966  1.00 97.23           H  
ATOM   4740  CA  SER B 144      -0.015 -22.094  -3.925  1.00 97.23           C  
ATOM   4741  HA  SER B 144      -0.078 -22.838  -3.131  1.00 97.23           H  
ATOM   4742  C   SER B 144      -0.411 -20.746  -3.310  1.00 97.23           C  
ATOM   4743  CB  SER B 144       1.455 -22.055  -4.363  1.00 97.23           C  
ATOM   4744  HB2 SER B 144       1.708 -22.974  -4.891  1.00 97.23           H  
ATOM   4745  HB3 SER B 144       2.085 -21.985  -3.476  1.00 97.23           H  
ATOM   4746  O   SER B 144      -0.992 -19.872  -3.961  1.00 97.23           O  
ATOM   4747  OG  SER B 144       1.719 -20.936  -5.189  1.00 97.23           O  
ATOM   4748  HG  SER B 144       1.421 -21.192  -6.065  1.00 97.23           H  
ATOM   4749  N   ALA B 145       0.016 -20.525  -2.064  1.00 97.77           N  
ATOM   4750  H   ALA B 145       0.477 -21.278  -1.573  1.00 97.77           H  
ATOM   4751  CA  ALA B 145      -0.010 -19.223  -1.397  1.00 97.77           C  
ATOM   4752  HA  ALA B 145      -0.941 -18.722  -1.662  1.00 97.77           H  
ATOM   4753  C   ALA B 145       1.140 -18.307  -1.878  1.00 97.77           C  
ATOM   4754  CB  ALA B 145      -0.026 -19.451   0.121  1.00 97.77           C  
ATOM   4755  HB1 ALA B 145      -0.873 -20.081   0.395  1.00 97.77           H  
ATOM   4756  HB2 ALA B 145       0.898 -19.933   0.442  1.00 97.77           H  
ATOM   4757  HB3 ALA B 145      -0.122 -18.495   0.636  1.00 97.77           H  
ATOM   4758  O   ALA B 145       1.909 -17.782  -1.072  1.00 97.77           O  
ATOM   4759  N   THR B 146       1.284 -18.133  -3.197  1.00 98.78           N  
ATOM   4760  H   THR B 146       0.638 -18.606  -3.813  1.00 98.78           H  
ATOM   4761  CA  THR B 146       2.211 -17.148  -3.778  1.00 98.78           C  
ATOM   4762  HA  THR B 146       3.055 -17.044  -3.096  1.00 98.78           H  
ATOM   4763  C   THR B 146       1.514 -15.795  -3.917  1.00 98.78           C  
ATOM   4764  CB  THR B 146       2.796 -17.604  -5.120  1.00 98.78           C  
ATOM   4765  HB  THR B 146       1.982 -17.769  -5.827  1.00 98.78           H  
ATOM   4766  O   THR B 146       0.459 -15.716  -4.545  1.00 98.78           O  
ATOM   4767  CG2 THR B 146       3.785 -16.599  -5.716  1.00 98.78           C  
ATOM   4768 HG21 THR B 146       4.573 -16.382  -4.995  1.00 98.78           H  
ATOM   4769 HG22 THR B 146       4.226 -17.017  -6.621  1.00 98.78           H  
ATOM   4770 HG23 THR B 146       3.274 -15.672  -5.978  1.00 98.78           H  
ATOM   4771  OG1 THR B 146       3.521 -18.800  -4.954  1.00 98.78           O  
ATOM   4772  HG1 THR B 146       2.895 -19.527  -4.949  1.00 98.78           H  
ATOM   4773  N   GLY B 147       2.078 -14.738  -3.328  1.00 98.87           N  
ATOM   4774  H   GLY B 147       2.954 -14.880  -2.846  1.00 98.87           H  
ATOM   4775  CA  GLY B 147       1.579 -13.362  -3.464  1.00 98.87           C  
ATOM   4776  HA2 GLY B 147       0.490 -13.376  -3.511  1.00 98.87           H  
ATOM   4777  HA3 GLY B 147       1.867 -12.778  -2.590  1.00 98.87           H  
ATOM   4778  C   GLY B 147       2.102 -12.652  -4.718  1.00 98.87           C  
ATOM   4779  O   GLY B 147       3.149 -13.019  -5.252  1.00 98.87           O  
ATOM   4780  N   VAL B 148       1.398 -11.618  -5.182  1.00 98.95           N  
ATOM   4781  H   VAL B 148       0.569 -11.352  -4.670  1.00 98.95           H  
ATOM   4782  CA  VAL B 148       1.750 -10.820  -6.369  1.00 98.95           C  
ATOM   4783  HA  VAL B 148       2.802 -10.981  -6.606  1.00 98.95           H  
ATOM   4784  C   VAL B 148       1.562  -9.330  -6.081  1.00 98.95           C  
ATOM   4785  CB  VAL B 148       0.928 -11.255  -7.599  1.00 98.95           C  
ATOM   4786  HB  VAL B 148      -0.133 -11.130  -7.384  1.00 98.95           H  
ATOM   4787  O   VAL B 148       0.443  -8.845  -5.916  1.00 98.95           O  
ATOM   4788  CG1 VAL B 148       1.278 -10.416  -8.835  1.00 98.95           C  
ATOM   4789 HG11 VAL B 148       2.334 -10.525  -9.082  1.00 98.95           H  
ATOM   4790 HG12 VAL B 148       1.047  -9.365  -8.660  1.00 98.95           H  
ATOM   4791 HG13 VAL B 148       0.669 -10.751  -9.675  1.00 98.95           H  
ATOM   4792  CG2 VAL B 148       1.180 -12.726  -7.953  1.00 98.95           C  
ATOM   4793 HG21 VAL B 148       2.250 -12.918  -8.026  1.00 98.95           H  
ATOM   4794 HG22 VAL B 148       0.755 -13.368  -7.182  1.00 98.95           H  
ATOM   4795 HG23 VAL B 148       0.696 -12.972  -8.899  1.00 98.95           H  
ATOM   4796  N   PHE B 149       2.666  -8.588  -6.060  1.00 98.93           N  
ATOM   4797  H   PHE B 149       3.552  -9.049  -6.211  1.00 98.93           H  
ATOM   4798  CA  PHE B 149       2.707  -7.167  -5.723  1.00 98.93           C  
ATOM   4799  HA  PHE B 149       1.697  -6.793  -5.554  1.00 98.93           H  
ATOM   4800  C   PHE B 149       3.320  -6.390  -6.891  1.00 98.93           C  
ATOM   4801  CB  PHE B 149       3.504  -6.978  -4.421  1.00 98.93           C  
ATOM   4802  HB2 PHE B 149       4.535  -7.291  -4.586  1.00 98.93           H  
ATOM   4803  HB3 PHE B 149       3.525  -5.916  -4.178  1.00 98.93           H  
ATOM   4804  O   PHE B 149       4.485  -6.597  -7.234  1.00 98.93           O  
ATOM   4805  CG  PHE B 149       2.959  -7.742  -3.224  1.00 98.93           C  
ATOM   4806  CD1 PHE B 149       2.131  -7.094  -2.286  1.00 98.93           C  
ATOM   4807  HD1 PHE B 149       1.875  -6.052  -2.416  1.00 98.93           H  
ATOM   4808  CD2 PHE B 149       3.288  -9.100  -3.039  1.00 98.93           C  
ATOM   4809  HD2 PHE B 149       3.926  -9.602  -3.751  1.00 98.93           H  
ATOM   4810  CE1 PHE B 149       1.644  -7.797  -1.170  1.00 98.93           C  
ATOM   4811  HE1 PHE B 149       1.025  -7.295  -0.441  1.00 98.93           H  
ATOM   4812  CE2 PHE B 149       2.792  -9.806  -1.928  1.00 98.93           C  
ATOM   4813  HE2 PHE B 149       3.051 -10.844  -1.782  1.00 98.93           H  
ATOM   4814  CZ  PHE B 149       1.974  -9.152  -0.993  1.00 98.93           C  
ATOM   4815  HZ  PHE B 149       1.601  -9.689  -0.133  1.00 98.93           H  
ATOM   4816  N   VAL B 150       2.547  -5.502  -7.520  1.00 98.88           N  
ATOM   4817  H   VAL B 150       1.590  -5.395  -7.214  1.00 98.88           H  
ATOM   4818  CA  VAL B 150       2.965  -4.786  -8.739  1.00 98.88           C  
ATOM   4819  HA  VAL B 150       3.992  -5.059  -8.983  1.00 98.88           H  
ATOM   4820  C   VAL B 150       2.940  -3.274  -8.529  1.00 98.88           C  
ATOM   4821  CB  VAL B 150       2.098  -5.206  -9.944  1.00 98.88           C  
ATOM   4822  HB  VAL B 150       1.051  -5.002  -9.721  1.00 98.88           H  
ATOM   4823  O   VAL B 150       1.919  -2.711  -8.146  1.00 98.88           O  
ATOM   4824  CG1 VAL B 150       2.477  -4.443 -11.218  1.00 98.88           C  
ATOM   4825 HG11 VAL B 150       1.860  -4.791 -12.047  1.00 98.88           H  
ATOM   4826 HG12 VAL B 150       2.275  -3.381 -11.083  1.00 98.88           H  
ATOM   4827 HG13 VAL B 150       3.530  -4.594 -11.456  1.00 98.88           H  
ATOM   4828  CG2 VAL B 150       2.256  -6.703 -10.249  1.00 98.88           C  
ATOM   4829 HG21 VAL B 150       1.908  -7.293  -9.400  1.00 98.88           H  
ATOM   4830 HG22 VAL B 150       3.301  -6.942 -10.446  1.00 98.88           H  
ATOM   4831 HG23 VAL B 150       1.653  -6.972 -11.117  1.00 98.88           H  
ATOM   4832  N   GLY B 151       4.049  -2.597  -8.827  1.00 98.78           N  
ATOM   4833  H   GLY B 151       4.873  -3.125  -9.078  1.00 98.78           H  
ATOM   4834  CA  GLY B 151       4.112  -1.138  -8.897  1.00 98.78           C  
ATOM   4835  HA2 GLY B 151       5.119  -0.817  -8.634  1.00 98.78           H  
ATOM   4836  HA3 GLY B 151       3.418  -0.705  -8.176  1.00 98.78           H  
ATOM   4837  C   GLY B 151       3.796  -0.610 -10.300  1.00 98.78           C  
ATOM   4838  O   GLY B 151       4.539  -0.906 -11.238  1.00 98.78           O  
ATOM   4839  N   MET B 152       2.742   0.200 -10.446  1.00 97.58           N  
ATOM   4840  H   MET B 152       2.192   0.417  -9.627  1.00 97.58           H  
ATOM   4841  CA  MET B 152       2.338   0.864 -11.702  1.00 97.58           C  
ATOM   4842  HA  MET B 152       3.218   1.064 -12.313  1.00 97.58           H  
ATOM   4843  C   MET B 152       1.644   2.206 -11.411  1.00 97.58           C  
ATOM   4844  CB  MET B 152       1.372  -0.026 -12.506  1.00 97.58           C  
ATOM   4845  HB2 MET B 152       0.877   0.592 -13.254  1.00 97.58           H  
ATOM   4846  HB3 MET B 152       0.611  -0.426 -11.837  1.00 97.58           H  
ATOM   4847  O   MET B 152       1.038   2.356 -10.358  1.00 97.58           O  
ATOM   4848  CG  MET B 152       2.060  -1.181 -13.242  1.00 97.58           C  
ATOM   4849  HG2 MET B 152       2.772  -0.770 -13.958  1.00 97.58           H  
ATOM   4850  HG3 MET B 152       2.619  -1.776 -12.519  1.00 97.58           H  
ATOM   4851  SD  MET B 152       0.936  -2.309 -14.113  1.00 97.58           S  
ATOM   4852  CE  MET B 152       0.314  -1.207 -15.406  1.00 97.58           C  
ATOM   4853  HE1 MET B 152      -0.305  -1.768 -16.108  1.00 97.58           H  
ATOM   4854  HE2 MET B 152      -0.277  -0.403 -14.967  1.00 97.58           H  
ATOM   4855  HE3 MET B 152       1.164  -0.773 -15.931  1.00 97.58           H  
ATOM   4856  N   ILE B 153       1.710   3.164 -12.346  1.00 92.27           N  
ATOM   4857  H   ILE B 153       2.234   2.970 -13.188  1.00 92.27           H  
ATOM   4858  CA  ILE B 153       1.109   4.513 -12.193  1.00 92.27           C  
ATOM   4859  HA  ILE B 153       0.884   4.688 -11.141  1.00 92.27           H  
ATOM   4860  C   ILE B 153      -0.223   4.638 -12.949  1.00 92.27           C  
ATOM   4861  CB  ILE B 153       2.104   5.617 -12.641  1.00 92.27           C  
ATOM   4862  HB  ILE B 153       2.336   5.466 -13.696  1.00 92.27           H  
ATOM   4863  O   ILE B 153      -1.180   5.232 -12.460  1.00 92.27           O  
ATOM   4864  CG1 ILE B 153       3.419   5.512 -11.841  1.00 92.27           C  
ATOM   4865 HG12 ILE B 153       3.207   5.597 -10.775  1.00 92.27           H  
ATOM   4866 HG13 ILE B 153       3.831   4.520 -12.028  1.00 92.27           H  
ATOM   4867  CG2 ILE B 153       1.498   7.023 -12.484  1.00 92.27           C  
ATOM   4868 HG21 ILE B 153       0.594   7.127 -13.085  1.00 92.27           H  
ATOM   4869 HG22 ILE B 153       1.244   7.194 -11.438  1.00 92.27           H  
ATOM   4870 HG23 ILE B 153       2.198   7.788 -12.820  1.00 92.27           H  
ATOM   4871  CD1 ILE B 153       4.524   6.503 -12.226  1.00 92.27           C  
ATOM   4872 HD11 ILE B 153       4.679   6.482 -13.305  1.00 92.27           H  
ATOM   4873 HD12 ILE B 153       4.258   7.513 -11.913  1.00 92.27           H  
ATOM   4874 HD13 ILE B 153       5.450   6.219 -11.727  1.00 92.27           H  
ATOM   4875  N   GLY B 154      -0.297   4.094 -14.164  1.00 87.54           N  
ATOM   4876  H   GLY B 154       0.500   3.597 -14.533  1.00 87.54           H  
ATOM   4877  CA  GLY B 154      -1.455   4.244 -15.044  1.00 87.54           C  
ATOM   4878  HA2 GLY B 154      -1.603   5.301 -15.263  1.00 87.54           H  
ATOM   4879  HA3 GLY B 154      -2.348   3.874 -14.541  1.00 87.54           H  
ATOM   4880  C   GLY B 154      -1.279   3.492 -16.359  1.00 87.54           C  
ATOM   4881  O   GLY B 154      -0.249   2.855 -16.585  1.00 87.54           O  
ATOM   4882  N   SER B 155      -2.281   3.583 -17.235  1.00 83.54           N  
ATOM   4883  H   SER B 155      -3.097   4.124 -16.985  1.00 83.54           H  
ATOM   4884  CA  SER B 155      -2.253   2.985 -18.571  1.00 83.54           C  
ATOM   4885  HA  SER B 155      -1.274   2.543 -18.755  1.00 83.54           H  
ATOM   4886  C   SER B 155      -2.510   4.030 -19.654  1.00 83.54           C  
ATOM   4887  CB  SER B 155      -3.277   1.856 -18.681  1.00 83.54           C  
ATOM   4888  HB2 SER B 155      -3.113   1.122 -17.893  1.00 83.54           H  
ATOM   4889  HB3 SER B 155      -4.289   2.253 -18.601  1.00 83.54           H  
ATOM   4890  O   SER B 155      -3.642   4.454 -19.879  1.00 83.54           O  
ATOM   4891  OG  SER B 155      -3.091   1.249 -19.939  1.00 83.54           O  
ATOM   4892  HG  SER B 155      -2.426   0.572 -19.795  1.00 83.54           H  
ATOM   4893  N   GLU B 156      -1.463   4.408 -20.387  1.00 88.51           N  
ATOM   4894  H   GLU B 156      -0.544   4.076 -20.128  1.00 88.51           H  
ATOM   4895  CA  GLU B 156      -1.600   5.237 -21.594  1.00 88.51           C  
ATOM   4896  HA  GLU B 156      -2.285   6.059 -21.385  1.00 88.51           H  
ATOM   4897  C   GLU B 156      -2.192   4.450 -22.782  1.00 88.51           C  
ATOM   4898  CB  GLU B 156      -0.237   5.832 -21.976  1.00 88.51           C  
ATOM   4899  HB2 GLU B 156       0.465   5.016 -22.150  1.00 88.51           H  
ATOM   4900  HB3 GLU B 156      -0.358   6.390 -22.904  1.00 88.51           H  
ATOM   4901  O   GLU B 156      -2.529   5.030 -23.817  1.00 88.51           O  
ATOM   4902  CG  GLU B 156       0.347   6.780 -20.914  1.00 88.51           C  
ATOM   4903  HG2 GLU B 156       0.556   6.218 -20.004  1.00 88.51           H  
ATOM   4904  HG3 GLU B 156      -0.396   7.543 -20.684  1.00 88.51           H  
ATOM   4905  CD  GLU B 156       1.637   7.465 -21.389  1.00 88.51           C  
ATOM   4906  OE1 GLU B 156       2.100   8.415 -20.720  1.00 88.51           O  
ATOM   4907  OE2 GLU B 156       2.155   7.104 -22.470  1.00 88.51           O  
ATOM   4908  N   HIS B 157      -2.327   3.121 -22.664  1.00 88.52           N  
ATOM   4909  H   HIS B 157      -2.095   2.686 -21.783  1.00 88.52           H  
ATOM   4910  CA  HIS B 157      -2.962   2.297 -23.692  1.00 88.52           C  
ATOM   4911  HA  HIS B 157      -2.616   2.653 -24.662  1.00 88.52           H  
ATOM   4912  C   HIS B 157      -4.492   2.462 -23.691  1.00 88.52           C  
ATOM   4913  CB  HIS B 157      -2.501   0.838 -23.548  1.00 88.52           C  
ATOM   4914  HB2 HIS B 157      -1.413   0.805 -23.491  1.00 88.52           H  
ATOM   4915  HB3 HIS B 157      -2.862   0.428 -22.605  1.00 88.52           H  
ATOM   4916  O   HIS B 157      -5.095   2.439 -24.767  1.00 88.52           O  
ATOM   4917  CG  HIS B 157      -2.930  -0.039 -24.700  1.00 88.52           C  
ATOM   4918  CD2 HIS B 157      -3.672  -1.189 -24.640  1.00 88.52           C  
ATOM   4919  HD2 HIS B 157      -4.076  -1.641 -23.747  1.00 88.52           H  
ATOM   4920  ND1 HIS B 157      -2.632   0.175 -26.027  1.00 88.52           N  
ATOM   4921  HD1 HIS B 157      -2.136   0.978 -26.387  1.00 88.52           H  
ATOM   4922  CE1 HIS B 157      -3.179  -0.819 -26.746  1.00 88.52           C  
ATOM   4923  HE1 HIS B 157      -3.138  -0.918 -27.821  1.00 88.52           H  
ATOM   4924  NE2 HIS B 157      -3.801  -1.687 -25.942  1.00 88.52           N  
ATOM   4925  N   ALA B 158      -5.099   2.764 -22.536  1.00 81.70           N  
ATOM   4926  H   ALA B 158      -4.548   2.740 -21.690  1.00 81.70           H  
ATOM   4927  CA  ALA B 158      -6.532   3.026 -22.402  1.00 81.70           C  
ATOM   4928  HA  ALA B 158      -7.070   2.103 -22.618  1.00 81.70           H  
ATOM   4929  C   ALA B 158      -7.041   4.106 -23.381  1.00 81.70           C  
ATOM   4930  CB  ALA B 158      -6.814   3.422 -20.947  1.00 81.70           C  
ATOM   4931  HB1 ALA B 158      -6.311   4.359 -20.706  1.00 81.70           H  
ATOM   4932  HB2 ALA B 158      -7.887   3.548 -20.801  1.00 81.70           H  
ATOM   4933  HB3 ALA B 158      -6.453   2.649 -20.269  1.00 81.70           H  
ATOM   4934  O   ALA B 158      -8.009   3.866 -24.105  1.00 81.70           O  
ATOM   4935  N   GLU B 159      -6.351   5.255 -23.483  1.00 77.38           N  
ATOM   4936  H   GLU B 159      -5.571   5.396 -22.858  1.00 77.38           H  
ATOM   4937  CA  GLU B 159      -6.701   6.340 -24.423  1.00 77.38           C
[truncated: 1,860,904 more chars]
