# Supplementary material for: Module-Based Polyketide Synthase Engineering for de Novo Polyketide Biosynthesis
Source: ACS Synth Biol. 2023 Oct 23;12(11):3148–55. doi: 10.1021/acssynbio.3c00282 (PMC10661043; doi:10.1021/acssynbio.3c00282)
Supplement: Supplementary file 2 — sb3c00282_si_002.zip [file sb3c00282_si_002.zip › Final_PKS_Structures/menzella_pdbs/rapM3_ACP_eryM1_KSAT_dimer.pdb]

ATOM      1  N   LEU A   1      65.845 -33.803  -3.196  1.00 69.11           N  
ATOM      2  H   LEU A   1      66.194 -32.868  -3.353  1.00 69.11           H  
ATOM      3  H2  LEU A   1      66.598 -34.468  -3.301  1.00 69.11           H  
ATOM      4  H3  LEU A   1      65.488 -33.861  -2.253  1.00 69.11           H  
ATOM      5  CA  LEU A   1      64.764 -34.116  -4.158  1.00 69.11           C  
ATOM      6  HA  LEU A   1      64.420 -35.131  -3.961  1.00 69.11           H  
ATOM      7  C   LEU A   1      65.297 -34.171  -5.589  1.00 69.11           C  
ATOM      8  CB  LEU A   1      63.543 -33.197  -3.974  1.00 69.11           C  
ATOM      9  HB2 LEU A   1      62.926 -33.221  -4.872  1.00 69.11           H  
ATOM     10  HB3 LEU A   1      63.885 -32.172  -3.833  1.00 69.11           H  
ATOM     11  O   LEU A   1      65.299 -35.261  -6.132  1.00 69.11           O  
ATOM     12  CG  LEU A   1      62.687 -33.645  -2.768  1.00 69.11           C  
ATOM     13  HG  LEU A   1      63.351 -33.925  -1.950  1.00 69.11           H  
ATOM     14  CD1 LEU A   1      61.800 -32.507  -2.276  1.00 69.11           C  
ATOM     15 HD11 LEU A   1      61.117 -32.195  -3.066  1.00 69.11           H  
ATOM     16 HD12 LEU A   1      61.212 -32.834  -1.419  1.00 69.11           H  
ATOM     17 HD13 LEU A   1      62.400 -31.650  -1.970  1.00 69.11           H  
ATOM     18  CD2 LEU A   1      61.808 -34.846  -3.119  1.00 69.11           C  
ATOM     19 HD21 LEU A   1      61.211 -35.134  -2.254  1.00 69.11           H  
ATOM     20 HD22 LEU A   1      61.126 -34.589  -3.930  1.00 69.11           H  
ATOM     21 HD23 LEU A   1      62.408 -35.704  -3.424  1.00 69.11           H  
ATOM     22  N   ALA A   2      65.843 -33.084  -6.154  1.00 65.72           N  
ATOM     23  H   ALA A   2      65.699 -32.175  -5.739  1.00 65.72           H  
ATOM     24  CA  ALA A   2      66.366 -33.069  -7.535  1.00 65.72           C  
ATOM     25  HA  ALA A   2      65.540 -33.255  -8.221  1.00 65.72           H  
ATOM     26  C   ALA A   2      67.455 -34.124  -7.843  1.00 65.72           C  
ATOM     27  CB  ALA A   2      66.903 -31.660  -7.818  1.00 65.72           C  
ATOM     28  HB1 ALA A   2      66.119 -30.918  -7.667  1.00 65.72           H  
ATOM     29  HB2 ALA A   2      67.227 -31.599  -8.857  1.00 65.72           H  
ATOM     30  HB3 ALA A   2      67.750 -31.430  -7.173  1.00 65.72           H  
ATOM     31  O   ALA A   2      67.445 -34.719  -8.912  1.00 65.72           O  
ATOM     32  N   ALA A   3      68.361 -34.393  -6.894  1.00 73.82           N  
ATOM     33  H   ALA A   3      68.383 -33.801  -6.076  1.00 73.82           H  
ATOM     34  CA  ALA A   3      69.446 -35.369  -7.060  1.00 73.82           C  
ATOM     35  HA  ALA A   3      69.870 -35.244  -8.056  1.00 73.82           H  
ATOM     36  C   ALA A   3      69.011 -36.848  -6.953  1.00 73.82           C  
ATOM     37  CB  ALA A   3      70.538 -35.041  -6.031  1.00 73.82           C  
ATOM     38  HB1 ALA A   3      71.391 -35.701  -6.186  1.00 73.82           H  
ATOM     39  HB2 ALA A   3      70.872 -34.011  -6.157  1.00 73.82           H  
ATOM     40  HB3 ALA A   3      70.160 -35.186  -5.019  1.00 73.82           H  
ATOM     41  O   ALA A   3      69.838 -37.734  -7.154  1.00 73.82           O  
ATOM     42  N   LEU A   4      67.752 -37.127  -6.589  1.00 75.87           N  
ATOM     43  H   LEU A   4      67.070 -36.382  -6.607  1.00 75.87           H  
ATOM     44  CA  LEU A   4      67.240 -38.499  -6.522  1.00 75.87           C  
ATOM     45  HA  LEU A   4      67.988 -39.138  -6.052  1.00 75.87           H  
ATOM     46  C   LEU A   4      67.011 -39.041  -7.937  1.00 75.87           C  
ATOM     47  CB  LEU A   4      65.941 -38.558  -5.698  1.00 75.87           C  
ATOM     48  HB2 LEU A   4      65.236 -37.841  -6.120  1.00 75.87           H  
ATOM     49  HB3 LEU A   4      65.497 -39.547  -5.812  1.00 75.87           H  
ATOM     50  O   LEU A   4      66.598 -38.299  -8.833  1.00 75.87           O  
ATOM     51  CG  LEU A   4      66.118 -38.278  -4.196  1.00 75.87           C  
ATOM     52  HG  LEU A   4      66.681 -37.355  -4.060  1.00 75.87           H  
ATOM     53  CD1 LEU A   4      64.750 -38.089  -3.537  1.00 75.87           C  
ATOM     54 HD11 LEU A   4      64.869 -37.846  -2.482  1.00 75.87           H  
ATOM     55 HD12 LEU A   4      64.178 -39.012  -3.624  1.00 75.87           H  
ATOM     56 HD13 LEU A   4      64.198 -37.298  -4.045  1.00 75.87           H  
ATOM     57  CD2 LEU A   4      66.843 -39.418  -3.480  1.00 75.87           C  
ATOM     58 HD21 LEU A   4      66.320 -40.360  -3.647  1.00 75.87           H  
ATOM     59 HD22 LEU A   4      66.894 -39.224  -2.409  1.00 75.87           H  
ATOM     60 HD23 LEU A   4      67.859 -39.521  -3.863  1.00 75.87           H  
ATOM     61  N   ALA A   5      67.232 -40.344  -8.126  1.00 75.69           N  
ATOM     62  H   ALA A   5      67.510 -40.918  -7.343  1.00 75.69           H  
ATOM     63  CA  ALA A   5      66.854 -41.012  -9.366  1.00 75.69           C  
ATOM     64  HA  ALA A   5      67.403 -40.531 -10.175  1.00 75.69           H  
ATOM     65  C   ALA A   5      65.335 -40.857  -9.602  1.00 75.69           C  
ATOM     66  CB  ALA A   5      67.277 -42.483  -9.288  1.00 75.69           C  
ATOM     67  HB1 ALA A   5      67.023 -42.994 -10.217  1.00 75.69           H  
ATOM     68  HB2 ALA A   5      66.766 -42.971  -8.458  1.00 75.69           H  
ATOM     69  HB3 ALA A   5      68.353 -42.549  -9.127  1.00 75.69           H  
ATOM     70  O   ALA A   5      64.581 -40.853  -8.627  1.00 75.69           O  
ATOM     71  N   PRO A   6      64.853 -40.765 -10.856  1.00 68.65           N  
ATOM     72  CA  PRO A   6      63.455 -40.427 -11.152  1.00 68.65           C  
ATOM     73  HA  PRO A   6      63.299 -39.375 -10.913  1.00 68.65           H  
ATOM     74  C   PRO A   6      62.414 -41.246 -10.371  1.00 68.65           C  
ATOM     75  CB  PRO A   6      63.314 -40.614 -12.666  1.00 68.65           C  
ATOM     76  HB2 PRO A   6      63.055 -41.646 -12.901  1.00 68.65           H  
ATOM     77  HB3 PRO A   6      62.573 -39.933 -13.085  1.00 68.65           H  
ATOM     78  O   PRO A   6      61.545 -40.678  -9.724  1.00 68.65           O  
ATOM     79  CG  PRO A   6      64.719 -40.315 -13.188  1.00 68.65           C  
ATOM     80  HG2 PRO A   6      64.911 -40.811 -14.139  1.00 68.65           H  
ATOM     81  HG3 PRO A   6      64.845 -39.237 -13.287  1.00 68.65           H  
ATOM     82  CD  PRO A   6      65.634 -40.833 -12.082  1.00 68.65           C  
ATOM     83  HD2 PRO A   6      65.906 -41.870 -12.283  1.00 68.65           H  
ATOM     84  HD3 PRO A   6      66.526 -40.209 -12.034  1.00 68.65           H  
ATOM     85  N   ALA A   7      62.556 -42.575 -10.328  1.00 74.59           N  
ATOM     86  H   ALA A   7      63.290 -43.002 -10.874  1.00 74.59           H  
ATOM     87  CA  ALA A   7      61.618 -43.450  -9.615  1.00 74.59           C  
ATOM     88  HA  ALA A   7      60.606 -43.235  -9.958  1.00 74.59           H  
ATOM     89  C   ALA A   7      61.632 -43.260  -8.082  1.00 74.59           C  
ATOM     90  CB  ALA A   7      61.968 -44.897  -9.982  1.00 74.59           C  
ATOM     91  HB1 ALA A   7      62.975 -45.141  -9.644  1.00 74.59           H  
ATOM     92  HB2 ALA A   7      61.256 -45.570  -9.503  1.00 74.59           H  
ATOM     93  HB3 ALA A   7      61.898 -45.031 -11.061  1.00 74.59           H  
ATOM     94  O   ALA A   7      60.615 -43.431  -7.408  1.00 74.59           O  
ATOM     95  N   GLU A   8      62.786 -42.919  -7.504  1.00 79.67           N  
ATOM     96  H   GLU A   8      63.575 -42.696  -8.095  1.00 79.67           H  
ATOM     97  CA  GLU A   8      62.885 -42.589  -6.078  1.00 79.67           C  
ATOM     98  HA  GLU A   8      62.302 -43.300  -5.493  1.00 79.67           H  
ATOM     99  C   GLU A   8      62.317 -41.197  -5.796  1.00 79.67           C  
ATOM    100  CB  GLU A   8      64.343 -42.648  -5.609  1.00 79.67           C  
ATOM    101  HB2 GLU A   8      64.397 -42.257  -4.593  1.00 79.67           H  
ATOM    102  HB3 GLU A   8      64.949 -42.012  -6.254  1.00 79.67           H  
ATOM    103  O   GLU A   8      61.680 -40.991  -4.760  1.00 79.67           O  
ATOM    104  CG  GLU A   8      64.906 -44.075  -5.605  1.00 79.67           C  
ATOM    105  HG2 GLU A   8      64.274 -44.697  -4.971  1.00 79.67           H  
ATOM    106  HG3 GLU A   8      64.874 -44.479  -6.617  1.00 79.67           H  
ATOM    107  CD  GLU A   8      66.355 -44.111  -5.099  1.00 79.67           C  
ATOM    108  OE1 GLU A   8      66.705 -45.120  -4.446  1.00 79.67           O  
ATOM    109  OE2 GLU A   8      67.097 -43.140  -5.379  1.00 79.67           O  
ATOM    110  N   ARG A   9      62.515 -40.255  -6.727  1.00 79.50           N  
ATOM    111  H   ARG A   9      63.032 -40.513  -7.554  1.00 79.50           H  
ATOM    112  CA  ARG A   9      61.980 -38.894  -6.648  1.00 79.50           C  
ATOM    113  HA  ARG A   9      62.278 -38.462  -5.693  1.00 79.50           H  
ATOM    114  C   ARG A   9      60.455 -38.904  -6.664  1.00 79.50           C  
ATOM    115  CB  ARG A   9      62.565 -38.049  -7.788  1.00 79.50           C  
ATOM    116  HB2 ARG A   9      62.142 -38.379  -8.737  1.00 79.50           H  
ATOM    117  HB3 ARG A   9      63.644 -38.198  -7.827  1.00 79.50           H  
ATOM    118  O   ARG A   9      59.863 -38.292  -5.782  1.00 79.50           O  
ATOM    119  CG  ARG A   9      62.279 -36.551  -7.593  1.00 79.50           C  
ATOM    120  HG2 ARG A   9      61.206 -36.369  -7.648  1.00 79.50           H  
ATOM    121  HG3 ARG A   9      62.636 -36.240  -6.612  1.00 79.50           H  
ATOM    122  CD  ARG A   9      62.991 -35.714  -8.662  1.00 79.50           C  
ATOM    123  HD2 ARG A   9      64.064 -35.904  -8.609  1.00 79.50           H  
ATOM    124  HD3 ARG A   9      62.812 -34.658  -8.461  1.00 79.50           H  
ATOM    125  NE  ARG A   9      62.462 -36.037  -9.990  1.00 79.50           N  
ATOM    126  HE  ARG A   9      61.459 -36.149 -10.041  1.00 79.50           H  
ATOM    127  NH1 ARG A   9      64.377 -36.470 -11.167  1.00 79.50           N  
ATOM    128 HH11 ARG A   9      64.928 -36.220 -10.358  1.00 79.50           H  
ATOM    129 HH12 ARG A   9      64.818 -36.706 -12.044  1.00 79.50           H  
ATOM    130  NH2 ARG A   9      62.356 -36.789 -12.108  1.00 79.50           N  
ATOM    131 HH21 ARG A   9      61.353 -36.839 -12.005  1.00 79.50           H  
ATOM    132 HH22 ARG A   9      62.747 -36.997 -13.016  1.00 79.50           H  
ATOM    133  CZ  ARG A   9      63.072 -36.423 -11.083  1.00 79.50           C  
ATOM    134  N   GLU A  10      59.837 -39.670  -7.556  1.00 77.57           N  
ATOM    135  H   GLU A  10      60.389 -40.068  -8.302  1.00 77.57           H  
ATOM    136  CA  GLU A  10      58.381 -39.820  -7.636  1.00 77.57           C  
ATOM    137  HA  GLU A  10      57.933 -38.851  -7.856  1.00 77.57           H  
ATOM    138  C   GLU A  10      57.784 -40.340  -6.317  1.00 77.57           C  
ATOM    139  CB  GLU A  10      58.059 -40.772  -8.794  1.00 77.57           C  
ATOM    140  HB2 GLU A  10      58.567 -40.419  -9.692  1.00 77.57           H  
ATOM    141  HB3 GLU A  10      58.438 -41.763  -8.547  1.00 77.57           H  
ATOM    142  O   GLU A  10      56.885 -39.723  -5.744  1.00 77.57           O  
ATOM    143  CG  GLU A  10      56.553 -40.850  -9.082  1.00 77.57           C  
ATOM    144  HG2 GLU A  10      56.207 -39.870  -9.413  1.00 77.57           H  
ATOM    145  HG3 GLU A  10      56.028 -41.099  -8.160  1.00 77.57           H  
ATOM    146  CD  GLU A  10      56.201 -41.908 -10.139  1.00 77.57           C  
ATOM    147  OE1 GLU A  10      54.986 -42.099 -10.359  1.00 77.57           O  
ATOM    148  OE2 GLU A  10      57.128 -42.576 -10.657  1.00 77.57           O  
ATOM    149  N   LYS A  11      58.335 -41.428  -5.760  1.00 82.74           N  
ATOM    150  H   LYS A  11      59.060 -41.902  -6.279  1.00 82.74           H  
ATOM    151  CA  LYS A  11      57.901 -41.950  -4.450  1.00 82.74           C  
ATOM    152  HA  LYS A  11      56.830 -42.151  -4.495  1.00 82.74           H  
ATOM    153  C   LYS A  11      58.085 -40.937  -3.323  1.00 82.74           C  
ATOM    154  CB  LYS A  11      58.660 -43.238  -4.110  1.00 82.74           C  
ATOM    155  HB2 LYS A  11      59.680 -43.181  -4.491  1.00 82.74           H  
ATOM    156  HB3 LYS A  11      58.707 -43.347  -3.027  1.00 82.74           H  
ATOM    157  O   LYS A  11      57.223 -40.837  -2.448  1.00 82.74           O  
ATOM    158  CG  LYS A  11      57.950 -44.469  -4.676  1.00 82.74           C  
ATOM    159  HG2 LYS A  11      57.887 -44.387  -5.761  1.00 82.74           H  
ATOM    160  HG3 LYS A  11      56.943 -44.526  -4.262  1.00 82.74           H  
ATOM    161  CD  LYS A  11      58.728 -45.733  -4.301  1.00 82.74           C  
ATOM    162  HD2 LYS A  11      59.710 -45.689  -4.773  1.00 82.74           H  
ATOM    163  HD3 LYS A  11      58.847 -45.783  -3.219  1.00 82.74           H  
ATOM    164  CE  LYS A  11      57.964 -46.961  -4.797  1.00 82.74           C  
ATOM    165  HE2 LYS A  11      57.006 -47.011  -4.279  1.00 82.74           H  
ATOM    166  HE3 LYS A  11      57.759 -46.828  -5.859  1.00 82.74           H  
ATOM    167  NZ  LYS A  11      58.747 -48.201  -4.580  1.00 82.74           N  
ATOM    168  HZ1 LYS A  11      58.233 -48.998  -4.926  1.00 82.74           H  
ATOM    169  HZ2 LYS A  11      59.620 -48.140  -5.084  1.00 82.74           H  
ATOM    170  HZ3 LYS A  11      58.943 -48.328  -3.597  1.00 82.74           H  
ATOM    171  N   ALA A  12      59.198 -40.204  -3.318  1.00 87.60           N  
ATOM    172  H   ALA A  12      59.873 -40.344  -4.056  1.00 87.60           H  
ATOM    173  CA  ALA A  12      59.460 -39.177  -2.315  1.00 87.60           C  
ATOM    174  HA  ALA A  12      59.334 -39.617  -1.326  1.00 87.60           H  
ATOM    175  C   ALA A  12      58.469 -38.008  -2.424  1.00 87.60           C  
ATOM    176  CB  ALA A  12      60.914 -38.709  -2.451  1.00 87.60           C  
ATOM    177  HB1 ALA A  12      61.588 -39.558  -2.335  1.00 87.60           H  
ATOM    178  HB2 ALA A  12      61.073 -38.260  -3.431  1.00 87.60           H  
ATOM    179  HB3 ALA A  12      61.132 -37.970  -1.680  1.00 87.60           H  
ATOM    180  O   ALA A  12      58.006 -37.512  -1.398  1.00 87.60           O  
ATOM    181  N   LEU A  13      58.110 -37.605  -3.645  1.00 88.75           N  
ATOM    182  H   LEU A  13      58.540 -38.046  -4.445  1.00 88.75           H  
ATOM    183  CA  LEU A  13      57.117 -36.564  -3.903  1.00 88.75           C  
ATOM    184  HA  LEU A  13      57.342 -35.696  -3.283  1.00 88.75           H  
ATOM    185  C   LEU A  13      55.710 -37.013  -3.515  1.00 88.75           C  
ATOM    186  CB  LEU A  13      57.171 -36.155  -5.382  1.00 88.75           C  
ATOM    187  HB2 LEU A  13      56.281 -35.574  -5.623  1.00 88.75           H  
ATOM    188  HB3 LEU A  13      57.150 -37.053  -6.000  1.00 88.75           H  
ATOM    189  O   LEU A  13      55.018 -36.269  -2.826  1.00 88.75           O  
ATOM    190  CG  LEU A  13      58.409 -35.318  -5.745  1.00 88.75           C  
ATOM    191  HG  LEU A  13      59.320 -35.817  -5.415  1.00 88.75           H  
ATOM    192  CD1 LEU A  13      58.463 -35.161  -7.256  1.00 88.75           C  
ATOM    193 HD11 LEU A  13      58.606 -36.136  -7.722  1.00 88.75           H  
ATOM    194 HD12 LEU A  13      59.288 -34.513  -7.550  1.00 88.75           H  
ATOM    195 HD13 LEU A  13      57.522 -34.742  -7.611  1.00 88.75           H  
ATOM    196  CD2 LEU A  13      58.372 -33.926  -5.108  1.00 88.75           C  
ATOM    197 HD21 LEU A  13      57.423 -33.441  -5.340  1.00 88.75           H  
ATOM    198 HD22 LEU A  13      58.483 -34.001  -4.026  1.00 88.75           H  
ATOM    199 HD23 LEU A  13      59.188 -33.320  -5.502  1.00 88.75           H  
ATOM    200  N   LEU A  14      55.303 -38.236  -3.859  1.00 88.69           N  
ATOM    201  H   LEU A  14      55.878 -38.784  -4.482  1.00 88.69           H  
ATOM    202  CA  LEU A  14      54.004 -38.764  -3.439  1.00 88.69           C  
ATOM    203  HA  LEU A  14      53.229 -38.086  -3.797  1.00 88.69           H  
ATOM    204  C   LEU A  14      53.886 -38.807  -1.917  1.00 88.69           C  
ATOM    205  CB  LEU A  14      53.784 -40.153  -4.056  1.00 88.69           C  
ATOM    206  HB2 LEU A  14      53.821 -40.064  -5.142  1.00 88.69           H  
ATOM    207  HB3 LEU A  14      54.592 -40.814  -3.744  1.00 88.69           H  
ATOM    208  O   LEU A  14      52.880 -38.369  -1.357  1.00 88.69           O  
ATOM    209  CG  LEU A  14      52.437 -40.781  -3.646  1.00 88.69           C  
ATOM    210  HG  LEU A  14      52.398 -40.900  -2.564  1.00 88.69           H  
ATOM    211  CD1 LEU A  14      51.255 -39.923  -4.095  1.00 88.69           C  
ATOM    212 HD11 LEU A  14      51.251 -38.962  -3.580  1.00 88.69           H  
ATOM    213 HD12 LEU A  14      50.318 -40.425  -3.855  1.00 88.69           H  
ATOM    214 HD13 LEU A  14      51.315 -39.755  -5.170  1.00 88.69           H  
ATOM    215  CD2 LEU A  14      52.308 -42.170  -4.267  1.00 88.69           C  
ATOM    216 HD21 LEU A  14      52.320 -42.091  -5.354  1.00 88.69           H  
ATOM    217 HD22 LEU A  14      51.368 -42.624  -3.956  1.00 88.69           H  
ATOM    218 HD23 LEU A  14      53.135 -42.801  -3.941  1.00 88.69           H  
ATOM    219  N   LYS A  15      54.935 -39.288  -1.244  1.00 86.47           N  
ATOM    220  H   LYS A  15      55.719 -39.645  -1.771  1.00 86.47           H  
ATOM    221  CA  LYS A  15      54.993 -39.278   0.215  1.00 86.47           C  
ATOM    222  HA  LYS A  15      54.121 -39.810   0.596  1.00 86.47           H  
ATOM    223  C   LYS A  15      54.896 -37.852   0.761  1.00 86.47           C  
ATOM    224  CB  LYS A  15      56.263 -39.995   0.687  1.00 86.47           C  
ATOM    225  HB2 LYS A  15      56.315 -40.982   0.227  1.00 86.47           H  
ATOM    226  HB3 LYS A  15      57.140 -39.420   0.393  1.00 86.47           H  
ATOM    227  O   LYS A  15      54.124 -37.631   1.683  1.00 86.47           O  
ATOM    228  CG  LYS A  15      56.227 -40.153   2.209  1.00 86.47           C  
ATOM    229  HG2 LYS A  15      56.093 -39.169   2.658  1.00 86.47           H  
ATOM    230  HG3 LYS A  15      55.380 -40.782   2.485  1.00 86.47           H  
ATOM    231  CD  LYS A  15      57.517 -40.761   2.767  1.00 86.47           C  
ATOM    232  HD2 LYS A  15      57.684 -41.734   2.305  1.00 86.47           H  
ATOM    233  HD3 LYS A  15      58.358 -40.110   2.532  1.00 86.47           H  
ATOM    234  CE  LYS A  15      57.407 -40.941   4.289  1.00 86.47           C  
ATOM    235  HE2 LYS A  15      58.320 -41.408   4.657  1.00 86.47           H  
ATOM    236  HE3 LYS A  15      56.574 -41.614   4.491  1.00 86.47           H  
ATOM    237  NZ  LYS A  15      57.171 -39.659   5.002  1.00 86.47           N  
ATOM    238  HZ1 LYS A  15      57.883 -38.959   4.844  1.00 86.47           H  
ATOM    239  HZ2 LYS A  15      56.997 -39.764   5.991  1.00 86.47           H  
ATOM    240  HZ3 LYS A  15      56.341 -39.184   4.676  1.00 86.47           H  
ATOM    241  N   LEU A  16      55.622 -36.894   0.180  1.00 89.41           N  
ATOM    242  H   LEU A  16      56.234 -37.149  -0.581  1.00 89.41           H  
ATOM    243  CA  LEU A  16      55.583 -35.490   0.596  1.00 89.41           C  
ATOM    244  HA  LEU A  16      55.860 -35.441   1.649  1.00 89.41           H  
ATOM    245  C   LEU A  16      54.177 -34.890   0.465  1.00 89.41           C  
ATOM    246  CB  LEU A  16      56.605 -34.695  -0.240  1.00 89.41           C  
ATOM    247  HB2 LEU A  16      57.603 -35.092  -0.054  1.00 89.41           H  
ATOM    248  HB3 LEU A  16      56.378 -34.839  -1.296  1.00 89.41           H  
ATOM    249  O   LEU A  16      53.728 -34.190   1.373  1.00 89.41           O  
ATOM    250  CG  LEU A  16      56.605 -33.182   0.037  1.00 89.41           C  
ATOM    251  HG  LEU A  16      55.598 -32.782  -0.088  1.00 89.41           H  
ATOM    252  CD1 LEU A  16      57.090 -32.873   1.453  1.00 89.41           C  
ATOM    253 HD11 LEU A  16      58.126 -33.187   1.581  1.00 89.41           H  
ATOM    254 HD12 LEU A  16      56.460 -33.378   2.185  1.00 89.41           H  
ATOM    255 HD13 LEU A  16      56.995 -31.803   1.638  1.00 89.41           H  
ATOM    256  CD2 LEU A  16      57.506 -32.476  -0.976  1.00 89.41           C  
ATOM    257 HD21 LEU A  16      58.534 -32.824  -0.876  1.00 89.41           H  
ATOM    258 HD22 LEU A  16      57.148 -32.679  -1.985  1.00 89.41           H  
ATOM    259 HD23 LEU A  16      57.464 -31.399  -0.808  1.00 89.41           H  
ATOM    260  N   VAL A  17      53.483 -35.167  -0.641  1.00 91.81           N  
ATOM    261  H   VAL A  17      53.927 -35.715  -1.364  1.00 91.81           H  
ATOM    262  CA  VAL A  17      52.112 -34.693  -0.862  1.00 91.81           C  
ATOM    263  HA  VAL A  17      52.077 -33.620  -0.672  1.00 91.81           H  
ATOM    264  C   VAL A  17      51.154 -35.333   0.135  1.00 91.81           C  
ATOM    265  CB  VAL A  17      51.653 -34.927  -2.313  1.00 91.81           C  
ATOM    266  HB  VAL A  17      51.741 -35.984  -2.563  1.00 91.81           H  
ATOM    267  O   VAL A  17      50.377 -34.614   0.754  1.00 91.81           O  
ATOM    268  CG1 VAL A  17      50.200 -34.483  -2.499  1.00 91.81           C  
ATOM    269 HG11 VAL A  17      50.075 -33.457  -2.154  1.00 91.81           H  
ATOM    270 HG12 VAL A  17      49.940 -34.540  -3.556  1.00 91.81           H  
ATOM    271 HG13 VAL A  17      49.523 -35.125  -1.935  1.00 91.81           H  
ATOM    272  CG2 VAL A  17      52.484 -34.103  -3.306  1.00 91.81           C  
ATOM    273 HG21 VAL A  17      52.182 -34.347  -4.325  1.00 91.81           H  
ATOM    274 HG22 VAL A  17      52.327 -33.038  -3.135  1.00 91.81           H  
ATOM    275 HG23 VAL A  17      53.546 -34.320  -3.201  1.00 91.81           H  
ATOM    276  N   CYS A  18      51.235 -36.647   0.353  1.00 87.78           N  
ATOM    277  H   CYS A  18      51.901 -37.190  -0.178  1.00 87.78           H  
ATOM    278  CA  CYS A  18      50.381 -37.336   1.322  1.00 87.78           C  
ATOM    279  HA  CYS A  18      49.340 -37.087   1.116  1.00 87.78           H  
ATOM    280  C   CYS A  18      50.666 -36.892   2.765  1.00 87.78           C  
ATOM    281  CB  CYS A  18      50.548 -38.854   1.182  1.00 87.78           C  
ATOM    282  HB2 CYS A  18      49.942 -39.345   1.944  1.00 87.78           H  
ATOM    283  HB3 CYS A  18      51.593 -39.125   1.332  1.00 87.78           H  
ATOM    284  O   CYS A  18      49.727 -36.696   3.524  1.00 87.78           O  
ATOM    285  SG  CYS A  18      49.991 -39.425  -0.449  1.00 87.78           S  
ATOM    286  HG  CYS A  18      50.996 -38.880  -1.139  1.00 87.78           H  
ATOM    287  N   ASP A  19      51.932 -36.688   3.147  1.00 87.46           N  
ATOM    288  H   ASP A  19      52.677 -36.898   2.499  1.00 87.46           H  
ATOM    289  CA  ASP A  19      52.298 -36.169   4.474  1.00 87.46           C  
ATOM    290  HA  ASP A  19      51.857 -36.790   5.254  1.00 87.46           H  
ATOM    291  C   ASP A  19      51.769 -34.739   4.657  1.00 87.46           C  
ATOM    292  CB  ASP A  19      53.826 -36.135   4.662  1.00 87.46           C  
ATOM    293  HB2 ASP A  19      54.273 -35.658   3.789  1.00 87.46           H  
ATOM    294  HB3 ASP A  19      54.045 -35.495   5.517  1.00 87.46           H  
ATOM    295  O   ASP A  19      51.236 -34.404   5.712  1.00 87.46           O  
ATOM    296  CG  ASP A  19      54.543 -37.466   4.922  1.00 87.46           C  
ATOM    297  OD1 ASP A  19      54.004 -38.413   5.533  1.00 87.46           O  
ATOM    298  OD2 ASP A  19      55.745 -37.544   4.578  1.00 87.46           O  
ATOM    299  N   SER A  20      51.889 -33.895   3.626  1.00 88.52           N  
ATOM    300  H   SER A  20      52.334 -34.227   2.782  1.00 88.52           H  
ATOM    301  CA  SER A  20      51.399 -32.513   3.676  1.00 88.52           C  
ATOM    302  HA  SER A  20      51.773 -32.044   4.586  1.00 88.52           H  
ATOM    303  C   SER A  20      49.874 -32.473   3.738  1.00 88.52           C  
ATOM    304  CB  SER A  20      51.900 -31.692   2.483  1.00 88.52           C  
ATOM    305  HB2 SER A  20      51.512 -32.114   1.555  1.00 88.52           H  
ATOM    306  HB3 SER A  20      51.544 -30.667   2.584  1.00 88.52           H  
ATOM    307  O   SER A  20      49.321 -31.739   4.545  1.00 88.52           O  
ATOM    308  OG  SER A  20      53.314 -31.684   2.434  1.00 88.52           O  
ATOM    309  HG  SER A  20      53.582 -32.567   2.167  1.00 88.52           H  
ATOM    310  N   ALA A  21      49.188 -33.299   2.947  1.00 86.40           N  
ATOM    311  H   ALA A  21      49.691 -33.879   2.290  1.00 86.40           H  
ATOM    312  CA  ALA A  21      47.735 -33.416   2.987  1.00 86.40           C  
ATOM    313  HA  ALA A  21      47.293 -32.429   2.853  1.00 86.40           H  
ATOM    314  C   ALA A  21      47.255 -33.952   4.341  1.00 86.40           C  
ATOM    315  CB  ALA A  21      47.285 -34.310   1.829  1.00 86.40           C  
ATOM    316  HB1 ALA A  21      47.635 -33.886   0.887  1.00 86.40           H  
ATOM    317  HB2 ALA A  21      46.196 -34.367   1.815  1.00 86.40           H  
ATOM    318  HB3 ALA A  21      47.697 -35.312   1.949  1.00 86.40           H  
ATOM    319  O   ALA A  21      46.322 -33.400   4.910  1.00 86.40           O  
ATOM    320  N   ALA A  22      47.930 -34.966   4.891  1.00 80.21           N  
ATOM    321  H   ALA A  22      48.683 -35.392   4.369  1.00 80.21           H  
ATOM    322  CA  ALA A  22      47.657 -35.485   6.227  1.00 80.21           C  
ATOM    323  HA  ALA A  22      46.630 -35.850   6.265  1.00 80.21           H  
ATOM    324  C   ALA A  22      47.782 -34.387   7.281  1.00 80.21           C  
ATOM    325  CB  ALA A  22      48.615 -36.644   6.535  1.00 80.21           C  
ATOM    326  HB1 ALA A  22      48.444 -37.015   7.546  1.00 80.21           H  
ATOM    327  HB2 ALA A  22      48.466 -37.461   5.828  1.00 80.21           H  
ATOM    328  HB3 ALA A  22      49.650 -36.308   6.468  1.00 80.21           H  
ATOM    329  O   ALA A  22      46.869 -34.209   8.076  1.00 80.21           O  
ATOM    330  N   MET A  23      48.876 -33.623   7.250  1.00 83.27           N  
ATOM    331  H   MET A  23      49.596 -33.841   6.575  1.00 83.27           H  
ATOM    332  CA  MET A  23      49.122 -32.541   8.200  1.00 83.27           C  
ATOM    333  HA  MET A  23      49.136 -32.959   9.206  1.00 83.27           H  
ATOM    334  C   MET A  23      48.018 -31.480   8.156  1.00 83.27           C  
ATOM    335  CB  MET A  23      50.495 -31.936   7.893  1.00 83.27           C  
ATOM    336  HB2 MET A  23      50.474 -31.528   6.883  1.00 83.27           H  
ATOM    337  HB3 MET A  23      51.246 -32.725   7.931  1.00 83.27           H  
ATOM    338  O   MET A  23      47.544 -31.068   9.210  1.00 83.27           O  
ATOM    339  CG  MET A  23      50.903 -30.836   8.880  1.00 83.27           C  
ATOM    340  HG2 MET A  23      50.912 -31.256   9.886  1.00 83.27           H  
ATOM    341  HG3 MET A  23      50.158 -30.041   8.854  1.00 83.27           H  
ATOM    342  SD  MET A  23      52.529 -30.096   8.546  1.00 83.27           S  
ATOM    343  CE  MET A  23      52.262 -29.493   6.854  1.00 83.27           C  
ATOM    344  HE1 MET A  23      53.098 -28.859   6.558  1.00 83.27           H  
ATOM    345  HE2 MET A  23      51.339 -28.914   6.814  1.00 83.27           H  
ATOM    346  HE3 MET A  23      52.194 -30.334   6.164  1.00 83.27           H  
ATOM    347  N   VAL A  24      47.587 -31.072   6.960  1.00 77.76           N  
ATOM    348  H   VAL A  24      48.016 -31.454   6.129  1.00 77.76           H  
ATOM    349  CA  VAL A  24      46.537 -30.056   6.807  1.00 77.76           C  
ATOM    350  HA  VAL A  24      46.754 -29.223   7.476  1.00 77.76           H  
ATOM    351  C   VAL A  24      45.168 -30.605   7.221  1.00 77.76           C  
ATOM    352  CB  VAL A  24      46.523 -29.509   5.373  1.00 77.76           C  
ATOM    353  HB  VAL A  24      46.270 -30.312   4.681  1.00 77.76           H  
ATOM    354  O   VAL A  24      44.413 -29.910   7.883  1.00 77.76           O  
ATOM    355  CG1 VAL A  24      45.508 -28.384   5.242  1.00 77.76           C  
ATOM    356 HG11 VAL A  24      45.702 -27.598   5.972  1.00 77.76           H  
ATOM    357 HG12 VAL A  24      45.564 -27.969   4.236  1.00 77.76           H  
ATOM    358 HG13 VAL A  24      44.505 -28.778   5.408  1.00 77.76           H  
ATOM    359  CG2 VAL A  24      47.867 -28.899   4.955  1.00 77.76           C  
ATOM    360 HG21 VAL A  24      48.020 -27.957   5.481  1.00 77.76           H  
ATOM    361 HG22 VAL A  24      47.851 -28.712   3.881  1.00 77.76           H  
ATOM    362 HG23 VAL A  24      48.707 -29.549   5.197  1.00 77.76           H  
ATOM    363  N   LEU A  25      44.880 -31.877   6.930  1.00 69.96           N  
ATOM    364  H   LEU A  25      45.542 -32.398   6.372  1.00 69.96           H  
ATOM    365  CA  LEU A  25      43.660 -32.575   7.358  1.00 69.96           C  
ATOM    366  HA  LEU A  25      42.817 -31.890   7.266  1.00 69.96           H  
ATOM    367  C   LEU A  25      43.678 -33.016   8.839  1.00 69.96           C  
ATOM    368  CB  LEU A  25      43.434 -33.773   6.416  1.00 69.96           C  
ATOM    369  HB2 LEU A  25      44.362 -34.342   6.366  1.00 69.96           H  
ATOM    370  HB3 LEU A  25      42.670 -34.424   6.840  1.00 69.96           H  
ATOM    371  O   LEU A  25      42.709 -33.600   9.319  1.00 69.96           O  
ATOM    372  CG  LEU A  25      42.994 -33.387   4.992  1.00 69.96           C  
ATOM    373  HG  LEU A  25      43.635 -32.597   4.599  1.00 69.96           H  
ATOM    374  CD1 LEU A  25      43.107 -34.595   4.063  1.00 69.96           C  
ATOM    375 HD11 LEU A  25      42.740 -34.328   3.072  1.00 69.96           H  
ATOM    376 HD12 LEU A  25      42.516 -35.420   4.460  1.00 69.96           H  
ATOM    377 HD13 LEU A  25      44.156 -34.882   3.985  1.00 69.96           H  
ATOM    378  CD2 LEU A  25      41.546 -32.904   4.979  1.00 69.96           C  
ATOM    379 HD21 LEU A  25      41.455 -31.972   5.536  1.00 69.96           H  
ATOM    380 HD22 LEU A  25      41.206 -32.729   3.958  1.00 69.96           H  
ATOM    381 HD23 LEU A  25      40.899 -33.650   5.440  1.00 69.96           H  
ATOM    382  N   GLY A  26      44.769 -32.775   9.577  1.00 71.27           N  
ATOM    383  H   GLY A  26      45.527 -32.268   9.144  1.00 71.27           H  
ATOM    384  CA  GLY A  26      44.911 -33.172  10.983  1.00 71.27           C  
ATOM    385  HA2 GLY A  26      45.753 -32.624  11.408  1.00 71.27           H  
ATOM    386  HA3 GLY A  26      44.009 -32.889  11.525  1.00 71.27           H  
ATOM    387  C   GLY A  26      45.158 -34.671  11.217  1.00 71.27           C  
ATOM    388  O   GLY A  26      45.008 -35.161  12.337  1.00 71.27           O  
ATOM    389  N   HIS A  27      45.548 -35.420  10.187  1.00 73.53           N  
ATOM    390  H   HIS A  27      45.717 -34.944   9.312  1.00 73.53           H  
ATOM    391  CA  HIS A  27      45.936 -36.824  10.299  1.00 73.53           C  
ATOM    392  HA  HIS A  27      45.285 -37.295  11.036  1.00 73.53           H  
ATOM    393  C   HIS A  27      47.386 -36.984  10.788  1.00 73.53           C  
ATOM    394  CB  HIS A  27      45.721 -37.541   8.963  1.00 73.53           C  
ATOM    395  HB2 HIS A  27      46.283 -37.019   8.189  1.00 73.53           H  
ATOM    396  HB3 HIS A  27      46.117 -38.553   9.042  1.00 73.53           H  
ATOM    397  O   HIS A  27      48.284 -36.238  10.405  1.00 73.53           O  
ATOM    398  CG  HIS A  27      44.281 -37.632   8.531  1.00 73.53           C  
ATOM    399  CD2 HIS A  27      43.747 -37.120   7.381  1.00 73.53           C  
ATOM    400  HD2 HIS A  27      44.277 -36.552   6.631  1.00 73.53           H  
ATOM    401  ND1 HIS A  27      43.258 -38.259   9.204  1.00 73.53           N  
ATOM    402  HD1 HIS A  27      43.305 -38.667  10.127  1.00 73.53           H  
ATOM    403  CE1 HIS A  27      42.136 -38.120   8.476  1.00 73.53           C  
ATOM    404  HE1 HIS A  27      41.156 -38.474   8.759  1.00 73.53           H  
ATOM    405  NE2 HIS A  27      42.395 -37.456   7.344  1.00 73.53           N  
ATOM    406  N   ALA A  28      47.635 -38.010  11.608  1.00 70.89           N  
ATOM    407  H   ALA A  28      46.857 -38.585  11.901  1.00 70.89           H  
ATOM    408  CA  ALA A  28      48.942 -38.245  12.229  1.00 70.89           C  
ATOM    409  HA  ALA A  28      49.289 -37.309  12.665  1.00 70.89           H  
ATOM    410  C   ALA A  28      50.033 -38.716  11.248  1.00 70.89           C  
ATOM    411  CB  ALA A  28      48.754 -39.269  13.356  1.00 70.89           C  
ATOM    412  HB1 ALA A  28      49.705 -39.424  13.866  1.00 70.89           H  
ATOM    413  HB2 ALA A  28      48.024 -38.897  14.075  1.00 70.89           H  
ATOM    414  HB3 ALA A  28      48.411 -40.219  12.946  1.00 70.89           H  
ATOM    415  O   ALA A  28      51.217 -38.483  11.490  1.00 70.89           O  
ATOM    416  N   ASP A  29      49.660 -39.408  10.167  1.00 72.63           N  
ATOM    417  H   ASP A  29      48.674 -39.536   9.988  1.00 72.63           H  
ATOM    418  CA  ASP A  29      50.606 -39.869   9.151  1.00 72.63           C  
ATOM    419  HA  ASP A  29      51.382 -39.109   9.062  1.00 72.63           H  
ATOM    420  C   ASP A  29      49.971 -40.008   7.755  1.00 72.63           C  
ATOM    421  CB  ASP A  29      51.292 -41.167   9.619  1.00 72.63           C  
ATOM    422  HB2 ASP A  29      51.625 -41.056  10.652  1.00 72.63           H  
ATOM    423  HB3 ASP A  29      52.188 -41.306   9.014  1.00 72.63           H  
ATOM    424  O   ASP A  29      48.751 -40.147   7.614  1.00 72.63           O  
ATOM    425  CG  ASP A  29      50.448 -42.432   9.489  1.00 72.63           C  
ATOM    426  OD1 ASP A  29      50.155 -42.813   8.345  1.00 72.63           O  
ATOM    427  OD2 ASP A  29      50.311 -43.194  10.468  1.00 72.63           O  
ATOM    428  N   ALA A  30      50.815 -40.010   6.717  1.00 72.59           N  
ATOM    429  H   ALA A  30      51.789 -39.810   6.893  1.00 72.59           H  
ATOM    430  CA  ALA A  30      50.414 -40.109   5.312  1.00 72.59           C  
ATOM    431  HA  ALA A  30      49.788 -39.252   5.065  1.00 72.59           H  
ATOM    432  C   ALA A  30      49.623 -41.365   4.916  1.00 72.59           C  
ATOM    433  CB  ALA A  30      51.677 -40.047   4.450  1.00 72.59           C  
ATOM    434  HB1 ALA A  30      51.462 -40.386   3.437  1.00 72.59           H  
ATOM    435  HB2 ALA A  30      52.007 -39.010   4.389  1.00 72.59           H  
ATOM    436  HB3 ALA A  30      52.467 -40.669   4.871  1.00 72.59           H  
ATOM    437  O   ALA A  30      48.971 -41.337   3.876  1.00 72.59           O  
ATOM    438  N   ARG A  31      49.649 -42.467   5.679  1.00 75.32           N  
ATOM    439  H   ARG A  31      50.075 -42.408   6.593  1.00 75.32           H  
ATOM    440  CA  ARG A  31      48.896 -43.700   5.349  1.00 75.32           C  
ATOM    441  HA  ARG A  31      49.115 -43.988   4.321  1.00 75.32           H  
ATOM    442  C   ARG A  31      47.388 -43.477   5.405  1.00 75.32           C  
ATOM    443  CB  ARG A  31      49.255 -44.854   6.299  1.00 75.32           C  
ATOM    444  HB2 ARG A  31      48.713 -45.744   5.978  1.00 75.32           H  
ATOM    445  HB3 ARG A  31      48.905 -44.617   7.303  1.00 75.32           H  
ATOM    446  O   ARG A  31      46.643 -44.234   4.795  1.00 75.32           O  
ATOM    447  CG  ARG A  31      50.754 -45.189   6.316  1.00 75.32           C  
ATOM    448  HG2 ARG A  31      51.021 -45.616   5.349  1.00 75.32           H  
ATOM    449  HG3 ARG A  31      51.354 -44.293   6.470  1.00 75.32           H  
ATOM    450  CD  ARG A  31      51.086 -46.201   7.417  1.00 75.32           C  
ATOM    451  HD2 ARG A  31      52.068 -46.620   7.201  1.00 75.32           H  
ATOM    452  HD3 ARG A  31      50.348 -47.003   7.396  1.00 75.32           H  
ATOM    453  NE  ARG A  31      51.115 -45.579   8.755  1.00 75.32           N  
ATOM    454  HE  ARG A  31      50.763 -44.635   8.829  1.00 75.32           H  
ATOM    455  NH1 ARG A  31      51.856 -47.409   9.921  1.00 75.32           N  
ATOM    456 HH11 ARG A  31      52.104 -47.827  10.806  1.00 75.32           H  
ATOM    457 HH12 ARG A  31      51.754 -47.952   9.076  1.00 75.32           H  
ATOM    458  NH2 ARG A  31      51.551 -45.488  10.989  1.00 75.32           N  
ATOM    459 HH21 ARG A  31      51.133 -44.569  10.962  1.00 75.32           H  
ATOM    460 HH22 ARG A  31      51.777 -45.904  11.882  1.00 75.32           H  
ATOM    461  CZ  ARG A  31      51.506 -46.151   9.877  1.00 75.32           C  
ATOM    462  N   SER A  32      46.966 -42.437   6.119  1.00 73.64           N  
ATOM    463  H   SER A  32      47.658 -41.927   6.649  1.00 73.64           H  
ATOM    464  CA  SER A  32      45.579 -41.973   6.189  1.00 73.64           C  
ATOM    465  HA  SER A  32      44.930 -42.816   6.429  1.00 73.64           H  
ATOM    466  C   SER A  32      45.095 -41.362   4.873  1.00 73.64           C  
ATOM    467  CB  SER A  32      45.422 -40.907   7.285  1.00 73.64           C  
ATOM    468  HB2 SER A  32      44.398 -40.928   7.659  1.00 73.64           H  
ATOM    469  HB3 SER A  32      45.603 -39.921   6.857  1.00 73.64           H  
ATOM    470  O   SER A  32      43.893 -41.254   4.664  1.00 73.64           O  
ATOM    471  OG  SER A  32      46.331 -41.088   8.359  1.00 73.64           O  
ATOM    472  HG  SER A  32      47.178 -40.715   8.104  1.00 73.64           H  
ATOM    473  N   ILE A  33      46.016 -40.947   3.997  1.00 80.26           N  
ATOM    474  H   ILE A  33      46.992 -41.128   4.185  1.00 80.26           H  
ATOM    475  CA  ILE A  33      45.705 -40.248   2.753  1.00 80.26           C  
ATOM    476  HA  ILE A  33      44.702 -39.829   2.829  1.00 80.26           H  
ATOM    477  C   ILE A  33      45.751 -41.241   1.588  1.00 80.26           C  
ATOM    478  CB  ILE A  33      46.655 -39.055   2.544  1.00 80.26           C  
ATOM    479  HB  ILE A  33      47.677 -39.427   2.472  1.00 80.26           H  
ATOM    480  O   ILE A  33      46.831 -41.708   1.213  1.00 80.26           O  
ATOM    481  CG1 ILE A  33      46.605 -38.071   3.728  1.00 80.26           C  
ATOM    482 HG12 ILE A  33      47.255 -37.228   3.495  1.00 80.26           H  
ATOM    483 HG13 ILE A  33      47.001 -38.565   4.615  1.00 80.26           H  
ATOM    484  CG2 ILE A  33      46.334 -38.328   1.226  1.00 80.26           C  
ATOM    485 HG21 ILE A  33      46.577 -38.976   0.384  1.00 80.26           H  
ATOM    486 HG22 ILE A  33      46.933 -37.422   1.139  1.00 80.26           H  
ATOM    487 HG23 ILE A  33      45.277 -38.066   1.174  1.00 80.26           H  
ATOM    488  CD1 ILE A  33      45.218 -37.517   4.066  1.00 80.26           C  
ATOM    489 HD11 ILE A  33      44.592 -38.290   4.511  1.00 80.26           H  
ATOM    490 HD12 ILE A  33      44.732 -37.119   3.175  1.00 80.26           H  
ATOM    491 HD13 ILE A  33      45.333 -36.702   4.780  1.00 80.26           H  
ATOM    492  N   PRO A  34      44.605 -41.565   0.966  1.00 80.18           N  
ATOM    493  CA  PRO A  34      44.597 -42.361  -0.244  1.00 80.18           C  
ATOM    494  HA  PRO A  34      45.176 -43.271  -0.080  1.00 80.18           H  
ATOM    495  C   PRO A  34      45.220 -41.553  -1.381  1.00 80.18           C  
ATOM    496  CB  PRO A  34      43.139 -42.741  -0.516  1.00 80.18           C  
ATOM    497  HB2 PRO A  34      42.848 -42.500  -1.539  1.00 80.18           H  
ATOM    498  HB3 PRO A  34      43.001 -43.808  -0.341  1.00 80.18           H  
ATOM    499  O   PRO A  34      44.720 -40.497  -1.759  1.00 80.18           O  
ATOM    500  CG  PRO A  34      42.295 -41.950   0.483  1.00 80.18           C  
ATOM    501  HG2 PRO A  34      41.760 -42.634   1.141  1.00 80.18           H  
ATOM    502  HG3 PRO A  34      41.585 -41.315  -0.047  1.00 80.18           H  
ATOM    503  CD  PRO A  34      43.270 -41.107   1.299  1.00 80.18           C  
ATOM    504  HD2 PRO A  34      43.057 -41.237   2.360  1.00 80.18           H  
ATOM    505  HD3 PRO A  34      43.180 -40.056   1.024  1.00 80.18           H  
ATOM    506  N   ALA A  35      46.288 -42.084  -1.975  1.00 79.98           N  
ATOM    507  H   ALA A  35      46.704 -42.899  -1.547  1.00 79.98           H  
ATOM    508  CA  ALA A  35      47.037 -41.411  -3.035  1.00 79.98           C  
ATOM    509  HA  ALA A  35      47.464 -40.499  -2.618  1.00 79.98           H  
ATOM    510  C   ALA A  35      46.177 -41.016  -4.256  1.00 79.98           C  
ATOM    511  CB  ALA A  35      48.179 -42.346  -3.446  1.00 79.98           C  
ATOM    512  HB1 ALA A  35      48.744 -41.905  -4.267  1.00 79.98           H  
ATOM    513  HB2 ALA A  35      48.849 -42.505  -2.601  1.00 79.98           H  
ATOM    514  HB3 ALA A  35      47.781 -43.304  -3.782  1.00 79.98           H  
ATOM    515  O   ALA A  35      46.505 -40.063  -4.961  1.00 79.98           O  
ATOM    516  N   ALA A  36      45.092 -41.748  -4.517  1.00 74.70           N  
ATOM    517  H   ALA A  36      44.884 -42.515  -3.894  1.00 74.70           H  
ATOM    518  CA  ALA A  36      44.151 -41.487  -5.606  1.00 74.70           C  
ATOM    519  HA  ALA A  36      44.601 -40.794  -6.318  1.00 74.70           H  
ATOM    520  C   ALA A  36      42.836 -40.834  -5.139  1.00 74.70           C  
ATOM    521  CB  ALA A  36      43.905 -42.810  -6.341  1.00 74.70           C  
ATOM    522  HB1 ALA A  36      43.257 -42.634  -7.199  1.00 74.70           H  
ATOM    523  HB2 ALA A  36      44.851 -43.220  -6.696  1.00 74.70           H  
ATOM    524  HB3 ALA A  36      43.422 -43.525  -5.675  1.00 74.70           H  
ATOM    525  O   ALA A  36      41.970 -40.569  -5.966  1.00 74.70           O  
ATOM    526  N   GLY A  37      42.666 -40.595  -3.834  1.00 74.37           N  
ATOM    527  H   GLY A  37      43.458 -40.683  -3.213  1.00 74.37           H  
ATOM    528  CA  GLY A  37      41.488 -39.911  -3.306  1.00 74.37           C  
ATOM    529  HA2 GLY A  37      41.479 -39.964  -2.218  1.00 74.37           H  
ATOM    530  HA3 GLY A  37      40.583 -40.384  -3.689  1.00 74.37           H  
ATOM    531  C   GLY A  37      41.505 -38.443  -3.714  1.00 74.37           C  
ATOM    532  O   GLY A  37      42.557 -37.802  -3.650  1.00 74.37           O  
ATOM    533  N   ALA A  38      40.361 -37.914  -4.150  1.00 73.44           N  
ATOM    534  H   ALA A  38      39.510 -38.459  -4.162  1.00 73.44           H  
ATOM    535  CA  ALA A  38      40.270 -36.497  -4.453  1.00 73.44           C  
ATOM    536  HA  ALA A  38      41.126 -36.253  -5.081  1.00 73.44           H  
ATOM    537  C   ALA A  38      40.352 -35.680  -3.156  1.00 73.44           C  
ATOM    538  CB  ALA A  38      39.006 -36.197  -5.262  1.00 73.44           C  
ATOM    539  HB1 ALA A  38      38.972 -36.825  -6.151  1.00 73.44           H  
ATOM    540  HB2 ALA A  38      39.005 -35.150  -5.565  1.00 73.44           H  
ATOM    541  HB3 ALA A  38      38.122 -36.390  -4.654  1.00 73.44           H  
ATOM    542  O   ALA A  38      39.702 -36.015  -2.170  1.00 73.44           O  
ATOM    543  N   PHE A  39      41.104 -34.581  -3.149  1.00 81.82           N  
ATOM    544  H   PHE A  39      41.656 -34.382  -3.971  1.00 81.82           H  
ATOM    545  CA  PHE A  39      41.247 -33.705  -1.986  1.00 81.82           C  
ATOM    546  HA  PHE A  39      41.710 -34.264  -1.174  1.00 81.82           H  
ATOM    547  C   PHE A  39      39.888 -33.213  -1.460  1.00 81.82           C  
ATOM    548  CB  PHE A  39      42.164 -32.537  -2.372  1.00 81.82           C  
ATOM    549  HB2 PHE A  39      41.764 -32.056  -3.265  1.00 81.82           H  
ATOM    550  HB3 PHE A  39      42.145 -31.797  -1.571  1.00 81.82           H  
ATOM    551  O   PHE A  39      39.679 -33.182  -0.249  1.00 81.82           O  
ATOM    552  CG  PHE A  39      43.619 -32.913  -2.602  1.00 81.82           C  
ATOM    553  CD1 PHE A  39      44.369 -33.481  -1.556  1.00 81.82           C  
ATOM    554  HD1 PHE A  39      43.905 -33.677  -0.600  1.00 81.82           H  
ATOM    555  CD2 PHE A  39      44.246 -32.646  -3.836  1.00 81.82           C  
ATOM    556  HD2 PHE A  39      43.690 -32.190  -4.641  1.00 81.82           H  
ATOM    557  CE1 PHE A  39      45.728 -33.788  -1.744  1.00 81.82           C  
ATOM    558  HE1 PHE A  39      46.295 -34.228  -0.938  1.00 81.82           H  
ATOM    559  CE2 PHE A  39      45.608 -32.940  -4.017  1.00 81.82           C  
ATOM    560  HE2 PHE A  39      46.089 -32.721  -4.959  1.00 81.82           H  
ATOM    561  CZ  PHE A  39      46.349 -33.513  -2.973  1.00 81.82           C  
ATOM    562  HZ  PHE A  39      47.396 -33.737  -3.115  1.00 81.82           H  
ATOM    563  N   LYS A  40      38.935 -32.929  -2.358  1.00 65.18           N  
ATOM    564  H   LYS A  40      39.180 -33.004  -3.335  1.00 65.18           H  
ATOM    565  CA  LYS A  40      37.561 -32.541  -2.001  1.00 65.18           C  
ATOM    566  HA  LYS A  40      37.608 -31.658  -1.363  1.00 65.18           H  
ATOM    567  C   LYS A  40      36.835 -33.620  -1.186  1.00 65.18           C  
ATOM    568  CB  LYS A  40      36.790 -32.193  -3.284  1.00 65.18           C  
ATOM    569  HB2 LYS A  40      36.694 -33.088  -3.899  1.00 65.18           H  
ATOM    570  HB3 LYS A  40      37.352 -31.444  -3.842  1.00 65.18           H  
ATOM    571  O   LYS A  40      36.195 -33.294  -0.193  1.00 65.18           O  
ATOM    572  CG  LYS A  40      35.392 -31.634  -2.979  1.00 65.18           C  
ATOM    573  HG2 LYS A  40      35.489 -30.729  -2.380  1.00 65.18           H  
ATOM    574  HG3 LYS A  40      34.818 -32.370  -2.415  1.00 65.18           H  
ATOM    575  CD  LYS A  40      34.633 -31.315  -4.270  1.00 65.18           C  
ATOM    576  HD2 LYS A  40      35.177 -30.556  -4.832  1.00 65.18           H  
ATOM    577  HD3 LYS A  40      34.556 -32.224  -4.867  1.00 65.18           H  
ATOM    578  CE  LYS A  40      33.231 -30.808  -3.918  1.00 65.18           C  
ATOM    579  HE2 LYS A  40      33.328 -29.900  -3.323  1.00 65.18           H  
ATOM    580  HE3 LYS A  40      32.742 -31.560  -3.299  1.00 65.18           H  
ATOM    581  NZ  LYS A  40      32.424 -30.548  -5.136  1.00 65.18           N  
ATOM    582  HZ1 LYS A  40      32.326 -31.399  -5.671  1.00 65.18           H  
ATOM    583  HZ2 LYS A  40      32.869 -29.849  -5.713  1.00 65.18           H  
ATOM    584  HZ3 LYS A  40      31.503 -30.222  -4.883  1.00 65.18           H  
ATOM    585  N   ASP A  41      36.971 -34.890  -1.568  1.00 67.54           N  
ATOM    586  H   ASP A  41      37.550 -35.103  -2.368  1.00 67.54           H  
ATOM    587  CA  ASP A  41      36.332 -36.016  -0.869  1.00 67.54           C  
ATOM    588  HA  ASP A  41      35.290 -35.768  -0.669  1.00 67.54           H  
ATOM    589  C   ASP A  41      37.005 -36.313   0.479  1.00 67.54           C  
ATOM    590  CB  ASP A  41      36.365 -37.275  -1.750  1.00 67.54           C  
ATOM    591  HB2 ASP A  41      37.404 -37.554  -1.928  1.00 67.54           H  
ATOM    592  HB3 ASP A  41      35.890 -38.093  -1.209  1.00 67.54           H  
ATOM    593  O   ASP A  41      36.396 -36.900   1.371  1.00 67.54           O  
ATOM    594  CG  ASP A  41      35.649 -37.113  -3.094  1.00 67.54           C  
ATOM    595  OD1 ASP A  41      34.694 -36.307  -3.176  1.00 67.54           O  
ATOM    596  OD2 ASP A  41      36.099 -37.783  -4.050  1.00 67.54           O  
ATOM    597  N   LEU A  42      38.259 -35.879   0.642  1.00 69.38           N  
ATOM    598  H   LEU A  42      38.704 -35.436  -0.149  1.00 69.38           H  
ATOM    599  CA  LEU A  42      39.003 -35.962   1.898  1.00 69.38           C  
ATOM    600  HA  LEU A  42      38.719 -36.881   2.409  1.00 69.38           H  
ATOM    601  C   LEU A  42      38.652 -34.836   2.882  1.00 69.38           C  
ATOM    602  CB  LEU A  42      40.513 -36.004   1.594  1.00 69.38           C  
ATOM    603  HB2 LEU A  42      41.056 -36.015   2.540  1.00 69.38           H  
ATOM    604  HB3 LEU A  42      40.790 -35.093   1.064  1.00 69.38           H  
ATOM    605  O   LEU A  42      39.140 -34.855   4.006  1.00 69.38           O  
ATOM    606  CG  LEU A  42      40.960 -37.223   0.770  1.00 69.38           C  
ATOM    607  HG  LEU A  42      40.355 -37.314  -0.131  1.00 69.38           H  
ATOM    608  CD1 LEU A  42      42.423 -37.070   0.346  1.00 69.38           C  
ATOM    609 HD11 LEU A  42      42.527 -36.188  -0.285  1.00 69.38           H  
ATOM    610 HD12 LEU A  42      43.054 -36.962   1.228  1.00 69.38           H  
ATOM    611 HD13 LEU A  42      42.734 -37.941  -0.231  1.00 69.38           H  
ATOM    612  CD2 LEU A  42      40.821 -38.521   1.564  1.00 69.38           C  
ATOM    613 HD21 LEU A  42      41.073 -39.359   0.914  1.00 69.38           H  
ATOM    614 HD22 LEU A  42      39.788 -38.657   1.883  1.00 69.38           H  
ATOM    615 HD23 LEU A  42      41.469 -38.503   2.440  1.00 69.38           H  
ATOM    616  N   GLY A  43      37.814 -33.873   2.482  1.00 64.82           N  
ATOM    617  H   GLY A  43      37.408 -33.944   1.560  1.00 64.82           H  
ATOM    618  CA  GLY A  43      37.426 -32.734   3.315  1.00 64.82           C  
ATOM    619  HA2 GLY A  43      36.426 -32.416   3.022  1.00 64.82           H  
ATOM    620  HA3 GLY A  43      37.396 -33.035   4.362  1.00 64.82           H  
ATOM    621  C   GLY A  43      38.350 -31.522   3.198  1.00 64.82           C  
ATOM    622  O   GLY A  43      38.250 -30.618   4.020  1.00 64.82           O  
ATOM    623  N   VAL A  44      39.229 -31.473   2.188  1.00 71.83           N  
ATOM    624  H   VAL A  44      39.247 -32.232   1.523  1.00 71.83           H  
ATOM    625  CA  VAL A  44      40.047 -30.283   1.916  1.00 71.83           C  
ATOM    626  HA  VAL A  44      40.506 -29.960   2.851  1.00 71.83           H  
ATOM    627  C   VAL A  44      39.139 -29.163   1.418  1.00 71.83           C  
ATOM    628  CB  VAL A  44      41.180 -30.568   0.914  1.00 71.83           C  
ATOM    629  HB  VAL A  44      40.746 -30.892  -0.032  1.00 71.83           H  
ATOM    630  O   VAL A  44      38.675 -29.173   0.275  1.00 71.83           O  
ATOM    631  CG1 VAL A  44      42.046 -29.337   0.623  1.00 71.83           C  
ATOM    632 HG11 VAL A  44      42.829 -29.595  -0.090  1.00 71.83           H  
ATOM    633 HG12 VAL A  44      42.513 -28.985   1.543  1.00 71.83           H  
ATOM    634 HG13 VAL A  44      41.436 -28.541   0.198  1.00 71.83           H  
ATOM    635  CG2 VAL A  44      42.127 -31.659   1.436  1.00 71.83           C  
ATOM    636 HG21 VAL A  44      42.539 -31.359   2.399  1.00 71.83           H  
ATOM    637 HG22 VAL A  44      42.943 -31.818   0.731  1.00 71.83           H  
ATOM    638 HG23 VAL A  44      41.584 -32.597   1.556  1.00 71.83           H  
ATOM    639  N   ASP A  45      38.894 -28.192   2.289  1.00 52.77           N  
ATOM    640  H   ASP A  45      39.221 -28.307   3.238  1.00 52.77           H  
ATOM    641  CA  ASP A  45      38.231 -26.943   1.941  1.00 52.77           C  
ATOM    642  HA  ASP A  45      37.478 -27.163   1.183  1.00 52.77           H  
ATOM    643  C   ASP A  45      39.208 -25.931   1.309  1.00 52.77           C  
ATOM    644  CB  ASP A  45      37.470 -26.406   3.167  1.00 52.77           C  
ATOM    645  HB2 ASP A  45      36.826 -25.588   2.843  1.00 52.77           H  
ATOM    646  HB3 ASP A  45      36.820 -27.196   3.544  1.00 52.77           H  
ATOM    647  O   ASP A  45      40.380 -26.217   1.045  1.00 52.77           O  
ATOM    648  CG  ASP A  45      38.356 -25.894   4.310  1.00 52.77           C  
ATOM    649  OD1 ASP A  45      39.487 -25.429   4.027  1.00 52.77           O  
ATOM    650  OD2 ASP A  45      37.853 -25.873   5.448  1.00 52.77           O  
ATOM    651  N   SER A  46      38.727 -24.716   1.040  1.00 50.24           N  
ATOM    652  H   SER A  46      37.796 -24.494   1.363  1.00 50.24           H  
ATOM    653  CA  SER A  46      39.540 -23.680   0.389  1.00 50.24           C  
ATOM    654  HA  SER A  46      39.944 -24.087  -0.538  1.00 50.24           H  
ATOM    655  C   SER A  46      40.733 -23.215   1.236  1.00 50.24           C  
ATOM    656  CB  SER A  46      38.675 -22.469   0.037  1.00 50.24           C  
ATOM    657  HB2 SER A  46      39.305 -21.703  -0.416  1.00 50.24           H  
ATOM    658  HB3 SER A  46      38.222 -22.061   0.941  1.00 50.24           H  
ATOM    659  O   SER A  46      41.775 -22.879   0.671  1.00 50.24           O  
ATOM    660  OG  SER A  46      37.665 -22.830  -0.886  1.00 50.24           O  
ATOM    661  HG  SER A  46      37.039 -23.418  -0.459  1.00 50.24           H  
ATOM    662  N   LEU A  47      40.614 -23.194   2.569  1.00 56.38           N  
ATOM    663  H   LEU A  47      39.844 -23.689   2.996  1.00 56.38           H  
ATOM    664  CA  LEU A  47      41.708 -22.785   3.455  1.00 56.38           C  
ATOM    665  HA  LEU A  47      42.162 -21.880   3.053  1.00 56.38           H  
ATOM    666  C   LEU A  47      42.783 -23.874   3.487  1.00 56.38           C  
ATOM    667  CB  LEU A  47      41.144 -22.487   4.859  1.00 56.38           C  
ATOM    668  HB2 LEU A  47      40.364 -21.731   4.776  1.00 56.38           H  
ATOM    669  HB3 LEU A  47      40.685 -23.395   5.251  1.00 56.38           H  
ATOM    670  O   LEU A  47      43.962 -23.595   3.250  1.00 56.38           O  
ATOM    671  CG  LEU A  47      42.203 -22.004   5.870  1.00 56.38           C  
ATOM    672  HG  LEU A  47      43.016 -22.728   5.927  1.00 56.38           H  
ATOM    673  CD1 LEU A  47      42.780 -20.639   5.480  1.00 56.38           C  
ATOM    674 HD11 LEU A  47      43.473 -20.309   6.254  1.00 56.38           H  
ATOM    675 HD12 LEU A  47      43.333 -20.723   4.545  1.00 56.38           H  
ATOM    676 HD13 LEU A  47      41.978 -19.908   5.376  1.00 56.38           H  
ATOM    677  CD2 LEU A  47      41.579 -21.878   7.258  1.00 56.38           C  
ATOM    678 HD21 LEU A  47      40.774 -21.143   7.249  1.00 56.38           H  
ATOM    679 HD22 LEU A  47      42.342 -21.583   7.978  1.00 56.38           H  
ATOM    680 HD23 LEU A  47      41.178 -22.845   7.562  1.00 56.38           H  
ATOM    681  N   MET A  48      42.355 -25.122   3.671  1.00 66.06           N  
ATOM    682  H   MET A  48      41.371 -25.267   3.844  1.00 66.06           H  
ATOM    683  CA  MET A  48      43.227 -26.292   3.632  1.00 66.06           C  
ATOM    684  HA  MET A  48      43.980 -26.198   4.415  1.00 66.06           H  
ATOM    685  C   MET A  48      43.947 -26.422   2.282  1.00 66.06           C  
ATOM    686  CB  MET A  48      42.381 -27.540   3.894  1.00 66.06           C  
ATOM    687  HB2 MET A  48      41.533 -27.551   3.208  1.00 66.06           H  
ATOM    688  HB3 MET A  48      42.989 -28.422   3.696  1.00 66.06           H  
ATOM    689  O   MET A  48      45.136 -26.743   2.229  1.00 66.06           O  
ATOM    690  CG  MET A  48      41.855 -27.647   5.324  1.00 66.06           C  
ATOM    691  HG2 MET A  48      42.692 -27.614   6.022  1.00 66.06           H  
ATOM    692  HG3 MET A  48      41.185 -26.816   5.544  1.00 66.06           H  
ATOM    693  SD  MET A  48      40.959 -29.203   5.538  1.00 66.06           S  
ATOM    694  CE  MET A  48      41.113 -29.448   7.320  1.00 66.06           C  
ATOM    695  HE1 MET A  48      40.718 -28.577   7.842  1.00 66.06           H  
ATOM    696  HE2 MET A  48      42.161 -29.583   7.587  1.00 66.06           H  
ATOM    697  HE3 MET A  48      40.548 -30.333   7.612  1.00 66.06           H  
ATOM    698  N   ALA A  49      43.276 -26.116   1.168  1.00 67.13           N  
ATOM    699  H   ALA A  49      42.285 -25.932   1.237  1.00 67.13           H  
ATOM    700  CA  ALA A  49      43.899 -26.149  -0.153  1.00 67.13           C  
ATOM    701  HA  ALA A  49      44.283 -27.157  -0.311  1.00 67.13           H  
ATOM    702  C   ALA A  49      45.087 -25.173  -0.270  1.00 67.13           C  
ATOM    703  CB  ALA A  49      42.826 -25.858  -1.208  1.00 67.13           C  
ATOM    704  HB1 ALA A  49      42.049 -26.622  -1.171  1.00 67.13           H  
ATOM    705  HB2 ALA A  49      43.276 -25.851  -2.201  1.00 67.13           H  
ATOM    706  HB3 ALA A  49      42.372 -24.884  -1.023  1.00 67.13           H  
ATOM    707  O   ALA A  49      46.144 -25.524  -0.809  1.00 67.13           O  
ATOM    708  N   VAL A  50      44.946 -23.960   0.275  1.00 68.81           N  
ATOM    709  H   VAL A  50      44.071 -23.744   0.732  1.00 68.81           H  
ATOM    710  CA  VAL A  50      46.017 -22.952   0.288  1.00 68.81           C  
ATOM    711  HA  VAL A  50      46.447 -22.904  -0.713  1.00 68.81           H  
ATOM    712  C   VAL A  50      47.148 -23.352   1.238  1.00 68.81           C  
ATOM    713  CB  VAL A  50      45.455 -21.557   0.627  1.00 68.81           C  
ATOM    714  HB  VAL A  50      44.887 -21.605   1.556  1.00 68.81           H  
ATOM    715  O   VAL A  50      48.320 -23.194   0.878  1.00 68.81           O  
ATOM    716  CG1 VAL A  50      46.568 -20.509   0.790  1.00 68.81           C  
ATOM    717 HG11 VAL A  50      47.149 -20.731   1.686  1.00 68.81           H  
ATOM    718 HG12 VAL A  50      46.124 -19.522   0.918  1.00 68.81           H  
ATOM    719 HG13 VAL A  50      47.218 -20.514  -0.085  1.00 68.81           H  
ATOM    720  CG2 VAL A  50      44.534 -21.063  -0.497  1.00 68.81           C  
ATOM    721 HG21 VAL A  50      45.082 -20.983  -1.436  1.00 68.81           H  
ATOM    722 HG22 VAL A  50      44.113 -20.093  -0.232  1.00 68.81           H  
ATOM    723 HG23 VAL A  50      43.706 -21.758  -0.634  1.00 68.81           H  
ATOM    724  N   GLU A  51      46.836 -23.899   2.414  1.00 73.09           N  
ATOM    725  H   GLU A  51      45.863 -23.978   2.675  1.00 73.09           H  
ATOM    726  CA  GLU A  51      47.845 -24.398   3.358  1.00 73.09           C  
ATOM    727  HA  GLU A  51      48.552 -23.598   3.579  1.00 73.09           H  
ATOM    728  C   GLU A  51      48.658 -25.558   2.778  1.00 73.09           C  
ATOM    729  CB  GLU A  51      47.200 -24.837   4.675  1.00 73.09           C  
ATOM    730  HB2 GLU A  51      46.332 -25.464   4.471  1.00 73.09           H  
ATOM    731  HB3 GLU A  51      47.934 -25.424   5.228  1.00 73.09           H  
ATOM    732  O   GLU A  51      49.892 -25.535   2.848  1.00 73.09           O  
ATOM    733  CG  GLU A  51      46.801 -23.639   5.543  1.00 73.09           C  
ATOM    734  HG2 GLU A  51      47.647 -22.953   5.593  1.00 73.09           H  
ATOM    735  HG3 GLU A  51      45.969 -23.112   5.076  1.00 73.09           H  
ATOM    736  CD  GLU A  51      46.415 -24.063   6.967  1.00 73.09           C  
ATOM    737  OE1 GLU A  51      46.583 -23.212   7.868  1.00 73.09           O  
ATOM    738  OE2 GLU A  51      46.026 -25.237   7.146  1.00 73.09           O  
ATOM    739  N   LEU A  52      47.998 -26.517   2.122  1.00 84.87           N  
ATOM    740  H   LEU A  52      46.988 -26.491   2.136  1.00 84.87           H  
ATOM    741  CA  LEU A  52      48.655 -27.623   1.427  1.00 84.87           C  
ATOM    742  HA  LEU A  52      49.235 -28.189   2.156  1.00 84.87           H  
ATOM    743  C   LEU A  52      49.630 -27.100   0.368  1.00 84.87           C  
ATOM    744  CB  LEU A  52      47.576 -28.539   0.817  1.00 84.87           C  
ATOM    745  HB2 LEU A  52      46.962 -28.939   1.625  1.00 84.87           H  
ATOM    746  HB3 LEU A  52      46.925 -27.944   0.177  1.00 84.87           H  
ATOM    747  O   LEU A  52      50.800 -27.495   0.336  1.00 84.87           O  
ATOM    748  CG  LEU A  52      48.130 -29.711  -0.014  1.00 84.87           C  
ATOM    749  HG  LEU A  52      48.640 -29.324  -0.896  1.00 84.87           H  
ATOM    750  CD1 LEU A  52      49.108 -30.571   0.785  1.00 84.87           C  
ATOM    751 HD11 LEU A  52      50.032 -30.015   0.948  1.00 84.87           H  
ATOM    752 HD12 LEU A  52      48.659 -30.823   1.745  1.00 84.87           H  
ATOM    753 HD13 LEU A  52      49.341 -31.483   0.236  1.00 84.87           H  
ATOM    754  CD2 LEU A  52      46.990 -30.612  -0.481  1.00 84.87           C  
ATOM    755 HD21 LEU A  52      46.239 -30.022  -1.007  1.00 84.87           H  
ATOM    756 HD22 LEU A  52      46.514 -31.091   0.374  1.00 84.87           H  
ATOM    757 HD23 LEU A  52      47.370 -31.375  -1.160  1.00 84.87           H  
ATOM    758  N   ARG A  53      49.182 -26.148  -0.458  1.00 76.38           N  
ATOM    759  H   ARG A  53      48.213 -25.876  -0.375  1.00 76.38           H  
ATOM    760  CA  ARG A  53      50.030 -25.491  -1.459  1.00 76.38           C  
ATOM    761  HA  ARG A  53      50.422 -26.256  -2.129  1.00 76.38           H  
ATOM    762  C   ARG A  53      51.243 -24.816  -0.816  1.00 76.38           C  
ATOM    763  CB  ARG A  53      49.151 -24.529  -2.270  1.00 76.38           C  
ATOM    764  HB2 ARG A  53      48.702 -23.782  -1.615  1.00 76.38           H  
ATOM    765  HB3 ARG A  53      48.335 -25.111  -2.698  1.00 76.38           H  
ATOM    766  O   ARG A  53      52.360 -24.989  -1.304  1.00 76.38           O  
ATOM    767  CG  ARG A  53      49.872 -23.832  -3.430  1.00 76.38           C  
ATOM    768  HG2 ARG A  53      49.096 -23.515  -4.127  1.00 76.38           H  
ATOM    769  HG3 ARG A  53      50.516 -24.548  -3.941  1.00 76.38           H  
ATOM    770  CD  ARG A  53      50.705 -22.595  -3.076  1.00 76.38           C  
ATOM    771  HD2 ARG A  53      51.465 -22.835  -2.333  1.00 76.38           H  
ATOM    772  HD3 ARG A  53      51.234 -22.293  -3.980  1.00 76.38           H  
ATOM    773  NE  ARG A  53      49.867 -21.493  -2.571  1.00 76.38           N  
ATOM    774  HE  ARG A  53      49.377 -21.669  -1.705  1.00 76.38           H  
ATOM    775  NH1 ARG A  53      50.525 -19.868  -4.062  1.00 76.38           N  
ATOM    776 HH11 ARG A  53      50.447 -18.921  -4.403  1.00 76.38           H  
ATOM    777 HH12 ARG A  53      51.030 -20.557  -4.601  1.00 76.38           H  
ATOM    778  NH2 ARG A  53      49.016 -19.392  -2.490  1.00 76.38           N  
ATOM    779 HH21 ARG A  53      48.961 -18.443  -2.832  1.00 76.38           H  
ATOM    780 HH22 ARG A  53      48.476 -19.667  -1.682  1.00 76.38           H  
ATOM    781  CZ  ARG A  53      49.814 -20.263  -3.040  1.00 76.38           C  
ATOM    782  N   ASN A  54      51.058 -24.065   0.271  1.00 73.70           N  
ATOM    783  H   ASN A  54      50.117 -23.977   0.628  1.00 73.70           H  
ATOM    784  CA  ASN A  54      52.145 -23.354   0.955  1.00 73.70           C  
ATOM    785  HA  ASN A  54      52.687 -22.749   0.228  1.00 73.70           H  
ATOM    786  C   ASN A  54      53.167 -24.321   1.579  1.00 73.70           C  
ATOM    787  CB  ASN A  54      51.541 -22.422   2.019  1.00 73.70           C  
ATOM    788  HB2 ASN A  54      50.867 -22.991   2.659  1.00 73.70           H  
ATOM    789  HB3 ASN A  54      52.342 -22.025   2.643  1.00 73.70           H  
ATOM    790  O   ASN A  54      54.378 -24.088   1.487  1.00 73.70           O  
ATOM    791  CG  ASN A  54      50.786 -21.235   1.444  1.00 73.70           C  
ATOM    792  ND2 ASN A  54      50.033 -20.548   2.270  1.00 73.70           N  
ATOM    793 HD21 ASN A  54      49.878 -20.877   3.212  1.00 73.70           H  
ATOM    794 HD22 ASN A  54      49.502 -19.778   1.890  1.00 73.70           H  
ATOM    795  OD1 ASN A  54      50.885 -20.887   0.274  1.00 73.70           O  
ATOM    796  N   GLY A  55      52.695 -25.430   2.157  1.00 84.97           N  
ATOM    797  H   GLY A  55      51.695 -25.545   2.234  1.00 84.97           H  
ATOM    798  CA  GLY A  55      53.548 -26.506   2.664  1.00 84.97           C  
ATOM    799  HA2 GLY A  55      54.181 -26.127   3.466  1.00 84.97           H  
ATOM    800  HA3 GLY A  55      52.913 -27.300   3.057  1.00 84.97           H  
ATOM    801  C   GLY A  55      54.436 -27.101   1.568  1.00 84.97           C  
ATOM    802  O   GLY A  55      55.650 -27.237   1.752  1.00 84.97           O  
ATOM    803  N   LEU A  56      53.863 -27.360   0.389  1.00 86.96           N  
ATOM    804  H   LEU A  56      52.863 -27.244   0.311  1.00 86.96           H  
ATOM    805  CA  LEU A  56      54.595 -27.906  -0.756  1.00 86.96           C  
ATOM    806  HA  LEU A  56      55.182 -28.758  -0.410  1.00 86.96           H  
ATOM    807  C   LEU A  56      55.609 -26.920  -1.349  1.00 86.96           C  
ATOM    808  CB  LEU A  56      53.595 -28.392  -1.816  1.00 86.96           C  
ATOM    809  HB2 LEU A  56      52.908 -27.579  -2.050  1.00 86.96           H  
ATOM    810  HB3 LEU A  56      54.140 -28.643  -2.727  1.00 86.96           H  
ATOM    811  O   LEU A  56      56.719 -27.338  -1.683  1.00 86.96           O  
ATOM    812  CG  LEU A  56      52.786 -29.627  -1.379  1.00 86.96           C  
ATOM    813  HG  LEU A  56      52.289 -29.435  -0.428  1.00 86.96           H  
ATOM    814  CD1 LEU A  56      51.721 -29.927  -2.428  1.00 86.96           C  
ATOM    815 HD11 LEU A  56      51.042 -29.078  -2.506  1.00 86.96           H  
ATOM    816 HD12 LEU A  56      51.140 -30.796  -2.119  1.00 86.96           H  
ATOM    817 HD13 LEU A  56      52.180 -30.121  -3.397  1.00 86.96           H  
ATOM    818  CD2 LEU A  56      53.669 -30.865  -1.215  1.00 86.96           C  
ATOM    819 HD21 LEU A  56      54.234 -31.055  -2.127  1.00 86.96           H  
ATOM    820 HD22 LEU A  56      54.347 -30.732  -0.372  1.00 86.96           H  
ATOM    821 HD23 LEU A  56      53.039 -31.726  -0.992  1.00 86.96           H  
ATOM    822  N   VAL A  57      55.297 -25.621  -1.419  1.00 76.81           N  
ATOM    823  H   VAL A  57      54.358 -25.346  -1.171  1.00 76.81           H  
ATOM    824  CA  VAL A  57      56.265 -24.583  -1.835  1.00 76.81           C  
ATOM    825  HA  VAL A  57      56.621 -24.807  -2.841  1.00 76.81           H  
ATOM    826  C   VAL A  57      57.488 -24.587  -0.914  1.00 76.81           C  
ATOM    827  CB  VAL A  57      55.609 -23.186  -1.860  1.00 76.81           C  
ATOM    828  HB  VAL A  57      55.075 -23.028  -0.923  1.00 76.81           H  
ATOM    829  O   VAL A  57      58.621 -24.600  -1.391  1.00 76.81           O  
ATOM    830  CG1 VAL A  57      56.624 -22.045  -2.022  1.00 76.81           C  
ATOM    831 HG11 VAL A  57      57.263 -21.974  -1.142  1.00 76.81           H  
ATOM    832 HG12 VAL A  57      56.100 -21.095  -2.133  1.00 76.81           H  
ATOM    833 HG13 VAL A  57      57.244 -22.218  -2.901  1.00 76.81           H  
ATOM    834  CG2 VAL A  57      54.602 -23.071  -3.012  1.00 76.81           C  
ATOM    835 HG21 VAL A  57      53.849 -23.855  -2.933  1.00 76.81           H  
ATOM    836 HG22 VAL A  57      55.114 -23.176  -3.968  1.00 76.81           H  
ATOM    837 HG23 VAL A  57      54.101 -22.104  -2.971  1.00 76.81           H  
ATOM    838  N   LYS A  58      57.284 -24.645   0.408  1.00 77.82           N  
ATOM    839  H   LYS A  58      56.331 -24.655   0.741  1.00 77.82           H  
ATOM    840  CA  LYS A  58      58.384 -24.647   1.387  1.00 77.82           C  
ATOM    841  HA  LYS A  58      59.041 -23.807   1.160  1.00 77.82           H  
ATOM    842  C   LYS A  58      59.249 -25.908   1.300  1.00 77.82           C  
ATOM    843  CB  LYS A  58      57.790 -24.457   2.789  1.00 77.82           C  
ATOM    844  HB2 LYS A  58      57.069 -23.640   2.752  1.00 77.82           H  
ATOM    845  HB3 LYS A  58      57.261 -25.363   3.084  1.00 77.82           H  
ATOM    846  O   LYS A  58      60.461 -25.827   1.479  1.00 77.82           O  
ATOM    847  CG  LYS A  58      58.857 -24.113   3.839  1.00 77.82           C  
ATOM    848  HG2 LYS A  58      59.378 -23.204   3.539  1.00 77.82           H  
ATOM    849  HG3 LYS A  58      59.577 -24.928   3.919  1.00 77.82           H  
ATOM    850  CD  LYS A  58      58.194 -23.895   5.203  1.00 77.82           C  
ATOM    851  HD2 LYS A  58      57.714 -24.824   5.514  1.00 77.82           H  
ATOM    852  HD3 LYS A  58      57.431 -23.122   5.107  1.00 77.82           H  
ATOM    853  CE  LYS A  58      59.224 -23.468   6.253  1.00 77.82           C  
ATOM    854  HE2 LYS A  58      59.703 -22.550   5.913  1.00 77.82           H  
ATOM    855  HE3 LYS A  58      59.989 -24.241   6.325  1.00 77.82           H  
ATOM    856  NZ  LYS A  58      58.576 -23.254   7.572  1.00 77.82           N  
ATOM    857  HZ1 LYS A  58      57.863 -22.541   7.502  1.00 77.82           H  
ATOM    858  HZ2 LYS A  58      59.250 -22.964   8.266  1.00 77.82           H  
ATOM    859  HZ3 LYS A  58      58.129 -24.103   7.888  1.00 77.82           H  
ATOM    860  N   ALA A  59      58.638 -27.061   1.031  1.00 84.42           N  
ATOM    861  H   ALA A  59      57.631 -27.061   0.962  1.00 84.42           H  
ATOM    862  CA  ALA A  59      59.343 -28.338   0.949  1.00 84.42           C  
ATOM    863  HA  ALA A  59      60.099 -28.376   1.733  1.00 84.42           H  
ATOM    864  C   ALA A  59      60.071 -28.564  -0.389  1.00 84.42           C  
ATOM    865  CB  ALA A  59      58.324 -29.445   1.220  1.00 84.42           C  
ATOM    866  HB1 ALA A  59      57.532 -29.416   0.472  1.00 84.42           H  
ATOM    867  HB2 ALA A  59      57.882 -29.311   2.208  1.00 84.42           H  
ATOM    868  HB3 ALA A  59      58.827 -30.411   1.183  1.00 84.42           H  
ATOM    869  O   ALA A  59      61.088 -29.259  -0.421  1.00 84.42           O  
ATOM    870  N   THR A  60      59.564 -27.998  -1.488  1.00 80.87           N  
ATOM    871  H   THR A  60      58.700 -27.482  -1.403  1.00 80.87           H  
ATOM    872  CA  THR A  60      60.109 -28.221  -2.841  1.00 80.87           C  
ATOM    873  HA  THR A  60      60.789 -29.073  -2.816  1.00 80.87           H  
ATOM    874  C   THR A  60      60.928 -27.050  -3.383  1.00 80.87           C  
ATOM    875  CB  THR A  60      59.003 -28.575  -3.846  1.00 80.87           C  
ATOM    876  HB  THR A  60      59.467 -28.756  -4.816  1.00 80.87           H  
ATOM    877  O   THR A  60      61.768 -27.268  -4.251  1.00 80.87           O  
ATOM    878  CG2 THR A  60      58.219 -29.829  -3.457  1.00 80.87           C  
ATOM    879 HG21 THR A  60      58.904 -30.668  -3.336  1.00 80.87           H  
ATOM    880 HG22 THR A  60      57.508 -30.066  -4.248  1.00 80.87           H  
ATOM    881 HG23 THR A  60      57.673 -29.670  -2.527  1.00 80.87           H  
ATOM    882  OG1 THR A  60      58.097 -27.506  -3.973  1.00 80.87           O  
ATOM    883  HG1 THR A  60      57.535 -27.501  -3.195  1.00 80.87           H  
ATOM    884  N   GLY A  61      60.709 -25.824  -2.893  1.00 76.97           N  
ATOM    885  H   GLY A  61      59.994 -25.706  -2.189  1.00 76.97           H  
ATOM    886  CA  GLY A  61      61.282 -24.594  -3.454  1.00 76.97           C  
ATOM    887  HA2 GLY A  61      62.346 -24.743  -3.640  1.00 76.97           H  
ATOM    888  HA3 GLY A  61      61.162 -23.790  -2.728  1.00 76.97           H  
ATOM    889  C   GLY A  61      60.630 -24.142  -4.768  1.00 76.97           C  
ATOM    890  O   GLY A  61      61.040 -23.130  -5.335  1.00 76.97           O  
ATOM    891  N   LEU A  62      59.620 -24.868  -5.256  1.00 73.45           N  
ATOM    892  H   LEU A  62      59.295 -25.660  -4.719  1.00 73.45           H  
ATOM    893  CA  LEU A  62      58.925 -24.573  -6.506  1.00 73.45           C  
ATOM    894  HA  LEU A  62      59.656 -24.230  -7.238  1.00 73.45           H  
ATOM    895  C   LEU A  62      57.898 -23.449  -6.314  1.00 73.45           C  
ATOM    896  CB  LEU A  62      58.255 -25.855  -7.039  1.00 73.45           C  
ATOM    897  HB2 LEU A  62      57.684 -25.610  -7.934  1.00 73.45           H  
ATOM    898  HB3 LEU A  62      57.546 -26.206  -6.289  1.00 73.45           H  
ATOM    899  O   LEU A  62      57.270 -23.334  -5.261  1.00 73.45           O  
ATOM    900  CG  LEU A  62      59.229 -27.003  -7.379  1.00 73.45           C  
ATOM    901  HG  LEU A  62      59.872 -27.210  -6.524  1.00 73.45           H  
ATOM    902  CD1 LEU A  62      58.440 -28.272  -7.694  1.00 73.45           C  
ATOM    903 HD11 LEU A  62      57.865 -28.566  -6.817  1.00 73.45           H  
ATOM    904 HD12 LEU A  62      59.124 -29.080  -7.955  1.00 73.45           H  
ATOM    905 HD13 LEU A  62      57.764 -28.098  -8.532  1.00 73.45           H  
ATOM    906  CD2 LEU A  62      60.110 -26.669  -8.583  1.00 73.45           C  
ATOM    907 HD21 LEU A  62      59.495 -26.425  -9.450  1.00 73.45           H  
ATOM    908 HD22 LEU A  62      60.767 -25.831  -8.352  1.00 73.45           H  
ATOM    909 HD23 LEU A  62      60.735 -27.527  -8.830  1.00 73.45           H  
ATOM    910  N   ARG A  63      57.663 -22.646  -7.359  1.00 70.19           N  
ATOM    911  H   ARG A  63      58.177 -22.824  -8.210  1.00 70.19           H  
ATOM    912  CA  ARG A  63      56.501 -21.745  -7.417  1.00 70.19           C  
ATOM    913  HA  ARG A  63      56.297 -21.360  -6.417  1.00 70.19           H  
ATOM    914  C   ARG A  63      55.273 -22.538  -7.859  1.00 70.19           C  
ATOM    915  CB  ARG A  63      56.760 -20.560  -8.360  1.00 70.19           C  
ATOM    916  HB2 ARG A  63      57.265 -20.908  -9.262  1.00 70.19           H  
ATOM    917  HB3 ARG A  63      55.800 -20.137  -8.654  1.00 70.19           H  
ATOM    918  O   ARG A  63      55.255 -23.058  -8.969  1.00 70.19           O  
ATOM    919  CG  ARG A  63      57.580 -19.452  -7.687  1.00 70.19           C  
ATOM    920  HG2 ARG A  63      58.564 -19.836  -7.416  1.00 70.19           H  
ATOM    921  HG3 ARG A  63      57.064 -19.121  -6.786  1.00 70.19           H  
ATOM    922  CD  ARG A  63      57.735 -18.266  -8.646  1.00 70.19           C  
ATOM    923  HD2 ARG A  63      56.746 -17.949  -8.977  1.00 70.19           H  
ATOM    924  HD3 ARG A  63      58.306 -18.596  -9.515  1.00 70.19           H  
ATOM    925  NE  ARG A  63      58.419 -17.126  -8.004  1.00 70.19           N  
ATOM    926  HE  ARG A  63      58.633 -17.220  -7.021  1.00 70.19           H  
ATOM    927  NH1 ARG A  63      58.568 -15.792  -9.868  1.00 70.19           N  
ATOM    928 HH11 ARG A  63      58.129 -16.517 -10.417  1.00 70.19           H  
ATOM    929 HH12 ARG A  63      58.839 -14.924 -10.308  1.00 70.19           H  
ATOM    930  NH2 ARG A  63      59.353 -15.050  -7.918  1.00 70.19           N  
ATOM    931 HH21 ARG A  63      59.610 -14.188  -8.378  1.00 70.19           H  
ATOM    932 HH22 ARG A  63      59.531 -15.164  -6.930  1.00 70.19           H  
ATOM    933  CZ  ARG A  63      58.776 -16.000  -8.597  1.00 70.19           C  
ATOM    934  N   LEU A  64      54.255 -22.604  -7.000  1.00 72.27           N  
ATOM    935  H   LEU A  64      54.355 -22.149  -6.104  1.00 72.27           H  
ATOM    936  CA  LEU A  64      53.021 -23.358  -7.242  1.00 72.27           C  
ATOM    937  HA  LEU A  64      53.096 -23.828  -8.222  1.00 72.27           H  
ATOM    938  C   LEU A  64      51.790 -22.425  -7.250  1.00 72.27           C  
ATOM    939  CB  LEU A  64      52.881 -24.481  -6.194  1.00 72.27           C  
ATOM    940  HB2 LEU A  64      51.955 -25.022  -6.387  1.00 72.27           H  
ATOM    941  HB3 LEU A  64      52.791 -24.020  -5.210  1.00 72.27           H  
ATOM    942  O   LEU A  64      51.706 -21.533  -6.391  1.00 72.27           O  
ATOM    943  CG  LEU A  64      54.045 -25.494  -6.156  1.00 72.27           C  
ATOM    944  HG  LEU A  64      54.980 -24.965  -5.970  1.00 72.27           H  
ATOM    945  CD1 LEU A  64      53.840 -26.487  -5.012  1.00 72.27           C  
ATOM    946 HD11 LEU A  64      53.714 -25.954  -4.070  1.00 72.27           H  
ATOM    947 HD12 LEU A  64      52.960 -27.102  -5.201  1.00 72.27           H  
ATOM    948 HD13 LEU A  64      54.716 -27.132  -4.932  1.00 72.27           H  
ATOM    949  CD2 LEU A  64      54.180 -26.284  -7.459  1.00 72.27           C  
ATOM    950 HD21 LEU A  64      53.258 -26.826  -7.672  1.00 72.27           H  
ATOM    951 HD22 LEU A  64      54.409 -25.615  -8.289  1.00 72.27           H  
ATOM    952 HD23 LEU A  64      55.003 -26.994  -7.370  1.00 72.27           H  
ATOM    953  N   PRO A  65      50.838 -22.615  -8.187  1.00 62.80           N  
ATOM    954  CA  PRO A  65      49.621 -21.804  -8.287  1.00 62.80           C  
ATOM    955  HA  PRO A  65      49.880 -20.748  -8.373  1.00 62.80           H  
ATOM    956  C   PRO A  65      48.713 -21.994  -7.067  1.00 62.80           C  
ATOM    957  CB  PRO A  65      48.932 -22.259  -9.579  1.00 62.80           C  
ATOM    958  HB2 PRO A  65      49.299 -21.664 -10.416  1.00 62.80           H  
ATOM    959  HB3 PRO A  65      47.846 -22.191  -9.519  1.00 62.80           H  
ATOM    960  O   PRO A  65      48.736 -23.044  -6.440  1.00 62.80           O  
ATOM    961  CG  PRO A  65      49.395 -23.705  -9.744  1.00 62.80           C  
ATOM    962  HG2 PRO A  65      49.360 -24.028 -10.784  1.00 62.80           H  
ATOM    963  HG3 PRO A  65      48.785 -24.360  -9.121  1.00 62.80           H  
ATOM    964  CD  PRO A  65      50.821 -23.664  -9.201  1.00 62.80           C  
ATOM    965  HD2 PRO A  65      51.084 -24.636  -8.784  1.00 62.80           H  
ATOM    966  HD3 PRO A  65      51.508 -23.401 -10.006  1.00 62.80           H  
ATOM    967  N   ALA A  66      47.898 -20.996  -6.713  1.00 56.76           N  
ATOM    968  H   ALA A  66      47.851 -20.167  -7.288  1.00 56.76           H  
ATOM    969  CA  ALA A  66      46.988 -21.105  -5.565  1.00 56.76           C  
ATOM    970  HA  ALA A  66      47.559 -21.434  -4.697  1.00 56.76           H  
ATOM    971  C   ALA A  66      45.871 -22.151  -5.776  1.00 56.76           C  
ATOM    972  CB  ALA A  66      46.420 -19.714  -5.261  1.00 56.76           C  
ATOM    973  HB1 ALA A  66      47.229 -19.009  -5.071  1.00 56.76           H  
ATOM    974  HB2 ALA A  66      45.823 -19.361  -6.102  1.00 56.76           H  
ATOM    975  HB3 ALA A  66      45.780 -19.768  -4.380  1.00 56.76           H  
ATOM    976  O   ALA A  66      45.413 -22.752  -4.811  1.00 56.76           O  
ATOM    977  N   THR A  67      45.496 -22.418  -7.031  1.00 58.87           N  
ATOM    978  H   THR A  67      45.903 -21.889  -7.789  1.00 58.87           H  
ATOM    979  CA  THR A  67      44.504 -23.421  -7.461  1.00 58.87           C  
ATOM    980  HA  THR A  67      43.676 -23.428  -6.753  1.00 58.87           H  
ATOM    981  C   THR A  67      45.048 -24.847  -7.517  1.00 58.87           C  
ATOM    982  CB  THR A  67      43.950 -23.048  -8.847  1.00 58.87           C  
ATOM    983  HB  THR A  67      43.340 -23.854  -9.255  1.00 58.87           H  
ATOM    984  O   THR A  67      44.347 -25.742  -7.972  1.00 58.87           O  
ATOM    985  CG2 THR A  67      43.092 -21.785  -8.756  1.00 58.87           C  
ATOM    986 HG21 THR A  67      42.261 -21.951  -8.069  1.00 58.87           H  
ATOM    987 HG22 THR A  67      43.685 -20.936  -8.417  1.00 58.87           H  
ATOM    988 HG23 THR A  67      42.687 -21.564  -9.743  1.00 58.87           H  
ATOM    989  OG1 THR A  67      45.038 -22.779  -9.704  1.00 58.87           O  
ATOM    990  HG1 THR A  67      45.185 -23.571 -10.227  1.00 58.87           H  
ATOM    991  N   LEU A  68      46.269 -25.083  -7.018  1.00 71.50           N  
ATOM    992  H   LEU A  68      46.775 -24.290  -6.649  1.00 71.50           H  
ATOM    993  CA  LEU A  68      46.998 -26.351  -7.128  1.00 71.50           C  
ATOM    994  HA  LEU A  68      47.390 -26.431  -8.142  1.00 71.50           H  
ATOM    995  C   LEU A  68      46.137 -27.594  -6.859  1.00 71.50           C  
ATOM    996  CB  LEU A  68      48.147 -26.305  -6.105  1.00 71.50           C  
ATOM    997  HB2 LEU A  68      48.720 -25.388  -6.246  1.00 71.50           H  
ATOM    998  HB3 LEU A  68      47.715 -26.275  -5.104  1.00 71.50           H  
ATOM    999  O   LEU A  68      46.238 -28.586  -7.569  1.00 71.50           O  
ATOM   1000  CG  LEU A  68      49.137 -27.473  -6.187  1.00 71.50           C  
ATOM   1001  HG  LEU A  68      48.605 -28.424  -6.172  1.00 71.50           H  
ATOM   1002  CD1 LEU A  68      49.985 -27.358  -7.459  1.00 71.50           C  
ATOM   1003 HD11 LEU A  68      50.762 -28.121  -7.474  1.00 71.50           H  
ATOM   1004 HD12 LEU A  68      49.352 -27.496  -8.336  1.00 71.50           H  
ATOM   1005 HD13 LEU A  68      50.451 -26.374  -7.511  1.00 71.50           H  
ATOM   1006  CD2 LEU A  68      50.054 -27.414  -4.964  1.00 71.50           C  
ATOM   1007 HD21 LEU A  68      49.453 -27.489  -4.058  1.00 71.50           H  
ATOM   1008 HD22 LEU A  68      50.762 -28.243  -4.976  1.00 71.50           H  
ATOM   1009 HD23 LEU A  68      50.611 -26.477  -4.963  1.00 71.50           H  
ATOM   1010  N   VAL A  69      45.306 -27.530  -5.821  1.00 75.44           N  
ATOM   1011  H   VAL A  69      45.262 -26.658  -5.315  1.00 75.44           H  
ATOM   1012  CA  VAL A  69      44.465 -28.640  -5.355  1.00 75.44           C  
ATOM   1013  HA  VAL A  69      45.045 -29.563  -5.360  1.00 75.44           H  
ATOM   1014  C   VAL A  69      43.258 -28.875  -6.263  1.00 75.44           C  
ATOM   1015  CB  VAL A  69      44.032 -28.335  -3.911  1.00 75.44           C  
ATOM   1016  HB  VAL A  69      43.519 -27.373  -3.902  1.00 75.44           H  
ATOM   1017  O   VAL A  69      42.798 -30.003  -6.372  1.00 75.44           O  
ATOM   1018  CG1 VAL A  69      43.101 -29.368  -3.284  1.00 75.44           C  
ATOM   1019 HG11 VAL A  69      42.239 -29.569  -3.920  1.00 75.44           H  
ATOM   1020 HG12 VAL A  69      43.661 -30.284  -3.095  1.00 75.44           H  
ATOM   1021 HG13 VAL A  69      42.725 -28.982  -2.336  1.00 75.44           H  
ATOM   1022  CG2 VAL A  69      45.282 -28.245  -3.020  1.00 75.44           C  
ATOM   1023 HG21 VAL A  69      44.992 -28.243  -1.969  1.00 75.44           H  
ATOM   1024 HG22 VAL A  69      45.832 -27.326  -3.222  1.00 75.44           H  
ATOM   1025 HG23 VAL A  69      45.928 -29.103  -3.201  1.00 75.44           H  
ATOM   1026  N   PHE A  70      42.755 -27.845  -6.937  1.00 63.97           N  
ATOM   1027  H   PHE A  70      43.238 -26.958  -6.903  1.00 63.97           H  
ATOM   1028  CA  PHE A  70      41.670 -27.980  -7.910  1.00 63.97           C  
ATOM   1029  HA  PHE A  70      40.977 -28.751  -7.573  1.00 63.97           H  
ATOM   1030  C   PHE A  70      42.197 -28.429  -9.275  1.00 63.97           C  
ATOM   1031  CB  PHE A  70      40.904 -26.654  -7.997  1.00 63.97           C  
ATOM   1032  HB2 PHE A  70      41.575 -25.874  -8.355  1.00 63.97           H  
ATOM   1033  HB3 PHE A  70      40.108 -26.762  -8.733  1.00 63.97           H  
ATOM   1034  O   PHE A  70      41.570 -29.263  -9.924  1.00 63.97           O  
ATOM   1035  CG  PHE A  70      40.281 -26.230  -6.679  1.00 63.97           C  
ATOM   1036  CD1 PHE A  70      39.213 -26.973  -6.140  1.00 63.97           C  
ATOM   1037  HD1 PHE A  70      38.834 -27.833  -6.671  1.00 63.97           H  
ATOM   1038  CD2 PHE A  70      40.774 -25.112  -5.980  1.00 63.97           C  
ATOM   1039  HD2 PHE A  70      41.589 -24.534  -6.392  1.00 63.97           H  
ATOM   1040  CE1 PHE A  70      38.641 -26.599  -4.910  1.00 63.97           C  
ATOM   1041  HE1 PHE A  70      37.825 -27.172  -4.494  1.00 63.97           H  
ATOM   1042  CE2 PHE A  70      40.201 -24.737  -4.751  1.00 63.97           C  
ATOM   1043  HE2 PHE A  70      40.575 -23.876  -4.217  1.00 63.97           H  
ATOM   1044  CZ  PHE A  70      39.134 -25.480  -4.217  1.00 63.97           C  
ATOM   1045  HZ  PHE A  70      38.696 -25.191  -3.273  1.00 63.97           H  
ATOM   1046  N   ASP A  71      43.377 -27.939  -9.667  1.00 66.21           N  
ATOM   1047  H   ASP A  71      43.785 -27.195  -9.120  1.00 66.21           H  
ATOM   1048  CA  ASP A  71      44.042 -28.312 -10.920  1.00 66.21           C  
ATOM   1049  HA  ASP A  71      43.336 -28.210 -11.744  1.00 66.21           H  
ATOM   1050  C   ASP A  71      44.537 -29.770 -10.888  1.00 66.21           C  
ATOM   1051  CB  ASP A  71      45.233 -27.369 -11.169  1.00 66.21           C  
ATOM   1052  HB2 ASP A  71      45.948 -27.490 -10.355  1.00 66.21           H  
ATOM   1053  HB3 ASP A  71      45.727 -27.667 -12.093  1.00 66.21           H  
ATOM   1054  O   ASP A  71      44.460 -30.490 -11.884  1.00 66.21           O  
ATOM   1055  CG  ASP A  71      44.869 -25.883 -11.277  1.00 66.21           C  
ATOM   1056  OD1 ASP A  71      43.751 -25.561 -11.723  1.00 66.21           O  
ATOM   1057  OD2 ASP A  71      45.731 -25.053 -10.895  1.00 66.21           O  
ATOM   1058  N   TYR A  72      45.032 -30.222  -9.729  1.00 75.85           N  
ATOM   1059  H   TYR A  72      45.094 -29.565  -8.964  1.00 75.85           H  
ATOM   1060  CA  TYR A  72      45.571 -31.566  -9.512  1.00 75.85           C  
ATOM   1061  HA  TYR A  72      45.393 -32.170 -10.402  1.00 75.85           H  
ATOM   1062  C   TYR A  72      44.853 -32.222  -8.323  1.00 75.85           C  
ATOM   1063  CB  TYR A  72      47.093 -31.498  -9.328  1.00 75.85           C  
ATOM   1064  HB2 TYR A  72      47.491 -32.508  -9.230  1.00 75.85           H  
ATOM   1065  HB3 TYR A  72      47.312 -30.981  -8.394  1.00 75.85           H  
ATOM   1066  O   TYR A  72      45.385 -32.252  -7.214  1.00 75.85           O  
ATOM   1067  CG  TYR A  72      47.809 -30.782 -10.457  1.00 75.85           C  
ATOM   1068  CD1 TYR A  72      48.059 -31.398 -11.702  1.00 75.85           C  
ATOM   1069  HD1 TYR A  72      47.766 -32.418 -11.901  1.00 75.85           H  
ATOM   1070  CD2 TYR A  72      48.146 -29.431 -10.278  1.00 75.85           C  
ATOM   1071  HD2 TYR A  72      47.910 -28.946  -9.342  1.00 75.85           H  
ATOM   1072  CE1 TYR A  72      48.642 -30.673 -12.754  1.00 75.85           C  
ATOM   1073  HE1 TYR A  72      48.804 -31.133 -13.717  1.00 75.85           H  
ATOM   1074  CE2 TYR A  72      48.691 -28.687 -11.336  1.00 75.85           C  
ATOM   1075  HE2 TYR A  72      48.883 -27.632 -11.203  1.00 75.85           H  
ATOM   1076  OH  TYR A  72      49.445 -28.577 -13.598  1.00 75.85           O  
ATOM   1077  HH  TYR A  72      49.221 -27.653 -13.471  1.00 75.85           H  
ATOM   1078  CZ  TYR A  72      48.932 -29.309 -12.577  1.00 75.85           C  
ATOM   1079  N   PRO A  73      43.641 -32.762  -8.535  1.00 72.42           N  
ATOM   1080  CA  PRO A  73      42.704 -33.073  -7.460  1.00 72.42           C  
ATOM   1081  HA  PRO A  73      42.640 -32.225  -6.779  1.00 72.42           H  
ATOM   1082  C   PRO A  73      43.076 -34.264  -6.587  1.00 72.42           C  
ATOM   1083  CB  PRO A  73      41.337 -33.235  -8.132  1.00 72.42           C  
ATOM   1084  HB2 PRO A  73      40.718 -33.993  -7.652  1.00 72.42           H  
ATOM   1085  HB3 PRO A  73      40.822 -32.274  -8.130  1.00 72.42           H  
ATOM   1086  O   PRO A  73      42.408 -34.472  -5.585  1.00 72.42           O  
ATOM   1087  CG  PRO A  73      41.683 -33.616  -9.567  1.00 72.42           C  
ATOM   1088  HG2 PRO A  73      40.899 -33.322 -10.265  1.00 72.42           H  
ATOM   1089  HG3 PRO A  73      41.870 -34.689  -9.626  1.00 72.42           H  
ATOM   1090  CD  PRO A  73      42.977 -32.857  -9.823  1.00 72.42           C  
ATOM   1091  HD2 PRO A  73      43.585 -33.388 -10.556  1.00 72.42           H  
ATOM   1092  HD3 PRO A  73      42.739 -31.857 -10.185  1.00 72.42           H  
ATOM   1093  N   THR A  74      44.115 -35.034  -6.913  1.00 86.08           N  
ATOM   1094  H   THR A  74      44.725 -34.716  -7.652  1.00 86.08           H  
ATOM   1095  CA  THR A  74      44.550 -36.185  -6.106  1.00 86.08           C  
ATOM   1096  HA  THR A  74      43.985 -36.189  -5.174  1.00 86.08           H  
ATOM   1097  C   THR A  74      46.039 -36.085  -5.763  1.00 86.08           C  
ATOM   1098  CB  THR A  74      44.274 -37.530  -6.800  1.00 86.08           C  
ATOM   1099  HB  THR A  74      44.473 -38.331  -6.088  1.00 86.08           H  
ATOM   1100  O   THR A  74      46.809 -35.517  -6.547  1.00 86.08           O  
ATOM   1101  CG2 THR A  74      42.846 -37.689  -7.321  1.00 86.08           C  
ATOM   1102 HG21 THR A  74      42.147 -37.623  -6.488  1.00 86.08           H  
ATOM   1103 HG22 THR A  74      42.732 -38.671  -7.781  1.00 86.08           H  
ATOM   1104 HG23 THR A  74      42.604 -36.919  -8.053  1.00 86.08           H  
ATOM   1105  OG1 THR A  74      45.122 -37.706  -7.910  1.00 86.08           O  
ATOM   1106  HG1 THR A  74      44.612 -37.421  -8.672  1.00 86.08           H  
ATOM   1107  N   PRO A  75      46.499 -36.690  -4.649  1.00 88.42           N  
ATOM   1108  CA  PRO A  75      47.917 -36.712  -4.295  1.00 88.42           C  
ATOM   1109  HA  PRO A  75      48.215 -35.688  -4.072  1.00 88.42           H  
ATOM   1110  C   PRO A  75      48.840 -37.270  -5.387  1.00 88.42           C  
ATOM   1111  CB  PRO A  75      48.008 -37.562  -3.026  1.00 88.42           C  
ATOM   1112  HB2 PRO A  75      48.802 -37.221  -2.361  1.00 88.42           H  
ATOM   1113  HB3 PRO A  75      48.179 -38.605  -3.293  1.00 88.42           H  
ATOM   1114  O   PRO A  75      49.943 -36.761  -5.570  1.00 88.42           O  
ATOM   1115  CG  PRO A  75      46.632 -37.418  -2.382  1.00 88.42           C  
ATOM   1116  HG2 PRO A  75      46.365 -38.303  -1.805  1.00 88.42           H  
ATOM   1117  HG3 PRO A  75      46.615 -36.530  -1.750  1.00 88.42           H  
ATOM   1118  CD  PRO A  75      45.686 -37.226  -3.563  1.00 88.42           C  
ATOM   1119  HD2 PRO A  75      44.897 -36.530  -3.278  1.00 88.42           H  
ATOM   1120  HD3 PRO A  75      45.250 -38.182  -3.852  1.00 88.42           H  
ATOM   1121  N   THR A  76      48.395 -38.289  -6.131  1.00 87.13           N  
ATOM   1122  H   THR A  76      47.489 -38.670  -5.900  1.00 87.13           H  
ATOM   1123  CA  THR A  76      49.168 -38.915  -7.223  1.00 87.13           C  
ATOM   1124  HA  THR A  76      50.156 -39.195  -6.858  1.00 87.13           H  
ATOM   1125  C   THR A  76      49.375 -37.947  -8.376  1.00 87.13           C  
ATOM   1126  CB  THR A  76      48.476 -40.180  -7.756  1.00 87.13           C  
ATOM   1127  HB  THR A  76      47.514 -39.916  -8.195  1.00 87.13           H  
ATOM   1128  O   THR A  76      50.495 -37.771  -8.852  1.00 87.13           O  
ATOM   1129  CG2 THR A  76      49.316 -40.923  -8.795  1.00 87.13           C  
ATOM   1130 HG21 THR A  76      50.302 -41.146  -8.387  1.00 87.13           H  
ATOM   1131 HG22 THR A  76      48.821 -41.856  -9.064  1.00 87.13           H  
ATOM   1132 HG23 THR A  76      49.429 -40.319  -9.695  1.00 87.13           H  
ATOM   1133  OG1 THR A  76      48.258 -41.086  -6.705  1.00 87.13           O  
ATOM   1134  HG1 THR A  76      47.609 -40.684  -6.124  1.00 87.13           H  
ATOM   1135  N   VAL A  77      48.299 -37.286  -8.799  1.00 82.21           N  
ATOM   1136  H   VAL A  77      47.422 -37.423  -8.317  1.00 82.21           H  
ATOM   1137  CA  VAL A  77      48.336 -36.335  -9.911  1.00 82.21           C  
ATOM   1138  HA  VAL A  77      48.826 -36.802 -10.766  1.00 82.21           H  
ATOM   1139  C   VAL A  77      49.178 -35.113  -9.534  1.00 82.21           C  
ATOM   1140  CB  VAL A  77      46.892 -35.986 -10.313  1.00 82.21           C  
ATOM   1141  HB  VAL A  77      46.336 -35.674  -9.429  1.00 82.21           H  
ATOM   1142  O   VAL A  77      50.001 -34.656 -10.327  1.00 82.21           O  
ATOM   1143  CG1 VAL A  77      46.829 -34.861 -11.331  1.00 82.21           C  
ATOM   1144 HG11 VAL A  77      47.114 -33.950 -10.803  1.00 82.21           H  
ATOM   1145 HG12 VAL A  77      47.506 -35.050 -12.164  1.00 82.21           H  
ATOM   1146 HG13 VAL A  77      45.813 -34.730 -11.702  1.00 82.21           H  
ATOM   1147  CG2 VAL A  77      46.186 -37.195 -10.938  1.00 82.21           C  
ATOM   1148 HG21 VAL A  77      46.676 -37.466 -11.873  1.00 82.21           H  
ATOM   1149 HG22 VAL A  77      46.218 -38.055 -10.270  1.00 82.21           H  
ATOM   1150 HG23 VAL A  77      45.144 -36.949 -11.145  1.00 82.21           H  
ATOM   1151  N   LEU A  78      49.061 -34.644  -8.290  1.00 88.19           N  
ATOM   1152  H   LEU A  78      48.354 -35.036  -7.683  1.00 88.19           H  
ATOM   1153  CA  LEU A  78      49.886 -33.553  -7.787  1.00 88.19           C  
ATOM   1154  HA  LEU A  78      49.817 -32.737  -8.506  1.00 88.19           H  
ATOM   1155  C   LEU A  78      51.373 -33.941  -7.688  1.00 88.19           C  
ATOM   1156  CB  LEU A  78      49.289 -33.083  -6.452  1.00 88.19           C  
ATOM   1157  HB2 LEU A  78      49.260 -33.923  -5.757  1.00 88.19           H  
ATOM   1158  HB3 LEU A  78      48.263 -32.765  -6.634  1.00 88.19           H  
ATOM   1159  O   LEU A  78      52.240 -33.172  -8.099  1.00 88.19           O  
ATOM   1160  CG  LEU A  78      50.057 -31.927  -5.794  1.00 88.19           C  
ATOM   1161  HG  LEU A  78      51.017 -32.289  -5.428  1.00 88.19           H  
ATOM   1162  CD1 LEU A  78      50.306 -30.762  -6.748  1.00 88.19           C  
ATOM   1163 HD11 LEU A  78      49.358 -30.372  -7.117  1.00 88.19           H  
ATOM   1164 HD12 LEU A  78      50.919 -31.067  -7.596  1.00 88.19           H  
ATOM   1165 HD13 LEU A  78      50.865 -29.992  -6.215  1.00 88.19           H  
ATOM   1166  CD2 LEU A  78      49.250 -31.393  -4.611  1.00 88.19           C  
ATOM   1167 HD21 LEU A  78      48.267 -31.066  -4.951  1.00 88.19           H  
ATOM   1168 HD22 LEU A  78      49.118 -32.176  -3.863  1.00 88.19           H  
ATOM   1169 HD23 LEU A  78      49.758 -30.541  -4.159  1.00 88.19           H  
ATOM   1170  N   ALA A  79      51.695 -35.139  -7.199  1.00 87.59           N  
ATOM   1171  H   ALA A  79      50.959 -35.743  -6.861  1.00 87.59           H  
ATOM   1172  CA  ALA A  79      53.076 -35.613  -7.116  1.00 87.59           C  
ATOM   1173  HA  ALA A  79      53.660 -34.887  -6.550  1.00 87.59           H  
ATOM   1174  C   ALA A  79      53.737 -35.756  -8.495  1.00 87.59           C  
ATOM   1175  CB  ALA A  79      53.088 -36.936  -6.354  1.00 87.59           C  
ATOM   1176  HB1 ALA A  79      52.660 -36.775  -5.364  1.00 87.59           H  
ATOM   1177  HB2 ALA A  79      52.495 -37.682  -6.883  1.00 87.59           H  
ATOM   1178  HB3 ALA A  79      54.112 -37.296  -6.260  1.00 87.59           H  
ATOM   1179  O   ALA A  79      54.880 -35.329  -8.663  1.00 87.59           O  
ATOM   1180  N   ALA A  80      53.011 -36.288  -9.485  1.00 82.91           N  
ATOM   1181  H   ALA A  80      52.092 -36.651  -9.275  1.00 82.91           H  
ATOM   1182  CA  ALA A  80      53.484 -36.382 -10.866  1.00 82.91           C  
ATOM   1183  HA  ALA A  80      54.404 -36.964 -10.889  1.00 82.91           H  
ATOM   1184  C   ALA A  80      53.793 -34.995 -11.444  1.00 82.91           C  
ATOM   1185  CB  ALA A  80      52.421 -37.108 -11.697  1.00 82.91           C  
ATOM   1186  HB1 ALA A  80      52.768 -37.205 -12.726  1.00 82.91           H  
ATOM   1187  HB2 ALA A  80      51.484 -36.551 -11.686  1.00 82.91           H  
ATOM   1188  HB3 ALA A  80      52.251 -38.104 -11.288  1.00 82.91           H  
ATOM   1189  O   ALA A  80      54.836 -34.799 -12.069  1.00 82.91           O  
ATOM   1190  N   ARG A  81      52.942 -34.002 -11.156  1.00 82.07           N  
ATOM   1191  H   ARG A  81      52.082 -34.222 -10.674  1.00 82.07           H  
ATOM   1192  CA  ARG A  81      53.197 -32.625 -11.579  1.00 82.07           C  
ATOM   1193  HA  ARG A  81      53.386 -32.663 -12.652  1.00 82.07           H  
ATOM   1194  C   ARG A  81      54.459 -32.039 -10.944  1.00 82.07           C  
ATOM   1195  CB  ARG A  81      51.963 -31.755 -11.297  1.00 82.07           C  
ATOM   1196  HB2 ARG A  81      51.774 -31.716 -10.225  1.00 82.07           H  
ATOM   1197  HB3 ARG A  81      51.091 -32.197 -11.780  1.00 82.07           H  
ATOM   1198  O   ARG A  81      55.226 -31.365 -11.627  1.00 82.07           O  
ATOM   1199  CG  ARG A  81      52.152 -30.323 -11.816  1.00 82.07           C  
ATOM   1200  HG2 ARG A  81      52.998 -29.849 -11.319  1.00 82.07           H  
ATOM   1201  HG3 ARG A  81      51.265 -29.742 -11.564  1.00 82.07           H  
ATOM   1202  CD  ARG A  81      52.377 -30.312 -13.335  1.00 82.07           C  
ATOM   1203  HD2 ARG A  81      53.305 -30.834 -13.570  1.00 82.07           H  
ATOM   1204  HD3 ARG A  81      51.552 -30.827 -13.826  1.00 82.07           H  
ATOM   1205  NE  ARG A  81      52.472 -28.944 -13.855  1.00 82.07           N  
ATOM   1206  HE  ARG A  81      51.977 -28.232 -13.338  1.00 82.07           H  
ATOM   1207  NH1 ARG A  81      53.486 -29.470 -15.867  1.00 82.07           N  
ATOM   1208 HH11 ARG A  81      53.506 -30.464 -15.686  1.00 82.07           H  
ATOM   1209 HH12 ARG A  81      53.853 -29.208 -16.770  1.00 82.07           H  
ATOM   1210  NH2 ARG A  81      53.009 -27.356 -15.375  1.00 82.07           N  
ATOM   1211 HH21 ARG A  81      53.387 -27.116 -16.280  1.00 82.07           H  
ATOM   1212 HH22 ARG A  81      52.594 -26.655 -14.778  1.00 82.07           H  
ATOM   1213  CZ  ARG A  81      52.989 -28.612 -15.022  1.00 82.07           C  
ATOM   1214  N   LEU A  82      54.694 -32.290  -9.655  1.00 85.53           N  
ATOM   1215  H   LEU A  82      54.012 -32.834  -9.147  1.00 85.53           H  
ATOM   1216  CA  LEU A  82      55.925 -31.855  -8.985  1.00 85.53           C  
ATOM   1217  HA  LEU A  82      56.054 -30.784  -9.147  1.00 85.53           H  
ATOM   1218  C   LEU A  82      57.172 -32.530  -9.583  1.00 85.53           C  
ATOM   1219  CB  LEU A  82      55.832 -32.124  -7.472  1.00 85.53           C  
ATOM   1220  HB2 LEU A  82      55.651 -33.189  -7.326  1.00 85.53           H  
ATOM   1221  HB3 LEU A  82      56.799 -31.887  -7.028  1.00 85.53           H  
ATOM   1222  O   LEU A  82      58.216 -31.886  -9.668  1.00 85.53           O  
ATOM   1223  CG  LEU A  82      54.748 -31.334  -6.714  1.00 85.53           C  
ATOM   1224  HG  LEU A  82      53.778 -31.479  -7.189  1.00 85.53           H  
ATOM   1225  CD1 LEU A  82      54.664 -31.839  -5.272  1.00 85.53           C  
ATOM   1226 HD11 LEU A  82      54.429 -32.904  -5.277  1.00 85.53           H  
ATOM   1227 HD12 LEU A  82      53.866 -31.313  -4.749  1.00 85.53           H  
ATOM   1228 HD13 LEU A  82      55.611 -31.679  -4.756  1.00 85.53           H  
ATOM   1229  CD2 LEU A  82      55.029 -29.833  -6.670  1.00 85.53           C  
ATOM   1230 HD21 LEU A  82      54.222 -29.332  -6.136  1.00 85.53           H  
ATOM   1231 HD22 LEU A  82      55.068 -29.434  -7.684  1.00 85.53           H  
ATOM   1232 HD23 LEU A  82      55.974 -29.643  -6.162  1.00 85.53           H  
ATOM   1233  N   ASP A  83      57.078 -33.795 -10.008  1.00 78.49           N  
ATOM   1234  H   ASP A  83      56.203 -34.285  -9.889  1.00 78.49           H  
ATOM   1235  CA  ASP A  83      58.196 -34.526 -10.626  1.00 78.49           C  
ATOM   1236  HA  ASP A  83      59.068 -34.432  -9.978  1.00 78.49           H  
ATOM   1237  C   ASP A  83      58.570 -33.946 -11.988  1.00 78.49           C  
ATOM   1238  CB  ASP A  83      57.862 -36.020 -10.783  1.00 78.49           C  
ATOM   1239  HB2 ASP A  83      57.410 -36.393  -9.865  1.00 78.49           H  
ATOM   1240  HB3 ASP A  83      57.156 -36.172 -11.600  1.00 78.49           H  
ATOM   1241  O   ASP A  83      59.747 -33.724 -12.282  1.00 78.49           O  
ATOM   1242  CG  ASP A  83      59.154 -36.796 -11.047  1.00 78.49           C  
ATOM   1243  OD1 ASP A  83      59.951 -36.894 -10.092  1.00 78.49           O  
ATOM   1244  OD2 ASP A  83      59.477 -37.182 -12.190  1.00 78.49           O  
ATOM   1245  N   GLU A  84      57.551 -33.637 -12.786  1.00 75.31           N  
ATOM   1246  H   GLU A  84      56.621 -33.894 -12.489  1.00 75.31           H  
ATOM   1247  CA  GLU A  84      57.703 -33.030 -14.102  1.00 75.31           C  
ATOM   1248  HA  GLU A  84      58.311 -33.691 -14.720  1.00 75.31           H  
ATOM   1249  C   GLU A  84      58.417 -31.675 -14.006  1.00 75.31           C  
ATOM   1250  CB  GLU A  84      56.308 -32.905 -14.725  1.00 75.31           C  
ATOM   1251  HB2 GLU A  84      55.811 -32.025 -14.316  1.00 75.31           H  
ATOM   1252  HB3 GLU A  84      55.718 -33.785 -14.469  1.00 75.31           H  
ATOM   1253  O   GLU A  84      59.378 -31.430 -14.737  1.00 75.31           O  
ATOM   1254  CG  GLU A  84      56.370 -32.821 -16.251  1.00 75.31           C  
ATOM   1255  HG2 GLU A  84      56.980 -31.964 -16.535  1.00 75.31           H  
ATOM   1256  HG3 GLU A  84      56.851 -33.723 -16.632  1.00 75.31           H  
ATOM   1257  CD  GLU A  84      54.976 -32.672 -16.875  1.00 75.31           C  
ATOM   1258  OE1 GLU A  84      54.840 -33.048 -18.059  1.00 75.31           O  
ATOM   1259  OE2 GLU A  84      54.075 -32.109 -16.200  1.00 75.31           O  
ATOM   1260  N   LEU A  85      58.033 -30.851 -13.021  1.00 73.46           N  
ATOM   1261  H   LEU A  85      57.250 -31.137 -12.451  1.00 73.46           H  
ATOM   1262  CA  LEU A  85      58.679 -29.565 -12.736  1.00 73.46           C  
ATOM   1263  HA  LEU A  85      58.657 -28.962 -13.644  1.00 73.46           H  
ATOM   1264  C   LEU A  85      60.166 -29.711 -12.366  1.00 73.46           C  
ATOM   1265  CB  LEU A  85      57.904 -28.839 -11.619  1.00 73.46           C  
ATOM   1266  HB2 LEU A  85      57.795 -29.523 -10.777  1.00 73.46           H  
ATOM   1267  HB3 LEU A  85      58.498 -27.991 -11.277  1.00 73.46           H  
ATOM   1268  O   LEU A  85      60.950 -28.821 -12.685  1.00 73.46           O  
ATOM   1269  CG  LEU A  85      56.512 -28.321 -12.030  1.00 73.46           C  
ATOM   1270  HG  LEU A  85      55.937 -29.118 -12.502  1.00 73.46           H  
ATOM   1271  CD1 LEU A  85      55.750 -27.837 -10.793  1.00 73.46           C  
ATOM   1272 HD11 LEU A  85      56.295 -27.026 -10.310  1.00 73.46           H  
ATOM   1273 HD12 LEU A  85      55.634 -28.667 -10.096  1.00 73.46           H  
ATOM   1274 HD13 LEU A  85      54.759 -27.489 -11.084  1.00 73.46           H  
ATOM   1275  CD2 LEU A  85      56.596 -27.153 -13.016  1.00 73.46           C  
ATOM   1276 HD21 LEU A  85      57.049 -27.489 -13.948  1.00 73.46           H  
ATOM   1277 HD22 LEU A  85      57.199 -26.349 -12.594  1.00 73.46           H  
ATOM   1278 HD23 LEU A  85      55.595 -26.783 -13.236  1.00 73.46           H  
ATOM   1279  N   PHE A  86      60.578 -30.827 -11.752  1.00 67.78           N  
ATOM   1280  H   PHE A  86      59.889 -31.532 -11.534  1.00 67.78           H  
ATOM   1281  CA  PHE A  86      61.997 -31.127 -11.512  1.00 67.78           C  
ATOM   1282  HA  PHE A  86      62.507 -30.204 -11.238  1.00 67.78           H  
ATOM   1283  C   PHE A  86      62.731 -31.661 -12.757  1.00 67.78           C  
ATOM   1284  CB  PHE A  86      62.138 -32.128 -10.348  1.00 67.78           C  
ATOM   1285  HB2 PHE A  86      61.341 -32.869 -10.400  1.00 67.78           H  
ATOM   1286  HB3 PHE A  86      63.076 -32.670 -10.469  1.00 67.78           H  
ATOM   1287  O   PHE A  86      63.945 -31.493 -12.859  1.00 67.78           O  
ATOM   1288  CG  PHE A  86      62.173 -31.506  -8.964  1.00 67.78           C  
ATOM   1289  CD1 PHE A  86      63.276 -30.718  -8.582  1.00 67.78           C  
ATOM   1290  HD1 PHE A  86      64.067 -30.529  -9.292  1.00 67.78           H  
ATOM   1291  CD2 PHE A  86      61.119 -31.710  -8.054  1.00 67.78           C  
ATOM   1292  HD2 PHE A  86      60.264 -32.300  -8.348  1.00 67.78           H  
ATOM   1293  CE1 PHE A  86      63.314 -30.121  -7.309  1.00 67.78           C  
ATOM   1294  HE1 PHE A  86      64.124 -29.454  -7.054  1.00 67.78           H  
ATOM   1295  CE2 PHE A  86      61.154 -31.110  -6.782  1.00 67.78           C  
ATOM   1296  HE2 PHE A  86      60.313 -31.225  -6.114  1.00 67.78           H  
ATOM   1297  CZ  PHE A  86      62.250 -30.311  -6.410  1.00 67.78           C  
ATOM   1298  HZ  PHE A  86      62.247 -29.796  -5.461  1.00 67.78           H  
ATOM   1299  N   GLY A  87      62.046 -32.349 -13.677  1.00 52.79           N  
ATOM   1300  H   GLY A  87      61.052 -32.461 -13.536  1.00 52.79           H  
ATOM   1301  CA  GLY A  87      62.668 -33.016 -14.827  1.00 52.79           C  
ATOM   1302  HA2 GLY A  87      61.980 -33.783 -15.182  1.00 52.79           H  
ATOM   1303  HA3 GLY A  87      63.592 -33.499 -14.509  1.00 52.79           H  
ATOM   1304  C   GLY A  87      62.990 -32.098 -16.011  1.00 52.79           C  
ATOM   1305  O   GLY A  87      64.025 -32.276 -16.661  1.00 52.79           O  
ATOM   1306  N   THR A  88      62.126 -31.125 -16.313  1.00 45.51           N  
ATOM   1307  H   THR A  88      61.276 -31.042 -15.772  1.00 45.51           H  
ATOM   1308  CA  THR A  88      62.240 -30.295 -17.529  1.00 45.51           C  
ATOM   1309  HA  THR A  88      62.344 -30.974 -18.375  1.00 45.51           H  
ATOM   1310  C   THR A  88      63.474 -29.393 -17.598  1.00 45.51           C  
ATOM   1311  CB  THR A  88      60.983 -29.438 -17.777  1.00 45.51           C  
ATOM   1312  HB  THR A  88      61.268 -28.483 -18.219  1.00 45.51           H  
ATOM   1313  O   THR A  88      63.866 -29.032 -18.702  1.00 45.51           O  
ATOM   1314  CG2 THR A  88      60.029 -30.135 -18.745  1.00 45.51           C  
ATOM   1315 HG21 THR A  88      59.720 -31.095 -18.332  1.00 45.51           H  
ATOM   1316 HG22 THR A  88      59.145 -29.513 -18.892  1.00 45.51           H  
ATOM   1317 HG23 THR A  88      60.519 -30.285 -19.707  1.00 45.51           H  
ATOM   1318  OG1 THR A  88      60.254 -29.191 -16.596  1.00 45.51           O  
ATOM   1319  HG1 THR A  88      60.804 -28.714 -15.970  1.00 45.51           H  
ATOM   1320  N   GLU A  89      64.133 -29.053 -16.487  1.00 39.16           N  
ATOM   1321  H   GLU A  89      63.801 -29.376 -15.589  1.00 39.16           H  
ATOM   1322  CA  GLU A  89      65.273 -28.117 -16.521  1.00 39.16           C  
ATOM   1323  HA  GLU A  89      64.972 -27.221 -17.063  1.00 39.16           H  
ATOM   1324  C   GLU A  89      66.519 -28.642 -17.271  1.00 39.16           C  
ATOM   1325  CB  GLU A  89      65.663 -27.689 -15.092  1.00 39.16           C  
ATOM   1326  HB2 GLU A  89      66.691 -27.327 -15.107  1.00 39.16           H  
ATOM   1327  HB3 GLU A  89      65.621 -28.554 -14.430  1.00 39.16           H  
ATOM   1328  O   GLU A  89      67.344 -27.840 -17.699  1.00 39.16           O  
ATOM   1329  CG  GLU A  89      64.785 -26.552 -14.539  1.00 39.16           C  
ATOM   1330  HG2 GLU A  89      64.754 -25.750 -15.277  1.00 39.16           H  
ATOM   1331  HG3 GLU A  89      63.770 -26.925 -14.405  1.00 39.16           H  
ATOM   1332  CD  GLU A  89      65.312 -25.991 -13.203  1.00 39.16           C  
ATOM   1333  OE1 GLU A  89      65.058 -24.794 -12.935  1.00 39.16           O  
ATOM   1334  OE2 GLU A  89      65.962 -26.754 -12.449  1.00 39.16           O  
ATOM   1335  N   VAL A  90      66.701 -29.960 -17.456  1.00 35.65           N  
ATOM   1336  H   VAL A  90      65.989 -30.583 -17.103  1.00 35.65           H  
ATOM   1337  CA  VAL A  90      68.006 -30.509 -17.906  1.00 35.65           C  
ATOM   1338  HA  VAL A  90      68.786 -29.852 -17.521  1.00 35.65           H  
ATOM   1339  C   VAL A  90      68.206 -30.537 -19.432  1.00 35.65           C  
ATOM   1340  CB  VAL A  90      68.267 -31.906 -17.299  1.00 35.65           C  
ATOM   1341  HB  VAL A  90      67.529 -32.605 -17.690  1.00 35.65           H  
ATOM   1342  O   VAL A  90      69.344 -30.447 -19.895  1.00 35.65           O  
ATOM   1343  CG1 VAL A  90      69.669 -32.446 -17.628  1.00 35.65           C  
ATOM   1344 HG11 VAL A  90      70.425 -31.717 -17.336  1.00 35.65           H  
ATOM   1345 HG12 VAL A  90      69.760 -32.649 -18.695  1.00 35.65           H  
ATOM   1346 HG13 VAL A  90      69.846 -33.380 -17.095  1.00 35.65           H  
ATOM   1347  CG2 VAL A  90      68.152 -31.889 -15.768  1.00 35.65           C  
ATOM   1348 HG21 VAL A  90      68.849 -31.163 -15.349  1.00 35.65           H  
ATOM   1349 HG22 VAL A  90      67.140 -31.619 -15.466  1.00 35.65           H  
ATOM   1350 HG23 VAL A  90      68.369 -32.877 -15.361  1.00 35.65           H  
ATOM   1351  N   ARG A  91      67.155 -30.699 -20.251  1.00 32.37           N  
ATOM   1352  H   ARG A  91      66.234 -30.613 -19.845  1.00 32.37           H  
ATOM   1353  CA  ARG A  91      67.294 -30.801 -21.725  1.00 32.37           C  
ATOM   1354  HA  ARG A  91      68.219 -31.329 -21.958  1.00 32.37           H  
ATOM   1355  C   ARG A  91      67.467 -29.412 -22.358  1.00 32.37           C  
ATOM   1356  CB  ARG A  91      66.128 -31.582 -22.361  1.00 32.37           C  
ATOM   1357  HB2 ARG A  91      65.187 -31.258 -21.916  1.00 32.37           H  
ATOM   1358  HB3 ARG A  91      66.096 -31.340 -23.423  1.00 32.37           H  
ATOM   1359  O   ARG A  91      66.546 -28.894 -22.977  1.00 32.37           O  
ATOM   1360  CG  ARG A  91      66.266 -33.107 -22.254  1.00 32.37           C  
ATOM   1361  HG2 ARG A  91      67.219 -33.414 -22.685  1.00 32.37           H  
ATOM   1362  HG3 ARG A  91      66.225 -33.408 -21.207  1.00 32.37           H  
ATOM   1363  CD  ARG A  91      65.117 -33.762 -23.034  1.00 32.37           C  
ATOM   1364  HD2 ARG A  91      65.121 -33.373 -24.052  1.00 32.37           H  
ATOM   1365  HD3 ARG A  91      64.177 -33.481 -22.560  1.00 32.37           H  
ATOM   1366  NE  ARG A  91      65.232 -35.234 -23.081  1.00 32.37           N  
ATOM   1367  HE  ARG A  91      66.057 -35.636 -22.657  1.00 32.37           H  
ATOM   1368  NH1 ARG A  91      63.250 -35.627 -24.173  1.00 32.37           N  
ATOM   1369 HH11 ARG A  91      63.067 -34.633 -24.171  1.00 32.37           H  
ATOM   1370 HH12 ARG A  91      62.565 -36.261 -24.557  1.00 32.37           H  
ATOM   1371  NH2 ARG A  91      64.551 -37.347 -23.607  1.00 32.37           N  
ATOM   1372 HH21 ARG A  91      63.857 -37.964 -24.002  1.00 32.37           H  
ATOM   1373 HH22 ARG A  91      65.384 -37.724 -23.177  1.00 32.37           H  
ATOM   1374  CZ  ARG A  91      64.349 -36.058 -23.618  1.00 32.37           C  
ATOM   1375  N   GLY A  92      68.637 -28.814 -22.162  1.00 29.47           N  
ATOM   1376  H   GLY A  92      69.290 -29.275 -21.544  1.00 29.47           H  
ATOM   1377  CA  GLY A  92      68.988 -27.497 -22.691  1.00 29.47           C  
ATOM   1378  HA2 GLY A  92      68.147 -26.817 -22.550  1.00 29.47           H  
ATOM   1379  HA3 GLY A  92      69.822 -27.105 -22.109  1.00 29.47           H  
ATOM   1380  C   GLY A  92      69.378 -27.460 -24.179  1.00 29.47           C  
ATOM   1381  O   GLY A  92      69.094 -28.365 -24.963  1.00 29.47           O  
ATOM   1382  N   GLU A  93      70.059 -26.370 -24.531  1.00 30.85           N  
ATOM   1383  H   GLU A  93      70.309 -25.745 -23.779  1.00 30.85           H  
ATOM   1384  CA  GLU A  93      70.295 -25.799 -25.867  1.00 30.85           C  
ATOM   1385  HA  GLU A  93      69.337 -25.570 -26.333  1.00 30.85           H  
ATOM   1386  C   GLU A  93      71.092 -26.696 -26.838  1.00 30.85           C  
ATOM   1387  CB  GLU A  93      71.051 -24.469 -25.656  1.00 30.85           C  
ATOM   1388  HB2 GLU A  93      71.980 -24.690 -25.130  1.00 30.85           H  
ATOM   1389  HB3 GLU A  93      71.300 -24.047 -26.630  1.00 30.85           H  
ATOM   1390  O   GLU A  93      72.323 -26.725 -26.822  1.00 30.85           O  
ATOM   1391  CG  GLU A  93      70.258 -23.414 -24.862  1.00 30.85           C  
ATOM   1392  HG2 GLU A  93      69.387 -23.125 -25.451  1.00 30.85           H  
ATOM   1393  HG3 GLU A  93      69.898 -23.854 -23.932  1.00 30.85           H  
ATOM   1394  CD  GLU A  93      71.089 -22.169 -24.504  1.00 30.85           C  
ATOM   1395  OE1 GLU A  93      70.465 -21.104 -24.304  1.00 30.85           O  
ATOM   1396  OE2 GLU A  93      72.331 -22.291 -24.394  1.00 30.85           O  
ATOM   1397  N   ALA A  94      70.416 -27.414 -27.740  1.00 36.51           N  
ATOM   1398  H   ALA A  94      69.406 -27.403 -27.719  1.00 36.51           H  
ATOM   1399  CA  ALA A  94      71.103 -28.101 -28.838  1.00 36.51           C  
ATOM   1400  HA  ALA A  94      71.983 -28.577 -28.406  1.00 36.51           H  
ATOM   1401  C   ALA A  94      71.575 -27.103 -29.936  1.00 36.51           C  
ATOM   1402  CB  ALA A  94      70.210 -29.224 -29.376  1.00 36.51           C  
ATOM   1403  HB1 ALA A  94      69.299 -28.798 -29.796  1.00 36.51           H  
ATOM   1404  HB2 ALA A  94      69.949 -29.906 -28.567  1.00 36.51           H  
ATOM   1405  HB3 ALA A  94      70.733 -29.778 -30.156  1.00 36.51           H  
ATOM   1406  O   ALA A  94      70.900 -26.102 -30.179  1.00 36.51           O  
ATOM   1407  N   PRO A  95      72.723 -27.351 -30.605  1.00 38.76           N  
ATOM   1408  CA  PRO A  95      73.464 -26.350 -31.391  1.00 38.76           C  
ATOM   1409  HA  PRO A  95      73.531 -25.446 -30.786  1.00 38.76           H  
ATOM   1410  C   PRO A  95      72.853 -25.932 -32.750  1.00 38.76           C  
ATOM   1411  CB  PRO A  95      74.883 -26.920 -31.539  1.00 38.76           C  
ATOM   1412  HB2 PRO A  95      75.338 -26.663 -32.496  1.00 38.76           H  
ATOM   1413  HB3 PRO A  95      75.503 -26.558 -30.719  1.00 38.76           H  
ATOM   1414  O   PRO A  95      72.044 -26.632 -33.350  1.00 38.76           O  
ATOM   1415  CG  PRO A  95      74.691 -28.427 -31.400  1.00 38.76           C  
ATOM   1416  HG2 PRO A  95      75.590 -28.919 -31.026  1.00 38.76           H  
ATOM   1417  HG3 PRO A  95      74.395 -28.846 -32.361  1.00 38.76           H  
ATOM   1418  CD  PRO A  95      73.534 -28.543 -30.419  1.00 38.76           C  
ATOM   1419  HD2 PRO A  95      73.928 -28.558 -29.402  1.00 38.76           H  
ATOM   1420  HD3 PRO A  95      72.964 -29.450 -30.619  1.00 38.76           H  
ATOM   1421  N   SER A  96      73.299 -24.761 -33.230  1.00 46.06           N  
ATOM   1422  H   SER A  96      74.010 -24.312 -32.669  1.00 46.06           H  
ATOM   1423  CA  SER A  96      72.802 -23.982 -34.383  1.00 46.06           C  
ATOM   1424  HA  SER A  96      71.738 -23.800 -34.231  1.00 46.06           H  
ATOM   1425  C   SER A  96      72.973 -24.643 -35.766  1.00 46.06           C  
ATOM   1426  CB  SER A  96      73.526 -22.624 -34.359  1.00 46.06           C  
ATOM   1427  HB2 SER A  96      74.581 -22.794 -34.146  1.00 46.06           H  
ATOM   1428  HB3 SER A  96      73.107 -22.012 -33.560  1.00 46.06           H  
ATOM   1429  O   SER A  96      74.016 -25.215 -36.076  1.00 46.06           O  
ATOM   1430  OG  SER A  96      73.447 -21.923 -35.586  1.00 46.06           O  
ATOM   1431  HG  SER A  96      73.890 -21.079 -35.475  1.00 46.06           H  
ATOM   1432  N   ALA A  97      71.973 -24.468 -36.643  1.00 52.48           N  
ATOM   1433  H   ALA A  97      71.158 -23.964 -36.324  1.00 52.48           H  
ATOM   1434  CA  ALA A  97      71.930 -25.015 -38.006  1.00 52.48           C  
ATOM   1435  HA  ALA A  97      72.074 -26.094 -37.944  1.00 52.48           H  
ATOM   1436  C   ALA A  97      73.014 -24.472 -38.965  1.00 52.48           C  
ATOM   1437  CB  ALA A  97      70.528 -24.745 -38.572  1.00 52.48           C  
ATOM   1438  HB1 ALA A  97      70.352 -23.672 -38.647  1.00 52.48           H  
ATOM   1439  HB2 ALA A  97      70.446 -25.187 -39.565  1.00 52.48           H  
ATOM   1440  HB3 ALA A  97      69.773 -25.194 -37.926  1.00 52.48           H  
ATOM   1441  O   ALA A  97      73.363 -25.156 -39.927  1.00 52.48           O  
ATOM   1442  N   LEU A  98      73.572 -23.278 -38.710  1.00 57.07           N  
ATOM   1443  H   LEU A  98      73.289 -22.796 -37.868  1.00 57.07           H  
ATOM   1444  CA  LEU A  98      74.603 -22.655 -39.562  1.00 57.07           C  
ATOM   1445  HA  LEU A  98      74.200 -22.516 -40.565  1.00 57.07           H  
ATOM   1446  C   LEU A  98      75.849 -23.542 -39.722  1.00 57.07           C  
ATOM   1447  CB  LEU A  98      74.994 -21.285 -38.971  1.00 57.07           C  
ATOM   1448  HB2 LEU A  98      75.119 -21.396 -37.894  1.00 57.07           H  
ATOM   1449  HB3 LEU A  98      75.960 -20.987 -39.378  1.00 57.07           H  
ATOM   1450  O   LEU A  98      76.408 -23.618 -40.810  1.00 57.07           O  
ATOM   1451  CG  LEU A  98      73.981 -20.163 -39.266  1.00 57.07           C  
ATOM   1452  HG  LEU A  98      72.969 -20.533 -39.101  1.00 57.07           H  
ATOM   1453  CD1 LEU A  98      74.215 -18.980 -38.325  1.00 57.07           C  
ATOM   1454 HD11 LEU A  98      73.493 -18.193 -38.540  1.00 57.07           H  
ATOM   1455 HD12 LEU A  98      75.223 -18.590 -38.465  1.00 57.07           H  
ATOM   1456 HD13 LEU A  98      74.089 -19.299 -37.291  1.00 57.07           H  
ATOM   1457  CD2 LEU A  98      74.106 -19.656 -40.705  1.00 57.07           C  
ATOM   1458 HD21 LEU A  98      73.903 -20.464 -41.408  1.00 57.07           H  
ATOM   1459 HD22 LEU A  98      73.386 -18.856 -40.880  1.00 57.07           H  
ATOM   1460 HD23 LEU A  98      75.112 -19.280 -40.885  1.00 57.07           H  
ATOM   1461  N   ALA A  99      76.219 -24.288 -38.677  1.00 55.10           N  
ATOM   1462  H   ALA A  99      75.674 -24.233 -37.829  1.00 55.10           H  
ATOM   1463  CA  ALA A  99      77.381 -25.179 -38.688  1.00 55.10           C  
ATOM   1464  HA  ALA A  99      78.264 -24.602 -38.961  1.00 55.10           H  
ATOM   1465  C   ALA A  99      77.263 -26.338 -39.699  1.00 55.10           C  
ATOM   1466  CB  ALA A  99      77.555 -25.711 -37.260  1.00 55.10           C  
ATOM   1467  HB1 ALA A  99      76.676 -26.283 -36.962  1.00 55.10           H  
ATOM   1468  HB2 ALA A  99      77.699 -24.880 -36.570  1.00 55.10           H  
ATOM   1469  HB3 ALA A  99      78.433 -26.357 -37.221  1.00 55.10           H  
ATOM   1470  O   ALA A  99      78.271 -26.914 -40.106  1.00 55.10           O  
ATOM   1471  N   GLY A 100      76.040 -26.695 -40.114  1.00 55.68           N  
ATOM   1472  H   GLY A 100      75.246 -26.160 -39.795  1.00 55.68           H  
ATOM   1473  CA  GLY A 100      75.823 -27.733 -41.123  1.00 55.68           C  
ATOM   1474  HA2 GLY A 100      76.388 -28.626 -40.856  1.00 55.68           H  
ATOM   1475  HA3 GLY A 100      74.762 -27.982 -41.145  1.00 55.68           H  
ATOM   1476  C   GLY A 100      76.237 -27.304 -42.534  1.00 55.68           C  
ATOM   1477  O   GLY A 100      76.657 -28.146 -43.326  1.00 55.68           O  
ATOM   1478  N   LEU A 101      76.147 -26.006 -42.842  1.00 60.93           N  
ATOM   1479  H   LEU A 101      75.910 -25.352 -42.111  1.00 60.93           H  
ATOM   1480  CA  LEU A 101      76.492 -25.458 -44.158  1.00 60.93           C  
ATOM   1481  HA  LEU A 101      76.067 -26.105 -44.925  1.00 60.93           H  
ATOM   1482  C   LEU A 101      78.009 -25.477 -44.407  1.00 60.93           C  
ATOM   1483  CB  LEU A 101      75.870 -24.050 -44.289  1.00 60.93           C  
ATOM   1484  HB2 LEU A 101      75.634 -23.662 -43.298  1.00 60.93           H  
ATOM   1485  HB3 LEU A 101      76.605 -23.367 -44.714  1.00 60.93           H  
ATOM   1486  O   LEU A 101      78.430 -25.913 -45.478  1.00 60.93           O  
ATOM   1487  CG  LEU A 101      74.600 -24.041 -45.165  1.00 60.93           C  
ATOM   1488  HG  LEU A 101      74.160 -25.037 -45.192  1.00 60.93           H  
ATOM   1489  CD1 LEU A 101      73.538 -23.091 -44.610  1.00 60.93           C  
ATOM   1490 HD11 LEU A 101      73.248 -23.417 -43.611  1.00 60.93           H  
ATOM   1491 HD12 LEU A 101      73.941 -22.080 -44.555  1.00 60.93           H  
ATOM   1492 HD13 LEU A 101      72.660 -23.100 -45.256  1.00 60.93           H  
ATOM   1493  CD2 LEU A 101      74.935 -23.610 -46.594  1.00 60.93           C  
ATOM   1494 HD21 LEU A 101      75.327 -22.593 -46.597  1.00 60.93           H  
ATOM   1495 HD22 LEU A 101      74.043 -23.658 -47.219  1.00 60.93           H  
ATOM   1496 HD23 LEU A 101      75.694 -24.276 -47.004  1.00 60.93           H  
ATOM   1497  N   ASP A 102      78.818 -25.126 -43.402  1.00 60.54           N  
ATOM   1498  H   ASP A 102      78.405 -24.697 -42.586  1.00 60.54           H  
ATOM   1499  CA  ASP A 102      80.289 -25.107 -43.495  1.00 60.54           C  
ATOM   1500  HA  ASP A 102      80.594 -24.402 -44.268  1.00 60.54           H  
ATOM   1501  C   ASP A 102      80.875 -26.489 -43.845  1.00 60.54           C  
ATOM   1502  CB  ASP A 102      80.889 -24.656 -42.148  1.00 60.54           C  
ATOM   1503  HB2 ASP A 102      81.974 -24.743 -42.209  1.00 60.54           H  
ATOM   1504  HB3 ASP A 102      80.548 -25.337 -41.368  1.00 60.54           H  
ATOM   1505  O   ASP A 102      81.811 -26.613 -44.639  1.00 60.54           O  
ATOM   1506  CG  ASP A 102      80.560 -23.218 -41.729  1.00 60.54           C  
ATOM   1507  OD1 ASP A 102      80.243 -22.392 -42.610  1.00 60.54           O  
ATOM   1508  OD2 ASP A 102      80.631 -22.958 -40.505  1.00 60.54           O  
ATOM   1509  N   ALA A 103      80.309 -27.559 -43.271  1.00 61.75           N  
ATOM   1510  H   ALA A 103      79.545 -27.398 -42.631  1.00 61.75           H  
ATOM   1511  CA  ALA A 103      80.781 -28.926 -43.492  1.00 61.75           C  
ATOM   1512  HA  ALA A 103      81.849 -28.963 -43.281  1.00 61.75           H  
ATOM   1513  C   ALA A 103      80.582 -29.386 -44.943  1.00 61.75           C  
ATOM   1514  CB  ALA A 103      80.052 -29.856 -42.514  1.00 61.75           C  
ATOM   1515  HB1 ALA A 103      80.415 -30.876 -42.642  1.00 61.75           H  
ATOM   1516  HB2 ALA A 103      78.979 -29.829 -42.704  1.00 61.75           H  
ATOM   1517  HB3 ALA A 103      80.242 -29.534 -41.491  1.00 61.75           H  
ATOM   1518  O   ALA A 103      81.442 -30.071 -45.502  1.00 61.75           O  
ATOM   1519  N   LEU A 104      79.461 -28.996 -45.562  1.00 60.26           N  
ATOM   1520  H   LEU A 104      78.832 -28.377 -45.072  1.00 60.26           H  
ATOM   1521  CA  LEU A 104      79.205 -29.292 -46.968  1.00 60.26           C  
ATOM   1522  HA  LEU A 104      79.342 -30.362 -47.122  1.00 60.26           H  
ATOM   1523  C   LEU A 104      80.222 -28.561 -47.853  1.00 60.26           C  
ATOM   1524  CB  LEU A 104      77.757 -28.902 -47.315  1.00 60.26           C  
ATOM   1525  HB2 LEU A 104      77.685 -27.815 -47.308  1.00 60.26           H  
ATOM   1526  HB3 LEU A 104      77.083 -29.282 -46.548  1.00 60.26           H  
ATOM   1527  O   LEU A 104      80.796 -29.174 -48.751  1.00 60.26           O  
ATOM   1528  CG  LEU A 104      77.303 -29.431 -48.689  1.00 60.26           C  
ATOM   1529  HG  LEU A 104      78.081 -29.258 -49.433  1.00 60.26           H  
ATOM   1530  CD1 LEU A 104      76.980 -30.928 -48.640  1.00 60.26           C  
ATOM   1531 HD11 LEU A 104      76.201 -31.120 -47.901  1.00 60.26           H  
ATOM   1532 HD12 LEU A 104      76.644 -31.263 -49.621  1.00 60.26           H  
ATOM   1533 HD13 LEU A 104      77.875 -31.490 -48.374  1.00 60.26           H  
ATOM   1534  CD2 LEU A 104      76.046 -28.692 -49.148  1.00 60.26           C  
ATOM   1535 HD21 LEU A 104      75.733 -29.064 -50.124  1.00 60.26           H  
ATOM   1536 HD22 LEU A 104      75.243 -28.835 -48.425  1.00 60.26           H  
ATOM   1537 HD23 LEU A 104      76.264 -27.628 -49.234  1.00 60.26           H  
ATOM   1538  N   GLU A 105      80.488 -27.285 -47.561  1.00 66.50           N  
ATOM   1539  H   GLU A 105      80.003 -26.852 -46.788  1.00 66.50           H  
ATOM   1540  CA  GLU A 105      81.435 -26.455 -48.313  1.00 66.50           C  
ATOM   1541  HA  GLU A 105      81.107 -26.454 -49.352  1.00 66.50           H  
ATOM   1542  C   GLU A 105      82.862 -27.027 -48.284  1.00 66.50           C  
ATOM   1543  CB  GLU A 105      81.392 -25.007 -47.783  1.00 66.50           C  
ATOM   1544  HB2 GLU A 105      82.306 -24.794 -47.229  1.00 66.50           H  
ATOM   1545  HB3 GLU A 105      80.546 -24.884 -47.106  1.00 66.50           H  
ATOM   1546  O   GLU A 105      83.537 -27.076 -49.314  1.00 66.50           O  
ATOM   1547  CG  GLU A 105      81.232 -24.003 -48.935  1.00 66.50           C  
ATOM   1548  HG2 GLU A 105      80.320 -24.248 -49.479  1.00 66.50           H  
ATOM   1549  HG3 GLU A 105      82.070 -24.123 -49.621  1.00 66.50           H  
ATOM   1550  CD  GLU A 105      81.164 -22.536 -48.474  1.00 66.50           C  
ATOM   1551  OE1 GLU A 105      80.749 -21.700 -49.312  1.00 66.50           O  
ATOM   1552  OE2 GLU A 105      81.566 -22.246 -47.328  1.00 66.50           O  
ATOM   1553  N   ALA A 106      83.294 -27.543 -47.129  1.00 64.66           N  
ATOM   1554  H   ALA A 106      82.712 -27.416 -46.314  1.00 64.66           H  
ATOM   1555  CA  ALA A 106      84.607 -28.164 -46.955  1.00 64.66           C  
ATOM   1556  HA  ALA A 106      85.356 -27.511 -47.402  1.00 64.66           H  
ATOM   1557  C   ALA A 106      84.742 -29.541 -47.631  1.00 64.66           C  
ATOM   1558  CB  ALA A 106      84.890 -28.265 -45.453  1.00 64.66           C  
ATOM   1559  HB1 ALA A 106      85.886 -28.677 -45.294  1.00 64.66           H  
ATOM   1560  HB2 ALA A 106      84.835 -27.275 -45.001  1.00 64.66           H  
ATOM   1561  HB3 ALA A 106      84.152 -28.913 -44.980  1.00 64.66           H  
ATOM   1562  O   ALA A 106      85.855 -29.927 -47.986  1.00 64.66           O  
ATOM   1563  N   ALA A 107      83.641 -30.280 -47.813  1.00 65.63           N  
ATOM   1564  H   ALA A 107      82.766 -29.924 -47.456  1.00 65.63           H  
ATOM   1565  CA  ALA A 107      83.638 -31.591 -48.470  1.00 65.63           C  
ATOM   1566  HA  ALA A 107      84.560 -32.113 -48.215  1.00 65.63           H  
ATOM   1567  C   ALA A 107      83.582 -31.496 -50.006  1.00 65.63           C  
ATOM   1568  CB  ALA A 107      82.466 -32.406 -47.913  1.00 65.63           C  
ATOM   1569  HB1 ALA A 107      82.471 -33.403 -48.354  1.00 65.63           H  
ATOM   1570  HB2 ALA A 107      81.524 -31.912 -48.150  1.00 65.63           H  
ATOM   1571  HB3 ALA A 107      82.560 -32.494 -46.830  1.00 65.63           H  
ATOM   1572  O   ALA A 107      84.048 -32.404 -50.697  1.00 65.63           O  
ATOM   1573  N   LEU A 108      83.067 -30.385 -50.552  1.00 69.26           N  
ATOM   1574  H   LEU A 108      82.680 -29.695 -49.924  1.00 69.26           H  
ATOM   1575  CA  LEU A 108      82.988 -30.129 -51.998  1.00 69.26           C  
ATOM   1576  HA  LEU A 108      82.243 -30.808 -52.415  1.00 69.26           H  
ATOM   1577  C   LEU A 108      84.291 -30.396 -52.783  1.00 69.26           C  
ATOM   1578  CB  LEU A 108      82.541 -28.675 -52.256  1.00 69.26           C  
ATOM   1579  HB2 LEU A 108      82.805 -28.399 -53.277  1.00 69.26           H  
ATOM   1580  HB3 LEU A 108      83.103 -28.012 -51.598  1.00 69.26           H  
ATOM   1581  O   LEU A 108      84.195 -30.964 -53.876  1.00 69.26           O  
ATOM   1582  CG  LEU A 108      81.039 -28.406 -52.075  1.00 69.26           C  
ATOM   1583  HG  LEU A 108      80.693 -28.828 -51.132  1.00 69.26           H  
ATOM   1584  CD1 LEU A 108      80.758 -26.905 -52.085  1.00 69.26           C  
ATOM   1585 HD11 LEU A 108      79.735 -26.718 -51.757  1.00 69.26           H  
ATOM   1586 HD12 LEU A 108      81.445 -26.389 -51.413  1.00 69.26           H  
ATOM   1587 HD13 LEU A 108      80.900 -26.497 -53.086  1.00 69.26           H  
ATOM   1588  CD2 LEU A 108      80.229 -29.021 -53.213  1.00 69.26           C  
ATOM   1589 HD21 LEU A 108      79.177 -28.772 -53.076  1.00 69.26           H  
ATOM   1590 HD22 LEU A 108      80.571 -28.640 -54.175  1.00 69.26           H  
ATOM   1591 HD23 LEU A 108      80.340 -30.106 -53.189  1.00 69.26           H  
ATOM   1592  N   PRO A 109      85.499 -30.025 -52.301  1.00 67.08           N  
ATOM   1593  CA  PRO A 109      86.737 -30.205 -53.057  1.00 67.08           C  
ATOM   1594  HA  PRO A 109      86.645 -29.682 -54.010  1.00 67.08           H  
ATOM   1595  C   PRO A 109      87.070 -31.675 -53.324  1.00 67.08           C  
ATOM   1596  CB  PRO A 109      87.847 -29.551 -52.221  1.00 67.08           C  
ATOM   1597  HB2 PRO A 109      88.373 -30.305 -51.635  1.00 67.08           H  
ATOM   1598  HB3 PRO A 109      88.552 -29.006 -52.848  1.00 67.08           H  
ATOM   1599  O   PRO A 109      87.630 -31.987 -54.380  1.00 67.08           O  
ATOM   1600  CG  PRO A 109      87.108 -28.617 -51.268  1.00 67.08           C  
ATOM   1601  HG2 PRO A 109      86.911 -27.664 -51.758  1.00 67.08           H  
ATOM   1602  HG3 PRO A 109      87.651 -28.472 -50.334  1.00 67.08           H  
ATOM   1603  CD  PRO A 109      85.800 -29.357 -51.047  1.00 67.08           C  
ATOM   1604  HD2 PRO A 109      85.025 -28.657 -50.735  1.00 67.08           H  
ATOM   1605  HD3 PRO A 109      85.954 -30.132 -50.297  1.00 67.08           H  
ATOM   1606  N   GLU A 110      86.722 -32.564 -52.387  1.00 63.50           N  
ATOM   1607  H   GLU A 110      86.211 -32.242 -51.578  1.00 63.50           H  
ATOM   1608  CA  GLU A 110      87.033 -33.996 -52.451  1.00 63.50           C  
ATOM   1609  HA  GLU A 110      87.981 -34.123 -52.975  1.00 63.50           H  
ATOM   1610  C   GLU A 110      86.006 -34.802 -53.253  1.00 63.50           C  
ATOM   1611  CB  GLU A 110      87.212 -34.592 -51.045  1.00 63.50           C  
ATOM   1612  HB2 GLU A 110      87.407 -35.657 -51.177  1.00 63.50           H  
ATOM   1613  HB3 GLU A 110      86.294 -34.479 -50.469  1.00 63.50           H  
ATOM   1614  O   GLU A 110      86.262 -35.965 -53.567  1.00 63.50           O  
ATOM   1615  CG  GLU A 110      88.389 -33.960 -50.280  1.00 63.50           C  
ATOM   1616  HG2 GLU A 110      88.032 -33.077 -49.750  1.00 63.50           H  
ATOM   1617  HG3 GLU A 110      89.133 -33.628 -51.004  1.00 63.50           H  
ATOM   1618  CD  GLU A 110      89.084 -34.921 -49.295  1.00 63.50           C  
ATOM   1619  OE1 GLU A 110      90.236 -34.604 -48.918  1.00 63.50           O  
ATOM   1620  OE2 GLU A 110      88.504 -35.976 -48.952  1.00 63.50           O  
ATOM   1621  N   VAL A 111      84.877 -34.192 -53.646  1.00 66.08           N  
ATOM   1622  H   VAL A 111      84.713 -33.242 -53.345  1.00 66.08           H  
ATOM   1623  CA  VAL A 111      83.864 -34.867 -54.467  1.00 66.08           C  
ATOM   1624  HA  VAL A 111      83.540 -35.743 -53.906  1.00 66.08           H  
ATOM   1625  C   VAL A 111      84.499 -35.284 -55.802  1.00 66.08           C  
ATOM   1626  CB  VAL A 111      82.599 -34.020 -54.689  1.00 66.08           C  
ATOM   1627  HB  VAL A 111      82.865 -33.089 -55.190  1.00 66.08           H  
ATOM   1628  O   VAL A 111      84.971 -34.407 -56.552  1.00 66.08           O  
ATOM   1629  CG1 VAL A 111      81.571 -34.767 -55.553  1.00 66.08           C  
ATOM   1630 HG11 VAL A 111      81.319 -35.726 -55.101  1.00 66.08           H  
ATOM   1631 HG12 VAL A 111      81.960 -34.938 -56.557  1.00 66.08           H  
ATOM   1632 HG13 VAL A 111      80.660 -34.175 -55.642  1.00 66.08           H  
ATOM   1633  CG2 VAL A 111      81.923 -33.694 -53.352  1.00 66.08           C  
ATOM   1634 HG21 VAL A 111      81.643 -34.613 -52.838  1.00 66.08           H  
ATOM   1635 HG22 VAL A 111      82.604 -33.129 -52.716  1.00 66.08           H  
ATOM   1636 HG23 VAL A 111      81.032 -33.091 -53.522  1.00 66.08           H  
ATOM   1637  N   PRO A 112      84.528 -36.598 -56.118  1.00 70.12           N  
ATOM   1638  CA  PRO A 112      85.138 -37.117 -57.333  1.00 70.12           C  
ATOM   1639  HA  PRO A 112      86.209 -36.920 -57.286  1.00 70.12           H  
ATOM   1640  C   PRO A 112      84.543 -36.475 -58.587  1.00 70.12           C  
ATOM   1641  CB  PRO A 112      84.898 -38.632 -57.322  1.00 70.12           C  
ATOM   1642  HB2 PRO A 112      83.981 -38.869 -57.861  1.00 70.12           H  
ATOM   1643  HB3 PRO A 112      85.740 -39.179 -57.747  1.00 70.12           H  
ATOM   1644  O   PRO A 112      83.356 -36.153 -58.645  1.00 70.12           O  
ATOM   1645  CG  PRO A 112      84.698 -38.959 -55.846  1.00 70.12           C  
ATOM   1646  HG2 PRO A 112      85.667 -39.094 -55.366  1.00 70.12           H  
ATOM   1647  HG3 PRO A 112      84.071 -39.839 -55.706  1.00 70.12           H  
ATOM   1648  CD  PRO A 112      84.034 -37.702 -55.301  1.00 70.12           C  
ATOM   1649  HD2 PRO A 112      84.307 -37.593 -54.251  1.00 70.12           H  
ATOM   1650  HD3 PRO A 112      82.952 -37.778 -55.406  1.00 70.12           H  
ATOM   1651  N   ALA A 113      85.365 -36.321 -59.627  1.00 73.13           N  
ATOM   1652  H   ALA A 113      86.327 -36.611 -59.519  1.00 73.13           H  
ATOM   1653  CA  ALA A 113      84.986 -35.618 -60.854  1.00 73.13           C  
ATOM   1654  HA  ALA A 113      84.807 -34.570 -60.613  1.00 73.13           H  
ATOM   1655  C   ALA A 113      83.698 -36.155 -61.510  1.00 73.13           C  
ATOM   1656  CB  ALA A 113      86.166 -35.705 -61.830  1.00 73.13           C  
ATOM   1657  HB1 ALA A 113      85.926 -35.149 -62.736  1.00 73.13           H  
ATOM   1658  HB2 ALA A 113      86.358 -36.745 -62.095  1.00 73.13           H  
ATOM   1659  HB3 ALA A 113      87.058 -35.273 -61.377  1.00 73.13           H  
ATOM   1660  O   ALA A 113      82.946 -35.378 -62.088  1.00 73.13           O  
ATOM   1661  N   THR A 114      83.440 -37.461 -61.390  1.00 68.24           N  
ATOM   1662  H   THR A 114      84.055 -38.028 -60.824  1.00 68.24           H  
ATOM   1663  CA  THR A 114      82.295 -38.157 -61.994  1.00 68.24           C  
ATOM   1664  HA  THR A 114      82.237 -37.899 -63.051  1.00 68.24           H  
ATOM   1665  C   THR A 114      80.943 -37.782 -61.390  1.00 68.24           C  
ATOM   1666  CB  THR A 114      82.481 -39.679 -61.866  1.00 68.24           C  
ATOM   1667  HB  THR A 114      81.549 -40.191 -62.105  1.00 68.24           H  
ATOM   1668  O   THR A 114      79.946 -37.849 -62.095  1.00 68.24           O  
ATOM   1669  CG2 THR A 114      83.571 -40.188 -62.812  1.00 68.24           C  
ATOM   1670 HG21 THR A 114      84.530 -39.727 -62.571  1.00 68.24           H  
ATOM   1671 HG22 THR A 114      83.301 -39.949 -63.841  1.00 68.24           H  
ATOM   1672 HG23 THR A 114      83.658 -41.270 -62.713  1.00 68.24           H  
ATOM   1673  OG1 THR A 114      82.893 -40.023 -60.557  1.00 68.24           O  
ATOM   1674  HG1 THR A 114      82.107 -40.169 -60.025  1.00 68.24           H  
ATOM   1675  N   GLU A 115      80.890 -37.383 -60.115  1.00 72.98           N  
ATOM   1676  H   GLU A 115      81.747 -37.341 -59.582  1.00 72.98           H  
ATOM   1677  CA  GLU A 115      79.639 -37.014 -59.420  1.00 72.98           C  
ATOM   1678  HA  GLU A 115      78.779 -37.459 -59.919  1.00 72.98           H  
ATOM   1679  C   GLU A 115      79.414 -35.497 -59.397  1.00 72.98           C  
ATOM   1680  CB  GLU A 115      79.685 -37.544 -57.981  1.00 72.98           C  
ATOM   1681  HB2 GLU A 115      78.833 -37.144 -57.432  1.00 72.98           H  
ATOM   1682  HB3 GLU A 115      80.602 -37.194 -57.505  1.00 72.98           H  
ATOM   1683  O   GLU A 115      78.307 -35.007 -59.167  1.00 72.98           O  
ATOM   1684  CG  GLU A 115      79.626 -39.077 -57.928  1.00 72.98           C  
ATOM   1685  HG2 GLU A 115      78.694 -39.408 -58.386  1.00 72.98           H  
ATOM   1686  HG3 GLU A 115      80.450 -39.485 -58.513  1.00 72.98           H  
ATOM   1687  CD  GLU A 115      79.719 -39.635 -56.499  1.00 72.98           C  
ATOM   1688  OE1 GLU A 115      79.824 -40.878 -56.390  1.00 72.98           O  
ATOM   1689  OE2 GLU A 115      79.741 -38.834 -55.537  1.00 72.98           O  
ATOM   1690  N   ARG A 116      80.480 -34.733 -59.655  1.00 72.59           N  
ATOM   1691  H   ARG A 116      81.346 -35.218 -59.844  1.00 72.59           H  
ATOM   1692  CA  ARG A 116      80.503 -33.274 -59.551  1.00 72.59           C  
ATOM   1693  HA  ARG A 116      80.190 -33.007 -58.542  1.00 72.59           H  
ATOM   1694  C   ARG A 116      79.504 -32.612 -60.506  1.00 72.59           C  
ATOM   1695  CB  ARG A 116      81.955 -32.824 -59.782  1.00 72.59           C  
ATOM   1696  HB2 ARG A 116      82.155 -32.761 -60.852  1.00 72.59           H  
ATOM   1697  HB3 ARG A 116      82.629 -33.569 -59.357  1.00 72.59           H  
ATOM   1698  O   ARG A 116      78.872 -31.628 -60.139  1.00 72.59           O  
ATOM   1699  CG  ARG A 116      82.264 -31.487 -59.105  1.00 72.59           C  
ATOM   1700  HG2 ARG A 116      82.054 -31.551 -58.038  1.00 72.59           H  
ATOM   1701  HG3 ARG A 116      81.619 -30.721 -59.537  1.00 72.59           H  
ATOM   1702  CD  ARG A 116      83.728 -31.073 -59.317  1.00 72.59           C  
ATOM   1703  HD2 ARG A 116      83.995 -31.224 -60.362  1.00 72.59           H  
ATOM   1704  HD3 ARG A 116      83.799 -30.009 -59.093  1.00 72.59           H  
ATOM   1705  NE  ARG A 116      84.665 -31.804 -58.437  1.00 72.59           N  
ATOM   1706  HE  ARG A 116      84.285 -32.533 -57.849  1.00 72.59           H  
ATOM   1707  NH1 ARG A 116      86.561 -30.615 -58.945  1.00 72.59           N  
ATOM   1708 HH11 ARG A 116      86.043 -30.124 -59.658  1.00 72.59           H  
ATOM   1709 HH12 ARG A 116      87.524 -30.401 -58.728  1.00 72.59           H  
ATOM   1710  NH2 ARG A 116      86.583 -32.116 -57.279  1.00 72.59           N  
ATOM   1711 HH21 ARG A 116      87.451 -31.778 -56.889  1.00 72.59           H  
ATOM   1712 HH22 ARG A 116      86.100 -32.825 -56.746  1.00 72.59           H  
ATOM   1713  CZ  ARG A 116      85.933 -31.509 -58.227  1.00 72.59           C  
ATOM   1714  N   GLU A 117      79.333 -33.178 -61.700  1.00 73.47           N  
ATOM   1715  H   GLU A 117      79.871 -34.006 -61.912  1.00 73.47           H  
ATOM   1716  CA  GLU A 117      78.370 -32.705 -62.703  1.00 73.47           C  
ATOM   1717  HA  GLU A 117      78.546 -31.645 -62.884  1.00 73.47           H  
ATOM   1718  C   GLU A 117      76.920 -32.842 -62.208  1.00 73.47           C  
ATOM   1719  CB  GLU A 117      78.595 -33.488 -64.014  1.00 73.47           C  
ATOM   1720  HB2 GLU A 117      77.780 -34.194 -64.172  1.00 73.47           H  
ATOM   1721  HB3 GLU A 117      79.521 -34.057 -63.939  1.00 73.47           H  
ATOM   1722  O   GLU A 117      76.118 -31.915 -62.331  1.00 73.47           O  
ATOM   1723  CG  GLU A 117      78.704 -32.553 -65.228  1.00 73.47           C  
ATOM   1724  HG2 GLU A 117      77.749 -32.049 -65.372  1.00 73.47           H  
ATOM   1725  HG3 GLU A 117      79.454 -31.793 -65.008  1.00 73.47           H  
ATOM   1726  CD  GLU A 117      79.107 -33.277 -66.527  1.00 73.47           C  
ATOM   1727  OE1 GLU A 117      79.381 -32.557 -67.514  1.00 73.47           O  
ATOM   1728  OE2 GLU A 117      79.153 -34.528 -66.538  1.00 73.47           O  
ATOM   1729  N   GLU A 118      76.604 -33.970 -61.568  1.00 71.16           N  
ATOM   1730  H   GLU A 118      77.316 -34.675 -61.442  1.00 71.16           H  
ATOM   1731  CA  GLU A 118      75.275 -34.246 -61.021  1.00 71.16           C  
ATOM   1732  HA  GLU A 118      74.536 -33.996 -61.782  1.00 71.16           H  
ATOM   1733  C   GLU A 118      74.984 -33.376 -59.786  1.00 71.16           C  
ATOM   1734  CB  GLU A 118      75.175 -35.752 -60.718  1.00 71.16           C  
ATOM   1735  HB2 GLU A 118      75.635 -35.964 -59.753  1.00 71.16           H  
ATOM   1736  HB3 GLU A 118      75.712 -36.303 -61.490  1.00 71.16           H  
ATOM   1737  O   GLU A 118      73.868 -32.874 -59.617  1.00 71.16           O  
ATOM   1738  CG  GLU A 118      73.716 -36.228 -60.726  1.00 71.16           C  
ATOM   1739  HG2 GLU A 118      73.267 -35.952 -61.680  1.00 71.16           H  
ATOM   1740  HG3 GLU A 118      73.173 -35.703 -59.940  1.00 71.16           H  
ATOM   1741  CD  GLU A 118      73.553 -37.744 -60.520  1.00 71.16           C  
ATOM   1742  OE1 GLU A 118      72.391 -38.199 -60.647  1.00 71.16           O  
ATOM   1743  OE2 GLU A 118      74.549 -38.426 -60.199  1.00 71.16           O  
ATOM   1744  N   LEU A 119      76.009 -33.117 -58.963  1.00 71.16           N  
ATOM   1745  H   LEU A 119      76.876 -33.606 -59.134  1.00 71.16           H  
ATOM   1746  CA  LEU A 119      75.935 -32.205 -57.820  1.00 71.16           C  
ATOM   1747  HA  LEU A 119      75.129 -32.544 -57.169  1.00 71.16           H  
ATOM   1748  C   LEU A 119      75.618 -30.765 -58.256  1.00 71.16           C  
ATOM   1749  CB  LEU A 119      77.265 -32.261 -57.049  1.00 71.16           C  
ATOM   1750  HB2 LEU A 119      78.018 -31.711 -57.614  1.00 71.16           H  
ATOM   1751  HB3 LEU A 119      77.606 -33.293 -56.968  1.00 71.16           H  
ATOM   1752  O   LEU A 119      74.728 -30.134 -57.681  1.00 71.16           O  
ATOM   1753  CG  LEU A 119      77.138 -31.659 -55.638  1.00 71.16           C  
ATOM   1754  HG  LEU A 119      76.412 -30.845 -55.638  1.00 71.16           H  
ATOM   1755  CD1 LEU A 119      76.694 -32.718 -54.627  1.00 71.16           C  
ATOM   1756 HD11 LEU A 119      75.745 -33.152 -54.939  1.00 71.16           H  
ATOM   1757 HD12 LEU A 119      76.570 -32.261 -53.645  1.00 71.16           H  
ATOM   1758 HD13 LEU A 119      77.442 -33.508 -54.561  1.00 71.16           H  
ATOM   1759  CD2 LEU A 119      78.471 -31.091 -55.177  1.00 71.16           C  
ATOM   1760 HD21 LEU A 119      79.238 -31.865 -55.191  1.00 71.16           H  
ATOM   1761 HD22 LEU A 119      78.350 -30.719 -54.160  1.00 71.16           H  
ATOM   1762 HD23 LEU A 119      78.768 -30.266 -55.825  1.00 71.16           H  
ATOM   1763  N   VAL A 120      76.299 -30.263 -59.294  1.00 74.37           N  
ATOM   1764  H   VAL A 120      77.009 -30.842 -59.721  1.00 74.37           H  
ATOM   1765  CA  VAL A 120      76.062 -28.920 -59.853  1.00 74.37           C  
ATOM   1766  HA  VAL A 120      76.168 -28.185 -59.055  1.00 74.37           H  
ATOM   1767  C   VAL A 120      74.629 -28.803 -60.369  1.00 74.37           C  
ATOM   1768  CB  VAL A 120      77.087 -28.576 -60.953  1.00 74.37           C  
ATOM   1769  HB  VAL A 120      77.145 -29.400 -61.665  1.00 74.37           H  
ATOM   1770  O   VAL A 120      73.914 -27.892 -59.955  1.00 74.37           O  
ATOM   1771  CG1 VAL A 120      76.720 -27.295 -61.715  1.00 74.37           C  
ATOM   1772 HG11 VAL A 120      76.520 -26.481 -61.018  1.00 74.37           H  
ATOM   1773 HG12 VAL A 120      77.533 -27.005 -62.381  1.00 74.37           H  
ATOM   1774 HG13 VAL A 120      75.834 -27.456 -62.329  1.00 74.37           H  
ATOM   1775  CG2 VAL A 120      78.477 -28.351 -60.341  1.00 74.37           C  
ATOM   1776 HG21 VAL A 120      79.216 -28.269 -61.139  1.00 74.37           H  
ATOM   1777 HG22 VAL A 120      78.753 -29.182 -59.692  1.00 74.37           H  
ATOM   1778 HG23 VAL A 120      78.480 -27.434 -59.752  1.00 74.37           H  
ATOM   1779  N   GLN A 121      74.157 -29.770 -61.166  1.00 69.65           N  
ATOM   1780  H   GLN A 121      74.786 -30.498 -61.471  1.00 69.65           H  
ATOM   1781  CA  GLN A 121      72.773 -29.768 -61.666  1.00 69.65           C  
ATOM   1782  HA  GLN A 121      72.610 -28.877 -62.272  1.00 69.65           H  
ATOM   1783  C   GLN A 121      71.731 -29.769 -60.540  1.00 69.65           C  
ATOM   1784  CB  GLN A 121      72.525 -31.022 -62.513  1.00 69.65           C  
ATOM   1785  HB2 GLN A 121      71.449 -31.140 -62.643  1.00 69.65           H  
ATOM   1786  HB3 GLN A 121      72.902 -31.900 -61.988  1.00 69.65           H  
ATOM   1787  O   GLN A 121      70.613 -29.258 -60.689  1.00 69.65           O  
ATOM   1788  CG  GLN A 121      73.151 -30.951 -63.908  1.00 69.65           C  
ATOM   1789  HG2 GLN A 121      74.233 -30.853 -63.822  1.00 69.65           H  
ATOM   1790  HG3 GLN A 121      72.770 -30.074 -64.431  1.00 69.65           H  
ATOM   1791  CD  GLN A 121      72.830 -32.192 -64.737  1.00 69.65           C  
ATOM   1792  NE2 GLN A 121      73.359 -32.290 -65.935  1.00 69.65           N  
ATOM   1793 HE21 GLN A 121      74.049 -31.616 -66.235  1.00 69.65           H  
ATOM   1794 HE22 GLN A 121      73.207 -33.165 -66.415  1.00 69.65           H  
ATOM   1795  OE1 GLN A 121      72.086 -33.079 -64.346  1.00 69.65           O  
ATOM   1796  N   ARG A 122      72.048 -30.400 -59.406  1.00 72.17           N  
ATOM   1797  H   ARG A 122      72.953 -30.845 -59.350  1.00 72.17           H  
ATOM   1798  CA  ARG A 122      71.144 -30.467 -58.255  1.00 72.17           C  
ATOM   1799  HA  ARG A 122      70.129 -30.593 -58.631  1.00 72.17           H  
ATOM   1800  C   ARG A 122      71.127 -29.150 -57.475  1.00 72.17           C  
ATOM   1801  CB  ARG A 122      71.513 -31.697 -57.416  1.00 72.17           C  
ATOM   1802  HB2 ARG A 122      71.900 -32.470 -58.080  1.00 72.17           H  
ATOM   1803  HB3 ARG A 122      72.295 -31.444 -56.700  1.00 72.17           H  
ATOM   1804  O   ARG A 122      70.040 -28.703 -57.111  1.00 72.17           O  
ATOM   1805  CG  ARG A 122      70.295 -32.285 -56.698  1.00 72.17           C  
ATOM   1806  HG2 ARG A 122      69.481 -32.423 -57.410  1.00 72.17           H  
ATOM   1807  HG3 ARG A 122      69.974 -31.608 -55.907  1.00 72.17           H  
ATOM   1808  CD  ARG A 122      70.673 -33.646 -56.108  1.00 72.17           C  
ATOM   1809  HD2 ARG A 122      71.488 -33.504 -55.397  1.00 72.17           H  
ATOM   1810  HD3 ARG A 122      71.024 -34.292 -56.913  1.00 72.17           H  
ATOM   1811  NE  ARG A 122      69.530 -34.284 -55.428  1.00 72.17           N  
ATOM   1812  HE  ARG A 122      68.698 -33.724 -55.309  1.00 72.17           H  
ATOM   1813  NH1 ARG A 122      70.584 -36.265 -54.942  1.00 72.17           N  
ATOM   1814 HH11 ARG A 122      71.405 -35.950 -55.439  1.00 72.17           H  
ATOM   1815 HH12 ARG A 122      70.584 -37.193 -54.543  1.00 72.17           H  
ATOM   1816  NH2 ARG A 122      68.475 -35.947 -54.285  1.00 72.17           N  
ATOM   1817 HH21 ARG A 122      67.647 -35.374 -54.202  1.00 72.17           H  
ATOM   1818 HH22 ARG A 122      68.502 -36.864 -53.862  1.00 72.17           H  
ATOM   1819  CZ  ARG A 122      69.536 -35.491 -54.891  1.00 72.17           C  
ATOM   1820  N   LEU A 123      72.282 -28.502 -57.308  1.00 71.33           N  
ATOM   1821  H   LEU A 123      73.123 -28.944 -57.650  1.00 71.33           H  
ATOM   1822  CA  LEU A 123      72.404 -27.162 -56.718  1.00 71.33           C  
ATOM   1823  HA  LEU A 123      71.915 -27.156 -55.743  1.00 71.33           H  
ATOM   1824  C   LEU A 123      71.700 -26.093 -57.568  1.00 71.33           C  
ATOM   1825  CB  LEU A 123      73.899 -26.823 -56.542  1.00 71.33           C  
ATOM   1826  HB2 LEU A 123      74.425 -27.081 -57.461  1.00 71.33           H  
ATOM   1827  HB3 LEU A 123      74.006 -25.748 -56.400  1.00 71.33           H  
ATOM   1828  O   LEU A 123      70.966 -25.263 -57.031  1.00 71.33           O  
ATOM   1829  CG  LEU A 123      74.570 -27.537 -55.353  1.00 71.33           C  
ATOM   1830  HG  LEU A 123      74.284 -28.588 -55.345  1.00 71.33           H  
ATOM   1831  CD1 LEU A 123      76.092 -27.453 -55.479  1.00 71.33           C  
ATOM   1832 HD11 LEU A 123      76.412 -26.411 -55.501  1.00 71.33           H  
ATOM   1833 HD12 LEU A 123      76.409 -27.950 -56.396  1.00 71.33           H  
ATOM   1834 HD13 LEU A 123      76.560 -27.956 -54.633  1.00 71.33           H  
ATOM   1835  CD2 LEU A 123      74.164 -26.900 -54.021  1.00 71.33           C  
ATOM   1836 HD21 LEU A 123      74.673 -27.410 -53.203  1.00 71.33           H  
ATOM   1837 HD22 LEU A 123      74.441 -25.846 -54.006  1.00 71.33           H  
ATOM   1838 HD23 LEU A 123      73.089 -26.994 -53.867  1.00 71.33           H  
ATOM   1839  N   GLU A 124      71.842 -26.150 -58.893  1.00 73.39           N  
ATOM   1840  H   GLU A 124      72.509 -26.804 -59.278  1.00 73.39           H  
ATOM   1841  CA  GLU A 124      71.183 -25.217 -59.820  1.00 73.39           C  
ATOM   1842  HA  GLU A 124      71.477 -24.196 -59.578  1.00 73.39           H  
ATOM   1843  C   GLU A 124      69.653 -25.284 -59.724  1.00 73.39           C  
ATOM   1844  CB  GLU A 124      71.619 -25.526 -61.258  1.00 73.39           C  
ATOM   1845  HB2 GLU A 124      70.941 -25.022 -61.946  1.00 73.39           H  
ATOM   1846  HB3 GLU A 124      71.543 -26.601 -61.424  1.00 73.39           H  
ATOM   1847  O   GLU A 124      68.981 -24.248 -59.694  1.00 73.39           O  
ATOM   1848  CG  GLU A 124      73.045 -25.040 -61.554  1.00 73.39           C  
ATOM   1849  HG2 GLU A 124      73.742 -25.480 -60.841  1.00 73.39           H  
ATOM   1850  HG3 GLU A 124      73.071 -23.959 -61.413  1.00 73.39           H  
ATOM   1851  CD  GLU A 124      73.497 -25.380 -62.982  1.00 73.39           C  
ATOM   1852  OE1 GLU A 124      74.389 -24.659 -63.482  1.00 73.39           O  
ATOM   1853  OE2 GLU A 124      72.945 -26.340 -63.570  1.00 73.39           O  
ATOM   1854  N   ARG A 125      69.087 -26.494 -59.603  1.00 66.67           N  
ATOM   1855  H   ARG A 125      69.695 -27.299 -59.650  1.00 66.67           H  
ATOM   1856  CA  ARG A 125      67.636 -26.676 -59.425  1.00 66.67           C  
ATOM   1857  HA  ARG A 125      67.121 -26.134 -60.218  1.00 66.67           H  
ATOM   1858  C   ARG A 125      67.115 -26.055 -58.132  1.00 66.67           C  
ATOM   1859  CB  ARG A 125      67.260 -28.164 -59.493  1.00 66.67           C  
ATOM   1860  HB2 ARG A 125      68.045 -28.771 -59.042  1.00 66.67           H  
ATOM   1861  HB3 ARG A 125      66.339 -28.322 -58.932  1.00 66.67           H  
ATOM   1862  O   ARG A 125      66.022 -25.494 -58.145  1.00 66.67           O  
ATOM   1863  CG  ARG A 125      67.009 -28.595 -60.942  1.00 66.67           C  
ATOM   1864  HG2 ARG A 125      67.916 -28.466 -61.533  1.00 66.67           H  
ATOM   1865  HG3 ARG A 125      66.230 -27.960 -61.366  1.00 66.67           H  
ATOM   1866  CD  ARG A 125      66.536 -30.049 -61.024  1.00 66.67           C  
ATOM   1867  HD2 ARG A 125      65.730 -30.209 -60.308  1.00 66.67           H  
ATOM   1868  HD3 ARG A 125      66.149 -30.215 -62.029  1.00 66.67           H  
ATOM   1869  NE  ARG A 125      67.642 -30.991 -60.772  1.00 66.67           N  
ATOM   1870  HE  ARG A 125      68.536 -30.575 -60.552  1.00 66.67           H  
ATOM   1871  NH1 ARG A 125      66.544 -32.908 -61.401  1.00 66.67           N  
ATOM   1872 HH11 ARG A 125      66.570 -33.898 -61.601  1.00 66.67           H  
ATOM   1873 HH12 ARG A 125      65.712 -32.362 -61.576  1.00 66.67           H  
ATOM   1874  NH2 ARG A 125      68.693 -33.010 -60.803  1.00 66.67           N  
ATOM   1875 HH21 ARG A 125      68.717 -33.986 -61.060  1.00 66.67           H  
ATOM   1876 HH22 ARG A 125      69.573 -32.552 -60.615  1.00 66.67           H  
ATOM   1877  CZ  ARG A 125      67.620 -32.294 -60.986  1.00 66.67           C  
ATOM   1878  N   MET A 126      67.878 -26.126 -57.040  1.00 65.79           N  
ATOM   1879  H   MET A 126      68.781 -26.573 -57.110  1.00 65.79           H  
ATOM   1880  CA  MET A 126      67.484 -25.512 -55.764  1.00 65.79           C  
ATOM   1881  HA  MET A 126      66.479 -25.843 -55.504  1.00 65.79           H  
ATOM   1882  C   MET A 126      67.430 -23.982 -55.865  1.00 65.79           C  
ATOM   1883  CB  MET A 126      68.443 -25.944 -54.645  1.00 65.79           C  
ATOM   1884  HB2 MET A 126      68.235 -25.342 -53.761  1.00 65.79           H  
ATOM   1885  HB3 MET A 126      69.475 -25.764 -54.946  1.00 65.79           H  
ATOM   1886  O   MET A 126      66.532 -23.355 -55.308  1.00 65.79           O  
ATOM   1887  CG  MET A 126      68.266 -27.422 -54.281  1.00 65.79           C  
ATOM   1888  HG2 MET A 126      67.243 -27.579 -53.937  1.00 65.79           H  
ATOM   1889  HG3 MET A 126      68.414 -28.022 -55.179  1.00 65.79           H  
ATOM   1890  SD  MET A 126      69.405 -28.043 -53.011  1.00 65.79           S  
ATOM   1891  CE  MET A 126      68.873 -27.085 -51.563  1.00 65.79           C  
ATOM   1892  HE1 MET A 126      67.808 -27.237 -51.389  1.00 65.79           H  
ATOM   1893  HE2 MET A 126      69.432 -27.416 -50.688  1.00 65.79           H  
ATOM   1894  HE3 MET A 126      69.070 -26.025 -51.725  1.00 65.79           H  
ATOM   1895  N   LEU A 127      68.346 -23.384 -56.629  1.00 69.63           N  
ATOM   1896  H   LEU A 127      69.057 -23.964 -57.051  1.00 69.63           H  
ATOM   1897  CA  LEU A 127      68.439 -21.936 -56.830  1.00 69.63           C  
ATOM   1898  HA  LEU A 127      68.415 -21.462 -55.849  1.00 69.63           H  
ATOM   1899  C   LEU A 127      67.253 -21.366 -57.628  1.00 69.63           C  
ATOM   1900  CB  LEU A 127      69.799 -21.659 -57.510  1.00 69.63           C  
ATOM   1901  HB2 LEU A 127      70.358 -22.592 -57.580  1.00 69.63           H  
ATOM   1902  HB3 LEU A 127      69.648 -21.324 -58.536  1.00 69.63           H  
ATOM   1903  O   LEU A 127      66.781 -20.264 -57.342  1.00 69.63           O  
ATOM   1904  CG  LEU A 127      70.667 -20.644 -56.744  1.00 69.63           C  
ATOM   1905  HG  LEU A 127      70.435 -20.681 -55.680  1.00 69.63           H  
ATOM   1906  CD1 LEU A 127      72.147 -20.988 -56.904  1.00 69.63           C  
ATOM   1907 HD11 LEU A 127      72.756 -20.264 -56.363  1.00 69.63           H  
ATOM   1908 HD12 LEU A 127      72.340 -21.978 -56.488  1.00 69.63           H  
ATOM   1909 HD13 LEU A 127      72.426 -20.983 -57.957  1.00 69.63           H  
ATOM   1910  CD2 LEU A 127      70.435 -19.222 -57.257  1.00 69.63           C  
ATOM   1911 HD21 LEU A 127      69.381 -18.967 -57.146  1.00 69.63           H  
ATOM   1912 HD22 LEU A 127      71.032 -18.524 -56.670  1.00 69.63           H  
ATOM   1913 HD23 LEU A 127      70.721 -19.152 -58.307  1.00 69.63           H  
ATOM   1914  N   ALA A 128      66.735 -22.121 -58.601  1.00 65.10           N  
ATOM   1915  H   ALA A 128      67.180 -23.005 -58.801  1.00 65.10           H  
ATOM   1916  CA  ALA A 128      65.631 -21.683 -59.457  1.00 65.10           C  
ATOM   1917  HA  ALA A 128      65.903 -20.723 -59.897  1.00 65.10           H  
ATOM   1918  C   ALA A 128      64.299 -21.467 -58.704  1.00 65.10           C  
ATOM   1919  CB  ALA A 128      65.480 -22.700 -60.595  1.00 65.10           C  
ATOM   1920  HB1 ALA A 128      65.202 -23.673 -60.188  1.00 65.10           H  
ATOM   1921  HB2 ALA A 128      66.421 -22.795 -61.136  1.00 65.10           H  
ATOM   1922  HB3 ALA A 128      64.703 -22.367 -61.283  1.00 65.10           H  
ATOM   1923  O   ALA A 128      63.465 -20.683 -59.157  1.00 65.10           O  
ATOM   1924  N   ALA A 129      64.103 -22.108 -57.547  1.00 52.79           N  
ATOM   1925  H   ALA A 129      64.836 -22.712 -57.204  1.00 52.79           H  
ATOM   1926  CA  ALA A 129      62.848 -22.062 -56.792  1.00 52.79           C  
ATOM   1927  HA  ALA A 129      62.027 -22.279 -57.476  1.00 52.79           H  
ATOM   1928  C   ALA A 129      62.531 -20.697 -56.134  1.00 52.79           C  
ATOM   1929  CB  ALA A 129      62.905 -23.185 -55.748  1.00 52.79           C  
ATOM   1930  HB1 ALA A 129      61.962 -23.224 -55.203  1.00 52.79           H  
ATOM   1931  HB2 ALA A 129      63.070 -24.144 -56.239  1.00 52.79           H  
ATOM   1932  HB3 ALA A 129      63.715 -22.999 -55.042  1.00 52.79           H  
ATOM   1933  O   ALA A 129      61.369 -20.401 -55.875  1.00 52.79           O  
ATOM   1934  N   LEU A 130      63.532 -19.851 -55.861  1.00 56.37           N  
ATOM   1935  H   LEU A 130      64.463 -20.138 -56.130  1.00 56.37           H  
ATOM   1936  CA  LEU A 130      63.406 -18.706 -54.938  1.00 56.37           C  
ATOM   1937  HA  LEU A 130      62.716 -18.989 -54.142  1.00 56.37           H  
ATOM   1938  C   LEU A 130      62.819 -17.403 -55.526  1.00 56.37           C  
ATOM   1939  CB  LEU A 130      64.799 -18.455 -54.312  1.00 56.37           C  
ATOM   1940  HB2 LEU A 130      65.564 -18.904 -54.945  1.00 56.37           H  
ATOM   1941  HB3 LEU A 130      65.009 -17.386 -54.285  1.00 56.37           H  
ATOM   1942  O   LEU A 130      62.402 -16.529 -54.772  1.00 56.37           O  
ATOM   1943  CG  LEU A 130      64.928 -19.015 -52.882  1.00 56.37           C  
ATOM   1944  HG  LEU A 130      64.378 -19.953 -52.806  1.00 56.37           H  
ATOM   1945  CD1 LEU A 130      66.392 -19.297 -52.547  1.00 56.37           C  
ATOM   1946 HD11 LEU A 130      66.787 -20.050 -53.229  1.00 56.37           H  
ATOM   1947 HD12 LEU A 130      66.468 -19.679 -51.529  1.00 56.37           H  
ATOM   1948 HD13 LEU A 130      66.981 -18.383 -52.633  1.00 56.37           H  
ATOM   1949  CD2 LEU A 130      64.381 -18.019 -51.857  1.00 56.37           C  
ATOM   1950 HD21 LEU A 130      64.955 -17.093 -51.882  1.00 56.37           H  
ATOM   1951 HD22 LEU A 130      64.440 -18.450 -50.858  1.00 56.37           H  
ATOM   1952 HD23 LEU A 130      63.337 -17.796 -52.079  1.00 56.37           H  
ATOM   1953  N   ARG A 131      62.814 -17.204 -56.850  1.00 53.88           N  
ATOM   1954  H   ARG A 131      63.098 -17.980 -57.431  1.00 53.88           H  
ATOM   1955  CA  ARG A 131      62.583 -15.869 -57.458  1.00 53.88           C  
ATOM   1956  HA  ARG A 131      63.135 -15.151 -56.851  1.00 53.88           H  
ATOM   1957  C   ARG A 131      61.154 -15.287 -57.453  1.00 53.88           C  
ATOM   1958  CB  ARG A 131      63.143 -15.830 -58.889  1.00 53.88           C  
ATOM   1959  HB2 ARG A 131      62.481 -15.241 -59.524  1.00 53.88           H  
ATOM   1960  HB3 ARG A 131      63.192 -16.838 -59.302  1.00 53.88           H  
ATOM   1961  O   ARG A 131      61.055 -14.074 -57.290  1.00 53.88           O  
ATOM   1962  CG  ARG A 131      64.528 -15.181 -58.922  1.00 53.88           C  
ATOM   1963  HG2 ARG A 131      64.473 -14.176 -58.503  1.00 53.88           H  
ATOM   1964  HG3 ARG A 131      65.222 -15.780 -58.333  1.00 53.88           H  
ATOM   1965  CD  ARG A 131      65.019 -15.099 -60.368  1.00 53.88           C  
ATOM   1966  HD2 ARG A 131      64.345 -14.459 -60.937  1.00 53.88           H  
ATOM   1967  HD3 ARG A 131      64.997 -16.102 -60.794  1.00 53.88           H  
ATOM   1968  NE  ARG A 131      66.391 -14.564 -60.433  1.00 53.88           N  
ATOM   1969  HE  ARG A 131      66.771 -14.196 -59.573  1.00 53.88           H  
ATOM   1970  NH1 ARG A 131      66.785 -15.052 -62.639  1.00 53.88           N  
ATOM   1971 HH11 ARG A 131      65.842 -15.407 -62.715  1.00 53.88           H  
ATOM   1972 HH12 ARG A 131      67.411 -15.087 -63.431  1.00 53.88           H  
ATOM   1973  NH2 ARG A 131      68.402 -14.132 -61.408  1.00 53.88           N  
ATOM   1974 HH21 ARG A 131      68.747 -13.759 -60.535  1.00 53.88           H  
ATOM   1975 HH22 ARG A 131      69.019 -14.190 -62.206  1.00 53.88           H  
ATOM   1976  CZ  ARG A 131      67.183 -14.583 -61.489  1.00 53.88           C  
ATOM   1977  N   PRO A 132      60.067 -16.039 -57.698  1.00 49.31           N  
ATOM   1978  CA  PRO A 132      58.777 -15.435 -58.068  1.00 49.31           C  
ATOM   1979  HA  PRO A 132      58.966 -14.749 -58.894  1.00 49.31           H  
ATOM   1980  C   PRO A 132      58.037 -14.610 -56.987  1.00 49.31           C  
ATOM   1981  CB  PRO A 132      57.901 -16.574 -58.605  1.00 49.31           C  
ATOM   1982  HB2 PRO A 132      57.045 -16.743 -57.951  1.00 49.31           H  
ATOM   1983  HB3 PRO A 132      57.546 -16.334 -59.607  1.00 49.31           H  
ATOM   1984  O   PRO A 132      56.954 -14.107 -57.254  1.00 49.31           O  
ATOM   1985  CG  PRO A 132      58.769 -17.832 -58.637  1.00 49.31           C  
ATOM   1986  HG2 PRO A 132      58.950 -18.138 -59.667  1.00 49.31           H  
ATOM   1987  HG3 PRO A 132      58.281 -18.640 -58.092  1.00 49.31           H  
ATOM   1988  CD  PRO A 132      60.084 -17.469 -57.962  1.00 49.31           C  
ATOM   1989  HD2 PRO A 132      60.905 -17.733 -58.630  1.00 49.31           H  
ATOM   1990  HD3 PRO A 132      60.177 -18.016 -57.024  1.00 49.31           H  
ATOM   1991  N   VAL A 133      58.584 -14.441 -55.781  1.00 45.70           N  
ATOM   1992  H   VAL A 133      59.517 -14.802 -55.643  1.00 45.70           H  
ATOM   1993  CA  VAL A 133      57.873 -13.950 -54.581  1.00 45.70           C  
ATOM   1994  HA  VAL A 133      56.934 -14.498 -54.498  1.00 45.70           H  
ATOM   1995  C   VAL A 133      57.482 -12.448 -54.605  1.00 45.70           C  
ATOM   1996  CB  VAL A 133      58.732 -14.307 -53.338  1.00 45.70           C  
ATOM   1997  HB  VAL A 133      59.689 -13.793 -53.422  1.00 45.70           H  
ATOM   1998  O   VAL A 133      56.581 -12.048 -53.879  1.00 45.70           O  
ATOM   1999  CG1 VAL A 133      58.100 -13.911 -51.998  1.00 45.70           C  
ATOM   2000 HG11 VAL A 133      58.717 -14.260 -51.170  1.00 45.70           H  
ATOM   2001 HG12 VAL A 133      57.103 -14.343 -51.912  1.00 45.70           H  
ATOM   2002 HG13 VAL A 133      58.025 -12.826 -51.920  1.00 45.70           H  
ATOM   2003  CG2 VAL A 133      59.008 -15.821 -53.260  1.00 45.70           C  
ATOM   2004 HG21 VAL A 133      59.583 -16.162 -54.122  1.00 45.70           H  
ATOM   2005 HG22 VAL A 133      59.596 -16.046 -52.370  1.00 45.70           H  
ATOM   2006 HG23 VAL A 133      58.068 -16.370 -53.212  1.00 45.70           H  
ATOM   2007  N   ALA A 134      58.123 -11.584 -55.404  1.00 39.16           N  
ATOM   2008  H   ALA A 134      58.800 -11.968 -56.047  1.00 39.16           H  
ATOM   2009  CA  ALA A 134      58.218 -10.146 -55.076  1.00 39.16           C  
ATOM   2010  HA  ALA A 134      58.239 -10.063 -53.989  1.00 39.16           H  
ATOM   2011  C   ALA A 134      57.096  -9.164 -55.532  1.00 39.16           C  
ATOM   2012  CB  ALA A 134      59.587  -9.665 -55.582  1.00 39.16           C  
ATOM   2013  HB1 ALA A 134      59.747  -8.633 -55.268  1.00 39.16           H  
ATOM   2014  HB2 ALA A 134      60.379 -10.284 -55.161  1.00 39.16           H  
ATOM   2015  HB3 ALA A 134      59.622  -9.715 -56.670  1.00 39.16           H  
ATOM   2016  O   ALA A 134      56.977  -8.100 -54.934  1.00 39.16           O  
ATOM   2017  N   GLN A 135      56.320  -9.406 -56.598  1.00 35.54           N  
ATOM   2018  H   GLN A 135      56.355 -10.329 -57.007  1.00 35.54           H  
ATOM   2019  CA  GLN A 135      55.712  -8.308 -57.403  1.00 35.54           C  
ATOM   2020  HA  GLN A 135      56.349  -7.433 -57.277  1.00 35.54           H  
ATOM   2021  C   GLN A 135      54.300  -7.762 -57.025  1.00 35.54           C  
ATOM   2022  CB  GLN A 135      55.782  -8.692 -58.901  1.00 35.54           C  
ATOM   2023  HB2 GLN A 135      55.618  -9.764 -59.011  1.00 35.54           H  
ATOM   2024  HB3 GLN A 135      54.996  -8.186 -59.462  1.00 35.54           H  
ATOM   2025  O   GLN A 135      53.782  -6.923 -57.754  1.00 35.54           O  
ATOM   2026  CG  GLN A 135      57.120  -8.299 -59.549  1.00 35.54           C  
ATOM   2027  HG2 GLN A 135      57.260  -7.224 -59.438  1.00 35.54           H  
ATOM   2028  HG3 GLN A 135      57.936  -8.807 -59.035  1.00 35.54           H  
ATOM   2029  CD  GLN A 135      57.192  -8.644 -61.037  1.00 35.54           C  
ATOM   2030  NE2 GLN A 135      58.153  -8.108 -61.758  1.00 35.54           N  
ATOM   2031 HE21 GLN A 135      58.120  -8.329 -62.743  1.00 35.54           H  
ATOM   2032 HE22 GLN A 135      58.774  -7.422 -61.353  1.00 35.54           H  
ATOM   2033  OE1 GLN A 135      56.422  -9.407 -61.590  1.00 35.54           O  
ATOM   2034  N   ALA A 136      53.638  -8.179 -55.943  1.00 31.43           N  
ATOM   2035  H   ALA A 136      54.114  -8.798 -55.302  1.00 31.43           H  
ATOM   2036  CA  ALA A 136      52.169  -8.045 -55.809  1.00 31.43           C  
ATOM   2037  HA  ALA A 136      51.746  -8.180 -56.805  1.00 31.43           H  
ATOM   2038  C   ALA A 136      51.539  -6.705 -55.296  1.00 31.43           C  
ATOM   2039  CB  ALA A 136      51.692  -9.242 -54.970  1.00 31.43           C  
ATOM   2040  HB1 ALA A 136      52.049  -9.143 -53.945  1.00 31.43           H  
ATOM   2041  HB2 ALA A 136      50.602  -9.276 -54.960  1.00 31.43           H  
ATOM   2042  HB3 ALA A 136      52.062 -10.174 -55.396  1.00 31.43           H  
ATOM   2043  O   ALA A 136      50.323  -6.670 -55.146  1.00 31.43           O  
ATOM   2044  N   ALA A 137      52.270  -5.626 -54.974  1.00 29.62           N  
ATOM   2045  H   ALA A 137      53.257  -5.643 -55.186  1.00 29.62           H  
ATOM   2046  CA  ALA A 137      51.805  -4.656 -53.948  1.00 29.62           C  
ATOM   2047  HA  ALA A 137      51.280  -5.234 -53.188  1.00 29.62           H  
ATOM   2048  C   ALA A 137      50.809  -3.498 -54.307  1.00 29.62           C  
ATOM   2049  CB  ALA A 137      53.056  -4.090 -53.259  1.00 29.62           C  
ATOM   2050  HB1 ALA A 137      52.754  -3.459 -52.424  1.00 29.62           H  
ATOM   2051  HB2 ALA A 137      53.678  -4.901 -52.880  1.00 29.62           H  
ATOM   2052  HB3 ALA A 137      53.628  -3.485 -53.962  1.00 29.62           H  
ATOM   2053  O   ALA A 137      49.904  -3.239 -53.523  1.00 29.62           O  
ATOM   2054  N   ASP A 138      50.974  -2.733 -55.398  1.00 27.91           N  
ATOM   2055  H   ASP A 138      51.659  -3.059 -56.064  1.00 27.91           H  
ATOM   2056  CA  ASP A 138      50.791  -1.247 -55.367  1.00 27.91           C  
ATOM   2057  HA  ASP A 138      50.900  -0.957 -54.322  1.00 27.91           H  
ATOM   2058  C   ASP A 138      49.421  -0.598 -55.775  1.00 27.91           C  
ATOM   2059  CB  ASP A 138      51.975  -0.624 -56.161  1.00 27.91           C  
ATOM   2060  HB2 ASP A 138      52.538  -1.421 -56.646  1.00 27.91           H  
ATOM   2061  HB3 ASP A 138      51.601  -0.006 -56.977  1.00 27.91           H  
ATOM   2062  O   ASP A 138      49.369   0.586 -56.122  1.00 27.91           O  
ATOM   2063  CG  ASP A 138      52.980   0.206 -55.347  1.00 27.91           C  
ATOM   2064  OD1 ASP A 138      52.815   0.342 -54.115  1.00 27.91           O  
ATOM   2065  OD2 ASP A 138      53.957   0.664 -55.983  1.00 27.91           O  
ATOM   2066  N   ALA A 139      48.282  -1.302 -55.795  1.00 25.99           N  
ATOM   2067  H   ALA A 139      48.289  -2.234 -55.407  1.00 25.99           H  
ATOM   2068  CA  ALA A 139      47.020  -0.753 -56.352  1.00 25.99           C  
ATOM   2069  HA  ALA A 139      47.265  -0.179 -57.246  1.00 25.99           H  
ATOM   2070  C   ALA A 139      46.255   0.209 -55.388  1.00 25.99           C  
ATOM   2071  CB  ALA A 139      46.153  -1.938 -56.806  1.00 25.99           C  
ATOM   2072  HB1 ALA A 139      45.234  -1.568 -57.261  1.00 25.99           H  
ATOM   2073  HB2 ALA A 139      46.697  -2.541 -57.533  1.00 25.99           H  
ATOM   2074  HB3 ALA A 139      45.895  -2.557 -55.946  1.00 25.99           H  
ATOM   2075  O   ALA A 139      45.653  -0.264 -54.432  1.00 25.99           O  
ATOM   2076  N   SER A 140      46.242   1.540 -55.624  1.00 24.49           N  
ATOM   2077  H   SER A 140      46.774   1.864 -56.419  1.00 24.49           H  
ATOM   2078  CA  SER A 140      45.920   2.569 -54.587  1.00 24.49           C  
ATOM   2079  HA  SER A 140      45.747   2.028 -53.657  1.00 24.49           H  
ATOM   2080  C   SER A 140      44.655   3.487 -54.706  1.00 24.49           C  
ATOM   2081  CB  SER A 140      47.174   3.410 -54.314  1.00 24.49           C  
ATOM   2082  HB2 SER A 140      47.922   2.783 -53.827  1.00 24.49           H  
ATOM   2083  HB3 SER A 140      46.927   4.236 -53.648  1.00 24.49           H  
ATOM   2084  O   SER A 140      43.734   3.312 -53.922  1.00 24.49           O  
ATOM   2085  OG  SER A 140      47.714   3.907 -55.529  1.00 24.49           O  
ATOM   2086  HG  SER A 140      48.521   3.413 -55.692  1.00 24.49           H  
ATOM   2087  N   GLY A 141      44.639   4.562 -55.527  1.00 22.66           N  
ATOM   2088  H   GLY A 141      45.405   4.576 -56.184  1.00 22.66           H  
ATOM   2089  CA  GLY A 141      44.178   5.920 -55.083  1.00 22.66           C  
ATOM   2090  HA2 GLY A 141      44.833   6.641 -55.571  1.00 22.66           H  
ATOM   2091  HA3 GLY A 141      44.415   5.987 -54.021  1.00 22.66           H  
ATOM   2092  C   GLY A 141      42.729   6.513 -55.208  1.00 22.66           C  
ATOM   2093  O   GLY A 141      42.137   6.812 -54.182  1.00 22.66           O  
ATOM   2094  N   THR A 142      42.260   6.984 -56.386  1.00 21.83           N  
ATOM   2095  H   THR A 142      42.629   6.556 -57.223  1.00 21.83           H  
ATOM   2096  CA  THR A 142      41.883   8.433 -56.571  1.00 21.83           C  
ATOM   2097  HA  THR A 142      42.394   8.941 -55.753  1.00 21.83           H  
ATOM   2098  C   THR A 142      40.437   9.027 -56.414  1.00 21.83           C  
ATOM   2099  CB  THR A 142      42.534   9.002 -57.843  1.00 21.83           C  
ATOM   2100  HB  THR A 142      42.060   9.945 -58.115  1.00 21.83           H  
ATOM   2101  O   THR A 142      40.166   9.610 -55.373  1.00 21.83           O  
ATOM   2102  CG2 THR A 142      44.027   9.275 -57.674  1.00 21.83           C  
ATOM   2103 HG21 THR A 142      44.436   9.687 -58.596  1.00 21.83           H  
ATOM   2104 HG22 THR A 142      44.551   8.353 -57.424  1.00 21.83           H  
ATOM   2105 HG23 THR A 142      44.175   9.998 -56.872  1.00 21.83           H  
ATOM   2106  OG1 THR A 142      42.403   8.087 -58.910  1.00 21.83           O  
ATOM   2107  HG1 THR A 142      42.876   8.445 -59.664  1.00 21.83           H  
ATOM   2108  N   GLY A 143      39.628   9.204 -57.487  1.00 20.37           N  
ATOM   2109  H   GLY A 143      39.835   8.649 -58.305  1.00 20.37           H  
ATOM   2110  CA  GLY A 143      38.595  10.299 -57.626  1.00 20.37           C  
ATOM   2111  HA2 GLY A 143      38.569  10.626 -58.666  1.00 20.37           H  
ATOM   2112  HA3 GLY A 143      38.896  11.153 -57.019  1.00 20.37           H  
ATOM   2113  C   GLY A 143      37.142   9.932 -57.215  1.00 20.37           C  
ATOM   2114  O   GLY A 143      36.975   8.885 -56.618  1.00 20.37           O  
ATOM   2115  N   ALA A 144      36.002  10.603 -57.499  1.00 20.87           N  
ATOM   2116  H   ALA A 144      35.217  10.061 -57.167  1.00 20.87           H  
ATOM   2117  CA  ALA A 144      35.551  11.962 -57.894  1.00 20.87           C  
ATOM   2118  HA  ALA A 144      36.216  12.704 -57.451  1.00 20.87           H  
ATOM   2119  C   ALA A 144      34.097  12.194 -57.327  1.00 20.87           C  
ATOM   2120  CB  ALA A 144      35.569  12.104 -59.425  1.00 20.87           C  
ATOM   2121  HB1 ALA A 144      35.242  13.103 -59.711  1.00 20.87           H  
ATOM   2122  HB2 ALA A 144      36.579  11.939 -59.799  1.00 20.87           H  
ATOM   2123  HB3 ALA A 144      34.899  11.367 -59.868  1.00 20.87           H  
ATOM   2124  O   ALA A 144      33.459  11.231 -56.917  1.00 20.87           O  
ATOM   2125  N   ASN A 145      33.562  13.434 -57.304  1.00 21.74           N  
ATOM   2126  H   ASN A 145      34.054  14.136 -57.838  1.00 21.74           H  
ATOM   2127  CA  ASN A 145      32.710  13.994 -56.213  1.00 21.74           C  
ATOM   2128  HA  ASN A 145      32.567  13.232 -55.447  1.00 21.74           H  
ATOM   2129  C   ASN A 145      31.275  14.549 -56.570  1.00 21.74           C  
ATOM   2130  CB  ASN A 145      33.607  15.126 -55.635  1.00 21.74           C  
ATOM   2131  HB2 ASN A 145      33.622  15.960 -56.336  1.00 21.74           H  
ATOM   2132  HB3 ASN A 145      34.628  14.759 -55.524  1.00 21.74           H  
ATOM   2133  O   ASN A 145      31.016  15.707 -56.249  1.00 21.74           O  
ATOM   2134  CG  ASN A 145      33.220  15.651 -54.264  1.00 21.74           C  
ATOM   2135  ND2 ASN A 145      33.561  16.882 -53.955  1.00 21.74           N  
ATOM   2136 HD21 ASN A 145      33.907  17.517 -54.660  1.00 21.74           H  
ATOM   2137 HD22 ASN A 145      33.242  17.183 -53.045  1.00 21.74           H  
ATOM   2138  OD1 ASN A 145      32.705  14.948 -53.422  1.00 21.74           O  
ATOM   2139  N   PRO A 146      30.369  13.877 -57.316  1.00 22.21           N  
ATOM   2140  CA  PRO A 146      29.231  14.559 -57.986  1.00 22.21           C  
ATOM   2141  HA  PRO A 146      29.620  15.461 -58.458  1.00 22.21           H  
ATOM   2142  C   PRO A 146      28.034  15.048 -57.105  1.00 22.21           C  
ATOM   2143  CB  PRO A 146      28.822  13.612 -59.118  1.00 22.21           C  
ATOM   2144  HB2 PRO A 146      29.405  13.842 -60.010  1.00 22.21           H  
ATOM   2145  HB3 PRO A 146      27.757  13.657 -59.345  1.00 22.21           H  
ATOM   2146  O   PRO A 146      28.017  14.849 -55.898  1.00 22.21           O  
ATOM   2147  CG  PRO A 146      29.220  12.234 -58.596  1.00 22.21           C  
ATOM   2148  HG2 PRO A 146      28.428  11.852 -57.951  1.00 22.21           H  
ATOM   2149  HG3 PRO A 146      29.418  11.534 -59.407  1.00 22.21           H  
ATOM   2150  CD  PRO A 146      30.469  12.495 -57.755  1.00 22.21           C  
ATOM   2151  HD2 PRO A 146      31.352  12.369 -58.381  1.00 22.21           H  
ATOM   2152  HD3 PRO A 146      30.508  11.814 -56.905  1.00 22.21           H  
ATOM   2153  N   SER A 147      27.062  15.731 -57.753  1.00 21.11           N  
ATOM   2154  H   SER A 147      27.051  15.620 -58.756  1.00 21.11           H  
ATOM   2155  CA  SER A 147      26.160  16.843 -57.320  1.00 21.11           C  
ATOM   2156  HA  SER A 147      26.707  17.471 -56.617  1.00 21.11           H  
ATOM   2157  C   SER A 147      24.787  16.519 -56.665  1.00 21.11           C  
ATOM   2158  CB  SER A 147      25.878  17.664 -58.592  1.00 21.11           C  
ATOM   2159  HB2 SER A 147      26.805  18.140 -58.913  1.00 21.11           H  
ATOM   2160  HB3 SER A 147      25.145  18.445 -58.387  1.00 21.11           H  
ATOM   2161  O   SER A 147      24.298  15.405 -56.815  1.00 21.11           O  
ATOM   2162  OG  SER A 147      25.413  16.828 -59.643  1.00 21.11           O  
ATOM   2163  HG  SER A 147      24.492  16.612 -59.474  1.00 21.11           H  
ATOM   2164  N   GLY A 148      24.133  17.510 -56.005  1.00 26.83           N  
ATOM   2165  H   GLY A 148      24.549  18.429 -55.979  1.00 26.83           H  
ATOM   2166  CA  GLY A 148      22.856  17.367 -55.253  1.00 26.83           C  
ATOM   2167  HA2 GLY A 148      22.474  16.355 -55.387  1.00 26.83           H  
ATOM   2168  HA3 GLY A 148      23.067  17.485 -54.190  1.00 26.83           H  
ATOM   2169  C   GLY A 148      21.711  18.353 -55.599  1.00 26.83           C  
ATOM   2170  O   GLY A 148      21.813  19.534 -55.286  1.00 26.83           O  
ATOM   2171  N   ASP A 149      20.626  17.852 -56.205  1.00 27.01           N  
ATOM   2172  H   ASP A 149      20.603  16.856 -56.369  1.00 27.01           H  
ATOM   2173  CA  ASP A 149      19.512  18.627 -56.819  1.00 27.01           C  
ATOM   2174  HA  ASP A 149      19.941  19.526 -57.260  1.00 27.01           H  
ATOM   2175  C   ASP A 149      18.392  19.149 -55.843  1.00 27.01           C  
ATOM   2176  CB  ASP A 149      18.938  17.784 -57.985  1.00 27.01           C  
ATOM   2177  HB2 ASP A 149      18.683  16.792 -57.613  1.00 27.01           H  
ATOM   2178  HB3 ASP A 149      18.015  18.247 -58.334  1.00 27.01           H  
ATOM   2179  O   ASP A 149      18.425  18.851 -54.652  1.00 27.01           O  
ATOM   2180  CG  ASP A 149      19.863  17.655 -59.212  1.00 27.01           C  
ATOM   2181  OD1 ASP A 149      20.651  18.592 -59.476  1.00 27.01           O  
ATOM   2182  OD2 ASP A 149      19.761  16.620 -59.911  1.00 27.01           O  
ATOM   2183  N   ASP A 150      17.412  19.939 -56.356  1.00 29.72           N  
ATOM   2184  H   ASP A 150      17.360  19.924 -57.364  1.00 29.72           H  
ATOM   2185  CA  ASP A 150      16.713  21.136 -55.765  1.00 29.72           C  
ATOM   2186  HA  ASP A 150      17.305  21.470 -54.913  1.00 29.72           H  
ATOM   2187  C   ASP A 150      15.217  20.997 -55.259  1.00 29.72           C  
ATOM   2188  CB  ASP A 150      16.822  22.219 -56.873  1.00 29.72           C  
ATOM   2189  HB2 ASP A 150      17.789  22.118 -57.365  1.00 29.72           H  
ATOM   2190  HB3 ASP A 150      16.058  22.024 -57.625  1.00 29.72           H  
ATOM   2191  O   ASP A 150      14.485  20.113 -55.704  1.00 29.72           O  
ATOM   2192  CG  ASP A 150      16.717  23.684 -56.429  1.00 29.72           C  
ATOM   2193  OD1 ASP A 150      16.485  23.926 -55.224  1.00 29.72           O  
ATOM   2194  OD2 ASP A 150      16.882  24.555 -57.314  1.00 29.72           O  
ATOM   2195  N   LEU A 151      14.736  21.915 -54.376  1.00 31.86           N  
ATOM   2196  H   LEU A 151      15.344  22.716 -54.288  1.00 31.86           H  
ATOM   2197  CA  LEU A 151      13.597  21.884 -53.388  1.00 31.86           C  
ATOM   2198  HA  LEU A 151      13.232  20.858 -53.340  1.00 31.86           H  
ATOM   2199  C   LEU A 151      12.328  22.780 -53.699  1.00 31.86           C  
ATOM   2200  CB  LEU A 151      14.218  22.260 -51.998  1.00 31.86           C  
ATOM   2201  HB2 LEU A 151      15.184  22.730 -52.181  1.00 31.86           H  
ATOM   2202  HB3 LEU A 151      13.631  23.035 -51.505  1.00 31.86           H  
ATOM   2203  O   LEU A 151      11.609  23.180 -52.786  1.00 31.86           O  
ATOM   2204  CG  LEU A 151      14.434  21.120 -50.980  1.00 31.86           C  
ATOM   2205  HG  LEU A 151      14.768  20.225 -51.505  1.00 31.86           H  
ATOM   2206  CD1 LEU A 151      15.509  21.517 -49.962  1.00 31.86           C  
ATOM   2207 HD11 LEU A 151      15.211  22.425 -49.438  1.00 31.86           H  
ATOM   2208 HD12 LEU A 151      15.651  20.710 -49.243  1.00 31.86           H  
ATOM   2209 HD13 LEU A 151      16.453  21.690 -50.480  1.00 31.86           H  
ATOM   2210  CD2 LEU A 151      13.161  20.801 -50.191  1.00 31.86           C  
ATOM   2211 HD21 LEU A 151      13.345  19.972 -49.507  1.00 31.86           H  
ATOM   2212 HD22 LEU A 151      12.836  21.676 -49.628  1.00 31.86           H  
ATOM   2213 HD23 LEU A 151      12.369  20.517 -50.884  1.00 31.86           H  
ATOM   2214  N   GLY A 152      12.046  23.143 -54.961  1.00 35.37           N  
ATOM   2215  H   GLY A 152      12.623  22.681 -55.650  1.00 35.37           H  
ATOM   2216  CA  GLY A 152      11.458  24.445 -55.403  1.00 35.37           C  
ATOM   2217  HA2 GLY A 152      11.566  24.475 -56.487  1.00 35.37           H  
ATOM   2218  HA3 GLY A 152      12.121  25.220 -55.019  1.00 35.37           H  
ATOM   2219  C   GLY A 152      10.006  24.962 -55.118  1.00 35.37           C  
ATOM   2220  O   GLY A 152       9.864  26.020 -54.510  1.00 35.37           O  
ATOM   2221  N   GLU A 153       8.928  24.421 -55.716  1.00 40.01           N  
ATOM   2222  H   GLU A 153       9.049  23.526 -56.169  1.00 40.01           H  
ATOM   2223  CA  GLU A 153       7.705  25.205 -56.105  1.00 40.01           C  
ATOM   2224  HA  GLU A 153       8.043  26.227 -56.280  1.00 40.01           H  
ATOM   2225  C   GLU A 153       6.560  25.390 -55.046  1.00 40.01           C  
ATOM   2226  CB  GLU A 153       7.164  24.713 -57.475  1.00 40.01           C  
ATOM   2227  HB2 GLU A 153       6.912  23.655 -57.399  1.00 40.01           H  
ATOM   2228  HB3 GLU A 153       6.256  25.268 -57.710  1.00 40.01           H  
ATOM   2229  O   GLU A 153       5.378  25.319 -55.382  1.00 40.01           O  
ATOM   2230  CG  GLU A 153       8.126  24.929 -58.661  1.00 40.01           C  
ATOM   2231  HG2 GLU A 153       8.995  24.284 -58.532  1.00 40.01           H  
ATOM   2232  HG3 GLU A 153       8.472  25.962 -58.634  1.00 40.01           H  
ATOM   2233  CD  GLU A 153       7.487  24.650 -60.041  1.00 40.01           C  
ATOM   2234  OE1 GLU A 153       7.983  25.230 -61.037  1.00 40.01           O  
ATOM   2235  OE2 GLU A 153       6.517  23.861 -60.119  1.00 40.01           O  
ATOM   2236  N   ALA A 154       6.888  25.674 -53.778  1.00 36.03           N  
ATOM   2237  H   ALA A 154       7.875  25.786 -53.596  1.00 36.03           H  
ATOM   2238  CA  ALA A 154       6.016  25.575 -52.579  1.00 36.03           C  
ATOM   2239  HA  ALA A 154       5.471  24.633 -52.631  1.00 36.03           H  
ATOM   2240  C   ALA A 154       4.964  26.700 -52.318  1.00 36.03           C  
ATOM   2241  CB  ALA A 154       6.990  25.495 -51.392  1.00 36.03           C  
ATOM   2242  HB1 ALA A 154       7.596  26.399 -51.339  1.00 36.03           H  
ATOM   2243  HB2 ALA A 154       7.638  24.626 -51.502  1.00 36.03           H  
ATOM   2244  HB3 ALA A 154       6.428  25.392 -50.463  1.00 36.03           H  
ATOM   2245  O   ALA A 154       5.306  27.795 -51.874  1.00 36.03           O  
ATOM   2246  N   GLY A 155       3.658  26.473 -52.494  1.00 43.30           N  
ATOM   2247  H   GLY A 155       3.386  25.514 -52.657  1.00 43.30           H  
ATOM   2248  CA  GLY A 155       2.620  27.488 -52.205  1.00 43.30           C  
ATOM   2249  HA2 GLY A 155       2.987  28.467 -52.516  1.00 43.30           H  
ATOM   2250  HA3 GLY A 155       1.741  27.259 -52.809  1.00 43.30           H  
ATOM   2251  C   GLY A 155       2.162  27.578 -50.733  1.00 43.30           C  
ATOM   2252  O   GLY A 155       2.086  26.576 -50.039  1.00 43.30           O  
ATOM   2253  N   VAL A 156       1.747  28.770 -50.264  1.00 37.32           N  
ATOM   2254  H   VAL A 156       1.805  29.550 -50.903  1.00 37.32           H  
ATOM   2255  CA  VAL A 156       1.490  29.087 -48.829  1.00 37.32           C  
ATOM   2256  HA  VAL A 156       2.450  29.084 -48.312  1.00 37.32           H  
ATOM   2257  C   VAL A 156       0.610  28.088 -48.072  1.00 37.32           C  
ATOM   2258  CB  VAL A 156       0.863  30.492 -48.667  1.00 37.32           C  
ATOM   2259  HB  VAL A 156      -0.034  30.553 -49.283  1.00 37.32           H  
ATOM   2260  O   VAL A 156       0.952  27.724 -46.948  1.00 37.32           O  
ATOM   2261  CG1 VAL A 156       0.476  30.838 -47.219  1.00 37.32           C  
ATOM   2262 HG11 VAL A 156       1.326  30.681 -46.555  1.00 37.32           H  
ATOM   2263 HG12 VAL A 156       0.146  31.875 -47.154  1.00 37.32           H  
ATOM   2264 HG13 VAL A 156      -0.353  30.211 -46.890  1.00 37.32           H  
ATOM   2265  CG2 VAL A 156       1.843  31.575 -49.140  1.00 37.32           C  
ATOM   2266 HG21 VAL A 156       2.755  31.533 -48.546  1.00 37.32           H  
ATOM   2267 HG22 VAL A 156       1.387  32.559 -49.031  1.00 37.32           H  
ATOM   2268 HG23 VAL A 156       2.094  31.428 -50.191  1.00 37.32           H  
ATOM   2269  N   ASP A 157      -0.512  27.663 -48.652  1.00 37.20           N  
ATOM   2270  H   ASP A 157      -0.744  27.983 -49.581  1.00 37.20           H  
ATOM   2271  CA  ASP A 157      -1.486  26.825 -47.943  1.00 37.20           C  
ATOM   2272  HA  ASP A 157      -1.702  27.296 -46.985  1.00 37.20           H  
ATOM   2273  C   ASP A 157      -0.919  25.421 -47.569  1.00 37.20           C  
ATOM   2274  CB  ASP A 157      -2.808  26.816 -48.741  1.00 37.20           C  
ATOM   2275  HB2 ASP A 157      -2.599  26.584 -49.786  1.00 37.20           H  
ATOM   2276  HB3 ASP A 157      -3.435  26.017 -48.346  1.00 37.20           H  
ATOM   2277  O   ASP A 157      -1.484  24.713 -46.750  1.00 37.20           O  
ATOM   2278  CG  ASP A 157      -3.639  28.113 -48.642  1.00 37.20           C  
ATOM   2279  OD1 ASP A 157      -3.568  28.810 -47.604  1.00 37.20           O  
ATOM   2280  OD2 ASP A 157      -4.357  28.418 -49.626  1.00 37.20           O  
ATOM   2281  N   GLU A 158       0.280  25.045 -48.034  1.00 39.41           N  
ATOM   2282  H   GLU A 158       0.749  25.682 -48.662  1.00 39.41           H  
ATOM   2283  CA  GLU A 158       1.041  23.852 -47.625  1.00 39.41           C  
ATOM   2284  HA  GLU A 158       0.413  22.974 -47.777  1.00 39.41           H  
ATOM   2285  C   GLU A 158       1.527  23.795 -46.156  1.00 39.41           C  
ATOM   2286  CB  GLU A 158       2.281  23.737 -48.525  1.00 39.41           C  
ATOM   2287  HB2 GLU A 158       2.928  22.949 -48.140  1.00 39.41           H  
ATOM   2288  HB3 GLU A 158       2.828  24.677 -48.459  1.00 39.41           H  
ATOM   2289  O   GLU A 158       1.255  22.808 -45.463  1.00 39.41           O  
ATOM   2290  CG  GLU A 158       1.956  23.401 -49.989  1.00 39.41           C  
ATOM   2291  HG2 GLU A 158       1.107  23.998 -50.323  1.00 39.41           H  
ATOM   2292  HG3 GLU A 158       1.656  22.355 -50.044  1.00 39.41           H  
ATOM   2293  CD  GLU A 158       3.133  23.660 -50.943  1.00 39.41           C  
ATOM   2294  OE1 GLU A 158       2.963  23.366 -52.148  1.00 39.41           O  
ATOM   2295  OE2 GLU A 158       4.185  24.163 -50.500  1.00 39.41           O  
ATOM   2296  N   LEU A 159       2.333  24.756 -45.672  1.00 38.28           N  
ATOM   2297  H   LEU A 159       2.512  25.565 -46.249  1.00 38.28           H  
ATOM   2298  CA  LEU A 159       3.117  24.546 -44.433  1.00 38.28           C  
ATOM   2299  HA  LEU A 159       3.412  23.497 -44.439  1.00 38.28           H  
ATOM   2300  C   LEU A 159       2.302  24.718 -43.148  1.00 38.28           C  
ATOM   2301  CB  LEU A 159       4.428  25.365 -44.433  1.00 38.28           C  
ATOM   2302  HB2 LEU A 159       4.633  25.640 -45.467  1.00 38.28           H  
ATOM   2303  HB3 LEU A 159       4.291  26.292 -43.876  1.00 38.28           H  
ATOM   2304  O   LEU A 159       2.740  24.247 -42.110  1.00 38.28           O  
ATOM   2305  CG  LEU A 159       5.675  24.604 -43.902  1.00 38.28           C  
ATOM   2306  HG  LEU A 159       5.643  23.571 -44.250  1.00 38.28           H  
ATOM   2307  CD1 LEU A 159       6.933  25.246 -44.489  1.00 38.28           C  
ATOM   2308 HD11 LEU A 159       7.004  26.288 -44.179  1.00 38.28           H  
ATOM   2309 HD12 LEU A 159       6.900  25.192 -45.577  1.00 38.28           H  
ATOM   2310 HD13 LEU A 159       7.818  24.705 -44.153  1.00 38.28           H  
ATOM   2311  CD2 LEU A 159       5.860  24.605 -42.379  1.00 38.28           C  
ATOM   2312 HD21 LEU A 159       5.771  25.618 -41.988  1.00 38.28           H  
ATOM   2313 HD22 LEU A 159       5.112  23.967 -41.907  1.00 38.28           H  
ATOM   2314 HD23 LEU A 159       6.837  24.199 -42.118  1.00 38.28           H  
ATOM   2315  N   LEU A 160       1.093  25.284 -43.170  1.00 37.83           N  
ATOM   2316  H   LEU A 160       0.716  25.617 -44.046  1.00 37.83           H  
ATOM   2317  CA  LEU A 160       0.242  25.196 -41.971  1.00 37.83           C  
ATOM   2318  HA  LEU A 160       0.768  25.650 -41.131  1.00 37.83           H  
ATOM   2319  C   LEU A 160      -0.031  23.746 -41.558  1.00 37.83           C  
ATOM   2320  CB  LEU A 160      -1.100  25.901 -42.217  1.00 37.83           C  
ATOM   2321  HB2 LEU A 160      -1.873  25.423 -41.615  1.00 37.83           H  
ATOM   2322  HB3 LEU A 160      -1.384  25.775 -43.261  1.00 37.83           H  
ATOM   2323  O   LEU A 160      -0.238  23.452 -40.383  1.00 37.83           O  
ATOM   2324  CG  LEU A 160      -1.085  27.392 -41.858  1.00 37.83           C  
ATOM   2325  HG  LEU A 160      -0.268  27.890 -42.380  1.00 37.83           H  
ATOM   2326  CD1 LEU A 160      -2.408  28.018 -42.298  1.00 37.83           C  
ATOM   2327 HD11 LEU A 160      -3.245  27.532 -41.796  1.00 37.83           H  
ATOM   2328 HD12 LEU A 160      -2.525  27.894 -43.375  1.00 37.83           H  
ATOM   2329 HD13 LEU A 160      -2.409  29.085 -42.075  1.00 37.83           H  
ATOM   2330  CD2 LEU A 160      -0.943  27.628 -40.347  1.00 37.83           C  
ATOM   2331 HD21 LEU A 160       0.039  27.298 -40.006  1.00 37.83           H  
ATOM   2332 HD22 LEU A 160      -1.036  28.693 -40.136  1.00 37.83           H  
ATOM   2333 HD23 LEU A 160      -1.714  27.074 -39.812  1.00 37.83           H  
ATOM   2334  N   GLU A 161      -0.097  22.856 -42.539  1.00 38.51           N  
ATOM   2335  H   GLU A 161       0.085  23.172 -43.481  1.00 38.51           H  
ATOM   2336  CA  GLU A 161      -0.566  21.510 -42.341  1.00 38.51           C  
ATOM   2337  HA  GLU A 161      -1.223  21.479 -41.472  1.00 38.51           H  
ATOM   2338  C   GLU A 161       0.586  20.533 -42.069  1.00 38.51           C  
ATOM   2339  CB  GLU A 161      -1.401  21.229 -43.575  1.00 38.51           C  
ATOM   2340  HB2 GLU A 161      -2.123  22.033 -43.720  1.00 38.51           H  
ATOM   2341  HB3 GLU A 161      -0.739  21.232 -44.442  1.00 38.51           H  
ATOM   2342  O   GLU A 161       0.406  19.614 -41.279  1.00 38.51           O  
ATOM   2343  CG  GLU A 161      -2.168  19.942 -43.429  1.00 38.51           C  
ATOM   2344  HG2 GLU A 161      -3.018  20.099 -42.765  1.00 38.51           H  
ATOM   2345  HG3 GLU A 161      -1.530  19.186 -42.973  1.00 38.51           H  
ATOM   2346  CD  GLU A 161      -2.618  19.437 -44.784  1.00 38.51           C  
ATOM   2347  OE1 GLU A 161      -3.421  18.525 -44.696  1.00 38.51           O  
ATOM   2348  OE2 GLU A 161      -2.042  19.730 -45.866  1.00 38.51           O  
ATOM   2349  N   ALA A 162       1.782  20.697 -42.651  1.00 36.39           N  
ATOM   2350  H   ALA A 162       1.913  21.539 -43.193  1.00 36.39           H  
ATOM   2351  CA  ALA A 162       2.998  20.095 -42.061  1.00 36.39           C  
ATOM   2352  HA  ALA A 162       2.935  19.007 -42.107  1.00 36.39           H  
ATOM   2353  C   ALA A 162       3.131  20.515 -40.577  1.00 36.39           C  
ATOM   2354  CB  ALA A 162       4.208  20.549 -42.881  1.00 36.39           C  
ATOM   2355  HB1 ALA A 162       4.306  21.633 -42.823  1.00 36.39           H  
ATOM   2356  HB2 ALA A 162       4.087  20.254 -43.923  1.00 36.39           H  
ATOM   2357  HB3 ALA A 162       5.116  20.093 -42.487  1.00 36.39           H  
ATOM   2358  O   ALA A 162       2.462  21.469 -40.214  1.00 36.39           O  
ATOM   2359  N   LEU A 163       3.939  19.845 -39.727  1.00 39.51           N  
ATOM   2360  H   LEU A 163       4.517  19.117 -40.122  1.00 39.51           H  
ATOM   2361  CA  LEU A 163       4.262  20.244 -38.325  1.00 39.51           C  
ATOM   2362  HA  LEU A 163       4.299  19.354 -37.697  1.00 39.51           H  
ATOM   2363  C   LEU A 163       3.211  21.202 -37.681  1.00 39.51           C  
ATOM   2364  CB  LEU A 163       5.675  20.886 -38.328  1.00 39.51           C  
ATOM   2365  HB2 LEU A 163       5.760  21.617 -37.524  1.00 39.51           H  
ATOM   2366  HB3 LEU A 163       5.787  21.449 -39.255  1.00 39.51           H  
ATOM   2367  O   LEU A 163       3.469  22.377 -37.476  1.00 39.51           O  
ATOM   2368  CG  LEU A 163       6.859  19.920 -38.173  1.00 39.51           C  
ATOM   2369  HG  LEU A 163       6.625  19.014 -38.732  1.00 39.51           H  
ATOM   2370  CD1 LEU A 163       8.112  20.541 -38.783  1.00 39.51           C  
ATOM   2371 HD11 LEU A 163       8.974  19.901 -38.595  1.00 39.51           H  
ATOM   2372 HD12 LEU A 163       7.989  20.636 -39.862  1.00 39.51           H  
ATOM   2373 HD13 LEU A 163       8.303  21.519 -38.341  1.00 39.51           H  
ATOM   2374  CD2 LEU A 163       7.124  19.662 -36.681  1.00 39.51           C  
ATOM   2375 HD21 LEU A 163       7.998  19.023 -36.561  1.00 39.51           H  
ATOM   2376 HD22 LEU A 163       7.348  20.602 -36.176  1.00 39.51           H  
ATOM   2377 HD23 LEU A 163       6.270  19.177 -36.208  1.00 39.51           H  
ATOM   2378  N   GLY A 164       1.922  20.873 -37.592  1.00 37.62           N  
ATOM   2379  H   GLY A 164       1.347  21.643 -37.905  1.00 37.62           H  
ATOM   2380  CA  GLY A 164       1.266  19.968 -36.651  1.00 37.62           C  
ATOM   2381  HA2 GLY A 164       1.593  20.175 -35.632  1.00 37.62           H  
ATOM   2382  HA3 GLY A 164       0.197  20.177 -36.691  1.00 37.62           H  
ATOM   2383  C   GLY A 164       1.424  18.478 -36.899  1.00 37.62           C  
ATOM   2384  O   GLY A 164       1.330  17.710 -35.954  1.00 37.62           O  
ATOM   2385  N   ARG A 165       1.717  18.066 -38.133  1.00 36.15           N  
ATOM   2386  H   ARG A 165       1.746  18.784 -38.843  1.00 36.15           H  
ATOM   2387  CA  ARG A 165       1.871  16.659 -38.562  1.00 36.15           C  
ATOM   2388  HA  ARG A 165       0.932  16.125 -38.422  1.00 36.15           H  
ATOM   2389  C   ARG A 165       2.920  15.825 -37.828  1.00 36.15           C  
ATOM   2390  CB  ARG A 165       2.275  16.674 -40.034  1.00 36.15           C  
ATOM   2391  HB2 ARG A 165       2.911  15.816 -40.253  1.00 36.15           H  
ATOM   2392  HB3 ARG A 165       2.850  17.571 -40.266  1.00 36.15           H  
ATOM   2393  O   ARG A 165       2.768  14.616 -37.727  1.00 36.15           O  
ATOM   2394  CG  ARG A 165       1.063  16.570 -40.926  1.00 36.15           C  
ATOM   2395  HG2 ARG A 165       0.293  17.292 -40.650  1.00 36.15           H  
ATOM   2396  HG3 ARG A 165       0.711  15.559 -40.723  1.00 36.15           H  
ATOM   2397  CD  ARG A 165       1.504  16.693 -42.395  1.00 36.15           C  
ATOM   2398  HD2 ARG A 165       1.493  15.714 -42.872  1.00 36.15           H  
ATOM   2399  HD3 ARG A 165       2.553  16.986 -42.428  1.00 36.15           H  
ATOM   2400  NE  ARG A 165       0.747  17.714 -43.132  1.00 36.15           N  
ATOM   2401  HE  ARG A 165       0.389  18.455 -42.546  1.00 36.15           H  
ATOM   2402  NH1 ARG A 165       0.690  16.946 -45.293  1.00 36.15           N  
ATOM   2403 HH11 ARG A 165       0.611  16.002 -44.942  1.00 36.15           H  
ATOM   2404 HH12 ARG A 165       0.589  17.166 -46.274  1.00 36.15           H  
ATOM   2405  NH2 ARG A 165       0.400  19.073 -44.923  1.00 36.15           N  
ATOM   2406 HH21 ARG A 165       0.556  19.886 -44.343  1.00 36.15           H  
ATOM   2407 HH22 ARG A 165      -0.316  19.179 -45.628  1.00 36.15           H  
ATOM   2408  CZ  ARG A 165       0.610  17.900 -44.428  1.00 36.15           C  
ATOM   2409  N   GLU A 166       3.987  16.479 -37.398  1.00 32.85           N  
ATOM   2410  H   GLU A 166       4.044  17.458 -37.637  1.00 32.85           H  
ATOM   2411  CA  GLU A 166       5.097  15.936 -36.610  1.00 32.85           C  
ATOM   2412  HA  GLU A 166       5.042  14.849 -36.548  1.00 32.85           H  
ATOM   2413  C   GLU A 166       5.066  16.486 -35.178  1.00 32.85           C  
ATOM   2414  CB  GLU A 166       6.379  16.320 -37.358  1.00 32.85           C  
ATOM   2415  HB2 GLU A 166       6.363  15.822 -38.327  1.00 32.85           H  
ATOM   2416  HB3 GLU A 166       6.280  17.390 -37.545  1.00 32.85           H  
ATOM   2417  O   GLU A 166       5.703  15.917 -34.313  1.00 32.85           O  
ATOM   2418  CG  GLU A 166       7.753  16.063 -36.711  1.00 32.85           C  
ATOM   2419  HG2 GLU A 166       7.778  16.526 -35.724  1.00 32.85           H  
ATOM   2420  HG3 GLU A 166       7.883  14.987 -36.596  1.00 32.85           H  
ATOM   2421  CD  GLU A 166       8.911  16.651 -37.544  1.00 32.85           C  
ATOM   2422  OE1 GLU A 166      10.068  16.240 -37.337  1.00 32.85           O  
ATOM   2423  OE2 GLU A 166       8.631  17.498 -38.423  1.00 32.85           O  
ATOM   2424  N   LEU A 167       4.284  17.533 -34.870  1.00 31.24           N  
ATOM   2425  H   LEU A 167       3.609  17.846 -35.554  1.00 31.24           H  
ATOM   2426  CA  LEU A 167       4.289  18.183 -33.542  1.00 31.24           C  
ATOM   2427  HA  LEU A 167       5.327  18.316 -33.237  1.00 31.24           H  
ATOM   2428  C   LEU A 167       3.661  17.324 -32.423  1.00 31.24           C  
ATOM   2429  CB  LEU A 167       3.605  19.565 -33.610  1.00 31.24           C  
ATOM   2430  HB2 LEU A 167       2.586  19.417 -33.967  1.00 31.24           H  
ATOM   2431  HB3 LEU A 167       3.528  19.954 -32.595  1.00 31.24           H  
ATOM   2432  O   LEU A 167       3.529  17.791 -31.295  1.00 31.24           O  
ATOM   2433  CG  LEU A 167       4.313  20.642 -34.448  1.00 31.24           C  
ATOM   2434  HG  LEU A 167       4.418  20.294 -35.476  1.00 31.24           H  
ATOM   2435  CD1 LEU A 167       3.507  21.945 -34.433  1.00 31.24           C  
ATOM   2436 HD11 LEU A 167       3.421  22.309 -33.410  1.00 31.24           H  
ATOM   2437 HD12 LEU A 167       2.506  21.812 -34.844  1.00 31.24           H  
ATOM   2438 HD13 LEU A 167       4.026  22.698 -35.025  1.00 31.24           H  
ATOM   2439  CD2 LEU A 167       5.682  21.009 -33.877  1.00 31.24           C  
ATOM   2440 HD21 LEU A 167       5.593  21.323 -32.838  1.00 31.24           H  
ATOM   2441 HD22 LEU A 167       6.347  20.147 -33.916  1.00 31.24           H  
ATOM   2442 HD23 LEU A 167       6.133  21.809 -34.464  1.00 31.24           H  
ATOM   2443  N   ASP A 168       3.243  16.103 -32.767  1.00 30.72           N  
ATOM   2444  H   ASP A 168       3.406  15.848 -33.731  1.00 30.72           H  
ATOM   2445  CA  ASP A 168       2.850  15.012 -31.873  1.00 30.72           C  
ATOM   2446  HA  ASP A 168       2.915  15.378 -30.848  1.00 30.72           H  
ATOM   2447  C   ASP A 168       3.817  13.791 -31.929  1.00 30.72           C  
ATOM   2448  CB  ASP A 168       1.382  14.624 -32.174  1.00 30.72           C  
ATOM   2449  HB2 ASP A 168       1.217  13.571 -31.944  1.00 30.72           H  
ATOM   2450  HB3 ASP A 168       1.195  14.734 -33.242  1.00 30.72           H  
ATOM   2451  O   ASP A 168       3.470  12.747 -31.367  1.00 30.72           O  
ATOM   2452  CG  ASP A 168       0.332  15.418 -31.382  1.00 30.72           C  
ATOM   2453  OD1 ASP A 168       0.553  15.711 -30.180  1.00 30.72           O  
ATOM   2454  OD2 ASP A 168      -0.761  15.630 -31.945  1.00 30.72           O  
ATOM   2455  N   GLY A 169       4.980  13.913 -32.593  1.00 30.79           N  
ATOM   2456  H   GLY A 169       5.147  14.818 -33.009  1.00 30.79           H  
ATOM   2457  CA  GLY A 169       6.217  13.129 -32.435  1.00 30.79           C  
ATOM   2458  HA2 GLY A 169       5.977  12.070 -32.339  1.00 30.79           H  
ATOM   2459  HA3 GLY A 169       6.854  13.273 -33.308  1.00 30.79           H  
ATOM   2460  C   GLY A 169       6.987  13.566 -31.177  1.00 30.79           C  
ATOM   2461  O   GLY A 169       6.523  13.219 -30.096  1.00 30.79           O  
ATOM   2462  N   ASP A 170       8.106  14.304 -31.327  1.00 24.89           N  
ATOM   2463  H   ASP A 170       8.373  14.574 -32.263  1.00 24.89           H  
ATOM   2464  CA  ASP A 170       8.965  14.869 -30.244  1.00 24.89           C  
ATOM   2465  HA  ASP A 170       9.512  14.054 -29.770  1.00 24.89           H  
ATOM   2466  C   ASP A 170       8.195  15.565 -29.094  1.00 24.89           C  
ATOM   2467  CB  ASP A 170      10.006  15.867 -30.841  1.00 24.89           C  
ATOM   2468  HB2 ASP A 170       9.568  16.350 -31.715  1.00 24.89           H  
ATOM   2469  HB3 ASP A 170      10.176  16.657 -30.109  1.00 24.89           H  
ATOM   2470  O   ASP A 170       7.273  16.371 -29.374  1.00 24.89           O  
ATOM   2471  CG  ASP A 170      11.406  15.324 -31.218  1.00 24.89           C  
ATOM   2472  OD1 ASP A 170      11.703  14.130 -30.976  1.00 24.89           O  
ATOM   2473  OD2 ASP A 170      12.202  16.133 -31.756  1.00 24.89           O  
ATOM   2474  OXT ASP A 170       8.572  15.312 -27.925  1.00 24.89           O  
TER    2475      ASP A 170                                                       
ATOM   2475  N   MET B   1     -13.786  34.218 -44.077  1.00 74.23           N  
ATOM   2476  H   MET B   1     -13.573  34.725 -44.924  1.00 74.23           H  
ATOM   2477  H2  MET B   1     -13.706  34.841 -43.285  1.00 74.23           H  
ATOM   2478  H3  MET B   1     -14.718  33.833 -44.140  1.00 74.23           H  
ATOM   2479  CA  MET B   1     -12.826  33.123 -43.935  1.00 74.23           C  
ATOM   2480  HA  MET B   1     -11.835  33.573 -43.983  1.00 74.23           H  
ATOM   2481  C   MET B   1     -12.987  32.149 -45.076  1.00 74.23           C  
ATOM   2482  CB  MET B   1     -12.945  32.365 -42.617  1.00 74.23           C  
ATOM   2483  HB2 MET B   1     -13.991  32.294 -42.319  1.00 74.23           H  
ATOM   2484  HB3 MET B   1     -12.556  31.357 -42.759  1.00 74.23           H  
ATOM   2485  O   MET B   1     -14.125  31.795 -45.388  1.00 74.23           O  
ATOM   2486  CG  MET B   1     -12.127  32.998 -41.500  1.00 74.23           C  
ATOM   2487  HG2 MET B   1     -11.076  33.045 -41.784  1.00 74.23           H  
ATOM   2488  HG3 MET B   1     -12.487  34.010 -41.317  1.00 74.23           H  
ATOM   2489  SD  MET B   1     -12.299  32.024 -39.993  1.00 74.23           S  
ATOM   2490  CE  MET B   1     -12.307  33.342 -38.754  1.00 74.23           C  
ATOM   2491  HE1 MET B   1     -13.170  33.992 -38.902  1.00 74.23           H  
ATOM   2492  HE2 MET B   1     -11.385  33.918 -38.827  1.00 74.23           H  
ATOM   2493  HE3 MET B   1     -12.356  32.894 -37.762  1.00 74.23           H  
ATOM   2494  N   THR B   2     -11.886  31.730 -45.683  1.00 85.02           N  
ATOM   2495  H   THR B   2     -10.997  32.060 -45.336  1.00 85.02           H  
ATOM   2496  CA  THR B   2     -11.862  30.561 -46.565  1.00 85.02           C  
ATOM   2497  HA  THR B   2     -12.617  30.688 -47.341  1.00 85.02           H  
ATOM   2498  C   THR B   2     -12.219  29.302 -45.770  1.00 85.02           C  
ATOM   2499  CB  THR B   2     -10.498  30.403 -47.260  1.00 85.02           C  
ATOM   2500  HB  THR B   2     -10.564  29.594 -47.987  1.00 85.02           H  
ATOM   2501  O   THR B   2     -12.298  29.319 -44.537  1.00 85.02           O  
ATOM   2502  CG2 THR B   2     -10.067  31.676 -47.988  1.00 85.02           C  
ATOM   2503 HG21 THR B   2      -9.848  32.469 -47.272  1.00 85.02           H  
ATOM   2504 HG22 THR B   2     -10.855  32.003 -48.668  1.00 85.02           H  
ATOM   2505 HG23 THR B   2      -9.165  31.473 -48.565  1.00 85.02           H  
ATOM   2506  OG1 THR B   2      -9.518  30.078 -46.312  1.00 85.02           O  
ATOM   2507  HG1 THR B   2      -8.652  30.237 -46.697  1.00 85.02           H  
ATOM   2508  N   ASP B   3     -12.494  28.200 -46.465  1.00 74.39           N  
ATOM   2509  H   ASP B   3     -12.410  28.189 -47.471  1.00 74.39           H  
ATOM   2510  CA  ASP B   3     -12.725  26.935 -45.770  1.00 74.39           C  
ATOM   2511  HA  ASP B   3     -13.483  27.116 -45.008  1.00 74.39           H  
ATOM   2512  C   ASP B   3     -11.465  26.483 -45.018  1.00 74.39           C  
ATOM   2513  CB  ASP B   3     -13.271  25.885 -46.743  1.00 74.39           C  
ATOM   2514  HB2 ASP B   3     -12.446  25.362 -47.226  1.00 74.39           H  
ATOM   2515  HB3 ASP B   3     -13.858  26.381 -47.516  1.00 74.39           H  
ATOM   2516  O   ASP B   3     -11.561  26.129 -43.844  1.00 74.39           O  
ATOM   2517  CG  ASP B   3     -14.196  24.901 -46.024  1.00 74.39           C  
ATOM   2518  OD1 ASP B   3     -15.111  25.400 -45.310  1.00 74.39           O  
ATOM   2519  OD2 ASP B   3     -14.038  23.686 -46.240  1.00 74.39           O  
ATOM   2520  N   SER B   4     -10.287  26.656 -45.634  1.00 77.54           N  
ATOM   2521  H   SER B   4     -10.270  26.917 -46.609  1.00 77.54           H  
ATOM   2522  CA  SER B   4      -8.990  26.417 -44.993  1.00 77.54           C  
ATOM   2523  HA  SER B   4      -8.939  25.367 -44.702  1.00 77.54           H  
ATOM   2524  C   SER B   4      -8.799  27.242 -43.714  1.00 77.54           C  
ATOM   2525  CB  SER B   4      -7.831  26.676 -45.968  1.00 77.54           C  
ATOM   2526  HB2 SER B   4      -6.887  26.536 -45.440  1.00 77.54           H  
ATOM   2527  HB3 SER B   4      -7.873  27.700 -46.340  1.00 77.54           H  
ATOM   2528  O   SER B   4      -8.394  26.678 -42.704  1.00 77.54           O  
ATOM   2529  OG  SER B   4      -7.878  25.767 -47.054  1.00 77.54           O  
ATOM   2530  HG  SER B   4      -6.973  25.472 -47.181  1.00 77.54           H  
ATOM   2531  N   GLU B   5      -9.163  28.532 -43.684  1.00 82.55           N  
ATOM   2532  H   GLU B   5      -9.467  28.976 -44.539  1.00 82.55           H  
ATOM   2533  CA  GLU B   5      -9.023  29.358 -42.468  1.00 82.55           C  
ATOM   2534  HA  GLU B   5      -7.989  29.316 -42.126  1.00 82.55           H  
ATOM   2535  C   GLU B   5      -9.893  28.854 -41.303  1.00 82.55           C  
ATOM   2536  CB  GLU B   5      -9.371  30.824 -42.769  1.00 82.55           C  
ATOM   2537  HB2 GLU B   5      -9.514  31.349 -41.824  1.00 82.55           H  
ATOM   2538  HB3 GLU B   5     -10.313  30.843 -43.317  1.00 82.55           H  
ATOM   2539  O   GLU B   5      -9.421  28.785 -40.169  1.00 82.55           O  
ATOM   2540  CG  GLU B   5      -8.279  31.570 -43.557  1.00 82.55           C  
ATOM   2541  HG2 GLU B   5      -7.994  30.985 -44.432  1.00 82.55           H  
ATOM   2542  HG3 GLU B   5      -7.399  31.661 -42.921  1.00 82.55           H  
ATOM   2543  CD  GLU B   5      -8.736  32.966 -44.016  1.00 82.55           C  
ATOM   2544  OE1 GLU B   5      -7.901  33.883 -44.131  1.00 82.55           O  
ATOM   2545  OE2 GLU B   5      -9.951  33.138 -44.280  1.00 82.55           O  
ATOM   2546  N   LYS B   6     -11.142  28.439 -41.566  1.00 82.03           N  
ATOM   2547  H   LYS B   6     -11.449  28.455 -42.528  1.00 82.03           H  
ATOM   2548  CA  LYS B   6     -12.015  27.875 -40.516  1.00 82.03           C  
ATOM   2549  HA  LYS B   6     -12.029  28.550 -39.660  1.00 82.03           H  
ATOM   2550  C   LYS B   6     -11.480  26.539 -40.007  1.00 82.03           C  
ATOM   2551  CB  LYS B   6     -13.442  27.662 -41.030  1.00 82.03           C  
ATOM   2552  HB2 LYS B   6     -13.390  27.009 -41.901  1.00 82.03           H  
ATOM   2553  HB3 LYS B   6     -14.007  27.141 -40.257  1.00 82.03           H  
ATOM   2554  O   LYS B   6     -11.456  26.291 -38.804  1.00 82.03           O  
ATOM   2555  CG  LYS B   6     -14.192  28.960 -41.369  1.00 82.03           C  
ATOM   2556  HG2 LYS B   6     -13.607  29.550 -42.075  1.00 82.03           H  
ATOM   2557  HG3 LYS B   6     -14.324  29.537 -40.453  1.00 82.03           H  
ATOM   2558  CD  LYS B   6     -15.566  28.663 -41.989  1.00 82.03           C  
ATOM   2559  HD2 LYS B   6     -16.152  29.582 -42.037  1.00 82.03           H  
ATOM   2560  HD3 LYS B   6     -16.085  27.939 -41.361  1.00 82.03           H  
ATOM   2561  CE  LYS B   6     -15.366  28.106 -43.407  1.00 82.03           C  
ATOM   2562  HE2 LYS B   6     -15.145  28.916 -44.102  1.00 82.03           H  
ATOM   2563  HE3 LYS B   6     -14.482  27.470 -43.392  1.00 82.03           H  
ATOM   2564  NZ  LYS B   6     -16.488  27.269 -43.890  1.00 82.03           N  
ATOM   2565  HZ1 LYS B   6     -17.265  27.807 -44.245  1.00 82.03           H  
ATOM   2566  HZ2 LYS B   6     -16.127  26.667 -44.616  1.00 82.03           H  
ATOM   2567  HZ3 LYS B   6     -16.777  26.614 -43.177  1.00 82.03           H  
ATOM   2568  N   VAL B   7     -11.070  25.659 -40.921  1.00 81.70           N  
ATOM   2569  H   VAL B   7     -11.098  25.921 -41.896  1.00 81.70           H  
ATOM   2570  CA  VAL B   7     -10.543  24.337 -40.559  1.00 81.70           C  
ATOM   2571  HA  VAL B   7     -11.241  23.859 -39.873  1.00 81.70           H  
ATOM   2572  C   VAL B   7      -9.219  24.477 -39.801  1.00 81.70           C  
ATOM   2573  CB  VAL B   7     -10.428  23.430 -41.798  1.00 81.70           C  
ATOM   2574  HB  VAL B   7      -9.781  23.904 -42.537  1.00 81.70           H  
ATOM   2575  O   VAL B   7      -9.004  23.735 -38.844  1.00 81.70           O  
ATOM   2576  CG1 VAL B   7      -9.862  22.055 -41.438  1.00 81.70           C  
ATOM   2577 HG11 VAL B   7     -10.552  21.519 -40.786  1.00 81.70           H  
ATOM   2578 HG12 VAL B   7      -9.706  21.477 -42.349  1.00 81.70           H  
ATOM   2579 HG13 VAL B   7      -8.908  22.160 -40.922  1.00 81.70           H  
ATOM   2580  CG2 VAL B   7     -11.808  23.156 -42.417  1.00 81.70           C  
ATOM   2581 HG21 VAL B   7     -11.689  22.566 -43.326  1.00 81.70           H  
ATOM   2582 HG22 VAL B   7     -12.439  22.610 -41.715  1.00 81.70           H  
ATOM   2583 HG23 VAL B   7     -12.311  24.085 -42.683  1.00 81.70           H  
ATOM   2584  N   ALA B   8      -8.384  25.466 -40.131  1.00 81.93           N  
ATOM   2585  H   ALA B   8      -8.577  26.018 -40.954  1.00 81.93           H  
ATOM   2586  CA  ALA B   8      -7.153  25.758 -39.399  1.00 81.93           C  
ATOM   2587  HA  ALA B   8      -6.531  24.863 -39.403  1.00 81.93           H  
ATOM   2588  C   ALA B   8      -7.416  26.130 -37.926  1.00 81.93           C  
ATOM   2589  CB  ALA B   8      -6.392  26.868 -40.135  1.00 81.93           C  
ATOM   2590  HB1 ALA B   8      -5.452  27.070 -39.621  1.00 81.93           H  
ATOM   2591  HB2 ALA B   8      -6.987  27.780 -40.166  1.00 81.93           H  
ATOM   2592  HB3 ALA B   8      -6.169  26.550 -41.154  1.00 81.93           H  
ATOM   2593  O   ALA B   8      -6.671  25.697 -37.044  1.00 81.93           O  
ATOM   2594  N   GLU B   9      -8.490  26.869 -37.621  1.00 84.71           N  
ATOM   2595  H   GLU B   9      -9.053  27.243 -38.371  1.00 84.71           H  
ATOM   2596  CA  GLU B   9      -8.884  27.148 -36.231  1.00 84.71           C  
ATOM   2597  HA  GLU B   9      -8.015  27.520 -35.688  1.00 84.71           H  
ATOM   2598  C   GLU B   9      -9.349  25.886 -35.490  1.00 84.71           C  
ATOM   2599  CB  GLU B   9      -9.979  28.222 -36.164  1.00 84.71           C  
ATOM   2600  HB2 GLU B   9     -10.809  27.948 -36.815  1.00 84.71           H  
ATOM   2601  HB3 GLU B   9     -10.343  28.260 -35.137  1.00 84.71           H  
ATOM   2602  O   GLU B   9      -8.940  25.658 -34.346  1.00 84.71           O  
ATOM   2603  CG  GLU B   9      -9.459  29.617 -36.539  1.00 84.71           C  
ATOM   2604  HG2 GLU B   9      -8.569  29.822 -35.945  1.00 84.71           H  
ATOM   2605  HG3 GLU B   9      -9.166  29.620 -37.589  1.00 84.71           H  
ATOM   2606  CD  GLU B   9     -10.487  30.737 -36.291  1.00 84.71           C  
ATOM   2607  OE1 GLU B   9     -10.086  31.912 -36.449  1.00 84.71           O  
ATOM   2608  OE2 GLU B   9     -11.638  30.435 -35.900  1.00 84.71           O  
ATOM   2609  N   TYR B  10     -10.145  25.029 -36.139  1.00 84.97           N  
ATOM   2610  H   TYR B  10     -10.466  25.277 -37.064  1.00 84.97           H  
ATOM   2611  CA  TYR B  10     -10.552  23.746 -35.556  1.00 84.97           C  
ATOM   2612  HA  TYR B  10     -10.997  23.941 -34.580  1.00 84.97           H  
ATOM   2613  C   TYR B  10      -9.362  22.814 -35.315  1.00 84.97           C  
ATOM   2614  CB  TYR B  10     -11.596  23.052 -36.440  1.00 84.97           C  
ATOM   2615  HB2 TYR B  10     -11.706  22.022 -36.101  1.00 84.97           H  
ATOM   2616  HB3 TYR B  10     -11.232  23.015 -37.467  1.00 84.97           H  
ATOM   2617  O   TYR B  10      -9.285  22.194 -34.252  1.00 84.97           O  
ATOM   2618  CG  TYR B  10     -12.973  23.686 -36.401  1.00 84.97           C  
ATOM   2619  CD1 TYR B  10     -13.682  23.745 -35.185  1.00 84.97           C  
ATOM   2620  HD1 TYR B  10     -13.239  23.347 -34.284  1.00 84.97           H  
ATOM   2621  CD2 TYR B  10     -13.555  24.195 -37.577  1.00 84.97           C  
ATOM   2622  HD2 TYR B  10     -13.009  24.161 -38.508  1.00 84.97           H  
ATOM   2623  CE1 TYR B  10     -14.963  24.328 -35.139  1.00 84.97           C  
ATOM   2624  HE1 TYR B  10     -15.497  24.382 -34.202  1.00 84.97           H  
ATOM   2625  CE2 TYR B  10     -14.838  24.771 -37.539  1.00 84.97           C  
ATOM   2626  HE2 TYR B  10     -15.284  25.176 -38.435  1.00 84.97           H  
ATOM   2627  OH  TYR B  10     -16.779  25.402 -36.285  1.00 84.97           O  
ATOM   2628  HH  TYR B  10     -17.118  25.437 -35.387  1.00 84.97           H  
ATOM   2629  CZ  TYR B  10     -15.541  24.842 -36.320  1.00 84.97           C  
ATOM   2630  N   LEU B  11      -8.412  22.747 -36.254  1.00 84.45           N  
ATOM   2631  H   LEU B  11      -8.552  23.257 -37.115  1.00 84.45           H  
ATOM   2632  CA  LEU B  11      -7.188  21.962 -36.105  1.00 84.45           C  
ATOM   2633  HA  LEU B  11      -7.473  20.937 -35.865  1.00 84.45           H  
ATOM   2634  C   LEU B  11      -6.346  22.482 -34.939  1.00 84.45           C  
ATOM   2635  CB  LEU B  11      -6.404  21.967 -37.430  1.00 84.45           C  
ATOM   2636  HB2 LEU B  11      -6.127  22.993 -37.671  1.00 84.45           H  
ATOM   2637  HB3 LEU B  11      -7.053  21.601 -38.226  1.00 84.45           H  
ATOM   2638  O   LEU B  11      -5.908  21.686 -34.111  1.00 84.45           O  
ATOM   2639  CG  LEU B  11      -5.125  21.105 -37.398  1.00 84.45           C  
ATOM   2640  HG  LEU B  11      -4.466  21.457 -36.604  1.00 84.45           H  
ATOM   2641  CD1 LEU B  11      -5.433  19.623 -37.169  1.00 84.45           C  
ATOM   2642 HD11 LEU B  11      -4.511  19.044 -37.235  1.00 84.45           H  
ATOM   2643 HD12 LEU B  11      -5.853  19.469 -36.175  1.00 84.45           H  
ATOM   2644 HD13 LEU B  11      -6.128  19.266 -37.929  1.00 84.45           H  
ATOM   2645  CD2 LEU B  11      -4.380  21.234 -38.724  1.00 84.45           C  
ATOM   2646 HD21 LEU B  11      -3.449  20.668 -38.684  1.00 84.45           H  
ATOM   2647 HD22 LEU B  11      -4.137  22.279 -38.918  1.00 84.45           H  
ATOM   2648 HD23 LEU B  11      -4.994  20.848 -39.537  1.00 84.45           H  
ATOM   2649  N   ARG B  12      -6.191  23.809 -34.815  1.00 85.08           N  
ATOM   2650  H   ARG B  12      -6.556  24.397 -35.550  1.00 85.08           H  
ATOM   2651  CA  ARG B  12      -5.499  24.435 -33.679  1.00 85.08           C  
ATOM   2652  HA  ARG B  12      -4.488  24.031 -33.627  1.00 85.08           H  
ATOM   2653  C   ARG B  12      -6.164  24.082 -32.349  1.00 85.08           C  
ATOM   2654  CB  ARG B  12      -5.427  25.954 -33.896  1.00 85.08           C  
ATOM   2655  HB2 ARG B  12      -5.025  26.143 -34.891  1.00 85.08           H  
ATOM   2656  HB3 ARG B  12      -6.430  26.378 -33.844  1.00 85.08           H  
ATOM   2657  O   ARG B  12      -5.468  23.797 -31.380  1.00 85.08           O  
ATOM   2658  CG  ARG B  12      -4.526  26.645 -32.857  1.00 85.08           C  
ATOM   2659  HG2 ARG B  12      -4.885  26.420 -31.853  1.00 85.08           H  
ATOM   2660  HG3 ARG B  12      -3.508  26.266 -32.950  1.00 85.08           H  
ATOM   2661  CD  ARG B  12      -4.524  28.170 -33.024  1.00 85.08           C  
ATOM   2662  HD2 ARG B  12      -3.924  28.604 -32.223  1.00 85.08           H  
ATOM   2663  HD3 ARG B  12      -5.549  28.523 -32.910  1.00 85.08           H  
ATOM   2664  NE  ARG B  12      -3.961  28.588 -34.325  1.00 85.08           N  
ATOM   2665  HE  ARG B  12      -3.161  28.067 -34.656  1.00 85.08           H  
ATOM   2666  NH1 ARG B  12      -5.452  30.273 -34.830  1.00 85.08           N  
ATOM   2667 HH11 ARG B  12      -5.949  30.102 -33.967  1.00 85.08           H  
ATOM   2668 HH12 ARG B  12      -5.834  30.925 -35.499  1.00 85.08           H  
ATOM   2669  NH2 ARG B  12      -3.834  29.759 -36.272  1.00 85.08           N  
ATOM   2670 HH21 ARG B  12      -4.209  30.452 -36.903  1.00 85.08           H  
ATOM   2671 HH22 ARG B  12      -3.059  29.185 -36.573  1.00 85.08           H  
ATOM   2672  CZ  ARG B  12      -4.417  29.536 -35.128  1.00 85.08           C  
ATOM   2673  N   ARG B  13      -7.500  24.081 -32.273  1.00 85.73           N  
ATOM   2674  H   ARG B  13      -8.027  24.360 -33.088  1.00 85.73           H  
ATOM   2675  CA  ARG B  13      -8.200  23.684 -31.041  1.00 85.73           C  
ATOM   2676  HA  ARG B  13      -7.730  24.224 -30.220  1.00 85.73           H  
ATOM   2677  C   ARG B  13      -7.995  22.203 -30.724  1.00 85.73           C  
ATOM   2678  CB  ARG B  13      -9.693  24.053 -31.120  1.00 85.73           C  
ATOM   2679  HB2 ARG B  13      -9.790  25.121 -31.316  1.00 85.73           H  
ATOM   2680  HB3 ARG B  13     -10.147  23.516 -31.952  1.00 85.73           H  
ATOM   2681  O   ARG B  13      -7.718  21.877 -29.573  1.00 85.73           O  
ATOM   2682  CG  ARG B  13     -10.465  23.703 -29.833  1.00 85.73           C  
ATOM   2683  HG2 ARG B  13     -11.525  23.901 -29.991  1.00 85.73           H  
ATOM   2684  HG3 ARG B  13     -10.358  22.639 -29.620  1.00 85.73           H  
ATOM   2685  CD  ARG B  13      -9.990  24.522 -28.625  1.00 85.73           C  
ATOM   2686  HD2 ARG B  13     -10.404  25.528 -28.704  1.00 85.73           H  
ATOM   2687  HD3 ARG B  13      -8.903  24.592 -28.621  1.00 85.73           H  
ATOM   2688  NE  ARG B  13     -10.381  23.899 -27.353  1.00 85.73           N  
ATOM   2689  HE  ARG B  13     -10.469  22.893 -27.342  1.00 85.73           H  
ATOM   2690  NH1 ARG B  13     -10.030  25.725 -25.994  1.00 85.73           N  
ATOM   2691 HH11 ARG B  13      -9.829  26.284 -26.810  1.00 85.73           H  
ATOM   2692 HH12 ARG B  13      -9.949  26.102 -25.060  1.00 85.73           H  
ATOM   2693  NH2 ARG B  13     -10.514  23.740 -25.107  1.00 85.73           N  
ATOM   2694 HH21 ARG B  13     -10.373  24.119 -24.182  1.00 85.73           H  
ATOM   2695 HH22 ARG B  13     -10.284  22.768 -25.254  1.00 85.73           H  
ATOM   2696  CZ  ARG B  13     -10.319  24.462 -26.163  1.00 85.73           C  
ATOM   2697  N   ALA B  14      -8.103  21.329 -31.723  1.00 88.46           N  
ATOM   2698  H   ALA B  14      -8.330  21.674 -32.645  1.00 88.46           H  
ATOM   2699  CA  ALA B  14      -7.937  19.889 -31.545  1.00 88.46           C  
ATOM   2700  HA  ALA B  14      -8.642  19.550 -30.786  1.00 88.46           H  
ATOM   2701  C   ALA B  14      -6.528  19.526 -31.049  1.00 88.46           C  
ATOM   2702  CB  ALA B  14      -8.270  19.187 -32.867  1.00 88.46           C  
ATOM   2703  HB1 ALA B  14      -7.575  19.502 -33.645  1.00 88.46           H  
ATOM   2704  HB2 ALA B  14      -8.189  18.107 -32.737  1.00 88.46           H  
ATOM   2705  HB3 ALA B  14      -9.286  19.434 -33.174  1.00 88.46           H  
ATOM   2706  O   ALA B  14      -6.403  18.726 -30.125  1.00 88.46           O  
ATOM   2707  N   THR B  15      -5.480  20.147 -31.603  1.00 88.37           N  
ATOM   2708  H   THR B  15      -5.628  20.791 -32.367  1.00 88.37           H  
ATOM   2709  CA  THR B  15      -4.092  19.915 -31.167  1.00 88.37           C  
ATOM   2710  HA  THR B  15      -3.925  18.840 -31.095  1.00 88.37           H  
ATOM   2711  C   THR B  15      -3.810  20.491 -29.780  1.00 88.37           C  
ATOM   2712  CB  THR B  15      -3.077  20.462 -32.180  1.00 88.37           C  
ATOM   2713  HB  THR B  15      -2.077  20.409 -31.751  1.00 88.37           H  
ATOM   2714  O   THR B  15      -3.097  19.866 -28.999  1.00 88.37           O  
ATOM   2715  CG2 THR B  15      -3.083  19.663 -33.482  1.00 88.37           C  
ATOM   2716 HG21 THR B  15      -4.064  19.700 -33.955  1.00 88.37           H  
ATOM   2717 HG22 THR B  15      -2.831  18.624 -33.266  1.00 88.37           H  
ATOM   2718 HG23 THR B  15      -2.332  20.059 -34.165  1.00 88.37           H  
ATOM   2719  OG1 THR B  15      -3.363  21.798 -32.521  1.00 88.37           O  
ATOM   2720  HG1 THR B  15      -3.120  21.888 -33.446  1.00 88.37           H  
ATOM   2721  N   LEU B  16      -4.413  21.629 -29.411  1.00 90.16           N  
ATOM   2722  H   LEU B  16      -4.935  22.143 -30.107  1.00 90.16           H  
ATOM   2723  CA  LEU B  16      -4.333  22.150 -28.039  1.00 90.16           C  
ATOM   2724  HA  LEU B  16      -3.285  22.181 -27.741  1.00 90.16           H  
ATOM   2725  C   LEU B  16      -5.026  21.227 -27.024  1.00 90.16           C  
ATOM   2726  CB  LEU B  16      -4.922  23.571 -27.973  1.00 90.16           C  
ATOM   2727  HB2 LEU B  16      -5.893  23.566 -28.468  1.00 90.16           H  
ATOM   2728  HB3 LEU B  16      -5.088  23.826 -26.926  1.00 90.16           H  
ATOM   2729  O   LEU B  16      -4.454  20.946 -25.971  1.00 90.16           O  
ATOM   2730  CG  LEU B  16      -4.037  24.665 -28.597  1.00 90.16           C  
ATOM   2731  HG  LEU B  16      -3.782  24.404 -29.624  1.00 90.16           H  
ATOM   2732  CD1 LEU B  16      -4.809  25.988 -28.602  1.00 90.16           C  
ATOM   2733 HD11 LEU B  16      -5.718  25.871 -29.192  1.00 90.16           H  
ATOM   2734 HD12 LEU B  16      -4.195  26.768 -29.053  1.00 90.16           H  
ATOM   2735 HD13 LEU B  16      -5.067  26.273 -27.582  1.00 90.16           H  
ATOM   2736  CD2 LEU B  16      -2.732  24.877 -27.826  1.00 90.16           C  
ATOM   2737 HD21 LEU B  16      -2.945  25.081 -26.777  1.00 90.16           H  
ATOM   2738 HD22 LEU B  16      -2.184  25.717 -28.254  1.00 90.16           H  
ATOM   2739 HD23 LEU B  16      -2.105  23.989 -27.902  1.00 90.16           H  
ATOM   2740  N   ASP B  17      -6.220  20.721 -27.342  1.00 91.31           N  
ATOM   2741  H   ASP B  17      -6.655  21.012 -28.206  1.00 91.31           H  
ATOM   2742  CA  ASP B  17      -6.936  19.774 -26.478  1.00 91.31           C  
ATOM   2743  HA  ASP B  17      -7.005  20.194 -25.474  1.00 91.31           H  
ATOM   2744  C   ASP B  17      -6.182  18.436 -26.352  1.00 91.31           C  
ATOM   2745  CB  ASP B  17      -8.363  19.538 -27.010  1.00 91.31           C  
ATOM   2746  HB2 ASP B  17      -8.317  19.308 -28.075  1.00 91.31           H  
ATOM   2747  HB3 ASP B  17      -8.777  18.665 -26.505  1.00 91.31           H  
ATOM   2748  O   ASP B  17      -6.160  17.839 -25.274  1.00 91.31           O  
ATOM   2749  CG  ASP B  17      -9.342  20.700 -26.781  1.00 91.31           C  
ATOM   2750  OD1 ASP B  17      -9.112  21.561 -25.905  1.00 91.31           O  
ATOM   2751  OD2 ASP B  17     -10.423  20.716 -27.412  1.00 91.31           O  
ATOM   2752  N   LEU B  18      -5.537  17.972 -27.428  1.00 91.22           N  
ATOM   2753  H   LEU B  18      -5.634  18.475 -28.299  1.00 91.22           H  
ATOM   2754  CA  LEU B  18      -4.698  16.771 -27.419  1.00 91.22           C  
ATOM   2755  HA  LEU B  18      -5.264  15.952 -26.975  1.00 91.22           H  
ATOM   2756  C   LEU B  18      -3.449  16.962 -26.557  1.00 91.22           C  
ATOM   2757  CB  LEU B  18      -4.355  16.397 -28.869  1.00 91.22           C  
ATOM   2758  HB2 LEU B  18      -5.286  16.172 -29.390  1.00 91.22           H  
ATOM   2759  HB3 LEU B  18      -3.900  17.260 -29.355  1.00 91.22           H  
ATOM   2760  O   LEU B  18      -3.145  16.101 -25.732  1.00 91.22           O  
ATOM   2761  CG  LEU B  18      -3.392  15.206 -29.035  1.00 91.22           C  
ATOM   2762  HG  LEU B  18      -2.399  15.482 -28.678  1.00 91.22           H  
ATOM   2763  CD1 LEU B  18      -3.856  13.940 -28.310  1.00 91.22           C  
ATOM   2764 HD11 LEU B  18      -3.870  14.096 -27.231  1.00 91.22           H  
ATOM   2765 HD12 LEU B  18      -4.851  13.667 -28.659  1.00 91.22           H  
ATOM   2766 HD13 LEU B  18      -3.169  13.124 -28.535  1.00 91.22           H  
ATOM   2767  CD2 LEU B  18      -3.324  14.863 -30.516  1.00 91.22           C  
ATOM   2768 HD21 LEU B  18      -4.281  14.488 -30.877  1.00 91.22           H  
ATOM   2769 HD22 LEU B  18      -3.058  15.755 -31.083  1.00 91.22           H  
ATOM   2770 HD23 LEU B  18      -2.547  14.118 -30.690  1.00 91.22           H  
ATOM   2771  N   ARG B  19      -2.773  18.110 -26.676  1.00 90.89           N  
ATOM   2772  H   ARG B  19      -3.049  18.752 -27.405  1.00 90.89           H  
ATOM   2773  CA  ARG B  19      -1.630  18.456 -25.821  1.00 90.89           C  
ATOM   2774  HA  ARG B  19      -0.859  17.698 -25.954  1.00 90.89           H  
ATOM   2775  C   ARG B  19      -2.015  18.443 -24.342  1.00 90.89           C  
ATOM   2776  CB  ARG B  19      -1.073  19.817 -26.250  1.00 90.89           C  
ATOM   2777  HB2 ARG B  19      -0.874  19.780 -27.321  1.00 90.89           H  
ATOM   2778  HB3 ARG B  19      -1.816  20.593 -26.064  1.00 90.89           H  
ATOM   2779  O   ARG B  19      -1.303  17.841 -23.544  1.00 90.89           O  
ATOM   2780  CG  ARG B  19       0.225  20.163 -25.503  1.00 90.89           C  
ATOM   2781  HG2 ARG B  19       0.988  19.420 -25.735  1.00 90.89           H  
ATOM   2782  HG3 ARG B  19       0.050  20.157 -24.427  1.00 90.89           H  
ATOM   2783  CD  ARG B  19       0.734  21.554 -25.890  1.00 90.89           C  
ATOM   2784  HD2 ARG B  19      -0.020  22.288 -25.608  1.00 90.89           H  
ATOM   2785  HD3 ARG B  19       1.647  21.755 -25.330  1.00 90.89           H  
ATOM   2786  NE  ARG B  19       1.012  21.645 -27.335  1.00 90.89           N  
ATOM   2787  HE  ARG B  19       1.010  20.776 -27.850  1.00 90.89           H  
ATOM   2788  NH1 ARG B  19       1.397  23.901 -27.433  1.00 90.89           N  
ATOM   2789 HH11 ARG B  19       1.700  24.710 -27.956  1.00 90.89           H  
ATOM   2790 HH12 ARG B  19       1.304  23.937 -26.428  1.00 90.89           H  
ATOM   2791  NH2 ARG B  19       1.528  22.663 -29.294  1.00 90.89           N  
ATOM   2792 HH21 ARG B  19       1.560  21.755 -29.735  1.00 90.89           H  
ATOM   2793 HH22 ARG B  19       1.844  23.469 -29.813  1.00 90.89           H  
ATOM   2794  CZ  ARG B  19       1.306  22.735 -28.013  1.00 90.89           C  
ATOM   2795  N   ALA B  20      -3.152  19.046 -23.992  1.00 94.61           N  
ATOM   2796  H   ALA B  20      -3.676  19.535 -24.704  1.00 94.61           H  
ATOM   2797  CA  ALA B  20      -3.660  19.046 -22.622  1.00 94.61           C  
ATOM   2798  HA  ALA B  20      -2.894  19.453 -21.963  1.00 94.61           H  
ATOM   2799  C   ALA B  20      -3.982  17.624 -22.124  1.00 94.61           C  
ATOM   2800  CB  ALA B  20      -4.887  19.963 -22.561  1.00 94.61           C  
ATOM   2801  HB1 ALA B  20      -4.612  20.968 -22.882  1.00 94.61           H  
ATOM   2802  HB2 ALA B  20      -5.676  19.582 -23.210  1.00 94.61           H  
ATOM   2803  HB3 ALA B  20      -5.255  20.007 -21.536  1.00 94.61           H  
ATOM   2804  O   ALA B  20      -3.625  17.268 -21.004  1.00 94.61           O  
ATOM   2805  N   ALA B  21      -4.594  16.779 -22.962  1.00 94.24           N  
ATOM   2806  H   ALA B  21      -4.893  17.119 -23.865  1.00 94.24           H  
ATOM   2807  CA  ALA B  21      -4.880  15.389 -22.606  1.00 94.24           C  
ATOM   2808  HA  ALA B  21      -5.418  15.381 -21.658  1.00 94.24           H  
ATOM   2809  C   ALA B  21      -3.597  14.559 -22.402  1.00 94.24           C  
ATOM   2810  CB  ALA B  21      -5.791  14.781 -23.681  1.00 94.24           C  
ATOM   2811  HB1 ALA B  21      -6.070  13.769 -23.388  1.00 94.24           H  
ATOM   2812  HB2 ALA B  21      -6.693  15.385 -23.784  1.00 94.24           H  
ATOM   2813  HB3 ALA B  21      -5.271  14.748 -24.638  1.00 94.24           H  
ATOM   2814  O   ALA B  21      -3.492  13.822 -21.426  1.00 94.24           O  
ATOM   2815  N   ARG B  22      -2.596  14.707 -23.280  1.00 92.79           N  
ATOM   2816  H   ARG B  22      -2.746  15.321 -24.068  1.00 92.79           H  
ATOM   2817  CA  ARG B  22      -1.288  14.040 -23.142  1.00 92.79           C  
ATOM   2818  HA  ARG B  22      -1.435  12.968 -23.016  1.00 92.79           H  
ATOM   2819  C   ARG B  22      -0.542  14.499 -21.891  1.00 92.79           C  
ATOM   2820  CB  ARG B  22      -0.431  14.288 -24.395  1.00 92.79           C  
ATOM   2821  HB2 ARG B  22      -0.459  15.348 -24.651  1.00 92.79           H  
ATOM   2822  HB3 ARG B  22       0.602  14.022 -24.170  1.00 92.79           H  
ATOM   2823  O   ARG B  22       0.068  13.679 -21.213  1.00 92.79           O  
ATOM   2824  CG  ARG B  22      -0.883  13.451 -25.601  1.00 92.79           C  
ATOM   2825  HG2 ARG B  22      -0.758  12.394 -25.362  1.00 92.79           H  
ATOM   2826  HG3 ARG B  22      -1.934  13.643 -25.818  1.00 92.79           H  
ATOM   2827  CD  ARG B  22      -0.037  13.798 -26.835  1.00 92.79           C  
ATOM   2828  HD2 ARG B  22       1.017  13.751 -26.559  1.00 92.79           H  
ATOM   2829  HD3 ARG B  22      -0.262  14.817 -27.150  1.00 92.79           H  
ATOM   2830  NE  ARG B  22      -0.274  12.877 -27.965  1.00 92.79           N  
ATOM   2831  HE  ARG B  22      -1.082  12.272 -27.925  1.00 92.79           H  
ATOM   2832  NH1 ARG B  22       1.602  13.455 -29.163  1.00 92.79           N  
ATOM   2833 HH11 ARG B  22       1.427  14.448 -29.109  1.00 92.79           H  
ATOM   2834 HH12 ARG B  22       2.315  13.184 -29.825  1.00 92.79           H  
ATOM   2835  NH2 ARG B  22       0.380  11.763 -29.860  1.00 92.79           N  
ATOM   2836 HH21 ARG B  22       1.059  11.706 -30.606  1.00 92.79           H  
ATOM   2837 HH22 ARG B  22      -0.427  11.156 -29.837  1.00 92.79           H  
ATOM   2838  CZ  ARG B  22       0.559  12.709 -28.984  1.00 92.79           C  
ATOM   2839  N   GLN B  23      -0.615  15.789 -21.564  1.00 94.14           N  
ATOM   2840  H   GLN B  23      -1.101  16.424 -22.181  1.00 94.14           H  
ATOM   2841  CA  GLN B  23      -0.055  16.310 -20.321  1.00 94.14           C  
ATOM   2842  HA  GLN B  23       0.995  16.024 -20.271  1.00 94.14           H  
ATOM   2843  C   GLN B  23      -0.741  15.684 -19.099  1.00 94.14           C  
ATOM   2844  CB  GLN B  23      -0.135  17.841 -20.328  1.00 94.14           C  
ATOM   2845  HB2 GLN B  23       0.379  18.223 -21.210  1.00 94.14           H  
ATOM   2846  HB3 GLN B  23      -1.177  18.158 -20.362  1.00 94.14           H  
ATOM   2847  O   GLN B  23      -0.042  15.179 -18.227  1.00 94.14           O  
ATOM   2848  CG  GLN B  23       0.525  18.416 -19.072  1.00 94.14           C  
ATOM   2849  HG2 GLN B  23       1.572  18.114 -19.026  1.00 94.14           H  
ATOM   2850  HG3 GLN B  23       0.019  18.007 -18.197  1.00 94.14           H  
ATOM   2851  CD  GLN B  23       0.458  19.933 -18.986  1.00 94.14           C  
ATOM   2852  NE2 GLN B  23       0.562  20.466 -17.794  1.00 94.14           N  
ATOM   2853 HE21 GLN B  23       0.446  19.855 -16.998  1.00 94.14           H  
ATOM   2854 HE22 GLN B  23       0.465  21.466 -17.694  1.00 94.14           H  
ATOM   2855  OE1 GLN B  23       0.329  20.642 -19.978  1.00 94.14           O  
ATOM   2856  N   ARG B  24      -2.080  15.615 -19.081  1.00 94.40           N  
ATOM   2857  H   ARG B  24      -2.596  16.089 -19.809  1.00 94.40           H  
ATOM   2858  CA  ARG B  24      -2.831  14.989 -17.982  1.00 94.40           C  
ATOM   2859  HA  ARG B  24      -2.549  15.507 -17.065  1.00 94.40           H  
ATOM   2860  C   ARG B  24      -2.459  13.518 -17.769  1.00 94.40           C  
ATOM   2861  CB  ARG B  24      -4.343  15.162 -18.220  1.00 94.40           C  
ATOM   2862  HB2 ARG B  24      -4.612  14.696 -19.167  1.00 94.40           H  
ATOM   2863  HB3 ARG B  24      -4.563  16.227 -18.296  1.00 94.40           H  
ATOM   2864  O   ARG B  24      -2.357  13.086 -16.628  1.00 94.40           O  
ATOM   2865  CG  ARG B  24      -5.233  14.558 -17.116  1.00 94.40           C  
ATOM   2866  HG2 ARG B  24      -6.277  14.764 -17.355  1.00 94.40           H  
ATOM   2867  HG3 ARG B  24      -5.102  13.476 -17.084  1.00 94.40           H  
ATOM   2868  CD  ARG B  24      -4.914  15.151 -15.740  1.00 94.40           C  
ATOM   2869  HD2 ARG B  24      -5.053  16.232 -15.773  1.00 94.40           H  
ATOM   2870  HD3 ARG B  24      -3.871  14.948 -15.501  1.00 94.40           H  
ATOM   2871  NE  ARG B  24      -5.749  14.579 -14.667  1.00 94.40           N  
ATOM   2872  HE  ARG B  24      -6.476  13.914 -14.888  1.00 94.40           H  
ATOM   2873  NH1 ARG B  24      -4.528  15.468 -12.933  1.00 94.40           N  
ATOM   2874 HH11 ARG B  24      -4.283  15.441 -11.954  1.00 94.40           H  
ATOM   2875 HH12 ARG B  24      -3.889  15.897 -13.587  1.00 94.40           H  
ATOM   2876  NH2 ARG B  24      -6.267  14.116 -12.520  1.00 94.40           N  
ATOM   2877 HH21 ARG B  24      -6.051  14.103 -11.533  1.00 94.40           H  
ATOM   2878 HH22 ARG B  24      -6.929  13.441 -12.874  1.00 94.40           H  
ATOM   2879  CZ  ARG B  24      -5.512  14.729 -13.379  1.00 94.40           C  
ATOM   2880  N   ILE B  25      -2.229  12.754 -18.841  1.00 94.70           N  
ATOM   2881  H   ILE B  25      -2.381  13.158 -19.754  1.00 94.70           H  
ATOM   2882  CA  ILE B  25      -1.763  11.359 -18.736  1.00 94.70           C  
ATOM   2883  HA  ILE B  25      -2.455  10.802 -18.103  1.00 94.70           H  
ATOM   2884  C   ILE B  25      -0.398  11.299 -18.042  1.00 94.70           C  
ATOM   2885  CB  ILE B  25      -1.725  10.679 -20.123  1.00 94.70           C  
ATOM   2886  HB  ILE B  25      -1.162  11.317 -20.805  1.00 94.70           H  
ATOM   2887  O   ILE B  25      -0.235  10.542 -17.091  1.00 94.70           O  
ATOM   2888  CG1 ILE B  25      -3.160  10.508 -20.667  1.00 94.70           C  
ATOM   2889 HG12 ILE B  25      -3.715  11.436 -20.532  1.00 94.70           H  
ATOM   2890 HG13 ILE B  25      -3.676   9.733 -20.099  1.00 94.70           H  
ATOM   2891  CG2 ILE B  25      -1.028   9.306 -20.063  1.00 94.70           C  
ATOM   2892 HG21 ILE B  25       0.016   9.404 -19.765  1.00 94.70           H  
ATOM   2893 HG22 ILE B  25      -1.029   8.815 -21.036  1.00 94.70           H  
ATOM   2894 HG23 ILE B  25      -1.521   8.658 -19.338  1.00 94.70           H  
ATOM   2895  CD1 ILE B  25      -3.216  10.158 -22.159  1.00 94.70           C  
ATOM   2896 HD11 ILE B  25      -2.814   9.161 -22.337  1.00 94.70           H  
ATOM   2897 HD12 ILE B  25      -4.254  10.179 -22.488  1.00 94.70           H  
ATOM   2898 HD13 ILE B  25      -2.649  10.891 -22.734  1.00 94.70           H  
ATOM   2899  N   ARG B  26       0.563  12.133 -18.462  1.00 93.88           N  
ATOM   2900  H   ARG B  26       0.359  12.761 -19.226  1.00 93.88           H  
ATOM   2901  CA  ARG B  26       1.891  12.170 -17.828  1.00 93.88           C  
ATOM   2902  HA  ARG B  26       2.309  11.163 -17.833  1.00 93.88           H  
ATOM   2903  C   ARG B  26       1.826  12.573 -16.359  1.00 93.88           C  
ATOM   2904  CB  ARG B  26       2.839  13.106 -18.581  1.00 93.88           C  
ATOM   2905  HB2 ARG B  26       2.373  14.086 -18.687  1.00 93.88           H  
ATOM   2906  HB3 ARG B  26       3.747  13.219 -17.988  1.00 93.88           H  
ATOM   2907  O   ARG B  26       2.565  12.001 -15.567  1.00 93.88           O  
ATOM   2908  CG  ARG B  26       3.230  12.548 -19.956  1.00 93.88           C  
ATOM   2909  HG2 ARG B  26       3.612  11.535 -19.833  1.00 93.88           H  
ATOM   2910  HG3 ARG B  26       2.360  12.514 -20.610  1.00 93.88           H  
ATOM   2911  CD  ARG B  26       4.327  13.402 -20.600  1.00 93.88           C  
ATOM   2912  HD2 ARG B  26       4.634  12.926 -21.531  1.00 93.88           H  
ATOM   2913  HD3 ARG B  26       5.195  13.407 -19.940  1.00 93.88           H  
ATOM   2914  NE  ARG B  26       3.880  14.795 -20.824  1.00 93.88           N  
ATOM   2915  HE  ARG B  26       3.724  15.336 -19.985  1.00 93.88           H  
ATOM   2916  NH1 ARG B  26       3.848  14.788 -23.124  1.00 93.88           N  
ATOM   2917 HH11 ARG B  26       3.863  15.297 -23.996  1.00 93.88           H  
ATOM   2918 HH12 ARG B  26       4.192  13.838 -23.110  1.00 93.88           H  
ATOM   2919  NH2 ARG B  26       3.318  16.648 -22.012  1.00 93.88           N  
ATOM   2920 HH21 ARG B  26       3.222  17.114 -22.903  1.00 93.88           H  
ATOM   2921 HH22 ARG B  26       3.246  17.167 -21.149  1.00 93.88           H  
ATOM   2922  CZ  ARG B  26       3.681  15.395 -21.982  1.00 93.88           C  
ATOM   2923  N   GLU B  27       0.944  13.504 -16.000  1.00 93.27           N  
ATOM   2924  H   GLU B  27       0.417  13.972 -16.723  1.00 93.27           H  
ATOM   2925  CA  GLU B  27       0.705  13.896 -14.604  1.00 93.27           C  
ATOM   2926  HA  GLU B  27       1.654  14.202 -14.163  1.00 93.27           H  
ATOM   2927  C   GLU B  27       0.134  12.732 -13.765  1.00 93.27           C  
ATOM   2928  CB  GLU B  27      -0.251  15.100 -14.556  1.00 93.27           C  
ATOM   2929  HB2 GLU B  27      -1.132  14.862 -15.151  1.00 93.27           H  
ATOM   2930  HB3 GLU B  27      -0.571  15.255 -13.526  1.00 93.27           H  
ATOM   2931  O   GLU B  27       0.517  12.530 -12.616  1.00 93.27           O  
ATOM   2932  CG  GLU B  27       0.377  16.411 -15.068  1.00 93.27           C  
ATOM   2933  HG2 GLU B  27       0.887  16.223 -16.013  1.00 93.27           H  
ATOM   2934  HG3 GLU B  27       1.128  16.740 -14.350  1.00 93.27           H  
ATOM   2935  CD  GLU B  27      -0.653  17.538 -15.284  1.00 93.27           C  
ATOM   2936  OE1 GLU B  27      -0.250  18.591 -15.843  1.00 93.27           O  
ATOM   2937  OE2 GLU B  27      -1.856  17.335 -14.974  1.00 93.27           O  
ATOM   2938  N   LEU B  28      -0.753  11.918 -14.341  1.00 93.07           N  
ATOM   2939  H   LEU B  28      -1.057  12.122 -15.282  1.00 93.07           H  
ATOM   2940  CA  LEU B  28      -1.331  10.755 -13.657  1.00 93.07           C  
ATOM   2941  HA  LEU B  28      -1.607  11.044 -12.643  1.00 93.07           H  
ATOM   2942  C   LEU B  28      -0.349   9.582 -13.516  1.00 93.07           C  
ATOM   2943  CB  LEU B  28      -2.586  10.307 -14.422  1.00 93.07           C  
ATOM   2944  HB2 LEU B  28      -2.350  10.279 -15.486  1.00 93.07           H  
ATOM   2945  HB3 LEU B  28      -2.842   9.291 -14.122  1.00 93.07           H  
ATOM   2946  O   LEU B  28      -0.404   8.859 -12.524  1.00 93.07           O  
ATOM   2947  CG  LEU B  28      -3.813  11.204 -14.190  1.00 93.07           C  
ATOM   2948  HG  LEU B  28      -3.534  12.255 -14.267  1.00 93.07           H  
ATOM   2949  CD1 LEU B  28      -4.857  10.903 -15.265  1.00 93.07           C  
ATOM   2950 HD11 LEU B  28      -4.444  11.136 -16.247  1.00 93.07           H  
ATOM   2951 HD12 LEU B  28      -5.135   9.850 -15.227  1.00 93.07           H  
ATOM   2952 HD13 LEU B  28      -5.744  11.513 -15.097  1.00 93.07           H  
ATOM   2953  CD2 LEU B  28      -4.434  10.949 -12.816  1.00 93.07           C  
ATOM   2954 HD21 LEU B  28      -5.348  11.531 -12.707  1.00 93.07           H  
ATOM   2955 HD22 LEU B  28      -3.731  11.249 -12.039  1.00 93.07           H  
ATOM   2956 HD23 LEU B  28      -4.677   9.893 -12.701  1.00 93.07           H  
ATOM   2957  N   GLU B  29       0.527   9.367 -14.499  1.00 91.74           N  
ATOM   2958  H   GLU B  29       0.448   9.936 -15.329  1.00 91.74           H  
ATOM   2959  CA  GLU B  29       1.405   8.186 -14.544  1.00 91.74           C  
ATOM   2960  HA  GLU B  29       0.991   7.395 -13.919  1.00 91.74           H  
ATOM   2961  C   GLU B  29       2.818   8.452 -14.005  1.00 91.74           C  
ATOM   2962  CB  GLU B  29       1.471   7.647 -15.987  1.00 91.74           C  
ATOM   2963  HB2 GLU B  29       1.767   8.454 -16.657  1.00 91.74           H  
ATOM   2964  HB3 GLU B  29       2.233   6.869 -16.031  1.00 91.74           H  
ATOM   2965  O   GLU B  29       3.433   7.564 -13.423  1.00 91.74           O  
ATOM   2966  CG  GLU B  29       0.136   7.037 -16.460  1.00 91.74           C  
ATOM   2967  HG2 GLU B  29      -0.633   7.809 -16.455  1.00 91.74           H  
ATOM   2968  HG3 GLU B  29      -0.163   6.268 -15.746  1.00 91.74           H  
ATOM   2969  CD  GLU B  29       0.198   6.414 -17.870  1.00 91.74           C  
ATOM   2970  OE1 GLU B  29      -0.657   5.543 -18.178  1.00 91.74           O  
ATOM   2971  OE2 GLU B  29       1.039   6.835 -18.692  1.00 91.74           O  
ATOM   2972  N   SER B  30       3.347   9.663 -14.191  1.00 92.60           N  
ATOM   2973  H   SER B  30       2.758  10.374 -14.602  1.00 92.60           H  
ATOM   2974  CA  SER B  30       4.795   9.920 -14.120  1.00 92.60           C  
ATOM   2975  HA  SER B  30       5.249   9.190 -13.450  1.00 92.60           H  
ATOM   2976  C   SER B  30       5.172  11.297 -13.564  1.00 92.60           C  
ATOM   2977  CB  SER B  30       5.415   9.702 -15.508  1.00 92.60           C  
ATOM   2978  HB2 SER B  30       6.499   9.802 -15.452  1.00 92.60           H  
ATOM   2979  HB3 SER B  30       5.183   8.693 -15.848  1.00 92.60           H  
ATOM   2980  O   SER B  30       6.325  11.710 -13.699  1.00 92.60           O  
ATOM   2981  OG  SER B  30       4.896  10.641 -16.441  1.00 92.60           O  
ATOM   2982  HG  SER B  30       4.091  11.002 -16.062  1.00 92.60           H  
ATOM   2983  N   ASP B  31       4.233  12.023 -12.941  1.00 95.92           N  
ATOM   2984  H   ASP B  31       3.284  11.681 -12.888  1.00 95.92           H  
ATOM   2985  CA  ASP B  31       4.545  13.338 -12.368  1.00 95.92           C  
ATOM   2986  HA  ASP B  31       4.843  13.976 -13.199  1.00 95.92           H  
ATOM   2987  C   ASP B  31       5.685  13.211 -11.342  1.00 95.92           C  
ATOM   2988  CB  ASP B  31       3.323  13.988 -11.707  1.00 95.92           C  
ATOM   2989  HB2 ASP B  31       3.130  13.518 -10.743  1.00 95.92           H  
ATOM   2990  HB3 ASP B  31       2.457  13.822 -12.348  1.00 95.92           H  
ATOM   2991  O   ASP B  31       5.605  12.337 -10.461  1.00 95.92           O  
ATOM   2992  CG  ASP B  31       3.450  15.504 -11.530  1.00 95.92           C  
ATOM   2993  OD1 ASP B  31       4.199  16.134 -12.310  1.00 95.92           O  
ATOM   2994  OD2 ASP B  31       2.771  16.029 -10.622  1.00 95.92           O  
ATOM   2995  N   PRO B  32       6.754  14.024 -11.445  1.00 97.98           N  
ATOM   2996  CA  PRO B  32       7.819  14.034 -10.456  1.00 97.98           C  
ATOM   2997  HA  PRO B  32       8.226  13.026 -10.374  1.00 97.98           H  
ATOM   2998  C   PRO B  32       7.291  14.496  -9.097  1.00 97.98           C  
ATOM   2999  CB  PRO B  32       8.898  14.979 -11.001  1.00 97.98           C  
ATOM   3000  HB2 PRO B  32       8.765  15.981 -10.594  1.00 97.98           H  
ATOM   3001  HB3 PRO B  32       9.902  14.614 -10.781  1.00 97.98           H  
ATOM   3002  O   PRO B  32       6.672  15.554  -8.979  1.00 97.98           O  
ATOM   3003  CG  PRO B  32       8.623  15.016 -12.502  1.00 97.98           C  
ATOM   3004  HG2 PRO B  32       8.970  15.943 -12.957  1.00 97.98           H  
ATOM   3005  HG3 PRO B  32       9.082  14.151 -12.983  1.00 97.98           H  
ATOM   3006  CD  PRO B  32       7.106  14.887 -12.563  1.00 97.98           C  
ATOM   3007  HD2 PRO B  32       6.651  15.868 -12.426  1.00 97.98           H  
ATOM   3008  HD3 PRO B  32       6.818  14.459 -13.523  1.00 97.98           H  
ATOM   3009  N   VAL B  33       7.589  13.735  -8.048  1.00 98.82           N  
ATOM   3010  H   VAL B  33       8.089  12.872  -8.208  1.00 98.82           H  
ATOM   3011  CA  VAL B  33       7.162  14.048  -6.679  1.00 98.82           C  
ATOM   3012  HA  VAL B  33       6.380  14.807  -6.701  1.00 98.82           H  
ATOM   3013  C   VAL B  33       8.342  14.628  -5.903  1.00 98.82           C  
ATOM   3014  CB  VAL B  33       6.549  12.802  -6.017  1.00 98.82           C  
ATOM   3015  HB  VAL B  33       7.257  11.976  -6.076  1.00 98.82           H  
ATOM   3016  O   VAL B  33       9.328  13.943  -5.658  1.00 98.82           O  
ATOM   3017  CG1 VAL B  33       6.212  13.047  -4.546  1.00 98.82           C  
ATOM   3018 HG11 VAL B  33       7.118  13.267  -3.982  1.00 98.82           H  
ATOM   3019 HG12 VAL B  33       5.523  13.887  -4.455  1.00 98.82           H  
ATOM   3020 HG13 VAL B  33       5.754  12.153  -4.122  1.00 98.82           H  
ATOM   3021  CG2 VAL B  33       5.258  12.384  -6.736  1.00 98.82           C  
ATOM   3022 HG21 VAL B  33       5.471  12.129  -7.774  1.00 98.82           H  
ATOM   3023 HG22 VAL B  33       4.532  13.197  -6.712  1.00 98.82           H  
ATOM   3024 HG23 VAL B  33       4.831  11.505  -6.253  1.00 98.82           H  
ATOM   3025  N   ALA B  34       8.268  15.898  -5.524  1.00 98.85           N  
ATOM   3026  H   ALA B  34       7.371  16.353  -5.612  1.00 98.85           H  
ATOM   3027  CA  ALA B  34       9.269  16.577  -4.714  1.00 98.85           C  
ATOM   3028  HA  ALA B  34      10.247  16.445  -5.178  1.00 98.85           H  
ATOM   3029  C   ALA B  34       9.343  16.009  -3.290  1.00 98.85           C  
ATOM   3030  CB  ALA B  34       8.945  18.075  -4.694  1.00 98.85           C  
ATOM   3031  HB1 ALA B  34       9.080  18.498  -5.689  1.00 98.85           H  
ATOM   3032  HB2 ALA B  34       7.916  18.230  -4.367  1.00 98.85           H  
ATOM   3033  HB3 ALA B  34       9.602  18.585  -3.990  1.00 98.85           H  
ATOM   3034  O   ALA B  34       8.324  15.820  -2.627  1.00 98.85           O  
ATOM   3035  N   VAL B  35      10.567  15.815  -2.797  1.00 98.90           N  
ATOM   3036  H   VAL B  35      11.346  15.975  -3.420  1.00 98.90           H  
ATOM   3037  CA  VAL B  35      10.859  15.692  -1.364  1.00 98.90           C  
ATOM   3038  HA  VAL B  35      10.026  15.197  -0.865  1.00 98.90           H  
ATOM   3039  C   VAL B  35      10.990  17.103  -0.804  1.00 98.90           C  
ATOM   3040  CB  VAL B  35      12.138  14.874  -1.100  1.00 98.90           C  
ATOM   3041  HB  VAL B  35      12.993  15.377  -1.550  1.00 98.90           H  
ATOM   3042  O   VAL B  35      11.984  17.782  -1.074  1.00 98.90           O  
ATOM   3043  CG1 VAL B  35      12.394  14.726   0.405  1.00 98.90           C  
ATOM   3044 HG11 VAL B  35      11.529  14.272   0.890  1.00 98.90           H  
ATOM   3045 HG12 VAL B  35      13.271  14.100   0.571  1.00 98.90           H  
ATOM   3046 HG13 VAL B  35      12.580  15.701   0.855  1.00 98.90           H  
ATOM   3047  CG2 VAL B  35      12.049  13.469  -1.704  1.00 98.90           C  
ATOM   3048 HG21 VAL B  35      11.944  13.541  -2.787  1.00 98.90           H  
ATOM   3049 HG22 VAL B  35      12.959  12.910  -1.484  1.00 98.90           H  
ATOM   3050 HG23 VAL B  35      11.191  12.938  -1.292  1.00 98.90           H  
ATOM   3051  N   VAL B  36       9.986  17.540  -0.046  1.00 98.61           N  
ATOM   3052  H   VAL B  36       9.210  16.914   0.117  1.00 98.61           H  
ATOM   3053  CA  VAL B  36       9.886  18.904   0.494  1.00 98.61           C  
ATOM   3054  HA  VAL B  36      10.304  19.589  -0.245  1.00 98.61           H  
ATOM   3055  C   VAL B  36      10.692  19.080   1.773  1.00 98.61           C  
ATOM   3056  CB  VAL B  36       8.415  19.291   0.734  1.00 98.61           C  
ATOM   3057  HB  VAL B  36       7.961  18.569   1.413  1.00 98.61           H  
ATOM   3058  O   VAL B  36      11.321  20.109   2.001  1.00 98.61           O  
ATOM   3059  CG1 VAL B  36       8.309  20.680   1.363  1.00 98.61           C  
ATOM   3060 HG11 VAL B  36       8.891  21.387   0.772  1.00 98.61           H  
ATOM   3061 HG12 VAL B  36       8.708  20.665   2.377  1.00 98.61           H  
ATOM   3062 HG13 VAL B  36       7.268  20.999   1.406  1.00 98.61           H  
ATOM   3063  CG2 VAL B  36       7.621  19.289  -0.576  1.00 98.61           C  
ATOM   3064 HG21 VAL B  36       6.595  19.607  -0.388  1.00 98.61           H  
ATOM   3065 HG22 VAL B  36       8.072  19.982  -1.286  1.00 98.61           H  
ATOM   3066 HG23 VAL B  36       7.595  18.290  -1.010  1.00 98.61           H  
ATOM   3067  N   ALA B  37      10.688  18.049   2.610  1.00 98.80           N  
ATOM   3068  H   ALA B  37      10.143  17.239   2.352  1.00 98.80           H  
ATOM   3069  CA  ALA B  37      11.504  17.953   3.805  1.00 98.80           C  
ATOM   3070  HA  ALA B  37      12.493  18.362   3.598  1.00 98.80           H  
ATOM   3071  C   ALA B  37      11.664  16.481   4.193  1.00 98.80           C  
ATOM   3072  CB  ALA B  37      10.866  18.781   4.926  1.00 98.80           C  
ATOM   3073  HB1 ALA B  37      11.405  18.650   5.864  1.00 98.80           H  
ATOM   3074  HB2 ALA B  37      10.896  19.837   4.657  1.00 98.80           H  
ATOM   3075  HB3 ALA B  37       9.826  18.481   5.060  1.00 98.80           H  
ATOM   3076  O   ALA B  37      10.981  15.591   3.684  1.00 98.80           O  
ATOM   3077  N   MET B  38      12.590  16.224   5.106  1.00 98.81           N  
ATOM   3078  H   MET B  38      13.056  17.012   5.533  1.00 98.81           H  
ATOM   3079  CA  MET B  38      12.892  14.886   5.622  1.00 98.81           C  
ATOM   3080  HA  MET B  38      12.091  14.187   5.381  1.00 98.81           H  
ATOM   3081  C   MET B  38      13.037  14.973   7.130  1.00 98.81           C  
ATOM   3082  CB  MET B  38      14.214  14.384   5.027  1.00 98.81           C  
ATOM   3083  HB2 MET B  38      14.360  13.350   5.341  1.00 98.81           H  
ATOM   3084  HB3 MET B  38      15.037  14.982   5.419  1.00 98.81           H  
ATOM   3085  O   MET B  38      13.602  15.952   7.573  1.00 98.81           O  
ATOM   3086  CG  MET B  38      14.256  14.459   3.501  1.00 98.81           C  
ATOM   3087  HG2 MET B  38      14.257  15.503   3.187  1.00 98.81           H  
ATOM   3088  HG3 MET B  38      13.351  13.996   3.105  1.00 98.81           H  
ATOM   3089  SD  MET B  38      15.688  13.643   2.760  1.00 98.81           S  
ATOM   3090  CE  MET B  38      17.044  14.704   3.331  1.00 98.81           C  
ATOM   3091  HE1 MET B  38      17.981  14.343   2.905  1.00 98.81           H  
ATOM   3092  HE2 MET B  38      16.875  15.730   3.006  1.00 98.81           H  
ATOM   3093  HE3 MET B  38      17.115  14.670   4.418  1.00 98.81           H  
ATOM   3094  N   ALA B  39      12.616  14.002   7.919  1.00 98.79           N  
ATOM   3095  H   ALA B  39      12.103  13.234   7.509  1.00 98.79           H  
ATOM   3096  CA  ALA B  39      12.954  13.884   9.336  1.00 98.79           C  
ATOM   3097  HA  ALA B  39      13.797  14.532   9.574  1.00 98.79           H  
ATOM   3098  C   ALA B  39      13.384  12.443   9.614  1.00 98.79           C  
ATOM   3099  CB  ALA B  39      11.762  14.321  10.196  1.00 98.79           C  
ATOM   3100  HB1 ALA B  39      10.902  13.681  10.001  1.00 98.79           H  
ATOM   3101  HB2 ALA B  39      11.505  15.356   9.972  1.00 98.79           H  
ATOM   3102  HB3 ALA B  39      12.022  14.255  11.253  1.00 98.79           H  
ATOM   3103  O   ALA B  39      12.951  11.520   8.919  1.00 98.79           O  
ATOM   3104  N   CYS B  40      14.256  12.229  10.594  1.00 98.74           N  
ATOM   3105  H   CYS B  40      14.560  12.986  11.189  1.00 98.74           H  
ATOM   3106  CA  CYS B  40      14.721  10.887  10.922  1.00 98.74           C  
ATOM   3107  HA  CYS B  40      13.896  10.191  10.777  1.00 98.74           H  
ATOM   3108  C   CYS B  40      15.142  10.771  12.379  1.00 98.74           C  
ATOM   3109  CB  CYS B  40      15.865  10.470   9.983  1.00 98.74           C  
ATOM   3110  HB2 CYS B  40      15.499  10.458   8.957  1.00 98.74           H  
ATOM   3111  HB3 CYS B  40      16.180   9.458  10.238  1.00 98.74           H  
ATOM   3112  O   CYS B  40      15.680  11.710  12.953  1.00 98.74           O  
ATOM   3113  SG  CYS B  40      17.291  11.589  10.101  1.00 98.74           S  
ATOM   3114  HG  CYS B  40      17.312  11.698  11.433  1.00 98.74           H  
ATOM   3115  N   ARG B  41      14.978   9.576  12.941  1.00 98.70           N  
ATOM   3116  H   ARG B  41      14.557   8.850  12.380  1.00 98.70           H  
ATOM   3117  CA  ARG B  41      15.628   9.169  14.184  1.00 98.70           C  
ATOM   3118  HA  ARG B  41      16.367   9.922  14.458  1.00 98.70           H  
ATOM   3119  C   ARG B  41      16.369   7.876  13.904  1.00 98.70           C  
ATOM   3120  CB  ARG B  41      14.602   9.026  15.321  1.00 98.70           C  
ATOM   3121  HB2 ARG B  41      13.691   9.580  15.097  1.00 98.70           H  
ATOM   3122  HB3 ARG B  41      14.334   7.973  15.414  1.00 98.70           H  
ATOM   3123  O   ARG B  41      15.747   6.866  13.588  1.00 98.70           O  
ATOM   3124  CG  ARG B  41      15.162   9.527  16.661  1.00 98.70           C  
ATOM   3125  HG2 ARG B  41      16.163   9.117  16.795  1.00 98.70           H  
ATOM   3126  HG3 ARG B  41      14.545   9.166  17.483  1.00 98.70           H  
ATOM   3127  CD  ARG B  41      15.245  11.063  16.718  1.00 98.70           C  
ATOM   3128  HD2 ARG B  41      15.420  11.443  15.711  1.00 98.70           H  
ATOM   3129  HD3 ARG B  41      16.089  11.338  17.351  1.00 98.70           H  
ATOM   3130  NE  ARG B  41      14.036  11.709  17.260  1.00 98.70           N  
ATOM   3131  HE  ARG B  41      13.438  11.186  17.884  1.00 98.70           H  
ATOM   3132  NH1 ARG B  41      14.353  13.843  16.400  1.00 98.70           N  
ATOM   3133 HH11 ARG B  41      15.052  13.566  15.726  1.00 98.70           H  
ATOM   3134 HH12 ARG B  41      13.842  14.686  16.181  1.00 98.70           H  
ATOM   3135  NH2 ARG B  41      12.637  13.462  17.696  1.00 98.70           N  
ATOM   3136 HH21 ARG B  41      12.038  12.925  18.307  1.00 98.70           H  
ATOM   3137 HH22 ARG B  41      12.378  14.409  17.457  1.00 98.70           H  
ATOM   3138  CZ  ARG B  41      13.697  12.984  17.123  1.00 98.70           C  
ATOM   3139  N   LEU B  42      17.688   7.907  13.944  1.00 98.71           N  
ATOM   3140  H   LEU B  42      18.141   8.741  14.289  1.00 98.71           H  
ATOM   3141  CA  LEU B  42      18.532   6.804  13.507  1.00 98.71           C  
ATOM   3142  HA  LEU B  42      17.915   5.912  13.394  1.00 98.71           H  
ATOM   3143  C   LEU B  42      19.597   6.480  14.572  1.00 98.71           C  
ATOM   3144  CB  LEU B  42      19.127   7.161  12.132  1.00 98.71           C  
ATOM   3145  HB2 LEU B  42      19.978   6.508  11.943  1.00 98.71           H  
ATOM   3146  HB3 LEU B  42      19.520   8.177  12.183  1.00 98.71           H  
ATOM   3147  O   LEU B  42      19.906   7.322  15.421  1.00 98.71           O  
ATOM   3148  CG  LEU B  42      18.169   7.117  10.928  1.00 98.71           C  
ATOM   3149  HG  LEU B  42      17.328   7.783  11.118  1.00 98.71           H  
ATOM   3150  CD1 LEU B  42      18.901   7.609   9.678  1.00 98.71           C  
ATOM   3151 HD11 LEU B  42      19.757   6.970   9.460  1.00 98.71           H  
ATOM   3152 HD12 LEU B  42      19.254   8.628   9.836  1.00 98.71           H  
ATOM   3153 HD13 LEU B  42      18.224   7.612   8.823  1.00 98.71           H  
ATOM   3154  CD2 LEU B  42      17.622   5.719  10.633  1.00 98.71           C  
ATOM   3155 HD21 LEU B  42      18.442   5.022  10.460  1.00 98.71           H  
ATOM   3156 HD22 LEU B  42      17.021   5.378  11.476  1.00 98.71           H  
ATOM   3157 HD23 LEU B  42      16.979   5.760   9.754  1.00 98.71           H  
ATOM   3158  N   PRO B  43      20.152   5.255  14.573  1.00 97.92           N  
ATOM   3159  CA  PRO B  43      21.201   4.866  15.506  1.00 97.92           C  
ATOM   3160  HA  PRO B  43      20.786   4.869  16.514  1.00 97.92           H  
ATOM   3161  C   PRO B  43      22.418   5.791  15.457  1.00 97.92           C  
ATOM   3162  CB  PRO B  43      21.582   3.438  15.125  1.00 97.92           C  
ATOM   3163  HB2 PRO B  43      21.901   2.869  15.998  1.00 97.92           H  
ATOM   3164  HB3 PRO B  43      22.361   3.445  14.363  1.00 97.92           H  
ATOM   3165  O   PRO B  43      22.667   6.475  14.465  1.00 97.92           O  
ATOM   3166  CG  PRO B  43      20.300   2.891  14.508  1.00 97.92           C  
ATOM   3167  HG2 PRO B  43      19.617   2.576  15.297  1.00 97.92           H  
ATOM   3168  HG3 PRO B  43      20.500   2.078  13.810  1.00 97.92           H  
ATOM   3169  CD  PRO B  43      19.724   4.107  13.795  1.00 97.92           C  
ATOM   3170  HD2 PRO B  43      18.637   4.040  13.766  1.00 97.92           H  
ATOM   3171  HD3 PRO B  43      20.122   4.161  12.782  1.00 97.92           H  
ATOM   3172  N   GLY B  44      23.215   5.780  16.525  1.00 97.44           N  
ATOM   3173  H   GLY B  44      22.997   5.150  17.284  1.00 97.44           H  
ATOM   3174  CA  GLY B  44      24.408   6.626  16.625  1.00 97.44           C  
ATOM   3175  HA2 GLY B  44      24.914   6.661  15.660  1.00 97.44           H  
ATOM   3176  HA3 GLY B  44      25.089   6.183  17.351  1.00 97.44           H  
ATOM   3177  C   GLY B  44      24.126   8.068  17.060  1.00 97.44           C  
ATOM   3178  O   GLY B  44      25.006   8.914  16.905  1.00 97.44           O  
ATOM   3179  N   GLY B  45      22.937   8.324  17.621  1.00 96.27           N  
ATOM   3180  H   GLY B  45      22.265   7.571  17.671  1.00 96.27           H  
ATOM   3181  CA  GLY B  45      22.517   9.636  18.127  1.00 96.27           C  
ATOM   3182  HA2 GLY B  45      23.360  10.133  18.607  1.00 96.27           H  
ATOM   3183  HA3 GLY B  45      21.733   9.495  18.872  1.00 96.27           H  
ATOM   3184  C   GLY B  45      21.971  10.573  17.051  1.00 96.27           C  
ATOM   3185  O   GLY B  45      21.970  11.780  17.248  1.00 96.27           O  
ATOM   3186  N   VAL B  46      21.538  10.037  15.909  1.00 98.01           N  
ATOM   3187  H   VAL B  46      21.494   9.032  15.822  1.00 98.01           H  
ATOM   3188  CA  VAL B  46      21.038  10.838  14.790  1.00 98.01           C  
ATOM   3189  HA  VAL B  46      21.619  11.757  14.711  1.00 98.01           H  
ATOM   3190  C   VAL B  46      19.582  11.217  15.046  1.00 98.01           C  
ATOM   3191  CB  VAL B  46      21.208  10.048  13.487  1.00 98.01           C  
ATOM   3192  HB  VAL B  46      20.785   9.055  13.632  1.00 98.01           H  
ATOM   3193  O   VAL B  46      18.693  10.363  14.986  1.00 98.01           O  
ATOM   3194  CG1 VAL B  46      20.515  10.714  12.299  1.00 98.01           C  
ATOM   3195 HG11 VAL B  46      19.438  10.779  12.457  1.00 98.01           H  
ATOM   3196 HG12 VAL B  46      20.918  11.716  12.157  1.00 98.01           H  
ATOM   3197 HG13 VAL B  46      20.688  10.110  11.408  1.00 98.01           H  
ATOM   3198  CG2 VAL B  46      22.687   9.871  13.126  1.00 98.01           C  
ATOM   3199 HG21 VAL B  46      23.162  10.844  13.007  1.00 98.01           H  
ATOM   3200 HG22 VAL B  46      22.771   9.312  12.193  1.00 98.01           H  
ATOM   3201 HG23 VAL B  46      23.198   9.315  13.911  1.00 98.01           H  
ATOM   3202  N   SER B  47      19.326  12.498  15.300  1.00 97.10           N  
ATOM   3203  H   SER B  47      20.098  13.141  15.403  1.00 97.10           H  
ATOM   3204  CA  SER B  47      17.977  13.046  15.481  1.00 97.10           C  
ATOM   3205  HA  SER B  47      17.282  12.210  15.550  1.00 97.10           H  
ATOM   3206  C   SER B  47      17.500  13.898  14.304  1.00 97.10           C  
ATOM   3207  CB  SER B  47      17.898  13.820  16.800  1.00 97.10           C  
ATOM   3208  HB2 SER B  47      16.863  13.843  17.141  1.00 97.10           H  
ATOM   3209  HB3 SER B  47      18.494  13.318  17.562  1.00 97.10           H  
ATOM   3210  O   SER B  47      16.311  14.203  14.211  1.00 97.10           O  
ATOM   3211  OG  SER B  47      18.344  15.148  16.642  1.00 97.10           O  
ATOM   3212  HG  SER B  47      19.269  15.129  16.388  1.00 97.10           H  
ATOM   3213  N   THR B  48      18.416  14.260  13.404  1.00 97.20           N  
ATOM   3214  H   THR B  48      19.379  14.035  13.608  1.00 97.20           H  
ATOM   3215  CA  THR B  48      18.157  15.088  12.224  1.00 97.20           C  
ATOM   3216  HA  THR B  48      17.086  15.067  12.023  1.00 97.20           H  
ATOM   3217  C   THR B  48      18.919  14.566  10.995  1.00 97.20           C  
ATOM   3218  CB  THR B  48      18.554  16.551  12.475  1.00 97.20           C  
ATOM   3219  HB  THR B  48      18.150  17.144  11.655  1.00 97.20           H  
ATOM   3220  O   THR B  48      19.950  13.905  11.141  1.00 97.20           O  
ATOM   3221  CG2 THR B  48      18.031  17.148  13.780  1.00 97.20           C  
ATOM   3222 HG21 THR B  48      18.190  18.226  13.765  1.00 97.20           H  
ATOM   3223 HG22 THR B  48      18.569  16.728  14.629  1.00 97.20           H  
ATOM   3224 HG23 THR B  48      16.966  16.939  13.883  1.00 97.20           H  
ATOM   3225  OG1 THR B  48      19.955  16.673  12.504  1.00 97.20           O  
ATOM   3226  HG1 THR B  48      20.244  16.371  13.369  1.00 97.20           H  
ATOM   3227  N   PRO B  49      18.467  14.852   9.761  1.00 98.51           N  
ATOM   3228  CA  PRO B  49      19.218  14.528   8.547  1.00 98.51           C  
ATOM   3229  HA  PRO B  49      19.355  13.447   8.513  1.00 98.51           H  
ATOM   3230  C   PRO B  49      20.596  15.196   8.449  1.00 98.51           C  
ATOM   3231  CB  PRO B  49      18.309  14.947   7.388  1.00 98.51           C  
ATOM   3232  HB2 PRO B  49      18.450  14.309   6.516  1.00 98.51           H  
ATOM   3233  HB3 PRO B  49      18.467  15.997   7.138  1.00 98.51           H  
ATOM   3234  O   PRO B  49      21.480  14.662   7.786  1.00 98.51           O  
ATOM   3235  CG  PRO B  49      16.923  14.762   7.992  1.00 98.51           C  
ATOM   3236  HG2 PRO B  49      16.158  15.310   7.443  1.00 98.51           H  
ATOM   3237  HG3 PRO B  49      16.670  13.702   8.013  1.00 98.51           H  
ATOM   3238  CD  PRO B  49      17.126  15.272   9.414  1.00 98.51           C  
ATOM   3239  HD2 PRO B  49      16.370  14.843  10.072  1.00 98.51           H  
ATOM   3240  HD3 PRO B  49      17.104  16.361   9.441  1.00 98.51           H  
ATOM   3241  N   GLU B  50      20.809  16.338   9.097  1.00 97.21           N  
ATOM   3242  H   GLU B  50      20.061  16.765   9.623  1.00 97.21           H  
ATOM   3243  CA  GLU B  50      22.106  17.016   9.122  1.00 97.21           C  
ATOM   3244  HA  GLU B  50      22.503  17.070   8.109  1.00 97.21           H  
ATOM   3245  C   GLU B  50      23.125  16.212   9.954  1.00 97.21           C  
ATOM   3246  CB  GLU B  50      21.922  18.456   9.638  1.00 97.21           C  
ATOM   3247  HB2 GLU B  50      21.560  18.436  10.666  1.00 97.21           H  
ATOM   3248  HB3 GLU B  50      22.904  18.930   9.645  1.00 97.21           H  
ATOM   3249  O   GLU B  50      24.199  15.878   9.452  1.00 97.21           O  
ATOM   3250  CG  GLU B  50      20.983  19.338   8.776  1.00 97.21           C  
ATOM   3251  HG2 GLU B  50      21.291  19.251   7.734  1.00 97.21           H  
ATOM   3252  HG3 GLU B  50      21.135  20.375   9.073  1.00 97.21           H  
ATOM   3253  CD  GLU B  50      19.470  19.028   8.891  1.00 97.21           C  
ATOM   3254  OE1 GLU B  50      18.679  19.363   7.979  1.00 97.21           O  
ATOM   3255  OE2 GLU B  50      19.014  18.382   9.856  1.00 97.21           O  
ATOM   3256  N   GLU B  51      22.741  15.774  11.159  1.00 97.44           N  
ATOM   3257  H   GLU B  51      21.850  16.087  11.518  1.00 97.44           H  
ATOM   3258  CA  GLU B  51      23.534  14.837  11.983  1.00 97.44           C  
ATOM   3259  HA  GLU B  51      24.518  15.260  12.188  1.00 97.44           H  
ATOM   3260  C   GLU B  51      23.733  13.490  11.271  1.00 97.44           C  
ATOM   3261  CB  GLU B  51      22.808  14.568  13.312  1.00 97.44           C  
ATOM   3262  HB2 GLU B  51      23.299  13.741  13.826  1.00 97.44           H  
ATOM   3263  HB3 GLU B  51      21.788  14.260  13.084  1.00 97.44           H  
ATOM   3264  O   GLU B  51      24.768  12.831  11.404  1.00 97.44           O  
ATOM   3265  CG  GLU B  51      22.792  15.776  14.262  1.00 97.44           C  
ATOM   3266  HG2 GLU B  51      22.448  16.655  13.717  1.00 97.44           H  
ATOM   3267  HG3 GLU B  51      23.811  15.965  14.600  1.00 97.44           H  
ATOM   3268  CD  GLU B  51      21.865  15.570  15.473  1.00 97.44           C  
ATOM   3269  OE1 GLU B  51      22.099  16.211  16.517  1.00 97.44           O  
ATOM   3270  OE2 GLU B  51      20.842  14.848  15.330  1.00 97.44           O  
ATOM   3271  N   PHE B  52      22.742  13.068  10.480  1.00 98.60           N  
ATOM   3272  H   PHE B  52      21.889  13.608  10.450  1.00 98.60           H  
ATOM   3273  CA  PHE B  52      22.863  11.856   9.685  1.00 98.60           C  
ATOM   3274  HA  PHE B  52      23.165  11.066  10.374  1.00 98.60           H  
ATOM   3275  C   PHE B  52      23.944  11.988   8.606  1.00 98.60           C  
ATOM   3276  CB  PHE B  52      21.519  11.502   9.037  1.00 98.60           C  
ATOM   3277  HB2 PHE B  52      20.713  11.554   9.768  1.00 98.60           H  
ATOM   3278  HB3 PHE B  52      21.301  12.257   8.281  1.00 98.60           H  
ATOM   3279  O   PHE B  52      24.713  11.053   8.372  1.00 98.60           O  
ATOM   3280  CG  PHE B  52      21.481  10.155   8.349  1.00 98.60           C  
ATOM   3281  CD1 PHE B  52      20.594   9.968   7.276  1.00 98.60           C  
ATOM   3282  HD1 PHE B  52      19.922  10.768   7.004  1.00 98.60           H  
ATOM   3283  CD2 PHE B  52      22.349   9.112   8.724  1.00 98.60           C  
ATOM   3284  HD2 PHE B  52      23.052   9.220   9.538  1.00 98.60           H  
ATOM   3285  CE1 PHE B  52      20.582   8.757   6.567  1.00 98.60           C  
ATOM   3286  HE1 PHE B  52      19.897   8.613   5.744  1.00 98.60           H  
ATOM   3287  CE2 PHE B  52      22.375   7.927   7.989  1.00 98.60           C  
ATOM   3288  HE2 PHE B  52      23.127   7.189   8.230  1.00 98.60           H  
ATOM   3289  CZ  PHE B  52      21.481   7.743   6.925  1.00 98.60           C  
ATOM   3290  HZ  PHE B  52      21.503   6.826   6.354  1.00 98.60           H  
ATOM   3291  N   TRP B  53      24.026  13.151   7.955  1.00 98.61           N  
ATOM   3292  H   TRP B  53      23.390  13.896   8.204  1.00 98.61           H  
ATOM   3293  CA  TRP B  53      25.056  13.412   6.960  1.00 98.61           C  
ATOM   3294  HA  TRP B  53      25.030  12.607   6.225  1.00 98.61           H  
ATOM   3295  C   TRP B  53      26.458  13.394   7.573  1.00 98.61           C  
ATOM   3296  CB  TRP B  53      24.795  14.731   6.232  1.00 98.61           C  
ATOM   3297  HB2 TRP B  53      24.798  15.550   6.951  1.00 98.61           H  
ATOM   3298  HB3 TRP B  53      23.812  14.699   5.762  1.00 98.61           H  
ATOM   3299  O   TRP B  53      27.349  12.794   6.976  1.00 98.61           O  
ATOM   3300  CG  TRP B  53      25.819  15.002   5.179  1.00 98.61           C  
ATOM   3301  CD1 TRP B  53      26.738  15.992   5.218  1.00 98.61           C  
ATOM   3302  HD1 TRP B  53      26.807  16.730   6.004  1.00 98.61           H  
ATOM   3303  CD2 TRP B  53      26.145  14.191   4.011  1.00 98.61           C  
ATOM   3304  CE2 TRP B  53      27.314  14.736   3.406  1.00 98.61           C  
ATOM   3305  CE3 TRP B  53      25.606  13.017   3.439  1.00 98.61           C  
ATOM   3306  HE3 TRP B  53      24.736  12.561   3.890  1.00 98.61           H  
ATOM   3307  NE1 TRP B  53      27.608  15.855   4.156  1.00 98.61           N  
ATOM   3308  HE1 TRP B  53      28.411  16.452   4.021  1.00 98.61           H  
ATOM   3309  CH2 TRP B  53      27.371  12.969   1.760  1.00 98.61           C  
ATOM   3310  HH2 TRP B  53      27.860  12.473   0.935  1.00 98.61           H  
ATOM   3311  CZ2 TRP B  53      27.937  14.131   2.307  1.00 98.61           C  
ATOM   3312  HZ2 TRP B  53      28.845  14.548   1.897  1.00 98.61           H  
ATOM   3313  CZ3 TRP B  53      26.200  12.422   2.312  1.00 98.61           C  
ATOM   3314  HZ3 TRP B  53      25.775  11.525   1.888  1.00 98.61           H  
ATOM   3315  N   GLU B  54      26.657  13.960   8.767  1.00 98.00           N  
ATOM   3316  H   GLU B  54      25.900  14.466   9.204  1.00 98.00           H  
ATOM   3317  CA  GLU B  54      27.937  13.854   9.486  1.00 98.00           C  
ATOM   3318  HA  GLU B  54      28.731  14.291   8.879  1.00 98.00           H  
ATOM   3319  C   GLU B  54      28.333  12.393   9.732  1.00 98.00           C  
ATOM   3320  CB  GLU B  54      27.882  14.615  10.818  1.00 98.00           C  
ATOM   3321  HB2 GLU B  54      26.907  14.468  11.281  1.00 98.00           H  
ATOM   3322  HB3 GLU B  54      28.646  14.213  11.484  1.00 98.00           H  
ATOM   3323  O   GLU B  54      29.449  11.992   9.396  1.00 98.00           O  
ATOM   3324  CG  GLU B  54      28.163  16.110  10.621  1.00 98.00           C  
ATOM   3325  HG2 GLU B  54      29.132  16.218  10.135  1.00 98.00           H  
ATOM   3326  HG3 GLU B  54      27.407  16.525   9.954  1.00 98.00           H  
ATOM   3327  CD  GLU B  54      28.162  16.896  11.941  1.00 98.00           C  
ATOM   3328  OE1 GLU B  54      28.778  17.986  11.948  1.00 98.00           O  
ATOM   3329  OE2 GLU B  54      27.541  16.414  12.918  1.00 98.00           O  
ATOM   3330  N   LEU B  55      27.401  11.558  10.212  1.00 98.28           N  
ATOM   3331  H   LEU B  55      26.505  11.951  10.462  1.00 98.28           H  
ATOM   3332  CA  LEU B  55      27.642  10.124  10.422  1.00 98.28           C  
ATOM   3333  HA  LEU B  55      28.440  10.023  11.157  1.00 98.28           H  
ATOM   3334  C   LEU B  55      28.123   9.422   9.140  1.00 98.28           C  
ATOM   3335  CB  LEU B  55      26.355   9.498  10.998  1.00 98.28           C  
ATOM   3336  HB2 LEU B  55      26.100  10.069  11.891  1.00 98.28           H  
ATOM   3337  HB3 LEU B  55      25.531   9.620  10.295  1.00 98.28           H  
ATOM   3338  O   LEU B  55      29.063   8.622   9.179  1.00 98.28           O  
ATOM   3339  CG  LEU B  55      26.474   8.008  11.379  1.00 98.28           C  
ATOM   3340  HG  LEU B  55      27.482   7.809  11.743  1.00 98.28           H  
ATOM   3341  CD1 LEU B  55      25.512   7.675  12.517  1.00 98.28           C  
ATOM   3342 HD11 LEU B  55      25.651   8.368  13.347  1.00 98.28           H  
ATOM   3343 HD12 LEU B  55      25.708   6.666  12.879  1.00 98.28           H  
ATOM   3344 HD13 LEU B  55      24.480   7.735  12.170  1.00 98.28           H  
ATOM   3345  CD2 LEU B  55      26.155   7.047  10.226  1.00 98.28           C  
ATOM   3346 HD21 LEU B  55      26.183   6.022  10.595  1.00 98.28           H  
ATOM   3347 HD22 LEU B  55      26.897   7.137   9.433  1.00 98.28           H  
ATOM   3348 HD23 LEU B  55      25.164   7.262   9.824  1.00 98.28           H  
ATOM   3349  N   LEU B  56      27.487   9.723   8.007  1.00 98.46           N  
ATOM   3350  H   LEU B  56      26.742  10.402   8.064  1.00 98.46           H  
ATOM   3351  CA  LEU B  56      27.801   9.134   6.703  1.00 98.46           C  
ATOM   3352  HA  LEU B  56      27.913   8.055   6.812  1.00 98.46           H  
ATOM   3353  C   LEU B  56      29.116   9.664   6.115  1.00 98.46           C  
ATOM   3354  CB  LEU B  56      26.638   9.440   5.747  1.00 98.46           C  
ATOM   3355  HB2 LEU B  56      26.937   9.167   4.735  1.00 98.46           H  
ATOM   3356  HB3 LEU B  56      26.465  10.516   5.755  1.00 98.46           H  
ATOM   3357  O   LEU B  56      29.934   8.879   5.634  1.00 98.46           O  
ATOM   3358  CG  LEU B  56      25.317   8.724   6.068  1.00 98.46           C  
ATOM   3359  HG  LEU B  56      25.051   8.858   7.116  1.00 98.46           H  
ATOM   3360  CD1 LEU B  56      24.228   9.349   5.194  1.00 98.46           C  
ATOM   3361 HD11 LEU B  56      24.562   9.419   4.159  1.00 98.46           H  
ATOM   3362 HD12 LEU B  56      23.310   8.765   5.254  1.00 98.46           H  
ATOM   3363 HD13 LEU B  56      24.016  10.351   5.564  1.00 98.46           H  
ATOM   3364  CD2 LEU B  56      25.395   7.220   5.786  1.00 98.46           C  
ATOM   3365 HD21 LEU B  56      25.687   7.048   4.750  1.00 98.46           H  
ATOM   3366 HD22 LEU B  56      26.126   6.759   6.450  1.00 98.46           H  
ATOM   3367 HD23 LEU B  56      24.423   6.764   5.975  1.00 98.46           H  
ATOM   3368  N   SER B  57      29.314  10.982   6.163  1.00 98.07           N  
ATOM   3369  H   SER B  57      28.592  11.538   6.598  1.00 98.07           H  
ATOM   3370  CA  SER B  57      30.485  11.702   5.648  1.00 98.07           C  
ATOM   3371  HA  SER B  57      30.585  11.528   4.577  1.00 98.07           H  
ATOM   3372  C   SER B  57      31.770  11.240   6.335  1.00 98.07           C  
ATOM   3373  CB  SER B  57      30.264  13.200   5.893  1.00 98.07           C  
ATOM   3374  HB2 SER B  57      30.004  13.353   6.940  1.00 98.07           H  
ATOM   3375  HB3 SER B  57      29.435  13.550   5.277  1.00 98.07           H  
ATOM   3376  O   SER B  57      32.762  10.923   5.677  1.00 98.07           O  
ATOM   3377  OG  SER B  57      31.422  13.959   5.605  1.00 98.07           O  
ATOM   3378  HG  SER B  57      31.539  14.584   6.324  1.00 98.07           H  
ATOM   3379  N   GLU B  58      31.730  11.119   7.662  1.00 97.27           N  
ATOM   3380  H   GLU B  58      30.899  11.415   8.155  1.00 97.27           H  
ATOM   3381  CA  GLU B  58      32.856  10.641   8.465  1.00 97.27           C  
ATOM   3382  HA  GLU B  58      33.776  11.108   8.112  1.00 97.27           H  
ATOM   3383  C   GLU B  58      33.052   9.121   8.375  1.00 97.27           C  
ATOM   3384  CB  GLU B  58      32.634  11.048   9.923  1.00 97.27           C  
ATOM   3385  HB2 GLU B  58      33.433  10.614  10.525  1.00 97.27           H  
ATOM   3386  HB3 GLU B  58      31.682  10.638  10.261  1.00 97.27           H  
ATOM   3387  O   GLU B  58      34.091   8.603   8.786  1.00 97.27           O  
ATOM   3388  CG  GLU B  58      32.634  12.569  10.131  1.00 97.27           C  
ATOM   3389  HG2 GLU B  58      31.878  13.033   9.497  1.00 97.27           H  
ATOM   3390  HG3 GLU B  58      33.606  12.958   9.828  1.00 97.27           H  
ATOM   3391  CD  GLU B  58      32.376  12.945  11.595  1.00 97.27           C  
ATOM   3392  OE1 GLU B  58      32.044  14.122  11.831  1.00 97.27           O  
ATOM   3393  OE2 GLU B  58      32.568  12.075  12.482  1.00 97.27           O  
ATOM   3394  N   GLY B  59      32.067   8.389   7.844  1.00 97.61           N  
ATOM   3395  H   GLY B  59      31.260   8.873   7.479  1.00 97.61           H  
ATOM   3396  CA  GLY B  59      32.096   6.931   7.788  1.00 97.61           C  
ATOM   3397  HA2 GLY B  59      33.013   6.613   7.293  1.00 97.61           H  
ATOM   3398  HA3 GLY B  59      31.236   6.583   7.216  1.00 97.61           H  
ATOM   3399  C   GLY B  59      32.052   6.293   9.176  1.00 97.61           C  
ATOM   3400  O   GLY B  59      32.814   5.367   9.455  1.00 97.61           O  
ATOM   3401  N   ARG B  60      31.189   6.789  10.067  1.00 97.55           N  
ATOM   3402  H   ARG B  60      30.574   7.530   9.766  1.00 97.55           H  
ATOM   3403  CA  ARG B  60      31.023   6.242  11.421  1.00 97.55           C  
ATOM   3404  HA  ARG B  60      32.002   5.922  11.779  1.00 97.55           H  
ATOM   3405  C   ARG B  60      30.119   5.003  11.417  1.00 97.55           C  
ATOM   3406  CB  ARG B  60      30.500   7.340  12.358  1.00 97.55           C  
ATOM   3407  HB2 ARG B  60      29.632   7.812  11.899  1.00 97.55           H  
ATOM   3408  HB3 ARG B  60      30.190   6.876  13.294  1.00 97.55           H  
ATOM   3409  O   ARG B  60      29.123   4.953  10.700  1.00 97.55           O  
ATOM   3410  CG  ARG B  60      31.553   8.424  12.649  1.00 97.55           C  
ATOM   3411  HG2 ARG B  60      32.401   7.968  13.162  1.00 97.55           H  
ATOM   3412  HG3 ARG B  60      31.913   8.848  11.712  1.00 97.55           H  
ATOM   3413  CD  ARG B  60      30.998   9.562  13.516  1.00 97.55           C  
ATOM   3414  HD2 ARG B  60      30.271  10.122  12.928  1.00 97.55           H  
ATOM   3415  HD3 ARG B  60      31.817  10.238  13.761  1.00 97.55           H  
ATOM   3416  NE  ARG B  60      30.414   9.059  14.781  1.00 97.55           N  
ATOM   3417  HE  ARG B  60      30.983   8.410  15.305  1.00 97.55           H  
ATOM   3418  NH1 ARG B  60      28.438  10.241  14.734  1.00 97.55           N  
ATOM   3419 HH11 ARG B  60      28.794  10.810  13.979  1.00 97.55           H  
ATOM   3420 HH12 ARG B  60      27.541  10.476  15.132  1.00 97.55           H  
ATOM   3421  NH2 ARG B  60      28.786   8.750  16.344  1.00 97.55           N  
ATOM   3422 HH21 ARG B  60      29.313   7.996  16.762  1.00 97.55           H  
ATOM   3423 HH22 ARG B  60      27.857   8.976  16.669  1.00 97.55           H  
ATOM   3424  CZ  ARG B  60      29.225   9.356  15.276  1.00 97.55           C  
ATOM   3425  N   ASP B  61      30.471   4.019  12.246  1.00 97.53           N  
ATOM   3426  H   ASP B  61      31.299   4.149  12.810  1.00 97.53           H  
ATOM   3427  CA  ASP B  61      29.648   2.837  12.538  1.00 97.53           C  
ATOM   3428  HA  ASP B  61      29.019   2.612  11.676  1.00 97.53           H  
ATOM   3429  C   ASP B  61      28.736   3.149  13.736  1.00 97.53           C  
ATOM   3430  CB  ASP B  61      30.560   1.612  12.788  1.00 97.53           C  
ATOM   3431  HB2 ASP B  61      31.137   1.777  13.698  1.00 97.53           H  
ATOM   3432  HB3 ASP B  61      31.266   1.534  11.961  1.00 97.53           H  
ATOM   3433  O   ASP B  61      29.219   3.490  14.819  1.00 97.53           O  
ATOM   3434  CG  ASP B  61      29.821   0.267  12.906  1.00 97.53           C  
ATOM   3435  OD1 ASP B  61      28.575   0.269  12.913  1.00 97.53           O  
ATOM   3436  OD2 ASP B  61      30.512  -0.786  12.985  1.00 97.53           O  
ATOM   3437  N   ALA B  62      27.423   3.079  13.531  1.00 97.62           N  
ATOM   3438  H   ALA B  62      27.104   2.774  12.623  1.00 97.62           H  
ATOM   3439  CA  ALA B  62      26.404   3.385  14.530  1.00 97.62           C  
ATOM   3440  HA  ALA B  62      26.795   4.160  15.189  1.00 97.62           H  
ATOM   3441  C   ALA B  62      26.038   2.177  15.408  1.00 97.62           C  
ATOM   3442  CB  ALA B  62      25.174   3.944  13.812  1.00 97.62           C  
ATOM   3443  HB1 ALA B  62      24.501   3.123  13.568  1.00 97.62           H  
ATOM   3444  HB2 ALA B  62      24.654   4.633  14.477  1.00 97.62           H  
ATOM   3445  HB3 ALA B  62      25.456   4.468  12.898  1.00 97.62           H  
ATOM   3446  O   ALA B  62      25.216   2.305  16.321  1.00 97.62           O  
ATOM   3447  N   VAL B  63      26.619   1.004  15.135  1.00 94.46           N  
ATOM   3448  H   VAL B  63      27.262   0.952  14.358  1.00 94.46           H  
ATOM   3449  CA  VAL B  63      26.420  -0.206  15.934  1.00 94.46           C  
ATOM   3450  HA  VAL B  63      25.348  -0.332  16.088  1.00 94.46           H  
ATOM   3451  C   VAL B  63      27.085  -0.046  17.304  1.00 94.46           C  
ATOM   3452  CB  VAL B  63      26.937  -1.447  15.183  1.00 94.46           C  
ATOM   3453  HB  VAL B  63      27.979  -1.294  14.902  1.00 94.46           H  
ATOM   3454  O   VAL B  63      28.291   0.178  17.416  1.00 94.46           O  
ATOM   3455  CG1 VAL B  63      26.873  -2.716  16.040  1.00 94.46           C  
ATOM   3456 HG11 VAL B  63      25.860  -2.855  16.418  1.00 94.46           H  
ATOM   3457 HG12 VAL B  63      27.153  -3.582  15.440  1.00 94.46           H  
ATOM   3458 HG13 VAL B  63      27.565  -2.643  16.879  1.00 94.46           H  
ATOM   3459  CG2 VAL B  63      26.102  -1.690  13.918  1.00 94.46           C  
ATOM   3460 HG21 VAL B  63      26.511  -2.537  13.366  1.00 94.46           H  
ATOM   3461 HG22 VAL B  63      25.062  -1.891  14.176  1.00 94.46           H  
ATOM   3462 HG23 VAL B  63      26.145  -0.819  13.265  1.00 94.46           H  
ATOM   3463  N   ALA B  64      26.293  -0.215  18.360  1.00 93.75           N  
ATOM   3464  H   ALA B  64      25.317  -0.406  18.183  1.00 93.75           H  
ATOM   3465  CA  ALA B  64      26.710  -0.158  19.756  1.00 93.75           C  
ATOM   3466  HA  ALA B  64      27.798  -0.158  19.810  1.00 93.75           H  
ATOM   3467  C   ALA B  64      26.212  -1.399  20.526  1.00 93.75           C  
ATOM   3468  CB  ALA B  64      26.204   1.171  20.337  1.00 93.75           C  
ATOM   3469  HB1 ALA B  64      26.585   1.319  21.348  1.00 93.75           H  
ATOM   3470  HB2 ALA B  64      25.114   1.175  20.357  1.00 93.75           H  
ATOM   3471  HB3 ALA B  64      26.546   1.997  19.713  1.00 93.75           H  
ATOM   3472  O   ALA B  64      25.826  -2.408  19.934  1.00 93.75           O  
ATOM   3473  N   GLY B  65      26.265  -1.358  21.860  1.00 92.76           N  
ATOM   3474  H   GLY B  65      26.517  -0.482  22.294  1.00 92.76           H  
ATOM   3475  CA  GLY B  65      25.679  -2.404  22.704  1.00 92.76           C  
ATOM   3476  HA2 GLY B  65      26.063  -3.376  22.394  1.00 92.76           H  
ATOM   3477  HA3 GLY B  65      25.962  -2.237  23.743  1.00 92.76           H  
ATOM   3478  C   GLY B  65      24.148  -2.438  22.627  1.00 92.76           C  
ATOM   3479  O   GLY B  65      23.521  -1.498  22.142  1.00 92.76           O  
ATOM   3480  N   LEU B  66      23.546  -3.522  23.128  1.00 96.03           N  
ATOM   3481  H   LEU B  66      24.110  -4.255  23.534  1.00 96.03           H  
ATOM   3482  CA  LEU B  66      22.093  -3.587  23.308  1.00 96.03           C  
ATOM   3483  HA  LEU B  66      21.636  -3.367  22.344  1.00 96.03           H  
ATOM   3484  C   LEU B  66      21.610  -2.530  24.329  1.00 96.03           C  
ATOM   3485  CB  LEU B  66      21.657  -4.994  23.762  1.00 96.03           C  
ATOM   3486  HB2 LEU B  66      20.580  -4.969  23.932  1.00 96.03           H  
ATOM   3487  HB3 LEU B  66      22.132  -5.205  24.720  1.00 96.03           H  
ATOM   3488  O   LEU B  66      22.374  -2.169  25.231  1.00 96.03           O  
ATOM   3489  CG  LEU B  66      21.958  -6.161  22.804  1.00 96.03           C  
ATOM   3490  HG  LEU B  66      23.034  -6.336  22.780  1.00 96.03           H  
ATOM   3491  CD1 LEU B  66      21.271  -7.428  23.309  1.00 96.03           C  
ATOM   3492 HD11 LEU B  66      21.482  -8.261  22.639  1.00 96.03           H  
ATOM   3493 HD12 LEU B  66      20.192  -7.279  23.346  1.00 96.03           H  
ATOM   3494 HD13 LEU B  66      21.625  -7.676  24.310  1.00 96.03           H  
ATOM   3495  CD2 LEU B  66      21.478  -5.908  21.378  1.00 96.03           C  
ATOM   3496 HD21 LEU B  66      20.432  -5.600  21.377  1.00 96.03           H  
ATOM   3497 HD22 LEU B  66      22.093  -5.123  20.937  1.00 96.03           H  
ATOM   3498 HD23 LEU B  66      21.593  -6.811  20.778  1.00 96.03           H  
ATOM   3499  N   PRO B  67      20.351  -2.061  24.234  1.00 95.20           N  
ATOM   3500  CA  PRO B  67      19.777  -1.116  25.188  1.00 95.20           C  
ATOM   3501  HA  PRO B  67      20.378  -0.207  25.187  1.00 95.20           H  
ATOM   3502  C   PRO B  67      19.709  -1.696  26.605  1.00 95.20           C  
ATOM   3503  CB  PRO B  67      18.367  -0.793  24.680  1.00 95.20           C  
ATOM   3504  HB2 PRO B  67      18.139   0.267  24.785  1.00 95.20           H  
ATOM   3505  HB3 PRO B  67      17.627  -1.393  25.211  1.00 95.20           H  
ATOM   3506  O   PRO B  67      19.362  -2.860  26.796  1.00 95.20           O  
ATOM   3507  CG  PRO B  67      18.388  -1.224  23.219  1.00 95.20           C  
ATOM   3508  HG2 PRO B  67      17.405  -1.535  22.865  1.00 95.20           H  
ATOM   3509  HG3 PRO B  67      18.780  -0.405  22.616  1.00 95.20           H  
ATOM   3510  CD  PRO B  67      19.373  -2.383  23.208  1.00 95.20           C  
ATOM   3511  HD2 PRO B  67      19.815  -2.475  22.216  1.00 95.20           H  
ATOM   3512  HD3 PRO B  67      18.857  -3.303  23.482  1.00 95.20           H  
ATOM   3513  N   THR B  68      19.980  -0.865  27.609  1.00 94.95           N  
ATOM   3514  H   THR B  68      20.298   0.069  27.392  1.00 94.95           H  
ATOM   3515  CA  THR B  68      19.920  -1.233  29.037  1.00 94.95           C  
ATOM   3516  HA  THR B  68      19.804  -2.312  29.135  1.00 94.95           H  
ATOM   3517  C   THR B  68      18.735  -0.609  29.775  1.00 94.95           C  
ATOM   3518  CB  THR B  68      21.222  -0.834  29.746  1.00 94.95           C  
ATOM   3519  HB  THR B  68      21.073  -0.853  30.826  1.00 94.95           H  
ATOM   3520  O   THR B  68      18.431  -1.003  30.897  1.00 94.95           O  
ATOM   3521  CG2 THR B  68      22.380  -1.771  29.412  1.00 94.95           C  
ATOM   3522 HG21 THR B  68      23.312  -1.373  29.812  1.00 94.95           H  
ATOM   3523 HG22 THR B  68      22.194  -2.741  29.873  1.00 94.95           H  
ATOM   3524 HG23 THR B  68      22.471  -1.891  28.333  1.00 94.95           H  
ATOM   3525  OG1 THR B  68      21.622   0.464  29.363  1.00 94.95           O  
ATOM   3526  HG1 THR B  68      22.452   0.659  29.804  1.00 94.95           H  
ATOM   3527  N   ASP B  69      18.041   0.345  29.160  1.00 94.25           N  
ATOM   3528  H   ASP B  69      18.306   0.624  28.227  1.00 94.25           H  
ATOM   3529  CA  ASP B  69      16.968   1.151  29.752  1.00 94.25           C  
ATOM   3530  HA  ASP B  69      17.045   1.093  30.837  1.00 94.25           H  
ATOM   3531  C   ASP B  69      15.552   0.664  29.387  1.00 94.25           C  
ATOM   3532  CB  ASP B  69      17.197   2.619  29.357  1.00 94.25           C  
ATOM   3533  HB2 ASP B  69      16.499   3.242  29.917  1.00 94.25           H  
ATOM   3534  HB3 ASP B  69      18.206   2.912  29.648  1.00 94.25           H  
ATOM   3535  O   ASP B  69      14.561   1.257  29.806  1.00 94.25           O  
ATOM   3536  CG  ASP B  69      17.016   2.881  27.854  1.00 94.25           C  
ATOM   3537  OD1 ASP B  69      17.341   1.971  27.049  1.00 94.25           O  
ATOM   3538  OD2 ASP B  69      16.544   3.988  27.524  1.00 94.25           O  
ATOM   3539  N   ARG B  70      15.441  -0.443  28.641  1.00 94.56           N  
ATOM   3540  H   ARG B  70      16.307  -0.828  28.292  1.00 94.56           H  
ATOM   3541  CA  ARG B  70      14.165  -0.994  28.134  1.00 94.56           C  
ATOM   3542  HA  ARG B  70      13.395  -0.228  28.234  1.00 94.56           H  
ATOM   3543  C   ARG B  70      13.633  -2.197  28.908  1.00 94.56           C  
ATOM   3544  CB  ARG B  70      14.296  -1.327  26.648  1.00 94.56           C  
ATOM   3545  HB2 ARG B  70      15.009  -2.141  26.517  1.00 94.56           H  
ATOM   3546  HB3 ARG B  70      13.326  -1.645  26.265  1.00 94.56           H  
ATOM   3547  O   ARG B  70      12.652  -2.808  28.499  1.00 94.56           O  
ATOM   3548  CG  ARG B  70      14.767  -0.109  25.861  1.00 94.56           C  
ATOM   3549  HG2 ARG B  70      15.804   0.111  26.113  1.00 94.56           H  
ATOM   3550  HG3 ARG B  70      14.144   0.757  26.083  1.00 94.56           H  
ATOM   3551  CD  ARG B  70      14.673  -0.439  24.388  1.00 94.56           C  
ATOM   3552  HD2 ARG B  70      15.085  -1.432  24.213  1.00 94.56           H  
ATOM   3553  HD3 ARG B  70      13.624  -0.434  24.091  1.00 94.56           H  
ATOM   3554  NE  ARG B  70      15.435   0.536  23.609  1.00 94.56           N  
ATOM   3555  HE  ARG B  70      16.011   1.205  24.098  1.00 94.56           H  
ATOM   3556  NH1 ARG B  70      14.695  -0.274  21.642  1.00 94.56           N  
ATOM   3557 HH11 ARG B  70      14.149  -1.007  22.072  1.00 94.56           H  
ATOM   3558 HH12 ARG B  70      14.792  -0.335  20.639  1.00 94.56           H  
ATOM   3559  NH2 ARG B  70      16.215   1.338  21.631  1.00 94.56           N  
ATOM   3560 HH21 ARG B  70      16.722   2.104  22.050  1.00 94.56           H  
ATOM   3561 HH22 ARG B  70      16.110   1.301  20.627  1.00 94.56           H  
ATOM   3562  CZ  ARG B  70      15.453   0.536  22.301  1.00 94.56           C  
ATOM   3563  N   GLY B  71      14.299  -2.572  30.000  1.00 94.44           N  
ATOM   3564  H   GLY B  71      15.079  -2.000  30.291  1.00 94.44           H  
ATOM   3565  CA  GLY B  71      13.935  -3.749  30.794  1.00 94.44           C  
ATOM   3566  HA2 GLY B  71      12.866  -3.725  31.008  1.00 94.44           H  
ATOM   3567  HA3 GLY B  71      14.477  -3.717  31.739  1.00 94.44           H  
ATOM   3568  C   GLY B  71      14.252  -5.089  30.121  1.00 94.44           C  
ATOM   3569  O   GLY B  71      13.656  -6.100  30.477  1.00 94.44           O  
ATOM   3570  N   TRP B  72      15.166  -5.110  29.147  1.00 94.68           N  
ATOM   3571  H   TRP B  72      15.639  -4.253  28.901  1.00 94.68           H  
ATOM   3572  CA  TRP B  72      15.631  -6.348  28.522  1.00 94.68           C  
ATOM   3573  HA  TRP B  72      14.771  -6.960  28.251  1.00 94.68           H  
ATOM   3574  C   TRP B  72      16.500  -7.148  29.494  1.00 94.68           C  
ATOM   3575  CB  TRP B  72      16.426  -6.030  27.251  1.00 94.68           C  
ATOM   3576  HB2 TRP B  72      16.878  -6.956  26.897  1.00 94.68           H  
ATOM   3577  HB3 TRP B  72      17.241  -5.352  27.504  1.00 94.68           H  
ATOM   3578  O   TRP B  72      17.399  -6.593  30.126  1.00 94.68           O  
ATOM   3579  CG  TRP B  72      15.666  -5.442  26.103  1.00 94.68           C  
ATOM   3580  CD1 TRP B  72      14.404  -4.950  26.121  1.00 94.68           C  
ATOM   3581  HD1 TRP B  72      13.754  -4.893  26.982  1.00 94.68           H  
ATOM   3582  CD2 TRP B  72      16.124  -5.307  24.726  1.00 94.68           C  
ATOM   3583  CE2 TRP B  72      15.059  -4.769  23.950  1.00 94.68           C  
ATOM   3584  CE3 TRP B  72      17.323  -5.625  24.050  1.00 94.68           C  
ATOM   3585  HE3 TRP B  72      18.150  -6.031  24.613  1.00 94.68           H  
ATOM   3586  NE1 TRP B  72      14.054  -4.533  24.858  1.00 94.68           N  
ATOM   3587  HE1 TRP B  72      13.159  -4.111  24.653  1.00 94.68           H  
ATOM   3588  CH2 TRP B  72      16.358  -4.929  21.921  1.00 94.68           C  
ATOM   3589  HH2 TRP B  72      16.428  -4.822  20.849  1.00 94.68           H  
ATOM   3590  CZ2 TRP B  72      15.160  -4.607  22.567  1.00 94.68           C  
ATOM   3591  HZ2 TRP B  72      14.308  -4.285  21.987  1.00 94.68           H  
ATOM   3592  CZ3 TRP B  72      17.440  -5.432  22.660  1.00 94.68           C  
ATOM   3593  HZ3 TRP B  72      18.355  -5.696  22.150  1.00 94.68           H  
ATOM   3594  N   ASP B  73      16.277  -8.459  29.572  1.00 93.35           N  
ATOM   3595  H   ASP B  73      15.515  -8.869  29.052  1.00 93.35           H  
ATOM   3596  CA  ASP B  73      17.119  -9.360  30.360  1.00 93.35           C  
ATOM   3597  HA  ASP B  73      17.449  -8.838  31.258  1.00 93.35           H  
ATOM   3598  C   ASP B  73      18.383  -9.741  29.572  1.00 93.35           C  
ATOM   3599  CB  ASP B  73      16.295 -10.561  30.835  1.00 93.35           C  
ATOM   3600  HB2 ASP B  73      15.418 -10.195  31.369  1.00 93.35           H  
ATOM   3601  HB3 ASP B  73      15.953 -11.131  29.972  1.00 93.35           H  
ATOM   3602  O   ASP B  73      18.478 -10.795  28.941  1.00 93.35           O  
ATOM   3603  CG  ASP B  73      17.087 -11.479  31.773  1.00 93.35           C  
ATOM   3604  OD1 ASP B  73      18.245 -11.154  32.118  1.00 93.35           O  
ATOM   3605  OD2 ASP B  73      16.537 -12.554  32.101  1.00 93.35           O  
ATOM   3606  N   LEU B  74      19.355  -8.826  29.565  1.00 94.21           N  
ATOM   3607  H   LEU B  74      19.179  -7.967  30.064  1.00 94.21           H  
ATOM   3608  CA  LEU B  74      20.614  -8.975  28.827  1.00 94.21           C  
ATOM   3609  HA  LEU B  74      20.395  -9.106  27.768  1.00 94.21           H  
ATOM   3610  C   LEU B  74      21.419 -10.217  29.246  1.00 94.21           C  
ATOM   3611  CB  LEU B  74      21.460  -7.703  29.012  1.00 94.21           C  
ATOM   3612  HB2 LEU B  74      22.420  -7.857  28.519  1.00 94.21           H  
ATOM   3613  HB3 LEU B  74      21.654  -7.572  30.076  1.00 94.21           H  
ATOM   3614  O   LEU B  74      22.208 -10.723  28.446  1.00 94.21           O  
ATOM   3615  CG  LEU B  74      20.827  -6.414  28.455  1.00 94.21           C  
ATOM   3616  HG  LEU B  74      19.868  -6.229  28.939  1.00 94.21           H  
ATOM   3617  CD1 LEU B  74      21.753  -5.237  28.753  1.00 94.21           C  
ATOM   3618 HD11 LEU B  74      22.734  -5.405  28.310  1.00 94.21           H  
ATOM   3619 HD12 LEU B  74      21.317  -4.330  28.336  1.00 94.21           H  
ATOM   3620 HD13 LEU B  74      21.849  -5.126  29.833  1.00 94.21           H  
ATOM   3621  CD2 LEU B  74      20.618  -6.470  26.942  1.00 94.21           C  
ATOM   3622 HD21 LEU B  74      21.558  -6.723  26.452  1.00 94.21           H  
ATOM   3623 HD22 LEU B  74      20.261  -5.503  26.587  1.00 94.21           H  
ATOM   3624 HD23 LEU B  74      19.862  -7.216  26.699  1.00 94.21           H  
ATOM   3625  N   ASP B  75      21.214 -10.715  30.465  1.00 92.02           N  
ATOM   3626  H   ASP B  75      20.519 -10.280  31.054  1.00 92.02           H  
ATOM   3627  CA  ASP B  75      21.942 -11.857  31.012  1.00 92.02           C  
ATOM   3628  HA  ASP B  75      22.996 -11.765  30.751  1.00 92.02           H  
ATOM   3629  C   ASP B  75      21.413 -13.171  30.424  1.00 92.02           C  
ATOM   3630  CB  ASP B  75      21.823 -11.875  32.548  1.00 92.02           C  
ATOM   3631  HB2 ASP B  75      22.364 -12.746  32.916  1.00 92.02           H  
ATOM   3632  HB3 ASP B  75      20.775 -12.003  32.818  1.00 92.02           H  
ATOM   3633  O   ASP B  75      22.202 -14.040  30.040  1.00 92.02           O  
ATOM   3634  CG  ASP B  75      22.363 -10.635  33.279  1.00 92.02           C  
ATOM   3635  OD1 ASP B  75      22.929  -9.727  32.627  1.00 92.02           O  
ATOM   3636  OD2 ASP B  75      22.277 -10.638  34.529  1.00 92.02           O  
ATOM   3637  N   SER B  76      20.086 -13.316  30.318  1.00 92.17           N  
ATOM   3638  H   SER B  76      19.491 -12.567  30.643  1.00 92.17           H  
ATOM   3639  CA  SER B  76      19.452 -14.510  29.741  1.00 92.17           C  
ATOM   3640  HA  SER B  76      20.042 -15.378  30.034  1.00 92.17           H  
ATOM   3641  C   SER B  76      19.420 -14.504  28.215  1.00 92.17           C  
ATOM   3642  CB  SER B  76      18.045 -14.719  30.301  1.00 92.17           C  
ATOM   3643  HB2 SER B  76      18.080 -14.686  31.390  1.00 92.17           H  
ATOM   3644  HB3 SER B  76      17.686 -15.701  29.994  1.00 92.17           H  
ATOM   3645  O   SER B  76      19.400 -15.576  27.606  1.00 92.17           O  
ATOM   3646  OG  SER B  76      17.146 -13.746  29.831  1.00 92.17           O  
ATOM   3647  HG  SER B  76      16.812 -13.302  30.614  1.00 92.17           H  
ATOM   3648  N   LEU B  77      19.506 -13.327  27.584  1.00 93.94           N  
ATOM   3649  H   LEU B  77      19.404 -12.493  28.145  1.00 93.94           H  
ATOM   3650  CA  LEU B  77      19.547 -13.198  26.126  1.00 93.94           C  
ATOM   3651  HA  LEU B  77      18.677 -13.717  25.725  1.00 93.94           H  
ATOM   3652  C   LEU B  77      20.770 -13.864  25.494  1.00 93.94           C  
ATOM   3653  CB  LEU B  77      19.497 -11.709  25.734  1.00 93.94           C  
ATOM   3654  HB2 LEU B  77      20.121 -11.143  26.425  1.00 93.94           H  
ATOM   3655  HB3 LEU B  77      19.915 -11.582  24.736  1.00 93.94           H  
ATOM   3656  O   LEU B  77      20.724 -14.203  24.316  1.00 93.94           O  
ATOM   3657  CG  LEU B  77      18.073 -11.129  25.728  1.00 93.94           C  
ATOM   3658  HG  LEU B  77      17.560 -11.385  26.655  1.00 93.94           H  
ATOM   3659  CD1 LEU B  77      18.139  -9.606  25.597  1.00 93.94           C  
ATOM   3660 HD11 LEU B  77      18.675  -9.323  24.692  1.00 93.94           H  
ATOM   3661 HD12 LEU B  77      18.643  -9.198  26.473  1.00 93.94           H  
ATOM   3662 HD13 LEU B  77      17.129  -9.197  25.573  1.00 93.94           H  
ATOM   3663  CD2 LEU B  77      17.245 -11.665  24.558  1.00 93.94           C  
ATOM   3664 HD21 LEU B  77      17.671 -11.346  23.607  1.00 93.94           H  
ATOM   3665 HD22 LEU B  77      16.221 -11.303  24.653  1.00 93.94           H  
ATOM   3666 HD23 LEU B  77      17.195 -12.753  24.588  1.00 93.94           H  
ATOM   3667  N   PHE B  78      21.859 -14.091  26.229  1.00 92.85           N  
ATOM   3668  H   PHE B  78      21.840 -13.833  27.205  1.00 92.85           H  
ATOM   3669  CA  PHE B  78      23.055 -14.717  25.674  1.00 92.85           C  
ATOM   3670  HA  PHE B  78      22.912 -14.879  24.606  1.00 92.85           H  
ATOM   3671  C   PHE B  78      23.328 -16.077  26.290  1.00 92.85           C  
ATOM   3672  CB  PHE B  78      24.263 -13.792  25.818  1.00 92.85           C  
ATOM   3673  HB2 PHE B  78      25.126 -14.267  25.352  1.00 92.85           H  
ATOM   3674  HB3 PHE B  78      24.480 -13.667  26.879  1.00 92.85           H  
ATOM   3675  O   PHE B  78      23.450 -16.238  27.501  1.00 92.85           O  
ATOM   3676  CG  PHE B  78      24.068 -12.433  25.183  1.00 92.85           C  
ATOM   3677  CD1 PHE B  78      23.731 -12.325  23.820  1.00 92.85           C  
ATOM   3678  HD1 PHE B  78      23.585 -13.209  23.216  1.00 92.85           H  
ATOM   3679  CD2 PHE B  78      24.172 -11.274  25.972  1.00 92.85           C  
ATOM   3680  HD2 PHE B  78      24.356 -11.348  27.033  1.00 92.85           H  
ATOM   3681  CE1 PHE B  78      23.515 -11.063  23.251  1.00 92.85           C  
ATOM   3682  HE1 PHE B  78      23.202 -10.991  22.220  1.00 92.85           H  
ATOM   3683  CE2 PHE B  78      23.974 -10.009  25.396  1.00 92.85           C  
ATOM   3684  HE2 PHE B  78      24.021  -9.124  26.013  1.00 92.85           H  
ATOM   3685  CZ  PHE B  78      23.660  -9.904  24.031  1.00 92.85           C  
ATOM   3686  HZ  PHE B  78      23.501  -8.931  23.590  1.00 92.85           H  
ATOM   3687  N   HIS B  79      23.560 -17.064  25.431  1.00 92.29           N  
ATOM   3688  H   HIS B  79      23.412 -16.908  24.444  1.00 92.29           H  
ATOM   3689  CA  HIS B  79      23.970 -18.389  25.864  1.00 92.29           C  
ATOM   3690  HA  HIS B  79      24.451 -18.292  26.838  1.00 92.29           H  
ATOM   3691  C   HIS B  79      24.978 -18.997  24.866  1.00 92.29           C  
ATOM   3692  CB  HIS B  79      22.704 -19.228  26.063  1.00 92.29           C  
ATOM   3693  HB2 HIS B  79      21.978 -18.660  26.645  1.00 92.29           H  
ATOM   3694  HB3 HIS B  79      22.285 -19.454  25.082  1.00 92.29           H  
ATOM   3695  O   HIS B  79      24.927 -18.676  23.679  1.00 92.29           O  
ATOM   3696  CG  HIS B  79      22.972 -20.510  26.779  1.00 92.29           C  
ATOM   3697  CD2 HIS B  79      23.032 -20.732  28.129  1.00 92.29           C  
ATOM   3698  HD2 HIS B  79      22.820 -20.006  28.900  1.00 92.29           H  
ATOM   3699  ND1 HIS B  79      23.366 -21.652  26.152  1.00 92.29           N  
ATOM   3700  HD1 HIS B  79      23.235 -21.832  25.167  1.00 92.29           H  
ATOM   3701  CE1 HIS B  79      23.778 -22.517  27.081  1.00 92.29           C  
ATOM   3702  HE1 HIS B  79      24.171 -23.500  26.867  1.00 92.29           H  
ATOM   3703  NE2 HIS B  79      23.518 -22.039  28.311  1.00 92.29           N  
ATOM   3704  N   PRO B  80      25.926 -19.853  25.306  1.00 88.67           N  
ATOM   3705  CA  PRO B  80      26.886 -20.505  24.405  1.00 88.67           C  
ATOM   3706  HA  PRO B  80      27.461 -19.739  23.886  1.00 88.67           H  
ATOM   3707  C   PRO B  80      26.257 -21.436  23.359  1.00 88.67           C  
ATOM   3708  CB  PRO B  80      27.813 -21.311  25.320  1.00 88.67           C  
ATOM   3709  HB2 PRO B  80      28.830 -21.345  24.930  1.00 88.67           H  
ATOM   3710  HB3 PRO B  80      27.427 -22.322  25.454  1.00 88.67           H  
ATOM   3711  O   PRO B  80      26.813 -21.624  22.284  1.00 88.67           O  
ATOM   3712  CG  PRO B  80      27.745 -20.574  26.654  1.00 88.67           C  
ATOM   3713  HG2 PRO B  80      27.959 -21.234  27.495  1.00 88.67           H  
ATOM   3714  HG3 PRO B  80      28.436 -19.732  26.640  1.00 88.67           H  
ATOM   3715  CD  PRO B  80      26.315 -20.056  26.696  1.00 88.67           C  
ATOM   3716  HD2 PRO B  80      25.680 -20.804  27.169  1.00 88.67           H  
ATOM   3717  HD3 PRO B  80      26.289 -19.128  27.268  1.00 88.67           H  
ATOM   3718  N   ASP B  81      25.127 -22.047  23.706  1.00 89.08           N  
ATOM   3719  H   ASP B  81      24.755 -21.808  24.614  1.00 89.08           H  
ATOM   3720  CA  ASP B  81      24.323 -22.878  22.805  1.00 89.08           C  
ATOM   3721  HA  ASP B  81      24.986 -23.536  22.243  1.00 89.08           H  
ATOM   3722  C   ASP B  81      23.511 -21.985  21.845  1.00 89.08           C  
ATOM   3723  CB  ASP B  81      23.414 -23.795  23.633  1.00 89.08           C  
ATOM   3724  HB2 ASP B  81      22.770 -23.186  24.267  1.00 89.08           H  
ATOM   3725  HB3 ASP B  81      24.036 -24.414  24.280  1.00 89.08           H  
ATOM   3726  O   ASP B  81      22.609 -21.289  22.319  1.00 89.08           O  
ATOM   3727  CG  ASP B  81      22.493 -24.705  22.821  1.00 89.08           C  
ATOM   3728  OD1 ASP B  81      22.538 -24.669  21.569  1.00 89.08           O  
ATOM   3729  OD2 ASP B  81      21.732 -25.414  23.513  1.00 89.08           O  
ATOM   3730  N   PRO B  82      23.780 -22.015  20.524  1.00 83.74           N  
ATOM   3731  CA  PRO B  82      23.073 -21.191  19.542  1.00 83.74           C  
ATOM   3732  HA  PRO B  82      23.193 -20.141  19.808  1.00 83.74           H  
ATOM   3733  C   PRO B  82      21.581 -21.526  19.444  1.00 83.74           C  
ATOM   3734  CB  PRO B  82      23.754 -21.468  18.192  1.00 83.74           C  
ATOM   3735  HB2 PRO B  82      23.913 -20.549  17.629  1.00 83.74           H  
ATOM   3736  HB3 PRO B  82      23.156 -22.164  17.603  1.00 83.74           H  
ATOM   3737  O   PRO B  82      20.785 -20.707  18.988  1.00 83.74           O  
ATOM   3738  CG  PRO B  82      25.077 -22.138  18.547  1.00 83.74           C  
ATOM   3739  HG2 PRO B  82      25.836 -21.375  18.714  1.00 83.74           H  
ATOM   3740  HG3 PRO B  82      25.398 -22.838  17.776  1.00 83.74           H  
ATOM   3741  CD  PRO B  82      24.773 -22.843  19.859  1.00 83.74           C  
ATOM   3742  HD2 PRO B  82      25.697 -22.934  20.430  1.00 83.74           H  
ATOM   3743  HD3 PRO B  82      24.349 -23.828  19.664  1.00 83.74           H  
ATOM   3744  N   THR B  83      21.180 -22.728  19.844  1.00 83.80           N  
ATOM   3745  H   THR B  83      21.857 -23.357  20.252  1.00 83.80           H  
ATOM   3746  CA  THR B  83      19.801 -23.214  19.702  1.00 83.80           C  
ATOM   3747  HA  THR B  83      19.282 -22.604  18.962  1.00 83.80           H  
ATOM   3748  C   THR B  83      18.972 -23.069  20.974  1.00 83.80           C  
ATOM   3749  CB  THR B  83      19.772 -24.646  19.158  1.00 83.80           C  
ATOM   3750  HB  THR B  83      18.735 -24.971  19.073  1.00 83.80           H  
ATOM   3751  O   THR B  83      17.822 -23.476  20.999  1.00 83.80           O  
ATOM   3752  CG2 THR B  83      20.399 -24.709  17.762  1.00 83.80           C  
ATOM   3753 HG21 THR B  83      21.461 -24.470  17.807  1.00 83.80           H  
ATOM   3754 HG22 THR B  83      19.890 -24.010  17.098  1.00 83.80           H  
ATOM   3755 HG23 THR B  83      20.277 -25.718  17.367  1.00 83.80           H  
ATOM   3756  OG1 THR B  83      20.470 -25.571  19.968  1.00 83.80           O  
ATOM   3757  HG1 THR B  83      21.132 -25.151  20.523  1.00 83.80           H  
ATOM   3758  N   ARG B  84      19.522 -22.452  22.029  1.00 85.28           N  
ATOM   3759  H   ARG B  84      20.462 -22.095  21.937  1.00 85.28           H  
ATOM   3760  CA  ARG B  84      18.805 -22.231  23.289  1.00 85.28           C  
ATOM   3761  HA  ARG B  84      18.407 -23.188  23.626  1.00 85.28           H  
ATOM   3762  C   ARG B  84      17.617 -21.280  23.081  1.00 85.28           C  
ATOM   3763  CB  ARG B  84      19.812 -21.680  24.313  1.00 85.28           C  
ATOM   3764  HB2 ARG B  84      20.678 -22.342  24.356  1.00 85.28           H  
ATOM   3765  HB3 ARG B  84      20.164 -20.714  23.953  1.00 85.28           H  
ATOM   3766  O   ARG B  84      17.825 -20.134  22.680  1.00 85.28           O  
ATOM   3767  CG  ARG B  84      19.247 -21.507  25.731  1.00 85.28           C  
ATOM   3768  HG2 ARG B  84      18.243 -21.086  25.680  1.00 85.28           H  
ATOM   3769  HG3 ARG B  84      19.869 -20.801  26.281  1.00 85.28           H  
ATOM   3770  CD  ARG B  84      19.197 -22.825  26.510  1.00 85.28           C  
ATOM   3771  HD2 ARG B  84      18.491 -22.698  27.331  1.00 85.28           H  
ATOM   3772  HD3 ARG B  84      18.803 -23.610  25.864  1.00 85.28           H  
ATOM   3773  NE  ARG B  84      20.514 -23.184  27.086  1.00 85.28           N  
ATOM   3774  HE  ARG B  84      20.963 -22.474  27.646  1.00 85.28           H  
ATOM   3775  NH1 ARG B  84      20.678 -25.329  26.280  1.00 85.28           N  
ATOM   3776 HH11 ARG B  84      21.301 -26.075  26.003  1.00 85.28           H  
ATOM   3777 HH12 ARG B  84      19.999 -25.098  25.569  1.00 85.28           H  
ATOM   3778  NH2 ARG B  84      22.097 -24.641  27.830  1.00 85.28           N  
ATOM   3779 HH21 ARG B  84      22.439 -25.590  27.874  1.00 85.28           H  
ATOM   3780 HH22 ARG B  84      22.460 -23.902  28.416  1.00 85.28           H  
ATOM   3781  CZ  ARG B  84      21.084 -24.374  27.057  1.00 85.28           C  
ATOM   3782  N   SER B  85      16.407 -21.715  23.426  1.00 88.40           N  
ATOM   3783  H   SER B  85      16.251 -22.702  23.572  1.00 88.40           H  
ATOM   3784  CA  SER B  85      15.204 -20.872  23.430  1.00 88.40           C  
ATOM   3785  HA  SER B  85      14.963 -20.612  22.399  1.00 88.40           H  
ATOM   3786  C   SER B  85      15.406 -19.585  24.234  1.00 88.40           C  
ATOM   3787  CB  SER B  85      14.018 -21.644  24.013  1.00 88.40           C  
ATOM   3788  HB2 SER B  85      13.094 -21.090  23.844  1.00 88.40           H  
ATOM   3789  HB3 SER B  85      14.164 -21.780  25.085  1.00 88.40           H  
ATOM   3790  O   SER B  85      16.136 -19.575  25.227  1.00 88.40           O  
ATOM   3791  OG  SER B  85      13.932 -22.907  23.397  1.00 88.40           O  
ATOM   3792  HG  SER B  85      13.739 -22.746  22.471  1.00 88.40           H  
ATOM   3793  N   GLY B  86      14.788 -18.487  23.798  1.00 91.81           N  
ATOM   3794  H   GLY B  86      14.153 -18.563  23.016  1.00 91.81           H  
ATOM   3795  CA  GLY B  86      14.879 -17.191  24.483  1.00 91.81           C  
ATOM   3796  HA2 GLY B  86      14.744 -17.340  25.554  1.00 91.81           H  
ATOM   3797  HA3 GLY B  86      14.068 -16.551  24.135  1.00 91.81           H  
ATOM   3798  C   GLY B  86      16.184 -16.415  24.284  1.00 91.81           C  
ATOM   3799  O   GLY B  86      16.300 -15.293  24.763  1.00 91.81           O  
ATOM   3800  N   THR B  87      17.167 -16.969  23.566  1.00 92.85           N  
ATOM   3801  H   THR B  87      17.032 -17.911  23.228  1.00 92.85           H  
ATOM   3802  CA  THR B  87      18.476 -16.315  23.385  1.00 92.85           C  
ATOM   3803  HA  THR B  87      18.574 -15.534  24.139  1.00 92.85           H  
ATOM   3804  C   THR B  87      18.621 -15.639  22.026  1.00 92.85           C  
ATOM   3805  CB  THR B  87      19.647 -17.272  23.620  1.00 92.85           C  
ATOM   3806  HB  THR B  87      20.576 -16.708  23.531  1.00 92.85           H  
ATOM   3807  O   THR B  87      18.118 -16.139  21.020  1.00 92.85           O  
ATOM   3808  CG2 THR B  87      19.613 -17.889  25.016  1.00 92.85           C  
ATOM   3809 HG21 THR B  87      18.604 -18.179  25.310  1.00 92.85           H  
ATOM   3810 HG22 THR B  87      19.990 -17.159  25.731  1.00 92.85           H  
ATOM   3811 HG23 THR B  87      20.247 -18.775  25.042  1.00 92.85           H  
ATOM   3812  OG1 THR B  87      19.693 -18.291  22.644  1.00 92.85           O  
ATOM   3813  HG1 THR B  87      18.982 -18.911  22.823  1.00 92.85           H  
ATOM   3814  N   ALA B  88      19.363 -14.539  21.974  1.00 94.15           N  
ATOM   3815  H   ALA B  88      19.771 -14.209  22.837  1.00 94.15           H  
ATOM   3816  CA  ALA B  88      19.764 -13.844  20.764  1.00 94.15           C  
ATOM   3817  HA  ALA B  88      19.163 -14.224  19.938  1.00 94.15           H  
ATOM   3818  C   ALA B  88      21.252 -14.087  20.437  1.00 94.15           C  
ATOM   3819  CB  ALA B  88      19.431 -12.357  20.918  1.00 94.15           C  
ATOM   3820  HB1 ALA B  88      19.977 -11.939  21.764  1.00 94.15           H  
ATOM   3821  HB2 ALA B  88      18.361 -12.234  21.086  1.00 94.15           H  
ATOM   3822  HB3 ALA B  88      19.714 -11.822  20.012  1.00 94.15           H  
ATOM   3823  O   ALA B  88      22.117 -14.137  21.313  1.00 94.15           O  
ATOM   3824  N   HIS B  89      21.580 -14.220  19.153  1.00 91.44           N  
ATOM   3825  H   HIS B  89      20.829 -14.241  18.478  1.00 91.44           H  
ATOM   3826  CA  HIS B  89      22.961 -14.333  18.661  1.00 91.44           C  
ATOM   3827  HA  HIS B  89      23.559 -14.923  19.355  1.00 91.44           H  
ATOM   3828  C   HIS B  89      23.638 -12.978  18.527  1.00 91.44           C  
ATOM   3829  CB  HIS B  89      22.964 -15.011  17.288  1.00 91.44           C  
ATOM   3830  HB2 HIS B  89      22.325 -14.450  16.606  1.00 91.44           H  
ATOM   3831  HB3 HIS B  89      23.977 -14.988  16.885  1.00 91.44           H  
ATOM   3832  O   HIS B  89      24.852 -12.865  18.703  1.00 91.44           O  
ATOM   3833  CG  HIS B  89      22.514 -16.440  17.286  1.00 91.44           C  
ATOM   3834  CD2 HIS B  89      22.226 -17.218  18.371  1.00 91.44           C  
ATOM   3835  HD2 HIS B  89      22.261 -16.925  19.410  1.00 91.44           H  
ATOM   3836  ND1 HIS B  89      22.295 -17.172  16.125  1.00 91.44           N  
ATOM   3837  CE1 HIS B  89      21.870 -18.373  16.527  1.00 91.44           C  
ATOM   3838  HE1 HIS B  89      21.557 -19.167  15.865  1.00 91.44           H  
ATOM   3839  NE2 HIS B  89      21.811 -18.422  17.864  1.00 91.44           N  
ATOM   3840  HE2 HIS B  89      21.436 -19.200  18.387  1.00 91.44           H  
ATOM   3841  N   GLN B  90      22.849 -11.962  18.198  1.00 92.35           N  
ATOM   3842  H   GLN B  90      21.859 -12.140  18.106  1.00 92.35           H  
ATOM   3843  CA  GLN B  90      23.320 -10.612  17.971  1.00 92.35           C  
ATOM   3844  HA  GLN B  90      24.243 -10.652  17.393  1.00 92.35           H  
ATOM   3845  C   GLN B  90      23.633  -9.925  19.309  1.00 92.35           C  
ATOM   3846  CB  GLN B  90      22.274  -9.908  17.104  1.00 92.35           C  
ATOM   3847  HB2 GLN B  90      21.287  -9.988  17.558  1.00 92.35           H  
ATOM   3848  HB3 GLN B  90      22.256 -10.389  16.126  1.00 92.35           H  
ATOM   3849  O   GLN B  90      22.752  -9.740  20.146  1.00 92.35           O  
ATOM   3850  CG  GLN B  90      22.642  -8.444  16.946  1.00 92.35           C  
ATOM   3851  HG2 GLN B  90      23.701  -8.345  16.709  1.00 92.35           H  
ATOM   3852  HG3 GLN B  90      22.432  -7.979  17.909  1.00 92.35           H  
ATOM   3853  CD  GLN B  90      21.849  -7.716  15.877  1.00 92.35           C  
ATOM   3854  NE2 GLN B  90      21.494  -6.485  16.148  1.00 92.35           N  
ATOM   3855 HE21 GLN B  90      21.064  -5.905  15.442  1.00 92.35           H  
ATOM   3856 HE22 GLN B  90      21.895  -6.061  16.972  1.00 92.35           H  
ATOM   3857  OE1 GLN B  90      21.578  -8.223  14.801  1.00 92.35           O  
ATOM   3858  N   ARG B  91      24.904  -9.554  19.516  1.00 93.63           N  
ATOM   3859  H   ARG B  91      25.573  -9.754  18.786  1.00 93.63           H  
ATOM   3860  CA  ARG B  91      25.417  -9.034  20.803  1.00 93.63           C  
ATOM   3861  HA  ARG B  91      24.750  -9.361  21.600  1.00 93.63           H  
ATOM   3862  C   ARG B  91      25.437  -7.512  20.926  1.00 93.63           C  
ATOM   3863  CB  ARG B  91      26.806  -9.619  21.072  1.00 93.63           C  
ATOM   3864  HB2 ARG B  91      27.157  -9.229  22.028  1.00 93.63           H  
ATOM   3865  HB3 ARG B  91      27.501  -9.288  20.300  1.00 93.63           H  
ATOM   3866  O   ARG B  91      25.725  -6.978  21.993  1.00 93.63           O  
ATOM   3867  CG  ARG B  91      26.779 -11.154  21.110  1.00 93.63           C  
ATOM   3868  HG2 ARG B  91      27.207 -11.547  20.187  1.00 93.63           H  
ATOM   3869  HG3 ARG B  91      25.754 -11.516  21.200  1.00 93.63           H  
ATOM   3870  CD  ARG B  91      27.566 -11.658  22.316  1.00 93.63           C  
ATOM   3871  HD2 ARG B  91      28.589 -11.286  22.258  1.00 93.63           H  
ATOM   3872  HD3 ARG B  91      27.089 -11.258  23.211  1.00 93.63           H  
ATOM   3873  NE  ARG B  91      27.572 -13.128  22.363  1.00 93.63           N  
ATOM   3874  HE  ARG B  91      27.302 -13.598  21.511  1.00 93.63           H  
ATOM   3875  NH1 ARG B  91      28.019 -13.336  24.603  1.00 93.63           N  
ATOM   3876 HH11 ARG B  91      27.924 -12.334  24.683  1.00 93.63           H  
ATOM   3877 HH12 ARG B  91      28.044 -13.902  25.439  1.00 93.63           H  
ATOM   3878  NH2 ARG B  91      27.729 -15.167  23.353  1.00 93.63           N  
ATOM   3879 HH21 ARG B  91      27.804 -15.729  24.188  1.00 93.63           H  
ATOM   3880 HH22 ARG B  91      27.437 -15.596  22.486  1.00 93.63           H  
ATOM   3881  CZ  ARG B  91      27.778 -13.867  23.435  1.00 93.63           C  
ATOM   3882  N   GLY B  92      25.150  -6.830  19.833  1.00 94.40           N  
ATOM   3883  H   GLY B  92      24.867  -7.357  19.019  1.00 94.40           H  
ATOM   3884  CA  GLY B  92      25.058  -5.381  19.716  1.00 94.40           C  
ATOM   3885  HA2 GLY B  92      24.612  -4.948  20.611  1.00 94.40           H  
ATOM   3886  HA3 GLY B  92      26.052  -4.957  19.570  1.00 94.40           H  
ATOM   3887  C   GLY B  92      24.190  -5.038  18.514  1.00 94.40           C  
ATOM   3888  O   GLY B  92      23.612  -5.925  17.900  1.00 94.40           O  
ATOM   3889  N   GLY B  93      24.068  -3.778  18.150  1.00 96.32           N  
ATOM   3890  H   GLY B  93      24.541  -3.064  18.685  1.00 96.32           H  
ATOM   3891  CA  GLY B  93      23.278  -3.354  16.993  1.00 96.32           C  
ATOM   3892  HA2 GLY B  93      23.752  -3.691  16.071  1.00 96.32           H  
ATOM   3893  HA3 GLY B  93      22.278  -3.786  17.036  1.00 96.32           H  
ATOM   3894  C   GLY B  93      23.142  -1.844  16.957  1.00 96.32           C  
ATOM   3895  O   GLY B  93      23.650  -1.148  17.838  1.00 96.32           O  
ATOM   3896  N   GLY B  94      22.459  -1.329  15.944  1.00 98.07           N  
ATOM   3897  H   GLY B  94      22.055  -1.943  15.252  1.00 98.07           H  
ATOM   3898  CA  GLY B  94      22.089   0.081  15.917  1.00 98.07           C  
ATOM   3899  HA2 GLY B  94      22.888   0.698  16.326  1.00 98.07           H  
ATOM   3900  HA3 GLY B  94      21.915   0.392  14.887  1.00 98.07           H  
ATOM   3901  C   GLY B  94      20.805   0.301  16.707  1.00 98.07           C  
ATOM   3902  O   GLY B  94      19.734  -0.027  16.218  1.00 98.07           O  
ATOM   3903  N   PHE B  95      20.878   0.865  17.908  1.00 97.51           N  
ATOM   3904  H   PHE B  95      21.782   1.129  18.273  1.00 97.51           H  
ATOM   3905  CA  PHE B  95      19.694   1.136  18.730  1.00 97.51           C  
ATOM   3906  HA  PHE B  95      18.796   0.806  18.208  1.00 97.51           H  
ATOM   3907  C   PHE B  95      19.516   2.628  18.983  1.00 97.51           C  
ATOM   3908  CB  PHE B  95      19.758   0.339  20.035  1.00 97.51           C  
ATOM   3909  HB2 PHE B  95      18.948   0.680  20.680  1.00 97.51           H  
ATOM   3910  HB3 PHE B  95      20.699   0.543  20.545  1.00 97.51           H  
ATOM   3911  O   PHE B  95      20.491   3.379  19.070  1.00 97.51           O  
ATOM   3912  CG  PHE B  95      19.606  -1.151  19.814  1.00 97.51           C  
ATOM   3913  CD1 PHE B  95      18.320  -1.713  19.729  1.00 97.51           C  
ATOM   3914  HD1 PHE B  95      17.449  -1.093  19.883  1.00 97.51           H  
ATOM   3915  CD2 PHE B  95      20.738  -1.966  19.639  1.00 97.51           C  
ATOM   3916  HD2 PHE B  95      21.728  -1.539  19.709  1.00 97.51           H  
ATOM   3917  CE1 PHE B  95      18.160  -3.074  19.432  1.00 97.51           C  
ATOM   3918  HE1 PHE B  95      17.165  -3.479  19.325  1.00 97.51           H  
ATOM   3919  CE2 PHE B  95      20.577  -3.332  19.353  1.00 97.51           C  
ATOM   3920  HE2 PHE B  95      21.444  -3.955  19.191  1.00 97.51           H  
ATOM   3921  CZ  PHE B  95      19.290  -3.885  19.249  1.00 97.51           C  
ATOM   3922  HZ  PHE B  95      19.165  -4.931  19.011  1.00 97.51           H  
ATOM   3923  N   LEU B  96      18.260   3.051  19.109  1.00 94.63           N  
ATOM   3924  H   LEU B  96      17.510   2.380  19.024  1.00 94.63           H  
ATOM   3925  CA  LEU B  96      17.909   4.430  19.433  1.00 94.63           C  
ATOM   3926  HA  LEU B  96      18.607   5.106  18.938  1.00 94.63           H  
ATOM   3927  C   LEU B  96      18.007   4.660  20.945  1.00 94.63           C  
ATOM   3928  CB  LEU B  96      16.487   4.726  18.928  1.00 94.63           C  
ATOM   3929  HB2 LEU B  96      16.236   5.762  19.158  1.00 94.63           H  
ATOM   3930  HB3 LEU B  96      15.798   4.088  19.481  1.00 94.63           H  
ATOM   3931  O   LEU B  96      17.522   3.844  21.732  1.00 94.63           O  
ATOM   3932  CG  LEU B  96      16.272   4.481  17.423  1.00 94.63           C  
ATOM   3933  HG  LEU B  96      16.605   3.479  17.153  1.00 94.63           H  
ATOM   3934  CD1 LEU B  96      14.783   4.574  17.119  1.00 94.63           C  
ATOM   3935 HD11 LEU B  96      14.601   4.381  16.061  1.00 94.63           H  
ATOM   3936 HD12 LEU B  96      14.256   3.829  17.713  1.00 94.63           H  
ATOM   3937 HD13 LEU B  96      14.415   5.567  17.379  1.00 94.63           H  
ATOM   3938  CD2 LEU B  96      17.026   5.489  16.562  1.00 94.63           C  
ATOM   3939 HD21 LEU B  96      16.692   6.503  16.784  1.00 94.63           H  
ATOM   3940 HD22 LEU B  96      16.847   5.271  15.509  1.00 94.63           H  
ATOM   3941 HD23 LEU B  96      18.096   5.412  16.754  1.00 94.63           H  
ATOM   3942  N   THR B  97      18.565   5.799  21.349  1.00 84.78           N  
ATOM   3943  H   THR B  97      18.984   6.425  20.676  1.00 84.78           H  
ATOM   3944  CA  THR B  97      18.493   6.297  22.735  1.00 84.78           C  
ATOM   3945  HA  THR B  97      18.678   5.479  23.431  1.00 84.78           H  
ATOM   3946  C   THR B  97      17.113   6.859  23.074  1.00 84.78           C  
ATOM   3947  CB  THR B  97      19.556   7.384  22.963  1.00 84.78           C  
ATOM   3948  HB  THR B  97      19.372   7.900  23.905  1.00 84.78           H  
ATOM   3949  O   THR B  97      16.715   6.855  24.231  1.00 84.78           O  
ATOM   3950  CG2 THR B  97      20.950   6.749  23.001  1.00 84.78           C  
ATOM   3951 HG21 THR B  97      21.171   6.256  22.054  1.00 84.78           H  
ATOM   3952 HG22 THR B  97      21.691   7.529  23.179  1.00 84.78           H  
ATOM   3953 HG23 THR B  97      21.000   6.021  23.812  1.00 84.78           H  
ATOM   3954  OG1 THR B  97      19.559   8.311  21.894  1.00 84.78           O  
ATOM   3955  HG1 THR B  97      18.988   9.056  22.097  1.00 84.78           H  
ATOM   3956  N   GLU B  98      16.353   7.278  22.059  1.00 87.22           N  
ATOM   3957  H   GLU B  98      16.799   7.336  21.154  1.00 87.22           H  
ATOM   3958  CA  GLU B  98      15.081   7.996  22.214  1.00 87.22           C  
ATOM   3959  HA  GLU B  98      15.143   8.633  23.097  1.00 87.22           H  
ATOM   3960  C   GLU B  98      13.859   7.085  22.421  1.00 87.22           C  
ATOM   3961  CB  GLU B  98      14.855   8.909  20.992  1.00 87.22           C  
ATOM   3962  HB2 GLU B  98      14.640   8.288  20.122  1.00 87.22           H  
ATOM   3963  HB3 GLU B  98      13.981   9.533  21.179  1.00 87.22           H  
ATOM   3964  O   GLU B  98      12.755   7.571  22.624  1.00 87.22           O  
ATOM   3965  CG  GLU B  98      16.041   9.825  20.647  1.00 87.22           C  
ATOM   3966  HG2 GLU B  98      15.719  10.548  19.897  1.00 87.22           H  
ATOM   3967  HG3 GLU B  98      16.825   9.218  20.193  1.00 87.22           H  
ATOM   3968  CD  GLU B  98      16.593  10.560  21.875  1.00 87.22           C  
ATOM   3969  OE1 GLU B  98      17.822  10.442  22.094  1.00 87.22           O  
ATOM   3970  OE2 GLU B  98      15.784  11.148  22.624  1.00 87.22           O  
ATOM   3971  N   ALA B  99      14.005   5.756  22.381  1.00 94.07           N  
ATOM   3972  H   ALA B  99      14.937   5.382  22.274  1.00 94.07           H  
ATOM   3973  CA  ALA B  99      12.853   4.841  22.431  1.00 94.07           C  
ATOM   3974  HA  ALA B  99      12.194   5.078  21.596  1.00 94.07           H  
ATOM   3975  C   ALA B  99      12.012   4.973  23.724  1.00 94.07           C  
ATOM   3976  CB  ALA B  99      13.375   3.411  22.252  1.00 94.07           C  
ATOM   3977  HB1 ALA B  99      14.052   3.159  23.068  1.00 94.07           H  
ATOM   3978  HB2 ALA B  99      13.902   3.323  21.302  1.00 94.07           H  
ATOM   3979  HB3 ALA B  99      12.538   2.713  22.256  1.00 94.07           H  
ATOM   3980  O   ALA B  99      10.804   4.702  23.728  1.00 94.07           O  
ATOM   3981  N   THR B 100      12.650   5.385  24.824  1.00 95.50           N  
ATOM   3982  H   THR B 100      13.633   5.606  24.750  1.00 95.50           H  
ATOM   3983  CA  THR B 100      12.034   5.595  26.143  1.00 95.50           C  
ATOM   3984  HA  THR B 100      11.103   5.031  26.192  1.00 95.50           H  
ATOM   3985  C   THR B 100      11.655   7.060  26.408  1.00 95.50           C  
ATOM   3986  CB  THR B 100      12.955   5.053  27.254  1.00 95.50           C  
ATOM   3987  HB  THR B 100      12.486   5.222  28.224  1.00 95.50           H  
ATOM   3988  O   THR B 100      11.016   7.340  27.423  1.00 95.50           O  
ATOM   3989  CG2 THR B 100      13.220   3.556  27.095  1.00 95.50           C  
ATOM   3990 HG21 THR B 100      13.784   3.199  27.957  1.00 95.50           H  
ATOM   3991 HG22 THR B 100      12.275   3.014  27.039  1.00 95.50           H  
ATOM   3992 HG23 THR B 100      13.805   3.368  26.195  1.00 95.50           H  
ATOM   3993  OG1 THR B 100      14.201   5.709  27.222  1.00 95.50           O  
ATOM   3994  HG1 THR B 100      14.915   5.076  27.329  1.00 95.50           H  
ATOM   3995  N   ALA B 101      11.987   7.981  25.496  1.00 95.60           N  
ATOM   3996  H   ALA B 101      12.398   7.680  24.624  1.00 95.60           H  
ATOM   3997  CA  ALA B 101      11.731   9.414  25.609  1.00 95.60           C  
ATOM   3998  HA  ALA B 101      11.499   9.652  26.647  1.00 95.60           H  
ATOM   3999  C   ALA B 101      10.533   9.841  24.743  1.00 95.60           C  
ATOM   4000  CB  ALA B 101      13.014  10.167  25.236  1.00 95.60           C  
ATOM   4001  HB1 ALA B 101      13.840   9.837  25.864  1.00 95.60           H  
ATOM   4002  HB2 ALA B 101      12.868  11.240  25.367  1.00 95.60           H  
ATOM   4003  HB3 ALA B 101      13.264   9.979  24.192  1.00 95.60           H  
ATOM   4004  O   ALA B 101      10.352   9.352  23.632  1.00 95.60           O  
ATOM   4005  N   PHE B 102       9.684  10.725  25.277  1.00 96.23           N  
ATOM   4006  H   PHE B 102       9.872  11.082  26.203  1.00 96.23           H  
ATOM   4007  CA  PHE B 102       8.555  11.327  24.559  1.00 96.23           C  
ATOM   4008  HA  PHE B 102       8.895  11.662  23.580  1.00 96.23           H  
ATOM   4009  C   PHE B 102       8.006  12.530  25.341  1.00 96.23           C  
ATOM   4010  CB  PHE B 102       7.442  10.276  24.393  1.00 96.23           C  
ATOM   4011  HB2 PHE B 102       7.845   9.400  23.884  1.00 96.23           H  
ATOM   4012  HB3 PHE B 102       7.116   9.954  25.382  1.00 96.23           H  
ATOM   4013  O   PHE B 102       7.999  12.497  26.576  1.00 96.23           O  
ATOM   4014  CG  PHE B 102       6.243  10.739  23.593  1.00 96.23           C  
ATOM   4015  CD1 PHE B 102       4.949  10.666  24.145  1.00 96.23           C  
ATOM   4016  HD1 PHE B 102       4.814  10.318  25.158  1.00 96.23           H  
ATOM   4017  CD2 PHE B 102       6.414  11.200  22.274  1.00 96.23           C  
ATOM   4018  HD2 PHE B 102       7.400  11.257  21.838  1.00 96.23           H  
ATOM   4019  CE1 PHE B 102       3.832  11.030  23.375  1.00 96.23           C  
ATOM   4020  HE1 PHE B 102       2.839  10.969  23.795  1.00 96.23           H  
ATOM   4021  CE2 PHE B 102       5.297  11.569  21.508  1.00 96.23           C  
ATOM   4022  HE2 PHE B 102       5.439  11.918  20.496  1.00 96.23           H  
ATOM   4023  CZ  PHE B 102       4.007  11.483  22.057  1.00 96.23           C  
ATOM   4024  HZ  PHE B 102       3.153  11.778  21.465  1.00 96.23           H  
ATOM   4025  N   ASP B 103       7.489  13.554  24.654  1.00 94.04           N  
ATOM   4026  H   ASP B 103       7.565  13.538  23.647  1.00 94.04           H  
ATOM   4027  CA  ASP B 103       6.745  14.666  25.272  1.00 94.04           C  
ATOM   4028  HA  ASP B 103       6.954  14.671  26.342  1.00 94.04           H  
ATOM   4029  C   ASP B 103       5.223  14.493  25.085  1.00 94.04           C  
ATOM   4030  CB  ASP B 103       7.246  16.033  24.773  1.00 94.04           C  
ATOM   4031  HB2 ASP B 103       8.332  16.056  24.861  1.00 94.04           H  
ATOM   4032  HB3 ASP B 103       6.990  16.162  23.721  1.00 94.04           H  
ATOM   4033  O   ASP B 103       4.633  15.022  24.139  1.00 94.04           O  
ATOM   4034  CG  ASP B 103       6.669  17.205  25.594  1.00 94.04           C  
ATOM   4035  OD1 ASP B 103       5.658  17.012  26.322  1.00 94.04           O  
ATOM   4036  OD2 ASP B 103       7.242  18.315  25.516  1.00 94.04           O  
ATOM   4037  N   PRO B 104       4.533  13.763  25.983  1.00 91.85           N  
ATOM   4038  CA  PRO B 104       3.097  13.554  25.848  1.00 91.85           C  
ATOM   4039  HA  PRO B 104       2.876  13.143  24.863  1.00 91.85           H  
ATOM   4040  C   PRO B 104       2.286  14.844  26.007  1.00 91.85           C  
ATOM   4041  CB  PRO B 104       2.760  12.517  26.919  1.00 91.85           C  
ATOM   4042  HB2 PRO B 104       1.750  12.625  27.313  1.00 91.85           H  
ATOM   4043  HB3 PRO B 104       2.896  11.534  26.467  1.00 91.85           H  
ATOM   4044  O   PRO B 104       1.236  14.982  25.379  1.00 91.85           O  
ATOM   4045  CG  PRO B 104       3.827  12.718  27.993  1.00 91.85           C  
ATOM   4046  HG2 PRO B 104       3.988  11.813  28.579  1.00 91.85           H  
ATOM   4047  HG3 PRO B 104       3.556  13.556  28.634  1.00 91.85           H  
ATOM   4048  CD  PRO B 104       5.051  13.076  27.158  1.00 91.85           C  
ATOM   4049  HD2 PRO B 104       5.726  13.705  27.738  1.00 91.85           H  
ATOM   4050  HD3 PRO B 104       5.551  12.160  26.844  1.00 91.85           H  
ATOM   4051  N   ALA B 105       2.765  15.805  26.805  1.00 88.00           N  
ATOM   4052  H   ALA B 105       3.730  15.747  27.098  1.00 88.00           H  
ATOM   4053  CA  ALA B 105       2.043  17.048  27.056  1.00 88.00           C  
ATOM   4054  HA  ALA B 105       1.017  16.805  27.332  1.00 88.00           H  
ATOM   4055  C   ALA B 105       1.984  17.926  25.801  1.00 88.00           C  
ATOM   4056  CB  ALA B 105       2.706  17.779  28.228  1.00 88.00           C  
ATOM   4057  HB1 ALA B 105       3.737  18.027  27.973  1.00 88.00           H  
ATOM   4058  HB2 ALA B 105       2.699  17.142  29.113  1.00 88.00           H  
ATOM   4059  HB3 ALA B 105       2.161  18.698  28.440  1.00 88.00           H  
ATOM   4060  O   ALA B 105       0.943  18.530  25.535  1.00 88.00           O  
ATOM   4061  N   PHE B 106       3.061  17.945  25.012  1.00 91.01           N  
ATOM   4062  H   PHE B 106       3.892  17.460  25.319  1.00 91.01           H  
ATOM   4063  CA  PHE B 106       3.121  18.648  23.731  1.00 91.01           C  
ATOM   4064  HA  PHE B 106       2.997  19.717  23.902  1.00 91.01           H  
ATOM   4065  C   PHE B 106       2.018  18.205  22.759  1.00 91.01           C  
ATOM   4066  CB  PHE B 106       4.504  18.400  23.129  1.00 91.01           C  
ATOM   4067  HB2 PHE B 106       4.657  17.331  22.980  1.00 91.01           H  
ATOM   4068  HB3 PHE B 106       5.259  18.751  23.833  1.00 91.01           H  
ATOM   4069  O   PHE B 106       1.355  19.041  22.147  1.00 91.01           O  
ATOM   4070  CG  PHE B 106       4.720  19.108  21.817  1.00 91.01           C  
ATOM   4071  CD1 PHE B 106       4.483  18.446  20.601  1.00 91.01           C  
ATOM   4072  HD1 PHE B 106       4.143  17.421  20.596  1.00 91.01           H  
ATOM   4073  CD2 PHE B 106       5.171  20.437  21.823  1.00 91.01           C  
ATOM   4074  HD2 PHE B 106       5.409  20.912  22.763  1.00 91.01           H  
ATOM   4075  CE1 PHE B 106       4.708  19.114  19.388  1.00 91.01           C  
ATOM   4076  HE1 PHE B 106       4.556  18.601  18.449  1.00 91.01           H  
ATOM   4077  CE2 PHE B 106       5.379  21.114  20.613  1.00 91.01           C  
ATOM   4078  HE2 PHE B 106       5.768  22.121  20.604  1.00 91.01           H  
ATOM   4079  CZ  PHE B 106       5.161  20.443  19.403  1.00 91.01           C  
ATOM   4080  HZ  PHE B 106       5.396  20.951  18.480  1.00 91.01           H  
ATOM   4081  N   PHE B 107       1.761  16.897  22.673  1.00 89.21           N  
ATOM   4082  H   PHE B 107       2.357  16.267  23.191  1.00 89.21           H  
ATOM   4083  CA  PHE B 107       0.730  16.323  21.799  1.00 89.21           C  
ATOM   4084  HA  PHE B 107       0.619  16.976  20.934  1.00 89.21           H  
ATOM   4085  C   PHE B 107      -0.665  16.254  22.445  1.00 89.21           C  
ATOM   4086  CB  PHE B 107       1.206  14.959  21.280  1.00 89.21           C  
ATOM   4087  HB2 PHE B 107       1.410  14.304  22.128  1.00 89.21           H  
ATOM   4088  HB3 PHE B 107       0.411  14.499  20.693  1.00 89.21           H  
ATOM   4089  O   PHE B 107      -1.562  15.607  21.904  1.00 89.21           O  
ATOM   4090  CG  PHE B 107       2.431  15.051  20.394  1.00 89.21           C  
ATOM   4091  CD1 PHE B 107       2.312  15.555  19.084  1.00 89.21           C  
ATOM   4092  HD1 PHE B 107       1.350  15.864  18.705  1.00 89.21           H  
ATOM   4093  CD2 PHE B 107       3.692  14.662  20.881  1.00 89.21           C  
ATOM   4094  HD2 PHE B 107       3.800  14.290  21.889  1.00 89.21           H  
ATOM   4095  CE1 PHE B 107       3.451  15.672  18.269  1.00 89.21           C  
ATOM   4096  HE1 PHE B 107       3.367  16.061  17.264  1.00 89.21           H  
ATOM   4097  CE2 PHE B 107       4.830  14.776  20.065  1.00 89.21           C  
ATOM   4098  HE2 PHE B 107       5.800  14.490  20.445  1.00 89.21           H  
ATOM   4099  CZ  PHE B 107       4.709  15.287  18.762  1.00 89.21           C  
ATOM   4100  HZ  PHE B 107       5.585  15.393  18.139  1.00 89.21           H  
ATOM   4101  N   GLY B 108      -0.867  16.882  23.609  1.00 81.23           N  
ATOM   4102  H   GLY B 108      -0.105  17.413  24.005  1.00 81.23           H  
ATOM   4103  CA  GLY B 108      -2.146  16.847  24.326  1.00 81.23           C  
ATOM   4104  HA2 GLY B 108      -2.082  17.523  25.179  1.00 81.23           H  
ATOM   4105  HA3 GLY B 108      -2.937  17.194  23.661  1.00 81.23           H  
ATOM   4106  C   GLY B 108      -2.536  15.458  24.849  1.00 81.23           C  
ATOM   4107  O   GLY B 108      -3.715  15.203  25.091  1.00 81.23           O  
ATOM   4108  N   MET B 109      -1.565  14.559  25.027  1.00 84.70           N  
ATOM   4109  H   MET B 109      -0.613  14.863  24.879  1.00 84.70           H  
ATOM   4110  CA  MET B 109      -1.754  13.175  25.461  1.00 84.70           C  
ATOM   4111  HA  MET B 109      -2.771  12.868  25.218  1.00 84.70           H  
ATOM   4112  C   MET B 109      -1.547  13.033  26.973  1.00 84.70           C  
ATOM   4113  CB  MET B 109      -0.792  12.282  24.668  1.00 84.70           C  
ATOM   4114  HB2 MET B 109       0.235  12.523  24.943  1.00 84.70           H  
ATOM   4115  HB3 MET B 109      -0.922  12.491  23.606  1.00 84.70           H  
ATOM   4116  O   MET B 109      -0.647  13.634  27.564  1.00 84.70           O  
ATOM   4117  CG  MET B 109      -1.031  10.790  24.913  1.00 84.70           C  
ATOM   4118  HG2 MET B 109      -0.964  10.585  25.981  1.00 84.70           H  
ATOM   4119  HG3 MET B 109      -2.036  10.536  24.576  1.00 84.70           H  
ATOM   4120  SD  MET B 109       0.155   9.704  24.085  1.00 84.70           S  
ATOM   4121  CE  MET B 109      -0.181  10.117  22.357  1.00 84.70           C  
ATOM   4122  HE1 MET B 109      -1.258  10.109  22.189  1.00 84.70           H  
ATOM   4123  HE2 MET B 109       0.215  11.107  22.130  1.00 84.70           H  
ATOM   4124  HE3 MET B 109       0.306   9.385  21.713  1.00 84.70           H  
ATOM   4125  N   SER B 110      -2.361  12.205  27.633  1.00 83.01           N  
ATOM   4126  H   SER B 110      -3.046  11.682  27.106  1.00 83.01           H  
ATOM   4127  CA  SER B 110      -2.168  11.943  29.065  1.00 83.01           C  
ATOM   4128  HA  SER B 110      -2.023  12.915  29.538  1.00 83.01           H  
ATOM   4129  C   SER B 110      -0.921  11.075  29.317  1.00 83.01           C  
ATOM   4130  CB  SER B 110      -3.415  11.325  29.702  1.00 83.01           C  
ATOM   4131  HB2 SER B 110      -4.308  11.827  29.330  1.00 83.01           H  
ATOM   4132  HB3 SER B 110      -3.362  11.477  30.780  1.00 83.01           H  
ATOM   4133  O   SER B 110      -0.643  10.175  28.524  1.00 83.01           O  
ATOM   4134  OG  SER B 110      -3.509   9.934  29.460  1.00 83.01           O  
ATOM   4135  HG  SER B 110      -3.750   9.800  28.541  1.00 83.01           H  
ATOM   4136  N   PRO B 111      -0.207  11.235  30.450  1.00 87.52           N  
ATOM   4137  CA  PRO B 111       0.935  10.373  30.775  1.00 87.52           C  
ATOM   4138  HA  PRO B 111       1.699  10.502  30.008  1.00 87.52           H  
ATOM   4139  C   PRO B 111       0.583   8.881  30.874  1.00 87.52           C  
ATOM   4140  CB  PRO B 111       1.467  10.894  32.114  1.00 87.52           C  
ATOM   4141  HB2 PRO B 111       0.982  10.376  32.941  1.00 87.52           H  
ATOM   4142  HB3 PRO B 111       2.550  10.787  32.182  1.00 87.52           H  
ATOM   4143  O   PRO B 111       1.411   8.030  30.570  1.00 87.52           O  
ATOM   4144  CG  PRO B 111       1.041  12.360  32.121  1.00 87.52           C  
ATOM   4145  HG2 PRO B 111       1.754  12.948  31.543  1.00 87.52           H  
ATOM   4146  HG3 PRO B 111       0.951  12.753  33.134  1.00 87.52           H  
ATOM   4147  CD  PRO B 111      -0.303  12.335  31.397  1.00 87.52           C  
ATOM   4148  HD2 PRO B 111      -1.107  12.139  32.107  1.00 87.52           H  
ATOM   4149  HD3 PRO B 111      -0.459  13.289  30.895  1.00 87.52           H  
ATOM   4150  N   ARG B 112      -0.651   8.555  31.292  1.00 85.83           N  
ATOM   4151  H   ARG B 112      -1.303   9.310  31.448  1.00 85.83           H  
ATOM   4152  CA  ARG B 112      -1.145   7.170  31.357  1.00 85.83           C  
ATOM   4153  HA  ARG B 112      -0.411   6.538  31.857  1.00 85.83           H  
ATOM   4154  C   ARG B 112      -1.311   6.556  29.972  1.00 85.83           C  
ATOM   4155  CB  ARG B 112      -2.486   7.107  32.098  1.00 85.83           C  
ATOM   4156  HB2 ARG B 112      -3.055   6.274  31.685  1.00 85.83           H  
ATOM   4157  HB3 ARG B 112      -3.055   8.019  31.917  1.00 85.83           H  
ATOM   4158  O   ARG B 112      -0.880   5.431  29.764  1.00 85.83           O  
ATOM   4159  CG  ARG B 112      -2.317   6.874  33.606  1.00 85.83           C  
ATOM   4160  HG2 ARG B 112      -1.822   5.916  33.767  1.00 85.83           H  
ATOM   4161  HG3 ARG B 112      -1.697   7.665  34.030  1.00 85.83           H  
ATOM   4162  CD  ARG B 112      -3.678   6.867  34.318  1.00 85.83           C  
ATOM   4163  HD2 ARG B 112      -3.525   6.628  35.370  1.00 85.83           H  
ATOM   4164  HD3 ARG B 112      -4.114   7.863  34.239  1.00 85.83           H  
ATOM   4165  NE  ARG B 112      -4.582   5.875  33.713  1.00 85.83           N  
ATOM   4166  HE  ARG B 112      -4.140   5.166  33.145  1.00 85.83           H  
ATOM   4167  NH1 ARG B 112      -6.623   6.672  34.383  1.00 85.83           N  
ATOM   4168 HH11 ARG B 112      -6.155   7.360  34.955  1.00 85.83           H  
ATOM   4169 HH12 ARG B 112      -7.630   6.599  34.342  1.00 85.83           H  
ATOM   4170  NH2 ARG B 112      -6.487   4.919  32.985  1.00 85.83           N  
ATOM   4171 HH21 ARG B 112      -5.915   4.290  32.439  1.00 85.83           H  
ATOM   4172 HH22 ARG B 112      -7.491   4.828  32.927  1.00 85.83           H  
ATOM   4173  CZ  ARG B 112      -5.896   5.831  33.701  1.00 85.83           C  
ATOM   4174  N   GLU B 113      -1.916   7.299  29.049  1.00 88.08           N  
ATOM   4175  H   GLU B 113      -2.225   8.230  29.290  1.00 88.08           H  
ATOM   4176  CA  GLU B 113      -2.022   6.874  27.653  1.00 88.08           C  
ATOM   4177  HA  GLU B 113      -2.501   5.897  27.602  1.00 88.08           H  
ATOM   4178  C   GLU B 113      -0.626   6.727  27.045  1.00 88.08           C  
ATOM   4179  CB  GLU B 113      -2.881   7.877  26.875  1.00 88.08           C  
ATOM   4180  HB2 GLU B 113      -3.874   7.898  27.324  1.00 88.08           H  
ATOM   4181  HB3 GLU B 113      -2.440   8.869  26.965  1.00 88.08           H  
ATOM   4182  O   GLU B 113      -0.326   5.679  26.491  1.00 88.08           O  
ATOM   4183  CG  GLU B 113      -3.008   7.520  25.384  1.00 88.08           C  
ATOM   4184  HG2 GLU B 113      -2.018   7.542  24.929  1.00 88.08           H  
ATOM   4185  HG3 GLU B 113      -3.396   6.506  25.290  1.00 88.08           H  
ATOM   4186  CD  GLU B 113      -3.906   8.493  24.608  1.00 88.08           C  
ATOM   4187  OE1 GLU B 113      -4.070   8.264  23.381  1.00 88.08           O  
ATOM   4188  OE2 GLU B 113      -4.381   9.478  25.225  1.00 88.08           O  
ATOM   4189  N   ALA B 114       0.258   7.711  27.239  1.00 94.62           N  
ATOM   4190  H   ALA B 114      -0.059   8.554  27.698  1.00 94.62           H  
ATOM   4191  CA  ALA B 114       1.621   7.705  26.707  1.00 94.62           C  
ATOM   4192  HA  ALA B 114       1.571   7.719  25.618  1.00 94.62           H  
ATOM   4193  C   ALA B 114       2.444   6.472  27.115  1.00 94.62           C  
ATOM   4194  CB  ALA B 114       2.301   8.988  27.182  1.00 94.62           C  
ATOM   4195  HB1 ALA B 114       3.262   9.098  26.680  1.00 94.62           H  
ATOM   4196  HB2 ALA B 114       2.460   8.956  28.260  1.00 94.62           H  
ATOM   4197  HB3 ALA B 114       1.657   9.832  26.936  1.00 94.62           H  
ATOM   4198  O   ALA B 114       3.275   6.003  26.335  1.00 94.62           O  
ATOM   4199  N   LEU B 115       2.186   5.927  28.309  1.00 93.29           N  
ATOM   4200  H   LEU B 115       1.503   6.381  28.898  1.00 93.29           H  
ATOM   4201  CA  LEU B 115       2.807   4.696  28.801  1.00 93.29           C  
ATOM   4202  HA  LEU B 115       3.885   4.787  28.668  1.00 93.29           H  
ATOM   4203  C   LEU B 115       2.356   3.446  28.024  1.00 93.29           C  
ATOM   4204  CB  LEU B 115       2.474   4.557  30.299  1.00 93.29           C  
ATOM   4205  HB2 LEU B 115       1.480   4.118  30.389  1.00 93.29           H  
ATOM   4206  HB3 LEU B 115       2.441   5.542  30.763  1.00 93.29           H  
ATOM   4207  O   LEU B 115       3.090   2.466  27.975  1.00 93.29           O  
ATOM   4208  CG  LEU B 115       3.486   3.695  31.074  1.00 93.29           C  
ATOM   4209  HG  LEU B 115       3.717   2.787  30.518  1.00 93.29           H  
ATOM   4210  CD1 LEU B 115       4.779   4.474  31.337  1.00 93.29           C  
ATOM   4211 HD11 LEU B 115       5.254   4.740  30.393  1.00 93.29           H  
ATOM   4212 HD12 LEU B 115       5.472   3.852  31.903  1.00 93.29           H  
ATOM   4213 HD13 LEU B 115       4.566   5.384  31.899  1.00 93.29           H  
ATOM   4214  CD2 LEU B 115       2.901   3.290  32.428  1.00 93.29           C  
ATOM   4215 HD21 LEU B 115       2.000   2.696  32.269  1.00 93.29           H  
ATOM   4216 HD22 LEU B 115       2.652   4.177  33.011  1.00 93.29           H  
ATOM   4217 HD23 LEU B 115       3.623   2.682  32.972  1.00 93.29           H  
ATOM   4218  N   ALA B 116       1.164   3.481  27.427  1.00 94.57           N  
ATOM   4219  H   ALA B 116       0.624   4.332  27.493  1.00 94.57           H  
ATOM   4220  CA  ALA B 116       0.604   2.421  26.591  1.00 94.57           C  
ATOM   4221  HA  ALA B 116       1.049   1.466  26.870  1.00 94.57           H  
ATOM   4222  C   ALA B 116       0.862   2.630  25.087  1.00 94.57           C  
ATOM   4223  CB  ALA B 116      -0.900   2.358  26.866  1.00 94.57           C  
ATOM   4224  HB1 ALA B 116      -1.321   1.462  26.411  1.00 94.57           H  
ATOM   4225  HB2 ALA B 116      -1.382   3.234  26.431  1.00 94.57           H  
ATOM   4226  HB3 ALA B 116      -1.089   2.354  27.940  1.00 94.57           H  
ATOM   4227  O   ALA B 116       0.609   1.725  24.296  1.00 94.57           O  
ATOM   4228  N   VAL B 117       1.337   3.811  24.671  1.00 96.25           N  
ATOM   4229  H   VAL B 117       1.506   4.531  25.358  1.00 96.25           H  
ATOM   4230  CA  VAL B 117       1.616   4.100  23.257  1.00 96.25           C  
ATOM   4231  HA  VAL B 117       0.835   3.625  22.662  1.00 96.25           H  
ATOM   4232  C   VAL B 117       2.945   3.480  22.832  1.00 96.25           C  
ATOM   4233  CB  VAL B 117       1.557   5.606  22.932  1.00 96.25           C  
ATOM   4234  HB  VAL B 117       2.311   6.145  23.506  1.00 96.25           H  
ATOM   4235  O   VAL B 117       3.986   3.790  23.412  1.00 96.25           O  
ATOM   4236  CG1 VAL B 117       1.786   5.864  21.442  1.00 96.25           C  
ATOM   4237 HG11 VAL B 117       2.753   5.464  21.137  1.00 96.25           H  
ATOM   4238 HG12 VAL B 117       1.778   6.935  21.235  1.00 96.25           H  
ATOM   4239 HG13 VAL B 117       1.010   5.373  20.854  1.00 96.25           H  
ATOM   4240  CG2 VAL B 117       0.176   6.197  23.232  1.00 96.25           C  
ATOM   4241 HG21 VAL B 117       0.083   6.377  24.303  1.00 96.25           H  
ATOM   4242 HG22 VAL B 117       0.047   7.155  22.729  1.00 96.25           H  
ATOM   4243 HG23 VAL B 117      -0.611   5.517  22.906  1.00 96.25           H  
ATOM   4244  N   ASP B 118       2.900   2.646  21.790  1.00 97.28           N  
ATOM   4245  H   ASP B 118       2.003   2.483  21.356  1.00 97.28           H  
ATOM   4246  CA  ASP B 118       4.057   2.021  21.151  1.00 97.28           C  
ATOM   4247  HA  ASP B 118       4.481   1.308  21.858  1.00 97.28           H  
ATOM   4248  C   ASP B 118       5.109   3.090  20.799  1.00 97.28           C  
ATOM   4249  CB  ASP B 118       3.592   1.198  19.926  1.00 97.28           C  
ATOM   4250  HB2 ASP B 118       2.929   1.811  19.315  1.00 97.28           H  
ATOM   4251  HB3 ASP B 118       3.023   0.351  20.310  1.00 97.28           H  
ATOM   4252  O   ASP B 118       4.770   4.103  20.168  1.00 97.28           O  
ATOM   4253  CG  ASP B 118       4.699   0.620  19.027  1.00 97.28           C  
ATOM   4254  OD1 ASP B 118       5.881   0.659  19.424  1.00 97.28           O  
ATOM   4255  OD2 ASP B 118       4.392   0.190  17.894  1.00 97.28           O  
ATOM   4256  N   PRO B 119       6.387   2.892  21.187  1.00 97.69           N  
ATOM   4257  CA  PRO B 119       7.492   3.754  20.787  1.00 97.69           C  
ATOM   4258  HA  PRO B 119       7.458   4.667  21.382  1.00 97.69           H  
ATOM   4259  C   PRO B 119       7.493   4.122  19.300  1.00 97.69           C  
ATOM   4260  CB  PRO B 119       8.754   2.964  21.130  1.00 97.69           C  
ATOM   4261  HB2 PRO B 119       9.585   3.622  21.385  1.00 97.69           H  
ATOM   4262  HB3 PRO B 119       9.022   2.318  20.294  1.00 97.69           H  
ATOM   4263  O   PRO B 119       7.830   5.257  18.967  1.00 97.69           O  
ATOM   4264  CG  PRO B 119       8.343   2.086  22.305  1.00 97.69           C  
ATOM   4265  HG2 PRO B 119       8.474   2.631  23.240  1.00 97.69           H  
ATOM   4266  HG3 PRO B 119       8.919   1.161  22.321  1.00 97.69           H  
ATOM   4267  CD  PRO B 119       6.863   1.823  22.063  1.00 97.69           C  
ATOM   4268  HD2 PRO B 119       6.328   1.842  23.013  1.00 97.69           H  
ATOM   4269  HD3 PRO B 119       6.744   0.845  21.597  1.00 97.69           H  
ATOM   4270  N   GLN B 120       7.069   3.216  18.411  1.00 98.42           N  
ATOM   4271  H   GLN B 120       6.770   2.311  18.744  1.00 98.42           H  
ATOM   4272  CA  GLN B 120       6.964   3.503  16.978  1.00 98.42           C  
ATOM   4273  HA  GLN B 120       7.947   3.792  16.607  1.00 98.42           H  
ATOM   4274  C   GLN B 120       6.003   4.666  16.681  1.00 98.42           C  
ATOM   4275  CB  GLN B 120       6.503   2.249  16.225  1.00 98.42           C  
ATOM   4276  HB2 GLN B 120       6.399   2.495  15.169  1.00 98.42           H  
ATOM   4277  HB3 GLN B 120       5.515   1.957  16.581  1.00 98.42           H  
ATOM   4278  O   GLN B 120       6.323   5.532  15.867  1.00 98.42           O  
ATOM   4279  CG  GLN B 120       7.479   1.073  16.365  1.00 98.42           C  
ATOM   4280  HG2 GLN B 120       7.473   0.701  17.390  1.00 98.42           H  
ATOM   4281  HG3 GLN B 120       8.490   1.410  16.133  1.00 98.42           H  
ATOM   4282  CD  GLN B 120       7.123  -0.073  15.432  1.00 98.42           C  
ATOM   4283  NE2 GLN B 120       6.102  -0.841  15.734  1.00 98.42           N  
ATOM   4284 HE21 GLN B 120       5.917  -1.634  15.137  1.00 98.42           H  
ATOM   4285 HE22 GLN B 120       5.534  -0.620  16.540  1.00 98.42           H  
ATOM   4286  OE1 GLN B 120       7.773  -0.280  14.417  1.00 98.42           O  
ATOM   4287  N   GLN B 121       4.852   4.730  17.361  1.00 98.10           N  
ATOM   4288  H   GLN B 121       4.691   4.052  18.091  1.00 98.10           H  
ATOM   4289  CA  GLN B 121       3.879   5.815  17.189  1.00 98.10           C  
ATOM   4290  HA  GLN B 121       3.731   5.992  16.123  1.00 98.10           H  
ATOM   4291  C   GLN B 121       4.369   7.121  17.818  1.00 98.10           C  
ATOM   4292  CB  GLN B 121       2.524   5.462  17.817  1.00 98.10           C  
ATOM   4293  HB2 GLN B 121       2.634   5.410  18.900  1.00 98.10           H  
ATOM   4294  HB3 GLN B 121       1.834   6.273  17.582  1.00 98.10           H  
ATOM   4295  O   GLN B 121       4.232   8.182  17.211  1.00 98.10           O  
ATOM   4296  CG  GLN B 121       1.917   4.141  17.342  1.00 98.10           C  
ATOM   4297  HG2 GLN B 121       1.998   4.088  16.256  1.00 98.10           H  
ATOM   4298  HG3 GLN B 121       2.492   3.311  17.753  1.00 98.10           H  
ATOM   4299  CD  GLN B 121       0.449   3.973  17.742  1.00 98.10           C  
ATOM   4300  NE2 GLN B 121      -0.123   2.824  17.461  1.00 98.10           N  
ATOM   4301 HE21 GLN B 121      -1.088   2.698  17.731  1.00 98.10           H  
ATOM   4302 HE22 GLN B 121       0.411   2.047  17.098  1.00 98.10           H  
ATOM   4303  OE1 GLN B 121      -0.217   4.869  18.258  1.00 98.10           O  
ATOM   4304  N   ARG B 122       4.950   7.047  19.025  1.00 98.00           N  
ATOM   4305  H   ARG B 122       5.033   6.133  19.447  1.00 98.00           H  
ATOM   4306  CA  ARG B 122       5.481   8.221  19.744  1.00 98.00           C  
ATOM   4307  HA  ARG B 122       4.685   8.949  19.901  1.00 98.00           H  
ATOM   4308  C   ARG B 122       6.541   8.939  18.915  1.00 98.00           C  
ATOM   4309  CB  ARG B 122       6.060   7.806  21.107  1.00 98.00           C  
ATOM   4310  HB2 ARG B 122       6.846   7.065  20.962  1.00 98.00           H  
ATOM   4311  HB3 ARG B 122       6.511   8.681  21.574  1.00 98.00           H  
ATOM   4312  O   ARG B 122       6.446  10.143  18.700  1.00 98.00           O  
ATOM   4313  CG  ARG B 122       4.988   7.234  22.044  1.00 98.00           C  
ATOM   4314  HG2 ARG B 122       4.097   7.860  21.990  1.00 98.00           H  
ATOM   4315  HG3 ARG B 122       4.736   6.226  21.713  1.00 98.00           H  
ATOM   4316  CD  ARG B 122       5.423   7.160  23.510  1.00 98.00           C  
ATOM   4317  HD2 ARG B 122       4.589   6.748  24.078  1.00 98.00           H  
ATOM   4318  HD3 ARG B 122       5.605   8.171  23.876  1.00 98.00           H  
ATOM   4319  NE  ARG B 122       6.644   6.355  23.710  1.00 98.00           N  
ATOM   4320  HE  ARG B 122       7.436   6.575  23.124  1.00 98.00           H  
ATOM   4321  NH1 ARG B 122       5.906   5.076  25.483  1.00 98.00           N  
ATOM   4322 HH11 ARG B 122       5.963   4.186  25.958  1.00 98.00           H  
ATOM   4323 HH12 ARG B 122       4.978   5.463  25.389  1.00 98.00           H  
ATOM   4324  NH2 ARG B 122       7.965   4.789  24.706  1.00 98.00           N  
ATOM   4325 HH21 ARG B 122       8.082   4.081  25.417  1.00 98.00           H  
ATOM   4326 HH22 ARG B 122       8.753   5.037  24.125  1.00 98.00           H  
ATOM   4327  CZ  ARG B 122       6.825   5.416  24.622  1.00 98.00           C  
ATOM   4328  N   LEU B 123       7.489   8.179  18.372  1.00 97.82           N  
ATOM   4329  H   LEU B 123       7.503   7.193  18.592  1.00 97.82           H  
ATOM   4330  CA  LEU B 123       8.561   8.721  17.545  1.00 97.82           C  
ATOM   4331  HA  LEU B 123       9.020   9.550  18.085  1.00 97.82           H  
ATOM   4332  C   LEU B 123       8.033   9.278  16.217  1.00 97.82           C  
ATOM   4333  CB  LEU B 123       9.591   7.603  17.317  1.00 97.82           C  
ATOM   4334  HB2 LEU B 123       9.335   7.064  16.405  1.00 97.82           H  
ATOM   4335  HB3 LEU B 123       9.549   6.891  18.141  1.00 97.82           H  
ATOM   4336  O   LEU B 123       8.481  10.321  15.752  1.00 97.82           O  
ATOM   4337  CG  LEU B 123      11.036   8.105  17.238  1.00 97.82           C  
ATOM   4338  HG  LEU B 123      11.120   8.931  16.532  1.00 97.82           H  
ATOM   4339  CD1 LEU B 123      11.554   8.539  18.611  1.00 97.82           C  
ATOM   4340 HD11 LEU B 123      10.992   9.397  18.979  1.00 97.82           H  
ATOM   4341 HD12 LEU B 123      11.460   7.729  19.334  1.00 97.82           H  
ATOM   4342 HD13 LEU B 123      12.600   8.840  18.549  1.00 97.82           H  
ATOM   4343  CD2 LEU B 123      11.904   6.946  16.761  1.00 97.82           C  
ATOM   4344 HD21 LEU B 123      12.955   7.226  16.843  1.00 97.82           H  
ATOM   4345 HD22 LEU B 123      11.732   6.069  17.385  1.00 97.82           H  
ATOM   4346 HD23 LEU B 123      11.662   6.708  15.725  1.00 97.82           H  
ATOM   4347  N   MET B 124       7.045   8.613  15.613  1.00 98.50           N  
ATOM   4348  H   MET B 124       6.720   7.745  16.014  1.00 98.50           H  
ATOM   4349  CA  MET B 124       6.429   9.090  14.375  1.00 98.50           C  
ATOM   4350  HA  MET B 124       7.226   9.326  13.670  1.00 98.50           H  
ATOM   4351  C   MET B 124       5.644  10.396  14.549  1.00 98.50           C  
ATOM   4352  CB  MET B 124       5.553   7.984  13.777  1.00 98.50           C  
ATOM   4353  HB2 MET B 124       4.998   7.470  14.562  1.00 98.50           H  
ATOM   4354  HB3 MET B 124       4.839   8.438  13.090  1.00 98.50           H  
ATOM   4355  O   MET B 124       5.638  11.215  13.631  1.00 98.50           O  
ATOM   4356  CG  MET B 124       6.395   6.992  12.973  1.00 98.50           C  
ATOM   4357  HG2 MET B 124       7.212   6.617  13.589  1.00 98.50           H  
ATOM   4358  HG3 MET B 124       5.762   6.155  12.681  1.00 98.50           H  
ATOM   4359  SD  MET B 124       7.063   7.775  11.480  1.00 98.50           S  
ATOM   4360  CE  MET B 124       7.879   6.403  10.663  1.00 98.50           C  
ATOM   4361  HE1 MET B 124       7.323   5.480  10.824  1.00 98.50           H  
ATOM   4362  HE2 MET B 124       7.923   6.622   9.596  1.00 98.50           H  
ATOM   4363  HE3 MET B 124       8.902   6.328  11.034  1.00 98.50           H  
ATOM   4364  N   LEU B 125       5.044  10.639  15.719  1.00 97.95           N  
ATOM   4365  H   LEU B 125       5.060   9.921  16.430  1.00 97.95           H  
ATOM   4366  CA  LEU B 125       4.446  11.937  16.040  1.00 97.95           C  
ATOM   4367  HA  LEU B 125       3.723  12.191  15.265  1.00 97.95           H  
ATOM   4368  C   LEU B 125       5.491  13.056  16.033  1.00 97.95           C  
ATOM   4369  CB  LEU B 125       3.746  11.881  17.407  1.00 97.95           C  
ATOM   4370  HB2 LEU B 125       4.393  11.373  18.122  1.00 97.95           H  
ATOM   4371  HB3 LEU B 125       3.615  12.901  17.766  1.00 97.95           H  
ATOM   4372  O   LEU B 125       5.284  14.073  15.371  1.00 97.95           O  
ATOM   4373  CG  LEU B 125       2.370  11.207  17.405  1.00 97.95           C  
ATOM   4374  HG  LEU B 125       2.432  10.201  16.991  1.00 97.95           H  
ATOM   4375  CD1 LEU B 125       1.883  11.130  18.853  1.00 97.95           C  
ATOM   4376 HD11 LEU B 125       2.518  10.438  19.407  1.00 97.95           H  
ATOM   4377 HD12 LEU B 125       0.850  10.785  18.879  1.00 97.95           H  
ATOM   4378 HD13 LEU B 125       1.936  12.117  19.312  1.00 97.95           H  
ATOM   4379  CD2 LEU B 125       1.354  12.025  16.600  1.00 97.95           C  
ATOM   4380 HD21 LEU B 125       1.334  13.049  16.974  1.00 97.95           H  
ATOM   4381 HD22 LEU B 125       0.363  11.578  16.674  1.00 97.95           H  
ATOM   4382 HD23 LEU B 125       1.631  12.036  15.546  1.00 97.95           H  
ATOM   4383  N   GLU B 126       6.628  12.852  16.697  1.00 98.26           N  
ATOM   4384  H   GLU B 126       6.743  11.994  17.216  1.00 98.26           H  
ATOM   4385  CA  GLU B 126       7.734  13.817  16.695  1.00 98.26           C  
ATOM   4386  HA  GLU B 126       7.394  14.774  17.091  1.00 98.26           H  
ATOM   4387  C   GLU B 126       8.242  14.080  15.277  1.00 98.26           C  
ATOM   4388  CB  GLU B 126       8.884  13.317  17.575  1.00 98.26           C  
ATOM   4389  HB2 GLU B 126       9.711  14.022  17.492  1.00 98.26           H  
ATOM   4390  HB3 GLU B 126       9.219  12.347  17.208  1.00 98.26           H  
ATOM   4391  O   GLU B 126       8.280  15.230  14.840  1.00 98.26           O  
ATOM   4392  CG  GLU B 126       8.491  13.195  19.053  1.00 98.26           C  
ATOM   4393  HG2 GLU B 126       8.186  14.178  19.413  1.00 98.26           H  
ATOM   4394  HG3 GLU B 126       7.637  12.524  19.149  1.00 98.26           H  
ATOM   4395  CD  GLU B 126       9.637  12.664  19.925  1.00 98.26           C  
ATOM   4396  OE1 GLU B 126       9.438  12.673  21.162  1.00 98.26           O  
ATOM   4397  OE2 GLU B 126      10.688  12.260  19.357  1.00 98.26           O  
ATOM   4398  N   LEU B 127       8.536  13.023  14.515  1.00 98.58           N  
ATOM   4399  H   LEU B 127       8.489  12.106  14.937  1.00 98.58           H  
ATOM   4400  CA  LEU B 127       9.038  13.146  13.144  1.00 98.58           C  
ATOM   4401  HA  LEU B 127       9.939  13.760  13.159  1.00 98.58           H  
ATOM   4402  C   LEU B 127       8.040  13.854  12.220  1.00 98.58           C  
ATOM   4403  CB  LEU B 127       9.385  11.753  12.588  1.00 98.58           C  
ATOM   4404  HB2 LEU B 127       9.203  11.765  11.514  1.00 98.58           H  
ATOM   4405  HB3 LEU B 127       8.727  11.000  13.022  1.00 98.58           H  
ATOM   4406  O   LEU B 127       8.452  14.618  11.346  1.00 98.58           O  
ATOM   4407  CG  LEU B 127      10.854  11.357  12.794  1.00 98.58           C  
ATOM   4408  HG  LEU B 127      11.493  12.133  12.372  1.00 98.58           H  
ATOM   4409  CD1 LEU B 127      11.245  11.151  14.253  1.00 98.58           C  
ATOM   4410 HD11 LEU B 127      10.984  12.028  14.845  1.00 98.58           H  
ATOM   4411 HD12 LEU B 127      12.328  11.038  14.314  1.00 98.58           H  
ATOM   4412 HD13 LEU B 127      10.749  10.270  14.661  1.00 98.58           H  
ATOM   4413  CD2 LEU B 127      11.128  10.056  12.037  1.00 98.58           C  
ATOM   4414 HD21 LEU B 127      10.418   9.294  12.361  1.00 98.58           H  
ATOM   4415 HD22 LEU B 127      11.011  10.227  10.967  1.00 98.58           H  
ATOM   4416 HD23 LEU B 127      12.143   9.717  12.241  1.00 98.58           H  
ATOM   4417  N   SER B 128       6.736  13.624  12.403  1.00 98.48           N  
ATOM   4418  H   SER B 128       6.463  12.944  13.098  1.00 98.48           H  
ATOM   4419  CA  SER B 128       5.694  14.303  11.626  1.00 98.48           C  
ATOM   4420  HA  SER B 128       5.950  14.209  10.571  1.00 98.48           H  
ATOM   4421  C   SER B 128       5.605  15.802  11.935  1.00 98.48           C  
ATOM   4422  CB  SER B 128       4.340  13.613  11.823  1.00 98.48           C  
ATOM   4423  HB2 SER B 128       4.456  12.542  11.657  1.00 98.48           H  
ATOM   4424  HB3 SER B 128       3.640  13.995  11.080  1.00 98.48           H  
ATOM   4425  O   SER B 128       5.347  16.599  11.035  1.00 98.48           O  
ATOM   4426  OG  SER B 128       3.787  13.829  13.107  1.00 98.48           O  
ATOM   4427  HG  SER B 128       4.467  13.784  13.783  1.00 98.48           H  
ATOM   4428  N   TRP B 129       5.882  16.211  13.175  1.00 98.15           N  
ATOM   4429  H   TRP B 129       6.117  15.525  13.878  1.00 98.15           H  
ATOM   4430  CA  TRP B 129       5.959  17.624  13.536  1.00 98.15           C  
ATOM   4431  HA  TRP B 129       5.113  18.152  13.096  1.00 98.15           H  
ATOM   4432  C   TRP B 129       7.236  18.268  12.990  1.00 98.15           C  
ATOM   4433  CB  TRP B 129       5.875  17.764  15.057  1.00 98.15           C  
ATOM   4434  HB2 TRP B 129       5.046  17.158  15.422  1.00 98.15           H  
ATOM   4435  HB3 TRP B 129       6.787  17.384  15.519  1.00 98.15           H  
ATOM   4436  O   TRP B 129       7.188  19.300  12.318  1.00 98.15           O  
ATOM   4437  CG  TRP B 129       5.652  19.171  15.498  1.00 98.15           C  
ATOM   4438  CD1 TRP B 129       6.600  20.130  15.608  1.00 98.15           C  
ATOM   4439  HD1 TRP B 129       7.651  19.996  15.399  1.00 98.15           H  
ATOM   4440  CD2 TRP B 129       4.390  19.811  15.838  1.00 98.15           C  
ATOM   4441  CE2 TRP B 129       4.652  21.177  16.154  1.00 98.15           C  
ATOM   4442  CE3 TRP B 129       3.051  19.370  15.918  1.00 98.15           C  
ATOM   4443  HE3 TRP B 129       2.822  18.342  15.678  1.00 98.15           H  
ATOM   4444  NE1 TRP B 129       6.013  21.323  15.975  1.00 98.15           N  
ATOM   4445  HE1 TRP B 129       6.546  22.180  16.031  1.00 98.15           H  
ATOM   4446  CH2 TRP B 129       2.318  21.574  16.669  1.00 98.15           C  
ATOM   4447  HH2 TRP B 129       1.529  22.227  17.012  1.00 98.15           H  
ATOM   4448  CZ2 TRP B 129       3.639  22.045  16.581  1.00 98.15           C  
ATOM   4449  HZ2 TRP B 129       3.898  23.053  16.871  1.00 98.15           H  
ATOM   4450  CZ3 TRP B 129       2.024  20.242  16.327  1.00 98.15           C  
ATOM   4451  HZ3 TRP B 129       1.010  19.877  16.398  1.00 98.15           H  
ATOM   4452  N   GLU B 130       8.378  17.620  13.225  1.00 98.19           N  
ATOM   4453  H   GLU B 130       8.339  16.779  13.782  1.00 98.19           H  
ATOM   4454  CA  GLU B 130       9.695  18.094  12.801  1.00 98.19           C  
ATOM   4455  HA  GLU B 130       9.894  19.065  13.255  1.00 98.19           H  
ATOM   4456  C   GLU B 130       9.768  18.273  11.282  1.00 98.19           C  
ATOM   4457  CB  GLU B 130      10.776  17.100  13.255  1.00 98.19           C  
ATOM   4458  HB2 GLU B 130      11.710  17.350  12.751  1.00 98.19           H  
ATOM   4459  HB3 GLU B 130      10.482  16.098  12.942  1.00 98.19           H  
ATOM   4460  O   GLU B 130      10.271  19.293  10.811  1.00 98.19           O  
ATOM   4461  CG  GLU B 130      11.035  17.116  14.773  1.00 98.19           C  
ATOM   4462  HG2 GLU B 130      11.438  18.093  15.039  1.00 98.19           H  
ATOM   4463  HG3 GLU B 130      10.095  16.990  15.310  1.00 98.19           H  
ATOM   4464  CD  GLU B 130      12.026  16.025  15.223  1.00 98.19           C  
ATOM   4465  OE1 GLU B 130      12.328  15.935  16.437  1.00 98.19           O  
ATOM   4466  OE2 GLU B 130      12.551  15.276  14.371  1.00 98.19           O  
ATOM   4467  N   VAL B 131       9.252  17.323  10.492  1.00 98.47           N  
ATOM   4468  H   VAL B 131       8.853  16.500  10.920  1.00 98.47           H  
ATOM   4469  CA  VAL B 131       9.335  17.403   9.025  1.00 98.47           C  
ATOM   4470  HA  VAL B 131      10.385  17.558   8.778  1.00 98.47           H  
ATOM   4471  C   VAL B 131       8.578  18.613   8.464  1.00 98.47           C  
ATOM   4472  CB  VAL B 131       8.899  16.078   8.366  1.00 98.47           C  
ATOM   4473  HB  VAL B 131       9.331  15.253   8.933  1.00 98.47           H  
ATOM   4474  O   VAL B 131       9.050  19.228   7.511  1.00 98.47           O  
ATOM   4475  CG1 VAL B 131       7.386  15.868   8.309  1.00 98.47           C  
ATOM   4476 HG11 VAL B 131       7.168  14.869   7.931  1.00 98.47           H  
ATOM   4477 HG12 VAL B 131       6.982  15.956   9.318  1.00 98.47           H  
ATOM   4478 HG13 VAL B 131       6.912  16.605   7.660  1.00 98.47           H  
ATOM   4479  CG2 VAL B 131       9.460  15.975   6.950  1.00 98.47           C  
ATOM   4480 HG21 VAL B 131      10.545  16.072   6.990  1.00 98.47           H  
ATOM   4481 HG22 VAL B 131       9.056  16.776   6.332  1.00 98.47           H  
ATOM   4482 HG23 VAL B 131       9.204  15.008   6.517  1.00 98.47           H  
ATOM   4483  N   LEU B 132       7.455  18.999   9.077  1.00 98.51           N  
ATOM   4484  H   LEU B 132       7.162  18.488   9.897  1.00 98.51           H  
ATOM   4485  CA  LEU B 132       6.668  20.173   8.683  1.00 98.51           C  
ATOM   4486  HA  LEU B 132       6.566  20.193   7.598  1.00 98.51           H  
ATOM   4487  C   LEU B 132       7.369  21.476   9.068  1.00 98.51           C  
ATOM   4488  CB  LEU B 132       5.279  20.081   9.335  1.00 98.51           C  
ATOM   4489  HB2 LEU B 132       5.415  19.860  10.394  1.00 98.51           H  
ATOM   4490  HB3 LEU B 132       4.773  21.042   9.246  1.00 98.51           H  
ATOM   4491  O   LEU B 132       7.526  22.367   8.233  1.00 98.51           O  
ATOM   4492  CG  LEU B 132       4.383  18.997   8.730  1.00 98.51           C  
ATOM   4493  HG  LEU B 132       4.917  18.047   8.741  1.00 98.51           H  
ATOM   4494  CD1 LEU B 132       3.098  18.854   9.541  1.00 98.51           C  
ATOM   4495 HD11 LEU B 132       2.499  18.038   9.138  1.00 98.51           H  
ATOM   4496 HD12 LEU B 132       2.509  19.768   9.457  1.00 98.51           H  
ATOM   4497 HD13 LEU B 132       3.336  18.642  10.584  1.00 98.51           H  
ATOM   4498  CD2 LEU B 132       3.984  19.329   7.294  1.00 98.51           C  
ATOM   4499 HD21 LEU B 132       4.863  19.317   6.649  1.00 98.51           H  
ATOM   4500 HD22 LEU B 132       3.281  18.585   6.920  1.00 98.51           H  
ATOM   4501 HD23 LEU B 132       3.535  20.321   7.255  1.00 98.51           H  
ATOM   4502  N   GLU B 133       7.891  21.556  10.293  1.00 96.92           N  
ATOM   4503  H   GLU B 133       7.740  20.793  10.938  1.00 96.92           H  
ATOM   4504  CA  GLU B 133       8.700  22.699  10.723  1.00 96.92           C  
ATOM   4505  HA  GLU B 133       8.097  23.606  10.664  1.00 96.92           H  
ATOM   4506  C   GLU B 133       9.918  22.909   9.810  1.00 96.92           C  
ATOM   4507  CB  GLU B 133       9.160  22.480  12.171  1.00 96.92           C  
ATOM   4508  HB2 GLU B 133       9.977  23.170  12.384  1.00 96.92           H  
ATOM   4509  HB3 GLU B 133       9.546  21.468  12.292  1.00 96.92           H  
ATOM   4510  O   GLU B 133      10.268  24.037   9.455  1.00 96.92           O  
ATOM   4511  CG  GLU B 133       8.032  22.728  13.179  1.00 96.92           C  
ATOM   4512  HG2 GLU B 133       7.315  21.909  13.128  1.00 96.92           H  
ATOM   4513  HG3 GLU B 133       7.508  23.642  12.900  1.00 96.92           H  
ATOM   4514  CD  GLU B 133       8.543  22.876  14.619  1.00 96.92           C  
ATOM   4515  OE1 GLU B 133       7.784  23.469  15.424  1.00 96.92           O  
ATOM   4516  OE2 GLU B 133       9.686  22.456  14.907  1.00 96.92           O  
ATOM   4517  N   ARG B 134      10.562  21.824   9.385  1.00 96.67           N  
ATOM   4518  H   ARG B 134      10.243  20.931   9.733  1.00 96.67           H  
ATOM   4519  CA  ARG B 134      11.710  21.856   8.470  1.00 96.67           C  
ATOM   4520  HA  ARG B 134      12.416  22.624   8.789  1.00 96.67           H  
ATOM   4521  C   ARG B 134      11.326  22.221   7.034  1.00 96.67           C  
ATOM   4522  CB  ARG B 134      12.389  20.488   8.525  1.00 96.67           C  
ATOM   4523  HB2 ARG B 134      13.153  20.438   7.749  1.00 96.67           H  
ATOM   4524  HB3 ARG B 134      11.644  19.719   8.323  1.00 96.67           H  
ATOM   4525  O   ARG B 134      12.157  22.768   6.318  1.00 96.67           O  
ATOM   4526  CG  ARG B 134      13.046  20.225   9.893  1.00 96.67           C  
ATOM   4527  HG2 ARG B 134      12.426  20.593  10.711  1.00 96.67           H  
ATOM   4528  HG3 ARG B 134      13.985  20.778   9.928  1.00 96.67           H  
ATOM   4529  CD  ARG B 134      13.336  18.741  10.140  1.00 96.67           C  
ATOM   4530  HD2 ARG B 134      13.963  18.633  11.025  1.00 96.67           H  
ATOM   4531  HD3 ARG B 134      12.399  18.220  10.336  1.00 96.67           H  
ATOM   4532  NE  ARG B 134      13.964  18.124   8.973  1.00 96.67           N  
ATOM   4533  HE  ARG B 134      13.361  17.587   8.365  1.00 96.67           H  
ATOM   4534  NH1 ARG B 134      16.161  18.551   9.415  1.00 96.67           N  
ATOM   4535 HH11 ARG B 134      15.940  18.849  10.355  1.00 96.67           H  
ATOM   4536 HH12 ARG B 134      17.127  18.624   9.130  1.00 96.67           H  
ATOM   4537  NH2 ARG B 134      15.603  17.746   7.442  1.00 96.67           N  
ATOM   4538 HH21 ARG B 134      16.570  17.907   7.202  1.00 96.67           H  
ATOM   4539 HH22 ARG B 134      14.961  17.167   6.920  1.00 96.67           H  
ATOM   4540  CZ  ARG B 134      15.230  18.141   8.618  1.00 96.67           C  
ATOM   4541  N   ALA B 135      10.087  21.948   6.627  1.00 97.99           N  
ATOM   4542  H   ALA B 135       9.471  21.463   7.263  1.00 97.99           H  
ATOM   4543  CA  ALA B 135       9.537  22.352   5.333  1.00 97.99           C  
ATOM   4544  HA  ALA B 135      10.274  22.165   4.552  1.00 97.99           H  
ATOM   4545  C   ALA B 135       9.175  23.845   5.264  1.00 97.99           C  
ATOM   4546  CB  ALA B 135       8.297  21.494   5.050  1.00 97.99           C  
ATOM   4547  HB1 ALA B 135       7.856  21.796   4.100  1.00 97.99           H  
ATOM   4548  HB2 ALA B 135       8.565  20.439   5.005  1.00 97.99           H  
ATOM   4549  HB3 ALA B 135       7.545  21.640   5.825  1.00 97.99           H  
ATOM   4550  O   ALA B 135       8.886  24.341   4.180  1.00 97.99           O  
ATOM   4551  N   GLY B 136       9.153  24.550   6.402  1.00 97.30           N  
ATOM   4552  H   GLY B 136       9.402  24.088   7.265  1.00 97.30           H  
ATOM   4553  CA  GLY B 136       8.608  25.906   6.475  1.00 97.30           C  
ATOM   4554  HA2 GLY B 136       8.971  26.495   5.633  1.00 97.30           H  
ATOM   4555  HA3 GLY B 136       8.949  26.371   7.400  1.00 97.30           H  
ATOM   4556  C   GLY B 136       7.076  25.940   6.455  1.00 97.30           C  
ATOM   4557  O   GLY B 136       6.499  26.977   6.151  1.00 97.30           O  
ATOM   4558  N   ILE B 137       6.410  24.829   6.792  1.00 97.12           N  
ATOM   4559  H   ILE B 137       6.940  24.023   7.091  1.00 97.12           H  
ATOM   4560  CA  ILE B 137       4.947  24.718   6.815  1.00 97.12           C  
ATOM   4561  HA  ILE B 137       4.509  25.612   6.371  1.00 97.12           H  
ATOM   4562  C   ILE B 137       4.502  24.590   8.278  1.00 97.12           C  
ATOM   4563  CB  ILE B 137       4.470  23.520   5.963  1.00 97.12           C  
ATOM   4564  HB  ILE B 137       4.895  22.609   6.385  1.00 97.12           H  
ATOM   4565  O   ILE B 137       4.863  23.609   8.931  1.00 97.12           O  
ATOM   4566  CG1 ILE B 137       4.957  23.652   4.500  1.00 97.12           C  
ATOM   4567 HG12 ILE B 137       4.474  24.507   4.027  1.00 97.12           H  
ATOM   4568 HG13 ILE B 137       6.032  23.826   4.483  1.00 97.12           H  
ATOM   4569  CG2 ILE B 137       2.931  23.410   6.015  1.00 97.12           C  
ATOM   4570 HG21 ILE B 137       2.595  22.552   5.433  1.00 97.12           H  
ATOM   4571 HG22 ILE B 137       2.478  24.313   5.606  1.00 97.12           H  
ATOM   4572 HG23 ILE B 137       2.587  23.264   7.039  1.00 97.12           H  
ATOM   4573  CD1 ILE B 137       4.708  22.397   3.657  1.00 97.12           C  
ATOM   4574 HD11 ILE B 137       5.078  21.522   4.193  1.00 97.12           H  
ATOM   4575 HD12 ILE B 137       3.646  22.280   3.443  1.00 97.12           H  
ATOM   4576 HD13 ILE B 137       5.249  22.483   2.715  1.00 97.12           H  
ATOM   4577  N   PRO B 138       3.702  25.521   8.833  1.00 94.79           N  
ATOM   4578  CA  PRO B 138       3.231  25.410  10.207  1.00 94.79           C  
ATOM   4579  HA  PRO B 138       4.097  25.441  10.867  1.00 94.79           H  
ATOM   4580  C   PRO B 138       2.419  24.126  10.376  1.00 94.79           C  
ATOM   4581  CB  PRO B 138       2.360  26.639  10.480  1.00 94.79           C  
ATOM   4582  HB2 PRO B 138       1.307  26.436  10.283  1.00 94.79           H  
ATOM   4583  HB3 PRO B 138       2.484  27.003  11.500  1.00 94.79           H  
ATOM   4584  O   PRO B 138       1.404  23.973   9.691  1.00 94.79           O  
ATOM   4585  CG  PRO B 138       2.875  27.640   9.461  1.00 94.79           C  
ATOM   4586  HG2 PRO B 138       3.764  28.099   9.893  1.00 94.79           H  
ATOM   4587  HG3 PRO B 138       2.130  28.394   9.207  1.00 94.79           H  
ATOM   4588  CD  PRO B 138       3.249  26.772   8.257  1.00 94.79           C  
ATOM   4589  HD2 PRO B 138       4.032  27.251   7.669  1.00 94.79           H  
ATOM   4590  HD3 PRO B 138       2.372  26.592   7.635  1.00 94.79           H  
ATOM   4591  N   PRO B 139       2.771  23.239  11.317  1.00 94.77           N  
ATOM   4592  CA  PRO B 139       2.052  21.980  11.489  1.00 94.77           C  
ATOM   4593  HA  PRO B 139       2.201  21.391  10.584  1.00 94.77           H  
ATOM   4594  C   PRO B 139       0.544  22.168  11.700  1.00 94.77           C  
ATOM   4595  CB  PRO B 139       2.740  21.293  12.672  1.00 94.77           C  
ATOM   4596  HB2 PRO B 139       2.742  20.208  12.565  1.00 94.77           H  
ATOM   4597  HB3 PRO B 139       2.269  21.588  13.610  1.00 94.77           H  
ATOM   4598  O   PRO B 139      -0.278  21.454  11.134  1.00 94.77           O  
ATOM   4599  CG  PRO B 139       4.165  21.842  12.627  1.00 94.77           C  
ATOM   4600  HG2 PRO B 139       4.642  21.838  13.607  1.00 94.77           H  
ATOM   4601  HG3 PRO B 139       4.763  21.266  11.922  1.00 94.77           H  
ATOM   4602  CD  PRO B 139       3.994  23.259  12.105  1.00 94.77           C  
ATOM   4603  HD2 PRO B 139       3.887  23.955  12.937  1.00 94.77           H  
ATOM   4604  HD3 PRO B 139       4.863  23.526  11.503  1.00 94.77           H  
ATOM   4605  N   THR B 140       0.163  23.217  12.432  1.00 88.73           N  
ATOM   4606  H   THR B 140       0.884  23.790  12.847  1.00 88.73           H  
ATOM   4607  CA  THR B 140      -1.238  23.552  12.724  1.00 88.73           C  
ATOM   4608  HA  THR B 140      -1.755  22.634  13.002  1.00 88.73           H  
ATOM   4609  C   THR B 140      -2.005  24.141  11.537  1.00 88.73           C  
ATOM   4610  CB  THR B 140      -1.322  24.526  13.908  1.00 88.73           C  
ATOM   4611  HB  THR B 140      -2.370  24.714  14.142  1.00 88.73           H  
ATOM   4612  O   THR B 140      -3.218  24.303  11.634  1.00 88.73           O  
ATOM   4613  CG2 THR B 140      -0.641  23.963  15.157  1.00 88.73           C  
ATOM   4614 HG21 THR B 140       0.414  23.764  14.971  1.00 88.73           H  
ATOM   4615 HG22 THR B 140      -1.127  23.029  15.440  1.00 88.73           H  
ATOM   4616 HG23 THR B 140      -0.738  24.674  15.977  1.00 88.73           H  
ATOM   4617  OG1 THR B 140      -0.698  25.759  13.607  1.00 88.73           O  
ATOM   4618  HG1 THR B 140      -1.244  26.208  12.958  1.00 88.73           H  
ATOM   4619  N   SER B 141      -1.329  24.508  10.442  1.00 91.86           N  
ATOM   4620  H   SER B 141      -0.343  24.294  10.389  1.00 91.86           H  
ATOM   4621  CA  SER B 141      -1.974  25.057   9.239  1.00 91.86           C  
ATOM   4622  HA  SER B 141      -2.784  25.717   9.551  1.00 91.86           H  
ATOM   4623  C   SER B 141      -2.607  23.983   8.352  1.00 91.86           C  
ATOM   4624  CB  SER B 141      -0.994  25.899   8.415  1.00 91.86           C  
ATOM   4625  HB2 SER B 141      -0.516  26.640   9.055  1.00 91.86           H  
ATOM   4626  HB3 SER B 141      -1.555  26.429   7.646  1.00 91.86           H  
ATOM   4627  O   SER B 141      -3.494  24.296   7.563  1.00 91.86           O  
ATOM   4628  OG  SER B 141      -0.017  25.102   7.778  1.00 91.86           O  
ATOM   4629  HG  SER B 141       0.551  24.676   8.424  1.00 91.86           H  
ATOM   4630  N   LEU B 142      -2.211  22.716   8.516  1.00 94.68           N  
ATOM   4631  H   LEU B 142      -1.479  22.523   9.184  1.00 94.68           H  
ATOM   4632  CA  LEU B 142      -2.699  21.595   7.708  1.00 94.68           C  
ATOM   4633  HA  LEU B 142      -2.913  21.965   6.705  1.00 94.68           H  
ATOM   4634  C   LEU B 142      -4.030  20.998   8.199  1.00 94.68           C  
ATOM   4635  CB  LEU B 142      -1.593  20.535   7.603  1.00 94.68           C  
ATOM   4636  HB2 LEU B 142      -2.003  19.664   7.092  1.00 94.68           H  
ATOM   4637  HB3 LEU B 142      -1.302  20.229   8.608  1.00 94.68           H  
ATOM   4638  O   LEU B 142      -4.485  19.983   7.666  1.00 94.68           O  
ATOM   4639  CG  LEU B 142      -0.340  20.965   6.822  1.00 94.68           C  
ATOM   4640  HG  LEU B 142       0.147  21.799   7.328  1.00 94.68           H  
ATOM   4641  CD1 LEU B 142       0.618  19.781   6.781  1.00 94.68           C  
ATOM   4642 HD11 LEU B 142       1.506  20.061   6.215  1.00 94.68           H  
ATOM   4643 HD12 LEU B 142       0.143  18.930   6.293  1.00 94.68           H  
ATOM   4644 HD13 LEU B 142       0.900  19.503   7.796  1.00 94.68           H  
ATOM   4645  CD2 LEU B 142      -0.647  21.358   5.375  1.00 94.68           C  
ATOM   4646 HD21 LEU B 142       0.284  21.537   4.838  1.00 94.68           H  
ATOM   4647 HD22 LEU B 142      -1.225  22.282   5.350  1.00 94.68           H  
ATOM   4648 HD23 LEU B 142      -1.197  20.561   4.875  1.00 94.68           H  
ATOM   4649  N   GLN B 143      -4.680  21.627   9.178  1.00 88.19           N  
ATOM   4650  H   GLN B 143      -4.270  22.478   9.536  1.00 88.19           H  
ATOM   4651  CA  GLN B 143      -6.003  21.236   9.667  1.00 88.19           C  
ATOM   4652  HA  GLN B 143      -5.932  20.250  10.125  1.00 88.19           H  
ATOM   4653  C   GLN B 143      -7.026  21.171   8.520  1.00 88.19           C  
ATOM   4654  CB  GLN B 143      -6.464  22.247  10.727  1.00 88.19           C  
ATOM   4655  HB2 GLN B 143      -6.274  23.252  10.349  1.00 88.19           H  
ATOM   4656  HB3 GLN B 143      -7.541  22.161  10.873  1.00 88.19           H  
ATOM   4657  O   GLN B 143      -7.166  22.113   7.741  1.00 88.19           O  
ATOM   4658  CG  GLN B 143      -5.735  22.081  12.073  1.00 88.19           C  
ATOM   4659  HG2 GLN B 143      -5.658  23.060  12.544  1.00 88.19           H  
ATOM   4660  HG3 GLN B 143      -4.720  21.722  11.906  1.00 88.19           H  
ATOM   4661  CD  GLN B 143      -6.450  21.164  13.065  1.00 88.19           C  
ATOM   4662  NE2 GLN B 143      -5.723  20.504  13.938  1.00 88.19           N  
ATOM   4663 HE21 GLN B 143      -4.725  20.437  13.799  1.00 88.19           H  
ATOM   4664 HE22 GLN B 143      -6.211  19.860  14.544  1.00 88.19           H  
ATOM   4665  OE1 GLN B 143      -7.666  21.053  13.110  1.00 88.19           O  
ATOM   4666  N   ALA B 144      -7.758  20.060   8.437  1.00 90.31           N  
ATOM   4667  H   ALA B 144      -7.525  19.309   9.070  1.00 90.31           H  
ATOM   4668  CA  ALA B 144      -8.733  19.744   7.393  1.00 90.31           C  
ATOM   4669  HA  ALA B 144      -9.054  18.721   7.588  1.00 90.31           H  
ATOM   4670  C   ALA B 144      -8.174  19.714   5.954  1.00 90.31           C  
ATOM   4671  CB  ALA B 144      -9.981  20.619   7.572  1.00 90.31           C  
ATOM   4672  HB1 ALA B 144      -9.746  21.658   7.337  1.00 90.31           H  
ATOM   4673  HB2 ALA B 144     -10.765  20.267   6.902  1.00 90.31           H  
ATOM   4674  HB3 ALA B 144     -10.336  20.544   8.599  1.00 90.31           H  
ATOM   4675  O   ALA B 144      -8.947  19.713   4.992  1.00 90.31           O  
ATOM   4676  N   SER B 145      -6.847  19.678   5.783  1.00 95.22           N  
ATOM   4677  H   SER B 145      -6.255  19.684   6.601  1.00 95.22           H  
ATOM   4678  CA  SER B 145      -6.219  19.538   4.466  1.00 95.22           C  
ATOM   4679  HA  SER B 145      -6.801  20.136   3.764  1.00 95.22           H  
ATOM   4680  C   SER B 145      -6.228  18.075   3.999  1.00 95.22           C  
ATOM   4681  CB  SER B 145      -4.793  20.101   4.458  1.00 95.22           C  
ATOM   4682  HB2 SER B 145      -4.789  21.102   4.891  1.00 95.22           H  
ATOM   4683  HB3 SER B 145      -4.443  20.168   3.428  1.00 95.22           H  
ATOM   4684  O   SER B 145      -6.100  17.170   4.831  1.00 95.22           O  
ATOM   4685  OG  SER B 145      -3.907  19.266   5.178  1.00 95.22           O  
ATOM   4686  HG  SER B 145      -4.085  19.403   6.112  1.00 95.22           H  
ATOM   4687  N   PRO B 146      -6.318  17.805   2.682  1.00 97.96           N  
ATOM   4688  CA  PRO B 146      -6.182  16.459   2.130  1.00 97.96           C  
ATOM   4689  HA  PRO B 146      -6.725  15.744   2.747  1.00 97.96           H  
ATOM   4690  C   PRO B 146      -4.702  16.039   2.101  1.00 97.96           C  
ATOM   4691  CB  PRO B 146      -6.853  16.529   0.755  1.00 97.96           C  
ATOM   4692  HB2 PRO B 146      -6.473  15.785   0.055  1.00 97.96           H  
ATOM   4693  HB3 PRO B 146      -7.930  16.409   0.875  1.00 97.96           H  
ATOM   4694  O   PRO B 146      -4.123  15.792   1.045  1.00 97.96           O  
ATOM   4695  CG  PRO B 146      -6.550  17.956   0.305  1.00 97.96           C  
ATOM   4696  HG2 PRO B 146      -5.556  17.989  -0.142  1.00 97.96           H  
ATOM   4697  HG3 PRO B 146      -7.294  18.322  -0.402  1.00 97.96           H  
ATOM   4698  CD  PRO B 146      -6.564  18.760   1.608  1.00 97.96           C  
ATOM   4699  HD2 PRO B 146      -7.545  19.214   1.746  1.00 97.96           H  
ATOM   4700  HD3 PRO B 146      -5.792  19.529   1.578  1.00 97.96           H  
ATOM   4701  N   THR B 147      -4.071  16.000   3.274  1.00 98.80           N  
ATOM   4702  H   THR B 147      -4.598  16.244   4.100  1.00 98.80           H  
ATOM   4703  CA  THR B 147      -2.700  15.518   3.449  1.00 98.80           C  
ATOM   4704  HA  THR B 147      -2.179  15.636   2.499  1.00 98.80           H  
ATOM   4705  C   THR B 147      -2.734  14.043   3.834  1.00 98.80           C  
ATOM   4706  CB  THR B 147      -1.929  16.347   4.480  1.00 98.80           C  
ATOM   4707  HB  THR B 147      -2.445  16.291   5.439  1.00 98.80           H  
ATOM   4708  O   THR B 147      -3.271  13.700   4.888  1.00 98.80           O  
ATOM   4709  CG2 THR B 147      -0.485  15.871   4.655  1.00 98.80           C  
ATOM   4710 HG21 THR B 147       0.042  15.904   3.701  1.00 98.80           H  
ATOM   4711 HG22 THR B 147       0.026  16.518   5.368  1.00 98.80           H  
ATOM   4712 HG23 THR B 147      -0.464  14.850   5.037  1.00 98.80           H  
ATOM   4713  OG1 THR B 147      -1.867  17.694   4.066  1.00 98.80           O  
ATOM   4714  HG1 THR B 147      -2.615  18.166   4.440  1.00 98.80           H  
ATOM   4715  N   GLY B 148      -2.205  13.167   2.980  1.00 98.86           N  
ATOM   4716  H   GLY B 148      -1.762  13.525   2.146  1.00 98.86           H  
ATOM   4717  CA  GLY B 148      -2.143  11.727   3.244  1.00 98.86           C  
ATOM   4718  HA2 GLY B 148      -3.091  11.395   3.668  1.00 98.86           H  
ATOM   4719  HA3 GLY B 148      -1.987  11.190   2.308  1.00 98.86           H  
ATOM   4720  C   GLY B 148      -1.019  11.357   4.214  1.00 98.86           C  
ATOM   4721  O   GLY B 148       0.012  12.026   4.254  1.00 98.86           O  
ATOM   4722  N   VAL B 149      -1.190  10.279   4.975  1.00 98.92           N  
ATOM   4723  H   VAL B 149      -2.047   9.756   4.862  1.00 98.92           H  
ATOM   4724  CA  VAL B 149      -0.203   9.745   5.921  1.00 98.92           C  
ATOM   4725  HA  VAL B 149       0.749  10.257   5.779  1.00 98.92           H  
ATOM   4726  C   VAL B 149       0.007   8.260   5.636  1.00 98.92           C  
ATOM   4727  CB  VAL B 149      -0.645   9.962   7.382  1.00 98.92           C  
ATOM   4728  HB  VAL B 149      -1.535   9.367   7.588  1.00 98.92           H  
ATOM   4729  O   VAL B 149      -0.887   7.450   5.862  1.00 98.92           O  
ATOM   4730  CG1 VAL B 149       0.463   9.526   8.344  1.00 98.92           C  
ATOM   4731 HG11 VAL B 149       0.105   9.636   9.367  1.00 98.92           H  
ATOM   4732 HG12 VAL B 149       1.354  10.137   8.199  1.00 98.92           H  
ATOM   4733 HG13 VAL B 149       0.706   8.476   8.182  1.00 98.92           H  
ATOM   4734  CG2 VAL B 149      -0.976  11.425   7.697  1.00 98.92           C  
ATOM   4735 HG21 VAL B 149      -1.227  11.525   8.753  1.00 98.92           H  
ATOM   4736 HG22 VAL B 149      -1.835  11.752   7.112  1.00 98.92           H  
ATOM   4737 HG23 VAL B 149      -0.123  12.063   7.464  1.00 98.92           H  
ATOM   4738  N   PHE B 150       1.199   7.894   5.174  1.00 98.91           N  
ATOM   4739  H   PHE B 150       1.877   8.618   4.988  1.00 98.91           H  
ATOM   4740  CA  PHE B 150       1.574   6.531   4.801  1.00 98.91           C  
ATOM   4741  HA  PHE B 150       0.740   5.855   4.990  1.00 98.91           H  
ATOM   4742  C   PHE B 150       2.770   6.079   5.645  1.00 98.91           C  
ATOM   4743  CB  PHE B 150       1.872   6.473   3.295  1.00 98.91           C  
ATOM   4744  HB2 PHE B 150       2.171   5.457   3.038  1.00 98.91           H  
ATOM   4745  HB3 PHE B 150       2.715   7.127   3.070  1.00 98.91           H  
ATOM   4746  O   PHE B 150       3.889   6.563   5.460  1.00 98.91           O  
ATOM   4747  CG  PHE B 150       0.701   6.870   2.414  1.00 98.91           C  
ATOM   4748  CD1 PHE B 150      -0.172   5.887   1.913  1.00 98.91           C  
ATOM   4749  HD1 PHE B 150      -0.010   4.846   2.154  1.00 98.91           H  
ATOM   4750  CD2 PHE B 150       0.479   8.225   2.103  1.00 98.91           C  
ATOM   4751  HD2 PHE B 150       1.144   8.983   2.490  1.00 98.91           H  
ATOM   4752  CE1 PHE B 150      -1.262   6.259   1.106  1.00 98.91           C  
ATOM   4753  HE1 PHE B 150      -1.935   5.506   0.724  1.00 98.91           H  
ATOM   4754  CE2 PHE B 150      -0.613   8.597   1.299  1.00 98.91           C  
ATOM   4755  HE2 PHE B 150      -0.781   9.638   1.066  1.00 98.91           H  
ATOM   4756  CZ  PHE B 150      -1.487   7.613   0.805  1.00 98.91           C  
ATOM   4757  HZ  PHE B 150      -2.339   7.894   0.204  1.00 98.91           H  
ATOM   4758  N   VAL B 151       2.552   5.155   6.583  1.00 98.84           N  
ATOM   4759  H   VAL B 151       1.625   4.763   6.667  1.00 98.84           H  
ATOM   4760  CA  VAL B 151       3.598   4.724   7.529  1.00 98.84           C  
ATOM   4761  HA  VAL B 151       4.518   5.265   7.311  1.00 98.84           H  
ATOM   4762  C   VAL B 151       3.897   3.241   7.354  1.00 98.84           C  
ATOM   4763  CB  VAL B 151       3.247   5.056   8.995  1.00 98.84           C  
ATOM   4764  HB  VAL B 151       2.446   4.401   9.338  1.00 98.84           H  
ATOM   4765  O   VAL B 151       3.037   2.391   7.578  1.00 98.84           O  
ATOM   4766  CG1 VAL B 151       4.472   4.869   9.901  1.00 98.84           C  
ATOM   4767 HG11 VAL B 151       5.233   5.607   9.649  1.00 98.84           H  
ATOM   4768 HG12 VAL B 151       4.182   4.998  10.944  1.00 98.84           H  
ATOM   4769 HG13 VAL B 151       4.897   3.873   9.777  1.00 98.84           H  
ATOM   4770  CG2 VAL B 151       2.795   6.511   9.168  1.00 98.84           C  
ATOM   4771 HG21 VAL B 151       1.859   6.662   8.630  1.00 98.84           H  
ATOM   4772 HG22 VAL B 151       3.550   7.193   8.777  1.00 98.84           H  
ATOM   4773 HG23 VAL B 151       2.623   6.725  10.223  1.00 98.84           H  
ATOM   4774  N   GLY B 152       5.137   2.935   6.975  1.00 98.85           N  
ATOM   4775  H   GLY B 152       5.760   3.689   6.725  1.00 98.85           H  
ATOM   4776  CA  GLY B 152       5.675   1.584   6.954  1.00 98.85           C  
ATOM   4777  HA2 GLY B 152       6.588   1.572   6.359  1.00 98.85           H  
ATOM   4778  HA3 GLY B 152       4.947   0.916   6.494  1.00 98.85           H  
ATOM   4779  C   GLY B 152       6.002   1.091   8.361  1.00 98.85           C  
ATOM   4780  O   GLY B 152       6.855   1.668   9.039  1.00 98.85           O  
ATOM   4781  N   LEU B 153       5.335   0.025   8.788  1.00 98.28           N  
ATOM   4782  H   LEU B 153       4.657  -0.397   8.169  1.00 98.28           H  
ATOM   4783  CA  LEU B 153       5.444  -0.544  10.130  1.00 98.28           C  
ATOM   4784  HA  LEU B 153       6.306  -0.117  10.644  1.00 98.28           H  
ATOM   4785  C   LEU B 153       5.665  -2.049  10.070  1.00 98.28           C  
ATOM   4786  CB  LEU B 153       4.166  -0.212  10.925  1.00 98.28           C  
ATOM   4787  HB2 LEU B 153       4.104  -0.841  11.813  1.00 98.28           H  
ATOM   4788  HB3 LEU B 153       3.304  -0.440  10.298  1.00 98.28           H  
ATOM   4789  O   LEU B 153       5.374  -2.696   9.067  1.00 98.28           O  
ATOM   4790  CG  LEU B 153       4.129   1.258  11.356  1.00 98.28           C  
ATOM   4791  HG  LEU B 153       4.549   1.880  10.566  1.00 98.28           H  
ATOM   4792  CD1 LEU B 153       2.709   1.734  11.596  1.00 98.28           C  
ATOM   4793 HD11 LEU B 153       2.280   1.247  12.471  1.00 98.28           H  
ATOM   4794 HD12 LEU B 153       2.102   1.523  10.715  1.00 98.28           H  
ATOM   4795 HD13 LEU B 153       2.747   2.815  11.730  1.00 98.28           H  
ATOM   4796  CD2 LEU B 153       4.926   1.479  12.638  1.00 98.28           C  
ATOM   4797 HD21 LEU B 153       4.935   2.540  12.888  1.00 98.28           H  
ATOM   4798 HD22 LEU B 153       5.945   1.122  12.492  1.00 98.28           H  
ATOM   4799 HD23 LEU B 153       4.483   0.920  13.462  1.00 98.28           H  
ATOM   4800  N   ILE B 154       6.167  -2.582  11.179  1.00 97.48           N  
ATOM   4801  H   ILE B 154       6.410  -1.954  11.932  1.00 97.48           H  
ATOM   4802  CA  ILE B 154       6.105  -3.999  11.531  1.00 97.48           C  
ATOM   4803  HA  ILE B 154       5.459  -4.524  10.827  1.00 97.48           H  
ATOM   4804  C   ILE B 154       5.507  -4.039  12.942  1.00 97.48           C  
ATOM   4805  CB  ILE B 154       7.504  -4.650  11.477  1.00 97.48           C  
ATOM   4806  HB  ILE B 154       8.168  -4.101  12.145  1.00 97.48           H  
ATOM   4807  O   ILE B 154       5.997  -3.296  13.800  1.00 97.48           O  
ATOM   4808  CG1 ILE B 154       8.071  -4.582  10.045  1.00 97.48           C  
ATOM   4809 HG12 ILE B 154       8.009  -3.559   9.673  1.00 97.48           H  
ATOM   4810 HG13 ILE B 154       7.458  -5.206   9.394  1.00 97.48           H  
ATOM   4811  CG2 ILE B 154       7.438  -6.116  11.941  1.00 97.48           C  
ATOM   4812 HG21 ILE B 154       6.797  -6.687  11.269  1.00 97.48           H  
ATOM   4813 HG22 ILE B 154       8.432  -6.563  11.953  1.00 97.48           H  
ATOM   4814 HG23 ILE B 154       7.042  -6.187  12.953  1.00 97.48           H  
ATOM   4815  CD1 ILE B 154       9.539  -5.006   9.942  1.00 97.48           C  
ATOM   4816 HD11 ILE B 154       9.918  -4.754   8.952  1.00 97.48           H  
ATOM   4817 HD12 ILE B 154       9.640  -6.081  10.092  1.00 97.48           H  
ATOM   4818 HD13 ILE B 154      10.125  -4.474  10.692  1.00 97.48           H  
ATOM   4819  N   PRO B 155       4.465  -4.843  13.214  1.00 96.87           N  
ATOM   4820  CA  PRO B 155       3.922  -4.978  14.560  1.00 96.87           C  
ATOM   4821  HA  PRO B 155       3.523  -4.014  14.875  1.00 96.87           H  
ATOM   4822  C   PRO B 155       5.003  -5.438  15.543  1.00 96.87           C  
ATOM   4823  CB  PRO B 155       2.774  -5.986  14.457  1.00 96.87           C  
ATOM   4824  HB2 PRO B 155       1.945  -5.716  15.111  1.00 96.87           H  
ATOM   4825  HB3 PRO B 155       3.128  -6.990  14.691  1.00 96.87           H  
ATOM   4826  O   PRO B 155       5.706  -6.416  15.289  1.00 96.87           O  
ATOM   4827  CG  PRO B 155       2.372  -5.931  12.986  1.00 96.87           C  
ATOM   4828  HG2 PRO B 155       1.661  -5.120  12.828  1.00 96.87           H  
ATOM   4829  HG3 PRO B 155       1.950  -6.881  12.656  1.00 96.87           H  
ATOM   4830  CD  PRO B 155       3.675  -5.607  12.263  1.00 96.87           C  
ATOM   4831  HD2 PRO B 155       3.456  -5.028  11.366  1.00 96.87           H  
ATOM   4832  HD3 PRO B 155       4.201  -6.525  12.003  1.00 96.87           H  
ATOM   4833  N   GLN B 156       5.131  -4.731  16.662  1.00 95.29           N  
ATOM   4834  H   GLN B 156       4.513  -3.949  16.824  1.00 95.29           H  
ATOM   4835  CA  GLN B 156       6.049  -5.072  17.746  1.00 95.29           C  
ATOM   4836  HA  GLN B 156       6.537  -6.024  17.539  1.00 95.29           H  
ATOM   4837  C   GLN B 156       5.251  -5.211  19.033  1.00 95.29           C  
ATOM   4838  CB  GLN B 156       7.129  -3.992  17.918  1.00 95.29           C  
ATOM   4839  HB2 GLN B 156       7.796  -4.287  18.728  1.00 95.29           H  
ATOM   4840  HB3 GLN B 156       6.651  -3.054  18.199  1.00 95.29           H  
ATOM   4841  O   GLN B 156       4.377  -4.395  19.319  1.00 95.29           O  
ATOM   4842  CG  GLN B 156       7.953  -3.748  16.651  1.00 95.29           C  
ATOM   4843  HG2 GLN B 156       8.620  -2.901  16.812  1.00 95.29           H  
ATOM   4844  HG3 GLN B 156       7.287  -3.455  15.839  1.00 95.29           H  
ATOM   4845  CD  GLN B 156       8.797  -4.932  16.212  1.00 95.29           C  
ATOM   4846  NE2 GLN B 156       9.069  -5.026  14.932  1.00 95.29           N  
ATOM   4847 HE21 GLN B 156       8.601  -4.403  14.288  1.00 95.29           H  
ATOM   4848 HE22 GLN B 156       9.546  -5.867  14.639  1.00 95.29           H  
ATOM   4849  OE1 GLN B 156       9.248  -5.756  16.994  1.00 95.29           O  
ATOM   4850  N   GLU B 157       5.564  -6.219  19.839  1.00 94.49           N  
ATOM   4851  H   GLU B 157       6.276  -6.882  19.568  1.00 94.49           H  
ATOM   4852  CA  GLU B 157       4.944  -6.329  21.154  1.00 94.49           C  
ATOM   4853  HA  GLU B 157       3.865  -6.213  21.061  1.00 94.49           H  
ATOM   4854  C   GLU B 157       5.481  -5.244  22.090  1.00 94.49           C  
ATOM   4855  CB  GLU B 157       5.226  -7.687  21.776  1.00 94.49           C  
ATOM   4856  HB2 GLU B 157       6.301  -7.864  21.785  1.00 94.49           H  
ATOM   4857  HB3 GLU B 157       4.871  -7.634  22.805  1.00 94.49           H  
ATOM   4858  O   GLU B 157       6.669  -5.245  22.427  1.00 94.49           O  
ATOM   4859  CG  GLU B 157       4.526  -8.861  21.083  1.00 94.49           C  
ATOM   4860  HG2 GLU B 157       4.898  -8.952  20.063  1.00 94.49           H  
ATOM   4861  HG3 GLU B 157       3.453  -8.670  21.053  1.00 94.49           H  
ATOM   4862  CD  GLU B 157       4.798 -10.157  21.854  1.00 94.49           C  
ATOM   4863  OE1 GLU B 157       4.494 -11.247  21.328  1.00 94.49           O  
ATOM   4864  OE2 GLU B 157       5.358 -10.064  22.975  1.00 94.49           O  
ATOM   4865  N   TYR B 158       4.601  -4.361  22.564  1.00 94.56           N  
ATOM   4866  H   TYR B 158       3.653  -4.392  22.217  1.00 94.56           H  
ATOM   4867  CA  TYR B 158       4.912  -3.355  23.576  1.00 94.56           C  
ATOM   4868  HA  TYR B 158       5.950  -3.477  23.883  1.00 94.56           H  
ATOM   4869  C   TYR B 158       4.031  -3.532  24.814  1.00 94.56           C  
ATOM   4870  CB  TYR B 158       4.754  -1.943  22.997  1.00 94.56           C  
ATOM   4871  HB2 TYR B 158       3.737  -1.833  22.620  1.00 94.56           H  
ATOM   4872  HB3 TYR B 158       5.426  -1.824  22.148  1.00 94.56           H  
ATOM   4873  O   TYR B 158       2.808  -3.492  24.729  1.00 94.56           O  
ATOM   4874  CG  TYR B 158       5.035  -0.833  24.000  1.00 94.56           C  
ATOM   4875  CD1 TYR B 158       4.093   0.189  24.223  1.00 94.56           C  
ATOM   4876  HD1 TYR B 158       3.148   0.189  23.699  1.00 94.56           H  
ATOM   4877  CD2 TYR B 158       6.237  -0.829  24.733  1.00 94.56           C  
ATOM   4878  HD2 TYR B 158       6.950  -1.628  24.595  1.00 94.56           H  
ATOM   4879  CE1 TYR B 158       4.378   1.234  25.123  1.00 94.56           C  
ATOM   4880  HE1 TYR B 158       3.664   2.028  25.283  1.00 94.56           H  
ATOM   4881  CE2 TYR B 158       6.520   0.202  25.647  1.00 94.56           C  
ATOM   4882  HE2 TYR B 158       7.453   0.196  26.192  1.00 94.56           H  
ATOM   4883  OH  TYR B 158       5.908   2.276  26.666  1.00 94.56           O  
ATOM   4884  HH  TYR B 158       6.621   2.013  27.252  1.00 94.56           H  
ATOM   4885  CZ  TYR B 158       5.597   1.252  25.824  1.00 94.56           C  
ATOM   4886  N   GLY B 159       4.660  -3.676  25.982  1.00 91.96           N  
ATOM   4887  H   GLY B 159       5.668  -3.741  25.982  1.00 91.96           H  
ATOM   4888  CA  GLY B 159       3.948  -3.786  27.253  1.00 91.96           C  
ATOM   4889  HA2 GLY B 159       3.182  -3.011  27.270  1.00 91.96           H  
ATOM   4890  HA3 GLY B 159       4.638  -3.597  28.076  1.00 91.96           H  
ATOM   4891  C   GLY B 159       3.280  -5.154  27.483  1.00 91.96           C  
ATOM   4892  O   GLY B 159       3.733  -6.164  26.931  1.00 91.96           O  
ATOM   4893  N   PRO B 160       2.252  -5.218  28.353  1.00 91.95           N  
ATOM   4894  CA  PRO B 160       1.475  -6.429  28.640  1.00 91.95           C  
ATOM   4895  HA  PRO B 160       2.142  -7.205  29.016  1.00 91.95           H  
ATOM   4896  C   PRO B 160       0.726  -6.947  27.408  1.00 91.95           C  
ATOM   4897  CB  PRO B 160       0.473  -6.048  29.739  1.00 91.95           C  
ATOM   4898  HB2 PRO B 160       0.440  -6.803  30.525  1.00 91.95           H  
ATOM   4899  HB3 PRO B 160      -0.522  -5.911  29.316  1.00 91.95           H  
ATOM   4900  O   PRO B 160       0.605  -6.231  26.418  1.00 91.95           O  
ATOM   4901  CG  PRO B 160       0.970  -4.712  30.280  1.00 91.95           C  
ATOM   4902  HG2 PRO B 160       0.148  -4.077  30.609  1.00 91.95           H  
ATOM   4903  HG3 PRO B 160       1.668  -4.890  31.099  1.00 91.95           H  
ATOM   4904  CD  PRO B 160       1.719  -4.098  29.105  1.00 91.95           C  
ATOM   4905  HD2 PRO B 160       2.505  -3.438  29.471  1.00 91.95           H  
ATOM   4906  HD3 PRO B 160       1.027  -3.548  28.467  1.00 91.95           H  
ATOM   4907  N   ARG B 161       0.203  -8.177  27.463  1.00 93.59           N  
ATOM   4908  H   ARG B 161       0.269  -8.723  28.310  1.00 93.59           H  
ATOM   4909  CA  ARG B 161      -0.729  -8.632  26.424  1.00 93.59           C  
ATOM   4910  HA  ARG B 161      -0.336  -8.353  25.447  1.00 93.59           H  
ATOM   4911  C   ARG B 161      -2.064  -7.914  26.587  1.00 93.59           C  
ATOM   4912  CB  ARG B 161      -0.904 -10.155  26.444  1.00 93.59           C  
ATOM   4913  HB2 ARG B 161      -1.647 -10.416  25.690  1.00 93.59           H  
ATOM   4914  HB3 ARG B 161      -1.297 -10.492  27.403  1.00 93.59           H  
ATOM   4915  O   ARG B 161      -2.422  -7.517  27.698  1.00 93.59           O  
ATOM   4916  CG  ARG B 161       0.398 -10.905  26.138  1.00 93.59           C  
ATOM   4917  HG2 ARG B 161       0.824 -10.546  25.201  1.00 93.59           H  
ATOM   4918  HG3 ARG B 161       1.125 -10.747  26.934  1.00 93.59           H  
ATOM   4919  CD  ARG B 161       0.091 -12.397  26.040  1.00 93.59           C  
ATOM   4920  HD2 ARG B 161      -0.114 -12.764  27.045  1.00 93.59           H  
ATOM   4921  HD3 ARG B 161      -0.813 -12.547  25.450  1.00 93.59           H  
ATOM   4922  NE  ARG B 161       1.216 -13.159  25.473  1.00 93.59           N  
ATOM   4923  HE  ARG B 161       2.015 -13.307  26.073  1.00 93.59           H  
ATOM   4924  NH1 ARG B 161       0.225 -13.757  23.480  1.00 93.59           N  
ATOM   4925 HH11 ARG B 161       0.295 -14.284  22.622  1.00 93.59           H  
ATOM   4926 HH12 ARG B 161      -0.321 -12.908  23.515  1.00 93.59           H  
ATOM   4927  NH2 ARG B 161       2.134 -14.678  24.086  1.00 93.59           N  
ATOM   4928 HH21 ARG B 161       2.047 -15.214  23.234  1.00 93.59           H  
ATOM   4929 HH22 ARG B 161       2.964 -14.709  24.661  1.00 93.59           H  
ATOM   4930  CZ  ARG B 161       1.183 -13.845  24.350  1.00 93.59           C  
ATOM   4931  N   LEU B 162      -2.852  -7.808  25.516  1.00 92.00           N  
ATOM   4932  H   LEU B 162      -2.471  -8.104  24.629  1.00 92.00           H  
ATOM   4933  CA  LEU B 162      -4.163  -7.132  25.564  1.00 92.00           C  
ATOM   4934  HA  LEU B 162      -4.016  -6.087  25.838  1.00 92.00           H  
ATOM   4935  C   LEU B 162      -5.106  -7.727  26.631  1.00 92.00           C  
ATOM   4936  CB  LEU B 162      -4.844  -7.179  24.184  1.00 92.00           C  
ATOM   4937  HB2 LEU B 162      -5.907  -7.008  24.351  1.00 92.00           H
[truncated: 1,847,539 more chars]
