# Supplementary material for: Module-Based Polyketide Synthase Engineering for de Novo Polyketide Biosynthesis
Source: ACS Synth Biol. 2023 Oct 23;12(11):3148–55. doi: 10.1021/acssynbio.3c00282 (PMC10661043; doi:10.1021/acssynbio.3c00282)
Supplement: Supplementary file 2 — sb3c00282_si_002.zip [file sb3c00282_si_002.zip › Final_PKS_Structures/menzella_pdbs/rapM2_ACP_eryM6_KSAT_dimer.pdb]

ATOM      1  N   LEU A   1     -29.832 -23.791 -43.005  1.00 67.22           N  
ATOM      2  H   LEU A   1     -30.559 -23.138 -42.751  1.00 67.22           H  
ATOM      3  H2  LEU A   1     -30.203 -24.485 -43.638  1.00 67.22           H  
ATOM      4  H3  LEU A   1     -29.097 -23.283 -43.477  1.00 67.22           H  
ATOM      5  CA  LEU A   1     -29.282 -24.449 -41.797  1.00 67.22           C  
ATOM      6  HA  LEU A   1     -28.510 -25.146 -42.125  1.00 67.22           H  
ATOM      7  C   LEU A   1     -30.321 -25.342 -41.118  1.00 67.22           C  
ATOM      8  CB  LEU A   1     -28.591 -23.446 -40.858  1.00 67.22           C  
ATOM      9  HB2 LEU A   1     -28.397 -23.921 -39.896  1.00 67.22           H  
ATOM     10  HB3 LEU A   1     -29.250 -22.594 -40.695  1.00 67.22           H  
ATOM     11  O   LEU A   1     -30.228 -26.543 -41.318  1.00 67.22           O  
ATOM     12  CG  LEU A   1     -27.251 -22.966 -41.458  1.00 67.22           C  
ATOM     13  HG  LEU A   1     -27.417 -22.677 -42.495  1.00 67.22           H  
ATOM     14  CD1 LEU A   1     -26.711 -21.748 -40.723  1.00 67.22           C  
ATOM     15 HD11 LEU A   1     -27.462 -20.960 -40.667  1.00 67.22           H  
ATOM     16 HD12 LEU A   1     -25.847 -21.349 -41.255  1.00 67.22           H  
ATOM     17 HD13 LEU A   1     -26.395 -22.021 -39.716  1.00 67.22           H  
ATOM     18  CD2 LEU A   1     -26.195 -24.074 -41.423  1.00 67.22           C  
ATOM     19 HD21 LEU A   1     -25.243 -23.683 -41.783  1.00 67.22           H  
ATOM     20 HD22 LEU A   1     -26.047 -24.420 -40.400  1.00 67.22           H  
ATOM     21 HD23 LEU A   1     -26.471 -24.918 -42.055  1.00 67.22           H  
ATOM     22  N   ALA A   2     -31.338 -24.809 -40.428  1.00 63.53           N  
ATOM     23  H   ALA A   2     -31.322 -23.823 -40.211  1.00 63.53           H  
ATOM     24  CA  ALA A   2     -32.337 -25.598 -39.677  1.00 63.53           C  
ATOM     25  HA  ALA A   2     -31.855 -26.000 -38.786  1.00 63.53           H  
ATOM     26  C   ALA A   2     -32.978 -26.799 -40.421  1.00 63.53           C  
ATOM     27  CB  ALA A   2     -33.433 -24.628 -39.219  1.00 63.53           C  
ATOM     28  HB1 ALA A   2     -34.187 -25.170 -38.649  1.00 63.53           H  
ATOM     29  HB2 ALA A   2     -33.917 -24.161 -40.077  1.00 63.53           H  
ATOM     30  HB3 ALA A   2     -33.011 -23.855 -38.577  1.00 63.53           H  
ATOM     31  O   ALA A   2     -33.195 -27.842 -39.813  1.00 63.53           O  
ATOM     32  N   ALA A   3     -33.249 -26.680 -41.726  1.00 67.22           N  
ATOM     33  H   ALA A   3     -33.128 -25.776 -42.159  1.00 67.22           H  
ATOM     34  CA  ALA A   3     -33.851 -27.748 -42.537  1.00 67.22           C  
ATOM     35  HA  ALA A   3     -34.610 -28.247 -41.935  1.00 67.22           H  
ATOM     36  C   ALA A   3     -32.874 -28.857 -43.001  1.00 67.22           C  
ATOM     37  CB  ALA A   3     -34.563 -27.089 -43.727  1.00 67.22           C  
ATOM     38  HB1 ALA A   3     -33.841 -26.581 -44.366  1.00 67.22           H  
ATOM     39  HB2 ALA A   3     -35.304 -26.374 -43.369  1.00 67.22           H  
ATOM     40  HB3 ALA A   3     -35.074 -27.853 -44.313  1.00 67.22           H  
ATOM     41  O   ALA A   3     -33.315 -29.828 -43.608  1.00 67.22           O  
ATOM     42  N   LEU A   4     -31.564 -28.727 -42.750  1.00 71.29           N  
ATOM     43  H   LEU A   4     -31.258 -27.959 -42.169  1.00 71.29           H  
ATOM     44  CA  LEU A   4     -30.570 -29.751 -43.100  1.00 71.29           C  
ATOM     45  HA  LEU A   4     -30.803 -30.153 -44.086  1.00 71.29           H  
ATOM     46  C   LEU A   4     -30.613 -30.925 -42.113  1.00 71.29           C  
ATOM     47  CB  LEU A   4     -29.153 -29.147 -43.132  1.00 71.29           C  
ATOM     48  HB2 LEU A   4     -28.951 -28.697 -42.159  1.00 71.29           H  
ATOM     49  HB3 LEU A   4     -28.435 -29.955 -43.269  1.00 71.29           H  
ATOM     50  O   LEU A   4     -30.825 -30.722 -40.907  1.00 71.29           O  
ATOM     51  CG  LEU A   4     -28.907 -28.097 -44.228  1.00 71.29           C  
ATOM     52  HG  LEU A   4     -29.646 -27.301 -44.144  1.00 71.29           H  
ATOM     53  CD1 LEU A   4     -27.523 -27.474 -44.032  1.00 71.29           C  
ATOM     54 HD11 LEU A   4     -26.759 -28.244 -44.135  1.00 71.29           H  
ATOM     55 HD12 LEU A   4     -27.346 -26.705 -44.784  1.00 71.29           H  
ATOM     56 HD13 LEU A   4     -27.443 -27.040 -43.035  1.00 71.29           H  
ATOM     57  CD2 LEU A   4     -28.976 -28.694 -45.633  1.00 71.29           C  
ATOM     58 HD21 LEU A   4     -28.706 -27.945 -46.378  1.00 71.29           H  
ATOM     59 HD22 LEU A   4     -29.984 -29.047 -45.846  1.00 71.29           H  
ATOM     60 HD23 LEU A   4     -28.290 -29.537 -45.716  1.00 71.29           H  
ATOM     61  N   ALA A   5     -30.333 -32.132 -42.614  1.00 69.38           N  
ATOM     62  H   ALA A   5     -30.092 -32.217 -43.592  1.00 69.38           H  
ATOM     63  CA  ALA A   5     -30.130 -33.310 -41.776  1.00 69.38           C  
ATOM     64  HA  ALA A   5     -31.036 -33.453 -41.188  1.00 69.38           H  
ATOM     65  C   ALA A   5     -28.927 -33.098 -40.826  1.00 69.38           C  
ATOM     66  CB  ALA A   5     -29.938 -34.532 -42.682  1.00 69.38           C  
ATOM     67  HB1 ALA A   5     -29.840 -35.435 -42.080  1.00 69.38           H  
ATOM     68  HB2 ALA A   5     -30.795 -34.639 -43.347  1.00 69.38           H  
ATOM     69  HB3 ALA A   5     -29.040 -34.407 -43.288  1.00 69.38           H  
ATOM     70  O   ALA A   5     -28.009 -32.358 -41.183  1.00 69.38           O  
ATOM     71  N   PRO A   6     -28.886 -33.716 -39.627  1.00 65.32           N  
ATOM     72  CA  PRO A   6     -27.907 -33.361 -38.592  1.00 65.32           C  
ATOM     73  HA  PRO A   6     -28.133 -32.349 -38.254  1.00 65.32           H  
ATOM     74  C   PRO A   6     -26.437 -33.378 -39.045  1.00 65.32           C  
ATOM     75  CB  PRO A   6     -28.177 -34.320 -37.429  1.00 65.32           C  
ATOM     76  HB2 PRO A   6     -27.630 -35.253 -37.568  1.00 65.32           H  
ATOM     77  HB3 PRO A   6     -27.924 -33.871 -36.469  1.00 65.32           H  
ATOM     78  O   PRO A   6     -25.746 -32.381 -38.869  1.00 65.32           O  
ATOM     79  CG  PRO A   6     -29.676 -34.584 -37.556  1.00 65.32           C  
ATOM     80  HG2 PRO A   6     -29.963 -35.526 -37.088  1.00 65.32           H  
ATOM     81  HG3 PRO A   6     -30.233 -33.754 -37.122  1.00 65.32           H  
ATOM     82  CD  PRO A   6     -29.890 -34.614 -39.069  1.00 65.32           C  
ATOM     83  HD2 PRO A   6     -30.907 -34.290 -39.294  1.00 65.32           H  
ATOM     84  HD3 PRO A   6     -29.723 -35.623 -39.447  1.00 65.32           H  
ATOM     85  N   ALA A   7     -25.981 -34.440 -39.717  1.00 66.83           N  
ATOM     86  H   ALA A   7     -26.584 -35.242 -39.831  1.00 66.83           H  
ATOM     87  CA  ALA A   7     -24.593 -34.547 -40.188  1.00 66.83           C  
ATOM     88  HA  ALA A   7     -23.924 -34.318 -39.358  1.00 66.83           H  
ATOM     89  C   ALA A   7     -24.247 -33.569 -41.335  1.00 66.83           C  
ATOM     90  CB  ALA A   7     -24.356 -36.003 -40.606  1.00 66.83           C  
ATOM     91  HB1 ALA A   7     -25.011 -36.272 -41.435  1.00 66.83           H  
ATOM     92  HB2 ALA A   7     -23.318 -36.122 -40.918  1.00 66.83           H  
ATOM     93  HB3 ALA A   7     -24.540 -36.666 -39.761  1.00 66.83           H  
ATOM     94  O   ALA A   7     -23.109 -33.116 -41.459  1.00 66.83           O  
ATOM     95  N   GLU A   8     -25.225 -33.205 -42.172  1.00 77.22           N  
ATOM     96  H   GLU A   8     -26.157 -33.559 -42.014  1.00 77.22           H  
ATOM     97  CA  GLU A   8     -25.050 -32.162 -43.194  1.00 77.22           C  
ATOM     98  HA  GLU A   8     -24.111 -32.318 -43.726  1.00 77.22           H  
ATOM     99  C   GLU A   8     -25.000 -30.771 -42.555  1.00 77.22           C  
ATOM    100  CB  GLU A   8     -26.202 -32.196 -44.207  1.00 77.22           C  
ATOM    101  HB2 GLU A   8     -26.054 -31.389 -44.924  1.00 77.22           H  
ATOM    102  HB3 GLU A   8     -27.136 -32.008 -43.677  1.00 77.22           H  
ATOM    103  O   GLU A   8     -24.224 -29.916 -42.977  1.00 77.22           O  
ATOM    104  CG  GLU A   8     -26.316 -33.516 -44.977  1.00 77.22           C  
ATOM    105  HG2 GLU A   8     -26.499 -34.332 -44.278  1.00 77.22           H  
ATOM    106  HG3 GLU A   8     -25.373 -33.707 -45.489  1.00 77.22           H  
ATOM    107  CD  GLU A   8     -27.470 -33.452 -45.986  1.00 77.22           C  
ATOM    108  OE1 GLU A   8     -27.237 -33.833 -47.153  1.00 77.22           O  
ATOM    109  OE2 GLU A   8     -28.574 -33.020 -45.570  1.00 77.22           O  
ATOM    110  N   ARG A   9     -25.808 -30.553 -41.510  1.00 78.03           N  
ATOM    111  H   ARG A   9     -26.411 -31.315 -41.233  1.00 78.03           H  
ATOM    112  CA  ARG A   9     -25.850 -29.320 -40.722  1.00 78.03           C  
ATOM    113  HA  ARG A   9     -25.984 -28.476 -41.399  1.00 78.03           H  
ATOM    114  C   ARG A   9     -24.539 -29.089 -39.982  1.00 78.03           C  
ATOM    115  CB  ARG A   9     -27.029 -29.398 -39.746  1.00 78.03           C  
ATOM    116  HB2 ARG A   9     -26.813 -30.144 -38.981  1.00 78.03           H  
ATOM    117  HB3 ARG A   9     -27.912 -29.723 -40.296  1.00 78.03           H  
ATOM    118  O   ARG A   9     -24.032 -27.979 -40.029  1.00 78.03           O  
ATOM    119  CG  ARG A   9     -27.336 -28.064 -39.048  1.00 78.03           C  
ATOM    120  HG2 ARG A   9     -27.747 -27.363 -39.774  1.00 78.03           H  
ATOM    121  HG3 ARG A   9     -26.422 -27.640 -38.632  1.00 78.03           H  
ATOM    122  CD  ARG A   9     -28.334 -28.267 -37.901  1.00 78.03           C  
ATOM    123  HD2 ARG A   9     -27.851 -28.844 -37.113  1.00 78.03           H  
ATOM    124  HD3 ARG A   9     -28.599 -27.289 -37.498  1.00 78.03           H  
ATOM    125  NE  ARG A   9     -29.545 -28.979 -38.355  1.00 78.03           N  
ATOM    126  HE  ARG A   9     -29.495 -29.458 -39.243  1.00 78.03           H  
ATOM    127  NH1 ARG A   9     -30.907 -28.537 -36.559  1.00 78.03           N  
ATOM    128 HH11 ARG A   9     -30.143 -28.082 -36.080  1.00 78.03           H  
ATOM    129 HH12 ARG A   9     -31.814 -28.553 -36.115  1.00 78.03           H  
ATOM    130  NH2 ARG A   9     -31.656 -29.739 -38.301  1.00 78.03           N  
ATOM    131 HH21 ARG A   9     -31.509 -30.092 -39.236  1.00 78.03           H  
ATOM    132 HH22 ARG A   9     -32.602 -29.643 -37.962  1.00 78.03           H  
ATOM    133  CZ  ARG A   9     -30.695 -29.082 -37.725  1.00 78.03           C  
ATOM    134  N   GLU A  10     -23.981 -30.117 -39.351  1.00 75.53           N  
ATOM    135  H   GLU A  10     -24.490 -30.988 -39.307  1.00 75.53           H  
ATOM    136  CA  GLU A  10     -22.696 -30.045 -38.651  1.00 75.53           C  
ATOM    137  HA  GLU A  10     -22.739 -29.266 -37.890  1.00 75.53           H  
ATOM    138  C   GLU A  10     -21.554 -29.687 -39.612  1.00 75.53           C  
ATOM    139  CB  GLU A  10     -22.462 -31.383 -37.948  1.00 75.53           C  
ATOM    140  HB2 GLU A  10     -23.323 -31.591 -37.312  1.00 75.53           H  
ATOM    141  HB3 GLU A  10     -22.390 -32.166 -38.703  1.00 75.53           H  
ATOM    142  O   GLU A  10     -20.834 -28.723 -39.368  1.00 75.53           O  
ATOM    143  CG  GLU A  10     -21.201 -31.385 -37.077  1.00 75.53           C  
ATOM    144  HG2 GLU A  10     -21.255 -30.545 -36.384  1.00 75.53           H  
ATOM    145  HG3 GLU A  10     -20.325 -31.251 -37.713  1.00 75.53           H  
ATOM    146  CD  GLU A  10     -21.065 -32.699 -36.297  1.00 75.53           C  
ATOM    147  OE1 GLU A  10     -20.449 -32.656 -35.212  1.00 75.53           O  
ATOM    148  OE2 GLU A  10     -21.581 -33.728 -36.796  1.00 75.53           O  
ATOM    149  N   LYS A  11     -21.455 -30.350 -40.775  1.00 79.96           N  
ATOM    150  H   LYS A  11     -22.056 -31.148 -40.923  1.00 79.96           H  
ATOM    151  CA  LYS A  11     -20.488 -29.958 -41.819  1.00 79.96           C  
ATOM    152  HA  LYS A  11     -19.497 -29.923 -41.367  1.00 79.96           H  
ATOM    153  C   LYS A  11     -20.726 -28.546 -42.356  1.00 79.96           C  
ATOM    154  CB  LYS A  11     -20.483 -30.977 -42.966  1.00 79.96           C  
ATOM    155  HB2 LYS A  11     -21.502 -31.275 -43.211  1.00 79.96           H  
ATOM    156  HB3 LYS A  11     -20.036 -30.512 -43.845  1.00 79.96           H  
ATOM    157  O   LYS A  11     -19.761 -27.823 -42.594  1.00 79.96           O  
ATOM    158  CG  LYS A  11     -19.642 -32.200 -42.589  1.00 79.96           C  
ATOM    159  HG2 LYS A  11     -20.110 -32.721 -41.754  1.00 79.96           H  
ATOM    160  HG3 LYS A  11     -18.652 -31.864 -42.281  1.00 79.96           H  
ATOM    161  CD  LYS A  11     -19.488 -33.162 -43.772  1.00 79.96           C  
ATOM    162  HD2 LYS A  11     -20.461 -33.590 -44.014  1.00 79.96           H  
ATOM    163  HD3 LYS A  11     -19.099 -32.620 -44.633  1.00 79.96           H  
ATOM    164  CE  LYS A  11     -18.504 -34.263 -43.363  1.00 79.96           C  
ATOM    165  HE2 LYS A  11     -18.899 -34.765 -42.480  1.00 79.96           H  
ATOM    166  HE3 LYS A  11     -17.563 -33.796 -43.075  1.00 79.96           H  
ATOM    167  NZ  LYS A  11     -18.277 -35.241 -44.453  1.00 79.96           N  
ATOM    168  HZ1 LYS A  11     -19.145 -35.692 -44.703  1.00 79.96           H  
ATOM    169  HZ2 LYS A  11     -17.889 -34.781 -45.264  1.00 79.96           H  
ATOM    170  HZ3 LYS A  11     -17.626 -35.949 -44.143  1.00 79.96           H  
ATOM    171  N   ALA A  12     -21.982 -28.134 -42.533  1.00 83.48           N  
ATOM    172  H   ALA A  12     -22.734 -28.789 -42.373  1.00 83.48           H  
ATOM    173  CA  ALA A  12     -22.315 -26.773 -42.950  1.00 83.48           C  
ATOM    174  HA  ALA A  12     -21.731 -26.532 -43.837  1.00 83.48           H  
ATOM    175  C   ALA A  12     -21.959 -25.725 -41.881  1.00 83.48           C  
ATOM    176  CB  ALA A  12     -23.801 -26.713 -43.326  1.00 83.48           C  
ATOM    177  HB1 ALA A  12     -24.043 -25.711 -43.681  1.00 83.48           H  
ATOM    178  HB2 ALA A  12     -24.010 -27.432 -44.118  1.00 83.48           H  
ATOM    179  HB3 ALA A  12     -24.416 -26.943 -42.456  1.00 83.48           H  
ATOM    180  O   ALA A  12     -21.602 -24.607 -42.239  1.00 83.48           O  
ATOM    181  N   LEU A  13     -22.020 -26.075 -40.593  1.00 87.08           N  
ATOM    182  H   LEU A  13     -22.363 -26.997 -40.364  1.00 87.08           H  
ATOM    183  CA  LEU A  13     -21.637 -25.206 -39.480  1.00 87.08           C  
ATOM    184  HA  LEU A  13     -21.928 -24.184 -39.721  1.00 87.08           H  
ATOM    185  C   LEU A  13     -20.124 -25.170 -39.260  1.00 87.08           C  
ATOM    186  CB  LEU A  13     -22.379 -25.631 -38.207  1.00 87.08           C  
ATOM    187  HB2 LEU A  13     -21.916 -25.147 -37.347  1.00 87.08           H  
ATOM    188  HB3 LEU A  13     -22.267 -26.707 -38.076  1.00 87.08           H  
ATOM    189  O   LEU A  13     -19.597 -24.092 -39.025  1.00 87.08           O  
ATOM    190  CG  LEU A  13     -23.873 -25.262 -38.229  1.00 87.08           C  
ATOM    191  HG  LEU A  13     -24.343 -25.620 -39.145  1.00 87.08           H  
ATOM    192  CD1 LEU A  13     -24.559 -25.930 -37.048  1.00 87.08           C  
ATOM    193 HD11 LEU A  13     -24.452 -27.012 -37.126  1.00 87.08           H  
ATOM    194 HD12 LEU A  13     -25.616 -25.666 -37.015  1.00 87.08           H  
ATOM    195 HD13 LEU A  13     -24.067 -25.594 -36.136  1.00 87.08           H  
ATOM    196  CD2 LEU A  13     -24.112 -23.752 -38.129  1.00 87.08           C  
ATOM    197 HD21 LEU A  13     -25.172 -23.548 -37.979  1.00 87.08           H  
ATOM    198 HD22 LEU A  13     -23.547 -23.341 -37.293  1.00 87.08           H  
ATOM    199 HD23 LEU A  13     -23.790 -23.264 -39.049  1.00 87.08           H  
ATOM    200  N   LEU A  14     -19.406 -26.286 -39.415  1.00 85.05           N  
ATOM    201  H   LEU A  14     -19.889 -27.166 -39.520  1.00 85.05           H  
ATOM    202  CA  LEU A  14     -17.940 -26.281 -39.387  1.00 85.05           C  
ATOM    203  HA  LEU A  14     -17.613 -25.753 -38.492  1.00 85.05           H  
ATOM    204  C   LEU A  14     -17.374 -25.478 -40.551  1.00 85.05           C  
ATOM    205  CB  LEU A  14     -17.403 -27.720 -39.333  1.00 85.05           C  
ATOM    206  HB2 LEU A  14     -17.738 -28.259 -40.220  1.00 85.05           H  
ATOM    207  HB3 LEU A  14     -17.831 -28.210 -38.459  1.00 85.05           H  
ATOM    208  O   LEU A  14     -16.502 -24.636 -40.346  1.00 85.05           O  
ATOM    209  CG  LEU A  14     -15.864 -27.808 -39.250  1.00 85.05           C  
ATOM    210  HG  LEU A  14     -15.428 -27.461 -40.186  1.00 85.05           H  
ATOM    211  CD1 LEU A  14     -15.286 -26.983 -38.099  1.00 85.05           C  
ATOM    212 HD11 LEU A  14     -15.315 -25.921 -38.343  1.00 85.05           H  
ATOM    213 HD12 LEU A  14     -14.246 -27.257 -37.917  1.00 85.05           H  
ATOM    214 HD13 LEU A  14     -15.870 -27.158 -37.196  1.00 85.05           H  
ATOM    215  CD2 LEU A  14     -15.467 -29.271 -39.051  1.00 85.05           C  
ATOM    216 HD21 LEU A  14     -15.869 -29.641 -38.107  1.00 85.05           H  
ATOM    217 HD22 LEU A  14     -14.381 -29.358 -39.022  1.00 85.05           H  
ATOM    218 HD23 LEU A  14     -15.850 -29.876 -39.872  1.00 85.05           H  
ATOM    219  N   LYS A  15     -17.950 -25.647 -41.748  1.00 83.35           N  
ATOM    220  H   LYS A  15     -18.647 -26.369 -41.858  1.00 83.35           H  
ATOM    221  CA  LYS A  15     -17.656 -24.748 -42.858  1.00 83.35           C  
ATOM    222  HA  LYS A  15     -16.576 -24.749 -43.002  1.00 83.35           H  
ATOM    223  C   LYS A  15     -18.005 -23.301 -42.504  1.00 83.35           C  
ATOM    224  CB  LYS A  15     -18.308 -25.231 -44.162  1.00 83.35           C  
ATOM    225  HB2 LYS A  15     -19.393 -25.266 -44.059  1.00 83.35           H  
ATOM    226  HB3 LYS A  15     -17.932 -26.226 -44.399  1.00 83.35           H  
ATOM    227  O   LYS A  15     -17.151 -22.451 -42.674  1.00 83.35           O  
ATOM    228  CG  LYS A  15     -17.916 -24.248 -45.272  1.00 83.35           C  
ATOM    229  HG2 LYS A  15     -16.856 -24.021 -45.153  1.00 83.35           H  
ATOM    230  HG3 LYS A  15     -18.491 -23.332 -45.143  1.00 83.35           H  
ATOM    231  CD  LYS A  15     -18.126 -24.756 -46.699  1.00 83.35           C  
ATOM    232  HD2 LYS A  15     -17.484 -25.619 -46.876  1.00 83.35           H  
ATOM    233  HD3 LYS A  15     -19.167 -25.055 -46.824  1.00 83.35           H  
ATOM    234  CE  LYS A  15     -17.798 -23.643 -47.711  1.00 83.35           C  
ATOM    235  HE2 LYS A  15     -17.948 -24.023 -48.721  1.00 83.35           H  
ATOM    236  HE3 LYS A  15     -18.493 -22.820 -47.545  1.00 83.35           H  
ATOM    237  NZ  LYS A  15     -16.420 -23.109 -47.566  1.00 83.35           N  
ATOM    238  HZ1 LYS A  15     -16.356 -22.620 -46.685  1.00 83.35           H  
ATOM    239  HZ2 LYS A  15     -16.209 -22.375 -48.227  1.00 83.35           H  
ATOM    240  HZ3 LYS A  15     -15.687 -23.804 -47.555  1.00 83.35           H  
ATOM    241  N   LEU A  16     -19.189 -23.009 -41.961  1.00 87.06           N  
ATOM    242  H   LEU A  16     -19.876 -23.742 -41.854  1.00 87.06           H  
ATOM    243  CA  LEU A  16     -19.554 -21.639 -41.578  1.00 87.06           C  
ATOM    244  HA  LEU A  16     -19.508 -21.026 -42.478  1.00 87.06           H  
ATOM    245  C   LEU A  16     -18.572 -21.018 -40.569  1.00 87.06           C  
ATOM    246  CB  LEU A  16     -20.995 -21.621 -41.040  1.00 87.06           C  
ATOM    247  HB2 LEU A  16     -21.041 -22.276 -40.170  1.00 87.06           H  
ATOM    248  HB3 LEU A  16     -21.666 -22.008 -41.806  1.00 87.06           H  
ATOM    249  O   LEU A  16     -18.255 -19.843 -40.699  1.00 87.06           O  
ATOM    250  CG  LEU A  16     -21.492 -20.233 -40.599  1.00 87.06           C  
ATOM    251  HG  LEU A  16     -20.828 -19.834 -39.833  1.00 87.06           H  
ATOM    252  CD1 LEU A  16     -21.559 -19.244 -41.763  1.00 87.06           C  
ATOM    253 HD11 LEU A  16     -21.841 -18.262 -41.383  1.00 87.06           H  
ATOM    254 HD12 LEU A  16     -20.571 -19.126 -42.209  1.00 87.06           H  
ATOM    255 HD13 LEU A  16     -22.267 -19.581 -42.520  1.00 87.06           H  
ATOM    256  CD2 LEU A  16     -22.883 -20.373 -39.977  1.00 87.06           C  
ATOM    257 HD21 LEU A  16     -22.824 -21.037 -39.115  1.00 87.06           H  
ATOM    258 HD22 LEU A  16     -23.583 -20.773 -40.710  1.00 87.06           H  
ATOM    259 HD23 LEU A  16     -23.227 -19.398 -39.632  1.00 87.06           H  
ATOM    260  N   VAL A  17     -18.065 -21.779 -39.595  1.00 88.56           N  
ATOM    261  H   VAL A  17     -18.384 -22.733 -39.509  1.00 88.56           H  
ATOM    262  CA  VAL A  17     -17.092 -21.270 -38.617  1.00 88.56           C  
ATOM    263  HA  VAL A  17     -17.415 -20.279 -38.297  1.00 88.56           H  
ATOM    264  C   VAL A  17     -15.721 -21.042 -39.244  1.00 88.56           C  
ATOM    265  CB  VAL A  17     -17.028 -22.146 -37.356  1.00 88.56           C  
ATOM    266  HB  VAL A  17     -16.786 -23.173 -37.629  1.00 88.56           H  
ATOM    267  O   VAL A  17     -15.154 -19.976 -39.023  1.00 88.56           O  
ATOM    268  CG1 VAL A  17     -15.981 -21.620 -36.372  1.00 88.56           C  
ATOM    269 HG11 VAL A  17     -16.016 -22.220 -35.463  1.00 88.56           H  
ATOM    270 HG12 VAL A  17     -14.982 -21.700 -36.801  1.00 88.56           H  
ATOM    271 HG13 VAL A  17     -16.180 -20.577 -36.128  1.00 88.56           H  
ATOM    272  CG2 VAL A  17     -18.362 -22.116 -36.598  1.00 88.56           C  
ATOM    273 HG21 VAL A  17     -18.574 -21.105 -36.252  1.00 88.56           H  
ATOM    274 HG22 VAL A  17     -19.178 -22.445 -37.241  1.00 88.56           H  
ATOM    275 HG23 VAL A  17     -18.306 -22.782 -35.737  1.00 88.56           H  
ATOM    276  N   CYS A  18     -15.211 -21.962 -40.068  1.00 84.39           N  
ATOM    277  H   CYS A  18     -15.704 -22.832 -40.211  1.00 84.39           H  
ATOM    278  CA  CYS A  18     -13.978 -21.724 -40.825  1.00 84.39           C  
ATOM    279  HA  CYS A  18     -13.183 -21.450 -40.131  1.00 84.39           H  
ATOM    280  C   CYS A  18     -14.127 -20.548 -41.804  1.00 84.39           C  
ATOM    281  CB  CYS A  18     -13.561 -23.006 -41.556  1.00 84.39           C  
ATOM    282  HB2 CYS A  18     -12.784 -22.774 -42.284  1.00 84.39           H  
ATOM    283  HB3 CYS A  18     -14.421 -23.422 -42.081  1.00 84.39           H  
ATOM    284  O   CYS A  18     -13.245 -19.701 -41.862  1.00 84.39           O  
ATOM    285  SG  CYS A  18     -12.907 -24.212 -40.366  1.00 84.39           S  
ATOM    286  HG  CYS A  18     -11.611 -23.958 -40.566  1.00 84.39           H  
ATOM    287  N   ASP A  19     -15.251 -20.447 -42.518  1.00 83.69           N  
ATOM    288  H   ASP A  19     -15.914 -21.207 -42.462  1.00 83.69           H  
ATOM    289  CA  ASP A  19     -15.551 -19.370 -43.468  1.00 83.69           C  
ATOM    290  HA  ASP A  19     -14.729 -19.296 -44.179  1.00 83.69           H  
ATOM    291  C   ASP A  19     -15.663 -18.006 -42.753  1.00 83.69           C  
ATOM    292  CB  ASP A  19     -16.850 -19.679 -44.255  1.00 83.69           C  
ATOM    293  HB2 ASP A  19     -17.657 -19.867 -43.547  1.00 83.69           H  
ATOM    294  HB3 ASP A  19     -17.119 -18.781 -44.810  1.00 83.69           H  
ATOM    295  O   ASP A  19     -15.056 -17.028 -43.194  1.00 83.69           O  
ATOM    296  CG  ASP A  19     -16.800 -20.843 -45.270  1.00 83.69           C  
ATOM    297  OD1 ASP A  19     -15.856 -21.663 -45.297  1.00 83.69           O  
ATOM    298  OD2 ASP A  19     -17.727 -20.961 -46.107  1.00 83.69           O  
ATOM    299  N   SER A  20     -16.384 -17.923 -41.627  1.00 86.36           N  
ATOM    300  H   SER A  20     -16.902 -18.736 -41.325  1.00 86.36           H  
ATOM    301  CA  SER A  20     -16.492 -16.699 -40.818  1.00 86.36           C  
ATOM    302  HA  SER A  20     -16.772 -15.874 -41.474  1.00 86.36           H  
ATOM    303  C   SER A  20     -15.166 -16.319 -40.158  1.00 86.36           C  
ATOM    304  CB  SER A  20     -17.568 -16.830 -39.730  1.00 86.36           C  
ATOM    305  HB2 SER A  20     -17.408 -16.056 -38.979  1.00 86.36           H  
ATOM    306  HB3 SER A  20     -17.479 -17.802 -39.244  1.00 86.36           H  
ATOM    307  O   SER A  20     -14.823 -15.140 -40.158  1.00 86.36           O  
ATOM    308  OG  SER A  20     -18.875 -16.662 -40.252  1.00 86.36           O  
ATOM    309  HG  SER A  20     -19.102 -15.730 -40.213  1.00 86.36           H  
ATOM    310  N   ALA A  21     -14.404 -17.280 -39.624  1.00 83.13           N  
ATOM    311  H   ALA A  21     -14.730 -18.236 -39.638  1.00 83.13           H  
ATOM    312  CA  ALA A  21     -13.103 -17.012 -39.010  1.00 83.13           C  
ATOM    313  HA  ALA A  21     -13.203 -16.189 -38.303  1.00 83.13           H  
ATOM    314  C   ALA A  21     -12.068 -16.579 -40.053  1.00 83.13           C  
ATOM    315  CB  ALA A  21     -12.651 -18.251 -38.236  1.00 83.13           C  
ATOM    316  HB1 ALA A  21     -11.688 -18.054 -37.765  1.00 83.13           H  
ATOM    317  HB2 ALA A  21     -12.554 -19.097 -38.917  1.00 83.13           H  
ATOM    318  HB3 ALA A  21     -13.385 -18.489 -37.467  1.00 83.13           H  
ATOM    319  O   ALA A  21     -11.354 -15.610 -39.824  1.00 83.13           O  
ATOM    320  N   ALA A  22     -12.048 -17.219 -41.227  1.00 81.04           N  
ATOM    321  H   ALA A  22     -12.639 -18.028 -41.353  1.00 81.04           H  
ATOM    322  CA  ALA A  22     -11.224 -16.803 -42.357  1.00 81.04           C  
ATOM    323  HA  ALA A  22     -10.179 -16.809 -42.049  1.00 81.04           H  
ATOM    324  C   ALA A  22     -11.576 -15.374 -42.792  1.00 81.04           C  
ATOM    325  CB  ALA A  22     -11.414 -17.803 -43.508  1.00 81.04           C  
ATOM    326  HB1 ALA A  22     -11.076 -18.793 -43.202  1.00 81.04           H  
ATOM    327  HB2 ALA A  22     -10.838 -17.487 -44.378  1.00 81.04           H  
ATOM    328  HB3 ALA A  22     -12.465 -17.857 -43.791  1.00 81.04           H  
ATOM    329  O   ALA A  22     -10.687 -14.540 -42.918  1.00 81.04           O  
ATOM    330  N   THR A  23     -12.871 -15.066 -42.932  1.00 81.36           N  
ATOM    331  H   THR A  23     -13.546 -15.809 -42.822  1.00 81.36           H  
ATOM    332  CA  THR A  23     -13.349 -13.719 -43.292  1.00 81.36           C  
ATOM    333  HA  THR A  23     -12.957 -13.459 -44.276  1.00 81.36           H  
ATOM    334  C   THR A  23     -12.858 -12.653 -42.307  1.00 81.36           C  
ATOM    335  CB  THR A  23     -14.886 -13.678 -43.351  1.00 81.36           C  
ATOM    336  HB  THR A  23     -15.295 -13.923 -42.371  1.00 81.36           H  
ATOM    337  O   THR A  23     -12.424 -11.586 -42.730  1.00 81.36           O  
ATOM    338  CG2 THR A  23     -15.438 -12.318 -43.781  1.00 81.36           C  
ATOM    339 HG21 THR A  23     -14.982 -12.017 -44.723  1.00 81.36           H  
ATOM    340 HG22 THR A  23     -16.519 -12.387 -43.906  1.00 81.36           H  
ATOM    341 HG23 THR A  23     -15.222 -11.566 -43.021  1.00 81.36           H  
ATOM    342  OG1 THR A  23     -15.388 -14.602 -44.290  1.00 81.36           O  
ATOM    343  HG1 THR A  23     -15.215 -15.485 -43.955  1.00 81.36           H  
ATOM    344  N   VAL A  24     -12.916 -12.942 -41.004  1.00 79.39           N  
ATOM    345  H   VAL A  24     -13.277 -13.845 -40.730  1.00 79.39           H  
ATOM    346  CA  VAL A  24     -12.537 -12.008 -39.931  1.00 79.39           C  
ATOM    347  HA  VAL A  24     -12.887 -11.008 -40.187  1.00 79.39           H  
ATOM    348  C   VAL A  24     -11.013 -11.883 -39.776  1.00 79.39           C  
ATOM    349  CB  VAL A  24     -13.252 -12.433 -38.637  1.00 79.39           C  
ATOM    350  HB  VAL A  24     -13.108 -13.502 -38.481  1.00 79.39           H  
ATOM    351  O   VAL A  24     -10.512 -10.790 -39.553  1.00 79.39           O  
ATOM    352  CG1 VAL A  24     -12.740 -11.705 -37.403  1.00 79.39           C  
ATOM    353 HG11 VAL A  24     -11.705 -11.993 -37.216  1.00 79.39           H  
ATOM    354 HG12 VAL A  24     -13.344 -11.986 -36.541  1.00 79.39           H  
ATOM    355 HG13 VAL A  24     -12.790 -10.626 -37.551  1.00 79.39           H  
ATOM    356  CG2 VAL A  24     -14.759 -12.147 -38.748  1.00 79.39           C  
ATOM    357 HG21 VAL A  24     -15.267 -12.521 -37.860  1.00 79.39           H  
ATOM    358 HG22 VAL A  24     -14.919 -11.072 -38.830  1.00 79.39           H  
ATOM    359 HG23 VAL A  24     -15.179 -12.637 -39.626  1.00 79.39           H  
ATOM    360  N   LEU A  25     -10.256 -12.960 -40.003  1.00 74.55           N  
ATOM    361  H   LEU A  25     -10.719 -13.845 -40.154  1.00 74.55           H  
ATOM    362  CA  LEU A  25      -8.785 -12.952 -40.072  1.00 74.55           C  
ATOM    363  HA  LEU A  25      -8.407 -12.252 -39.327  1.00 74.55           H  
ATOM    364  C   LEU A  25      -8.232 -12.454 -41.429  1.00 74.55           C  
ATOM    365  CB  LEU A  25      -8.270 -14.364 -39.728  1.00 74.55           C  
ATOM    366  HB2 LEU A  25      -8.758 -15.078 -40.391  1.00 74.55           H  
ATOM    367  HB3 LEU A  25      -7.200 -14.414 -39.931  1.00 74.55           H  
ATOM    368  O   LEU A  25      -7.039 -12.584 -41.712  1.00 74.55           O  
ATOM    369  CG  LEU A  25      -8.486 -14.787 -38.263  1.00 74.55           C  
ATOM    370  HG  LEU A  25      -9.525 -14.632 -37.972  1.00 74.55           H  
ATOM    371  CD1 LEU A  25      -8.170 -16.277 -38.129  1.00 74.55           C  
ATOM    372 HD11 LEU A  25      -8.838 -16.853 -38.769  1.00 74.55           H  
ATOM    373 HD12 LEU A  25      -8.303 -16.591 -37.093  1.00 74.55           H  
ATOM    374 HD13 LEU A  25      -7.137 -16.454 -38.428  1.00 74.55           H  
ATOM    375  CD2 LEU A  25      -7.580 -13.994 -37.319  1.00 74.55           C  
ATOM    376 HD21 LEU A  25      -7.896 -12.951 -37.273  1.00 74.55           H  
ATOM    377 HD22 LEU A  25      -7.620 -14.407 -36.311  1.00 74.55           H  
ATOM    378 HD23 LEU A  25      -6.546 -14.043 -37.659  1.00 74.55           H  
ATOM    379  N   GLY A  26      -9.086 -11.928 -42.316  1.00 72.89           N  
ATOM    380  H   GLY A  26     -10.052 -11.834 -42.037  1.00 72.89           H  
ATOM    381  CA  GLY A  26      -8.694 -11.428 -43.641  1.00 72.89           C  
ATOM    382  HA2 GLY A  26      -7.909 -10.683 -43.518  1.00 72.89           H  
ATOM    383  HA3 GLY A  26      -9.561 -10.946 -44.093  1.00 72.89           H  
ATOM    384  C   GLY A  26      -8.187 -12.502 -44.618  1.00 72.89           C  
ATOM    385  O   GLY A  26      -7.570 -12.178 -45.634  1.00 72.89           O  
ATOM    386  N   HIS A  27      -8.415 -13.784 -44.334  1.00 72.15           N  
ATOM    387  H   HIS A  27      -8.999 -13.985 -43.535  1.00 72.15           H  
ATOM    388  CA  HIS A  27      -7.997 -14.905 -45.169  1.00 72.15           C  
ATOM    389  HA  HIS A  27      -6.999 -14.698 -45.554  1.00 72.15           H  
ATOM    390  C   HIS A  27      -8.947 -15.099 -46.362  1.00 72.15           C  
ATOM    391  CB  HIS A  27      -7.918 -16.184 -44.326  1.00 72.15           C  
ATOM    392  HB2 HIS A  27      -7.659 -17.014 -44.984  1.00 72.15           H  
ATOM    393  HB3 HIS A  27      -8.906 -16.389 -43.915  1.00 72.15           H  
ATOM    394  O   HIS A  27     -10.142 -15.341 -46.202  1.00 72.15           O  
ATOM    395  CG  HIS A  27      -6.933 -16.169 -43.182  1.00 72.15           C  
ATOM    396  CD2 HIS A  27      -6.855 -17.112 -42.195  1.00 72.15           C  
ATOM    397  HD2 HIS A  27      -7.492 -17.978 -42.090  1.00 72.15           H  
ATOM    398  ND1 HIS A  27      -5.959 -15.230 -42.915  1.00 72.15           N  
ATOM    399  HD1 HIS A  27      -5.945 -14.280 -43.259  1.00 72.15           H  
ATOM    400  CE1 HIS A  27      -5.298 -15.622 -41.812  1.00 72.15           C  
ATOM    401  HE1 HIS A  27      -4.543 -15.042 -41.301  1.00 72.15           H  
ATOM    402  NE2 HIS A  27      -5.793 -16.782 -41.358  1.00 72.15           N  
ATOM    403  N   ALA A  28      -8.399 -15.045 -47.580  1.00 68.00           N  
ATOM    404  H   ALA A  28      -7.426 -14.783 -47.649  1.00 68.00           H  
ATOM    405  CA  ALA A  28      -9.173 -15.177 -48.818  1.00 68.00           C  
ATOM    406  HA  ALA A  28     -10.101 -14.617 -48.700  1.00 68.00           H  
ATOM    407  C   ALA A  28      -9.573 -16.625 -49.172  1.00 68.00           C  
ATOM    408  CB  ALA A  28      -8.368 -14.528 -49.950  1.00 68.00           C  
ATOM    409  HB1 ALA A  28      -8.148 -13.490 -49.699  1.00 68.00           H  
ATOM    410  HB2 ALA A  28      -7.436 -15.072 -50.104  1.00 68.00           H  
ATOM    411  HB3 ALA A  28      -8.952 -14.554 -50.870  1.00 68.00           H  
ATOM    412  O   ALA A  28     -10.520 -16.814 -49.936  1.00 68.00           O  
ATOM    413  N   ASP A  29      -8.875 -17.634 -48.636  1.00 65.91           N  
ATOM    414  H   ASP A  29      -8.147 -17.415 -47.972  1.00 65.91           H  
ATOM    415  CA  ASP A  29      -9.288 -19.039 -48.721  1.00 65.91           C  
ATOM    416  HA  ASP A  29     -10.216 -19.090 -49.290  1.00 65.91           H  
ATOM    417  C   ASP A  29      -9.576 -19.594 -47.324  1.00 65.91           C  
ATOM    418  CB  ASP A  29      -8.280 -19.918 -49.484  1.00 65.91           C  
ATOM    419  HB2 ASP A  29      -8.013 -19.409 -50.410  1.00 65.91           H  
ATOM    420  HB3 ASP A  29      -7.375 -20.033 -48.888  1.00 65.91           H  
ATOM    421  O   ASP A  29      -8.737 -19.593 -46.426  1.00 65.91           O  
ATOM    422  CG  ASP A  29      -8.839 -21.314 -49.840  1.00 65.91           C  
ATOM    423  OD1 ASP A  29      -9.900 -21.712 -49.289  1.00 65.91           O  
ATOM    424  OD2 ASP A  29      -8.226 -21.963 -50.713  1.00 65.91           O  
ATOM    425  N   THR A  30     -10.783 -20.126 -47.198  1.00 62.22           N  
ATOM    426  H   THR A  30     -11.343 -20.114 -48.038  1.00 62.22           H  
ATOM    427  CA  THR A  30     -11.324 -20.879 -46.067  1.00 62.22           C  
ATOM    428  HA  THR A  30     -11.427 -20.213 -45.209  1.00 62.22           H  
ATOM    429  C   THR A  30     -10.445 -22.060 -45.632  1.00 62.22           C  
ATOM    430  CB  THR A  30     -12.718 -21.385 -46.476  1.00 62.22           C  
ATOM    431  HB  THR A  30     -13.178 -21.900 -45.633  1.00 62.22           H  
ATOM    432  O   THR A  30     -10.522 -22.483 -44.480  1.00 62.22           O  
ATOM    433  CG2 THR A  30     -13.623 -20.223 -46.914  1.00 62.22           C  
ATOM    434 HG21 THR A  30     -13.233 -19.722 -47.799  1.00 62.22           H  
ATOM    435 HG22 THR A  30     -13.704 -19.498 -46.104  1.00 62.22           H  
ATOM    436 HG23 THR A  30     -14.616 -20.601 -47.159  1.00 62.22           H  
ATOM    437  OG1 THR A  30     -12.653 -22.263 -47.592  1.00 62.22           O  
ATOM    438  HG1 THR A  30     -11.834 -22.095 -48.064  1.00 62.22           H  
ATOM    439  N   SER A  31      -9.590 -22.586 -46.520  1.00 64.01           N  
ATOM    440  H   SER A  31      -9.564 -22.201 -47.453  1.00 64.01           H  
ATOM    441  CA  SER A  31      -8.710 -23.724 -46.236  1.00 64.01           C  
ATOM    442  HA  SER A  31      -9.308 -24.491 -45.745  1.00 64.01           H  
ATOM    443  C   SER A  31      -7.536 -23.416 -45.300  1.00 64.01           C  
ATOM    444  CB  SER A  31      -8.179 -24.317 -47.547  1.00 64.01           C  
ATOM    445  HB2 SER A  31      -7.806 -25.323 -47.357  1.00 64.01           H  
ATOM    446  HB3 SER A  31      -8.988 -24.377 -48.275  1.00 64.01           H  
ATOM    447  O   SER A  31      -6.887 -24.356 -44.844  1.00 64.01           O  
ATOM    448  OG  SER A  31      -7.127 -23.536 -48.078  1.00 64.01           O  
ATOM    449  HG  SER A  31      -6.363 -23.597 -47.499  1.00 64.01           H  
ATOM    450  N   THR A  32      -7.212 -22.144 -45.032  1.00 64.57           N  
ATOM    451  H   THR A  32      -7.746 -21.393 -45.445  1.00 64.57           H  
ATOM    452  CA  THR A  32      -6.122 -21.787 -44.100  1.00 64.57           C  
ATOM    453  HA  THR A  32      -5.277 -22.454 -44.272  1.00 64.57           H  
ATOM    454  C   THR A  32      -6.524 -21.960 -42.635  1.00 64.57           C  
ATOM    455  CB  THR A  32      -5.628 -20.350 -44.310  1.00 64.57           C  
ATOM    456  HB  THR A  32      -4.830 -20.146 -43.596  1.00 64.57           H  
ATOM    457  O   THR A  32      -5.669 -22.228 -41.791  1.00 64.57           O  
ATOM    458  CG2 THR A  32      -5.102 -20.099 -45.723  1.00 64.57           C  
ATOM    459 HG21 THR A  32      -4.312 -20.815 -45.952  1.00 64.57           H  
ATOM    460 HG22 THR A  32      -5.907 -20.203 -46.450  1.00 64.57           H  
ATOM    461 HG23 THR A  32      -4.695 -19.090 -45.783  1.00 64.57           H  
ATOM    462  OG1 THR A  32      -6.678 -19.448 -44.090  1.00 64.57           O  
ATOM    463  HG1 THR A  32      -6.286 -18.588 -43.921  1.00 64.57           H  
ATOM    464  N   VAL A  33      -7.821 -21.864 -42.324  1.00 72.68           N  
ATOM    465  H   VAL A  33      -8.472 -21.664 -43.070  1.00 72.68           H  
ATOM    466  CA  VAL A  33      -8.353 -22.051 -40.969  1.00 72.68           C  
ATOM    467  HA  VAL A  33      -7.641 -21.632 -40.259  1.00 72.68           H  
ATOM    468  C   VAL A  33      -8.470 -23.544 -40.671  1.00 72.68           C  
ATOM    469  CB  VAL A  33      -9.678 -21.290 -40.770  1.00 72.68           C  
ATOM    470  HB  VAL A  33     -10.413 -21.625 -41.502  1.00 72.68           H  
ATOM    471  O   VAL A  33      -9.503 -24.176 -40.902  1.00 72.68           O  
ATOM    472  CG1 VAL A  33     -10.248 -21.498 -39.361  1.00 72.68           C  
ATOM    473 HG11 VAL A  33     -10.550 -22.537 -39.229  1.00 72.68           H  
ATOM    474 HG12 VAL A  33      -9.501 -21.243 -38.610  1.00 72.68           H  
ATOM    475 HG13 VAL A  33     -11.128 -20.870 -39.216  1.00 72.68           H  
ATOM    476  CG2 VAL A  33      -9.453 -19.785 -40.949  1.00 72.68           C  
ATOM    477 HG21 VAL A  33     -10.382 -19.252 -40.750  1.00 72.68           H  
ATOM    478 HG22 VAL A  33      -8.685 -19.430 -40.262  1.00 72.68           H  
ATOM    479 HG23 VAL A  33      -9.147 -19.574 -41.974  1.00 72.68           H  
ATOM    480  N   SER A  34      -7.384 -24.112 -40.142  1.00 69.77           N  
ATOM    481  H   SER A  34      -6.549 -23.547 -40.079  1.00 69.77           H  
ATOM    482  CA  SER A  34      -7.369 -25.484 -39.632  1.00 69.77           C  
ATOM    483  HA  SER A  34      -7.553 -26.164 -40.464  1.00 69.77           H  
ATOM    484  C   SER A  34      -8.466 -25.675 -38.583  1.00 69.77           C  
ATOM    485  CB  SER A  34      -6.006 -25.824 -39.030  1.00 69.77           C  
ATOM    486  HB2 SER A  34      -5.254 -25.831 -39.819  1.00 69.77           H  
ATOM    487  HB3 SER A  34      -5.740 -25.062 -38.297  1.00 69.77           H  
ATOM    488  O   SER A  34      -8.516 -24.968 -37.577  1.00 69.77           O  
ATOM    489  OG  SER A  34      -6.054 -27.095 -38.401  1.00 69.77           O  
ATOM    490  HG  SER A  34      -5.187 -27.277 -38.030  1.00 69.77           H  
ATOM    491  N   VAL A  35      -9.322 -26.677 -38.798  1.00 71.22           N  
ATOM    492  H   VAL A  35      -9.213 -27.200 -39.655  1.00 71.22           H  
ATOM    493  CA  VAL A  35     -10.513 -26.956 -37.975  1.00 71.22           C  
ATOM    494  HA  VAL A  35     -11.151 -26.073 -38.015  1.00 71.22           H  
ATOM    495  C   VAL A  35     -10.204 -27.212 -36.492  1.00 71.22           C  
ATOM    496  CB  VAL A  35     -11.310 -28.141 -38.560  1.00 71.22           C  
ATOM    497  HB  VAL A  35     -12.164 -28.335 -37.911  1.00 71.22           H  
ATOM    498  O   VAL A  35     -11.095 -27.082 -35.650  1.00 71.22           O  
ATOM    499  CG1 VAL A  35     -11.868 -27.813 -39.950  1.00 71.22           C  
ATOM    500 HG11 VAL A  35     -11.066 -27.574 -40.649  1.00 71.22           H  
ATOM    501 HG12 VAL A  35     -12.433 -28.662 -40.335  1.00 71.22           H  
ATOM    502 HG13 VAL A  35     -12.542 -26.960 -39.876  1.00 71.22           H  
ATOM    503  CG2 VAL A  35     -10.489 -29.435 -38.658  1.00 71.22           C  
ATOM    504 HG21 VAL A  35      -9.644 -29.312 -39.336  1.00 71.22           H  
ATOM    505 HG22 VAL A  35     -11.124 -30.241 -39.026  1.00 71.22           H  
ATOM    506 HG23 VAL A  35     -10.123 -29.723 -37.673  1.00 71.22           H  
ATOM    507  N   ALA A  36      -8.957 -27.572 -36.175  1.00 69.11           N  
ATOM    508  H   ALA A  36      -8.284 -27.615 -36.927  1.00 69.11           H  
ATOM    509  CA  ALA A  36      -8.472 -27.876 -34.831  1.00 69.11           C  
ATOM    510  HA  ALA A  36      -9.314 -27.881 -34.138  1.00 69.11           H  
ATOM    511  C   ALA A  36      -7.467 -26.844 -34.283  1.00 69.11           C  
ATOM    512  CB  ALA A  36      -7.883 -29.292 -34.857  1.00 69.11           C  
ATOM    513  HB1 ALA A  36      -7.018 -29.325 -35.521  1.00 69.11           H  
ATOM    514  HB2 ALA A  36      -7.568 -29.578 -33.854  1.00 69.11           H  
ATOM    515  HB3 ALA A  36      -8.633 -30.003 -35.202  1.00 69.11           H  
ATOM    516  O   ALA A  36      -7.024 -26.988 -33.146  1.00 69.11           O  
ATOM    517  N   ALA A  37      -7.094 -25.815 -35.054  1.00 70.39           N  
ATOM    518  H   ALA A  37      -7.561 -25.659 -35.936  1.00 70.39           H  
ATOM    519  CA  ALA A  37      -6.218 -24.759 -34.552  1.00 70.39           C  
ATOM    520  HA  ALA A  37      -5.378 -25.225 -34.037  1.00 70.39           H  
ATOM    521  C   ALA A  37      -6.950 -23.877 -33.532  1.00 70.39           C  
ATOM    522  CB  ALA A  37      -5.654 -23.944 -35.717  1.00 70.39           C  
ATOM    523  HB1 ALA A  37      -4.993 -24.572 -36.315  1.00 70.39           H  
ATOM    524  HB2 ALA A  37      -5.076 -23.105 -35.331  1.00 70.39           H  
ATOM    525  HB3 ALA A  37      -6.469 -23.563 -36.333  1.00 70.39           H  
ATOM    526  O   ALA A  37      -8.150 -23.619 -33.663  1.00 70.39           O  
ATOM    527  N   VAL A  38      -6.216 -23.413 -32.519  1.00 72.04           N  
ATOM    528  H   VAL A  38      -5.229 -23.627 -32.486  1.00 72.04           H  
ATOM    529  CA  VAL A  38      -6.749 -22.494 -31.513  1.00 72.04           C  
ATOM    530  HA  VAL A  38      -7.747 -22.846 -31.250  1.00 72.04           H  
ATOM    531  C   VAL A  38      -6.868 -21.098 -32.115  1.00 72.04           C  
ATOM    532  CB  VAL A  38      -5.905 -22.511 -30.226  1.00 72.04           C  
ATOM    533  HB  VAL A  38      -4.858 -22.373 -30.494  1.00 72.04           H  
ATOM    534  O   VAL A  38      -5.917 -20.595 -32.704  1.00 72.04           O  
ATOM    535  CG1 VAL A  38      -6.306 -21.409 -29.235  1.00 72.04           C  
ATOM    536 HG11 VAL A  38      -7.377 -21.448 -29.036  1.00 72.04           H  
ATOM    537 HG12 VAL A  38      -6.039 -20.434 -29.642  1.00 72.04           H  
ATOM    538 HG13 VAL A  38      -5.755 -21.539 -28.303  1.00 72.04           H  
ATOM    539  CG2 VAL A  38      -6.061 -23.864 -29.517  1.00 72.04           C  
ATOM    540 HG21 VAL A  38      -5.746 -24.672 -30.177  1.00 72.04           H  
ATOM    541 HG22 VAL A  38      -7.100 -24.019 -29.226  1.00 72.04           H  
ATOM    542 HG23 VAL A  38      -5.427 -23.884 -28.630  1.00 72.04           H  
ATOM    543  N   PHE A  39      -8.016 -20.446 -31.943  1.00 75.47           N  
ATOM    544  H   PHE A  39      -8.769 -20.940 -31.485  1.00 75.47           H  
ATOM    545  CA  PHE A  39      -8.312 -19.139 -32.525  1.00 75.47           C  
ATOM    546  HA  PHE A  39      -8.287 -19.229 -33.611  1.00 75.47           H  
ATOM    547  C   PHE A  39      -7.274 -18.070 -32.168  1.00 75.47           C  
ATOM    548  CB  PHE A  39      -9.723 -18.723 -32.098  1.00 75.47           C  
ATOM    549  HB2 PHE A  39      -9.849 -17.657 -32.290  1.00 75.47           H  
ATOM    550  HB3 PHE A  39      -9.832 -18.869 -31.023  1.00 75.47           H  
ATOM    551  O   PHE A  39      -6.788 -17.385 -33.061  1.00 75.47           O  
ATOM    552  CG  PHE A  39     -10.841 -19.434 -32.834  1.00 75.47           C  
ATOM    553  CD1 PHE A  39     -10.952 -19.302 -34.231  1.00 75.47           C  
ATOM    554  HD1 PHE A  39     -10.216 -18.737 -34.784  1.00 75.47           H  
ATOM    555  CD2 PHE A  39     -11.818 -20.157 -32.125  1.00 75.47           C  
ATOM    556  HD2 PHE A  39     -11.763 -20.229 -31.048  1.00 75.47           H  
ATOM    557  CE1 PHE A  39     -12.034 -19.882 -34.910  1.00 75.47           C  
ATOM    558  HE1 PHE A  39     -12.114 -19.780 -35.982  1.00 75.47           H  
ATOM    559  CE2 PHE A  39     -12.910 -20.723 -32.803  1.00 75.47           C  
ATOM    560  HE2 PHE A  39     -13.670 -21.254 -32.248  1.00 75.47           H  
ATOM    561  CZ  PHE A  39     -13.021 -20.577 -34.194  1.00 75.47           C  
ATOM    562  HZ  PHE A  39     -13.873 -20.990 -34.714  1.00 75.47           H  
ATOM    563  N   ARG A  40      -6.851 -17.975 -30.901  1.00 64.00           N  
ATOM    564  H   ARG A  40      -7.296 -18.559 -30.208  1.00 64.00           H  
ATOM    565  CA  ARG A  40      -5.765 -17.067 -30.487  1.00 64.00           C  
ATOM    566  HA  ARG A  40      -6.058 -16.037 -30.692  1.00 64.00           H  
ATOM    567  C   ARG A  40      -4.469 -17.315 -31.273  1.00 64.00           C  
ATOM    568  CB  ARG A  40      -5.531 -17.233 -28.981  1.00 64.00           C  
ATOM    569  HB2 ARG A  40      -6.473 -17.094 -28.451  1.00 64.00           H  
ATOM    570  HB3 ARG A  40      -5.195 -18.256 -28.808  1.00 64.00           H  
ATOM    571  O   ARG A  40      -3.793 -16.372 -31.662  1.00 64.00           O  
ATOM    572  CG  ARG A  40      -4.505 -16.226 -28.421  1.00 64.00           C  
ATOM    573  HG2 ARG A  40      -3.666 -16.100 -29.104  1.00 64.00           H  
ATOM    574  HG3 ARG A  40      -4.988 -15.256 -28.297  1.00 64.00           H  
ATOM    575  CD  ARG A  40      -3.934 -16.691 -27.079  1.00 64.00           C  
ATOM    576  HD2 ARG A  40      -3.258 -15.923 -26.702  1.00 64.00           H  
ATOM    577  HD3 ARG A  40      -4.754 -16.818 -26.372  1.00 64.00           H  
ATOM    578  NE  ARG A  40      -3.197 -17.957 -27.248  1.00 64.00           N  
ATOM    579  HE  ARG A  40      -2.979 -18.257 -28.187  1.00 64.00           H  
ATOM    580  NH1 ARG A  40      -3.041 -18.595 -25.050  1.00 64.00           N  
ATOM    581 HH11 ARG A  40      -2.752 -19.276 -24.363  1.00 64.00           H  
ATOM    582 HH12 ARG A  40      -3.379 -17.683 -24.776  1.00 64.00           H  
ATOM    583  NH2 ARG A  40      -2.370 -19.964 -26.710  1.00 64.00           N  
ATOM    584 HH21 ARG A  40      -2.296 -20.110 -27.707  1.00 64.00           H  
ATOM    585 HH22 ARG A  40      -2.102 -20.700 -26.073  1.00 64.00           H  
ATOM    586  CZ  ARG A  40      -2.870 -18.829 -26.324  1.00 64.00           C  
ATOM    587  N   ASP A  41      -4.153 -18.577 -31.549  1.00 66.00           N  
ATOM    588  H   ASP A  41      -4.793 -19.307 -31.272  1.00 66.00           H  
ATOM    589  CA  ASP A  41      -2.929 -18.982 -32.248  1.00 66.00           C  
ATOM    590  HA  ASP A  41      -2.119 -18.323 -31.935  1.00 66.00           H  
ATOM    591  C   ASP A  41      -3.069 -18.821 -33.784  1.00 66.00           C  
ATOM    592  CB  ASP A  41      -2.546 -20.414 -31.823  1.00 66.00           C  
ATOM    593  HB2 ASP A  41      -1.581 -20.655 -32.268  1.00 66.00           H  
ATOM    594  HB3 ASP A  41      -3.278 -21.105 -32.241  1.00 66.00           H  
ATOM    595  O   ASP A  41      -2.070 -18.756 -34.496  1.00 66.00           O  
ATOM    596  CG  ASP A  41      -2.453 -20.669 -30.300  1.00 66.00           C  
ATOM    597  OD1 ASP A  41      -2.475 -19.722 -29.469  1.00 66.00           O  
ATOM    598  OD2 ASP A  41      -2.399 -21.857 -29.921  1.00 66.00           O  
ATOM    599  N   LEU A  42      -4.304 -18.671 -34.289  1.00 67.68           N  
ATOM    600  H   LEU A  42      -5.073 -18.797 -33.647  1.00 67.68           H  
ATOM    601  CA  LEU A  42      -4.628 -18.146 -35.626  1.00 67.68           C  
ATOM    602  HA  LEU A  42      -3.878 -18.502 -36.332  1.00 67.68           H  
ATOM    603  C   LEU A  42      -4.581 -16.602 -35.694  1.00 67.68           C  
ATOM    604  CB  LEU A  42      -6.018 -18.655 -36.072  1.00 67.68           C  
ATOM    605  HB2 LEU A  42      -6.272 -18.173 -37.016  1.00 67.68           H  
ATOM    606  HB3 LEU A  42      -6.760 -18.329 -35.343  1.00 67.68           H  
ATOM    607  O   LEU A  42      -4.866 -16.036 -36.747  1.00 67.68           O  
ATOM    608  CG  LEU A  42      -6.164 -20.171 -36.280  1.00 67.68           C  
ATOM    609  HG  LEU A  42      -5.812 -20.712 -35.401  1.00 67.68           H  
ATOM    610  CD1 LEU A  42      -7.640 -20.511 -36.504  1.00 67.68           C  
ATOM    611 HD11 LEU A  42      -7.754 -21.576 -36.706  1.00 67.68           H  
ATOM    612 HD12 LEU A  42      -8.026 -19.930 -37.342  1.00 67.68           H  
ATOM    613 HD13 LEU A  42      -8.210 -20.270 -35.606  1.00 67.68           H  
ATOM    614  CD2 LEU A  42      -5.383 -20.643 -37.509  1.00 67.68           C  
ATOM    615 HD21 LEU A  42      -5.692 -20.079 -38.389  1.00 67.68           H  
ATOM    616 HD22 LEU A  42      -4.317 -20.488 -37.344  1.00 67.68           H  
ATOM    617 HD23 LEU A  42      -5.557 -21.706 -37.680  1.00 67.68           H  
ATOM    618  N   GLY A  43      -4.244 -15.917 -34.596  1.00 65.57           N  
ATOM    619  H   GLY A  43      -4.006 -16.433 -33.761  1.00 65.57           H  
ATOM    620  CA  GLY A  43      -4.211 -14.454 -34.510  1.00 65.57           C  
ATOM    621  HA2 GLY A  43      -3.461 -14.171 -33.771  1.00 65.57           H  
ATOM    622  HA3 GLY A  43      -3.916 -14.035 -35.472  1.00 65.57           H  
ATOM    623  C   GLY A  43      -5.532 -13.799 -34.095  1.00 65.57           C  
ATOM    624  O   GLY A  43      -5.667 -12.589 -34.250  1.00 65.57           O  
ATOM    625  N   VAL A  44      -6.507 -14.557 -33.574  1.00 69.33           N  
ATOM    626  H   VAL A  44      -6.354 -15.550 -33.473  1.00 69.33           H  
ATOM    627  CA  VAL A  44      -7.766 -13.979 -33.081  1.00 69.33           C  
ATOM    628  HA  VAL A  44      -8.066 -13.217 -33.800  1.00 69.33           H  
ATOM    629  C   VAL A  44      -7.558 -13.292 -31.728  1.00 69.33           C  
ATOM    630  CB  VAL A  44      -8.919 -14.992 -33.017  1.00 69.33           C  
ATOM    631  HB  VAL A  44      -8.679 -15.765 -32.287  1.00 69.33           H  
ATOM    632  O   VAL A  44      -7.412 -13.938 -30.687  1.00 69.33           O  
ATOM    633  CG1 VAL A  44     -10.217 -14.314 -32.581  1.00 69.33           C  
ATOM    634 HG11 VAL A  44     -10.422 -13.465 -33.233  1.00 69.33           H  
ATOM    635 HG12 VAL A  44     -11.050 -15.012 -32.672  1.00 69.33           H  
ATOM    636 HG13 VAL A  44     -10.139 -13.974 -31.549  1.00 69.33           H  
ATOM    637  CG2 VAL A  44      -9.217 -15.642 -34.377  1.00 69.33           C  
ATOM    638 HG21 VAL A  44      -8.331 -16.159 -34.746  1.00 69.33           H  
ATOM    639 HG22 VAL A  44      -9.510 -14.874 -35.092  1.00 69.33           H  
ATOM    640 HG23 VAL A  44     -10.029 -16.362 -34.280  1.00 69.33           H  
ATOM    641  N   ASP A  45      -7.581 -11.965 -31.768  1.00 52.95           N  
ATOM    642  H   ASP A  45      -7.726 -11.554 -32.678  1.00 52.95           H  
ATOM    643  CA  ASP A  45      -7.617 -11.053 -30.628  1.00 52.95           C  
ATOM    644  HA  ASP A  45      -7.048 -11.502 -29.814  1.00 52.95           H  
ATOM    645  C   ASP A  45      -9.054 -10.813 -30.109  1.00 52.95           C  
ATOM    646  CB  ASP A  45      -6.897  -9.745 -31.028  1.00 52.95           C  
ATOM    647  HB2 ASP A  45      -5.930  -9.995 -31.464  1.00 52.95           H  
ATOM    648  HB3 ASP A  45      -6.700  -9.177 -30.118  1.00 52.95           H  
ATOM    649  O   ASP A  45     -10.020 -11.449 -30.534  1.00 52.95           O  
ATOM    650  CG  ASP A  45      -7.663  -8.832 -32.002  1.00 52.95           C  
ATOM    651  OD1 ASP A  45      -8.814  -9.158 -32.380  1.00 52.95           O  
ATOM    652  OD2 ASP A  45      -7.139  -7.747 -32.304  1.00 52.95           O  
ATOM    653  N   SER A  46      -9.225  -9.872 -29.176  1.00 50.77           N  
ATOM    654  H   SER A  46      -8.412  -9.387 -28.825  1.00 50.77           H  
ATOM    655  CA  SER A  46     -10.540  -9.522 -28.618  1.00 50.77           C  
ATOM    656  HA  SER A  46     -11.004 -10.426 -28.223  1.00 50.77           H  
ATOM    657  C   SER A  46     -11.515  -8.908 -29.635  1.00 50.77           C  
ATOM    658  CB  SER A  46     -10.368  -8.530 -27.464  1.00 50.77           C  
ATOM    659  HB2 SER A  46     -11.346  -8.291 -27.045  1.00 50.77           H  
ATOM    660  HB3 SER A  46      -9.913  -7.614 -27.842  1.00 50.77           H  
ATOM    661  O   SER A  46     -12.727  -9.086 -29.488  1.00 50.77           O  
ATOM    662  OG  SER A  46      -9.549  -9.077 -26.449  1.00 50.77           O  
ATOM    663  HG  SER A  46      -9.377  -8.395 -25.796  1.00 50.77           H  
ATOM    664  N   LEU A  47     -11.026  -8.184 -30.650  1.00 54.37           N  
ATOM    665  H   LEU A  47     -10.033  -8.210 -30.830  1.00 54.37           H  
ATOM    666  CA  LEU A  47     -11.873  -7.543 -31.660  1.00 54.37           C  
ATOM    667  HA  LEU A  47     -12.741  -7.106 -31.167  1.00 54.37           H  
ATOM    668  C   LEU A  47     -12.383  -8.591 -32.649  1.00 54.37           C  
ATOM    669  CB  LEU A  47     -11.081  -6.417 -32.356  1.00 54.37           C  
ATOM    670  HB2 LEU A  47     -10.147  -6.828 -32.739  1.00 54.37           H  
ATOM    671  HB3 LEU A  47     -10.827  -5.659 -31.614  1.00 54.37           H  
ATOM    672  O   LEU A  47     -13.590  -8.776 -32.798  1.00 54.37           O  
ATOM    673  CG  LEU A  47     -11.825  -5.746 -33.529  1.00 54.37           C  
ATOM    674  HG  LEU A  47     -12.043  -6.489 -34.296  1.00 54.37           H  
ATOM    675  CD1 LEU A  47     -13.139  -5.091 -33.088  1.00 54.37           C  
ATOM    676 HD11 LEU A  47     -13.594  -4.598 -33.947  1.00 54.37           H  
ATOM    677 HD12 LEU A  47     -12.952  -4.365 -32.297  1.00 54.37           H  
ATOM    678 HD13 LEU A  47     -13.832  -5.855 -32.737  1.00 54.37           H  
ATOM    679  CD2 LEU A  47     -10.942  -4.664 -34.149  1.00 54.37           C  
ATOM    680 HD21 LEU A  47     -10.009  -5.115 -34.487  1.00 54.37           H  
ATOM    681 HD22 LEU A  47     -10.719  -3.887 -33.419  1.00 54.37           H  
ATOM    682 HD23 LEU A  47     -11.447  -4.236 -35.015  1.00 54.37           H  
ATOM    683  N   THR A  48     -11.461  -9.339 -33.244  1.00 69.39           N  
ATOM    684  H   THR A  48     -10.495  -9.146 -33.023  1.00 69.39           H  
ATOM    685  CA  THR A  48     -11.748 -10.444 -34.161  1.00 69.39           C  
ATOM    686  HA  THR A  48     -12.367 -10.058 -34.971  1.00 69.39           H  
ATOM    687  C   THR A  48     -12.544 -11.567 -33.478  1.00 69.39           C  
ATOM    688  CB  THR A  48     -10.452 -10.970 -34.798  1.00 69.39           C  
ATOM    689  HB  THR A  48     -10.668 -11.898 -35.326  1.00 69.39           H  
ATOM    690  O   THR A  48     -13.418 -12.165 -34.106  1.00 69.39           O  
ATOM    691  CG2 THR A  48      -9.831  -9.978 -35.777  1.00 69.39           C  
ATOM    692 HG21 THR A  48      -8.950 -10.425 -36.237  1.00 69.39           H  
ATOM    693 HG22 THR A  48      -9.536  -9.066 -35.258  1.00 69.39           H  
ATOM    694 HG23 THR A  48     -10.547  -9.726 -36.560  1.00 69.39           H  
ATOM    695  OG1 THR A  48      -9.484 -11.235 -33.824  1.00 69.39           O  
ATOM    696  HG1 THR A  48      -9.244 -10.412 -33.392  1.00 69.39           H  
ATOM    697  N   ALA A  49     -12.384 -11.796 -32.168  1.00 69.01           N  
ATOM    698  H   ALA A  49     -11.588 -11.386 -31.700  1.00 69.01           H  
ATOM    699  CA  ALA A  49     -13.268 -12.683 -31.403  1.00 69.01           C  
ATOM    700  HA  ALA A  49     -13.231 -13.671 -31.862  1.00 69.01           H  
ATOM    701  C   ALA A  49     -14.736 -12.208 -31.415  1.00 69.01           C  
ATOM    702  CB  ALA A  49     -12.754 -12.797 -29.962  1.00 69.01           C  
ATOM    703  HB1 ALA A  49     -12.645 -11.806 -29.523  1.00 69.01           H  
ATOM    704  HB2 ALA A  49     -13.457 -13.372 -29.359  1.00 69.01           H  
ATOM    705  HB3 ALA A  49     -11.787 -13.300 -29.951  1.00 69.01           H  
ATOM    706  O   ALA A  49     -15.662 -13.006 -31.602  1.00 69.01           O  
ATOM    707  N   VAL A  50     -14.969 -10.904 -31.241  1.00 66.88           N  
ATOM    708  H   VAL A  50     -14.177 -10.287 -31.132  1.00 66.88           H  
ATOM    709  CA  VAL A  50     -16.316 -10.316 -31.282  1.00 66.88           C  
ATOM    710  HA  VAL A  50     -16.990 -10.978 -30.738  1.00 66.88           H  
ATOM    711  C   VAL A  50     -16.858 -10.237 -32.713  1.00 66.88           C  
ATOM    712  CB  VAL A  50     -16.342  -8.954 -30.563  1.00 66.88           C  
ATOM    713  HB  VAL A  50     -15.532  -8.321 -30.924  1.00 66.88           H  
ATOM    714  O   VAL A  50     -18.043 -10.494 -32.930  1.00 66.88           O  
ATOM    715  CG1 VAL A  50     -17.673  -8.227 -30.796  1.00 66.88           C  
ATOM    716 HG11 VAL A  50     -18.495  -8.941 -30.751  1.00 66.88           H  
ATOM    717 HG12 VAL A  50     -17.652  -7.753 -31.778  1.00 66.88           H  
ATOM    718 HG13 VAL A  50     -17.825  -7.460 -30.037  1.00 66.88           H  
ATOM    719  CG2 VAL A  50     -16.181  -9.161 -29.050  1.00 66.88           C  
ATOM    720 HG21 VAL A  50     -15.241  -9.673 -28.844  1.00 66.88           H  
ATOM    721 HG22 VAL A  50     -17.006  -9.753 -28.654  1.00 66.88           H  
ATOM    722 HG23 VAL A  50     -16.150  -8.195 -28.546  1.00 66.88           H  
ATOM    723  N   GLU A  51     -16.025  -9.960 -33.712  1.00 69.57           N  
ATOM    724  H   GLU A  51     -15.075  -9.698 -33.493  1.00 69.57           H  
ATOM    725  CA  GLU A  51     -16.439  -9.981 -35.118  1.00 69.57           C  
ATOM    726  HA  GLU A  51     -17.329  -9.363 -35.233  1.00 69.57           H  
ATOM    727  C   GLU A  51     -16.817 -11.392 -35.585  1.00 69.57           C  
ATOM    728  CB  GLU A  51     -15.345  -9.384 -36.003  1.00 69.57           C  
ATOM    729  HB2 GLU A  51     -15.620  -9.547 -37.045  1.00 69.57           H  
ATOM    730  HB3 GLU A  51     -14.403  -9.891 -35.798  1.00 69.57           H  
ATOM    731  O   GLU A  51     -17.851 -11.560 -36.238  1.00 69.57           O  
ATOM    732  CG  GLU A  51     -15.200  -7.873 -35.767  1.00 69.57           C  
ATOM    733  HG2 GLU A  51     -16.178  -7.413 -35.905  1.00 69.57           H  
ATOM    734  HG3 GLU A  51     -14.888  -7.684 -34.740  1.00 69.57           H  
ATOM    735  CD  GLU A  51     -14.199  -7.222 -36.728  1.00 69.57           C  
ATOM    736  OE1 GLU A  51     -14.332  -5.992 -36.918  1.00 69.57           O  
ATOM    737  OE2 GLU A  51     -13.365  -7.959 -37.296  1.00 69.57           O  
ATOM    738  N   LEU A  52     -16.072 -12.425 -35.174  1.00 78.45           N  
ATOM    739  H   LEU A  52     -15.212 -12.224 -34.682  1.00 78.45           H  
ATOM    740  CA  LEU A  52     -16.412 -13.826 -35.426  1.00 78.45           C  
ATOM    741  HA  LEU A  52     -16.548 -13.949 -36.500  1.00 78.45           H  
ATOM    742  C   LEU A  52     -17.740 -14.204 -34.753  1.00 78.45           C  
ATOM    743  CB  LEU A  52     -15.231 -14.713 -34.987  1.00 78.45           C  
ATOM    744  HB2 LEU A  52     -14.360 -14.433 -35.579  1.00 78.45           H  
ATOM    745  HB3 LEU A  52     -14.999 -14.497 -33.944  1.00 78.45           H  
ATOM    746  O   LEU A  52     -18.633 -14.727 -35.424  1.00 78.45           O  
ATOM    747  CG  LEU A  52     -15.460 -16.230 -35.133  1.00 78.45           C  
ATOM    748  HG  LEU A  52     -16.228 -16.550 -34.429  1.00 78.45           H  
ATOM    749  CD1 LEU A  52     -15.895 -16.614 -36.546  1.00 78.45           C  
ATOM    750 HD11 LEU A  52     -15.864 -17.696 -36.672  1.00 78.45           H  
ATOM    751 HD12 LEU A  52     -15.223 -16.142 -37.264  1.00 78.45           H  
ATOM    752 HD13 LEU A  52     -16.912 -16.268 -36.726  1.00 78.45           H  
ATOM    753  CD2 LEU A  52     -14.174 -16.989 -34.822  1.00 78.45           C  
ATOM    754 HD21 LEU A  52     -13.393 -16.721 -35.534  1.00 78.45           H  
ATOM    755 HD22 LEU A  52     -13.831 -16.736 -33.819  1.00 78.45           H  
ATOM    756 HD23 LEU A  52     -14.354 -18.063 -34.865  1.00 78.45           H  
ATOM    757  N   ARG A  53     -17.931 -13.857 -33.470  1.00 73.38           N  
ATOM    758  H   ARG A  53     -17.153 -13.439 -32.981  1.00 73.38           H  
ATOM    759  CA  ARG A  53     -19.226 -13.982 -32.770  1.00 73.38           C  
ATOM    760  HA  ARG A  53     -19.476 -15.038 -32.663  1.00 73.38           H  
ATOM    761  C   ARG A  53     -20.361 -13.335 -33.567  1.00 73.38           C  
ATOM    762  CB  ARG A  53     -19.105 -13.346 -31.371  1.00 73.38           C  
ATOM    763  HB2 ARG A  53     -18.405 -13.930 -30.773  1.00 73.38           H  
ATOM    764  HB3 ARG A  53     -18.685 -12.346 -31.477  1.00 73.38           H  
ATOM    765  O   ARG A  53     -21.384 -13.974 -33.806  1.00 73.38           O  
ATOM    766  CG  ARG A  53     -20.434 -13.222 -30.602  1.00 73.38           C  
ATOM    767  HG2 ARG A  53     -21.236 -12.848 -31.239  1.00 73.38           H  
ATOM    768  HG3 ARG A  53     -20.730 -14.214 -30.260  1.00 73.38           H  
ATOM    769  CD  ARG A  53     -20.298 -12.257 -29.411  1.00 73.38           C  
ATOM    770  HD2 ARG A  53     -21.076 -12.493 -28.686  1.00 73.38           H  
ATOM    771  HD3 ARG A  53     -19.328 -12.398 -28.934  1.00 73.38           H  
ATOM    772  NE  ARG A  53     -20.469 -10.850 -29.825  1.00 73.38           N  
ATOM    773  HE  ARG A  53     -20.703 -10.677 -30.792  1.00 73.38           H  
ATOM    774  NH1 ARG A  53     -20.130  -9.803 -27.791  1.00 73.38           N  
ATOM    775 HH11 ARG A  53     -20.142  -8.959 -27.237  1.00 73.38           H  
ATOM    776 HH12 ARG A  53     -19.790 -10.661 -27.379  1.00 73.38           H  
ATOM    777  NH2 ARG A  53     -20.909  -8.659 -29.557  1.00 73.38           N  
ATOM    778 HH21 ARG A  53     -21.208  -8.669 -30.522  1.00 73.38           H  
ATOM    779 HH22 ARG A  53     -21.006  -7.821 -29.003  1.00 73.38           H  
ATOM    780  CZ  ARG A  53     -20.497  -9.784 -29.044  1.00 73.38           C  
ATOM    781  N   ASN A  54     -20.191 -12.081 -33.983  1.00 70.61           N  
ATOM    782  H   ASN A  54     -19.323 -11.624 -33.741  1.00 70.61           H  
ATOM    783  CA  ASN A  54     -21.222 -11.303 -34.673  1.00 70.61           C  
ATOM    784  HA  ASN A  54     -22.146 -11.352 -34.096  1.00 70.61           H  
ATOM    785  C   ASN A  54     -21.530 -11.873 -36.074  1.00 70.61           C  
ATOM    786  CB  ASN A  54     -20.765  -9.833 -34.741  1.00 70.61           C  
ATOM    787  HB2 ASN A  54     -19.790  -9.786 -35.226  1.00 70.61           H  
ATOM    788  HB3 ASN A  54     -21.470  -9.271 -35.353  1.00 70.61           H  
ATOM    789  O   ASN A  54     -22.694 -11.932 -36.478  1.00 70.61           O  
ATOM    790  CG  ASN A  54     -20.668  -9.120 -33.394  1.00 70.61           C  
ATOM    791  ND2 ASN A  54     -20.037  -7.969 -33.376  1.00 70.61           N  
ATOM    792 HD21 ASN A  54     -19.892  -7.524 -32.480  1.00 70.61           H  
ATOM    793 HD22 ASN A  54     -19.538  -7.651 -34.194  1.00 70.61           H  
ATOM    794  OD1 ASN A  54     -21.172  -9.548 -32.361  1.00 70.61           O  
ATOM    795  N   SER A  55     -20.505 -12.338 -36.794  1.00 79.98           N  
ATOM    796  H   SER A  55     -19.577 -12.218 -36.413  1.00 79.98           H  
ATOM    797  CA  SER A  55     -20.615 -13.022 -38.090  1.00 79.98           C  
ATOM    798  HA  SER A  55     -21.116 -12.363 -38.798  1.00 79.98           H  
ATOM    799  C   SER A  55     -21.443 -14.306 -37.967  1.00 79.98           C  
ATOM    800  CB  SER A  55     -19.196 -13.305 -38.611  1.00 79.98           C  
ATOM    801  HB2 SER A  55     -18.637 -12.370 -38.621  1.00 79.98           H  
ATOM    802  HB3 SER A  55     -18.687 -14.000 -37.943  1.00 79.98           H  
ATOM    803  O   SER A  55     -22.421 -14.497 -38.696  1.00 79.98           O  
ATOM    804  OG  SER A  55     -19.202 -13.833 -39.924  1.00 79.98           O  
ATOM    805  HG  SER A  55     -18.366 -13.586 -40.327  1.00 79.98           H  
ATOM    806  N   LEU A  56     -21.135 -15.137 -36.967  1.00 80.85           N  
ATOM    807  H   LEU A  56     -20.335 -14.915 -36.392  1.00 80.85           H  
ATOM    808  CA  LEU A  56     -21.853 -16.382 -36.689  1.00 80.85           C  
ATOM    809  HA  LEU A  56     -21.947 -16.942 -37.620  1.00 80.85           H  
ATOM    810  C   LEU A  56     -23.281 -16.139 -36.198  1.00 80.85           C  
ATOM    811  CB  LEU A  56     -21.044 -17.211 -35.679  1.00 80.85           C  
ATOM    812  HB2 LEU A  56     -21.631 -18.079 -35.377  1.00 80.85           H  
ATOM    813  HB3 LEU A  56     -20.861 -16.604 -34.792  1.00 80.85           H  
ATOM    814  O   LEU A  56     -24.199 -16.819 -36.658  1.00 80.85           O  
ATOM    815  CG  LEU A  56     -19.699 -17.695 -36.246  1.00 80.85           C  
ATOM    816  HG  LEU A  56     -19.142 -16.853 -36.655  1.00 80.85           H  
ATOM    817  CD1 LEU A  56     -18.863 -18.319 -35.133  1.00 80.85           C  
ATOM    818 HD11 LEU A  56     -19.397 -19.144 -34.661  1.00 80.85           H  
ATOM    819 HD12 LEU A  56     -17.919 -18.682 -35.539  1.00 80.85           H  
ATOM    820 HD13 LEU A  56     -18.644 -17.557 -34.384  1.00 80.85           H  
ATOM    821  CD2 LEU A  56     -19.894 -18.699 -37.379  1.00 80.85           C  
ATOM    822 HD21 LEU A  56     -20.350 -18.209 -38.239  1.00 80.85           H  
ATOM    823 HD22 LEU A  56     -20.504 -19.543 -37.059  1.00 80.85           H  
ATOM    824 HD23 LEU A  56     -18.915 -19.051 -37.705  1.00 80.85           H  
ATOM    825  N   ALA A  57     -23.505 -15.143 -35.338  1.00 75.14           N  
ATOM    826  H   ALA A  57     -22.710 -14.652 -34.955  1.00 75.14           H  
ATOM    827  CA  ALA A  57     -24.839 -14.770 -34.868  1.00 75.14           C  
ATOM    828  HA  ALA A  57     -25.303 -15.626 -34.378  1.00 75.14           H  
ATOM    829  C   ALA A  57     -25.735 -14.362 -36.047  1.00 75.14           C  
ATOM    830  CB  ALA A  57     -24.699 -13.637 -33.842  1.00 75.14           C  
ATOM    831  HB1 ALA A  57     -24.117 -13.978 -32.986  1.00 75.14           H  
ATOM    832  HB2 ALA A  57     -25.687 -13.338 -33.492  1.00 75.14           H  
ATOM    833  HB3 ALA A  57     -24.204 -12.776 -34.291  1.00 75.14           H  
ATOM    834  O   ALA A  57     -26.848 -14.860 -36.200  1.00 75.14           O  
ATOM    835  N   LYS A  58     -25.210 -13.536 -36.959  1.00 78.44           N  
ATOM    836  H   LYS A  58     -24.284 -13.173 -36.782  1.00 78.44           H  
ATOM    837  CA  LYS A  58     -25.916 -13.099 -38.170  1.00 78.44           C  
ATOM    838  HA  LYS A  58     -26.891 -12.711 -37.876  1.00 78.44           H  
ATOM    839  C   LYS A  58     -26.184 -14.237 -39.162  1.00 78.44           C  
ATOM    840  CB  LYS A  58     -25.093 -11.969 -38.797  1.00 78.44           C  
ATOM    841  HB2 LYS A  58     -24.131 -12.361 -39.125  1.00 78.44           H  
ATOM    842  HB3 LYS A  58     -24.910 -11.215 -38.031  1.00 78.44           H  
ATOM    843  O   LYS A  58     -27.237 -14.250 -39.793  1.00 78.44           O  
ATOM    844  CG  LYS A  58     -25.799 -11.299 -39.982  1.00 78.44           C  
ATOM    845  HG2 LYS A  58     -25.916 -12.011 -40.799  1.00 78.44           H  
ATOM    846  HG3 LYS A  58     -26.781 -10.944 -39.668  1.00 78.44           H  
ATOM    847  CD  LYS A  58     -24.955 -10.114 -40.460  1.00 78.44           C  
ATOM    848  HD2 LYS A  58     -23.979 -10.481 -40.780  1.00 78.44           H  
ATOM    849  HD3 LYS A  58     -24.814  -9.423 -39.628  1.00 78.44           H  
ATOM    850  CE  LYS A  58     -25.640  -9.387 -41.617  1.00 78.44           C  
ATOM    851  HE2 LYS A  58     -25.762 -10.087 -42.443  1.00 78.44           H  
ATOM    852  HE3 LYS A  58     -26.631  -9.070 -41.290  1.00 78.44           H  
ATOM    853  NZ  LYS A  58     -24.837  -8.214 -42.042  1.00 78.44           N  
ATOM    854  HZ1 LYS A  58     -25.275  -7.730 -42.812  1.00 78.44           H  
ATOM    855  HZ2 LYS A  58     -24.730  -7.566 -41.274  1.00 78.44           H  
ATOM    856  HZ3 LYS A  58     -23.912  -8.505 -42.324  1.00 78.44           H  
ATOM    857  N   ALA A  59     -25.254 -15.181 -39.313  1.00 80.14           N  
ATOM    858  H   ALA A  59     -24.377 -15.069 -38.824  1.00 80.14           H  
ATOM    859  CA  ALA A  59     -25.386 -16.295 -40.254  1.00 80.14           C  
ATOM    860  HA  ALA A  59     -25.868 -15.931 -41.162  1.00 80.14           H  
ATOM    861  C   ALA A  59     -26.246 -17.462 -39.730  1.00 80.14           C  
ATOM    862  CB  ALA A  59     -23.978 -16.754 -40.626  1.00 80.14           C  
ATOM    863  HB1 ALA A  59     -23.446 -17.088 -39.735  1.00 80.14           H  
ATOM    864  HB2 ALA A  59     -24.045 -17.573 -41.343  1.00 80.14           H  
ATOM    865  HB3 ALA A  59     -23.423 -15.932 -41.078  1.00 80.14           H  
ATOM    866  O   ALA A  59     -26.810 -18.219 -40.524  1.00 80.14           O  
ATOM    867  N   THR A  60     -26.366 -17.611 -38.409  1.00 76.12           N  
ATOM    868  H   THR A  60     -25.820 -17.003 -37.814  1.00 76.12           H  
ATOM    869  CA  THR A  60     -27.191 -18.648 -37.765  1.00 76.12           C  
ATOM    870  HA  THR A  60     -27.411 -19.429 -38.492  1.00 76.12           H  
ATOM    871  C   THR A  60     -28.548 -18.137 -37.273  1.00 76.12           C  
ATOM    872  CB  THR A  60     -26.446 -19.318 -36.604  1.00 76.12           C  
ATOM    873  HB  THR A  60     -27.105 -20.066 -36.164  1.00 76.12           H  
ATOM    874  O   THR A  60     -29.478 -18.928 -37.158  1.00 76.12           O  
ATOM    875  CG2 THR A  60     -25.160 -20.021 -37.044  1.00 76.12           C  
ATOM    876 HG21 THR A  60     -24.796 -20.642 -36.225  1.00 76.12           H  
ATOM    877 HG22 THR A  60     -25.354 -20.656 -37.909  1.00 76.12           H  
ATOM    878 HG23 THR A  60     -24.392 -19.295 -37.311  1.00 76.12           H  
ATOM    879  OG1 THR A  60     -26.114 -18.370 -35.622  1.00 76.12           O  
ATOM    880  HG1 THR A  60     -25.372 -17.854 -35.947  1.00 76.12           H  
ATOM    881  N   GLY A  61     -28.688 -16.835 -37.009  1.00 70.96           N  
ATOM    882  H   GLY A  61     -27.874 -16.242 -37.087  1.00 70.96           H  
ATOM    883  CA  GLY A  61     -29.844 -16.242 -36.326  1.00 70.96           C  
ATOM    884  HA2 GLY A  61     -30.760 -16.723 -36.670  1.00 70.96           H  
ATOM    885  HA3 GLY A  61     -29.893 -15.181 -36.573  1.00 70.96           H  
ATOM    886  C   GLY A  61     -29.793 -16.363 -34.796  1.00 70.96           C  
ATOM    887  O   GLY A  61     -30.672 -15.842 -34.114  1.00 70.96           O  
ATOM    888  N   LEU A  62     -28.771 -17.029 -34.252  1.00 68.65           N  
ATOM    889  H   LEU A  62     -28.035 -17.355 -34.863  1.00 68.65           H  
ATOM    890  CA  LEU A  62     -28.624 -17.300 -32.825  1.00 68.65           C  
ATOM    891  HA  LEU A  62     -29.605 -17.526 -32.408  1.00 68.65           H  
ATOM    892  C   LEU A  62     -28.057 -16.084 -32.079  1.00 68.65           C  
ATOM    893  CB  LEU A  62     -27.707 -18.523 -32.640  1.00 68.65           C  
ATOM    894  HB2 LEU A  62     -26.726 -18.270 -33.042  1.00 68.65           H  
ATOM    895  HB3 LEU A  62     -27.581 -18.709 -31.573  1.00 68.65           H  
ATOM    896  O   LEU A  62     -27.189 -15.375 -32.590  1.00 68.65           O  
ATOM    897  CG  LEU A  62     -28.204 -19.817 -33.316  1.00 68.65           C  
ATOM    898  HG  LEU A  62     -28.437 -19.632 -34.365  1.00 68.65           H  
ATOM    899  CD1 LEU A  62     -27.092 -20.865 -33.265  1.00 68.65           C  
ATOM    900 HD11 LEU A  62     -26.742 -20.977 -32.238  1.00 68.65           H  
ATOM    901 HD12 LEU A  62     -26.255 -20.534 -33.879  1.00 68.65           H  
ATOM    902 HD13 LEU A  62     -27.455 -21.819 -33.646  1.00 68.65           H  
ATOM    903  CD2 LEU A  62     -29.462 -20.360 -32.638  1.00 68.65           C  
ATOM    904 HD21 LEU A  62     -29.317 -20.438 -31.561  1.00 68.65           H  
ATOM    905 HD22 LEU A  62     -29.715 -21.340 -33.043  1.00 68.65           H  
ATOM    906 HD23 LEU A  62     -30.303 -19.695 -32.831  1.00 68.65           H  
ATOM    907  N   ARG A  63     -28.475 -15.890 -30.823  1.00 63.17           N  
ATOM    908  H   ARG A  63     -29.159 -16.536 -30.456  1.00 63.17           H  
ATOM    909  CA  ARG A  63     -27.729 -15.052 -29.869  1.00 63.17           C  
ATOM    910  HA  ARG A  63     -27.309 -14.197 -30.401  1.00 63.17           H  
ATOM    911  C   ARG A  63     -26.558 -15.855 -29.314  1.00 63.17           C  
ATOM    912  CB  ARG A  63     -28.627 -14.534 -28.741  1.00 63.17           C  
ATOM    913  HB2 ARG A  63     -29.148 -15.370 -28.273  1.00 63.17           H  
ATOM    914  HB3 ARG A  63     -27.998 -14.057 -27.989  1.00 63.17           H  
ATOM    915  O   ARG A  63     -26.738 -17.008 -28.927  1.00 63.17           O  
ATOM    916  CG  ARG A  63     -29.640 -13.507 -29.258  1.00 63.17           C  
ATOM    917  HG2 ARG A  63     -29.112 -12.704 -29.771  1.00 63.17           H  
ATOM    918  HG3 ARG A  63     -30.327 -13.987 -29.955  1.00 63.17           H  
ATOM    919  CD  ARG A  63     -30.427 -12.923 -28.083  1.00 63.17           C  
ATOM    920  HD2 ARG A  63     -30.943 -13.733 -27.569  1.00 63.17           H  
ATOM    921  HD3 ARG A  63     -29.724 -12.458 -27.391  1.00 63.17           H  
ATOM    922  NE  ARG A  63     -31.408 -11.922 -28.540  1.00 63.17           N  
ATOM    923  HE  ARG A  63     -31.475 -11.780 -29.537  1.00 63.17           H  
ATOM    924  NH1 ARG A  63     -32.189 -11.326 -26.465  1.00 63.17           N  
ATOM    925 HH11 ARG A  63     -31.514 -11.951 -26.047  1.00 63.17           H  
ATOM    926 HH12 ARG A  63     -32.776 -10.756 -25.874  1.00 63.17           H  
ATOM    927  NH2 ARG A  63     -33.028 -10.343 -28.286  1.00 63.17           N  
ATOM    928 HH21 ARG A  63     -33.622  -9.791 -27.684  1.00 63.17           H  
ATOM    929 HH22 ARG A  63     -33.062 -10.221 -29.288  1.00 63.17           H  
ATOM    930  CZ  ARG A  63     -32.202 -11.206 -27.764  1.00 63.17           C  
ATOM    931  N   LEU A  64     -25.372 -15.254 -29.300  1.00 63.00           N  
ATOM    932  H   LEU A  64     -25.313 -14.279 -29.556  1.00 63.00           H  
ATOM    933  CA  LEU A  64     -24.114 -15.924 -28.980  1.00 63.00           C  
ATOM    934  HA  LEU A  64     -24.334 -16.865 -28.476  1.00 63.00           H  
ATOM    935  C   LEU A  64     -23.269 -15.027 -28.052  1.00 63.00           C  
ATOM    936  CB  LEU A  64     -23.355 -16.229 -30.288  1.00 63.00           C  
ATOM    937  HB2 LEU A  64     -22.427 -16.731 -30.014  1.00 63.00           H  
ATOM    938  HB3 LEU A  64     -23.096 -15.279 -30.756  1.00 63.00           H  
ATOM    939  O   LEU A  64     -23.143 -13.841 -28.360  1.00 63.00           O  
ATOM    940  CG  LEU A  64     -24.100 -17.097 -31.325  1.00 63.00           C  
ATOM    941  HG  LEU A  64     -25.081 -16.665 -31.522  1.00 63.00           H  
ATOM    942  CD1 LEU A  64     -23.351 -17.131 -32.656  1.00 63.00           C  
ATOM    943 HD11 LEU A  64     -23.995 -17.560 -33.423  1.00 63.00           H  
ATOM    944 HD12 LEU A  64     -23.072 -16.115 -32.938  1.00 63.00           H  
ATOM    945 HD13 LEU A  64     -22.441 -17.726 -32.580  1.00 63.00           H  
ATOM    946  CD2 LEU A  64     -24.283 -18.539 -30.852  1.00 63.00           C  
ATOM    947 HD21 LEU A  64     -24.872 -18.558 -29.934  1.00 63.00           H  
ATOM    948 HD22 LEU A  64     -23.314 -19.004 -30.669  1.00 63.00           H  
ATOM    949 HD23 LEU A  64     -24.818 -19.106 -31.614  1.00 63.00           H  
ATOM    950  N   PRO A  65     -22.677 -15.567 -26.966  1.00 50.46           N  
ATOM    951  CA  PRO A  65     -21.768 -14.832 -26.075  1.00 50.46           C  
ATOM    952  HA  PRO A  65     -22.190 -13.865 -25.802  1.00 50.46           H  
ATOM    953  C   PRO A  65     -20.403 -14.611 -26.754  1.00 50.46           C  
ATOM    954  CB  PRO A  65     -21.672 -15.722 -24.828  1.00 50.46           C  
ATOM    955  HB2 PRO A  65     -20.755 -15.571 -24.259  1.00 50.46           H  
ATOM    956  HB3 PRO A  65     -22.538 -15.546 -24.191  1.00 50.46           H  
ATOM    957  O   PRO A  65     -20.259 -14.858 -27.949  1.00 50.46           O  
ATOM    958  CG  PRO A  65     -21.746 -17.129 -25.417  1.00 50.46           C  
ATOM    959  HG2 PRO A  65     -22.073 -17.861 -24.678  1.00 50.46           H  
ATOM    960  HG3 PRO A  65     -20.777 -17.408 -25.832  1.00 50.46           H  
ATOM    961  CD  PRO A  65     -22.765 -16.959 -26.542  1.00 50.46           C  
ATOM    962  HD2 PRO A  65     -22.530 -17.639 -27.361  1.00 50.46           H  
ATOM    963  HD3 PRO A  65     -23.768 -17.156 -26.161  1.00 50.46           H  
ATOM    964  N   THR A  66     -19.362 -14.184 -26.033  1.00 50.88           N  
ATOM    965  H   THR A  66     -19.504 -13.957 -25.059  1.00 50.88           H  
ATOM    966  CA  THR A  66     -17.986 -14.056 -26.572  1.00 50.88           C  
ATOM    967  HA  THR A  66     -18.062 -13.616 -27.566  1.00 50.88           H  
ATOM    968  C   THR A  66     -17.318 -15.430 -26.769  1.00 50.88           C  
ATOM    969  CB  THR A  66     -17.147 -13.069 -25.745  1.00 50.88           C  
ATOM    970  HB  THR A  66     -16.938 -13.486 -24.760  1.00 50.88           H  
ATOM    971  O   THR A  66     -16.340 -15.788 -26.123  1.00 50.88           O  
ATOM    972  CG2 THR A  66     -15.844 -12.664 -26.438  1.00 50.88           C  
ATOM    973 HG21 THR A  66     -15.189 -13.528 -26.551  1.00 50.88           H  
ATOM    974 HG22 THR A  66     -15.321 -11.923 -25.834  1.00 50.88           H  
ATOM    975 HG23 THR A  66     -16.052 -12.242 -27.421  1.00 50.88           H  
ATOM    976  OG1 THR A  66     -17.889 -11.873 -25.607  1.00 50.88           O  
ATOM    977  HG1 THR A  66     -17.392 -11.301 -25.018  1.00 50.88           H  
ATOM    978  N   LEU A  67     -17.877 -16.191 -27.714  1.00 59.44           N  
ATOM    979  H   LEU A  67     -18.690 -15.781 -28.151  1.00 59.44           H  
ATOM    980  CA  LEU A  67     -17.645 -17.605 -28.021  1.00 59.44           C  
ATOM    981  HA  LEU A  67     -18.136 -18.233 -27.277  1.00 59.44           H  
ATOM    982  C   LEU A  67     -16.186 -18.049 -28.115  1.00 59.44           C  
ATOM    983  CB  LEU A  67     -18.226 -17.847 -29.426  1.00 59.44           C  
ATOM    984  HB2 LEU A  67     -17.831 -17.073 -30.083  1.00 59.44           H  
ATOM    985  HB3 LEU A  67     -17.850 -18.799 -29.802  1.00 59.44           H  
ATOM    986  O   LEU A  67     -15.892 -19.221 -27.928  1.00 59.44           O  
ATOM    987  CG  LEU A  67     -19.753 -17.867 -29.548  1.00 59.44           C  
ATOM    988  HG  LEU A  67     -20.178 -17.016 -29.015  1.00 59.44           H  
ATOM    989  CD1 LEU A  67     -20.134 -17.723 -31.027  1.00 59.44           C  
ATOM    990 HD11 LEU A  67     -19.268 -17.856 -31.676  1.00 59.44           H  
ATOM    991 HD12 LEU A  67     -20.517 -16.719 -31.205  1.00 59.44           H  
ATOM    992 HD13 LEU A  67     -20.887 -18.465 -31.291  1.00 59.44           H  
ATOM    993  CD2 LEU A  67     -20.365 -19.132 -28.940  1.00 59.44           C  
ATOM    994 HD21 LEU A  67     -19.974 -20.021 -29.436  1.00 59.44           H  
ATOM    995 HD22 LEU A  67     -20.120 -19.184 -27.880  1.00 59.44           H  
ATOM    996 HD23 LEU A  67     -21.449 -19.105 -29.047  1.00 59.44           H  
ATOM    997  N   VAL A  68     -15.295 -17.167 -28.546  1.00 63.94           N  
ATOM    998  H   VAL A  68     -15.583 -16.201 -28.622  1.00 63.94           H  
ATOM    999  CA  VAL A  68     -14.074 -17.589 -29.242  1.00 63.94           C  
ATOM   1000  HA  VAL A  68     -14.308 -18.486 -29.814  1.00 63.94           H  
ATOM   1001  C   VAL A  68     -12.957 -18.003 -28.277  1.00 63.94           C  
ATOM   1002  CB  VAL A  68     -13.668 -16.505 -30.251  1.00 63.94           C  
ATOM   1003  HB  VAL A  68     -13.265 -15.640 -29.725  1.00 63.94           H  
ATOM   1004  O   VAL A  68     -12.046 -18.732 -28.658  1.00 63.94           O  
ATOM   1005  CG1 VAL A  68     -12.633 -17.040 -31.225  1.00 63.94           C  
ATOM   1006 HG11 VAL A  68     -13.010 -17.954 -31.684  1.00 63.94           H  
ATOM   1007 HG12 VAL A  68     -12.463 -16.311 -32.018  1.00 63.94           H  
ATOM   1008 HG13 VAL A  68     -11.692 -17.227 -30.707  1.00 63.94           H  
ATOM   1009  CG2 VAL A  68     -14.877 -16.073 -31.104  1.00 63.94           C  
ATOM   1010 HG21 VAL A  68     -15.594 -15.512 -30.505  1.00 63.94           H  
ATOM   1011 HG22 VAL A  68     -14.547 -15.418 -31.910  1.00 63.94           H  
ATOM   1012 HG23 VAL A  68     -15.361 -16.946 -31.540  1.00 63.94           H  
ATOM   1013  N   PHE A  69     -13.084 -17.618 -27.005  1.00 53.50           N  
ATOM   1014  H   PHE A  69     -13.858 -17.013 -26.770  1.00 53.50           H  
ATOM   1015  CA  PHE A  69     -12.254 -18.121 -25.910  1.00 53.50           C  
ATOM   1016  HA  PHE A  69     -11.314 -18.490 -26.320  1.00 53.50           H  
ATOM   1017  C   PHE A  69     -12.906 -19.320 -25.190  1.00 53.50           C  
ATOM   1018  CB  PHE A  69     -11.917 -16.948 -24.975  1.00 53.50           C  
ATOM   1019  HB2 PHE A  69     -11.205 -17.292 -24.226  1.00 53.50           H  
ATOM   1020  HB3 PHE A  69     -12.825 -16.646 -24.452  1.00 53.50           H  
ATOM   1021  O   PHE A  69     -12.191 -20.211 -24.743  1.00 53.50           O  
ATOM   1022  CG  PHE A  69     -11.323 -15.740 -25.693  1.00 53.50           C  
ATOM   1023  CD1 PHE A  69     -10.094 -15.855 -26.373  1.00 53.50           C  
ATOM   1024  HD1 PHE A  69      -9.558 -16.792 -26.364  1.00 53.50           H  
ATOM   1025  CD2 PHE A  69     -12.022 -14.516 -25.731  1.00 53.50           C  
ATOM   1026  HD2 PHE A  69     -12.967 -14.418 -25.216  1.00 53.50           H  
ATOM   1027  CE1 PHE A  69      -9.574 -14.762 -27.093  1.00 53.50           C  
ATOM   1028  HE1 PHE A  69      -8.646 -14.857 -27.638  1.00 53.50           H  
ATOM   1029  CE2 PHE A  69     -11.498 -13.421 -26.443  1.00 53.50           C  
ATOM   1030  HE2 PHE A  69     -12.033 -12.483 -26.474  1.00 53.50           H  
ATOM   1031  CZ  PHE A  69     -10.276 -13.545 -27.128  1.00 53.50           C  
ATOM   1032  HZ  PHE A  69      -9.881 -12.712 -27.691  1.00 53.50           H  
ATOM   1033  N   ASP A  70     -14.246 -19.391 -25.151  1.00 57.58           N  
ATOM   1034  H   ASP A  70     -14.777 -18.605 -25.500  1.00 57.58           H  
ATOM   1035  CA  ASP A  70     -15.010 -20.529 -24.601  1.00 57.58           C  
ATOM   1036  HA  ASP A  70     -14.643 -20.769 -23.603  1.00 57.58           H  
ATOM   1037  C   ASP A  70     -14.902 -21.793 -25.480  1.00 57.58           C  
ATOM   1038  CB  ASP A  70     -16.508 -20.172 -24.517  1.00 57.58           C  
ATOM   1039  HB2 ASP A  70     -16.849 -19.885 -25.512  1.00 57.58           H  
ATOM   1040  HB3 ASP A  70     -17.054 -21.070 -24.229  1.00 57.58           H  
ATOM   1041  O   ASP A  70     -14.811 -22.916 -24.985  1.00 57.58           O  
ATOM   1042  CG  ASP A  70     -16.916 -19.065 -23.545  1.00 57.58           C  
ATOM   1043  OD1 ASP A  70     -16.189 -18.825 -22.558  1.00 57.58           O  
ATOM   1044  OD2 ASP A  70     -18.012 -18.504 -23.790  1.00 57.58           O  
ATOM   1045  N   TYR A  71     -14.927 -21.605 -26.802  1.00 69.26           N  
ATOM   1046  H   TYR A  71     -15.038 -20.653 -27.120  1.00 69.26           H  
ATOM   1047  CA  TYR A  71     -14.875 -22.642 -27.831  1.00 69.26           C  
ATOM   1048  HA  TYR A  71     -14.775 -23.619 -27.358  1.00 69.26           H  
ATOM   1049  C   TYR A  71     -13.636 -22.387 -28.700  1.00 69.26           C  
ATOM   1050  CB  TYR A  71     -16.184 -22.659 -28.642  1.00 69.26           C  
ATOM   1051  HB2 TYR A  71     -16.120 -23.465 -29.373  1.00 69.26           H  
ATOM   1052  HB3 TYR A  71     -16.286 -21.719 -29.185  1.00 69.26           H  
ATOM   1053  O   TYR A  71     -13.762 -21.876 -29.813  1.00 69.26           O  
ATOM   1054  CG  TYR A  71     -17.422 -22.867 -27.793  1.00 69.26           C  
ATOM   1055  CD1 TYR A  71     -17.856 -24.164 -27.457  1.00 69.26           C  
ATOM   1056  HD1 TYR A  71     -17.366 -25.027 -27.882  1.00 69.26           H  
ATOM   1057  CD2 TYR A  71     -18.066 -21.746 -27.242  1.00 69.26           C  
ATOM   1058  HD2 TYR A  71     -17.724 -20.754 -27.498  1.00 69.26           H  
ATOM   1059  CE1 TYR A  71     -18.890 -24.333 -26.513  1.00 69.26           C  
ATOM   1060  HE1 TYR A  71     -19.201 -25.323 -26.215  1.00 69.26           H  
ATOM   1061  CE2 TYR A  71     -19.063 -21.906 -26.268  1.00 69.26           C  
ATOM   1062  HE2 TYR A  71     -19.478 -21.036 -25.783  1.00 69.26           H  
ATOM   1063  OH  TYR A  71     -20.387 -23.343 -24.905  1.00 69.26           O  
ATOM   1064  HH  TYR A  71     -20.407 -22.542 -24.376  1.00 69.26           H  
ATOM   1065  CZ  TYR A  71     -19.459 -23.204 -25.886  1.00 69.26           C  
ATOM   1066  N   PRO A  72     -12.426 -22.701 -28.198  1.00 67.41           N  
ATOM   1067  CA  PRO A  72     -11.178 -22.161 -28.730  1.00 67.41           C  
ATOM   1068  HA  PRO A  72     -11.265 -21.077 -28.792  1.00 67.41           H  
ATOM   1069  C   PRO A  72     -10.789 -22.658 -30.124  1.00 67.41           C  
ATOM   1070  CB  PRO A  72     -10.105 -22.497 -27.685  1.00 67.41           C  
ATOM   1071  HB2 PRO A  72      -9.133 -22.710 -28.130  1.00 67.41           H  
ATOM   1072  HB3 PRO A  72     -10.023 -21.673 -26.976  1.00 67.41           H  
ATOM   1073  O   PRO A  72      -9.815 -22.146 -30.658  1.00 67.41           O  
ATOM   1074  CG  PRO A  72     -10.669 -23.722 -26.973  1.00 67.41           C  
ATOM   1075  HG2 PRO A  72     -10.480 -24.617 -27.566  1.00 67.41           H  
ATOM   1076  HG3 PRO A  72     -10.266 -23.829 -25.966  1.00 67.41           H  
ATOM   1077  CD  PRO A  72     -12.162 -23.415 -26.956  1.00 67.41           C  
ATOM   1078  HD2 PRO A  72     -12.383 -22.767 -26.108  1.00 67.41           H  
ATOM   1079  HD3 PRO A  72     -12.736 -24.339 -26.887  1.00 67.41           H  
ATOM   1080  N   THR A  73     -11.501 -23.612 -30.733  1.00 79.44           N  
ATOM   1081  H   THR A  73     -12.359 -23.917 -30.295  1.00 79.44           H  
ATOM   1082  CA  THR A  73     -11.224 -24.106 -32.095  1.00 79.44           C  
ATOM   1083  HA  THR A  73     -10.465 -23.464 -32.542  1.00 79.44           H  
ATOM   1084  C   THR A  73     -12.472 -24.046 -32.984  1.00 79.44           C  
ATOM   1085  CB  THR A  73     -10.663 -25.540 -32.103  1.00 79.44           C  
ATOM   1086  HB  THR A  73     -10.320 -25.771 -33.111  1.00 79.44           H  
ATOM   1087  O   THR A  73     -13.595 -24.147 -32.469  1.00 79.44           O  
ATOM   1088  CG2 THR A  73      -9.489 -25.745 -31.148  1.00 79.44           C  
ATOM   1089 HG21 THR A  73      -9.065 -26.739 -31.289  1.00 79.44           H  
ATOM   1090 HG22 THR A  73      -8.715 -25.009 -31.364  1.00 79.44           H  
ATOM   1091 HG23 THR A  73      -9.808 -25.631 -30.112  1.00 79.44           H  
ATOM   1092  OG1 THR A  73     -11.646 -26.491 -31.742  1.00 79.44           O  
ATOM   1093  HG1 THR A  73     -11.162 -27.243 -31.393  1.00 79.44           H  
ATOM   1094  N   PRO A  74     -12.321 -23.965 -34.323  1.00 80.61           N  
ATOM   1095  CA  PRO A  74     -13.455 -23.997 -35.245  1.00 80.61           C  
ATOM   1096  HA  PRO A  74     -14.042 -23.093 -35.084  1.00 80.61           H  
ATOM   1097  C   PRO A  74     -14.374 -25.206 -35.052  1.00 80.61           C  
ATOM   1098  CB  PRO A  74     -12.853 -23.970 -36.651  1.00 80.61           C  
ATOM   1099  HB2 PRO A  74     -13.487 -23.435 -37.357  1.00 80.61           H  
ATOM   1100  HB3 PRO A  74     -12.687 -24.990 -36.997  1.00 80.61           H  
ATOM   1101  O   PRO A  74     -15.592 -25.058 -35.128  1.00 80.61           O  
ATOM   1102  CG  PRO A  74     -11.511 -23.269 -36.455  1.00 80.61           C  
ATOM   1103  HG2 PRO A  74     -11.652 -22.189 -36.501  1.00 80.61           H  
ATOM   1104  HG3 PRO A  74     -10.778 -23.591 -37.195  1.00 80.61           H  
ATOM   1105  CD  PRO A  74     -11.088 -23.672 -35.045  1.00 80.61           C  
ATOM   1106  HD2 PRO A  74     -10.545 -22.846 -34.586  1.00 80.61           H  
ATOM   1107  HD3 PRO A  74     -10.455 -24.559 -35.087  1.00 80.61           H  
ATOM   1108  N   THR A  75     -13.818 -26.382 -34.739  1.00 77.19           N  
ATOM   1109  H   THR A  75     -12.809 -26.438 -34.727  1.00 77.19           H  
ATOM   1110  CA  THR A  75     -14.603 -27.595 -34.450  1.00 77.19           C  
ATOM   1111  HA  THR A  75     -15.299 -27.766 -35.271  1.00 77.19           H  
ATOM   1112  C   THR A  75     -15.449 -27.447 -33.188  1.00 77.19           C  
ATOM   1113  CB  THR A  75     -13.714 -28.843 -34.344  1.00 77.19           C  
ATOM   1114  HB  THR A  75     -13.029 -28.740 -33.503  1.00 77.19           H  
ATOM   1115  O   THR A  75     -16.652 -27.703 -33.235  1.00 77.19           O  
ATOM   1116  CG2 THR A  75     -14.521 -30.133 -34.193  1.00 77.19           C  
ATOM   1117 HG21 THR A  75     -15.057 -30.139 -33.243  1.00 77.19           H  
ATOM   1118 HG22 THR A  75     -15.237 -30.222 -35.010  1.00 77.19           H  
ATOM   1119 HG23 THR A  75     -13.848 -30.989 -34.216  1.00 77.19           H  
ATOM   1120  OG1 THR A  75     -12.974 -28.993 -35.528  1.00 77.19           O  
ATOM   1121  HG1 THR A  75     -12.304 -28.306 -35.535  1.00 77.19           H  
ATOM   1122  N   ALA A  76     -14.860 -26.992 -32.075  1.00 78.71           N  
ATOM   1123  H   ALA A  76     -13.889 -26.718 -32.107  1.00 78.71           H  
ATOM   1124  CA  ALA A  76     -15.590 -26.800 -30.819  1.00 78.71           C  
ATOM   1125  HA  ALA A  76     -16.017 -27.752 -30.505  1.00 78.71           H  
ATOM   1126  C   ALA A  76     -16.751 -25.804 -30.989  1.00 78.71           C  
ATOM   1127  CB  ALA A  76     -14.594 -26.327 -29.750  1.00 78.71           C  
ATOM   1128  HB1 ALA A  76     -15.112 -26.198 -28.799  1.00 78.71           H  
ATOM   1129  HB2 ALA A  76     -13.805 -27.068 -29.624  1.00 78.71           H  
ATOM   1130  HB3 ALA A  76     -14.148 -25.377 -30.043  1.00 78.71           H  
ATOM   1131  O   ALA A  76     -17.867 -26.037 -30.519  1.00 78.71           O  
ATOM   1132  N   LEU A  77     -16.501 -24.719 -31.724  1.00 82.01           N  
ATOM   1133  H   LEU A  77     -15.559 -24.577 -32.058  1.00 82.01           H  
ATOM   1134  CA  LEU A  77     -17.488 -23.680 -31.982  1.00 82.01           C  
ATOM   1135  HA  LEU A  77     -17.978 -23.448 -31.036  1.00 82.01           H  
ATOM   1136  C   LEU A  77     -18.589 -24.147 -32.955  1.00 82.01           C  
ATOM   1137  CB  LEU A  77     -16.700 -22.442 -32.440  1.00 82.01           C  
ATOM   1138  HB2 LEU A  77     -16.110 -22.700 -33.319  1.00 82.01           H  
ATOM   1139  HB3 LEU A  77     -15.997 -22.188 -31.646  1.00 82.01           H  
ATOM   1140  O   LEU A  77     -19.768 -23.859 -32.751  1.00 82.01           O  
ATOM   1141  CG  LEU A  77     -17.541 -21.198 -32.754  1.00 82.01           C  
ATOM   1142  HG  LEU A  77     -18.068 -21.342 -33.697  1.00 82.01           H  
ATOM   1143  CD1 LEU A  77     -18.567 -20.908 -31.664  1.00 82.01           C  
ATOM   1144 HD11 LEU A  77     -19.310 -21.703 -31.598  1.00 82.01           H  
ATOM   1145 HD12 LEU A  77     -18.063 -20.811 -30.702  1.00 82.01           H  
ATOM   1146 HD13 LEU A  77     -19.102 -19.993 -31.921  1.00 82.01           H  
ATOM   1147  CD2 LEU A  77     -16.623 -19.978 -32.871  1.00 82.01           C  
ATOM   1148 HD21 LEU A  77     -15.922 -20.121 -33.693  1.00 82.01           H  
ATOM   1149 HD22 LEU A  77     -17.208 -19.077 -33.058  1.00 82.01           H  
ATOM   1150 HD23 LEU A  77     -16.059 -19.843 -31.949  1.00 82.01           H  
ATOM   1151  N   ALA A  78     -18.246 -24.934 -33.973  1.00 81.72           N  
ATOM   1152  H   ALA A  78     -17.268 -25.138 -34.122  1.00 81.72           H  
ATOM   1153  CA  ALA A  78     -19.215 -25.490 -34.916  1.00 81.72           C  
ATOM   1154  HA  ALA A  78     -19.786 -24.675 -35.361  1.00 81.72           H  
ATOM   1155  C   ALA A  78     -20.211 -26.456 -34.260  1.00 81.72           C  
ATOM   1156  CB  ALA A  78     -18.433 -26.194 -36.015  1.00 81.72           C  
ATOM   1157  HB1 ALA A  78     -17.770 -25.465 -36.481  1.00 81.72           H  
ATOM   1158  HB2 ALA A  78     -17.837 -27.005 -35.597  1.00 81.72           H  
ATOM   1159  HB3 ALA A  78     -19.128 -26.604 -36.747  1.00 81.72           H  
ATOM   1160  O   ALA A  78     -21.416 -26.353 -34.509  1.00 81.72           O  
ATOM   1161  N   VAL A  79     -19.720 -27.345 -33.387  1.00 75.13           N  
ATOM   1162  H   VAL A  79     -18.719 -27.384 -33.258  1.00 75.13           H  
ATOM   1163  CA  VAL A  79     -20.561 -28.245 -32.582  1.00 75.13           C  
ATOM   1164  HA  VAL A  79     -21.149 -28.875 -33.249  1.00 75.13           H  
ATOM   1165  C   VAL A  79     -21.544 -27.426 -31.744  1.00 75.13           C  
ATOM   1166  CB  VAL A  79     -19.688 -29.165 -31.700  1.00 75.13           C  
ATOM   1167  HB  VAL A  79     -18.971 -28.557 -31.149  1.00 75.13           H  
ATOM   1168  O   VAL A  79     -22.749 -27.686 -31.785  1.00 75.13           O  
ATOM   1169  CG1 VAL A  79     -20.510 -29.975 -30.688  1.00 75.13           C  
ATOM   1170 HG11 VAL A  79     -20.985 -29.315 -29.962  1.00 75.13           H  
ATOM   1171 HG12 VAL A  79     -21.276 -30.553 -31.205  1.00 75.13           H  
ATOM   1172 HG13 VAL A  79     -19.857 -30.656 -30.143  1.00 75.13           H  
ATOM   1173  CG2 VAL A  79     -18.920 -30.168 -32.571  1.00 75.13           C  
ATOM   1174 HG21 VAL A  79     -19.613 -30.829 -33.091  1.00 75.13           H  
ATOM   1175 HG22 VAL A  79     -18.259 -30.770 -31.947  1.00 75.13           H  
ATOM   1176 HG23 VAL A  79     -18.312 -29.651 -33.313  1.00 75.13           H  
ATOM   1177  N   ARG A  80     -21.069 -26.363 -31.080  1.00 76.15           N  
ATOM   1178  H   ARG A  80     -20.072 -26.202 -31.092  1.00 76.15           H  
ATOM   1179  CA  ARG A  80     -21.911 -25.495 -30.244  1.00 76.15           C  
ATOM   1180  HA  ARG A  80     -22.378 -26.140 -29.501  1.00 76.15           H  
ATOM   1181  C   ARG A  80     -23.054 -24.822 -31.012  1.00 76.15           C  
ATOM   1182  CB  ARG A  80     -21.013 -24.461 -29.540  1.00 76.15           C  
ATOM   1183  HB2 ARG A  80     -20.529 -23.824 -30.281  1.00 76.15           H  
ATOM   1184  HB3 ARG A  80     -20.232 -24.990 -28.995  1.00 76.15           H  
ATOM   1185  O   ARG A  80     -24.177 -24.752 -30.514  1.00 76.15           O  
ATOM   1186  CG  ARG A  80     -21.777 -23.563 -28.557  1.00 76.15           C  
ATOM   1187  HG2 ARG A  80     -22.487 -22.936 -29.096  1.00 76.15           H  
ATOM   1188  HG3 ARG A  80     -21.065 -22.909 -28.053  1.00 76.15           H  
ATOM   1189  CD  ARG A  80     -22.526 -24.415 -27.528  1.00 76.15           C  
ATOM   1190  HD2 ARG A  80     -21.836 -25.128 -27.077  1.00 76.15           H  
ATOM   1191  HD3 ARG A  80     -23.314 -24.967 -28.040  1.00 76.15           H  
ATOM   1192  NE  ARG A  80     -23.148 -23.607 -26.476  1.00 76.15           N  
ATOM   1193  HE  ARG A  80     -22.794 -22.669 -26.348  1.00 76.15           H  
ATOM   1194  NH1 ARG A  80     -24.424 -25.315 -25.605  1.00 76.15           N  
ATOM   1195 HH11 ARG A  80     -24.064 -25.954 -26.300  1.00 76.15           H  
ATOM   1196 HH12 ARG A  80     -25.024 -25.705 -24.893  1.00 76.15           H  
ATOM   1197  NH2 ARG A  80     -24.481 -23.300 -24.665  1.00 76.15           N  
ATOM   1198 HH21 ARG A  80     -24.154 -22.346 -24.605  1.00 76.15           H  
ATOM   1199 HH22 ARG A  80     -25.116 -23.682 -23.979  1.00 76.15           H  
ATOM   1200  CZ  ARG A  80     -24.009 -24.081 -25.596  1.00 76.15           C  
ATOM   1201  N   LEU A  81     -22.808 -24.357 -32.238  1.00 78.19           N  
ATOM   1202  H   LEU A  81     -21.861 -24.418 -32.584  1.00 78.19           H  
ATOM   1203  CA  LEU A  81     -23.868 -23.815 -33.103  1.00 78.19           C  
ATOM   1204  HA  LEU A  81     -24.438 -23.072 -32.544  1.00 78.19           H  
ATOM   1205  C   LEU A  81     -24.870 -24.898 -33.546  1.00 78.19           C  
ATOM   1206  CB  LEU A  81     -23.237 -23.140 -34.331  1.00 78.19           C  
ATOM   1207  HB2 LEU A  81     -22.663 -23.892 -34.873  1.00 78.19           H  
ATOM   1208  HB3 LEU A  81     -24.040 -22.796 -34.983  1.00 78.19           H  
ATOM   1209  O   LEU A  81     -26.039 -24.597 -33.798  1.00 78.19           O  
ATOM   1210  CG  LEU A  81     -22.315 -21.947 -34.026  1.00 78.19           C  
ATOM   1211  HG  LEU A  81     -21.532 -22.250 -33.331  1.00 78.19           H  
ATOM   1212  CD1 LEU A  81     -21.655 -21.492 -35.323  1.00 78.19           C  
ATOM   1213 HD11 LEU A  81     -20.921 -20.720 -35.091  1.00 78.19           H  
ATOM   1214 HD12 LEU A  81     -21.134 -22.333 -35.781  1.00 78.19           H  
ATOM   1215 HD13 LEU A  81     -22.397 -21.098 -36.018  1.00 78.19           H  
ATOM   1216  CD2 LEU A  81     -23.049 -20.756 -33.414  1.00 78.19           C  
ATOM   1217 HD21 LEU A  81     -23.839 -20.405 -34.079  1.00 78.19           H  
ATOM   1218 HD22 LEU A  81     -23.477 -21.040 -32.453  1.00 78.19           H  
ATOM   1219 HD23 LEU A  81     -22.335 -19.950 -33.244  1.00 78.19           H  
ATOM   1220  N   GLY A  82     -24.427 -26.155 -33.639  1.00 71.32           N  
ATOM   1221  H   GLY A  82     -23.458 -26.335 -33.420  1.00 71.32           H  
ATOM   1222  CA  GLY A  82     -25.259 -27.304 -34.000  1.00 71.32           C  
ATOM   1223  HA2 GLY A  82     -24.613 -28.172 -34.131  1.00 71.32           H  
ATOM   1224  HA3 GLY A  82     -25.784 -27.103 -34.934  1.00 71.32           H  
ATOM   1225  C   GLY A  82     -26.294 -27.637 -32.929  1.00 71.32           C  
ATOM   1226  O   GLY A  82     -27.465 -27.840 -33.258  1.00 71.32           O  
ATOM   1227  N   GLU A  83     -25.875 -27.616 -31.661  1.00 70.13           N  
ATOM   1228  H   GLU A  83     -24.888 -27.481 -31.497  1.00 70.13           H  
ATOM   1229  CA  GLU A  83     -26.743 -27.791 -30.489  1.00 70.13           C  
ATOM   1230  HA  GLU A  83     -27.205 -28.778 -30.515  1.00 70.13           H  
ATOM   1231  C   GLU A  83     -27.860 -26.740 -30.453  1.00 70.13           C  
ATOM   1232  CB  GLU A  83     -25.916 -27.656 -29.199  1.00 70.13           C  
ATOM   1233  HB2 GLU A  83     -26.592 -27.734 -28.347  1.00 70.13           H  
ATOM   1234  HB3 GLU A  83     -25.468 -26.663 -29.183  1.00 70.13           H  
ATOM   1235  O   GLU A  83     -29.042 -27.076 -30.348  1.00 70.13           O  
ATOM   1236  CG  GLU A  83     -24.811 -28.708 -29.034  1.00 70.13           C  
ATOM   1237  HG2 GLU A  83     -24.140 -28.676 -29.892  1.00 70.13           H  
ATOM   1238  HG3 GLU A  83     -25.276 -29.693 -29.004  1.00 70.13           H  
ATOM   1239  CD  GLU A  83     -23.993 -28.472 -27.754  1.00 70.13           C  
ATOM   1240  OE1 GLU A  83     -23.566 -29.474 -27.147  1.00 70.13           O  
ATOM   1241  OE2 GLU A  83     -23.832 -27.291 -27.353  1.00 70.13           O  
ATOM   1242  N   LEU A  84     -27.485 -25.464 -30.592  1.00 67.91           N  
ATOM   1243  H   LEU A  84     -26.496 -25.280 -30.679  1.00 67.91           H  
ATOM   1244  CA  LEU A  84     -28.393 -24.317 -30.500  1.00 67.91           C  
ATOM   1245  HA  LEU A  84     -28.917 -24.356 -29.545  1.00 67.91           H  
ATOM   1246  C   LEU A  84     -29.483 -24.330 -31.589  1.00 67.91           C  
ATOM   1247  CB  LEU A  84     -27.541 -23.038 -30.562  1.00 67.91           C  
ATOM   1248  HB2 LEU A  84     -28.207 -22.187 -30.701  1.00 67.91           H  
ATOM   1249  HB3 LEU A  84     -26.894 -23.113 -31.437  1.00 67.91           H  
ATOM   1250  O   LEU A  84     -30.620 -23.951 -31.329  1.00 67.91           O  
ATOM   1251  CG  LEU A  84     -26.668 -22.765 -29.321  1.00 67.91           C  
ATOM   1252  HG  LEU A  84     -26.102 -23.659 -29.060  1.00 67.91           H  
ATOM   1253  CD1 LEU A  84     -25.681 -21.632 -29.608  1.00 67.91           C  
ATOM   1254 HD11 LEU A  84     -25.046 -21.465 -28.738  1.00 67.91           H  
ATOM   1255 HD12 LEU A  84     -25.046 -21.906 -30.450  1.00 67.91           H  
ATOM   1256 HD13 LEU A  84     -26.221 -20.714 -29.840  1.00 67.91           H  
ATOM   1257  CD2 LEU A  84     -27.508 -22.348 -28.111  1.00 67.91           C  
ATOM   1258 HD21 LEU A  84     -28.094 -21.461 -28.350  1.00 67.91           H  
ATOM   1259 HD22 LEU A  84     -28.180 -23.158 -27.826  1.00 67.91           H  
ATOM   1260 HD23 LEU A  84     -26.853 -22.130 -27.268  1.00 67.91           H  
ATOM   1261  N   PHE A  85     -29.184 -24.849 -32.785  1.00 61.53           N  
ATOM   1262  H   PHE A  85     -28.228 -25.131 -32.946  1.00 61.53           H  
ATOM   1263  CA  PHE A  85     -30.172 -25.041 -33.858  1.00 61.53           C  
ATOM   1264  HA  PHE A  85     -30.763 -24.128 -33.935  1.00 61.53           H  
ATOM   1265  C   PHE A  85     -31.177 -26.187 -33.614  1.00 61.53           C  
ATOM   1266  CB  PHE A  85     -29.432 -25.278 -35.188  1.00 61.53           C  
ATOM   1267  HB2 PHE A  85     -28.414 -25.611 -34.988  1.00 61.53           H  
ATOM   1268  HB3 PHE A  85     -29.912 -26.089 -35.736  1.00 61.53           H  
ATOM   1269  O   PHE A  85     -32.091 -26.383 -34.423  1.00 61.53           O  
ATOM   1270  CG  PHE A  85     -29.410 -24.089 -36.121  1.00 61.53           C  
ATOM   1271  CD1 PHE A  85     -30.616 -23.557 -36.618  1.00 61.53           C  
ATOM   1272  HD1 PHE A  85     -31.561 -23.960 -36.286  1.00 61.53           H  
ATOM   1273  CD2 PHE A  85     -28.182 -23.522 -36.501  1.00 61.53           C  
ATOM   1274  HD2 PHE A  85     -27.258 -23.898 -36.088  1.00 61.53           H  
ATOM   1275  CE1 PHE A  85     -30.593 -22.455 -37.492  1.00 61.53           C  
ATOM   1276  HE1 PHE A  85     -31.516 -21.990 -37.803  1.00 61.53           H  
ATOM   1277  CE2 PHE A  85     -28.161 -22.432 -37.385  1.00 61.53           C  
ATOM   1278  HE2 PHE A  85     -27.217 -21.973 -37.636  1.00 61.53           H  
ATOM   1279  CZ  PHE A  85     -29.363 -21.901 -37.883  1.00 61.53           C  
ATOM   1280  HZ  PHE A  85     -29.345 -21.026 -38.516  1.00 61.53           H  
ATOM   1281  N   GLY A  86     -30.984 -27.015 -32.584  1.00 51.59           N  
ATOM   1282  H   GLY A  86     -30.216 -26.832 -31.954  1.00 51.59           H  
ATOM   1283  CA  GLY A  86     -31.803 -28.204 -32.336  1.00 51.59           C  
ATOM   1284  HA2 GLY A  86     -31.235 -28.871 -31.687  1.00 51.59           H  
ATOM   1285  HA3 GLY A  86     -31.997 -28.722 -33.275  1.00 51.59           H  
ATOM   1286  C   GLY A  86     -33.146 -27.929 -31.650  1.00 51.59           C  
ATOM   1287  O   GLY A  86     -34.086 -28.706 -31.820  1.00 51.59           O  
ATOM   1288  N   THR A  87     -33.247 -26.846 -30.878  1.00 45.20           N  
ATOM   1289  H   THR A  87     -32.448 -26.235 -30.790  1.00 45.20           H  
ATOM   1290  CA  THR A  87     -34.338 -26.616 -29.913  1.00 45.20           C  
ATOM   1291  HA  THR A  87     -34.731 -27.583 -29.599  1.00 45.20           H  
ATOM   1292  C   THR A  87     -35.537 -25.846 -30.470  1.00 45.20           C  
ATOM   1293  CB  THR A  87     -33.799 -25.907 -28.656  1.00 45.20           C  
ATOM   1294  HB  THR A  87     -34.608 -25.376 -28.155  1.00 45.20           H  
ATOM   1295  O   THR A  87     -36.671 -26.239 -30.201  1.00 45.20           O  
ATOM   1296  CG2 THR A  87     -33.179 -26.900 -27.674  1.00 45.20           C  
ATOM   1297 HG21 THR A  87     -33.931 -27.622 -27.354  1.00 45.20           H  
ATOM   1298 HG22 THR A  87     -32.351 -27.425 -28.150  1.00 45.20           H  
ATOM   1299 HG23 THR A  87     -32.807 -26.366 -26.800  1.00 45.20           H  
ATOM   1300  OG1 THR A  87     -32.785 -25.000 -29.017  1.00 45.20           O  
ATOM   1301  HG1 THR A  87     -32.606 -24.403 -28.286  1.00 45.20           H  
ATOM   1302  N   GLU A  88     -35.329 -24.779 -31.247  1.00 38.77           N  
ATOM   1303  H   GLU A  88     -34.377 -24.473 -31.384  1.00 38.77           H  
ATOM   1304  CA  GLU A  88     -36.408 -23.832 -31.600  1.00 38.77           C  
ATOM   1305  HA  GLU A  88     -36.960 -23.571 -30.698  1.00 38.77           H  
ATOM   1306  C   GLU A  88     -37.443 -24.380 -32.602  1.00 38.77           C  
ATOM   1307  CB  GLU A  88     -35.797 -22.537 -32.160  1.00 38.77           C  
ATOM   1308  HB2 GLU A  88     -35.195 -22.778 -33.036  1.00 38.77           H  
ATOM   1309  HB3 GLU A  88     -36.609 -21.880 -32.469  1.00 38.77           H  
ATOM   1310  O   GLU A  88     -38.631 -24.070 -32.520  1.00 38.77           O  
ATOM   1311  CG  GLU A  88     -34.937 -21.792 -31.127  1.00 38.77           C  
ATOM   1312  HG2 GLU A  88     -34.052 -22.386 -30.899  1.00 38.77           H  
ATOM   1313  HG3 GLU A  88     -35.514 -21.681 -30.209  1.00 38.77           H  
ATOM   1314  CD  GLU A  88     -34.506 -20.412 -31.645  1.00 38.77           C  
ATOM   1315  OE1 GLU A  88     -34.649 -19.439 -30.871  1.00 38.77           O  
ATOM   1316  OE2 GLU A  88     -34.048 -20.354 -32.808  1.00 38.77           O  
ATOM   1317  N   VAL A  89     -37.020 -25.236 -33.539  1.00 36.71           N  
ATOM   1318  H   VAL A  89     -36.039 -25.474 -33.505  1.00 36.71           H  
ATOM   1319  CA  VAL A  89     -37.773 -25.566 -34.774  1.00 36.71           C  
ATOM   1320  HA  VAL A  89     -38.054 -24.621 -35.239  1.00 36.71           H  
ATOM   1321  C   VAL A  89     -39.094 -26.330 -34.531  1.00 36.71           C  
ATOM   1322  CB  VAL A  89     -36.852 -26.321 -35.770  1.00 36.71           C  
ATOM   1323  HB  VAL A  89     -36.673 -27.325 -35.388  1.00 36.71           H  
ATOM   1324  O   VAL A  89     -39.882 -26.521 -35.453  1.00 36.71           O  
ATOM   1325  CG1 VAL A  89     -37.430 -26.438 -37.191  1.00 36.71           C  
ATOM   1326 HG11 VAL A  89     -37.735 -25.456 -37.551  1.00 36.71           H  
ATOM   1327 HG12 VAL A  89     -36.688 -26.858 -37.871  1.00 36.71           H  
ATOM   1328 HG13 VAL A  89     -38.291 -27.106 -37.200  1.00 36.71           H  
ATOM   1329  CG2 VAL A  89     -35.485 -25.632 -35.938  1.00 36.71           C  
ATOM   1330 HG21 VAL A  89     -35.622 -24.606 -36.281  1.00 36.71           H  
ATOM   1331 HG22 VAL A  89     -34.933 -25.621 -34.998  1.00 36.71           H  
ATOM   1332 HG23 VAL A  89     -34.875 -26.181 -36.654  1.00 36.71           H  
ATOM   1333  N   ARG A  90     -39.377 -26.784 -33.302  1.00 34.05           N  
ATOM   1334  H   ARG A  90     -38.756 -26.494 -32.560  1.00 34.05           H  
ATOM   1335  CA  ARG A  90     -40.582 -27.576 -32.977  1.00 34.05           C  
ATOM   1336  HA  ARG A  90     -40.761 -28.287 -33.784  1.00 34.05           H  
ATOM   1337  C   ARG A  90     -41.892 -26.783 -32.886  1.00 34.05           C  
ATOM   1338  CB  ARG A  90     -40.366 -28.343 -31.661  1.00 34.05           C  
ATOM   1339  HB2 ARG A  90     -41.339 -28.594 -31.239  1.00 34.05           H  
ATOM   1340  HB3 ARG A  90     -39.848 -27.708 -30.943  1.00 34.05           H  
ATOM   1341  O   ARG A  90     -42.942 -27.418 -32.914  1.00 34.05           O  
ATOM   1342  CG  ARG A  90     -39.597 -29.653 -31.856  1.00 34.05           C  
ATOM   1343  HG2 ARG A  90     -38.573 -29.440 -32.165  1.00 34.05           H  
ATOM   1344  HG3 ARG A  90     -40.092 -30.251 -32.622  1.00 34.05           H  
ATOM   1345  CD  ARG A  90     -39.595 -30.427 -30.533  1.00 34.05           C  
ATOM   1346  HD2 ARG A  90     -39.020 -29.858 -29.803  1.00 34.05           H  
ATOM   1347  HD3 ARG A  90     -40.623 -30.514 -30.180  1.00 34.05           H  
ATOM   1348  NE  ARG A  90     -39.019 -31.776 -30.682  1.00 34.05           N  
ATOM   1349  HE  ARG A  90     -38.602 -31.991 -31.576  1.00 34.05           H  
ATOM   1350  NH1 ARG A  90     -39.414 -32.486 -28.535  1.00 34.05           N  
ATOM   1351 HH11 ARG A  90     -39.325 -33.182 -27.809  1.00 34.05           H  
ATOM   1352 HH12 ARG A  90     -39.801 -31.576 -28.326  1.00 34.05           H  
ATOM   1353  NH2 ARG A  90     -38.417 -33.860 -29.982  1.00 34.05           N  
ATOM   1354 HH21 ARG A  90     -38.341 -34.547 -29.245  1.00 34.05           H  
ATOM   1355 HH22 ARG A  90     -38.016 -34.046 -30.889  1.00 34.05           H  
ATOM   1356  CZ  ARG A  90     -38.955 -32.698 -29.737  1.00 34.05           C  
ATOM   1357  N   GLY A  91     -41.844 -25.463 -32.693  1.00 33.03           N  
ATOM   1358  H   GLY A  91     -40.939 -25.015 -32.712  1.00 33.03           H  
ATOM   1359  CA  GLY A  91     -43.000 -24.681 -32.230  1.00 33.03           C  
ATOM   1360  HA2 GLY A  91     -42.650 -23.696 -31.918  1.00 33.03           H  
ATOM   1361  HA3 GLY A  91     -43.436 -25.170 -31.359  1.00 33.03           H  
ATOM   1362  C   GLY A  91     -44.118 -24.476 -33.259  1.00 33.03           C  
ATOM   1363  O   GLY A  91     -45.229 -24.978 -33.092  1.00 33.03           O  
ATOM   1364  N   GLU A  92     -43.847 -23.689 -34.299  1.00 34.43           N  
ATOM   1365  H   GLU A  92     -42.913 -23.314 -34.394  1.00 34.43           H  
ATOM   1366  CA  GLU A  92     -44.881 -23.117 -35.172  1.00 34.43           C  
ATOM   1367  HA  GLU A  92     -45.771 -22.936 -34.568  1.00 34.43           H  
ATOM   1368  C   GLU A  92     -45.325 -24.072 -36.293  1.00 34.43           C  
ATOM   1369  CB  GLU A  92     -44.439 -21.743 -35.700  1.00 34.43           C  
ATOM   1370  HB2 GLU A  92     -43.518 -21.851 -36.273  1.00 34.43           H  
ATOM   1371  HB3 GLU A  92     -45.221 -21.362 -36.356  1.00 34.43           H  
ATOM   1372  O   GLU A  92     -45.006 -23.897 -37.469  1.00 34.43           O  
ATOM   1373  CG  GLU A  92     -44.224 -20.733 -34.561  1.00 34.43           C  
ATOM   1374  HG2 GLU A  92     -45.079 -20.785 -33.886  1.00 34.43           H  
ATOM   1375  HG3 GLU A  92     -43.334 -21.010 -33.996  1.00 34.43           H  
ATOM   1376  CD  GLU A  92     -44.072 -19.299 -35.086  1.00 34.43           C  
ATOM   1377  OE1 GLU A  92     -44.659 -18.394 -34.450  1.00 34.43           O  
ATOM   1378  OE2 GLU A  92     -43.392 -19.124 -36.121  1.00 34.43           O  
ATOM   1379  N   ALA A  93     -46.104 -25.095 -35.934  1.00 38.71           N  
ATOM   1380  H   ALA A  93     -46.275 -25.236 -34.949  1.00 38.71           H  
ATOM   1381  CA  ALA A  93     -46.815 -25.913 -36.913  1.00 38.71           C  
ATOM   1382  HA  ALA A  93     -46.083 -26.275 -37.635  1.00 38.71           H  
ATOM   1383  C   ALA A  93     -47.893 -25.064 -37.637  1.00 38.71           C  
ATOM   1384  CB  ALA A  93     -47.413 -27.132 -36.201  1.00 38.71           C  
ATOM   1385  HB1 ALA A  93     -46.619 -27.704 -35.722  1.00 38.71           H  
ATOM   1386  HB2 ALA A  93     -47.925 -27.764 -36.927  1.00 38.71           H  
ATOM   1387  HB3 ALA A  93     -48.127 -26.806 -35.445  1.00 38.71           H  
ATOM   1388  O   ALA A  93     -48.819 -24.578 -36.979  1.00 38.71           O  
ATOM   1389  N   PRO A  94     -47.820 -24.871 -38.972  1.00 40.66           N  
ATOM   1390  CA  PRO A  94     -48.735 -23.981 -39.685  1.00 40.66           C  
ATOM   1391  HA  PRO A  94     -48.712 -23.002 -39.206  1.00 40.66           H  
ATOM   1392  C   PRO A  94     -50.183 -24.497 -39.664  1.00 40.66           C  
ATOM   1393  CB  PRO A  94     -48.170 -23.842 -41.102  1.00 40.66           C  
ATOM   1394  HB2 PRO A  94     -48.953 -23.745 -41.853  1.00 40.66           H  
ATOM   1395  HB3 PRO A  94     -47.500 -22.983 -41.140  1.00 40.66           H  
ATOM   1396  O   PRO A  94     -50.446 -25.689 -39.828  1.00 40.66           O  
ATOM   1397  CG  PRO A  94     -47.360 -25.124 -41.289  1.00 40.66           C  
ATOM   1398  HG2 PRO A  94     -46.556 -24.994 -42.014  1.00 40.66           H  
ATOM   1399  HG3 PRO A  94     -48.023 -25.935 -41.590  1.00 40.66           H  
ATOM   1400  CD  PRO A  94     -46.820 -25.398 -39.887  1.00 40.66           C  
ATOM   1401  HD2 PRO A  94     -46.674 -26.469 -39.747  1.00 40.66           H  
ATOM   1402  HD3 PRO A  94     -45.880 -24.865 -39.743  1.00 40.66           H  
ATOM   1403  N   SER A  95     -51.133 -23.576 -39.475  1.00 48.50           N  
ATOM   1404  H   SER A  95     -50.835 -22.618 -39.356  1.00 48.50           H  
ATOM   1405  CA  SER A  95     -52.553 -23.897 -39.284  1.00 48.50           C  
ATOM   1406  HA  SER A  95     -52.629 -24.563 -38.424  1.00 48.50           H  
ATOM   1407  C   SER A  95     -53.181 -24.594 -40.494  1.00 48.50           C  
ATOM   1408  CB  SER A  95     -53.346 -22.627 -38.963  1.00 48.50           C  
ATOM   1409  HB2 SER A  95     -53.238 -21.916 -39.782  1.00 48.50           H  
ATOM   1410  HB3 SER A  95     -52.950 -22.180 -38.051  1.00 48.50           H  
ATOM   1411  O   SER A  95     -53.118 -24.099 -41.620  1.00 48.50           O  
ATOM   1412  OG  SER A  95     -54.720 -22.929 -38.782  1.00 48.50           O  
ATOM   1413  HG  SER A  95     -55.149 -22.140 -38.442  1.00 48.50           H  
ATOM   1414  N   ALA A  96     -53.890 -25.697 -40.234  1.00 55.73           N  
ATOM   1415  H   ALA A  96     -53.883 -26.046 -39.286  1.00 55.73           H  
ATOM   1416  CA  ALA A  96     -54.600 -26.478 -41.247  1.00 55.73           C  
ATOM   1417  HA  ALA A  96     -53.873 -26.831 -41.979  1.00 55.73           H  
ATOM   1418  C   ALA A  96     -55.674 -25.685 -42.022  1.00 55.73           C  
ATOM   1419  CB  ALA A  96     -55.219 -27.695 -40.545  1.00 55.73           C  
ATOM   1420  HB1 ALA A  96     -55.740 -28.310 -41.278  1.00 55.73           H  
ATOM   1421  HB2 ALA A  96     -54.434 -28.292 -40.079  1.00 55.73           H  
ATOM   1422  HB3 ALA A  96     -55.929 -27.369 -39.785  1.00 55.73           H  
ATOM   1423  O   ALA A  96     -56.029 -26.077 -43.132  1.00 55.73           O  
ATOM   1424  N   LEU A  97     -56.179 -24.573 -41.468  1.00 60.78           N  
ATOM   1425  H   LEU A  97     -55.803 -24.272 -40.580  1.00 60.78           H  
ATOM   1426  CA  LEU A  97     -57.202 -23.742 -42.116  1.00 60.78           C  
ATOM   1427  HA  LEU A  97     -58.033 -24.380 -42.418  1.00 60.78           H  
ATOM   1428  C   LEU A  97     -56.694 -23.086 -43.409  1.00 60.78           C  
ATOM   1429  CB  LEU A  97     -57.717 -22.683 -41.123  1.00 60.78           C  
ATOM   1430  HB2 LEU A  97     -58.317 -21.956 -41.671  1.00 60.78           H  
ATOM   1431  HB3 LEU A  97     -56.861 -22.152 -40.707  1.00 60.78           H  
ATOM   1432  O   LEU A  97     -57.403 -23.107 -44.408  1.00 60.78           O  
ATOM   1433  CG  LEU A  97     -58.573 -23.251 -39.975  1.00 60.78           C  
ATOM   1434  HG  LEU A  97     -58.036 -24.063 -39.486  1.00 60.78           H  
ATOM   1435  CD1 LEU A  97     -58.836 -22.162 -38.935  1.00 60.78           C  
ATOM   1436 HD11 LEU A  97     -59.430 -22.567 -38.116  1.00 60.78           H  
ATOM   1437 HD12 LEU A  97     -59.374 -21.332 -39.394  1.00 60.78           H  
ATOM   1438 HD13 LEU A  97     -57.890 -21.797 -38.535  1.00 60.78           H  
ATOM   1439  CD2 LEU A  97     -59.929 -23.771 -40.463  1.00 60.78           C  
ATOM   1440 HD21 LEU A  97     -60.464 -22.981 -40.989  1.00 60.78           H  
ATOM   1441 HD22 LEU A  97     -59.789 -24.615 -41.139  1.00 60.78           H  
ATOM   1442 HD23 LEU A  97     -60.524 -24.106 -39.614  1.00 60.78           H  
ATOM   1443  N   ALA A  98     -55.449 -22.600 -43.436  1.00 56.78           N  
ATOM   1444  H   ALA A  98     -54.865 -22.699 -42.618  1.00 56.78           H  
ATOM   1445  CA  ALA A  98     -54.892 -21.905 -44.604  1.00 56.78           C  
ATOM   1446  HA  ALA A  98     -55.562 -21.088 -44.873  1.00 56.78           H  
ATOM   1447  C   ALA A  98     -54.761 -22.806 -45.854  1.00 56.78           C  
ATOM   1448  CB  ALA A  98     -53.540 -21.311 -44.192  1.00 56.78           C  
ATOM   1449  HB1 ALA A  98     -53.119 -20.756 -45.031  1.00 56.78           H  
ATOM   1450  HB2 ALA A  98     -53.675 -20.628 -43.354  1.00 56.78           H  
ATOM   1451  HB3 ALA A  98     -52.851 -22.107 -43.907  1.00 56.78           H  
ATOM   1452  O   ALA A  98     -54.645 -22.314 -46.975  1.00 56.78           O  
ATOM   1453  N   GLY A  99     -54.797 -24.134 -45.679  1.00 57.41           N  
ATOM   1454  H   GLY A  99     -54.925 -24.482 -44.739  1.00 57.41           H  
ATOM   1455  CA  GLY A  99     -54.821 -25.095 -46.784  1.00 57.41           C  
ATOM   1456  HA2 GLY A  99     -54.558 -26.079 -46.394  1.00 57.41           H  
ATOM   1457  HA3 GLY A  99     -54.079 -24.808 -47.529  1.00 57.41           H  
ATOM   1458  C   GLY A  99     -56.180 -25.221 -47.489  1.00 57.41           C  
ATOM   1459  O   GLY A  99     -56.225 -25.729 -48.608  1.00 57.41           O  
ATOM   1460  N   LEU A 100     -57.278 -24.770 -46.867  1.00 62.84           N  
ATOM   1461  H   LEU A 100     -57.174 -24.307 -45.976  1.00 62.84           H  
ATOM   1462  CA  LEU A 100     -58.621 -24.796 -47.464  1.00 62.84           C  
ATOM   1463  HA  LEU A 100     -58.719 -25.694 -48.073  1.00 62.84           H  
ATOM   1464  C   LEU A 100     -58.846 -23.618 -48.420  1.00 62.84           C  
ATOM   1465  CB  LEU A 100     -59.684 -24.839 -46.349  1.00 62.84           C  
ATOM   1466  HB2 LEU A 100     -59.374 -24.190 -45.531  1.00 62.84           H  
ATOM   1467  HB3 LEU A 100     -60.623 -24.436 -46.729  1.00 62.84           H  
ATOM   1468  O   LEU A 100     -59.336 -23.832 -49.527  1.00 62.84           O  
ATOM   1469  CG  LEU A 100     -59.934 -26.265 -45.828  1.00 62.84           C  
ATOM   1470  HG  LEU A 100     -58.995 -26.819 -45.804  1.00 62.84           H  
ATOM   1471  CD1 LEU A 100     -60.505 -26.246 -44.410  1.00 62.84           C  
ATOM   1472 HD11 LEU A 100     -59.788 -25.764 -43.745  1.00 62.84           H  
ATOM   1473 HD12 LEU A 100     -60.680 -27.265 -44.064  1.00 62.84           H  
ATOM   1474 HD13 LEU A 100     -61.438 -25.682 -44.394  1.00 62.84           H  
ATOM   1475  CD2 LEU A 100     -60.929 -27.006 -46.729  1.00 62.84           C  
ATOM   1476 HD21 LEU A 100     -61.885 -26.481 -46.736  1.00 62.84           H  
ATOM   1477 HD22 LEU A 100     -60.543 -27.047 -47.747  1.00 62.84           H  
ATOM   1478 HD23 LEU A 100     -61.073 -28.022 -46.362  1.00 62.84           H  
ATOM   1479  N   ASP A 101     -58.428 -22.409 -48.041  1.00 60.27           N  
ATOM   1480  H   ASP A 101     -58.140 -22.283 -47.082  1.00 60.27           H  
ATOM   1481  CA  ASP A 101     -58.641 -21.190 -48.839  1.00 60.27           C  
ATOM   1482  HA  ASP A 101     -59.712 -21.030 -48.964  1.00 60.27           H  
ATOM   1483  C   ASP A 101     -57.997 -21.299 -50.236  1.00 60.27           C  
ATOM   1484  CB  ASP A 101     -58.050 -19.977 -48.093  1.00 60.27           C  
ATOM   1485  HB2 ASP A 101     -56.965 -20.082 -48.067  1.00 60.27           H  
ATOM   1486  HB3 ASP A 101     -58.280 -19.076 -48.661  1.00 60.27           H  
ATOM   1487  O   ASP A 101     -58.602 -20.968 -51.259  1.00 60.27           O  
ATOM   1488  CG  ASP A 101     -58.553 -19.787 -46.655  1.00 60.27           C  
ATOM   1489  OD1 ASP A 101     -59.680 -20.232 -46.349  1.00 60.27           O  
ATOM   1490  OD2 ASP A 101     -57.776 -19.216 -45.857  1.00 60.27           O  
ATOM   1491  N   ALA A 102     -56.774 -21.840 -50.295  1.00 62.11           N  
ATOM   1492  H   ALA A 102     -56.330 -22.082 -49.421  1.00 62.11           H  
ATOM   1493  CA  ALA A 102     -56.042 -22.062 -51.543  1.00 62.11           C  
ATOM   1494  HA  ALA A 102     -56.006 -21.123 -52.095  1.00 62.11           H  
ATOM   1495  C   ALA A 102     -56.710 -23.107 -52.457  1.00 62.11           C  
ATOM   1496  CB  ALA A 102     -54.611 -22.475 -51.180  1.00 62.11           C  
ATOM   1497  HB1 ALA A 102     -54.028 -22.610 -52.092  1.00 62.11           H  
ATOM   1498  HB2 ALA A 102     -54.145 -21.700 -50.572  1.00 62.11           H  
ATOM   1499  HB3 ALA A 102     -54.622 -23.411 -50.620  1.00 62.11           H  
ATOM   1500  O   ALA A 102     -56.618 -23.010 -53.682  1.00 62.11           O  
ATOM   1501  N   LEU A 103     -57.398 -24.096 -51.874  1.00 62.99           N  
ATOM   1502  H   LEU A 103     -57.499 -24.074 -50.869  1.00 62.99           H  
ATOM   1503  CA  LEU A 103     -58.169 -25.089 -52.619  1.00 62.99           C  
ATOM   1504  HA  LEU A 103     -57.557 -25.450 -53.446  1.00 62.99           H  
ATOM   1505  C   LEU A 103     -59.430 -24.454 -53.218  1.00 62.99           C  
ATOM   1506  CB  LEU A 103     -58.491 -26.264 -51.676  1.00 62.99           C  
ATOM   1507  HB2 LEU A 103     -59.110 -25.891 -50.860  1.00 62.99           H  
ATOM   1508  HB3 LEU A 103     -57.561 -26.631 -51.241  1.00 62.99           H  
ATOM   1509  O   LEU A 103     -59.718 -24.674 -54.393  1.00 62.99           O  
ATOM   1510  CG  LEU A 103     -59.237 -27.441 -52.326  1.00 62.99           C  
ATOM   1511  HG  LEU A 103     -60.140 -27.084 -52.822  1.00 62.99           H  
ATOM   1512  CD1 LEU A 103     -58.369 -28.189 -53.342  1.00 62.99           C  
ATOM   1513 HD11 LEU A 103     -58.917 -29.045 -53.735  1.00 62.99           H  
ATOM   1514 HD12 LEU A 103     -57.447 -28.526 -52.868  1.00 62.99           H  
ATOM   1515 HD13 LEU A 103     -58.127 -27.525 -54.171  1.00 62.99           H  
ATOM   1516  CD2 LEU A 103     -59.650 -28.427 -51.231  1.00 62.99           C  
ATOM   1517 HD21 LEU A 103     -58.767 -28.781 -50.698  1.00 62.99           H  
ATOM   1518 HD22 LEU A 103     -60.316 -27.927 -50.528  1.00 62.99           H  
ATOM   1519 HD23 LEU A 103     -60.175 -29.274 -51.672  1.00 62.99           H  
ATOM   1520  N   GLU A 104     -60.153 -23.642 -52.440  1.00 68.25           N  
ATOM   1521  H   GLU A 104     -59.849 -23.486 -51.489  1.00 68.25           H  
ATOM   1522  CA  GLU A 104     -61.381 -22.973 -52.886  1.00 68.25           C  
ATOM   1523  HA  GLU A 104     -62.051 -23.736 -53.282  1.00 68.25           H  
ATOM   1524  C   GLU A 104     -61.113 -21.982 -54.031  1.00 68.25           C  
ATOM   1525  CB  GLU A 104     -62.085 -22.316 -51.683  1.00 68.25           C  
ATOM   1526  HB2 GLU A 104     -61.490 -21.480 -51.316  1.00 68.25           H  
ATOM   1527  HB3 GLU A 104     -62.176 -23.057 -50.889  1.00 68.25           H  
ATOM   1528  O   GLU A 104     -61.841 -21.981 -55.027  1.00 68.25           O  
ATOM   1529  CG  GLU A 104     -63.494 -21.832 -52.059  1.00 68.25           C  
ATOM   1530  HG2 GLU A 104     -63.412 -20.987 -52.743  1.00 68.25           H  
ATOM   1531  HG3 GLU A 104     -64.006 -22.635 -52.590  1.00 68.25           H  
ATOM   1532  CD  GLU A 104     -64.333 -21.417 -50.840  1.00 68.25           C  
ATOM   1533  OE1 GLU A 104     -65.425 -22.009 -50.666  1.00 68.25           O  
ATOM   1534  OE2 GLU A 104     -63.910 -20.484 -50.125  1.00 68.25           O  
ATOM   1535  N   ALA A 105     -60.011 -21.227 -53.962  1.00 62.19           N  
ATOM   1536  H   ALA A 105     -59.476 -21.247 -53.106  1.00 62.19           H  
ATOM   1537  CA  ALA A 105     -59.584 -20.317 -55.027  1.00 62.19           C  
ATOM   1538  HA  ALA A 105     -60.403 -19.628 -55.235  1.00 62.19           H  
ATOM   1539  C   ALA A 105     -59.235 -21.023 -56.356  1.00 62.19           C  
ATOM   1540  CB  ALA A 105     -58.394 -19.505 -54.503  1.00 62.19           C  
ATOM   1541  HB1 ALA A 105     -58.677 -18.981 -53.590  1.00 62.19           H  
ATOM   1542  HB2 ALA A 105     -57.558 -20.171 -54.285  1.00 62.19           H  
ATOM   1543  HB3 ALA A 105     -58.087 -18.777 -55.253  1.00 62.19           H  
ATOM   1544  O   ALA A 105     -59.362 -20.414 -57.418  1.00 62.19           O  
ATOM   1545  N   ALA A 106     -58.825 -22.298 -56.320  1.00 65.28           N  
ATOM   1546  H   ALA A 106     -58.728 -22.739 -55.416  1.00 65.28           H  
ATOM   1547  CA  ALA A 106     -58.479 -23.081 -57.509  1.00 65.28           C  
ATOM   1548  HA  ALA A 106     -58.045 -22.412 -58.253  1.00 65.28           H  
ATOM   1549  C   ALA A 106     -59.691 -23.767 -58.179  1.00 65.28           C  
ATOM   1550  CB  ALA A 106     -57.400 -24.094 -57.109  1.00 65.28           C  
ATOM   1551  HB1 ALA A 106     -57.798 -24.794 -56.374  1.00 65.28           H  
ATOM   1552  HB2 ALA A 106     -57.072 -24.646 -57.991  1.00 65.28           H  
ATOM   1553  HB3 ALA A 106     -56.545 -23.573 -56.678  1.00 65.28           H  
ATOM   1554  O   ALA A 106     -59.649 -24.060 -59.376  1.00 65.28           O  
ATOM   1555  N   LEU A 107     -60.791 -23.998 -57.446  1.00 69.47           N  
ATOM   1556  H   LEU A 107     -60.772 -23.713 -56.477  1.00 69.47           H  
ATOM   1557  CA  LEU A 107     -62.007 -24.657 -57.959  1.00 69.47           C  
ATOM   1558  HA  LEU A 107     -61.743 -25.686 -58.203  1.00 69.47           H  
ATOM   1559  C   LEU A 107     -62.596 -24.062 -59.261  1.00 69.47           C  
ATOM   1560  CB  LEU A 107     -63.108 -24.671 -56.876  1.00 69.47           C  
ATOM   1561  HB2 LEU A 107     -64.044 -24.979 -57.342  1.00 69.47           H  
ATOM   1562  HB3 LEU A 107     -63.251 -23.656 -56.507  1.00 69.47           H  
ATOM   1563  O   LEU A 107     -63.087 -24.849 -60.079  1.00 69.47           O  
ATOM   1564  CG  LEU A 107     -62.861 -25.598 -55.676  1.00 69.47           C  
ATOM   1565  HG  LEU A 107     -61.915 -25.337 -55.201  1.00 69.47           H  
ATOM   1566  CD1 LEU A 107     -63.979 -25.425 -54.648  1.00 69.47           C  
ATOM   1567 HD11 LEU A 107     -64.935 -25.739 -55.066  1.00 69.47           H  
ATOM   1568 HD12 LEU A 107     -63.755 -26.013 -53.758  1.00 69.47           H  
ATOM   1569 HD13 LEU A 107     -64.045 -24.377 -54.354  1.00 69.47           H  
ATOM   1570  CD2 LEU A 107     -62.825 -27.074 -56.078  1.00 69.47           C  
ATOM   1571 HD21 LEU A 107     -62.716 -27.685 -55.182  1.00 69.47           H  
ATOM   1572 HD22 LEU A 107     -63.741 -27.347 -56.603  1.00 69.47           H  
ATOM   1573 HD23 LEU A 107     -61.961 -27.253 -56.717  1.00 69.47           H  
ATOM   1574  N   PRO A 108     -62.594 -22.731 -59.507  1.00 67.99           N  
ATOM   1575  CA  PRO A 108     -63.218 -22.159 -60.700  1.00 67.99           C  
ATOM   1576  HA  PRO A 108     -64.266 -22.459 -60.714  1.00 67.99           H  
ATOM   1577  C   PRO A 108     -62.565 -22.600 -62.013  1.00 67.99           C  
ATOM   1578  CB  PRO A 108     -63.138 -20.637 -60.529  1.00 67.99           C  
ATOM   1579  HB2 PRO A 108     -62.230 -20.251 -60.990  1.00 67.99           H  
ATOM   1580  HB3 PRO A 108     -64.015 -20.138 -60.942  1.00 67.99           H  
ATOM   1581  O   PRO A 108     -63.278 -22.809 -62.996  1.00 67.99           O  
ATOM   1582  CG  PRO A 108     -63.045 -20.452 -59.017  1.00 67.99           C  
ATOM   1583  HG2 PRO A 108     -64.036 -20.524 -58.568  1.00 67.99           H  
ATOM   1584  HG3 PRO A 108     -62.562 -19.512 -58.749  1.00 67.99           H  
ATOM   1585  CD  PRO A 108     -62.204 -21.654 -58.609  1.00 67.99           C  
ATOM   1586  HD2 PRO A 108     -61.150 -21.428 -58.768  1.00 67.99           H  
ATOM   1587  HD3 PRO A 108     -62.388 -21.891 -57.561  1.00 67.99           H  
ATOM   1588  N   GLU A 109     -61.241 -22.774 -62.041  1.00 64.14           N  
ATOM   1589  H   GLU A 109     -60.707 -22.633 -61.196  1.00 64.14           H  
ATOM   1590  CA  GLU A 109     -60.498 -23.091 -63.271  1.00 64.14           C  
ATOM   1591  HA  GLU A 109     -61.018 -22.633 -64.114  1.00 64.14           H  
ATOM   1592  C   GLU A 109     -60.451 -24.592 -63.594  1.00 64.14           C  
ATOM   1593  CB  GLU A 109     -59.092 -22.468 -63.243  1.00 64.14           C  
ATOM   1594  HB2 GLU A 109     -58.515 -22.890 -62.421  1.00 64.14           H  
ATOM   1595  HB3 GLU A 109     -58.601 -22.721 -64.183  1.00 64.14           H  
ATOM   1596  O   GLU A 109     -60.072 -24.968 -64.703  1.00 64.14           O  
ATOM   1597  CG  GLU A 109     -59.148 -20.935 -63.109  1.00 64.14           C  
ATOM   1598  HG2 GLU A 109     -60.018 -20.573 -63.658  1.00 64.14           H  
ATOM   1599  HG3 GLU A 109     -59.291 -20.674 -62.060  1.00 64.14           H  
ATOM   1600  CD  GLU A 109     -57.900 -20.222 -63.660  1.00 64.14           C  
ATOM   1601  OE1 GLU A 109     -58.062 -19.054 -64.082  1.00 64.14           O  
ATOM   1602  OE2 GLU A 109     -56.815 -20.844 -63.694  1.00 64.14           O  
ATOM   1603  N   VAL A 110     -60.899 -25.459 -62.675  1.00 67.64           N  
ATOM   1604  H   VAL A 110     -61.188 -25.089 -61.781  1.00 67.64           H  
ATOM   1605  CA  VAL A 110     -60.911 -26.919 -62.876  1.00 67.64           C  
ATOM   1606  HA  VAL A 110     -59.873 -27.237 -62.973  1.00 67.64           H  
ATOM   1607  C   VAL A 110     -61.701 -27.277 -64.147  1.00 67.64           C  
ATOM   1608  CB  VAL A 110     -61.488 -27.665 -61.659  1.00 67.64           C  
ATOM   1609  HB  VAL A 110     -62.514 -27.338 -61.490  1.00 67.64           H  
ATOM   1610  O   VAL A 110     -62.894 -26.937 -64.228  1.00 67.64           O  
ATOM   1611  CG1 VAL A 110     -61.486 -29.188 -61.882  1.00 67.64           C  
ATOM   1612 HG11 VAL A 110     -61.928 -29.693 -61.023  1.00 67.64           H  
ATOM   1613 HG12 VAL A 110     -62.072 -29.458 -62.760  1.00 67.64           H  
ATOM   1614 HG13 VAL A 110     -60.466 -29.545 -62.021  1.00 67.64           H  
ATOM   1615  CG2 VAL A 110     -60.660 -27.372 -60.402  1.00 67.64           C  
ATOM   1616 HG21 VAL A 110     -59.649 -27.764 -60.512  1.00 67.64           H  
ATOM   1617 HG22 VAL A 110     -60.598 -26.297 -60.229  1.00 67.64           H  
ATOM   1618 HG23 VAL A 110     -61.134 -27.815 -59.526  1.00 67.64           H  
ATOM   1619  N   PRO A 111     -61.096 -27.985 -65.126  1.00 73.08           N  
ATOM   1620  CA  PRO A 111     -61.749 -28.343 -66.381  1.00 73.08           C  
ATOM   1621  HA  PRO A 111     -61.973 -27.420 -66.916  1.00 73.08           H  
ATOM   1622  C   PRO A 111     -63.035 -29.145 -66.177  1.00 73.08           C  
ATOM   1623  CB  PRO A 111     -60.717 -29.147 -67.180  1.00 73.08           C  
ATOM   1624  HB2 PRO A 111     -60.793 -30.207 -66.938  1.00 73.08           H  
ATOM   1625  HB3 PRO A 111     -60.822 -28.993 -68.254  1.00 73.08           H  
ATOM   1626  O   PRO A 111     -63.114 -30.026 -65.321  1.00 73.08           O  
ATOM   1627  CG  PRO A 111     -59.385 -28.616 -66.661  1.00 73.08           C  
ATOM   1628  HG2 PRO A 111     -59.141 -27.676 -67.156  1.00 73.08           H  
ATOM   1629  HG3 PRO A 111     -58.581 -29.341 -66.785  1.00 73.08           H  
ATOM   1630  CD  PRO A 111     -59.685 -28.357 -65.188  1.00 73.08           C  
ATOM   1631  HD2 PRO A 111     -59.520 -29.267 -64.611  1.00 73.08           H  
ATOM   1632  HD3 PRO A 111     -59.035 -27.558 -64.831  1.00 73.08           H  
ATOM   1633  N   ALA A 112     -64.049 -28.891 -67.010  1.00 73.35           N  
ATOM   1634  H   ALA A 112     -63.929 -28.160 -67.697  1.00 73.35           H  
ATOM   1635  CA  ALA A 112     -65.365 -29.525 -66.883  1.00 73.35           C  
ATOM   1636  HA  ALA A 112     -65.784 -29.248 -65.916  1.00 73.35           H  
ATOM   1637  C   ALA A 112     -65.324 -31.069 -66.922  1.00 73.35           C  
ATOM   1638  CB  ALA A 112     -66.273 -28.965 -67.984  1.00 73.35           C  
ATOM   1639  HB1 ALA A 112     -67.273 -29.387 -67.876  1.00 73.35           H  
ATOM   1640  HB2 ALA A 112     -65.880 -29.232 -68.965  1.00 73.35           H  
ATOM   1641  HB3 ALA A 112     -66.337 -27.881 -67.899  1.00 73.35           H  
ATOM   1642  O   ALA A 112     -66.169 -31.709 -66.306  1.00 73.35           O  
ATOM   1643  N   THR A 113     -64.330 -31.651 -67.599  1.00 68.12           N  
ATOM   1644  H   THR A 113     -63.641 -31.064 -68.047  1.00 68.12           H  
ATOM   1645  CA  THR A 113     -64.065 -33.099 -67.659  1.00 68.12           C  
ATOM   1646  HA  THR A 113     -64.989 -33.630 -67.888  1.00 68.12           H  
ATOM   1647  C   THR A 113     -63.531 -33.693 -66.356  1.00 68.12           C  
ATOM   1648  CB  THR A 113     -63.032 -33.388 -68.761  1.00 68.12           C  
ATOM   1649  HB  THR A 113     -62.633 -34.395 -68.648  1.00 68.12           H  
ATOM   1650  O   THR A 113     -63.718 -34.879 -66.119  1.00 68.12           O  
ATOM   1651  CG2 THR A 113     -63.659 -33.265 -70.150  1.00 68.12           C  
ATOM   1652 HG21 THR A 113     -64.036 -32.254 -70.307  1.00 68.12           H  
ATOM   1653 HG22 THR A 113     -62.906 -33.489 -70.905  1.00 68.12           H  
ATOM   1654 HG23 THR A 113     -64.479 -33.978 -70.244  1.00 68.12           H  
ATOM   1655  OG1 THR A 113     -61.977 -32.445 -68.713  1.00 68.12           O  
ATOM   1656  HG1 THR A 113     -61.267 -32.812 -68.180  1.00 68.12           H  
ATOM   1657  N   GLU A 114     -62.870 -32.893 -65.519  1.00 72.94           N  
ATOM   1658  H   GLU A 114     -62.766 -31.919 -65.763  1.00 72.94           H  
ATOM   1659  CA  GLU A 114     -62.229 -33.338 -64.272  1.00 72.94           C  
ATOM   1660  HA  GLU A 114     -62.126 -34.424 -64.270  1.00 72.94           H  
ATOM   1661  C   GLU A 114     -63.056 -32.974 -63.033  1.00 72.94           C  
ATOM   1662  CB  GLU A 114     -60.821 -32.734 -64.185  1.00 72.94           C  
ATOM   1663  HB2 GLU A 114     -60.889 -31.654 -64.315  1.00 72.94           H  
ATOM   1664  HB3 GLU A 114     -60.408 -32.942 -63.198  1.00 72.94           H  
ATOM   1665  O   GLU A 114     -62.952 -33.639 -62.003  1.00 72.94           O  
ATOM   1666  CG  GLU A 114     -59.889 -33.333 -65.251  1.00 72.94           C  
ATOM   1667  HG2 GLU A 114     -59.761 -34.396 -65.048  1.00 72.94           H  
ATOM   1668  HG3 GLU A 114     -60.357 -33.234 -66.230  1.00 72.94           H  
ATOM   1669  CD  GLU A 114     -58.514 -32.654 -65.303  1.00 72.94           C  
ATOM   1670  OE1 GLU A 114     -57.854 -32.820 -66.354  1.00 72.94           O  
ATOM   1671  OE2 GLU A 114     -58.154 -31.949 -64.334  1.00 72.94           O  
ATOM   1672  N   ARG A 115     -63.939 -31.966 -63.132  1.00 72.53           N  
ATOM   1673  H   ARG A 115     -63.929 -31.436 -63.993  1.00 72.53           H  
ATOM   1674  CA  ARG A 115     -64.837 -31.547 -62.040  1.00 72.53           C  
ATOM   1675  HA  ARG A 115     -64.234 -31.155 -61.220  1.00 72.53           H  
ATOM   1676  C   ARG A 115     -65.646 -32.695 -61.443  1.00 72.53           C  
ATOM   1677  CB  ARG A 115     -65.811 -30.463 -62.522  1.00 72.53           C  
ATOM   1678  HB2 ARG A 115     -66.624 -30.380 -61.802  1.00 72.53           H  
ATOM   1679  HB3 ARG A 115     -66.235 -30.752 -63.484  1.00 72.53           H  
ATOM   1680  O   ARG A 115     -65.849 -32.707 -60.236  1.00 72.53           O  
ATOM   1681  CG  ARG A 115     -65.145 -29.090 -62.635  1.00 72.53           C  
ATOM   1682  HG2 ARG A 115     -64.704 -28.817 -61.676  1.00 72.53           H  
ATOM   1683  HG3 ARG A 115     -64.357 -29.123 -63.388  1.00 72.53           H  
ATOM   1684  CD  ARG A 115     -66.181 -28.039 -63.031  1.00 72.53           C  
ATOM   1685  HD2 ARG A 115     -66.676 -28.355 -63.949  1.00 72.53           H  
ATOM   1686  HD3 ARG A 115     -66.920 -27.968 -62.233  1.00 72.53           H  
ATOM   1687  NE  ARG A 115     -65.545 -26.732 -63.248  1.00 72.53           N  
ATOM   1688  HE  ARG A 115     -64.549 -26.734 -63.416  1.00 72.53           H  
ATOM   1689  NH1 ARG A 115     -67.421 -25.421 -63.125  1.00 72.53           N  
ATOM   1690 HH11 ARG A 115     -67.967 -26.253 -62.956  1.00 72.53           H  
ATOM   1691 HH12 ARG A 115     -67.824 -24.496 -63.082  1.00 72.53           H  
ATOM   1692  NH2 ARG A 115     -65.431 -24.472 -63.418  1.00 72.53           N  
ATOM   1693 HH21 ARG A 115     -65.829 -23.546 -63.362  1.00 72.53           H  
ATOM   1694 HH22 ARG A 115     -64.422 -24.508 -63.426  1.00 72.53           H  
ATOM   1695  CZ  ARG A 115     -66.130 -25.553 -63.261  1.00 72.53           C  
ATOM   1696  N   GLU A 116     -66.111 -33.641 -62.255  1.00 74.67           N  
ATOM   1697  H   GLU A 116     -65.890 -33.584 -63.238  1.00 74.67           H  
ATOM   1698  CA  GLU A 116     -66.944 -34.754 -61.780  1.00 74.67           C  
ATOM   1699  HA  GLU A 116     -67.734 -34.344 -61.151  1.00 74.67           H  
ATOM   1700  C   GLU A 116     -66.142 -35.734 -60.900  1.00 74.67           C  
ATOM   1701  CB  GLU A 116     -67.610 -35.414 -63.001  1.00 74.67           C  
ATOM   1702  HB2 GLU A 116     -66.874 -36.008 -63.542  1.00 74.67           H  
ATOM   1703  HB3 GLU A 116     -67.962 -34.621 -63.662  1.00 74.67           H  
ATOM   1704  O   GLU A 116     -66.615 -36.144 -59.839  1.00 74.67           O  
ATOM   1705  CG  GLU A 116     -68.822 -36.284 -62.635  1.00 74.67           C  
ATOM   1706  HG2 GLU A 116     -69.437 -35.738 -61.919  1.00 74.67           H  
ATOM   1707  HG3 GLU A 116     -68.475 -37.196 -62.150  1.00 74.67           H  
ATOM   1708  CD  GLU A 116     -69.671 -36.637 -63.870  1.00 74.67           C  
ATOM   1709  OE1 GLU A 116     -70.914 -36.519 -63.773  1.00 74.67           O  
ATOM   1710  OE2 GLU A 116     -69.080 -37.032 -64.900  1.00 74.67           O  
ATOM   1711  N   GLU A 117     -64.887 -36.028 -61.260  1.00 74.51           N  
ATOM   1712  H   GLU A 117     -64.512 -35.619 -62.104  1.00 74.51           H  
ATOM   1713  CA  GLU A 117     -63.984 -36.827 -60.421  1.00 74.51           C  
ATOM   1714  HA  GLU A 117     -64.548 -37.675 -60.033  1.00 74.51           H  
ATOM   1715  C   GLU A 117     -63.476 -36.033 -59.205  1.00 74.51           C  
ATOM   1716  CB  GLU A 117     -62.827 -37.391 -61.268  1.00 74.51           C  
ATOM   1717  HB2 GLU A 117     -62.198 -36.574 -61.622  1.00 74.51           H  
ATOM   1718  HB3 GLU A 117     -63.247 -37.916 -62.126  1.00 74.51           H  
ATOM   1719  O   GLU A 117     -63.385 -36.585 -58.103  1.00 74.51           O  
ATOM   1720  CG  GLU A 117     -61.988 -38.380 -60.439  1.00 74.51           C  
ATOM   1721  HG2 GLU A 117     -61.491 -37.836 -59.636  1.00 74.51           H  
ATOM   1722  HG3 GLU A 117     -62.664 -39.099 -59.977  1.00 74.51           H  
ATOM   1723  CD  GLU A 117     -60.917 -39.150 -61.226  1.00 74.51           C  
ATOM   1724  OE1 GLU A 117     -60.418 -40.141 -60.639  1.00 74.51           O  
ATOM   1725  OE2 GLU A 117     -60.572 -38.739 -62.354  1.00 74.51           O  
ATOM   1726  N   LEU A 118     -63.211 -34.729 -59.362  1.00 70.24           N  
ATOM   1727  H   LEU A 118     -63.260 -34.342 -60.293  1.00 70.24           H  
ATOM   1728  CA  LEU A 118     -62.835 -33.848 -58.255  1.00 70.24           C  
ATOM   1729  HA  LEU A 118     -61.948 -34.269 -57.781  1.00 70.24           H  
ATOM   1730  C   LEU A 118     -63.944 -33.785 -57.198  1.00 70.24           C  
ATOM   1731  CB  LEU A 118     -62.499 -32.438 -58.770  1.00 70.24           C  
ATOM   1732  HB2 LEU A 118     -63.425 -31.952 -59.078  1.00 70.24           H  
ATOM   1733  HB3 LEU A 118     -61.850 -32.503 -59.643  1.00 70.24           H  
ATOM   1734  O   LEU A 118     -63.653 -33.968 -56.019  1.00 70.24           O  
ATOM   1735  CG  LEU A 118     -61.809 -31.595 -57.676  1.00 70.24           C  
ATOM   1736  HG  LEU A 118     -62.197 -31.860 -56.692  1.00 70.24           H  
ATOM   1737  CD1 LEU A 118     -60.297 -31.819 -57.675  1.00 70.24           C  
ATOM   1738 HD11 LEU A 118     -59.840 -31.239 -56.873  1.00 70.24           H  
ATOM   1739 HD12 LEU A 118     -59.872 -31.503 -58.628  1.00 70.24           H  
ATOM   1740 HD13 LEU A 118     -60.076 -32.875 -57.518  1.00 70.24           H  
ATOM   1741  CD2 LEU A 118     -62.076 -30.111 -57.878  1.00 70.24           C  
ATOM   1742 HD21 LEU A 118     -61.566 -29.542 -57.101  1.00 70.24           H  
ATOM   1743 HD22 LEU A 118     -61.692 -29.809 -58.852  1.00 70.24           H  
ATOM   1744 HD23 LEU A 118     -63.146 -29.911 -57.820  1.00 70.24           H  
ATOM   1745  N   VAL A 119     -65.206 -33.597 -57.600  1.00 74.34           N  
ATOM   1746  H   VAL A 119     -65.377 -33.451 -58.585  1.00 74.34           H  
ATOM   1747  CA  VAL A 119     -66.362 -33.614 -56.689  1.00 74.34           C  
ATOM   1748  HA  VAL A 119     -66.207 -32.856 -55.920  1.00 74.34           H  
ATOM   1749  C   VAL A 119     -66.437 -34.952 -55.959  1.00 74.34           C  
ATOM   1750  CB  VAL A 119     -67.672 -33.267 -57.427  1.00 74.34           C  
ATOM   1751  HB  VAL A 119     -67.722 -33.831 -58.359  1.00 74.34           H  
ATOM   1752  O   VAL A 119     -66.409 -34.953 -54.732  1.00 74.34           O  
ATOM   1753  CG1 VAL A 119     -68.930 -33.577 -56.605  1.00 74.34           C  
ATOM   1754 HG11 VAL A 119     -69.033 -34.652 -56.452  1.00 74.34           H  
ATOM   1755 HG12 VAL A 119     -69.818 -33.234 -57.137  1.00 74.34           H  
ATOM   1756 HG13 VAL A 119     -68.882 -33.086 -55.634  1.00 74.34           H  
ATOM   1757  CG2 VAL A 119     -67.711 -31.764 -57.742  1.00 74.34           C  
ATOM   1758 HG21 VAL A 119     -68.578 -31.544 -58.364  1.00 74.34           H  
ATOM   1759 HG22 VAL A 119     -67.774 -31.190 -56.818  1.00 74.34           H  
ATOM   1760 HG23 VAL A 119     -66.811 -31.462 -58.278  1.00 74.34           H  
ATOM   1761  N   GLN A 120     -66.374 -36.090 -56.661  1.00 73.47           N  
ATOM   1762  H   GLN A 120     -66.377 -36.042 -57.669  1.00 73.47           H  
ATOM   1763  CA  GLN A 120     -66.345 -37.409 -56.008  1.00 73.47           C  
ATOM   1764  HA  GLN A 120     -67.266 -37.542 -55.440  1.00 73.47           H  
ATOM   1765  C   GLN A 120     -65.162 -37.590 -55.039  1.00 73.47           C  
ATOM   1766  CB  GLN A 120     -66.242 -38.514 -57.067  1.00 73.47           C  
ATOM   1767  HB2 GLN A 120     -65.414 -38.291 -57.739  1.00 73.47           H  
ATOM   1768  HB3 GLN A 120     -66.022 -39.454 -56.561  1.00 73.47           H  
ATOM   1769  O   GLN A 120     -65.216 -38.421 -54.128  1.00 73.47           O  
ATOM   1770  CG  GLN A 120     -67.518 -38.722 -57.889  1.00 73.47           C  
ATOM   1771  HG2 GLN A 120     -67.813 -37.787 -58.365  1.00 73.47           H  
ATOM   1772  HG3 GLN A 120     -68.330 -39.032 -57.232  1.00 73.47           H  
ATOM   1773  CD  GLN A 120     -67.312 -39.793 -58.957  1.00 73.47           C  
ATOM   1774  NE2 GLN A 120     -68.029 -39.730 -60.055  1.00 73.47           N  
ATOM   1775 HE21 GLN A 120     -68.613 -38.924 -60.226  1.00 73.47           H  
ATOM   1776 HE22 GLN A 120     -67.806 -40.393 -60.784  1.00 73.47           H  
ATOM   1777  OE1 GLN A 120     -66.511 -40.709 -58.818  1.00 73.47           O  
ATOM   1778  N   ARG A 121     -64.041 -36.889 -55.243  1.00 73.73           N  
ATOM   1779  H   ARG A 121     -64.021 -36.269 -56.040  1.00 73.73           H  
ATOM   1780  CA  ARG A 121     -62.850 -36.957 -54.380  1.00 73.73           C  
ATOM   1781  HA  ARG A 121     -62.760 -37.969 -53.986  1.00 73.73           H  
ATOM   1782  C   ARG A 121     -62.985 -36.045 -53.156  1.00 73.73           C  
ATOM   1783  CB  ARG A 121     -61.616 -36.668 -55.250  1.00 73.73           C  
ATOM   1784  HB2 ARG A 121     -61.540 -35.599 -55.447  1.00 73.73           H  
ATOM   1785  HB3 ARG A 121     -61.751 -37.178 -56.204  1.00 73.73           H  
ATOM   1786  O   ARG A 121     -62.703 -36.494 -52.047  1.00 73.73           O  
ATOM   1787  CG  ARG A 121     -60.303 -37.179 -54.642  1.00 73.73           C  
ATOM   1788  HG2 ARG A 121     -60.425 -38.218 -54.338  1.00 73.73           H  
ATOM   1789  HG3 ARG A 121     -60.036 -36.575 -53.775  1.00 73.73           H  
ATOM   1790  CD  ARG A 121     -59.203 -37.092 -55.710  1.00 73.73           C  
ATOM   1791  HD2 ARG A 121     -59.050 -36.046 -55.972  1.00 73.73           H  
ATOM   1792  HD3 ARG A 121     -59.542 -37.624 -56.598  1.00 73.73           H  
ATOM   1793  NE  ARG A 121     -57.927 -37.674 -55.250  1.00 73.73           N  
ATOM   1794  HE  ARG A 121     -57.803 -37.769 -54.252  1.00 73.73           H  
ATOM   1795  NH1 ARG A 121     -56.940 -37.856 -57.323  1.00 73.73           N  
ATOM   1796 HH11 ARG A 121     -56.155 -38.103 -57.909  1.00 73.73           H  
ATOM   1797 HH12 ARG A 121     -57.777 -37.499 -57.761  1.00 73.73           H  
ATOM   1798  NH2 ARG A 121     -55.807 -38.473 -55.506  1.00 73.73           N  
ATOM   1799 HH21 ARG A 121     -55.028 -38.691 -56.110  1.00 73.73           H  
ATOM   1800 HH22 ARG A 121     -55.703 -38.532 -54.503  1.00 73.73           H  
ATOM   1801  CZ  ARG A 121     -56.904 -37.997 -56.026  1.00 73.73           C  
ATOM   1802  N   LEU A 122     -63.510 -34.833 -53.337  1.00 70.97           N  
ATOM   1803  H   LEU A 122     -63.727 -34.560 -54.285  1.00 70.97           H  
ATOM   1804  CA  LEU A 122     -63.858 -33.890 -52.269  1.00 70.97           C  
ATOM   1805  HA  LEU A 122     -62.988 -33.736 -51.630  1.00 70.97           H  
ATOM   1806  C   LEU A 122     -64.978 -34.437 -51.374  1.00 70.97           C  
ATOM   1807  CB  LEU A 122     -64.271 -32.545 -52.898  1.00 70.97           C  
ATOM   1808  HB2 LEU A 122     -65.051 -32.736 -53.636  1.00 70.97           H  
ATOM   1809  HB3 LEU A 122     -64.702 -31.911 -52.123  1.00 70.97           H  
ATOM   1810  O   LEU A 122     -64.860 -34.386 -50.154  1.00 70.97           O  
ATOM   1811  CG  LEU A 122     -63.122 -31.773 -53.573  1.00 70.97           C  
ATOM   1812  HG  LEU A 122     -62.576 -32.432 -54.247  1.00 70.97           H  
ATOM   1813  CD1 LEU A 122     -63.686 -30.610 -54.388  1.00 70.97           C  
ATOM   1814 HD11 LEU A 122     -62.870 -30.077 -54.875  1.00 70.97           H  
ATOM   1815 HD12 LEU A 122     -64.226 -29.920 -53.739  1.00 70.97           H  
ATOM   1816 HD13 LEU A 122     -64.359 -30.991 -55.155  1.00 70.97           H  
ATOM   1817  CD2 LEU A 122     -62.133 -31.206 -52.556  1.00 70.97           C  
ATOM   1818 HD21 LEU A 122     -61.657 -32.010 -51.995  1.00 70.97           H  
ATOM   1819 HD22 LEU A 122     -61.357 -30.655 -53.087  1.00 70.97           H  
ATOM   1820 HD23 LEU A 122     -62.642 -30.531 -51.868  1.00 70.97           H  
ATOM   1821  N   GLU A 123     -66.018 -35.045 -51.950  1.00 74.09           N  
ATOM   1822  H   GLU A 123     -66.099 -35.005 -52.956  1.00 74.09           H  
ATOM   1823  CA  GLU A 123     -67.090 -35.725 -51.211  1.00 74.09           C  
ATOM   1824  HA  GLU A 123     -67.580 -35.014 -50.546  1.00 74.09           H  
ATOM   1825  C   GLU A 123     -66.547 -36.866 -50.343  1.00 74.09           C  
ATOM   1826  CB  GLU A 123     -68.136 -36.290 -52.183  1.00 74.09           C  
ATOM   1827  HB2 GLU A 123     -67.622 -36.828 -52.980  1.00 74.09           H  
ATOM   1828  HB3 GLU A 123     -68.761 -37.001 -51.643  1.00 74.09           H  
ATOM   1829  O   GLU A 123     -66.942 -36.994 -49.184  1.00 74.09           O  
ATOM   1830  CG  GLU A 123     -69.055 -35.211 -52.772  1.00 74.09           C  
ATOM   1831  HG2 GLU A 123     -68.467 -34.470 -53.314  1.00 74.09           H  
ATOM   1832  HG3 GLU A 123     -69.547 -34.698 -51.946  1.00 74.09           H  
ATOM   1833  CD  GLU A 123     -70.114 -35.816 -53.706  1.00 74.09           C  
ATOM   1834  OE1 GLU A 123     -71.263 -35.322 -53.659  1.00 74.09           O  
ATOM   1835  OE2 GLU A 123     -69.781 -36.785 -54.429  1.00 74.09           O  
ATOM   1836  N   ARG A 124     -65.593 -37.660 -50.854  1.00 71.77           N  
ATOM   1837  H   ARG A 124     -65.322 -37.503 -51.814  1.00 71.77           H  
ATOM   1838  CA  ARG A 124     -64.908 -38.704 -50.069  1.00 71.77           C  
ATOM   1839  HA  ARG A 124     -65.665 -39.324 -49.589  1.00 71.77           H  
ATOM   1840  C   ARG A 124     -64.092 -38.121 -48.909  1.00 71.77           C  
ATOM   1841  CB  ARG A 124     -64.048 -39.593 -50.988  1.00 71.77           C  
ATOM   1842  HB2 ARG A 124     -63.275 -40.077 -50.390  1.00 71.77           H  
ATOM   1843  HB3 ARG A 124     -63.558 -38.979 -51.744  1.00 71.77           H  
ATOM   1844  O   ARG A 124     -64.122 -38.687 -47.819  1.00 71.77           O  
ATOM   1845  CG  ARG A 124     -64.888 -40.693 -51.659  1.00 71.77           C  
ATOM   1846  HG2 ARG A 124     -65.731 -40.249 -52.187  1.00 71.77           H  
ATOM   1847  HG3 ARG A 124     -65.285 -41.342 -50.878  1.00 71.77           H  
ATOM   1848  CD  ARG A 124     -64.069 -41.556 -52.633  1.00 71.77           C  
ATOM   1849  HD2 ARG A 124     -63.123 -41.830 -52.165  1.00 71.77           H  
ATOM   1850  HD3 ARG A 124     -64.636 -42.465 -52.835  1.00 71.77           H  
ATOM   1851  NE  ARG A 124     -63.831 -40.856 -53.908  1.00 71.77           N  
ATOM   1852  HE  ARG A 124     -64.303 -39.968 -54.009  1.00 71.77           H  
ATOM   1853  NH1 ARG A 124     -62.600 -42.462 -54.995  1.00 71.77           N  
ATOM   1854 HH11 ARG A 124     -62.152 -42.778 -55.844  1.00 71.77           H  
ATOM   1855 HH12 ARG A 124     -62.646 -43.045 -54.172  1.00 71.77           H  
ATOM   1856  NH2 ARG A 124     -63.147 -40.580 -56.062  1.00 71.77           N  
ATOM   1857 HH21 ARG A 124     -62.732 -40.927 -56.915  1.00 71.77           H  
ATOM   1858 HH22 ARG A 124     -63.644 -39.702 -56.106  1.00 71.77           H  
ATOM   1859  CZ  ARG A 124     -63.195 -41.301 -54.978  1.00 71.77           C  
ATOM   1860  N   MET A 125     -63.414 -36.988 -49.106  1.00 66.68           N  
ATOM   1861  H   MET A 125     -63.428 -36.578 -50.029  1.00 66.68           H  
ATOM   1862  CA  MET A 125     -62.678 -36.294 -48.036  1.00 66.68           C  
ATOM   1863  HA  MET A 125     -62.046 -37.016 -47.519  1.00 66.68           H  
ATOM   1864  C   MET A 125     -63.626 -35.708 -46.973  1.00 66.68           C  
ATOM   1865  CB  MET A 125     -61.766 -35.214 -48.645  1.00 66.68           C  
ATOM   1866  HB2 MET A 125     -61.350 -34.607 -47.841  1.00 66.68           H  
ATOM   1867  HB3 MET A 125     -62.348 -34.566 -49.300  1.00 66.68           H  
ATOM   1868  O   MET A 125     -63.422 -35.923 -45.778  1.00 66.68           O  
ATOM   1869  CG  MET A 125     -60.609 -35.838 -49.440  1.00 66.68           C  
ATOM   1870  HG2 MET A 125     -61.014 -36.583 -50.124  1.00 66.68           H  
ATOM   1871  HG3 MET A 125     -59.947 -36.354 -48.745  1.00 66.68           H  
ATOM   1872  SD  MET A 125     -59.621 -34.683 -50.433  1.00 66.68           S  
ATOM   1873  CE  MET A 125     -58.867 -33.664 -49.134  1.00 66.68           C  
ATOM   1874  HE1 MET A 125     -59.641 -33.123 -48.589  1.00 66.68           H  
ATOM   1875  HE2 MET A 125     -58.308 -34.295 -48.443  1.00 66.68           H  
ATOM   1876  HE3 MET A 125     -58.189 -32.942 -49.588  1.00 66.68           H  
ATOM   1877  N   LEU A 126     -64.716 -35.056 -47.390  1.00 68.68           N  
ATOM   1878  H   LEU A 126     -64.820 -34.898 -48.382  1.00 68.68           H  
ATOM   1879  CA  LEU A 126     -65.770 -34.546 -46.502  1.00 68.68           C  
ATOM   1880  HA  LEU A 126     -65.312 -33.888 -45.764  1.00 68.68           H  
ATOM   1881  C   LEU A 126     -66.474 -35.662 -45.718  1.00 68.68           C  
ATOM   1882  CB  LEU A 126     -66.789 -33.750 -47.346  1.00 68.68           C  
ATOM   1883  HB2 LEU A 126     -66.775 -34.118 -48.372  1.00 68.68           H  
ATOM   1884  HB3 LEU A 126     -67.797 -33.920 -46.968  1.00 68.68           H  
ATOM   1885  O   LEU A 126     -66.772 -35.492 -44.536  1.00 68.68           O  
ATOM   1886  CG  LEU A 126     -66.514 -32.237 -47.332  1.00 68.68           C  
ATOM   1887  HG  LEU A 126     -65.441 -32.057 -47.403  1.00 68.68           H  
ATOM   1888  CD1 LEU A 126     -67.199 -31.557 -48.516  1.00 68.68           C  
ATOM   1889 HD11 LEU A 126     -67.001 -30.486 -48.489  1.00 68.68           H  
ATOM   1890 HD12 LEU A 126     -66.795 -31.956 -49.447  1.00 68.68           H  
ATOM   1891 HD13 LEU A 126     -68.275 -31.729 -48.487  1.00 68.68           H  
ATOM   1892  CD2 LEU A 126     -67.056 -31.612 -46.042  1.00 68.68           C  
ATOM   1893 HD21 LEU A 126     -68.138 -31.733 -45.986  1.00 68.68           H  
ATOM   1894 HD22 LEU A 126     -66.589 -32.077 -45.174  1.00 68.68           H  
ATOM   1895 HD23 LEU A 126     -66.816 -30.549 -46.032  1.00 68.68           H  
ATOM   1896  N   ALA A 127     -66.726 -36.812 -46.347  1.00 63.66           N  
ATOM   1897  H   ALA A 127     -66.532 -36.874 -47.337  1.00 63.66           H  
ATOM   1898  CA  ALA A 127     -67.313 -37.973 -45.684  1.00 63.66           C  
ATOM   1899  HA  ALA A 127     -68.240 -37.663 -45.201  1.00 63.66           H  
ATOM   1900  C   ALA A 127     -66.395 -38.538 -44.586  1.00 63.66           C  
ATOM   1901  CB  ALA A 127     -67.650 -39.029 -46.743  1.00 63.66           C  
ATOM   1902  HB1 ALA A 127     -68.335 -38.610 -47.481  1.00 63.66           H  
ATOM   1903  HB2 ALA A 127     -66.741 -39.357 -47.246  1.00 63.66           H  
ATOM   1904  HB3 ALA A 127     -68.122 -39.887 -46.266  1.00 63.66           H  
ATOM   1905  O   ALA A 127     -66.889 -38.904 -43.520  1.00 63.66           O  
ATOM   1906  N   ALA A 128     -65.078 -38.563 -44.818  1.00 59.55           N  
ATOM   1907  H   ALA A 128     -64.740 -38.263 -45.721  1.00 59.55           H  
ATOM   1908  CA  ALA A 128     -64.093 -39.047 -43.851  1.00 59.55           C  
ATOM   1909  HA  ALA A 128     -64.424 -40.015 -43.474  1.00 59.55           H  
ATOM   1910  C   ALA A 128     -63.925 -38.123 -42.628  1.00 59.55           C  
ATOM   1911  CB  ALA A 128     -62.764 -39.251 -44.588  1.00 59.55           C  
ATOM   1912  HB1 ALA A 128     -62.030 -39.674 -43.903  1.00 59.55           H  
ATOM   1913  HB2 ALA A 128     -62.904 -39.934 -45.425  1.00 59.55           H  
ATOM   1914  HB3 ALA A 128     -62.391 -38.297 -44.960  1.00 59.55           H  
ATOM   1915  O   ALA A 128     -63.681 -38.615 -41.529  1.00 59.55           O  
ATOM   1916  N   LEU A 129     -64.086 -36.804 -42.792  1.00 54.93           N  
ATOM   1917  H   LEU A 129     -64.215 -36.459 -43.732  1.00 54.93           H  
ATOM   1918  CA  LEU A 129     -63.919 -35.824 -41.705  1.00 54.93           C  
ATOM   1919  HA  LEU A 129     -63.046 -36.105 -41.116  1.00 54.93           H  
ATOM   1920  C   LEU A 129     -65.096 -35.781 -40.711  1.00 54.93           C  
ATOM   1921  CB  LEU A 129     -63.674 -34.437 -42.331  1.00 54.93           C  
ATOM   1922  HB2 LEU A 129     -63.858 -33.668 -41.581  1.00 54.93           H  
ATOM   1923  HB3 LEU A 129     -64.393 -34.286 -43.137  1.00 54.93           H  
ATOM   1924  O   LEU A 129     -64.896 -35.484 -39.534  1.00 54.93           O  
ATOM   1925  CG  LEU A 129     -62.244 -34.249 -42.873  1.00 54.93           C  
ATOM   1926  HG  LEU A 129     -61.952 -35.124 -43.454  1.00 54.93           H  
ATOM   1927  CD1 LEU A 129     -62.188 -33.025 -43.787  1.00 54.93           C  
ATOM   1928 HD11 LEU A 129     -61.173 -32.892 -44.163  1.00 54.93           H  
ATOM   1929 HD12 LEU A 129     -62.856 -33.170 -44.635  1.00 54.93           H  
ATOM   1930 HD13 LEU A 129     -62.485 -32.131 -43.238  1.00 54.93           H  
ATOM   1931  CD2 LEU A 129     -61.234 -34.040 -41.741  1.00 54.93           C  
ATOM   1932 HD21 LEU A 129     -61.203 -34.915 -41.091  1.00 54.93           H  
ATOM   1933 HD22 LEU A 129     -61.505 -33.165 -41.150  1.00 54.93           H  
ATOM   1934 HD23 LEU A 129     -60.240 -33.890 -42.160  1.00 54.93           H  
ATOM   1935  N   ARG A 130     -66.324 -36.085 -41.155  1.00 57.51           N  
ATOM   1936  H   ARG A 130     -66.404 -36.340 -42.129  1.00 57.51           H  
ATOM   1937  CA  ARG A 130     -67.554 -35.933 -40.346  1.00 57.51           C  
ATOM   1938  HA  ARG A 130     -67.654 -34.876 -40.098  1.00 57.51           H  
ATOM   1939  C   ARG A 130     -67.574 -36.634 -38.972  1.00 57.51           C  
ATOM   1940  CB  ARG A 130     -68.784 -36.366 -41.160  1.00 57.51           C  
ATOM   1941  HB2 ARG A 130     -68.545 -37.249 -41.752  1.00 57.51           H  
ATOM   1942  HB3 ARG A 130     -69.592 -36.625 -40.476  1.00 57.51           H  
ATOM   1943  O   ARG A 130     -68.074 -36.004 -38.041  1.00 57.51           O  
ATOM   1944  CG  ARG A 130     -69.285 -35.246 -42.075  1.00 57.51           C  
ATOM   1945  HG2 ARG A 130     -68.488 -34.933 -42.750  1.00 57.51           H  
ATOM   1946  HG3 ARG A 130     -69.588 -34.393 -41.467  1.00 57.51           H  
ATOM   1947  CD  ARG A 130     -70.483 -35.746 -42.886  1.00 57.51           C  
ATOM   1948  HD2 ARG A 130     -71.258 -36.081 -42.197  1.00 57.51           H  
ATOM   1949  HD3 ARG A 130     -70.159 -36.589 -43.495  1.00 57.51           H  
ATOM   1950  NE  ARG A 130     -71.022 -34.686 -43.757  1.00 57.51           N  
ATOM   1951  HE  ARG A 130     -70.554 -33.792 -43.716  1.00 57.51           H  
ATOM   1952  NH1 ARG A 130     -72.661 -35.934 -44.770  1.00 57.51           N  
ATOM   1953 HH11 ARG A 130     -73.395 -36.018 -45.459  1.00 57.51           H  
ATOM   1954 HH12 ARG A 130     -72.371 -36.731 -44.221  1.00 57.51           H  
ATOM   1955  NH2 ARG A 130     -72.370 -33.803 -45.363  1.00 57.51           N  
ATOM   1956 HH21 ARG A 130     -71.875 -32.925 -45.291  1.00 57.51           H  
ATOM   1957 HH22 ARG A 130     -73.093 -33.908 -46.061  1.00 57.51           H  
ATOM   1958  CZ  ARG A 130     -72.013 -34.812 -44.620  1.00 57.51           C  
ATOM   1959  N   PRO A 131     -67.115 -37.892 -38.796  1.00 48.01           N  
ATOM   1960  CA  PRO A 131     -67.356 -38.634 -37.552  1.00 48.01           C  
ATOM   1961  HA  PRO A 131     -68.430 -38.674 -37.374  1.00 48.01           H  
ATOM   1962  C   PRO A 131     -66.687 -38.035 -36.308  1.00 48.01           C  
ATOM   1963  CB  PRO A 131     -66.843 -40.056 -37.813  1.00 48.01           C  
ATOM   1964  HB2 PRO A 131     -65.800 -40.142 -37.510  1.00 48.01           H  
ATOM   1965  HB3 PRO A 131     -67.449 -40.802 -37.299  1.00 48.01           H  
ATOM   1966  O   PRO A 131     -67.197 -38.196 -35.203  1.00 48.01           O  
ATOM   1967  CG  PRO A 131     -66.937 -40.197 -39.330  1.00 48.01           C  
ATOM   1968  HG2 PRO A 131     -67.961 -40.434 -39.619  1.00 48.01           H  
ATOM   1969  HG3 PRO A 131     -66.241 -40.944 -39.714  1.00 48.01           H  
ATOM   1970  CD  PRO A 131     -66.577 -38.794 -39.805  1.00 48.01           C  
ATOM   1971  HD2 PRO A 131     -67.000 -38.621 -40.794  1.00 48.01           H  
ATOM   1972  HD3 PRO A 131     -65.493 -38.685 -39.833  1.00 48.01           H  
ATOM   1973  N   VAL A 132     -65.563 -37.333 -36.480  1.00 44.15           N  
ATOM   1974  H   VAL A 132     -65.227 -37.189 -37.422  1.00 44.15           H  
ATOM   1975  CA  VAL A 132     -64.721 -36.840 -35.374  1.00 44.15           C  
ATOM   1976  HA  VAL A 132     -64.499 -37.677 -34.711  1.00 44.15           H  
ATOM   1977  C   VAL A 132     -65.440 -35.781 -34.521  1.00 44.15           C  
ATOM   1978  CB  VAL A 132     -63.382 -36.301 -35.930  1.00 44.15           C  
ATOM   1979  HB  VAL A 132     -63.578 -35.409 -36.524  1.00 44.15           H  
ATOM   1980  O   VAL A 132     -65.166 -35.654 -33.332  1.00 44.15           O  
ATOM   1981  CG1 VAL A 132     -62.389 -35.937 -34.819  1.00 44.15           C  
ATOM   1982 HG11 VAL A 132     -62.779 -35.117 -34.215  1.00 44.15           H  
ATOM   1983 HG12 VAL A 132     -62.210 -36.799 -34.176  1.00 44.15           H  
ATOM   1984 HG13 VAL A 132     -61.444 -35.610 -35.252  1.00 44.15           H  
ATOM   1985  CG2 VAL A 132     -62.685 -37.337 -36.831  1.00 44.15           C  
ATOM   1986 HG21 VAL A 132     -61.716 -36.955 -37.150  1.00 44.15           H  
ATOM   1987 HG22 VAL A 132     -62.540 -38.270 -36.287  1.00 44.15           H  
ATOM   1988 HG23 VAL A 132     -63.274 -37.524 -37.729  1.00 44.15           H  
ATOM   1989  N   ALA A 133     -66.399 -35.052 -35.098  1.00 41.99           N  
ATOM   1990  H   ALA A 133     -66.628 -35.243 -36.063  1.00 41.99           H  
ATOM   1991  CA  ALA A 133     -67.032 -33.897 -34.462  1.00 41.99           C  
ATOM   1992  HA  ALA A 133     -66.249 -33.265 -34.043  1.00 41.99           H  
ATOM   1993  C   ALA A 133     -67.999 -34.218 -33.299  1.00 41.99           C  
ATOM   1994  CB  ALA A 133     -67.742 -33.103 -35.567  1.00 41.99           C  
ATOM   1995  HB1 ALA A 133     -67.026 -32.816 -36.337  1.00 41.99           H  
ATOM   1996  HB2 ALA A 133     -68.533 -33.706 -36.013  1.00 41.99           H  
ATOM   1997  HB3 ALA A 133     -68.179 -32.200 -35.142  1.00 41.99           H  
ATOM   1998  O   ALA A 133     -68.353 -33.312 -32.553  1.00 41.99           O  
ATOM   1999  N   GLN A 134     -68.469 -35.463 -33.143  1.00 37.19           N  
ATOM   2000  H   GLN A 134     -68.115 -36.192 -33.746  1.00 37.19           H  
ATOM   2001  CA  GLN A 134     -69.595 -35.766 -32.238  1.00 37.19           C  
ATOM   2002  HA  GLN A 134     -70.282 -34.920 -32.245  1.00 37.19           H  
ATOM   2003  C   GLN A 134     -69.231 -35.982 -30.758  1.00 37.19           C  
ATOM   2004  CB  GLN A 134     -70.359 -36.999 -32.753  1.00 37.19           C  
ATOM   2005  HB2 GLN A 134     -71.060 -37.321 -31.984  1.00 37.19           H  
ATOM   2006  HB3 GLN A 134     -69.660 -37.815 -32.938  1.00 37.19           H  
ATOM   2007  O   GLN A 134     -70.111 -35.916 -29.906  1.00 37.19           O  
ATOM   2008  CG  GLN A 134     -71.167 -36.704 -34.023  1.00 37.19           C  
ATOM   2009  HG2 GLN A 134     -71.752 -35.798 -33.861  1.00 37.19           H  
ATOM   2010  HG3 GLN A 134     -70.491 -36.531 -34.861  1.00 37.19           H  
ATOM   2011  CD  GLN A 134     -72.118 -37.844 -34.383  1.00 37.19           C  
ATOM   2012  NE2 GLN A 134     -73.305 -37.545 -34.865  1.00 37.19           N  
ATOM   2013 HE21 GLN A 134     -73.914 -38.334 -35.026  1.00 37.19           H  
ATOM   2014 HE22 GLN A 134     -73.600 -36.581 -34.921  1.00 37.19           H  
ATOM   2015  OE1 GLN A 134     -71.834 -39.022 -34.253  1.00 37.19           O  
ATOM   2016  N   ALA A 135     -67.979 -36.301 -30.429  1.00 32.18           N  
ATOM   2017  H   ALA A 135     -67.272 -36.281 -31.150  1.00 32.18           H  
ATOM   2018  CA  ALA A 135     -67.649 -36.954 -29.154  1.00 32.18           C  
ATOM   2019  HA  ALA A 135     -68.469 -37.627 -28.905  1.00 32.18           H  
ATOM   2020  C   ALA A 135     -67.499 -36.027 -27.920  1.00 32.18           C  
ATOM   2021  CB  ALA A 135     -66.409 -37.829 -29.393  1.00 32.18           C  
ATOM   2022  HB1 ALA A 135     -66.626 -38.581 -30.152  1.00 32.18           H  
ATOM   2023  HB2 ALA A 135     -66.126 -38.335 -28.470  1.00 32.18           H  
ATOM   2024  HB3 ALA A 135     -65.576 -37.210 -29.725  1.00 32.18           H  
ATOM   2025  O   ALA A 135     -67.122 -36.511 -26.855  1.00 32.18           O  
ATOM   2026  N   ALA A 136     -67.749 -34.718 -28.038  1.00 31.44           N  
ATOM   2027  H   ALA A 136     -68.132 -34.380 -28.909  1.00 31.44           H  
ATOM   2028  CA  ALA A 136     -67.265 -33.726 -27.067  1.00 31.44           C  
ATOM   2029  HA  ALA A 136     -66.325 -34.089 -26.651  1.00 31.44           H  
ATOM   2030  C   ALA A 136     -68.178 -33.430 -25.850  1.00 31.44           C  
ATOM   2031  CB  ALA A 136     -66.949 -32.444 -27.848  1.00 31.44           C  
ATOM   2032  HB1 ALA A 136     -67.865 -32.026 -28.266  1.00 31.44           H  
ATOM   2033  HB2 ALA A 136     -66.504 -31.710 -27.175  1.00 31.44           H  
ATOM   2034  HB3 ALA A 136     -66.245 -32.658 -28.652  1.00 31.44           H  
ATOM   2035  O   ALA A 136     -67.666 -33.039 -24.804  1.00 31.44           O  
ATOM   2036  N   ASP A 137     -69.504 -33.581 -25.959  1.00 28.33           N  
ATOM   2037  H   ASP A 137     -69.864 -33.892 -26.850  1.00 28.33           H  
ATOM   2038  CA  ASP A 137     -70.455 -32.880 -25.065  1.00 28.33           C  
ATOM   2039  HA  ASP A 137     -70.172 -31.828 -25.013  1.00 28.33           H  
ATOM   2040  C   ASP A 137     -70.537 -33.371 -23.600  1.00 28.33           C  
ATOM   2041  CB  ASP A 137     -71.875 -32.970 -25.668  1.00 28.33           C  
ATOM   2042  HB2 ASP A 137     -72.055 -33.990 -26.006  1.00 28.33           H  
ATOM   2043  HB3 ASP A 137     -72.601 -32.760 -24.882  1.00 28.33           H  
ATOM   2044  O   ASP A 137     -70.847 -32.597 -22.695  1.00 28.33           O  
ATOM   2045  CG  ASP A 137     -72.170 -31.987 -26.808  1.00 28.33           C  
ATOM   2046  OD1 ASP A 137     -71.493 -30.940 -26.883  1.00 28.33           O  
ATOM   2047  OD2 ASP A 137     -73.104 -32.293 -27.584  1.00 28.33           O  
ATOM   2048  N   ALA A 138     -70.358 -34.668 -23.337  1.00 26.10           N  
ATOM   2049  H   ALA A 138     -70.002 -35.236 -24.093  1.00 26.10           H  
ATOM   2050  CA  ALA A 138     -71.065 -35.354 -22.240  1.00 26.10           C  
ATOM   2051  HA  ALA A 138     -72.035 -34.867 -22.142  1.00 26.10           H  
ATOM   2052  C   ALA A 138     -70.434 -35.275 -20.820  1.00 26.10           C  
ATOM   2053  CB  ALA A 138     -71.342 -36.793 -22.704  1.00 26.10           C  
ATOM   2054  HB1 ALA A 138     -71.843 -36.783 -23.672  1.00 26.10           H  
ATOM   2055  HB2 ALA A 138     -71.985 -37.296 -21.982  1.00 26.10           H  
ATOM   2056  HB3 ALA A 138     -70.403 -37.341 -22.786  1.00 26.10           H  
ATOM   2057  O   ALA A 138     -70.483 -36.253 -20.075  1.00 26.10           O  
ATOM   2058  N   SER A 139     -69.809 -34.159 -20.430  1.00 25.42           N  
ATOM   2059  H   SER A 139     -69.866 -33.360 -21.046  1.00 25.42           H  
ATOM   2060  CA  SER A 139     -68.778 -34.148 -19.369  1.00 25.42           C  
ATOM   2061  HA  SER A 139     -68.266 -35.109 -19.408  1.00 25.42           H  
ATOM   2062  C   SER A 139     -69.211 -33.980 -17.892  1.00 25.42           C  
ATOM   2063  CB  SER A 139     -67.729 -33.090 -19.725  1.00 25.42           C  
ATOM   2064  HB2 SER A 139     -67.287 -33.341 -20.690  1.00 25.42           H  
ATOM   2065  HB3 SER A 139     -66.942 -33.081 -18.971  1.00 25.42           H  
ATOM   2066  O   SER A 139     -68.624 -34.625 -17.023  1.00 25.42           O  
ATOM   2067  OG  SER A 139     -68.327 -31.809 -19.809  1.00 25.42           O  
ATOM   2068  HG  SER A 139     -67.956 -31.345 -20.562  1.00 25.42           H  
ATOM   2069  N   GLY A 140     -70.148 -33.088 -17.545  1.00 25.81           N  
ATOM   2070  H   GLY A 140     -70.591 -32.575 -18.294  1.00 25.81           H  
ATOM   2071  CA  GLY A 140     -70.204 -32.517 -16.177  1.00 25.81           C  
ATOM   2072  HA2 GLY A 140     -69.217 -32.582 -15.719  1.00 25.81           H  
ATOM   2073  HA3 GLY A 140     -70.433 -31.456 -16.270  1.00 25.81           H  
ATOM   2074  C   GLY A 140     -71.222 -33.114 -15.186  1.00 25.81           C  
ATOM   2075  O   GLY A 140     -72.307 -32.550 -15.064  1.00 25.81           O  
ATOM   2076  N   THR A 141     -70.901 -34.191 -14.438  1.00 21.40           N  
ATOM   2077  H   THR A 141     -70.028 -34.653 -14.647  1.00 21.40           H  
ATOM   2078  CA  THR A 141     -71.940 -34.978 -13.708  1.00 21.40           C  
ATOM   2079  HA  THR A 141     -72.898 -34.504 -13.924  1.00 21.40           H  
ATOM   2080  C   THR A 141     -71.982 -35.084 -12.149  1.00 21.40           C  
ATOM   2081  CB  THR A 141     -72.077 -36.386 -14.323  1.00 21.40           C  
ATOM   2082  HB  THR A 141     -72.771 -36.974 -13.721  1.00 21.40           H  
ATOM   2083  O   THR A 141     -73.094 -35.276 -11.666  1.00 21.40           O  
ATOM   2084  CG2 THR A 141     -72.613 -36.356 -15.757  1.00 21.40           C  
ATOM   2085 HG21 THR A 141     -72.754 -37.377 -16.113  1.00 21.40           H  
ATOM   2086 HG22 THR A 141     -73.569 -35.833 -15.786  1.00 21.40           H  
ATOM   2087 HG23 THR A 141     -71.905 -35.851 -16.414  1.00 21.40           H  
ATOM   2088  OG1 THR A 141     -70.833 -37.048 -14.364  1.00 21.40           O  
ATOM   2089  HG1 THR A 141     -70.644 -37.406 -13.493  1.00 21.40           H  
ATOM   2090  N   GLY A 142     -70.921 -35.008 -11.312  1.00 19.72           N  
ATOM   2091  H   GLY A 142     -70.021 -34.734 -11.679  1.00 19.72           H  
ATOM   2092  CA  GLY A 142     -71.007 -35.327  -9.838  1.00 19.72           C  
ATOM   2093  HA2 GLY A 142     -71.947 -34.946  -9.441  1.00 19.72           H  
ATOM   2094  HA3 GLY A 142     -71.019 -36.411  -9.724  1.00 19.72           H  
ATOM   2095  C   GLY A 142     -69.867 -34.760  -8.946  1.00 19.72           C  
ATOM   2096  O   GLY A 142     -69.102 -33.956  -9.464  1.00 19.72           O  
ATOM   2097  N   ALA A 143     -69.618 -35.098  -7.654  1.00 20.04           N  
ATOM   2098  H   ALA A 143     -68.800 -34.613  -7.313  1.00 20.04           H  
ATOM   2099  CA  ALA A 143     -70.179 -36.014  -6.609  1.00 20.04           C  
ATOM   2100  HA  ALA A 143     -71.240 -35.827  -6.444  1.00 20.04           H  
ATOM   2101  C   ALA A 143     -69.384 -35.806  -5.253  1.00 20.04           C  
ATOM   2102  CB  ALA A 143     -69.947 -37.447  -7.129  1.00 20.04           C  
ATOM   2103  HB1 ALA A 143     -70.676 -37.689  -7.901  1.00 20.04           H  
ATOM   2104  HB2 ALA A 143     -70.025 -38.182  -6.328  1.00 20.04           H  
ATOM   2105  HB3 ALA A 143     -68.943 -37.532  -7.544  1.00 20.04           H  
ATOM   2106  O   ALA A 143     -68.267 -35.311  -5.341  1.00 20.04           O  
ATOM   2107  N   ASN A 144     -69.731 -36.168  -3.986  1.00 18.75           N  
ATOM   2108  H   ASN A 144     -68.968 -35.947  -3.361  1.00 18.75           H  
ATOM   2109  CA  ASN A 144     -70.974 -36.574  -3.268  1.00 18.75           C  
ATOM   2110  HA  ASN A 144     -71.759 -35.869  -3.541  1.00 18.75           H  
ATOM   2111  C   ASN A 144     -70.932 -36.581  -1.674  1.00 18.75           C  
ATOM   2112  CB  ASN A 144     -71.405 -37.974  -3.764  1.00 18.75           C  
ATOM   2113  HB2 ASN A 144     -71.495 -37.948  -4.849  1.00 18.75           H  
ATOM   2114  HB3 ASN A 144     -70.660 -38.721  -3.491  1.00 18.75           H  
ATOM   2115  O   ASN A 144     -71.982 -36.300  -1.105  1.00 18.75           O  
ATOM   2116  CG  ASN A 144     -72.772 -38.435  -3.274  1.00 18.75           C  
ATOM   2117  ND2 ASN A 144     -72.889 -38.970  -2.081  1.00 18.75           N  
ATOM   2118 HD21 ASN A 144     -72.131 -38.916  -1.416  1.00 18.75           H  
ATOM   2119 HD22 ASN A 144     -73.833 -39.187  -1.797  1.00 18.75           H  
ATOM   2120  OD1 ASN A 144     -73.755 -38.355  -3.987  1.00 18.75           O  
ATOM   2121  N   PRO A 145     -69.859 -36.980  -0.927  1.00 21.20           N  
ATOM   2122  CA  PRO A 145     -69.921 -37.421   0.513  1.00 21.20           C  
ATOM   2123  HA  PRO A 145     -70.914 -37.820   0.718  1.00 21.20           H  
ATOM   2124  C   PRO A 145     -69.645 -36.363   1.645  1.00 21.20           C  
ATOM   2125  CB  PRO A 145     -68.934 -38.592   0.566  1.00 21.20           C  
ATOM   2126  HB2 PRO A 145     -68.553 -38.792   1.567  1.00 21.20           H  
ATOM   2127  HB3 PRO A 145     -69.407 -39.487   0.161  1.00 21.20           H  
ATOM   2128  O   PRO A 145     -69.549 -35.183   1.329  1.00 21.20           O  
ATOM   2129  CG  PRO A 145     -67.828 -38.131  -0.378  1.00 21.20           C  
ATOM   2130  HG2 PRO A 145     -67.245 -38.970  -0.758  1.00 21.20           H  
ATOM   2131  HG3 PRO A 145     -67.181 -37.420   0.136  1.00 21.20           H  
ATOM   2132  CD  PRO A 145     -68.589 -37.419  -1.494  1.00 21.20           C  
ATOM   2133  HD2 PRO A 145     -68.765 -38.125  -2.306  1.00 21.20           H  
ATOM   2134  HD3 PRO A 145     -68.007 -36.569  -1.851  1.00 21.20           H  
ATOM   2135  N   SER A 146     -69.581 -36.754   2.955  1.00 21.05           N  
ATOM   2136  H   SER A 146     -69.614 -37.748   3.134  1.00 21.05           H  
ATOM   2137  CA  SER A 146     -70.153 -35.928   4.073  1.00 21.05           C  
ATOM   2138  HA  SER A 146     -70.246 -34.904   3.711  1.00 21.05           H  
ATOM   2139  C   SER A 146     -69.586 -35.783   5.542  1.00 21.05           C  
ATOM   2140  CB  SER A 146     -71.578 -36.471   4.267  1.00 21.05           C  
ATOM   2141  HB2 SER A 146     -72.112 -35.892   5.020  1.00 21.05           H  
ATOM   2142  HB3 SER A 146     -72.121 -36.386   3.326  1.00 21.05           H  
ATOM   2143  O   SER A 146     -70.119 -34.902   6.200  1.00 21.05           O  
ATOM   2144  OG  SER A 146     -71.529 -37.840   4.650  1.00 21.05           O  
ATOM   2145  HG  SER A 146     -71.448 -37.876   5.606  1.00 21.05           H  
ATOM   2146  N   GLY A 147     -68.658 -36.595   6.105  1.00 21.22           N  
ATOM   2147  H   GLY A 147     -68.165 -37.201   5.465  1.00 21.22           H  
ATOM   2148  CA  GLY A 147     -68.516 -36.982   7.569  1.00 21.22           C  
ATOM   2149  HA2 GLY A 147     -67.744 -37.750   7.614  1.00 21.22           H  
ATOM   2150  HA3 GLY A 147     -69.434 -37.496   7.854  1.00 21.22           H  
ATOM   2151  C   GLY A 147     -68.219 -36.010   8.778  1.00 21.22           C  
ATOM   2152  O   GLY A 147     -68.786 -34.926   8.859  1.00 21.22           O  
ATOM   2153  N   ASP A 148     -67.413 -36.462   9.782  1.00 22.09           N  
ATOM   2154  H   ASP A 148     -66.862 -37.272   9.536  1.00 22.09           H  
ATOM   2155  CA  ASP A 148     -67.841 -36.519  11.226  1.00 22.09           C  
ATOM   2156  HA  ASP A 148     -68.860 -36.132  11.243  1.00 22.09           H  
ATOM   2157  C   ASP A 148     -67.130 -35.725  12.408  1.00 22.09           C  
ATOM   2158  CB  ASP A 148     -67.974 -38.007  11.617  1.00 22.09           C  
ATOM   2159  HB2 ASP A 148     -66.978 -38.449  11.643  1.00 22.09           H  
ATOM   2160  HB3 ASP A 148     -68.403 -38.077  12.616  1.00 22.09           H  
ATOM   2161  O   ASP A 148     -67.723 -34.762  12.880  1.00 22.09           O  
ATOM   2162  CG  ASP A 148     -68.845 -38.823  10.651  1.00 22.09           C  
ATOM   2163  OD1 ASP A 148     -70.052 -38.519  10.525  1.00 22.09           O  
ATOM   2164  OD2 ASP A 148     -68.281 -39.714   9.974  1.00 22.09           O  
ATOM   2165  N   ASP A 149     -65.985 -36.162  13.001  1.00 23.00           N  
ATOM   2166  H   ASP A 149     -65.423 -36.755  12.407  1.00 23.00           H  
ATOM   2167  CA  ASP A 149     -65.899 -36.591  14.453  1.00 23.00           C  
ATOM   2168  HA  ASP A 149     -66.936 -36.710  14.765  1.00 23.00           H  
ATOM   2169  C   ASP A 149     -65.284 -35.700  15.632  1.00 23.00           C  
ATOM   2170  CB  ASP A 149     -65.316 -38.027  14.419  1.00 23.00           C  
ATOM   2171  HB2 ASP A 149     -65.664 -38.532  13.518  1.00 23.00           H  
ATOM   2172  HB3 ASP A 149     -64.230 -37.968  14.341  1.00 23.00           H  
ATOM   2173  O   ASP A 149     -65.904 -34.725  16.052  1.00 23.00           O  
ATOM   2174  CG  ASP A 149     -65.696 -38.938  15.592  1.00 23.00           C  
ATOM   2175  OD1 ASP A 149     -66.629 -38.599  16.350  1.00 23.00           O  
ATOM   2176  OD2 ASP A 149     -65.030 -39.992  15.713  1.00 23.00           O  
ATOM   2177  N   LEU A 150     -64.152 -36.103  16.276  1.00 23.29           N  
ATOM   2178  H   LEU A 150     -63.682 -36.873  15.821  1.00 23.29           H  
ATOM   2179  CA  LEU A 150     -63.670 -35.841  17.692  1.00 23.29           C  
ATOM   2180  HA  LEU A 150     -64.544 -35.844  18.344  1.00 23.29           H  
ATOM   2181  C   LEU A 150     -62.901 -34.504  18.010  1.00 23.29           C  
ATOM   2182  CB  LEU A 150     -62.765 -37.048  18.042  1.00 23.29           C  
ATOM   2183  HB2 LEU A 150     -62.159 -37.282  17.167  1.00 23.29           H  
ATOM   2184  HB3 LEU A 150     -62.060 -36.787  18.831  1.00 23.29           H  
ATOM   2185  O   LEU A 150     -62.594 -33.769  17.079  1.00 23.29           O  
ATOM   2186  CG  LEU A 150     -63.523 -38.311  18.484  1.00 23.29           C  
ATOM   2187  HG  LEU A 150     -64.366 -38.486  17.816  1.00 23.29           H  
ATOM   2188  CD1 LEU A 150     -62.586 -39.520  18.426  1.00 23.29           C  
ATOM   2189 HD11 LEU A 150     -61.729 -39.373  19.084  1.00 23.29           H  
ATOM   2190 HD12 LEU A 150     -62.248 -39.657  17.399  1.00 23.29           H  
ATOM   2191 HD13 LEU A 150     -63.137 -40.415  18.718  1.00 23.29           H  
ATOM   2192  CD2 LEU A 150     -64.049 -38.188  19.917  1.00 23.29           C  
ATOM   2193 HD21 LEU A 150     -64.749 -37.355  19.980  1.00 23.29           H  
ATOM   2194 HD22 LEU A 150     -63.225 -38.034  20.614  1.00 23.29           H  
ATOM   2195 HD23 LEU A 150     -64.585 -39.101  20.176  1.00 23.29           H  
ATOM   2196  N   GLY A 151     -62.485 -34.107  19.252  1.00 28.86           N  
ATOM   2197  H   GLY A 151     -62.079 -33.183  19.219  1.00 28.86           H  
ATOM   2198  CA  GLY A 151     -62.430 -34.709  20.629  1.00 28.86           C  
ATOM   2199  HA2 GLY A 151     -61.834 -35.621  20.601  1.00 28.86           H  
ATOM   2200  HA3 GLY A 151     -63.440 -34.975  20.942  1.00 28.86           H  
ATOM   2201  C   GLY A 151     -61.803 -33.783  21.746  1.00 28.86           C  
ATOM   2202  O   GLY A 151     -61.668 -32.588  21.508  1.00 28.86           O  
ATOM   2203  N   GLU A 152     -61.410 -34.294  22.946  1.00 33.74           N  
ATOM   2204  H   GLU A 152     -61.526 -35.287  23.087  1.00 33.74           H  
ATOM   2205  CA  GLU A 152     -61.021 -33.519  24.186  1.00 33.74           C  
ATOM   2206  HA  GLU A 152     -61.091 -32.452  23.975  1.00 33.74           H  
ATOM   2207  C   GLU A 152     -59.580 -33.778  24.773  1.00 33.74           C  
ATOM   2208  CB  GLU A 152     -62.013 -33.835  25.346  1.00 33.74           C  
ATOM   2209  HB2 GLU A 152     -61.922 -34.897  25.571  1.00 33.74           H  
ATOM   2210  HB3 GLU A 152     -61.681 -33.276  26.221  1.00 33.74           H  
ATOM   2211  O   GLU A 152     -59.435 -34.487  25.772  1.00 33.74           O  
ATOM   2212  CG  GLU A 152     -63.512 -33.544  25.193  1.00 33.74           C  
ATOM   2213  HG2 GLU A 152     -63.911 -34.149  24.380  1.00 33.74           H  
ATOM   2214  HG3 GLU A 152     -63.635 -32.494  24.928  1.00 33.74           H  
ATOM   2215  CD  GLU A 152     -64.296 -33.851  26.497  1.00 33.74           C  
ATOM   2216  OE1 GLU A 152     -65.330 -33.181  26.729  1.00 33.74           O  
ATOM   2217  OE2 GLU A 152     -63.901 -34.774  27.249  1.00 33.74           O  
ATOM   2218  N   ALA A 153     -58.481 -33.236  24.222  1.00 30.67           N  
ATOM   2219  H   ALA A 153     -58.590 -32.586  23.457  1.00 30.67           H  
ATOM   2220  CA  ALA A 153     -57.130 -33.380  24.833  1.00 30.67           C  
ATOM   2221  HA  ALA A 153     -57.056 -34.384  25.251  1.00 30.67           H  
ATOM   2222  C   ALA A 153     -56.873 -32.404  26.020  1.00 30.67           C  
ATOM   2223  CB  ALA A 153     -56.065 -33.291  23.734  1.00 30.67           C  
ATOM   2224  HB1 ALA A 153     -56.067 -32.290  23.303  1.00 30.67           H  
ATOM   2225  HB2 ALA A 153     -55.078 -33.493  24.150  1.00 30.67           H  
ATOM   2226  HB3 ALA A 153     -56.276 -34.021  22.952  1.00 30.67           H  
ATOM   2227  O   ALA A 153     -57.696 -31.529  26.272  1.00 30.67           O  
ATOM   2228  N   GLY A 154     -55.774 -32.565  26.784  1.00 41.52           N  
ATOM   2229  H   GLY A 154     -55.052 -33.201  26.477  1.00 41.52           H  
ATOM   2230  CA  GLY A 154     -55.576 -31.846  28.062  1.00 41.52           C  
ATOM   2231  HA2 GLY A 154     -56.110 -30.896  28.020  1.00 41.52           H  
ATOM   2232  HA3 GLY A 154     -56.035 -32.437  28.854  1.00 41.52           H  
ATOM   2233  C   GLY A 154     -54.131 -31.501  28.475  1.00 41.52           C  
ATOM   2234  O   GLY A 154     -53.284 -31.240  27.635  1.00 41.52           O  
ATOM   2235  N   VAL A 155     -53.891 -31.488  29.799  1.00 36.09           N  
ATOM   2236  H   VAL A 155     -54.668 -31.818  30.353  1.00 36.09           H  
ATOM   2237  CA  VAL A 155     -52.855 -30.756  30.588  1.00 36.09           C  
ATOM   2238  HA  VAL A 155     -53.285 -29.784  30.830  1.00 36.09           H  
ATOM   2239  C   VAL A 155     -51.497 -30.430  29.938  1.00 36.09           C  
ATOM   2240  CB  VAL A 155     -52.599 -31.490  31.931  1.00 36.09           C  
ATOM   2241  HB  VAL A 155     -52.183 -32.476  31.723  1.00 36.09           H  
ATOM   2242  O   VAL A 155     -50.958 -29.361  30.235  1.00 36.09           O  
ATOM   2243  CG1 VAL A 155     -51.635 -30.750  32.875  1.00 36.09           C  
ATOM   2244 HG11 VAL A 155     -50.634 -30.730  32.443  1.00 36.09           H  
ATOM   2245 HG12 VAL A 155     -51.975 -29.726  33.031  1.00 36.09           H  
ATOM   2246 HG13 VAL A 155     -51.568 -31.267  33.832  1.00 36.09           H  
ATOM   2247  CG2 VAL A 155     -53.904 -31.680  32.726  1.00 36.09           C  
ATOM   2248 HG21 VAL A 155     -54.591 -32.328  32.183  1.00 36.09           H  
ATOM   2249 HG22 VAL A 155     -54.377 -30.713  32.900  1.00 36.09           H  
ATOM   2250 HG23 VAL A 155     -53.691 -32.155  33.684  1.00 36.09           H  
ATOM   2251  N   ASP A 156     -50.937 -31.292  29.090  1.00 34.03           N  
ATOM   2252  H   ASP A 156     -51.460 -32.110  28.810  1.00 34.03           H  
ATOM   2253  CA  ASP A 156     -49.654 -31.054  28.411  1.00 34.03           C  
ATOM   2254  HA  ASP A 156     -48.875 -30.958  29.168  1.00 34.03           H  
ATOM   2255  C   ASP A 156     -49.648 -29.737  27.593  1.00 34.03           C  
ATOM   2256  CB  ASP A 156     -49.309 -32.282  27.548  1.00 34.03           C  
ATOM   2257  HB2 ASP A 156     -48.367 -32.096  27.032  1.00 34.03           H  
ATOM   2258  HB3 ASP A 156     -50.086 -32.420  26.796  1.00 34.03           H  
ATOM   2259  O   ASP A 156     -48.627 -29.044  27.564  1.00 34.03           O  
ATOM   2260  CG  ASP A 156     -49.165 -33.561  28.389  1.00 34.03           C  
ATOM   2261  OD1 ASP A 156     -48.335 -33.558  29.329  1.00 34.03           O  
ATOM   2262  OD2 ASP A 156     -49.922 -34.526  28.131  1.00 34.03           O  
ATOM   2263  N   GLU A 157     -50.813 -29.324  27.059  1.00 37.50           N  
ATOM   2264  H   GLU A 157     -51.599 -29.951  27.158  1.00 37.50           H  
ATOM   2265  CA  GLU A 157     -51.062 -28.054  26.342  1.00 37.50           C  
ATOM   2266  HA  GLU A 157     -50.794 -28.160  25.291  1.00 37.50           H  
ATOM   2267  C   GLU A 157     -50.307 -26.833  26.905  1.00 37.50           C  
ATOM   2268  CB  GLU A 157     -52.556 -27.677  26.468  1.00 37.50           C  
ATOM   2269  HB2 GLU A 157     -52.666 -26.627  26.195  1.00 37.50           H  
ATOM   2270  HB3 GLU A 157     -52.837 -27.773  27.517  1.00 37.50           H  
ATOM   2271  O   GLU A 157     -49.690 -26.056  26.170  1.00 37.50           O  
ATOM   2272  CG  GLU A 157     -53.562 -28.454  25.610  1.00 37.50           C  
ATOM   2273  HG2 GLU A 157     -53.294 -28.319  24.562  1.00 37.50           H  
ATOM   2274  HG3 GLU A 157     -53.502 -29.518  25.837  1.00 37.50           H  
ATOM   2275  CD  GLU A 157     -54.998 -27.945  25.855  1.00 37.50           C  
ATOM   2276  OE1 GLU A 157     -55.740 -27.806  24.857  1.00 37.50           O  
ATOM   2277  OE2 GLU A 157     -55.336 -27.658  27.031  1.00 37.50           O  
ATOM   2278  N   LEU A 158     -50.419 -26.609  28.220  1.00 32.14           N  
ATOM   2279  H   LEU A 158     -50.880 -27.322  28.767  1.00 32.14           H  
ATOM   2280  CA  LEU A 158     -50.063 -25.332  28.847  1.00 32.14           C  
ATOM   2281  HA  LEU A 158     -50.244 -24.539  28.121  1.00 32.14           H  
ATOM   2282  C   LEU A 158     -48.582 -25.224  29.211  1.00 32.14           C  
ATOM   2283  CB  LEU A 158     -50.964 -25.105  30.077  1.00 32.14           C  
ATOM   2284  HB2 LEU A 158     -50.400 -24.584  30.851  1.00 32.14           H  
ATOM   2285  HB3 LEU A 158     -51.261 -26.071  30.486  1.00 32.14           H  
ATOM   2286  O   LEU A 158     -48.029 -24.123  29.213  1.00 32.14           O  
ATOM   2287  CG  LEU A 158     -52.216 -24.272  29.750  1.00 32.14           C  
ATOM   2288  HG  LEU A 158     -52.690 -24.658  28.848  1.00 32.14           H  
ATOM   2289  CD1 LEU A 158     -53.217 -24.359  30.904  1.00 32.14           C  
ATOM   2290 HD11 LEU A 158     -54.102 -23.771  30.663  1.00 32.14           H  
ATOM   2291 HD12 LEU A 158     -53.521 -25.398  31.036  1.00 32.14           H  
ATOM   2292 HD13 LEU A 158     -52.765 -23.989  31.825  1.00 32.14           H  
ATOM   2293  CD2 LEU A 158     -51.869 -22.791  29.554  1.00 32.14           C  
ATOM   2294 HD21 LEU A 158     -51.403 -22.389  30.454  1.00 32.14           H  
ATOM   2295 HD22 LEU A 158     -51.181 -22.673  28.716  1.00 32.14           H  
ATOM   2296 HD23 LEU A 158     -52.776 -22.231  29.331  1.00 32.14           H  
ATOM   2297  N   LEU A 159     -47.934 -26.349  29.517  1.00 37.17           N  
ATOM   2298  H   LEU A 159     -48.420 -27.226  29.389  1.00 37.17           H  
ATOM   2299  CA  LEU A 159     -46.510 -26.364  29.853  1.00 37.17           C  
ATOM   2300  HA  LEU A 159     -46.252 -25.410  30.312  1.00 37.17           H  
ATOM   2301  C   LEU A 159     -45.633 -26.429  28.597  1.00 37.17           C  
ATOM   2302  CB  LEU A 159     -46.222 -27.473  30.878  1.00 37.17           C  
ATOM   2303  HB2 LEU A 159     -45.143 -27.604  30.960  1.00 37.17           H  
ATOM   2304  HB3 LEU A 159     -46.646 -28.407  30.510  1.00 37.17           H  
ATOM   2305  O   LEU A 159     -44.560 -25.826  28.601  1.00 37.17           O  
ATOM   2306  CG  LEU A 159     -46.789 -27.164  32.281  1.00 37.17           C  
ATOM   2307  HG  LEU A 159     -47.854 -26.943  32.207  1.00 37.17           H  
ATOM   2308  CD1 LEU A 159     -46.621 -28.381  33.190  1.00 37.17           C  
ATOM   2309 HD11 LEU A 159     -47.139 -29.232  32.747  1.00 37.17           H  
ATOM   2310 HD12 LEU A 159     -47.058 -28.178  34.168  1.00 37.17           H  
ATOM   2311 HD13 LEU A 159     -45.564 -28.625  33.298  1.00 37.17           H  
ATOM   2312  CD2 LEU A 159     -46.085 -25.983  32.964  1.00 37.17           C  
ATOM   2313 HD21 LEU A 159     -45.008 -26.152  32.984  1.00 37.17           H  
ATOM   2314 HD22 LEU A 159     -46.294 -25.060  32.423  1.00 37.17           H  
ATOM   2315 HD23 LEU A 159     -46.457 -25.869  33.982  1.00 37.17           H  
ATOM   2316  N   GLU A 160     -46.116 -27.023  27.498  1.00 34.91           N  
ATOM   2317  H   GLU A 160     -46.972 -27.558  27.544  1.00 34.91           H  
ATOM   2318  CA  GLU A 160     -45.523 -26.784  26.176  1.00 34.91           C  
ATOM   2319  HA  GLU A 160     -44.464 -27.043  26.197  1.00 34.91           H  
ATOM   2320  C   GLU A 160     -45.618 -25.306  25.774  1.00 34.91           C  
ATOM   2321  CB  GLU A 160     -46.210 -27.619  25.086  1.00 34.91           C  
ATOM   2322  HB2 GLU A 160     -47.292 -27.530  25.180  1.00 34.91           H  
ATOM   2323  HB3 GLU A 160     -45.918 -27.199  24.123  1.00 34.91           H  
ATOM   2324  O   GLU A 160     -44.663 -24.760  25.226  1.00 34.91           O  
ATOM   2325  CG  GLU A 160     -45.802 -29.097  25.090  1.00 34.91           C  
ATOM   2326  HG2 GLU A 160     -46.304 -29.610  25.911  1.00 34.91           H  
ATOM   2327  HG3 GLU A 160     -44.727 -29.161  25.260  1.00 34.91           H  
ATOM   2328  CD  GLU A 160     -46.143 -29.775  23.751  1.00 34.91           C  
ATOM   2329  OE1 GLU A 160     -45.348 -30.648  23.333  1.00 34.91           O  
ATOM   2330  OE2 GLU A 160     -47.158 -29.383  23.129  1.00 34.91           O  
ATOM   2331  N   ALA A 161     -46.740 -24.632  26.061  1.00 32.70           N  
ATOM   2332  H   ALA A 161     -47.518 -25.139  26.457  1.00 32.70           H  
ATOM   2333  CA  ALA A 161     -46.942 -23.244  25.644  1.00 32.70           C  
ATOM   2334  HA  ALA A 161     -46.777 -23.208  24.567  1.00 32.70           H  
ATOM   2335  C   ALA A 161     -45.930 -22.261  26.255  1.00 32.70           C  
ATOM   2336  CB  ALA A 161     -48.392 -22.832  25.919  1.00 32.70           C  
ATOM   2337  HB1 ALA A 161     -49.075 -23.524  25.427  1.00 32.70           H  
ATOM   2338  HB2 ALA A 161     -48.563 -21.825  25.537  1.00 32.70           H  
ATOM   2339  HB3 ALA A 161     -48.587 -22.840  26.991  1.00 32.70           H  
ATOM   2340  O   ALA A 161     -45.385 -21.430  25.531  1.00 32.70           O  
ATOM   2341  N   LEU A 162     -45.650 -22.383  27.556  1.00 28.82           N  
ATOM   2342  H   LEU A 162     -46.149 -23.088  28.079  1.00 28.82           H  
ATOM   2343  CA  LEU A 162     -44.659 -21.554  28.257  1.00 28.82           C  
ATOM   2344  HA  LEU A 162     -44.811 -20.511  27.977  1.00 28.82           H  
ATOM   2345  C   LEU A 162     -43.209 -21.883  27.875  1.00 28.82           C  
ATOM   2346  CB  LEU A 162     -44.874 -21.714  29.775  1.00 28.82           C  
ATOM   2347  HB2 LEU A 162     -45.212 -22.730  29.980  1.00 28.82           H  
ATOM   2348  HB3 LEU A 162     -43.925 -21.577  30.294  1.00 28.82           H  
ATOM   2349  O   LEU A 162     -42.349 -21.010  27.943  1.00 28.82           O  
ATOM   2350  CG  LEU A 162     -45.884 -20.699  30.334  1.00 28.82           C  
ATOM   2351  HG  LEU A 162     -46.718 -20.588  29.640  1.00 28.82           H  
ATOM   2352  CD1 LEU A 162     -46.439 -21.186  31.673  1.00 28.82           C  
ATOM   2353 HD11 LEU A 162     -46.959 -22.132  31.522  1.00 28.82           H  
ATOM   2354 HD12 LEU A 162     -47.147 -20.455  32.062  1.00 28.82           H  
ATOM   2355 HD13 LEU A 162     -45.625 -21.326  32.384  1.00 28.82           H  
ATOM   2356  CD2 LEU A 162     -45.226 -19.334  30.562  1.00 28.82           C  
ATOM   2357 HD21 LEU A 162     -45.965 -18.624  30.933  1.00 28.82           H  
ATOM   2358 HD22 LEU A 162     -44.828 -18.951  29.622  1.00 28.82           H  
ATOM   2359 HD23 LEU A 162     -44.409 -19.420  31.278  1.00 28.82           H  
ATOM   2360  N   GLY A 163     -42.923 -23.123  27.466  1.00 30.95           N  
ATOM   2361  H   GLY A 163     -43.668 -23.803  27.417  1.00 30.95           H  
ATOM   2362  CA  GLY A 163     -41.574 -23.549  27.082  1.00 30.95           C  
ATOM   2363  HA2 GLY A 163     -41.575 -24.632  26.963  1.00 30.95           H  
ATOM   2364  HA3 GLY A 163     -40.875 -23.286  27.875  1.00 30.95           H  
ATOM   2365  C   GLY A 163     -41.052 -22.940  25.774  1.00 30.95           C  
ATOM   2366  O   GLY A 163     -39.856 -23.034  25.519  1.00 30.95           O  
ATOM   2367  N   ARG A 164     -41.921 -22.317  24.963  1.00 29.48           N  
ATOM   2368  H   ARG A 164     -42.883 -22.275  25.267  1.00 29.48           H  
ATOM   2369  CA  ARG A 164     -41.585 -21.767  23.635  1.00 29.48           C  
ATOM   2370  HA  ARG A 164     -41.054 -22.519  23.050  1.00 29.48           H  
ATOM   2371  C   ARG A 164     -40.666 -20.549  23.690  1.00 29.48           C  
ATOM   2372  CB  ARG A 164     -42.868 -21.344  22.899  1.00 29.48           C  
ATOM   2373  HB2 ARG A 164     -42.594 -20.924  21.931  1.00 29.48           H  
ATOM   2374  HB3 ARG A 164     -43.354 -20.559  23.479  1.00 29.48           H  
ATOM   2375  O   ARG A 164     -39.760 -20.427  22.878  1.00 29.48           O  
ATOM   2376  CG  ARG A 164     -43.872 -22.478  22.670  1.00 29.48           C  
ATOM   2377  HG2 ARG A 164     -43.445 -23.226  22.003  1.00 29.48           H  
ATOM   2378  HG3 ARG A 164     -44.111 -22.943  23.626  1.00 29.48           H  
ATOM   2379  CD  ARG A 164     -45.161 -21.906  22.072  1.00 29.48           C  
ATOM   2380  HD2 ARG A 164     -45.458 -21.050  22.679  1.00 29.48           H  
ATOM   2381  HD3 ARG A 164     -44.964 -21.566  21.055  1.00 29.48           H  
ATOM   2382  NE  ARG A 164     -46.239 -22.912  22.072  1.00 29.48           N  
ATOM   2383  HE  ARG A 164     -45.944 -23.878  22.111  1.00 29.48           H  
ATOM   2384  NH1 ARG A 164     -48.013 -21.459  22.168  1.00 29.48           N  
ATOM   2385 HH11 ARG A 164     -47.357 -20.693  22.109  1.00 29.48           H  
ATOM   2386 HH12 ARG A 164     -49.003 -21.289  22.281  1.00 29.48           H  
ATOM   2387  NH2 ARG A 164     -48.372 -23.660  22.324  1.00 29.48           N  
ATOM   2388 HH21 ARG A 164     -49.361 -23.494  22.449  1.00 29.48           H  
ATOM   2389 HH22 ARG A 164     -48.028 -24.608  22.387  1.00 29.48           H  
ATOM   2390  CZ  ARG A 164     -47.534 -22.673  22.177  1.00 29.48           C  
ATOM   2391  N   GLU A 165     -40.944 -19.625  24.605  1.00 25.29           N  
ATOM   2392  H   GLU A 165     -41.681 -19.817  25.269  1.00 25.29           H  
ATOM   2393  CA  GLU A 165     -40.474 -18.235  24.497  1.00 25.29           C  
ATOM   2394  HA  GLU A 165     -40.452 -17.972  23.439  1.00 25.29           H  
ATOM   2395  C   GLU A 165     -39.027 -18.039  24.993  1.00 25.29           C  
ATOM   2396  CB  GLU A 165     -41.522 -17.323  25.169  1.00 25.29           C  
ATOM   2397  HB2 GLU A 165     -42.498 -17.793  25.045  1.00 25.29           H  
ATOM   2398  HB3 GLU A 165     -41.320 -17.263  26.239  1.00 25.29           H  
ATOM   2399  O   GLU A 165     -38.459 -16.970  24.824  1.00 25.29           O  
ATOM   2400  CG  GLU A 165     -41.633 -15.908  24.573  1.00 25.29           C  
ATOM   2401  HG2 GLU A 165     -41.558 -15.981  23.488  1.00 25.29           H  
ATOM   2402  HG3 GLU A 165     -40.806 -15.297  24.935  1.00 25.29           H  
ATOM   2403  CD  GLU A 165     -42.978 -15.249  24.942  1.00 25.29           C  
ATOM   2404  OE1 GLU A 165     -43.650 -14.715  24.028  1.00 25.29           O  
ATOM   2405  OE2 GLU A 165     -43.382 -15.343  26.127  1.00 25.29           O  
ATOM   2406  N   LEU A 166     -38.389 -19.088  25.537  1.00 23.43           N  
ATOM   2407  H   LEU A 166     -38.890 -19.964  25.582  1.00 23.43           H  
ATOM   2408  CA  LEU A 166     -36.965 -19.073  25.909  1.00 23.43           C  
ATOM   2409  HA  LEU A 166     -36.764 -18.161  26.473  1.00 23.43           H  
ATOM   2410  C   LEU A 166     -36.009 -19.025  24.707  1.00 23.43           C  
ATOM   2411  CB  LEU A 166     -36.638 -20.309  26.767  1.00 23.43           C  
ATOM   2412  HB2 LEU A 166     -37.137 -21.175  26.332  1.00 23.43           H  
ATOM   2413  HB3 LEU A 166     -35.565 -20.497  26.713  1.00 23.43           H  
ATOM   2414  O   LEU A 166     -34.921 -18.480  24.848  1.00 23.43           O  
ATOM   2415  CG  LEU A 166     -37.019 -20.179  28.249  1.00 23.43           C  
ATOM   2416  HG  LEU A 166     -38.067 -19.893  28.338  1.00 23.43           H  
ATOM   2417  CD1 LEU A 166     -36.822 -21.531  28.942  1.00 23.43           C  
ATOM   2418 HD11 LEU A 166     -35.779 -21.835  28.861  1.00 23.43           H  
ATOM   2419 HD12 LEU A 166     -37.114 -21.449  29.989  1.00 23.43           H  
ATOM   2420 HD13 LEU A 166     -37.454 -22.272  28.453  1.00 23.43           H  
ATOM   2421  CD2 LEU A 166     -36.148 -19.159  28.991  1.00 23.43           C  
ATOM   2422 HD21 LEU A 166     -36.325 -18.162  28.587  1.00 23.43           H  
ATOM   2423 HD22 LEU A 166     -35.093 -19.402  28.864  1.00 23.43           H  
ATOM   2424 HD23 LEU A 166     -36.406 -19.144  30.050  1.00 23.43           H  
ATOM   2425  N   ASP A 167     -36.413 -19.576  23.559  1.00 23.25           N  
ATOM   2426  H   ASP A 167     -37.325 -20.009  23.529  1.00 23.25           H  
ATOM   2427  CA  ASP A 167     -35.699 -19.443  22.278  1.00 23.25           C  
ATOM   2428  HA  ASP A 167     -34.683 -19.098  22.470  1.00 23.25           H  
ATOM   2429  C   ASP A 167     -36.362 -18.358  21.388  1.00 23.25           C  
ATOM   2430  CB  ASP A 167     -35.593 -20.816  21.573  1.00 23.25           C  
ATOM   2431  HB2 ASP A 167     -36.596 -21.228  21.460  1.00 23.25           H  
ATOM   2432  HB3 ASP A 167     -35.186 -20.667  20.572  1.00 23.25           H  
ATOM   2433  O   ASP A 167     -36.196 -18.355  20.167  1.00 23.25           O  
ATOM   2434  CG  ASP A 167     -34.689 -21.852  22.265  1.00 23.25           C  
ATOM   2435  OD1 ASP A 167     -33.631 -21.475  22.820  1.00 23.25           O  
ATOM   2436  OD2 ASP A 167     -35.030 -23.057  22.190  1.00 23.25           O  
ATOM   2437  N   GLY A 168     -37.169 -17.471  21.991  1.00 23.54           N  
ATOM   2438  H   GLY A 168     -37.236 -17.505  22.999  1.00 23.54           H  
ATOM   2439  CA  GLY A 168     -37.907 -16.392  21.321  1.00 23.54           C  
ATOM   2440  HA2 GLY A 168     -38.941 -16.420  21.663  1.00 23.54           H  
ATOM   2441  HA3 GLY A 168     -37.899 -16.552  20.243  1.00 23.54           H  
ATOM   2442  C   GLY A 168     -37.384 -14.972  21.579  1.00 23.54           C  
ATOM   2443  O   GLY A 168     -37.944 -14.042  20.999  1.00 23.54           O  
ATOM   2444  N   ASP A 169     -36.354 -14.821  22.424  1.00 18.50           N  
ATOM   2445  H   ASP A 169     -35.938 -15.656  22.812  1.00 18.50           H  
ATOM   2446  CA  ASP A 169     -35.704 -13.550  22.814  1.00 18.50           C  
ATOM   2447  HA  ASP A 169     -36.130 -12.745  22.215  1.00 18.50           H  
ATOM   2448  C   ASP A 169     -34.189 -13.573  22.471  1.00 18.50           C  
ATOM   2449  CB  ASP A 169     -36.061 -13.255  24.305  1.00 18.50           C  
ATOM   2450  HB2 ASP A 169     -37.091 -13.573  24.469  1.00 18.50           H  
ATOM   2451  HB3 ASP A 169     -35.443 -13.880  24.950  1.00 18.50           H  
ATOM   2452  O   ASP A 169     -33.350 -13.847  23.363  1.00 18.50           O  
ATOM   2453  CG  ASP A 169     -35.988 -11.783  24.782  1.00 18.50           C  
ATOM   2454  OD1 ASP A 169     -36.382 -10.865  24.022  1.00 18.50           O  
ATOM   2455  OD2 ASP A 169     -35.647 -11.560  25.975  1.00 18.50           O  
ATOM   2456  OXT ASP A 169     -33.866 -13.371  21.275  1.00 18.50           O  
TER    2457      ASP A 169                                                       
ATOM   2457  N   MET B   1     -25.273 -15.172  49.164  1.00 71.38           N  
ATOM   2458  H   MET B   1     -25.204 -14.182  48.977  1.00 71.38           H  
ATOM   2459  H2  MET B   1     -24.494 -15.477  49.728  1.00 71.38           H  
ATOM   2460  H3  MET B   1     -26.142 -15.344  49.649  1.00 71.38           H  
ATOM   2461  CA  MET B   1     -25.281 -15.905  47.890  1.00 71.38           C  
ATOM   2462  HA  MET B   1     -26.157 -15.596  47.321  1.00 71.38           H  
ATOM   2463  C   MET B   1     -25.389 -17.402  48.133  1.00 71.38           C  
ATOM   2464  CB  MET B   1     -24.057 -15.612  47.021  1.00 71.38           C  
ATOM   2465  HB2 MET B   1     -24.134 -16.209  46.112  1.00 71.38           H  
ATOM   2466  HB3 MET B   1     -23.150 -15.905  47.550  1.00 71.38           H  
ATOM   2467  O   MET B   1     -24.447 -18.029  48.615  1.00 71.38           O  
ATOM   2468  CG  MET B   1     -23.939 -14.148  46.605  1.00 71.38           C  
ATOM   2469  HG2 MET B   1     -23.792 -13.528  47.489  1.00 71.38           H  
ATOM   2470  HG3 MET B   1     -24.844 -13.829  46.088  1.00 71.38           H  
ATOM   2471  SD  MET B   1     -22.524 -13.941  45.508  1.00 71.38           S  
ATOM   2472  CE  MET B   1     -22.297 -12.144  45.569  1.00 71.38           C  
ATOM   2473  HE1 MET B   1     -22.212 -11.807  46.602  1.00 71.38           H  
ATOM   2474  HE2 MET B   1     -21.386 -11.879  45.033  1.00 71.38           H  
ATOM   2475  HE3 MET B   1     -23.139 -11.649  45.084  1.00 71.38           H  
ATOM   2476  N   THR B   2     -26.546 -17.948  47.785  1.00 81.94           N  
ATOM   2477  H   THR B   2     -27.270 -17.301  47.508  1.00 81.94           H  
ATOM   2478  CA  THR B   2     -26.738 -19.295  47.233  1.00 81.94           C  
ATOM   2479  HA  THR B   2     -26.563 -20.045  48.004  1.00 81.94           H  
ATOM   2480  C   THR B   2     -25.787 -19.555  46.058  1.00 81.94           C  
ATOM   2481  CB  THR B   2     -28.179 -19.426  46.704  1.00 81.94           C  
ATOM   2482  HB  THR B   2     -28.308 -20.425  46.287  1.00 81.94           H  
ATOM   2483  O   THR B   2     -25.147 -18.633  45.551  1.00 81.94           O  
ATOM   2484  CG2 THR B   2     -29.241 -19.221  47.784  1.00 81.94           C  
ATOM   2485 HG21 THR B   2     -30.226 -19.391  47.351  1.00 81.94           H  
ATOM   2486 HG22 THR B   2     -29.085 -19.933  48.595  1.00 81.94           H  
ATOM   2487 HG23 THR B   2     -29.204 -18.206  48.179  1.00 81.94           H  
ATOM   2488  OG1 THR B   2     -28.413 -18.483  45.685  1.00 81.94           O  
ATOM   2489  HG1 THR B   2     -28.523 -17.622  46.094  1.00 81.94           H  
ATOM   2490  N   ASP B   3     -25.681 -20.803  45.603  1.00 74.06           N  
ATOM   2491  H   ASP B   3     -26.221 -21.551  46.014  1.00 74.06           H  
ATOM   2492  CA  ASP B   3     -24.822 -21.115  44.455  1.00 74.06           C  
ATOM   2493  HA  ASP B   3     -23.855 -20.644  44.634  1.00 74.06           H  
ATOM   2494  C   ASP B   3     -25.344 -20.482  43.155  1.00 74.06           C  
ATOM   2495  CB  ASP B   3     -24.610 -22.636  44.352  1.00 74.06           C  
ATOM   2496  HB2 ASP B   3     -25.128 -23.021  43.474  1.00 74.06           H  
ATOM   2497  HB3 ASP B   3     -25.025 -23.133  45.228  1.00 74.06           H  
ATOM   2498  O   ASP B   3     -24.563 -19.880  42.420  1.00 74.06           O  
ATOM   2499  CG  ASP B   3     -23.120 -22.979  44.277  1.00 74.06           C  
ATOM   2500  OD1 ASP B   3     -22.367 -22.443  45.131  1.00 74.06           O  
ATOM   2501  OD2 ASP B   3     -22.741 -23.778  43.403  1.00 74.06           O  
ATOM   2502  N   SER B   4     -26.665 -20.483  42.940  1.00 75.09           N  
ATOM   2503  H   SER B   4     -27.267 -21.018  43.550  1.00 75.09           H  
ATOM   2504  CA  SER B   4     -27.312 -19.813  41.803  1.00 75.09           C  
ATOM   2505  HA  SER B   4     -26.966 -20.280  40.881  1.00 75.09           H  
ATOM   2506  C   SER B   4     -26.973 -18.320  41.719  1.00 75.09           C  
ATOM   2507  CB  SER B   4     -28.835 -19.983  41.883  1.00 75.09           C  
ATOM   2508  HB2 SER B   4     -29.290 -19.582  40.978  1.00 75.09           H  
ATOM   2509  HB3 SER B   4     -29.219 -19.434  42.743  1.00 75.09           H  
ATOM   2510  O   SER B   4     -26.670 -17.831  40.634  1.00 75.09           O  
ATOM   2511  OG  SER B   4     -29.177 -21.351  42.020  1.00 75.09           O  
ATOM   2512  HG  SER B   4     -29.792 -21.571  41.317  1.00 75.09           H  
ATOM   2513  N   GLU B   5     -26.946 -17.596  42.847  1.00 78.89           N  
ATOM   2514  H   GLU B   5     -27.209 -18.039  43.715  1.00 78.89           H  
ATOM   2515  CA  GLU B   5     -26.555 -16.175  42.865  1.00 78.89           C  
ATOM   2516  HA  GLU B   5     -27.179 -15.624  42.161  1.00 78.89           H  
ATOM   2517  C   GLU B   5     -25.096 -15.960  42.419  1.00 78.89           C  
ATOM   2518  CB  GLU B   5     -26.762 -15.579  44.267  1.00 78.89           C  
ATOM   2519  HB2 GLU B   5     -26.332 -16.263  44.998  1.00 78.89           H  
ATOM   2520  HB3 GLU B   5     -26.217 -14.637  44.334  1.00 78.89           H  
ATOM   2521  O   GLU B   5     -24.834 -15.053  41.630  1.00 78.89           O  
ATOM   2522  CG  GLU B   5     -28.230 -15.294  44.626  1.00 78.89           C  
ATOM   2523  HG2 GLU B   5     -28.850 -16.144  44.342  1.00 78.89           H  
ATOM   2524  HG3 GLU B   5     -28.573 -14.421  44.071  1.00 78.89           H  
ATOM   2525  CD  GLU B   5     -28.356 -15.060  46.138  1.00 78.89           C  
ATOM   2526  OE1 GLU B   5     -28.424 -13.908  46.600  1.00 78.89           O  
ATOM   2527  OE2 GLU B   5     -28.231 -16.059  46.886  1.00 78.89           O  
ATOM   2528  N   LYS B   6     -24.151 -16.809  42.859  1.00 82.77           N  
ATOM   2529  H   LYS B   6     -24.442 -17.586  43.435  1.00 82.77           H  
ATOM   2530  CA  LYS B   6     -22.738 -16.714  42.433  1.00 82.77           C  
ATOM   2531  HA  LYS B   6     -22.368 -15.705  42.618  1.00 82.77           H  
ATOM   2532  C   LYS B   6     -22.598 -16.980  40.936  1.00 82.77           C  
ATOM   2533  CB  LYS B   6     -21.845 -17.739  43.147  1.00 82.77           C  
ATOM   2534  HB2 LYS B   6     -22.159 -18.731  42.823  1.00 82.77           H  
ATOM   2535  HB3 LYS B   6     -20.819 -17.592  42.810  1.00 82.77           H  
ATOM   2536  O   LYS B   6     -21.911 -16.250  40.227  1.00 82.77           O  
ATOM   2537  CG  LYS B   6     -21.855 -17.711  44.678  1.00 82.77           C  
ATOM   2538  HG2 LYS B   6     -22.886 -17.786  45.025  1.00 82.77           H  
ATOM   2539  HG3 LYS B   6     -21.413 -16.787  45.049  1.00 82.77           H  
ATOM   2540  CD  LYS B   6     -21.064 -18.925  45.184  1.00 82.77           C  
ATOM   2541  HD2 LYS B   6     -19.997 -18.702  45.176  1.00 82.77           H  
ATOM   2542  HD3 LYS B   6     -21.241 -19.766  44.513  1.00 82.77           H  
ATOM   2543  CE  LYS B   6     -21.515 -19.350  46.581  1.00 82.77           C  
ATOM   2544  HE2 LYS B   6     -22.599 -19.250  46.635  1.00 82.77           H  
ATOM   2545  HE3 LYS B   6     -21.069 -18.690  47.324  1.00 82.77           H  
ATOM   2546  NZ  LYS B   6     -21.145 -20.766  46.814  1.00 82.77           N  
ATOM   2547  HZ1 LYS B   6     -21.477 -21.110  47.703  1.00 82.77           H  
ATOM   2548  HZ2 LYS B   6     -20.152 -20.922  46.711  1.00 82.77           H  
ATOM   2549  HZ3 LYS B   6     -21.582 -21.348  46.114  1.00 82.77           H  
ATOM   2550  N   VAL B   7     -23.233 -18.050  40.453  1.00 81.41           N  
ATOM   2551  H   VAL B   7     -23.780 -18.611  41.090  1.00 81.41           H  
ATOM   2552  CA  VAL B   7     -23.127 -18.467  39.049  1.00 81.41           C  
ATOM   2553  HA  VAL B   7     -22.072 -18.490  38.778  1.00 81.41           H  
ATOM   2554  C   VAL B   7     -23.783 -17.430  38.130  1.00 81.41           C  
ATOM   2555  CB  VAL B   7     -23.677 -19.893  38.850  1.00 81.41           C  
ATOM   2556  HB  VAL B   7     -24.729 -19.922  39.133  1.00 81.41           H  
ATOM   2557  O   VAL B   7     -23.240 -17.151  37.064  1.00 81.41           O  
ATOM   2558  CG1 VAL B   7     -23.528 -20.342  37.395  1.00 81.41           C  
ATOM   2559 HG11 VAL B   7     -24.069 -19.661  36.738  1.00 81.41           H  
ATOM   2560 HG12 VAL B   7     -23.937 -21.345  37.276  1.00 81.41           H  
ATOM   2561 HG13 VAL B   7     -22.477 -20.345  37.108  1.00 81.41           H  
ATOM   2562  CG2 VAL B   7     -22.893 -20.924  39.679  1.00 81.41           C  
ATOM   2563 HG21 VAL B   7     -23.328 -21.914  39.543  1.00 81.41           H  
ATOM   2564 HG22 VAL B   7     -22.932 -20.685  40.742  1.00 81.41           H  
ATOM   2565 HG23 VAL B   7     -21.849 -20.946  39.367  1.00 81.41           H  
ATOM   2566  N   ALA B   8     -24.864 -16.774  38.566  1.00 81.19           N  
ATOM   2567  H   ALA B   8     -25.299 -17.065  39.429  1.00 81.19           H  
ATOM   2568  CA  ALA B   8     -25.457 -15.642  37.855  1.00 81.19           C  
ATOM   2569  HA  ALA B   8     -25.694 -15.961  36.840  1.00 81.19           H  
ATOM   2570  C   ALA B   8     -24.505 -14.431  37.736  1.00 81.19           C  
ATOM   2571  CB  ALA B   8     -26.771 -15.268  38.552  1.00 81.19           C  
ATOM   2572  HB1 ALA B   8     -27.209 -14.395  38.068  1.00 81.19           H  
ATOM   2573  HB2 ALA B   8     -26.589 -15.042  39.603  1.00 81.19           H  
ATOM   2574  HB3 ALA B   8     -27.472 -16.099  38.482  1.00 81.19           H  
ATOM   2575  O   ALA B   8     -24.451 -13.810  36.672  1.00 81.19           O  
ATOM   2576  N   GLU B   9     -23.714 -14.102  38.767  1.00 84.47           N  
ATOM   2577  H   GLU B   9     -23.803 -14.603  39.640  1.00 84.47           H  
ATOM   2578  CA  GLU B   9     -22.674 -13.065  38.650  1.00 84.47           C  
ATOM   2579  HA  GLU B   9     -23.121 -12.172  38.213  1.00 84.47           H  
ATOM   2580  C   GLU B   9     -21.543 -13.470  37.695  1.00 84.47           C  
ATOM   2581  CB  GLU B   9     -22.084 -12.677  40.015  1.00 84.47           C  
ATOM   2582  HB2 GLU B   9     -21.145 -12.152  39.836  1.00 84.47           H  
ATOM   2583  HB3 GLU B   9     -21.872 -13.569  40.603  1.00 84.47           H  
ATOM   2584  O   GLU B   9     -21.162 -12.674  36.832  1.00 84.47           O  
ATOM   2585  CG  GLU B   9     -23.004 -11.731  40.796  1.00 84.47           C  
ATOM   2586  HG2 GLU B   9     -23.382 -10.971  40.113  1.00 84.47           H  
ATOM   2587  HG3 GLU B   9     -23.858 -12.291  41.176  1.00 84.47           H  
ATOM   2588  CD  GLU B   9     -22.275 -11.036  41.957  1.00 84.47           C  
ATOM   2589  OE1 GLU B   9     -22.634  -9.866  42.221  1.00 84.47           O  
ATOM   2590  OE2 GLU B   9     -21.373 -11.658  42.561  1.00 84.47           O  
ATOM   2591  N   TYR B  10     -21.041 -14.708  37.786  1.00 85.23           N  
ATOM   2592  H   TYR B  10     -21.363 -15.305  38.535  1.00 85.23           H  
ATOM   2593  CA  TYR B  10     -20.006 -15.201  36.871  1.00 85.23           C  
ATOM   2594  HA  TYR B  10     -19.163 -14.511  36.908  1.00 85.23           H  
ATOM   2595  C   TYR B  10     -20.481 -15.223  35.412  1.00 85.23           C  
ATOM   2596  CB  TYR B  10     -19.518 -16.593  37.301  1.00 85.23           C  
ATOM   2597  HB2 TYR B  10     -18.907 -17.006  36.497  1.00 85.23           H  
ATOM   2598  HB3 TYR B  10     -20.380 -17.249  37.421  1.00 85.23           H  
ATOM   2599  O   TYR B  10     -19.742 -14.792  34.525  1.00 85.23           O  
ATOM   2600  CG  TYR B  10     -18.672 -16.616  38.562  1.00 85.23           C  
ATOM   2601  CD1 TYR B  10     -17.491 -15.850  38.633  1.00 85.23           C  
ATOM   2602  HD1 TYR B  10     -17.193 -15.239  37.793  1.00 85.23           H  
ATOM   2603  CD2 TYR B  10     -19.041 -17.430  39.651  1.00 85.23           C  
ATOM   2604  HD2 TYR B  10     -19.942 -18.023  39.600  1.00 85.23           H  
ATOM   2605  CE1 TYR B  10     -16.698 -15.871  39.797  1.00 85.23           C  
ATOM   2606  HE1 TYR B  10     -15.802 -15.270  39.850  1.00 85.23           H  
ATOM   2607  CE2 TYR B  10     -18.248 -17.461  40.814  1.00 85.23           C  
ATOM   2608  HE2 TYR B  10     -18.531 -18.076  41.656  1.00 85.23           H  
ATOM   2609  OH  TYR B  10     -16.320 -16.706  42.018  1.00 85.23           O  
ATOM   2610  HH  TYR B  10     -15.579 -16.100  41.954  1.00 85.23           H  
ATOM   2611  CZ  TYR B  10     -17.080 -16.677  40.892  1.00 85.23           C  
ATOM   2612  N   LEU B  11     -21.720 -15.655  35.155  1.00 83.49           N  
ATOM   2613  H   LEU B  11     -22.270 -16.022  35.919  1.00 83.49           H  
ATOM   2614  CA  LEU B  11     -22.312 -15.652  33.817  1.00 83.49           C  
ATOM   2615  HA  LEU B  11     -21.622 -16.168  33.149  1.00 83.49           H  
ATOM   2616  C   LEU B  11     -22.477 -14.223  33.280  1.00 83.49           C  
ATOM   2617  CB  LEU B  11     -23.640 -16.430  33.852  1.00 83.49           C  
ATOM   2618  HB2 LEU B  11     -24.332 -15.908  34.514  1.00 83.49           H  
ATOM   2619  HB3 LEU B  11     -23.457 -17.418  34.275  1.00 83.49           H  
ATOM   2620  O   LEU B  11     -22.095 -13.961  32.141  1.00 83.49           O  
ATOM   2621  CG  LEU B  11     -24.311 -16.606  32.475  1.00 83.49           C  
ATOM   2622  HG  LEU B  11     -24.504 -15.627  32.035  1.00 83.49           H  
ATOM   2623  CD1 LEU B  11     -23.453 -17.428  31.508  1.00 83.49           C  
ATOM   2624 HD11 LEU B  11     -22.538 -16.889  31.263  1.00 83.49           H  
ATOM   2625 HD12 LEU B  11     -24.004 -17.594  30.582  1.00 83.49           H  
ATOM   2626 HD13 LEU B  11     -23.209 -18.393  31.952  1.00 83.49           H  
ATOM   2627  CD2 LEU B  11     -25.646 -17.326  32.648  1.00 83.49           C  
ATOM   2628 HD21 LEU B  11     -26.147 -17.415  31.684  1.00 83.49           H  
ATOM   2629 HD22 LEU B  11     -25.485 -18.323  33.059  1.00 83.49           H  
ATOM   2630 HD23 LEU B  11     -26.291 -16.759  33.319  1.00 83.49           H  
ATOM   2631  N   ARG B  12     -22.950 -13.278  34.109  1.00 85.46           N  
ATOM   2632  H   ARG B  12     -23.254 -13.566  35.029  1.00 85.46           H  
ATOM   2633  CA  ARG B  12     -23.050 -11.852  33.747  1.00 85.46           C  
ATOM   2634  HA  ARG B  12     -23.651 -11.768  32.842  1.00 85.46           H  
ATOM   2635  C   ARG B  12     -21.685 -11.249  33.406  1.00 85.46           C  
ATOM   2636  CB  ARG B  12     -23.739 -11.083  34.888  1.00 85.46           C  
ATOM   2637  HB2 ARG B  12     -24.676 -11.584  35.129  1.00 85.46           H  
ATOM   2638  HB3 ARG B  12     -23.100 -11.106  35.771  1.00 85.46           H  
ATOM   2639  O   ARG B  12     -21.584 -10.466  32.464  1.00 85.46           O  
ATOM   2640  CG  ARG B  12     -24.046  -9.619  34.520  1.00 85.46           C  
ATOM   2641  HG2 ARG B  12     -23.137  -9.128  34.170  1.00 85.46           H  
ATOM   2642  HG3 ARG B  12     -24.781  -9.593  33.716  1.00 85.46           H  
ATOM   2643  CD  ARG B  12     -24.566  -8.816  35.720  1.00 85.46           C  
ATOM   2644  HD2 ARG B  12     -23.805  -8.839  36.500  1.00 85.46           H  
ATOM   2645  HD3 ARG B  12     -24.697  -7.779  35.410  1.00 85.46           H  
ATOM   2646  NE  ARG B  12     -25.857  -9.330  36.222  1.00 85.46           N  
ATOM   2647  HE  ARG B  12     -26.551  -9.553  35.523  1.00 85.46           H  
ATOM   2648  NH1 ARG B  12     -25.397  -9.319  38.486  1.00 85.46           N  
ATOM   2649 HH11 ARG B  12     -24.468  -8.966  38.311  1.00 85.46           H  
ATOM   2650 HH12 ARG B  12     -25.655  -9.556  39.433  1.00 85.46           H  
ATOM   2651  NH2 ARG B  12     -27.382 -10.025  37.759  1.00 85.46           N  
ATOM   2652 HH21 ARG B  12     -28.036 -10.235  37.019  1.00 85.46           H  
ATOM   2653 HH22 ARG B  12     -27.636 -10.209  38.719  1.00 85.46           H  
ATOM   2654  CZ  ARG B  12     -26.200  -9.552  37.482  1.00 85.46           C  
ATOM   2655  N   ARG B  13     -20.620 -11.602  34.138  1.00 86.47           N  
ATOM   2656  H   ARG B  13     -20.765 -12.207  34.933  1.00 86.47           H  
ATOM   2657  CA  ARG B  13     -19.261 -11.151  33.796  1.00 86.47           C  
ATOM   2658  HA  ARG B  13     -19.311 -10.076  33.620  1.00 86.47           H  
ATOM   2659  C   ARG B  13     -18.792 -11.755  32.471  1.00 86.47           C  
ATOM   2660  CB  ARG B  13     -18.281 -11.433  34.951  1.00 86.47           C  
ATOM   2661  HB2 ARG B  13     -18.230 -12.509  35.117  1.00 86.47           H  
ATOM   2662  HB3 ARG B  13     -18.656 -10.971  35.865  1.00 86.47           H  
ATOM   2663  O   ARG B  13     -18.281 -11.019  31.633  1.00 86.47           O  
ATOM   2664  CG  ARG B  13     -16.858 -10.911  34.669  1.00 86.47           C  
ATOM   2665  HG2 ARG B  13     -16.189 -11.266  35.453  1.00 86.47           H  
ATOM   2666  HG3 ARG B  13     -16.503 -11.333  33.729  1.00 86.47           H  
ATOM   2667  CD  ARG B  13     -16.773  -9.375  34.620  1.00 86.47           C  
ATOM   2668  HD2 ARG B  13     -16.653  -9.008  35.639  1.00 86.47           H  
ATOM   2669  HD3 ARG B  13     -17.696  -8.962  34.213  1.00 86.47           H  
ATOM   2670  NE  ARG B  13     -15.666  -8.908  33.767  1.00 86.47           N  
ATOM   2671  HE  ARG B  13     -15.362  -9.532  33.033  1.00 86.47           H  
ATOM   2672  NH1 ARG B  13     -15.388  -6.802  34.656  1.00 86.47           N  
ATOM   2673 HH11 ARG B  13     -16.043  -7.029  35.390  1.00 86.47           H  
ATOM   2674 HH12 ARG B  13     -14.935  -5.900  34.615  1.00 86.47           H  
ATOM   2675  NH2 ARG B  13     -14.283  -7.382  32.817  1.00 86.47           N  
ATOM   2676 HH21 ARG B  13     -13.896  -6.452  32.735  1.00 86.47           H  
ATOM   2677 HH22 ARG B  13     -14.221  -8.003  32.023  1.00 86.47           H  
ATOM   2678  CZ  ARG B  13     -15.117  -7.708  33.755  1.00 86.47           C  
ATOM   2679  N   ALA B  14     -19.013 -13.053  32.259  1.00 86.73           N  
ATOM   2680  H   ALA B  14     -19.437 -13.598  32.997  1.00 86.73           H  
ATOM   2681  CA  ALA B  14     -18.629 -13.739  31.028  1.00 86.73           C  
ATOM   2682  HA  ALA B  14     -17.558 -13.602  30.880  1.00 86.73           H  
ATOM   2683  C   ALA B  14     -19.332 -13.164  29.784  1.00 86.73           C  
ATOM   2684  CB  ALA B  14     -18.900 -15.240  31.195  1.00 86.73           C  
ATOM   2685  HB1 ALA B  14     -19.966 -15.416  31.340  1.00 86.73           H  
ATOM   2686  HB2 ALA B  14     -18.355 -15.622  32.058  1.00 86.73           H  
ATOM   2687  HB3 ALA B  14     -18.572 -15.772  30.302  1.00 86.73           H  
ATOM   2688  O   ALA B  14     -18.676 -12.969  28.763  1.00 86.73           O  
ATOM   2689  N   THR B  15     -20.627 -12.831  29.859  1.00 85.44           N  
ATOM   2690  H   THR B  15     -21.146 -13.030  30.702  1.00 85.44           H  
ATOM   2691  CA  THR B  15     -21.350 -12.208  28.735  1.00 85.44           C  
ATOM   2692  HA  THR B  15     -21.099 -12.756  27.827  1.00 85.44           H  
ATOM   2693  C   THR B  15     -20.928 -10.760  28.485  1.00 85.44           C  
ATOM   2694  CB  THR B  15     -22.875 -12.293  28.894  1.00 85.44           C  
ATOM   2695  HB  THR B  15     -23.347 -11.704  28.107  1.00 85.44           H  
ATOM   2696  O   THR B  15     -20.826 -10.361  27.325  1.00 85.44           O  
ATOM   2697  CG2 THR B  15     -23.379 -13.730  28.779  1.00 85.44           C  
ATOM   2698 HG21 THR B  15     -22.964 -14.344  29.579  1.00 85.44           H  
ATOM   2699 HG22 THR B  15     -23.081 -14.148  27.817  1.00 85.44           H  
ATOM   2700 HG23 THR B  15     -24.467 -13.747  28.841  1.00 85.44           H  
ATOM   2701  OG1 THR B  15     -23.291 -11.804  30.143  1.00 85.44           O  
ATOM   2702  HG1 THR B  15     -24.209 -12.066  30.247  1.00 85.44           H  
ATOM   2703  N   LEU B  16     -20.594  -9.985  29.525  1.00 88.76           N  
ATOM   2704  H   LEU B  16     -20.753 -10.342  30.457  1.00 88.76           H  
ATOM   2705  CA  LEU B  16     -20.005  -8.648  29.364  1.00 88.76           C  
ATOM   2706  HA  LEU B  16     -20.640  -8.070  28.693  1.00 88.76           H  
ATOM   2707  C   LEU B  16     -18.622  -8.702  28.693  1.00 88.76           C  
ATOM   2708  CB  LEU B  16     -19.930  -7.935  30.728  1.00 88.76           C  
ATOM   2709  HB2 LEU B  16     -19.498  -8.623  31.455  1.00 88.76           H  
ATOM   2710  HB3 LEU B  16     -19.256  -7.084  30.643  1.00 88.76           H  
ATOM   2711  O   LEU B  16     -18.387  -7.968  27.733  1.00 88.76           O  
ATOM   2712  CG  LEU B  16     -21.286  -7.426  31.253  1.00 88.76           C  
ATOM   2713  HG  LEU B  16     -22.028  -8.224  31.213  1.00 88.76           H  
ATOM   2714  CD1 LEU B  16     -21.132  -6.973  32.707  1.00 88.76           C  
ATOM   2715 HD11 LEU B  16     -20.803  -7.816  33.314  1.00 88.76           H  
ATOM   2716 HD12 LEU B  16     -20.402  -6.167  32.774  1.00 88.76           H  
ATOM   2717 HD13 LEU B  16     -22.093  -6.625  33.086  1.00 88.76           H  
ATOM   2718  CD2 LEU B  16     -21.809  -6.235  30.443  1.00 88.76           C  
ATOM   2719 HD21 LEU B  16     -22.021  -6.546  29.420  1.00 88.76           H  
ATOM   2720 HD22 LEU B  16     -21.070  -5.434  30.436  1.00 88.76           H  
ATOM   2721 HD23 LEU B  16     -22.735  -5.871  30.887  1.00 88.76           H  
ATOM   2722  N   ASP B  17     -17.737  -9.597  29.143  1.00 87.27           N  
ATOM   2723  H   ASP B  17     -17.988 -10.161  29.942  1.00 87.27           H  
ATOM   2724  CA  ASP B  17     -16.410  -9.792  28.542  1.00 87.27           C  
ATOM   2725  HA  ASP B  17     -15.906  -8.828  28.481  1.00 87.27           H  
ATOM   2726  C   ASP B  17     -16.500 -10.330  27.102  1.00 87.27           C  
ATOM   2727  CB  ASP B  17     -15.562 -10.733  29.422  1.00 87.27           C  
ATOM   2728  HB2 ASP B  17     -16.158 -11.600  29.706  1.00 87.27           H  
ATOM   2729  HB3 ASP B  17     -14.718 -11.090  28.832  1.00 87.27           H  
ATOM   2730  O   ASP B  17     -15.720  -9.918  26.243  1.00 87.27           O  
ATOM   2731  CG  ASP B  17     -14.987 -10.057  30.672  1.00 87.27           C  
ATOM   2732  OD1 ASP B  17     -14.562  -8.887  30.590  1.00 87.27           O  
ATOM   2733  OD2 ASP B  17     -14.860 -10.709  31.731  1.00 87.27           O  
ATOM   2734  N   LEU B  18     -17.470 -11.204  26.805  1.00 87.74           N  
ATOM   2735  H   LEU B  18     -18.037 -11.561  27.562  1.00 87.74           H  
ATOM   2736  CA  LEU B  18     -17.734 -11.702  25.450  1.00 87.74           C  
ATOM   2737  HA  LEU B  18     -16.791 -12.035  25.017  1.00 87.74           H  
ATOM   2738  C   LEU B  18     -18.280 -10.602  24.533  1.00 87.74           C  
ATOM   2739  CB  LEU B  18     -18.689 -12.908  25.533  1.00 87.74           C  
ATOM   2740  HB2 LEU B  18     -18.212 -13.686  26.129  1.00 87.74           H  
ATOM   2741  HB3 LEU B  18     -19.594 -12.595  26.054  1.00 87.74           H  
ATOM   2742  O   LEU B  18     -17.874 -10.525  23.373  1.00 87.74           O  
ATOM   2743  CG  LEU B  18     -19.106 -13.509  24.175  1.00 87.74           C  
ATOM   2744  HG  LEU B  18     -19.638 -12.761  23.588  1.00 87.74           H  
ATOM   2745  CD1 LEU B  18     -17.913 -14.017  23.365  1.00 87.74           C  
ATOM   2746 HD11 LEU B  18     -18.259 -14.501  22.452  1.00 87.74           H  
ATOM   2747 HD12 LEU B  18     -17.254 -13.192  23.095  1.00 87.74           H  
ATOM   2748 HD13 LEU B  18     -17.359 -14.744  23.959  1.00 87.74           H  
ATOM   2749  CD2 LEU B  18     -20.049 -14.689  24.408  1.00 87.74           C  
ATOM   2750 HD21 LEU B  18     -19.543 -15.466  24.980  1.00 87.74           H  
ATOM   2751 HD22 LEU B  18     -20.373 -15.105  23.455  1.00 87.74           H  
ATOM   2752 HD23 LEU B  18     -20.928 -14.356  24.960  1.00 87.74           H  
ATOM   2753  N   ARG B  19     -19.164  -9.728  25.033  1.00 86.90           N  
ATOM   2754  H   ARG B  19     -19.490  -9.869  25.979  1.00 86.90           H  
ATOM   2755  CA  ARG B  19     -19.675  -8.580  24.271  1.00 86.90           C  
ATOM   2756  HA  ARG B  19     -20.049  -8.945  23.314  1.00 86.90           H  
ATOM   2757  C   ARG B  19     -18.556  -7.595  23.943  1.00 86.90           C  
ATOM   2758  CB  ARG B  19     -20.834  -7.914  25.030  1.00 86.90           C  
ATOM   2759  HB2 ARG B  19     -21.565  -8.677  25.296  1.00 86.90           H  
ATOM   2760  HB3 ARG B  19     -20.457  -7.461  25.947  1.00 86.90           H  
ATOM   2761  O   ARG B  19     -18.454  -7.185  22.792  1.00 86.90           O  
ATOM   2762  CG  ARG B  19     -21.533  -6.850  24.166  1.00 86.90           C  
ATOM   2763  HG2 ARG B  19     -20.830  -6.066  23.885  1.00 86.90           H  
ATOM   2764  HG3 ARG B  19     -21.898  -7.325  23.256  1.00 86.90           H  
ATOM   2765  CD  ARG B  19     -22.727  -6.215  24.889  1.00 86.90           C  
ATOM   2766  HD2 ARG B  19     -23.293  -5.632  24.163  1.00 86.90           H  
ATOM   2767  HD3 ARG B  19     -23.370  -7.008  25.272  1.00 86.90           H  
ATOM   2768  NE  ARG B  19     -22.299  -5.325  25.986  1.00 86.90           N  
ATOM   2769  HE  ARG B  19     -21.320  -5.078  26.011  1.00 86.90           H  
ATOM   2770  NH1 ARG B  19     -24.379  -4.941  26.888  1.00 86.90           N  
ATOM   2771 HH11 ARG B  19     -24.789  -5.545  26.190  1.00 86.90           H  
ATOM   2772 HH12 ARG B  19     -24.980  -4.433  27.521  1.00 86.90           H  
ATOM   2773  NH2 ARG B  19     -22.597  -3.897  27.732  1.00 86.90           N  
ATOM   2774 HH21 ARG B  19     -21.619  -3.649  27.691  1.00 86.90           H  
ATOM   2775 HH22 ARG B  19     -23.215  -3.398  28.355  1.00 86.90           H  
ATOM   2776  CZ  ARG B  19     -23.091  -4.732  26.862  1.00 86.90           C  
ATOM   2777  N   ALA B  20     -17.701  -7.275  24.916  1.00 88.55           N  
ATOM   2778  H   ALA B  20     -17.859  -7.650  25.841  1.00 88.55           H  
ATOM   2779  CA  ALA B  20     -16.530  -6.425  24.706  1.00 88.55           C  
ATOM   2780  HA  ALA B  20     -16.857  -5.468  24.299  1.00 88.55           H  
ATOM   2781  C   ALA B  20     -15.551  -7.042  23.691  1.00 88.55           C  
ATOM   2782  CB  ALA B  20     -15.866  -6.168  26.064  1.00 88.55           C  
ATOM   2783  HB1 ALA B  20     -15.011  -5.506  25.930  1.00 88.55           H  
ATOM   2784  HB2 ALA B  20     -15.525  -7.106  26.502  1.00 88.55           H  
ATOM   2785  HB3 ALA B  20     -16.576  -5.694  26.741  1.00 88.55           H  
ATOM   2786  O   ALA B  20     -15.131  -6.365  22.759  1.00 88.55           O  
ATOM   2787  N   ALA B  21     -15.258  -8.344  23.798  1.00 87.86           N  
ATOM   2788  H   ALA B  21     -15.591  -8.858  24.602  1.00 87.86           H  
ATOM   2789  CA  ALA B  21     -14.396  -9.034  22.839  1.00 87.86           C  
ATOM   2790  HA  ALA B  21     -13.453  -8.491  22.784  1.00 87.86           H  
ATOM   2791  C   ALA B  21     -14.991  -9.047  21.415  1.00 87.86           C  
ATOM   2792  CB  ALA B  21     -14.109 -10.448  23.362  1.00 87.86           C  
ATOM   2793  HB1 ALA B  21     -13.651 -10.389  24.349  1.00 87.86           H  
ATOM   2794  HB2 ALA B  21     -13.421 -10.954  22.684  1.00 87.86           H  
ATOM   2795  HB3 ALA B  21     -15.034 -11.021  23.428  1.00 87.86           H  
ATOM   2796  O   ALA B  21     -14.304  -8.704  20.458  1.00 87.86           O  
ATOM   2797  N   ARG B  22     -16.283  -9.373  21.259  1.00 84.36           N  
ATOM   2798  H   ARG B  22     -16.806  -9.643  22.080  1.00 84.36           H  
ATOM   2799  CA  ARG B  22     -16.972  -9.331  19.954  1.00 84.36           C  
ATOM   2800  HA  ARG B  22     -16.387  -9.891  19.224  1.00 84.36           H  
ATOM   2801  C   ARG B  22     -17.072  -7.920  19.371  1.00 84.36           C  
ATOM   2802  CB  ARG B  22     -18.373  -9.951  20.062  1.00 84.36           C  
ATOM   2803  HB2 ARG B  22     -18.883  -9.546  20.936  1.00 84.36           H  
ATOM   2804  HB3 ARG B  22     -18.944  -9.671  19.177  1.00 84.36           H  
ATOM   2805  O   ARG B  22     -17.114  -7.785  18.154  1.00 84.36           O  
ATOM   2806  CG  ARG B  22     -18.343 -11.485  20.135  1.00 84.36           C  
ATOM   2807  HG2 ARG B  22     -17.784 -11.806  21.014  1.00 84.36           H  
ATOM   2808  HG3 ARG B  22     -17.852 -11.874  19.243  1.00 84.36           H  
ATOM   2809  CD  ARG B  22     -19.775 -12.032  20.206  1.00 84.36           C  
ATOM   2810  HD2 ARG B  22     -20.240 -11.676  21.125  1.00 84.36           H  
ATOM   2811  HD3 ARG B  22     -20.337 -11.648  19.355  1.00 84.36           H  
ATOM   2812  NE  ARG B  22     -19.807 -13.507  20.177  1.00 84.36           N  
ATOM   2813  HE  ARG B  22     -18.919 -13.979  20.084  1.00 84.36           H  
ATOM   2814  NH1 ARG B  22     -22.091 -13.778  20.300  1.00 84.36           N  
ATOM   2815 HH11 ARG B  22     -22.218 -12.777  20.271  1.00 84.36           H  
ATOM   2816 HH12 ARG B  22     -22.898 -14.386  20.294  1.00 84.36           H  
ATOM   2817  NH2 ARG B  22     -20.774 -15.573  20.215  1.00 84.36           N  
ATOM   2818 HH21 ARG B  22     -21.597 -16.157  20.265  1.00 84.36           H  
ATOM   2819 HH22 ARG B  22     -19.871 -16.019  20.138  1.00 84.36           H  
ATOM   2820  CZ  ARG B  22     -20.886 -14.274  20.228  1.00 84.36           C  
ATOM   2821  N   GLN B  23     -17.124  -6.885  20.208  1.00 83.64           N  
ATOM   2822  H   GLN B  23     -17.148  -7.056  21.203  1.00 83.64           H  
ATOM   2823  CA  GLN B  23     -17.042  -5.503  19.744  1.00 83.64           C  
ATOM   2824  HA  GLN B  23     -17.707  -5.386  18.888  1.00 83.64           H  
ATOM   2825  C   GLN B  23     -15.630  -5.179  19.241  1.00 83.64           C  
ATOM   2826  CB  GLN B  23     -17.527  -4.552  20.846  1.00 83.64           C  
ATOM   2827  HB2 GLN B  23     -16.862  -4.609  21.707  1.00 83.64           H  
ATOM   2828  HB3 GLN B  23     -18.531  -4.843  21.154  1.00 83.64           H  
ATOM   2829  O   GLN B  23     -15.507  -4.724  18.109  1.00 83.64           O  
ATOM   2830  CG  GLN B  23     -17.559  -3.111  20.325  1.00 83.64           C  
ATOM   2831  HG2 GLN B  23     -16.556  -2.837  19.998  1.00 83.64           H  
ATOM   2832  HG3 GLN B  23     -18.221  -3.038  19.463  1.00 83.64           H  
ATOM   2833  CD  GLN B  23     -18.019  -2.104  21.370  1.00 83.64           C  
ATOM   2834  NE2 GLN B  23     -17.441  -0.927  21.372  1.00 83.64           N  
ATOM   2835 HE21 GLN B  23     -16.637  -0.780  20.779  1.00 83.64           H  
ATOM   2836 HE22 GLN B  23     -17.733  -0.230  22.041  1.00 83.64           H  
ATOM   2837  OE1 GLN B  23     -18.904  -2.367  22.176  1.00 83.64           O  
ATOM   2838  N   ARG B  24     -14.581  -5.505  20.010  1.00 82.19           N  
ATOM   2839  H   ARG B  24     -14.754  -5.851  20.943  1.00 82.19           H  
ATOM   2840  CA  ARG B  24     -13.187  -5.261  19.607  1.00 82.19           C  
ATOM   2841  HA  ARG B  24     -13.095  -4.192  19.414  1.00 82.19           H  
ATOM   2842  C   ARG B  24     -12.813  -5.960  18.295  1.00 82.19           C  
ATOM   2843  CB  ARG B  24     -12.233  -5.644  20.756  1.00 82.19           C  
ATOM   2844  HB2 ARG B  24     -12.341  -6.708  20.970  1.00 82.19           H  
ATOM   2845  HB3 ARG B  24     -12.524  -5.090  21.648  1.00 82.19           H  
ATOM   2846  O   ARG B  24     -12.135  -5.361  17.474  1.00 82.19           O  
ATOM   2847  CG  ARG B  24     -10.746  -5.354  20.468  1.00 82.19           C  
ATOM   2848  HG2 ARG B  24     -10.158  -5.614  21.348  1.00 82.19           H  
ATOM   2849  HG3 ARG B  24     -10.406  -5.976  19.640  1.00 82.19           H  
ATOM   2850  CD  ARG B  24     -10.505  -3.880  20.123  1.00 82.19           C  
ATOM   2851  HD2 ARG B  24     -11.092  -3.624  19.241  1.00 82.19           H  
ATOM   2852  HD3 ARG B  24     -10.843  -3.253  20.949  1.00 82.19           H  
ATOM   2853  NE  ARG B  24      -9.094  -3.592  19.826  1.00 82.19           N  
ATOM   2854  HE  ARG B  24      -8.391  -4.307  19.950  1.00 82.19           H  
ATOM   2855  NH1 ARG B  24      -9.460  -1.534  18.868  1.00 82.19           N  
ATOM   2856 HH11 ARG B  24      -9.120  -0.780  18.289  1.00 82.19           H  
ATOM   2857 HH12 ARG B  24     -10.447  -1.611  19.071  1.00 82.19           H  
ATOM   2858  NH2 ARG B  24      -7.403  -2.439  18.905  1.00 82.19           N  
ATOM   2859 HH21 ARG B  24      -6.865  -3.274  19.092  1.00 82.19           H  
ATOM   2860 HH22 ARG B  24      -7.042  -1.737  18.276  1.00 82.19           H  
ATOM   2861  CZ  ARG B  24      -8.663  -2.515  19.203  1.00 82.19           C  
ATOM   2862  N   ILE B  25     -13.302  -7.182  18.062  1.00 81.77           N  
ATOM   2863  H   ILE B  25     -13.802  -7.641  18.810  1.00 81.77           H  
ATOM   2864  CA  ILE B  25     -13.130  -7.881  16.772  1.00 81.77           C  
ATOM   2865  HA  ILE B  25     -12.064  -7.988  16.569  1.00 81.77           H  
ATOM   2866  C   ILE B  25     -13.706  -7.052  15.617  1.00 81.77           C  
ATOM   2867  CB  ILE B  25     -13.756  -9.293  16.818  1.00 81.77           C  
ATOM   2868  HB  ILE B  25     -14.777  -9.206  17.189  1.00 81.77           H  
ATOM   2869  O   ILE B  25     -13.014  -6.839  14.630  1.00 81.77           O  
ATOM   2870  CG1 ILE B  25     -12.948 -10.191  17.773  1.00 81.77           C  
ATOM   2871 HG12 ILE B  25     -12.786  -9.658  18.710  1.00 81.77           H  
ATOM   2872 HG13 ILE B  25     -11.972 -10.403  17.338  1.00 81.77           H  
ATOM   2873  CG2 ILE B  25     -13.800  -9.952  15.430  1.00 81.77           C  
ATOM   2874 HG21 ILE B  25     -14.219 -10.957  15.470  1.00 81.77           H  
ATOM   2875 HG22 ILE B  25     -12.800 -10.002  15.000  1.00 81.77           H  
ATOM   2876 HG23 ILE B  25     -14.428  -9.381  14.746  1.00 81.77           H  
ATOM   2877  CD1 ILE B  25     -13.643 -11.512  18.119  1.00 81.77           C  
ATOM   2878 HD11 ILE B  25     -13.660 -12.178  17.256  1.00 81.77           H  
ATOM   2879 HD12 ILE B  25     -13.082 -11.993  18.920  1.00 81.77           H  
ATOM   2880 HD13 ILE B  25     -14.659 -11.323  18.463  1.00 81.77           H  
ATOM   2881  N   ARG B  26     -14.933  -6.529  15.751  1.00 76.81           N  
ATOM   2882  H   ARG B  26     -15.432  -6.674  16.617  1.00 76.81           H  
ATOM   2883  CA  ARG B  26     -15.539  -5.686  14.707  1.00 76.81           C  
ATOM   2884  HA  ARG B  26     -15.448  -6.199  13.749  1.00 76.81           H  
ATOM   2885  C   ARG B  26     -14.815  -4.357  14.522  1.00 76.81           C  
ATOM   2886  CB  ARG B  26     -17.018  -5.416  14.989  1.00 76.81           C  
ATOM   2887  HB2 ARG B  26     -17.367  -4.668  14.277  1.00 76.81           H  
ATOM   2888  HB3 ARG B  26     -17.120  -5.006  15.994  1.00 76.81           H  
ATOM   2889  O   ARG B  26     -14.739  -3.891  13.395  1.00 76.81           O  
ATOM   2890  CG  ARG B  26     -17.889  -6.667  14.830  1.00 76.81           C  
ATOM   2891  HG2 ARG B  26     -17.703  -7.111  13.852  1.00 76.81           H  
ATOM   2892  HG3 ARG B  26     -17.638  -7.398  15.598  1.00 76.81           H  
ATOM   2893  CD  ARG B  26     -19.375  -6.300  14.925  1.00 76.81           C  
ATOM   2894  HD2 ARG B  26     -19.611  -5.624  14.103  1.00 76.81           H  
ATOM   2895  HD3 ARG B  26     -19.975  -7.199  14.784  1.00 76.81           H  
ATOM   2896  NE  ARG B  26     -19.698  -5.628  16.202  1.00 76.81           N  
ATOM   2897  HE  ARG B  26     -19.459  -4.647  16.239  1.00 76.81           H  
ATOM   2898  NH1 ARG B  26     -20.568  -7.421  17.335  1.00 76.81           N  
ATOM   2899 HH11 ARG B  26     -21.067  -7.796  18.129  1.00 76.81           H  
ATOM   2900 HH12 ARG B  26     -20.371  -7.976  16.514  1.00 76.81           H  
ATOM   2901  NH2 ARG B  26     -20.446  -5.426  18.338  1.00 76.81           N  
ATOM   2902 HH21 ARG B  26     -20.863  -5.818  19.170  1.00 76.81           H  
ATOM   2903 HH22 ARG B  26     -20.225  -4.442  18.297  1.00 76.81           H  
ATOM   2904  CZ  ARG B  26     -20.229  -6.163  17.284  1.00 76.81           C  
ATOM   2905  N   GLU B  27     -14.292  -3.755  15.586  1.00 76.11           N  
ATOM   2906  H   GLU B  27     -14.434  -4.168  16.497  1.00 76.11           H  
ATOM   2907  CA  GLU B  27     -13.475  -2.535  15.484  1.00 76.11           C  
ATOM   2908  HA  GLU B  27     -14.041  -1.768  14.955  1.00 76.11           H  
ATOM   2909  C   GLU B  27     -12.186  -2.791  14.678  1.00 76.11           C  
ATOM   2910  CB  GLU B  27     -13.139  -2.013  16.892  1.00 76.11           C  
ATOM   2911  HB2 GLU B  27     -12.400  -1.216  16.810  1.00 76.11           H  
ATOM   2912  HB3 GLU B  27     -12.691  -2.830  17.458  1.00 76.11           H  
ATOM   2913  O   GLU B  27     -11.799  -1.970  13.853  1.00 76.11           O  
ATOM   2914  CG  GLU B  27     -14.362  -1.463  17.654  1.00 76.11           C  
ATOM   2915  HG2 GLU B  27     -14.651  -0.512  17.208  1.00 76.11           H  
ATOM   2916  HG3 GLU B  27     -15.202  -2.148  17.532  1.00 76.11           H  
ATOM   2917  CD  GLU B  27     -14.118  -1.271  19.164  1.00 76.11           C  
ATOM   2918  OE1 GLU B  27     -15.092  -0.882  19.858  1.00 76.11           O  
ATOM   2919  OE2 GLU B  27     -13.001  -1.581  19.651  1.00 76.11           O  
ATOM   2920  N   LEU B  28     -11.556  -3.954  14.865  1.00 75.79           N  
ATOM   2921  H   LEU B  28     -11.919  -4.589  15.561  1.00 75.79           H  
ATOM   2922  CA  LEU B  28     -10.356  -4.361  14.127  1.00 75.79           C  
ATOM   2923  HA  LEU B  28      -9.651  -3.530  14.099  1.00 75.79           H  
ATOM   2924  C   LEU B  28     -10.662  -4.714  12.664  1.00 75.79           C  
ATOM   2925  CB  LEU B  28      -9.713  -5.549  14.863  1.00 75.79           C  
ATOM   2926  HB2 LEU B  28      -8.939  -5.983  14.231  1.00 75.79           H  
ATOM   2927  HB3 LEU B  28     -10.477  -6.311  15.017  1.00 75.79           H  
ATOM   2928  O   LEU B  28     -10.092  -4.124  11.754  1.00 75.79           O  
ATOM   2929  CG  LEU B  28      -9.095  -5.172  16.219  1.00 75.79           C  
ATOM   2930  HG  LEU B  28      -9.759  -4.507  16.772  1.00 75.79           H  
ATOM   2931  CD1 LEU B  28      -8.897  -6.438  17.053  1.00 75.79           C  
ATOM   2932 HD11 LEU B  28      -9.861  -6.912  17.234  1.00 75.79           H  
ATOM   2933 HD12 LEU B  28      -8.442  -6.175  18.008  1.00 75.79           H  
ATOM   2934 HD13 LEU B  28      -8.247  -7.129  16.517  1.00 75.79           H  
ATOM   2935  CD2 LEU B  28      -7.756  -4.464  16.028  1.00 75.79           C  
ATOM   2936 HD21 LEU B  28      -7.079  -5.090  15.448  1.00 75.79           H  
ATOM   2937 HD22 LEU B  28      -7.897  -3.521  15.500  1.00 75.79           H  
ATOM   2938 HD23 LEU B  28      -7.302  -4.263  16.998  1.00 75.79           H  
ATOM   2939  N   GLU B  29     -11.587  -5.647  12.429  1.00 68.46           N  
ATOM   2940  H   GLU B  29     -12.028  -6.095  13.219  1.00 68.46           H  
ATOM   2941  CA  GLU B  29     -11.899  -6.160  11.084  1.00 68.46           C  
ATOM   2942  HA  GLU B  29     -10.969  -6.361  10.553  1.00 68.46           H  
ATOM   2943  C   GLU B  29     -12.689  -5.156  10.226  1.00 68.46           C  
ATOM   2944  CB  GLU B  29     -12.696  -7.482  11.209  1.00 68.46           C  
ATOM   2945  HB2 GLU B  29     -13.018  -7.797  10.216  1.00 68.46           H  
ATOM   2946  HB3 GLU B  29     -13.584  -7.304  11.816  1.00 68.46           H  
ATOM   2947  O   GLU B  29     -12.677  -5.244   8.998  1.00 68.46           O  
ATOM   2948  CG  GLU B  29     -11.864  -8.619  11.828  1.00 68.46           C  
ATOM   2949  HG2 GLU B  29     -10.993  -8.773  11.191  1.00 68.46           H  
ATOM   2950  HG3 GLU B  29     -11.512  -8.297  12.808  1.00 68.46           H  
ATOM   2951  CD  GLU B  29     -12.603  -9.962  12.001  1.00 68.46           C  
ATOM   2952  OE1 GLU B  29     -11.920 -11.019  11.952  1.00 68.46           O  
ATOM   2953  OE2 GLU B  29     -13.826  -9.972  12.263  1.00 68.46           O  
ATOM   2954  N   SER B  30     -13.434  -4.238  10.858  1.00 70.27           N  
ATOM   2955  H   SER B  30     -13.372  -4.196  11.865  1.00 70.27           H  
ATOM   2956  CA  SER B  30     -14.568  -3.570  10.205  1.00 70.27           C  
ATOM   2957  HA  SER B  30     -14.274  -3.349   9.179  1.00 70.27           H  
ATOM   2958  C   SER B  30     -15.010  -2.217  10.798  1.00 70.27           C  
ATOM   2959  CB  SER B  30     -15.753  -4.557  10.128  1.00 70.27           C  
ATOM   2960  HB2 SER B  30     -15.451  -5.429   9.549  1.00 70.27           H  
ATOM   2961  HB3 SER B  30     -16.592  -4.091   9.612  1.00 70.27           H  
ATOM   2962  O   SER B  30     -16.135  -1.809  10.512  1.00 70.27           O  
ATOM   2963  OG  SER B  30     -16.166  -4.987  11.416  1.00 70.27           O  
ATOM   2964  HG  SER B  30     -15.612  -4.522  12.047  1.00 70.27           H  
ATOM   2965  N   ASP B  31     -14.196  -1.478  11.581  1.00 76.98           N  
ATOM   2966  H   ASP B  31     -13.294  -1.832  11.864  1.00 76.98           H  
ATOM   2967  CA  ASP B  31     -14.574  -0.088  11.939  1.00 76.98           C  
ATOM   2968  HA  ASP B  31     -15.538  -0.142  12.444  1.00 76.98           H  
ATOM   2969  C   ASP B  31     -14.701   0.732  10.636  1.00 76.98           C  
ATOM   2970  CB  ASP B  31     -13.615   0.592  12.947  1.00 76.98           C  
ATOM   2971  HB2 ASP B  31     -12.676   0.838  12.451  1.00 76.98           H  
ATOM   2972  HB3 ASP B  31     -13.401  -0.117  13.747  1.00 76.98           H  
ATOM   2973  O   ASP B  31     -13.738   0.768   9.847  1.00 76.98           O  
ATOM   2974  CG  ASP B  31     -14.186   1.855  13.635  1.00 76.98           C  
ATOM   2975  OD1 ASP B  31     -15.303   2.298  13.296  1.00 76.98           O  
ATOM   2976  OD2 ASP B  31     -13.530   2.390  14.561  1.00 76.98           O  
ATOM   2977  N   PRO B  32     -15.871   1.330  10.332  1.00 89.01           N  
ATOM   2978  CA  PRO B  32     -16.051   2.097   9.109  1.00 89.01           C  
ATOM   2979  HA  PRO B  32     -15.743   1.485   8.261  1.00 89.01           H  
ATOM   2980  C   PRO B  32     -15.213   3.376   9.152  1.00 89.01           C  
ATOM   2981  CB  PRO B  32     -17.553   2.374   9.000  1.00 89.01           C  
ATOM   2982  HB2 PRO B  32     -17.900   2.231   7.976  1.00 89.01           H  
ATOM   2983  HB3 PRO B  32     -17.779   3.378   9.359  1.00 89.01           H  
ATOM   2984  O   PRO B  32     -15.147   4.060  10.174  1.00 89.01           O  
ATOM   2985  CG  PRO B  32     -18.198   1.351   9.930  1.00 89.01           C  
ATOM   2986  HG2 PRO B  32     -19.151   1.703  10.327  1.00 89.01           H  
ATOM   2987  HG3 PRO B  32     -18.319   0.401   9.409  1.00 89.01           H  
ATOM   2988  CD  PRO B  32     -17.149   1.204  11.021  1.00 89.01           C  
ATOM   2989  HD2 PRO B  32     -17.278   0.239  11.509  1.00 89.01           H  
ATOM   2990  HD3 PRO B  32     -17.254   2.013  11.745  1.00 89.01           H  
ATOM   2991  N   ILE B  33     -14.577   3.730   8.037  1.00 97.64           N  
ATOM   2992  H   ILE B  33     -14.712   3.187   7.196  1.00 97.64           H  
ATOM   2993  CA  ILE B  33     -13.712   4.914   7.985  1.00 97.64           C  
ATOM   2994  HA  ILE B  33     -13.415   5.187   8.998  1.00 97.64           H  
ATOM   2995  C   ILE B  33     -14.514   6.094   7.433  1.00 97.64           C  
ATOM   2996  CB  ILE B  33     -12.405   4.606   7.228  1.00 97.64           C  
ATOM   2997  HB  ILE B  33     -12.653   4.342   6.200  1.00 97.64           H  
ATOM   2998  O   ILE B  33     -14.955   6.083   6.287  1.00 97.64           O  
ATOM   2999  CG1 ILE B  33     -11.624   3.407   7.820  1.00 97.64           C  
ATOM   3000 HG12 ILE B  33     -10.697   3.286   7.259  1.00 97.64           H  
ATOM   3001 HG13 ILE B  33     -12.204   2.497   7.669  1.00 97.64           H  
ATOM   3002  CG2 ILE B  33     -11.512   5.852   7.170  1.00 97.64           C  
ATOM   3003 HG21 ILE B  33     -11.307   6.223   8.174  1.00 97.64           H  
ATOM   3004 HG22 ILE B  33     -10.574   5.604   6.675  1.00 97.64           H  
ATOM   3005 HG23 ILE B  33     -12.004   6.638   6.598  1.00 97.64           H  
ATOM   3006  CD1 ILE B  33     -11.268   3.502   9.311  1.00 97.64           C  
ATOM   3007 HD11 ILE B  33     -12.174   3.486   9.917  1.00 97.64           H  
ATOM   3008 HD12 ILE B  33     -10.704   4.412   9.515  1.00 97.64           H  
ATOM   3009 HD13 ILE B  33     -10.655   2.643   9.587  1.00 97.64           H  
ATOM   3010  N   ALA B  34     -14.730   7.110   8.260  1.00 98.13           N  
ATOM   3011  H   ALA B  34     -14.238   7.108   9.143  1.00 98.13           H  
ATOM   3012  CA  ALA B  34     -15.395   8.347   7.887  1.00 98.13           C  
ATOM   3013  HA  ALA B  34     -16.296   8.112   7.321  1.00 98.13           H  
ATOM   3014  C   ALA B  34     -14.486   9.222   7.012  1.00 98.13           C  
ATOM   3015  CB  ALA B  34     -15.808   9.078   9.170  1.00 98.13           C  
ATOM   3016  HB1 ALA B  34     -16.579   8.507   9.687  1.00 98.13           H  
ATOM   3017  HB2 ALA B  34     -14.944   9.203   9.823  1.00 98.13           H  
ATOM   3018  HB3 ALA B  34     -16.195  10.067   8.922  1.00 98.13           H  
ATOM   3019  O   ALA B  34     -13.339   9.499   7.370  1.00 98.13           O  
ATOM   3020  N   ILE B  35     -15.037   9.715   5.904  1.00 98.78           N  
ATOM   3021  H   ILE B  35     -15.985   9.438   5.691  1.00 98.78           H  
ATOM   3022  CA  ILE B  35     -14.505  10.851   5.151  1.00 98.78           C  
ATOM   3023  HA  ILE B  35     -13.415  10.834   5.186  1.00 98.78           H  
ATOM   3024  C   ILE B  35     -15.007  12.111   5.859  1.00 98.78           C  
ATOM   3025  CB  ILE B  35     -14.947  10.788   3.669  1.00 98.78           C  
ATOM   3026  HB  ILE B  35     -16.037  10.766   3.635  1.00 98.78           H  
ATOM   3027  O   ILE B  35     -16.215  12.344   5.926  1.00 98.78           O  
ATOM   3028  CG1 ILE B  35     -14.405   9.506   2.992  1.00 98.78           C  
ATOM   3029 HG12 ILE B  35     -13.325   9.595   2.870  1.00 98.78           H  
ATOM   3030 HG13 ILE B  35     -14.600   8.641   3.626  1.00 98.78           H  
ATOM   3031  CG2 ILE B  35     -14.462  12.037   2.907  1.00 98.78           C  
ATOM   3032 HG21 ILE B  35     -14.828  12.026   1.880  1.00 98.78           H  
ATOM   3033 HG22 ILE B  35     -14.832  12.950   3.374  1.00 98.78           H  
ATOM   3034 HG23 ILE B  35     -13.372  12.069   2.898  1.00 98.78           H  
ATOM   3035  CD1 ILE B  35     -15.022   9.205   1.623  1.00 98.78           C  
ATOM   3036 HD11 ILE B  35     -14.637   8.251   1.261  1.00 98.78           H  
ATOM   3037 HD12 ILE B  35     -14.752   9.979   0.906  1.00 98.78           H  
ATOM   3038 HD13 ILE B  35     -16.107   9.139   1.712  1.00 98.78           H  
ATOM   3039  N   VAL B  36     -14.090  12.905   6.409  1.00 98.30           N  
ATOM   3040  H   VAL B  36     -13.124  12.622   6.322  1.00 98.30           H  
ATOM   3041  CA  VAL B  36     -14.385  14.104   7.222  1.00 98.30           C  
ATOM   3042  HA  VAL B  36     -15.466  14.212   7.309  1.00 98.30           H  
ATOM   3043  C   VAL B  36     -13.916  15.412   6.573  1.00 98.30           C  
ATOM   3044  CB  VAL B  36     -13.844  13.957   8.659  1.00 98.30           C  
ATOM   3045  HB  VAL B  36     -14.084  14.863   9.215  1.00 98.30           H  
ATOM   3046  O   VAL B  36     -14.080  16.482   7.145  1.00 98.30           O  
ATOM   3047  CG1 VAL B  36     -14.509  12.783   9.388  1.00 98.30           C  
ATOM   3048 HG11 VAL B  36     -14.265  11.841   8.896  1.00 98.30           H  
ATOM   3049 HG12 VAL B  36     -15.590  12.921   9.387  1.00 98.30           H  
ATOM   3050 HG13 VAL B  36     -14.155  12.744  10.418  1.00 98.30           H  
ATOM   3051  CG2 VAL B  36     -12.324  13.751   8.711  1.00 98.30           C  
ATOM   3052 HG21 VAL B  36     -11.827  14.563   8.179  1.00 98.30           H  
ATOM   3053 HG22 VAL B  36     -12.051  12.800   8.254  1.00 98.30           H  
ATOM   3054 HG23 VAL B  36     -11.982  13.749   9.746  1.00 98.30           H  
ATOM   3055  N   GLY B  37     -13.340  15.331   5.374  1.00 98.51           N  
ATOM   3056  H   GLY B  37     -13.201  14.412   4.978  1.00 98.51           H  
ATOM   3057  CA  GLY B  37     -12.930  16.470   4.553  1.00 98.51           C  
ATOM   3058  HA2 GLY B  37     -13.740  17.197   4.499  1.00 98.51           H  
ATOM   3059  HA3 GLY B  37     -12.060  16.957   4.994  1.00 98.51           H  
ATOM   3060  C   GLY B  37     -12.558  16.013   3.145  1.00 98.51           C  
ATOM   3061  O   GLY B  37     -12.189  14.852   2.952  1.00 98.51           O  
ATOM   3062  N   MET B  38     -12.659  16.913   2.167  1.00 98.78           N  
ATOM   3063  H   MET B  38     -12.940  17.854   2.402  1.00 98.78           H  
ATOM   3064  CA  MET B  38     -12.242  16.686   0.776  1.00 98.78           C  
ATOM   3065  HA  MET B  38     -11.475  15.912   0.748  1.00 98.78           H  
ATOM   3066  C   MET B  38     -11.642  17.972   0.188  1.00 98.78           C  
ATOM   3067  CB  MET B  38     -13.428  16.228  -0.093  1.00 98.78           C  
ATOM   3068  HB2 MET B  38     -14.130  17.055  -0.196  1.00 98.78           H  
ATOM   3069  HB3 MET B  38     -13.049  15.974  -1.083  1.00 98.78           H  
ATOM   3070  O   MET B  38     -12.120  19.066   0.494  1.00 98.78           O  
ATOM   3071  CG  MET B  38     -14.186  15.017   0.468  1.00 98.78           C  
ATOM   3072  HG2 MET B  38     -13.464  14.256   0.763  1.00 98.78           H  
ATOM   3073  HG3 MET B  38     -14.724  15.323   1.365  1.00 98.78           H  
ATOM   3074  SD  MET B  38     -15.370  14.243  -0.666  1.00 98.78           S  
ATOM   3075  CE  MET B  38     -16.550  15.595  -0.922  1.00 98.78           C  
ATOM   3076  HE1 MET B  38     -17.354  15.248  -1.570  1.00 98.78           H  
ATOM   3077  HE2 MET B  38     -16.967  15.907   0.036  1.00 98.78           H  
ATOM   3078  HE3 MET B  38     -16.051  16.440  -1.397  1.00 98.78           H  
ATOM   3079  N   ALA B  39     -10.642  17.843  -0.680  1.00 98.84           N  
ATOM   3080  H   ALA B  39     -10.261  16.924  -0.857  1.00 98.84           H  
ATOM   3081  CA  ALA B  39     -10.131  18.922  -1.524  1.00 98.84           C  
ATOM   3082  HA  ALA B  39     -10.945  19.608  -1.757  1.00 98.84           H  
ATOM   3083  C   ALA B  39      -9.609  18.349  -2.848  1.00 98.84           C  
ATOM   3084  CB  ALA B  39      -9.047  19.713  -0.784  1.00 98.84           C  
ATOM   3085  HB1 ALA B  39      -8.217  19.056  -0.527  1.00 98.84           H  
ATOM   3086  HB2 ALA B  39      -8.671  20.517  -1.417  1.00 98.84           H  
ATOM   3087  HB3 ALA B  39      -9.460  20.155   0.123  1.00 98.84           H  
ATOM   3088  O   ALA B  39      -9.199  17.186  -2.924  1.00 98.84           O  
ATOM   3089  N   CYS B  40      -9.662  19.149  -3.909  1.00 98.71           N  
ATOM   3090  H   CYS B  40      -9.947  20.112  -3.807  1.00 98.71           H  
ATOM   3091  CA  CYS B  40      -9.210  18.731  -5.227  1.00 98.71           C  
ATOM   3092  HA  CYS B  40      -8.248  18.231  -5.112  1.00 98.71           H  
ATOM   3093  C   CYS B  40      -9.014  19.918  -6.167  1.00 98.71           C  
ATOM   3094  CB  CYS B  40     -10.226  17.758  -5.850  1.00 98.71           C  
ATOM   3095  HB2 CYS B  40     -10.272  16.846  -5.254  1.00 98.71           H  
ATOM   3096  HB3 CYS B  40      -9.873  17.495  -6.847  1.00 98.71           H  
ATOM   3097  O   CYS B  40      -9.803  20.860  -6.125  1.00 98.71           O  
ATOM   3098  SG  CYS B  40     -11.888  18.497  -5.968  1.00 98.71           S  
ATOM   3099  HG  CYS B  40     -11.482  19.659  -6.488  1.00 98.71           H  
ATOM   3100  N   ARG B  41      -8.057  19.793  -7.088  1.00 98.48           N  
ATOM   3101  H   ARG B  41      -7.526  18.933  -7.090  1.00 98.48           H  
ATOM   3102  CA  ARG B  41      -7.986  20.617  -8.300  1.00 98.48           C  
ATOM   3103  HA  ARG B  41      -8.851  21.281  -8.329  1.00 98.48           H  
ATOM   3104  C   ARG B  41      -8.077  19.714  -9.519  1.00 98.48           C  
ATOM   3105  CB  ARG B  41      -6.728  21.499  -8.331  1.00 98.48           C  
ATOM   3106  HB2 ARG B  41      -6.701  22.026  -9.285  1.00 98.48           H  
ATOM   3107  HB3 ARG B  41      -5.836  20.878  -8.251  1.00 98.48           H  
ATOM   3108  O   ARG B  41      -7.394  18.689  -9.567  1.00 98.48           O  
ATOM   3109  CG  ARG B  41      -6.738  22.539  -7.202  1.00 98.48           C  
ATOM   3110  HG2 ARG B  41      -7.681  23.085  -7.213  1.00 98.48           H  
ATOM   3111  HG3 ARG B  41      -6.650  22.029  -6.243  1.00 98.48           H  
ATOM   3112  CD  ARG B  41      -5.590  23.540  -7.345  1.00 98.48           C  
ATOM   3113  HD2 ARG B  41      -4.652  22.986  -7.378  1.00 98.48           H  
ATOM   3114  HD3 ARG B  41      -5.703  24.098  -8.275  1.00 98.48           H  
ATOM   3115  NE  ARG B  41      -5.568  24.473  -6.206  1.00 98.48           N  
ATOM   3116  HE  ARG B  41      -6.342  24.455  -5.557  1.00 98.48           H  
ATOM   3117  NH1 ARG B  41      -3.467  25.376  -6.540  1.00 98.48           N  
ATOM   3118 HH11 ARG B  41      -3.237  24.712  -7.266  1.00 98.48           H  
ATOM   3119 HH12 ARG B  41      -2.731  25.911  -6.101  1.00 98.48           H  
ATOM   3120  NH2 ARG B  41      -4.640  25.978  -4.785  1.00 98.48           N  
ATOM   3121 HH21 ARG B  41      -3.782  26.441  -4.525  1.00 98.48           H  
ATOM   3122 HH22 ARG B  41      -5.335  25.784  -4.077  1.00 98.48           H  
ATOM   3123  CZ  ARG B  41      -4.576  25.274  -5.869  1.00 98.48           C  
ATOM   3124  N   PHE B  42      -8.902  20.092 -10.487  1.00 98.59           N  
ATOM   3125  H   PHE B  42      -9.370  20.982 -10.395  1.00 98.59           H  
ATOM   3126  CA  PHE B  42      -9.087  19.380 -11.747  1.00 98.59           C  
ATOM   3127  HA  PHE B  42      -8.222  18.735 -11.900  1.00 98.59           H  
ATOM   3128  C   PHE B  42      -9.169  20.361 -12.927  1.00 98.59           C  
ATOM   3129  CB  PHE B  42     -10.344  18.498 -11.686  1.00 98.59           C  
ATOM   3130  HB2 PHE B  42     -10.535  18.079 -12.674  1.00 98.59           H  
ATOM   3131  HB3 PHE B  42     -11.202  19.122 -11.436  1.00 98.59           H  
ATOM   3132  O   PHE B  42      -9.535  21.520 -12.729  1.00 98.59           O  
ATOM   3133  CG  PHE B  42     -10.256  17.343 -10.711  1.00 98.59           C  
ATOM   3134  CD1 PHE B  42      -9.301  16.326 -10.906  1.00 98.59           C  
ATOM   3135  HD1 PHE B  42      -8.623  16.376 -11.746  1.00 98.59           H  
ATOM   3136  CD2 PHE B  42     -11.133  17.280  -9.613  1.00 98.59           C  
ATOM   3137  HD2 PHE B  42     -11.846  18.073  -9.443  1.00 98.59           H  
ATOM   3138  CE1 PHE B  42      -9.227  15.248 -10.009  1.00 98.59           C  
ATOM   3139  HE1 PHE B  42      -8.483  14.478 -10.153  1.00 98.59           H  
ATOM   3140  CE2 PHE B  42     -11.074  16.189  -8.731  1.00 98.59           C  
ATOM   3141  HE2 PHE B  42     -11.741  16.138  -7.882  1.00 98.59           H  
ATOM   3142  CZ  PHE B  42     -10.119  15.183  -8.925  1.00 98.59           C  
ATOM   3143  HZ  PHE B  42     -10.075  14.361  -8.226  1.00 98.59           H  
ATOM   3144  N   PRO B  43      -8.842  19.902 -14.147  1.00 98.14           N  
ATOM   3145  CA  PRO B  43      -8.961  20.699 -15.363  1.00 98.14           C  
ATOM   3146  HA  PRO B  43      -8.192  21.471 -15.354  1.00 98.14           H  
ATOM   3147  C   PRO B  43     -10.337  21.345 -15.548  1.00 98.14           C  
ATOM   3148  CB  PRO B  43      -8.687  19.710 -16.497  1.00 98.14           C  
ATOM   3149  HB2 PRO B  43      -8.271  20.199 -17.378  1.00 98.14           H  
ATOM   3150  HB3 PRO B  43      -9.609  19.187 -16.752  1.00 98.14           H  
ATOM   3151  O   PRO B  43     -11.365  20.724 -15.264  1.00 98.14           O  
ATOM   3152  CG  PRO B  43      -7.727  18.706 -15.868  1.00 98.14           C  
ATOM   3153  HG2 PRO B  43      -7.757  17.740 -16.371  1.00 98.14           H  
ATOM   3154  HG3 PRO B  43      -6.714  19.108 -15.847  1.00 98.14           H  
ATOM   3155  CD  PRO B  43      -8.261  18.600 -14.451  1.00 98.14           C  
ATOM   3156  HD2 PRO B  43      -7.437  18.360 -13.779  1.00 98.14           H  
ATOM   3157  HD3 PRO B  43      -9.030  17.829 -14.407  1.00 98.14           H  
ATOM   3158  N   GLY B  44     -10.350  22.557 -16.108  1.00 96.82           N  
ATOM   3159  H   GLY B  44      -9.470  23.041 -16.212  1.00 96.82           H  
ATOM   3160  CA  GLY B  44     -11.577  23.260 -16.489  1.00 96.82           C  
ATOM   3161  HA2 GLY B  44     -11.380  23.824 -17.401  1.00 96.82           H  
ATOM   3162  HA3 GLY B  44     -12.369  22.540 -16.697  1.00 96.82           H  
ATOM   3163  C   GLY B  44     -12.091  24.245 -15.437  1.00 96.82           C  
ATOM   3164  O   GLY B  44     -13.303  24.445 -15.355  1.00 96.82           O  
ATOM   3165  N   GLY B  45     -11.201  24.855 -14.643  1.00 95.85           N  
ATOM   3166  H   GLY B  45     -10.213  24.705 -14.786  1.00 95.85           H  
ATOM   3167  CA  GLY B  45     -11.587  25.816 -13.602  1.00 95.85           C  
ATOM   3168  HA2 GLY B  45     -10.698  26.350 -13.266  1.00 95.85           H  
ATOM   3169  HA3 GLY B  45     -12.286  26.544 -14.014  1.00 95.85           H  
ATOM   3170  C   GLY B  45     -12.228  25.173 -12.371  1.00 95.85           C  
ATOM   3171  O   GLY B  45     -13.126  25.759 -11.769  1.00 95.85           O  
ATOM   3172  N   VAL B  46     -11.818  23.947 -12.025  1.00 97.85           N  
ATOM   3173  H   VAL B  46     -11.074  23.528 -12.563  1.00 97.85           H  
ATOM   3174  CA  VAL B  46     -12.299  23.230 -10.837  1.00 97.85           C  
ATOM   3175  HA  VAL B  46     -13.177  23.739 -10.438  1.00 97.85           H  
ATOM   3176  C   VAL B  46     -11.221  23.275  -9.759  1.00 97.85           C  
ATOM   3177  CB  VAL B  46     -12.726  21.795 -11.196  1.00 97.85           C  
ATOM   3178  HB  VAL B  46     -11.914  21.294 -11.724  1.00 97.85           H  
ATOM   3179  O   VAL B  46     -10.250  22.520  -9.800  1.00 97.85           O  
ATOM   3180  CG1 VAL B  46     -13.071  20.970  -9.949  1.00 97.85           C  
ATOM   3181 HG11 VAL B  46     -13.457  19.999 -10.260  1.00 97.85           H  
ATOM   3182 HG12 VAL B  46     -12.181  20.805  -9.343  1.00 97.85           H  
ATOM   3183 HG13 VAL B  46     -13.818  21.496  -9.354  1.00 97.85           H  
ATOM   3184  CG2 VAL B  46     -13.962  21.795 -12.106  1.00 97.85           C  
ATOM   3185 HG21 VAL B  46     -14.235  20.773 -12.369  1.00 97.85           H  
ATOM   3186 HG22 VAL B  46     -14.798  22.283 -11.606  1.00 97.85           H  
ATOM   3187 HG23 VAL B  46     -13.740  22.332 -13.028  1.00 97.85           H  
ATOM   3188  N   HIS B  47     -11.406  24.139  -8.764  1.00 96.43           N  
ATOM   3189  H   HIS B  47     -12.200  24.762  -8.796  1.00 96.43           H  
ATOM   3190  CA  HIS B  47     -10.458  24.355  -7.671  1.00 96.43           C  
ATOM   3191  HA  HIS B  47      -9.526  23.844  -7.913  1.00 96.43           H  
ATOM   3192  C   HIS B  47     -10.940  23.785  -6.327  1.00 96.43           C  
ATOM   3193  CB  HIS B  47     -10.142  25.852  -7.564  1.00 96.43           C  
ATOM   3194  HB2 HIS B  47      -9.287  25.987  -6.901  1.00 96.43           H  
ATOM   3195  HB3 HIS B  47     -10.997  26.353  -7.110  1.00 96.43           H  
ATOM   3196  O   HIS B  47     -10.197  23.807  -5.348  1.00 96.43           O  
ATOM   3197  CG  HIS B  47      -9.844  26.527  -8.882  1.00 96.43           C  
ATOM   3198  CD2 HIS B  47     -10.520  27.600  -9.395  1.00 96.43           C  
ATOM   3199  HD2 HIS B  47     -11.362  28.093  -8.932  1.00 96.43           H  
ATOM   3200  ND1 HIS B  47      -8.880  26.180  -9.805  1.00 96.43           N  
ATOM   3201  HD1 HIS B  47      -8.253  25.389  -9.767  1.00 96.43           H  
ATOM   3202  CE1 HIS B  47      -8.964  27.039 -10.837  1.00 96.43           C  
ATOM   3203  HE1 HIS B  47      -8.338  27.014 -11.716  1.00 96.43           H  
ATOM   3204  NE2 HIS B  47      -9.942  27.935 -10.622  1.00 96.43           N  
ATOM   3205  N   ASN B  48     -12.179  23.284  -6.250  1.00 96.87           N  
ATOM   3206  H   ASN B  48     -12.776  23.400  -7.057  1.00 96.87           H  
ATOM   3207  CA  ASN B  48     -12.714  22.609  -5.066  1.00 96.87           C  
ATOM   3208  HA  ASN B  48     -11.888  22.055  -4.619  1.00 96.87           H  
ATOM   3209  C   ASN B  48     -13.835  21.589  -5.399  1.00 96.87           C  
ATOM   3210  CB  ASN B  48     -13.176  23.684  -4.059  1.00 96.87           C  
ATOM   3211  HB2 ASN B  48     -13.534  23.227  -3.136  1.00 96.87           H  
ATOM   3212  HB3 ASN B  48     -12.322  24.306  -3.793  1.00 96.87           H  
ATOM   3213  O   ASN B  48     -14.375  21.582  -6.509  1.00 96.87           O  
ATOM   3214  CG  ASN B  48     -14.284  24.564  -4.603  1.00 96.87           C  
ATOM   3215  ND2 ASN B  48     -13.973  25.810  -4.854  1.00 96.87           N  
ATOM   3216 HD21 ASN B  48     -12.998  26.073  -4.860  1.00 96.87           H  
ATOM   3217 HD22 ASN B  48     -14.562  26.349  -5.473  1.00 96.87           H  
ATOM   3218  OD1 ASN B  48     -15.412  24.116  -4.773  1.00 96.87           O  
ATOM   3219  N   PRO B  49     -14.246  20.733  -4.435  1.00 98.11           N  
ATOM   3220  CA  PRO B  49     -15.322  19.757  -4.642  1.00 98.11           C  
ATOM   3221  HA  PRO B  49     -15.033  19.101  -5.463  1.00 98.11           H  
ATOM   3222  C   PRO B  49     -16.701  20.363  -4.964  1.00 98.11           C  
ATOM   3223  CB  PRO B  49     -15.379  18.939  -3.345  1.00 98.11           C  
ATOM   3224  HB2 PRO B  49     -16.082  19.392  -2.647  1.00 98.11           H  
ATOM   3225  HB3 PRO B  49     -15.651  17.900  -3.535  1.00 98.11           H  
ATOM   3226  O   PRO B  49     -17.551  19.675  -5.527  1.00 98.11           O  
ATOM   3227  CG  PRO B  49     -13.967  19.054  -2.777  1.00 98.11           C  
ATOM   3228  HG2 PRO B  49     -13.952  18.914  -1.696  1.00 98.11           H  
ATOM   3229  HG3 PRO B  49     -13.306  18.342  -3.271  1.00 98.11           H  
ATOM   3230  CD  PRO B  49     -13.582  20.478  -3.162  1.00 98.11           C  
ATOM   3231  HD2 PRO B  49     -13.956  21.169  -2.406  1.00 98.11           H  
ATOM   3232  HD3 PRO B  49     -12.498  20.554  -3.242  1.00 98.11           H  
ATOM   3233  N   GLY B  50     -16.952  21.628  -4.609  1.00 96.69           N  
ATOM   3234  H   GLY B  50     -16.191  22.197  -4.266  1.00 96.69           H  
ATOM   3235  CA  GLY B  50     -18.192  22.326  -4.954  1.00 96.69           C  
ATOM   3236  HA2 GLY B  50     -18.214  23.287  -4.439  1.00 96.69           H  
ATOM   3237  HA3 GLY B  50     -19.053  21.732  -4.648  1.00 96.69           H  
ATOM   3238  C   GLY B  50     -18.278  22.589  -6.456  1.00 96.69           C  
ATOM   3239  O   GLY B  50     -19.243  22.176  -7.098  1.00 96.69           O  
ATOM   3240  N   GLU B  51     -17.226  23.185  -7.016  1.00 97.39           N  
ATOM   3241  H   GLU B  51     -16.479  23.499  -6.413  1.00 97.39           H  
ATOM   3242  CA  GLU B  51     -17.065  23.414  -8.458  1.00 97.39           C  
ATOM   3243  HA  GLU B  51     -17.896  24.014  -8.831  1.00 97.39           H  
ATOM   3244  C   GLU B  51     -17.061  22.109  -9.257  1.00 97.39           C  
ATOM   3245  CB  GLU B  51     -15.760  24.179  -8.701  1.00 97.39           C  
ATOM   3246  HB2 GLU B  51     -15.480  24.108  -9.752  1.00 97.39           H  
ATOM   3247  HB3 GLU B  51     -14.980  23.705  -8.106  1.00 97.39           H  
ATOM   3248  O   GLU B  51     -17.715  22.043 -10.294  1.00 97.39           O  
ATOM   3249  CG  GLU B  51     -15.914  25.665  -8.336  1.00 97.39           C  
ATOM   3250  HG2 GLU B  51     -16.690  25.770  -7.578  1.00 97.39           H  
ATOM   3251  HG3 GLU B  51     -16.248  26.212  -9.218  1.00 97.39           H  
ATOM   3252  CD  GLU B  51     -14.629  26.291  -7.785  1.00 97.39           C  
ATOM   3253  OE1 GLU B  51     -14.767  27.295  -7.050  1.00 97.39           O  
ATOM   3254  OE2 GLU B  51     -13.539  25.697  -7.947  1.00 97.39           O  
ATOM   3255  N   LEU B  52     -16.428  21.040  -8.752  1.00 98.23           N  
ATOM   3256  H   LEU B  52     -15.857  21.170  -7.930  1.00 98.23           H  
ATOM   3257  CA  LEU B  52     -16.462  19.726  -9.408  1.00 98.23           C  
ATOM   3258  HA  LEU B  52     -16.016  19.834 -10.396  1.00 98.23           H  
ATOM   3259  C   LEU B  52     -17.901  19.220  -9.599  1.00 98.23           C  
ATOM   3260  CB  LEU B  52     -15.643  18.716  -8.583  1.00 98.23           C  
ATOM   3261  HB2 LEU B  52     -14.630  19.095  -8.449  1.00 98.23           H  
ATOM   3262  HB3 LEU B  52     -16.097  18.633  -7.595  1.00 98.23           H  
ATOM   3263  O   LEU B  52     -18.228  18.654 -10.643  1.00 98.23           O  
ATOM   3264  CG  LEU B  52     -15.579  17.306  -9.207  1.00 98.23           C  
ATOM   3265  HG  LEU B  52     -16.589  16.911  -9.322  1.00 98.23           H  
ATOM   3266  CD1 LEU B  52     -14.884  17.276 -10.570  1.00 98.23           C  
ATOM   3267 HD11 LEU B  52     -13.887  17.712 -10.497  1.00 98.23           H  
ATOM   3268 HD12 LEU B  52     -15.466  17.838 -11.300  1.00 98.23           H  
ATOM   3269 HD13 LEU B  52     -14.791  16.249 -10.923  1.00 98.23           H  
ATOM   3270  CD2 LEU B  52     -14.840  16.370  -8.257  1.00 98.23           C  
ATOM   3271 HD21 LEU B  52     -14.746  15.378  -8.699  1.00 98.23           H  
ATOM   3272 HD22 LEU B  52     -13.850  16.775  -8.047  1.00 98.23           H  
ATOM   3273 HD23 LEU B  52     -15.400  16.295  -7.325  1.00 98.23           H  
ATOM   3274  N   TRP B  53     -18.773  19.425  -8.607  1.00 97.56           N  
ATOM   3275  H   TRP B  53     -18.466  19.933  -7.789  1.00 97.56           H  
ATOM   3276  CA  TRP B  53     -20.180  19.052  -8.735  1.00 97.56           C  
ATOM   3277  HA  TRP B  53     -20.235  18.020  -9.081  1.00 97.56           H  
ATOM   3278  C   TRP B  53     -20.911  19.903  -9.775  1.00 97.56           C  
ATOM   3279  CB  TRP B  53     -20.896  19.141  -7.387  1.00 97.56           C  
ATOM   3280  HB2 TRP B  53     -20.406  18.482  -6.670  1.00 97.56           H  
ATOM   3281  HB3 TRP B  53     -20.834  20.160  -7.005  1.00 97.56           H  
ATOM   3282  O   TRP B  53     -21.605  19.348 -10.628  1.00 97.56           O  
ATOM   3283  CG  TRP B  53     -22.334  18.751  -7.490  1.00 97.56           C  
ATOM   3284  CD1 TRP B  53     -23.344  19.585  -7.815  1.00 97.56           C  
ATOM   3285  HD1 TRP B  53     -23.228  20.639  -8.021  1.00 97.56           H  
ATOM   3286  CD2 TRP B  53     -22.913  17.414  -7.488  1.00 97.56           C  
ATOM   3287  CE2 TRP B  53     -24.316  17.529  -7.716  1.00 97.56           C  
ATOM   3288  CE3 TRP B  53     -22.382  16.113  -7.393  1.00 97.56           C  
ATOM   3289  HE3 TRP B  53     -21.314  15.987  -7.288  1.00 97.56           H  
ATOM   3290  NE1 TRP B  53     -24.526  18.880  -7.889  1.00 97.56           N  
ATOM   3291  HE1 TRP B  53     -25.382  19.299  -8.225  1.00 97.56           H  
ATOM   3292  CH2 TRP B  53     -24.598  15.127  -7.686  1.00 97.56           C  
ATOM   3293  HH2 TRP B  53     -25.221  14.250  -7.775  1.00 97.56           H  
ATOM   3294  CZ2 TRP B  53     -25.157  16.410  -7.806  1.00 97.56           C  
ATOM   3295  HZ2 TRP B  53     -26.210  16.534  -8.011  1.00 97.56           H  
ATOM   3296  CZ3 TRP B  53     -23.215  14.984  -7.480  1.00 97.56           C  
ATOM   3297  HZ3 TRP B  53     -22.780  13.999  -7.402  1.00 97.56           H  
ATOM   3298  N   GLU B  54     -20.761  21.231  -9.718  1.00 97.38           N  
ATOM   3299  H   GLU B  54     -20.144  21.621  -9.019  1.00 97.38           H  
ATOM   3300  CA  GLU B  54     -21.395  22.143 -10.680  1.00 97.38           C  
ATOM   3301  HA  GLU B  54     -22.473  21.985 -10.668  1.00 97.38           H  
ATOM   3302  C   GLU B  54     -20.922  21.847 -12.116  1.00 97.38           C  
ATOM   3303  CB  GLU B  54     -21.123  23.612 -10.305  1.00 97.38           C  
ATOM   3304  HB2 GLU B  54     -20.047  23.784 -10.325  1.00 97.38           H  
ATOM   3305  HB3 GLU B  54     -21.571  24.250 -11.066  1.00 97.38           H  
ATOM   3306  O   GLU B  54     -21.740  21.812 -13.034  1.00 97.38           O  
ATOM   3307  CG  GLU B  54     -21.655  24.054  -8.927  1.00 97.38           C  
ATOM   3308  HG2 GLU B  54     -21.140  23.489  -8.150  1.00 97.38           H  
ATOM   3309  HG3 GLU B  54     -21.399  25.103  -8.781  1.00 97.38           H  
ATOM   3310  CD  GLU B  54     -23.173  23.887  -8.747  1.00 97.38           C  
ATOM   3311  OE1 GLU B  54     -23.581  23.209  -7.762  1.00 97.38           O  
ATOM   3312  OE2 GLU B  54     -23.939  24.420  -9.575  1.00 97.38           O  
ATOM   3313  N   PHE B  55     -19.637  21.530 -12.307  1.00 97.64           N  
ATOM   3314  H   PHE B  55     -19.009  21.607 -11.519  1.00 97.64           H  
ATOM   3315  CA  PHE B  55     -19.054  21.147 -13.595  1.00 97.64           C  
ATOM   3316  HA  PHE B  55     -19.262  21.937 -14.316  1.00 97.64           H  
ATOM   3317  C   PHE B  55     -19.661  19.846 -14.145  1.00 97.64           C  
ATOM   3318  CB  PHE B  55     -17.530  21.030 -13.433  1.00 97.64           C  
ATOM   3319  HB2 PHE B  55     -17.162  21.928 -12.936  1.00 97.64           H  
ATOM   3320  HB3 PHE B  55     -17.291  20.185 -12.788  1.00 97.64           H  
ATOM   3321  O   PHE B  55     -20.122  19.806 -15.287  1.00 97.64           O  
ATOM   3322  CG  PHE B  55     -16.784  20.888 -14.744  1.00 97.64           C  
ATOM   3323  CD1 PHE B  55     -16.489  19.616 -15.274  1.00 97.64           C  
ATOM   3324  HD1 PHE B  55     -16.784  18.724 -14.742  1.00 97.64           H  
ATOM   3325  CD2 PHE B  55     -16.378  22.045 -15.434  1.00 97.64           C  
ATOM   3326  HD2 PHE B  55     -16.563  23.022 -15.014  1.00 97.64           H  
ATOM   3327  CE1 PHE B  55     -15.800  19.507 -16.497  1.00 97.64           C  
ATOM   3328  HE1 PHE B  55     -15.559  18.538 -16.907  1.00 97.64           H  
ATOM   3329  CE2 PHE B  55     -15.694  21.936 -16.655  1.00 97.64           C  
ATOM   3330  HE2 PHE B  55     -15.353  22.826 -17.162  1.00 97.64           H  
ATOM   3331  CZ  PHE B  55     -15.413  20.669 -17.189  1.00 97.64           C  
ATOM   3332  HZ  PHE B  55     -14.875  20.594 -18.123  1.00 97.64           H  
ATOM   3333  N   ILE B  56     -19.725  18.786 -13.330  1.00 97.18           N  
ATOM   3334  H   ILE B  56     -19.337  18.878 -12.402  1.00 97.18           H  
ATOM   3335  CA  ILE B  56     -20.283  17.486 -13.744  1.00 97.18           C  
ATOM   3336  HA  ILE B  56     -19.806  17.187 -14.677  1.00 97.18           H  
ATOM   3337  C   ILE B  56     -21.787  17.600 -14.037  1.00 97.18           C  
ATOM   3338  CB  ILE B  56     -19.969  16.408 -12.679  1.00 97.18           C  
ATOM   3339  HB  ILE B  56     -20.280  16.792 -11.708  1.00 97.18           H  
ATOM   3340  O   ILE B  56     -22.255  17.090 -15.056  1.00 97.18           O  
ATOM   3341  CG1 ILE B  56     -18.449  16.122 -12.644  1.00 97.18           C  
ATOM   3342 HG12 ILE B  56     -18.156  15.584 -13.545  1.00 97.18           H  
ATOM   3343 HG13 ILE B  56     -17.893  17.059 -12.630  1.00 97.18           H  
ATOM   3344  CG2 ILE B  56     -20.733  15.094 -12.943  1.00 97.18           C  
ATOM   3345 HG21 ILE B  56     -20.458  14.690 -13.917  1.00 97.18           H  
ATOM   3346 HG22 ILE B  56     -20.511  14.359 -12.169  1.00 97.18           H  
ATOM   3347 HG23 ILE B  56     -21.808  15.270 -12.922  1.00 97.18           H  
ATOM   3348  CD1 ILE B  56     -18.021  15.314 -11.414  1.00 97.18           C  
ATOM   3349 HD11 ILE B  56     -18.395  15.787 -10.506  1.00 97.18           H  
ATOM   3350 HD12 ILE B  56     -16.933  15.271 -11.371  1.00 97.18           H  
ATOM   3351 HD13 ILE B  56     -18.405  14.296 -11.482  1.00 97.18           H  
ATOM   3352  N   VAL B  57     -22.555  18.286 -13.182  1.00 96.05           N  
ATOM   3353  H   VAL B  57     -22.113  18.709 -12.378  1.00 96.05           H  
ATOM   3354  CA  VAL B  57     -24.007  18.473 -13.364  1.00 96.05           C  
ATOM   3355  HA  VAL B  57     -24.439  17.517 -13.662  1.00 96.05           H  
ATOM   3356  C   VAL B  57     -24.335  19.433 -14.509  1.00 96.05           C  
ATOM   3357  CB  VAL B  57     -24.663  18.895 -12.035  1.00 96.05           C  
ATOM   3358  HB  VAL B  57     -24.071  19.680 -11.564  1.00 96.05           H  
ATOM   3359  O   VAL B  57     -25.338  19.234 -15.195  1.00 96.05           O  
ATOM   3360  CG1 VAL B  57     -26.098  19.420 -12.172  1.00 96.05           C  
ATOM   3361 HG11 VAL B  57     -26.711  18.699 -12.713  1.00 96.05           H  
ATOM   3362 HG12 VAL B  57     -26.526  19.606 -11.187  1.00 96.05           H  
ATOM   3363 HG13 VAL B  57     -26.093  20.364 -12.717  1.00 96.05           H  
ATOM   3364  CG2 VAL B  57     -24.706  17.669 -11.113  1.00 96.05           C  
ATOM   3365 HG21 VAL B  57     -25.301  17.896 -10.228  1.00 96.05           H  
ATOM   3366 HG22 VAL B  57     -25.160  16.820 -11.625  1.00 96.05           H  
ATOM   3367 HG23 VAL B  57     -23.695  17.406 -10.801  1.00 96.05           H  
ATOM   3368  N   GLY B  58     -23.477  20.419 -14.774  1.00 95.91           N  
ATOM   3369  H   GLY B  58     -22.710  20.581 -14.137  1.00 95.91           H  
ATOM   3370  CA  GLY B  58     -23.549  21.282 -15.953  1.00 95.91           C  
ATOM   3371  HA2 GLY B  58     -22.852  22.109 -15.816  1.00 95.91           H  
ATOM   3372  HA3 GLY B  58     -24.557  21.688 -16.042  1.00 95.91           H  
ATOM   3373  C   GLY B  58     -23.195  20.584 -17.273  1.00 95.91           C  
ATOM   3374  O   GLY B  58     -23.394  21.173 -18.333  1.00 95.91           O  
ATOM   3375  N   GLY B  59     -22.697  19.341 -17.232  1.00 95.85           N  
ATOM   3376  H   GLY B  59     -22.561  18.910 -16.328  1.00 95.85           H  
ATOM   3377  CA  GLY B  59     -22.276  18.592 -18.419  1.00 95.85           C  
ATOM   3378  HA2 GLY B  59     -22.182  17.540 -18.149  1.00 95.85           H  
ATOM   3379  HA3 GLY B  59     -23.032  18.687 -19.198  1.00 95.85           H  
ATOM   3380  C   GLY B  59     -20.932  19.053 -18.991  1.00 95.85           C  
ATOM   3381  O   GLY B  59     -20.735  18.985 -20.202  1.00 95.85           O  
ATOM   3382  N   GLY B  60     -20.027  19.544 -18.140  1.00 96.92           N  
ATOM   3383  H   GLY B  60     -20.256  19.579 -17.156  1.00 96.92           H  
ATOM   3384  CA  GLY B  60     -18.711  20.044 -18.531  1.00 96.92           C  
ATOM   3385  HA2 GLY B  60     -18.844  20.844 -19.259  1.00 96.92           H  
ATOM   3386  HA3 GLY B  60     -18.214  20.465 -17.657  1.00 96.92           H  
ATOM   3387  C   GLY B  60     -17.796  18.970 -19.131  1.00 96.92           C  
ATOM   3388  O   GLY B  60     -17.738  17.838 -18.645  1.00 96.92           O  
ATOM   3389  N   ASP B  61     -17.075  19.363 -20.180  1.00 97.71           N  
ATOM   3390  H   ASP B  61     -17.177  20.325 -20.472  1.00 97.71           H  
ATOM   3391  CA  ASP B  61     -16.023  18.621 -20.882  1.00 97.71           C  
ATOM   3392  HA  ASP B  61     -15.861  17.645 -20.425  1.00 97.71           H  
ATOM   3393  C   ASP B  61     -14.738  19.451 -20.771  1.00 97.71           C  
ATOM   3394  CB  ASP B  61     -16.469  18.427 -22.347  1.00 97.71           C  
ATOM   3395  HB2 ASP B  61     -17.350  17.786 -22.354  1.00 97.71           H  
ATOM   3396  HB3 ASP B  61     -16.767  19.393 -22.754  1.00 97.71           H  
ATOM   3397  O   ASP B  61     -14.681  20.560 -21.303  1.00 97.71           O  
ATOM   3398  CG  ASP B  61     -15.427  17.816 -23.296  1.00 97.71           C  
ATOM   3399  OD1 ASP B  61     -14.392  17.293 -22.844  1.00 97.71           O  
ATOM   3400  OD2 ASP B  61     -15.723  17.768 -24.520  1.00 97.71           O  
ATOM   3401  N   ALA B  62     -13.750  18.959 -20.022  1.00 98.13           N  
ATOM   3402  H   ALA B  62     -13.878  18.054 -19.594  1.00 98.13           H  
ATOM   3403  CA  ALA B  62     -12.522  19.692 -19.705  1.00 98.13           C  
ATOM   3404  HA  ALA B  62     -12.739  20.759 -19.741  1.00 98.13           H  
ATOM   3405  C   ALA B  62     -11.377  19.447 -20.707  1.00 98.13           C  
ATOM   3406  CB  ALA B  62     -12.096  19.360 -18.271  1.00 98.13           C  
ATOM   3407  HB1 ALA B  62     -12.939  19.418 -17.583  1.00 98.13           H  
ATOM   3408  HB2 ALA B  62     -11.662  18.361 -18.238  1.00 98.13           H  
ATOM   3409  HB3 ALA B  62     -11.343  20.083 -17.957  1.00 98.13           H  
ATOM   3410  O   ALA B  62     -10.253  19.886 -20.469  1.00 98.13           O  
ATOM   3411  N   VAL B  63     -11.629  18.718 -21.800  1.00 98.03           N  
ATOM   3412  H   VAL B  63     -12.570  18.389 -21.961  1.00 98.03           H  
ATOM   3413  CA  VAL B  63     -10.596  18.378 -22.787  1.00 98.03           C  
ATOM   3414  HA  VAL B  63      -9.672  18.168 -22.247  1.00 98.03           H  
ATOM   3415  C   VAL B  63     -10.322  19.564 -23.716  1.00 98.03           C  
ATOM   3416  CB  VAL B  63     -10.960  17.099 -23.562  1.00 98.03           C  
ATOM   3417  HB  VAL B  63     -11.912  17.239 -24.074  1.00 98.03           H  
ATOM   3418  O   VAL B  63     -11.195  20.004 -24.470  1.00 98.03           O  
ATOM   3419  CG1 VAL B  63      -9.899  16.740 -24.610  1.00 98.03           C  
ATOM   3420 HG11 VAL B  63     -10.196  15.833 -25.137  1.00 98.03           H  
ATOM   3421 HG12 VAL B  63      -9.801  17.539 -25.345  1.00 98.03           H  
ATOM   3422 HG13 VAL B  63      -8.936  16.577 -24.127  1.00 98.03           H  
ATOM   3423  CG2 VAL B  63     -11.083  15.914 -22.591  1.00 98.03           C  
ATOM   3424 HG21 VAL B  63     -11.274  14.994 -23.144  1.00 98.03           H  
ATOM   3425 HG22 VAL B  63     -10.158  15.796 -22.027  1.00 98.03           H  
ATOM   3426 HG23 VAL B  63     -11.912  16.078 -21.903  1.00 98.03           H  
ATOM   3427  N   THR B  64      -9.080  20.043 -23.690  1.00 97.08           N  
ATOM   3428  H   THR B  64      -8.420  19.595 -23.070  1.00 97.08           H  
ATOM   3429  CA  THR B  64      -8.538  21.142 -24.499  1.00 97.08           C  
ATOM   3430  HA  THR B  64      -9.337  21.579 -25.098  1.00 97.08           H  
ATOM   3431  C   THR B  64      -7.461  20.634 -25.466  1.00 97.08           C  
ATOM   3432  CB  THR B  64      -7.966  22.253 -23.591  1.00 97.08           C  
ATOM   3433  HB  THR B  64      -7.622  23.075 -24.218  1.00 97.08           H  
ATOM   3434  O   THR B  64      -7.144  19.443 -25.500  1.00 97.08           O  
ATOM   3435  CG2 THR B  64      -9.013  22.813 -22.627  1.00 97.08           C  
ATOM   3436 HG21 THR B  64      -8.590  23.661 -22.090  1.00 97.08           H  
ATOM   3437 HG22 THR B  64      -9.301  22.051 -21.902  1.00 97.08           H  
ATOM   3438 HG23 THR B  64      -9.894  23.137 -23.180  1.00 97.08           H  
ATOM   3439  OG1 THR B  64      -6.878  21.798 -22.820  1.00 97.08           O  
ATOM   3440  HG1 THR B  64      -6.098  21.761 -23.379  1.00 97.08           H  
ATOM   3441  N   GLU B  65      -6.869  21.534 -26.256  1.00 95.61           N  
ATOM   3442  H   GLU B  65      -7.168  22.498 -26.210  1.00 95.61           H  
ATOM   3443  CA  GLU B  65      -5.533  21.295 -26.821  1.00 95.61           C  
ATOM   3444  HA  GLU B  65      -5.512  20.301 -27.266  1.00 95.61           H  
ATOM   3445  C   GLU B  65      -4.457  21.319 -25.710  1.00 95.61           C  
ATOM   3446  CB  GLU B  65      -5.216  22.314 -27.936  1.00 95.61           C  
ATOM   3447  HB2 GLU B  65      -4.173  22.198 -28.232  1.00 95.61           H  
ATOM   3448  HB3 GLU B  65      -5.355  23.325 -27.553  1.00 95.61           H  
ATOM   3449  O   GLU B  65      -4.720  21.746 -24.580  1.00 95.61           O  
ATOM   3450  CG  GLU B  65      -6.087  22.105 -29.187  1.00 95.61           C  
ATOM   3451  HG2 GLU B  65      -7.128  22.303 -28.935  1.00 95.61           H  
ATOM   3452  HG3 GLU B  65      -6.011  21.060 -29.489  1.00 95.61           H  
ATOM   3453  CD  GLU B  65      -5.668  23.010 -30.361  1.00 95.61           C  
ATOM   3454  OE1 GLU B  65      -5.389  22.467 -31.457  1.00 95.61           O  
ATOM   3455  OE2 GLU B  65      -5.668  24.249 -30.177  1.00 95.61           O  
ATOM   3456  N   MET B  66      -3.253  20.843 -26.031  1.00 96.13           N  
ATOM   3457  H   MET B  66      -3.142  20.442 -26.952  1.00 96.13           H  
ATOM   3458  CA  MET B  66      -2.079  20.847 -25.147  1.00 96.13           C  
ATOM   3459  HA  MET B  66      -2.341  20.282 -24.253  1.00 96.13           H  
ATOM   3460  C   MET B  66      -1.636  22.262 -24.705  1.00 96.13           C  
ATOM   3461  CB  MET B  66      -0.918  20.133 -25.855  1.00 96.13           C  
ATOM   3462  HB2 MET B  66       0.020  20.357 -25.347  1.00 96.13           H  
ATOM   3463  HB3 MET B  66      -0.844  20.503 -26.877  1.00 96.13           H  
ATOM   3464  O   MET B  66      -1.787  23.225 -25.461  1.00 96.13           O  
ATOM   3465  CG  MET B  66      -1.096  18.613 -25.870  1.00 96.13           C  
ATOM   3466  HG2 MET B  66      -2.128  18.367 -26.123  1.00 96.13           H  
ATOM   3467  HG3 MET B  66      -0.896  18.231 -24.868  1.00 96.13           H  
ATOM   3468  SD  MET B  66      -0.005  17.774 -27.046  1.00 96.13           S  
ATOM   3469  CE  MET B  66      -0.326  16.053 -26.586  1.00 96.13           C  
ATOM   3470  HE1 MET B  66       0.273  15.391 -27.211  1.00 96.13           H  
ATOM   3471  HE2 MET B  66      -0.053  15.901 -25.541  1.00 96.13           H  
ATOM   3472  HE3 MET B  66      -1.382  15.820 -26.723  1.00 96.13           H  
ATOM   3473  N   PRO B  67      -1.048  22.401 -23.499  1.00 94.98           N  
ATOM   3474  CA  PRO B  67      -0.609  23.683 -22.949  1.00 94.98           C  
ATOM   3475  HA  PRO B  67      -1.425  24.403 -23.012  1.00 94.98           H  
ATOM   3476  C   PRO B  67       0.612  24.248 -23.691  1.00 94.98           C  
ATOM   3477  CB  PRO B  67      -0.309  23.403 -21.472  1.00 94.98           C  
ATOM   3478  HB2 PRO B  67       0.482  24.043 -21.082  1.00 94.98           H  
ATOM   3479  HB3 PRO B  67      -1.220  23.525 -20.885  1.00 94.98           H  
ATOM   3480  O   PRO B  67       1.600  23.556 -23.928  1.00 94.98           O  
ATOM   3481  CG  PRO B  67       0.105  21.933 -21.469  1.00 94.98           C  
ATOM   3482  HG2 PRO B  67      -0.070  21.459 -20.503  1.00 94.98           H  
ATOM   3483  HG3 PRO B  67       1.149  21.838 -21.768  1.00 94.98           H  
ATOM   3484  CD  PRO B  67      -0.791  21.334 -22.544  1.00 94.98           C  
ATOM   3485  HD2 PRO B  67      -1.736  21.028 -22.096  1.00 94.98           H  
ATOM   3486  HD3 PRO B  67      -0.296  20.481 -23.008  1.00 94.98           H  
ATOM   3487  N   THR B  68       0.564  25.539 -24.029  1.00 94.61           N  
ATOM   3488  H   THR B  68      -0.278  26.055 -23.818  1.00 94.61           H  
ATOM   3489  CA  THR B  68       1.592  26.228 -24.837  1.00 94.61           C  
ATOM   3490  HA  THR B  68       2.058  25.502 -25.503  1.00 94.61           H  
ATOM   3491  C   THR B  68       2.725  26.860 -24.020  1.00 94.61           C  
ATOM   3492  CB  THR B  68       0.946  27.319 -25.707  1.00 94.61           C  
ATOM   3493  HB  THR B  68       1.723  27.839 -26.266  1.00 94.61           H  
ATOM   3494  O   THR B  68       3.639  27.450 -24.588  1.00 94.61           O  
ATOM   3495  CG2 THR B  68      -0.065  26.761 -26.708  1.00 94.61           C  
ATOM   3496 HG21 THR B  68      -0.879  26.253 -26.191  1.00 94.61           H  
ATOM   3497 HG22 THR B  68       0.431  26.053 -27.372  1.00 94.61           H  
ATOM   3498 HG23 THR B  68      -0.476  27.576 -27.303  1.00 94.61           H  
ATOM   3499  OG1 THR B  68       0.260  28.255 -24.900  1.00 94.61           O  
ATOM   3500  HG1 THR B  68       0.876  28.576 -24.238  1.00 94.61           H  
ATOM   3501  N   ASP B  69       2.642  26.820 -22.691  1.00 91.86           N  
ATOM   3502  H   ASP B  69       1.877  26.319 -22.264  1.00 91.86           H  
ATOM   3503  CA  ASP B  69       3.508  27.539 -21.746  1.00 91.86           C  
ATOM   3504  HA  ASP B  69       4.085  28.282 -22.297  1.00 91.86           H  
ATOM   3505  C   ASP B  69       4.548  26.647 -21.042  1.00 91.86           C  
ATOM   3506  CB  ASP B  69       2.622  28.311 -20.751  1.00 91.86           C  
ATOM   3507  HB2 ASP B  69       2.032  29.036 -21.311  1.00 91.86           H  
ATOM   3508  HB3 ASP B  69       3.266  28.871 -20.072  1.00 91.86           H  
ATOM   3509  O   ASP B  69       5.446  27.159 -20.375  1.00 91.86           O  
ATOM   3510  CG  ASP B  69       1.659  27.444 -19.923  1.00 91.86           C  
ATOM   3511  OD1 ASP B  69       1.473  26.250 -20.264  1.00 91.86           O  
ATOM   3512  OD2 ASP B  69       1.066  28.009 -18.982  1.00 91.86           O  
ATOM   3513  N   ARG B  70       4.486  25.324 -21.247  1.00 91.25           N  
ATOM   3514  H   ARG B  70       3.690  24.989 -21.771  1.00 91.25           H  
ATOM   3515  CA  ARG B  70       5.393  24.326 -20.640  1.00 91.25           C  
ATOM   3516  HA  ARG B  70       5.728  24.716 -19.678  1.00 91.25           H  
ATOM   3517  C   ARG B  70       6.685  24.069 -21.423  1.00 91.25           C  
ATOM   3518  CB  ARG B  70       4.631  23.018 -20.370  1.00 91.25           C  
ATOM   3519  HB2 ARG B  70       4.314  22.572 -21.313  1.00 91.25           H  
ATOM   3520  HB3 ARG B  70       5.293  22.317 -19.860  1.00 91.25           H  
ATOM   3521  O   ARG B  70       7.491  23.241 -21.020  1.00 91.25           O  
ATOM   3522  CG  ARG B  70       3.406  23.276 -19.488  1.00 91.25           C  
ATOM   3523  HG2 ARG B  70       2.672  23.852 -20.052  1.00 91.25           H  
ATOM   3524  HG3 ARG B  70       3.702  23.849 -18.609  1.00 91.25           H  
ATOM   3525  CD  ARG B  70       2.755  21.975 -19.034  1.00 91.25           C  
ATOM   3526  HD2 ARG B  70       3.442  21.442 -18.376  1.00 91.25           H  
ATOM   3527  HD3 ARG B  70       2.552  21.349 -19.903  1.00 91.25           H  
ATOM   3528  NE  ARG B  70       1.498  22.276 -18.330  1.00 91.25           N  
ATOM   3529  HE  ARG B  70       1.176  23.233 -18.361  1.00 91.25           H  
ATOM   3530  NH1 ARG B  70       1.048  20.145 -17.642  1.00 91.25           N  
ATOM   3531 HH11 ARG B  70       0.503  19.543 -17.042  1.00 91.25           H  
ATOM   3532 HH12 ARG B  70       1.942  19.793 -17.951  1.00 91.25           H  
ATOM   3533  NH2 ARG B  70      -0.387  21.760 -17.165  1.00 91.25           N  
ATOM   3534 HH21 ARG B  70      -0.716  22.715 -17.180  1.00 91.25           H  
ATOM   3535 HH22 ARG B  70      -0.961  21.046 -16.738  1.00 91.25           H  
ATOM   3536  CZ  ARG B  70       0.731  21.398 -17.719  1.00 91.25           C  
ATOM   3537  N   GLY B  71       6.888  24.764 -22.544  1.00 90.48           N  
ATOM   3538  H   GLY B  71       6.189  25.448 -22.795  1.00 90.48           H  
ATOM   3539  CA  GLY B  71       8.077  24.616 -23.395  1.00 90.48           C  
ATOM   3540  HA2 GLY B  71       8.196  25.521 -23.991  1.00 90.48           H  
ATOM   3541  HA3 GLY B  71       8.958  24.505 -22.764  1.00 90.48           H  
ATOM   3542  C   GLY B  71       8.050  23.425 -24.364  1.00 90.48           C  
ATOM   3543  O   GLY B  71       9.045  23.190 -25.042  1.00 90.48           O  
ATOM   3544  N   TRP B  72       6.934  22.697 -24.460  1.00 90.70           N  
ATOM   3545  H   TRP B  72       6.151  22.925 -23.863  1.00 90.70           H  
ATOM   3546  CA  TRP B  72       6.764  21.577 -25.393  1.00 90.70           C  
ATOM   3547  HA  TRP B  72       7.596  20.884 -25.267  1.00 90.70           H  
ATOM   3548  C   TRP B  72       6.753  22.065 -26.853  1.00 90.70           C  
ATOM   3549  CB  TRP B  72       5.453  20.834 -25.073  1.00 90.70           C  
ATOM   3550  HB2 TRP B  72       4.622  21.510 -25.279  1.00 90.70           H  
ATOM   3551  HB3 TRP B  72       5.364  19.997 -25.765  1.00 90.70           H  
ATOM   3552  O   TRP B  72       6.031  23.008 -27.186  1.00 90.70           O  
ATOM   3553  CG  TRP B  72       5.250  20.291 -23.683  1.00 90.70           C  
ATOM   3554  CD1 TRP B  72       6.155  20.281 -22.674  1.00 90.70           C  
ATOM   3555  HD1 TRP B  72       7.163  20.665 -22.724  1.00 90.70           H  
ATOM   3556  CD2 TRP B  72       4.057  19.629 -23.142  1.00 90.70           C  
ATOM   3557  CE2 TRP B  72       4.328  19.239 -21.797  1.00 90.70           C  
ATOM   3558  CE3 TRP B  72       2.786  19.284 -23.658  1.00 90.70           C  
ATOM   3559  HE3 TRP B  72       2.548  19.542 -24.679  1.00 90.70           H  
ATOM   3560  NE1 TRP B  72       5.603  19.688 -21.559  1.00 90.70           N  
ATOM   3561  HE1 TRP B  72       6.104  19.555 -20.692  1.00 90.70           H  
ATOM   3562  CH2 TRP B  72       2.160  18.192 -21.560  1.00 90.70           C  
ATOM   3563  HH2 TRP B  72       1.463  17.612 -20.974  1.00 90.70           H  
ATOM   3564  CZ2 TRP B  72       3.407  18.533 -21.015  1.00 90.70           C  
ATOM   3565  HZ2 TRP B  72       3.682  18.212 -20.021  1.00 90.70           H  
ATOM   3566  CZ3 TRP B  72       1.848  18.574 -22.878  1.00 90.70           C  
ATOM   3567  HZ3 TRP B  72       0.897  18.291 -23.304  1.00 90.70           H  
ATOM   3568  N   ASP B  73       7.491  21.401 -27.750  1.00 91.88           N  
ATOM   3569  H   ASP B  73       8.087  20.647 -27.439  1.00 91.88           H  
ATOM   3570  CA  ASP B  73       7.420  21.670 -29.195  1.00 91.88           C  
ATOM   3571  HA  ASP B  73       7.304  22.744 -29.341  1.00 91.88           H  
ATOM   3572  C   ASP B  73       6.178  20.994 -29.800  1.00 91.88           C  
ATOM   3573  CB  ASP B  73       8.731  21.279 -29.904  1.00 91.88           C  
ATOM   3574  HB2 ASP B  73       8.858  20.197 -29.870  1.00 91.88           H  
ATOM   3575  HB3 ASP B  73       9.562  21.731 -29.364  1.00 91.88           H  
ATOM   3576  O   ASP B  73       6.236  19.890 -30.337  1.00 91.88           O  
ATOM   3577  CG  ASP B  73       8.783  21.758 -31.368  1.00 91.88           C  
ATOM   3578  OD1 ASP B  73       7.707  21.992 -31.972  1.00 91.88           O  
ATOM   3579  OD2 ASP B  73       9.912  21.905 -31.889  1.00 91.88           O  
ATOM   3580  N   LEU B  74       5.025  21.657 -29.679  1.00 94.08           N  
ATOM   3581  H   LEU B  74       5.049  22.512 -29.143  1.00 94.08           H  
ATOM   3582  CA  LEU B  74       3.724  21.137 -30.124  1.00 94.08           C  
ATOM   3583  HA  LEU B  74       3.576  20.157 -29.671  1.00 94.08           H  
ATOM   3584  C   LEU B  74       3.611  20.929 -31.650  1.00 94.08           C  
ATOM   3585  CB  LEU B  74       2.606  22.080 -29.641  1.00 94.08           C  
ATOM   3586  HB2 LEU B  74       1.652  21.666 -29.968  1.00 94.08           H  
ATOM   3587  HB3 LEU B  74       2.734  23.043 -30.136  1.00 94.08           H  
ATOM   3588  O   LEU B  74       2.695  20.234 -32.100  1.00 94.08           O  
ATOM   3589  CG  LEU B  74       2.528  22.321 -28.121  1.00 94.08           C  
ATOM   3590  HG  LEU B  74       3.435  22.823 -27.785  1.00 94.08           H  
ATOM   3591  CD1 LEU B  74       1.342  23.237 -27.818  1.00 94.08           C  
ATOM   3592 HD11 LEU B  74       1.310  23.451 -26.750  1.00 94.08           H  
ATOM   3593 HD12 LEU B  74       1.456  24.172 -28.366  1.00 94.08           H  
ATOM   3594 HD13 LEU B  74       0.408  22.756 -28.107  1.00 94.08           H  
ATOM   3595  CD2 LEU B  74       2.352  21.029 -27.324  1.00 94.08           C  
ATOM   3596 HD21 LEU B  74       3.249  20.417 -27.411  1.00 94.08           H  
ATOM   3597 HD22 LEU B  74       1.495  20.469 -27.697  1.00 94.08           H  
ATOM   3598 HD23 LEU B  74       2.205  21.273 -26.272  1.00 94.08           H  
ATOM   3599  N   ASP B  75       4.505  21.523 -32.450  1.00 93.42           N  
ATOM   3600  H   ASP B  75       5.292  21.991 -32.024  1.00 93.42           H  
ATOM   3601  CA  ASP B  75       4.541  21.324 -33.903  1.00 93.42           C  
ATOM   3602  HA  ASP B  75       3.536  21.091 -34.256  1.00 93.42           H  
ATOM   3603  C   ASP B  75       5.399  20.108 -34.287  1.00 93.42           C  
ATOM   3604  CB  ASP B  75       5.012  22.604 -34.625  1.00 93.42           C  
ATOM   3605  HB2 ASP B  75       5.771  23.104 -34.023  1.00 93.42           H  
ATOM   3606  HB3 ASP B  75       5.483  22.315 -35.565  1.00 93.42           H  
ATOM   3607  O   ASP B  75       5.015  19.371 -35.196  1.00 93.42           O  
ATOM   3608  CG  ASP B  75       3.887  23.593 -34.979  1.00 93.42           C  
ATOM   3609  OD1 ASP B  75       2.724  23.152 -35.175  1.00 93.42           O  
ATOM   3610  OD2 ASP B  75       4.206  24.794 -35.152  1.00 93.42           O  
ATOM   3611  N   ALA B  76       6.511  19.854 -33.586  1.00 94.10           N  
ATOM   3612  H   ALA B  76       6.813  20.524 -32.894  1.00 94.10           H  
ATOM   3613  CA  ALA B  76       7.311  18.639 -33.767  1.00 94.10           C  
ATOM   3614  HA  ALA B  76       7.390  18.432 -34.834  1.00 94.10           H  
ATOM   3615  C   ALA B  76       6.680  17.397 -33.109  1.00 94.10           C  
ATOM   3616  CB  ALA B  76       8.721  18.893 -33.225  1.00 94.10           C  
ATOM   3617  HB1 ALA B  76       8.680  19.040 -32.146  1.00 94.10           H  
ATOM   3618  HB2 ALA B  76       9.357  18.033 -33.437  1.00 94.10           H  
ATOM   3619  HB3 ALA B  76       9.147  19.782 -33.689  1.00 94.10           H  
ATOM   3620  O   ALA B  76       6.785  16.300 -33.655  1.00 94.10           O  
ATOM   3621  N   LEU B  77       6.002  17.572 -31.969  1.00 93.86           N  
ATOM   3622  H   LEU B  77       6.025  18.494 -31.557  1.00 93.86           H  
ATOM   3623  CA  LEU B  77       5.387  16.503 -31.174  1.00 93.86           C  
ATOM   3624  HA  LEU B  77       6.146  15.749 -30.965  1.00 93.86           H  
ATOM   3625  C   LEU B  77       4.226  15.798 -31.891  1.00 93.86           C  
ATOM   3626  CB  LEU B  77       4.916  17.126 -29.841  1.00 93.86           C  
ATOM   3627  HB2 LEU B  77       4.234  17.942 -30.078  1.00 93.86           H  
ATOM   3628  HB3 LEU B  77       5.785  17.550 -29.337  1.00 93.86           H  
ATOM   3629  O   LEU B  77       3.899  14.671 -31.537  1.00 93.86           O  
ATOM   3630  CG  LEU B  77       4.205  16.189 -28.844  1.00 93.86           C  
ATOM   3631  HG  LEU B  77       3.325  15.747 -29.311  1.00 93.86           H  
ATOM   3632  CD1 LEU B  77       5.121  15.073 -28.343  1.00 93.86           C  
ATOM   3633 HD11 LEU B  77       6.000  15.495 -27.855  1.00 93.86           H  
ATOM   3634 HD12 LEU B  77       5.445  14.449 -29.176  1.00 93.86           H  
ATOM   3635 HD13 LEU B  77       4.582  14.444 -27.634  1.00 93.86           H  
ATOM   3636  CD2 LEU B  77       3.717  17.001 -27.644  1.00 93.86           C  
ATOM   3637 HD21 LEU B  77       4.565  17.441 -27.119  1.00 93.86           H  
ATOM   3638 HD22 LEU B  77       3.163  16.354 -26.964  1.00 93.86           H  
ATOM   3639 HD23 LEU B  77       3.052  17.795 -27.983  1.00 93.86           H  
ATOM   3640  N   PHE B  78       3.572  16.426 -32.871  1.00 95.47           N  
ATOM   3641  H   PHE B  78       3.917  17.321 -33.184  1.00 95.47           H  
ATOM   3642  CA  PHE B  78       2.397  15.839 -33.520  1.00 95.47           C  
ATOM   3643  HA  PHE B  78       1.974  15.086 -32.856  1.00 95.47           H  
ATOM   3644  C   PHE B  78       2.709  15.152 -34.851  1.00 95.47           C  
ATOM   3645  CB  PHE B  78       1.316  16.899 -33.712  1.00 95.47           C  
ATOM   3646  HB2 PHE B  78       1.005  17.267 -32.734  1.00 95.47           H  
ATOM   3647  HB3 PHE B  78       1.759  17.733 -34.257  1.00 95.47           H  
ATOM   3648  O   PHE B  78       3.141  15.801 -35.805  1.00 95.47           O  
ATOM   3649  CG  PHE B  78       0.097  16.389 -34.466  1.00 95.47           C  
ATOM   3650  CD1 PHE B  78      -0.026  16.598 -35.854  1.00 95.47           C  
ATOM   3651  HD1 PHE B  78       0.783  17.059 -36.403  1.00 95.47           H  
ATOM   3652  CD2 PHE B  78      -0.914  15.691 -33.782  1.00 95.47           C  
ATOM   3653  HD2 PHE B  78      -0.799  15.473 -32.731  1.00 95.47           H  
ATOM   3654  CE1 PHE B  78      -1.177  16.167 -36.538  1.00 95.47           C  
ATOM   3655  HE1 PHE B  78      -1.258  16.319 -37.605  1.00 95.47           H  
ATOM   3656  CE2 PHE B  78      -2.065  15.262 -34.466  1.00 95.47           C  
ATOM   3657  HE2 PHE B  78      -2.837  14.725 -33.935  1.00 95.47           H  
ATOM   3658  CZ  PHE B  78      -2.201  15.503 -35.842  1.00 95.47           C  
ATOM   3659  HZ  PHE B  78      -3.076  15.145 -36.365  1.00 95.47           H  
ATOM   3660  N   ASP B  79       2.300  13.890 -34.972  1.00 94.71           N  
ATOM   3661  H   ASP B  79       1.930  13.414 -34.162  1.00 94.71           H  
ATOM   3662  CA  ASP B  79       2.087  13.241 -36.264  1.00 94.71           C  
ATOM   3663  HA  ASP B  79       1.889  14.024 -36.996  1.00 94.71           H  
ATOM   3664  C   ASP B  79       0.882  12.286 -36.206  1.00 94.71           C  
ATOM   3665  CB  ASP B  79       3.343  12.493 -36.718  1.00 94.71           C  
ATOM   3666  HB2 ASP B  79       4.224  13.097 -36.501  1.00 94.71           H  
ATOM   3667  HB3 ASP B  79       3.429  11.549 -36.182  1.00 94.71           H  
ATOM   3668  O   ASP B  79       0.723  11.570 -35.219  1.00 94.71           O  
ATOM   3669  CG  ASP B  79       3.283  12.229 -38.221  1.00 94.71           C  
ATOM   3670  OD1 ASP B  79       2.547  11.319 -38.651  1.00 94.71           O  
ATOM   3671  OD2 ASP B  79       3.970  12.965 -38.967  1.00 94.71           O  
ATOM   3672  N   PRO B  80       0.009  12.251 -37.232  1.00 92.69           N  
ATOM   3673  CA  PRO B  80      -1.126  11.332 -37.267  1.00 92.69           C  
ATOM   3674  HA  PRO B  80      -1.671  11.404 -36.326  1.00 92.69           H  
ATOM   3675  C   PRO B  80      -0.761   9.846 -37.468  1.00 92.69           C  
ATOM   3676  CB  PRO B  80      -2.018  11.856 -38.398  1.00 92.69           C  
ATOM   3677  HB2 PRO B  80      -2.686  12.622 -38.005  1.00 92.69           H  
ATOM   3678  HB3 PRO B  80      -2.591  11.064 -38.880  1.00 92.69           H  
ATOM   3679  O   PRO B  80      -1.675   9.023 -37.412  1.00 92.69           O  
ATOM   3680  CG  PRO B  80      -1.016  12.493 -39.357  1.00 92.69           C  
ATOM   3681  HG2 PRO B  80      -1.483  13.238 -40.001  1.00 92.69           H  
ATOM   3682  HG3 PRO B  80      -0.522  11.721 -39.946  1.00 92.69           H  
ATOM   3683  CD  PRO B  80      -0.014  13.124 -38.397  1.00 92.69           C  
ATOM   3684  HD2 PRO B  80       0.959  13.208 -38.881  1.00 92.69           H  
ATOM   3685  HD3 PRO B  80      -0.362  14.112 -38.097  1.00 92.69           H  
ATOM   3686  N   ASP B  81       0.500   9.479 -37.730  1.00 91.38           N  
ATOM   3687  H   ASP B  81       1.210  10.191 -37.829  1.00 91.38           H  
ATOM   3688  CA  ASP B  81       0.961   8.083 -37.790  1.00 91.38           C  
ATOM   3689  HA  ASP B  81       0.144   7.464 -38.163  1.00 91.38           H  
ATOM   3690  C   ASP B  81       1.407   7.560 -36.402  1.00 91.38           C  
ATOM   3691  CB  ASP B  81       2.088   7.944 -38.831  1.00 91.38           C  
ATOM   3692  HB2 ASP B  81       1.722   8.316 -39.788  1.00 91.38           H  
ATOM   3693  HB3 ASP B  81       2.932   8.566 -38.532  1.00 91.38           H  
ATOM   3694  O   ASP B  81       2.464   7.962 -35.910  1.00 91.38           O  
ATOM   3695  CG  ASP B  81       2.581   6.500 -39.032  1.00 91.38           C  
ATOM   3696  OD1 ASP B  81       2.077   5.579 -38.343  1.00 91.38           O  
ATOM   3697  OD2 ASP B  81       3.444   6.306 -39.917  1.00 91.38           O  
ATOM   3698  N   PRO B  82       0.684   6.599 -35.781  1.00 87.79           N  
ATOM   3699  CA  PRO B  82       1.059   6.012 -34.490  1.00 87.79           C  
ATOM   3700  HA  PRO B  82       1.092   6.803 -33.742  1.00 87.79           H  
ATOM   3701  C   PRO B  82       2.409   5.282 -34.475  1.00 87.79           C  
ATOM   3702  CB  PRO B  82      -0.058   5.016 -34.148  1.00 87.79           C  
ATOM   3703  HB2 PRO B  82      -0.296   5.027 -33.084  1.00 87.79           H  
ATOM   3704  HB3 PRO B  82       0.231   4.010 -34.452  1.00 87.79           H  
ATOM   3705  O   PRO B  82       2.899   4.934 -33.405  1.00 87.79           O  
ATOM   3706  CG  PRO B  82      -1.245   5.461 -34.996  1.00 87.79           C  
ATOM   3707  HG2 PRO B  82      -1.908   4.630 -35.235  1.00 87.79           H  
ATOM   3708  HG3 PRO B  82      -1.794   6.256 -34.491  1.00 87.79           H  
ATOM   3709  CD  PRO B  82      -0.569   6.021 -36.240  1.00 87.79           C  
ATOM   3710  HD2 PRO B  82      -0.356   5.217 -36.945  1.00 87.79           H  
ATOM   3711  HD3 PRO B  82      -1.224   6.762 -36.699  1.00 87.79           H  
ATOM   3712  N   GLN B  83       3.000   4.971 -35.632  1.00 85.44           N  
ATOM   3713  H   GLN B  83       2.568   5.262 -36.498  1.00 85.44           H  
ATOM   3714  CA  GLN B  83       4.321   4.339 -35.705  1.00 85.44           C  
ATOM   3715  HA  GLN B  83       4.477   3.738 -34.809  1.00 85.44           H  
ATOM   3716  C   GLN B  83       5.477   5.345 -35.713  1.00 85.44           C  
ATOM   3717  CB  GLN B  83       4.383   3.405 -36.925  1.00 85.44           C  
ATOM   3718  HB2 GLN B  83       5.394   3.011 -37.022  1.00 85.44           H  
ATOM   3719  HB3 GLN B  83       4.158   3.974 -37.828  1.00 85.44           H  
ATOM   3720  O   GLN B  83       6.635   4.926 -35.644  1.00 85.44           O  
ATOM   3721  CG  GLN B  83       3.416   2.217 -36.820  1.00 85.44           C  
ATOM   3722  HG2 GLN B  83       2.390   2.579 -36.750  1.00 85.44           H  
ATOM   3723  HG3 GLN B  83       3.497   1.619 -37.728  1.00 85.44           H  
ATOM   3724  CD  GLN B  83       3.735   1.323 -35.625  1.00 85.44           C  
ATOM   3725  NE2 GLN B  83       3.019   1.442 -34.527  1.00 85.44           N  
ATOM   3726 HE21 GLN B  83       3.290   0.882 -33.732  1.00 85.44           H  
ATOM   3727 HE22 GLN B  83       2.356   2.198 -34.427  1.00 85.44           H  
ATOM   3728  OE1 GLN B  83       4.654   0.521 -35.646  1.00 85.44           O  
ATOM   3729  N   ARG B  84       5.201   6.653 -35.800  1.00 86.34           N  
ATOM   3730  H   ARG B  84       4.237   6.954 -35.794  1.00 86.34           H  
ATOM   3731  CA  ARG B  84       6.237   7.673 -35.962  1.00 86.34           C  
ATOM   3732  HA  ARG B  84       7.019   7.232 -36.580  1.00 86.34           H  
ATOM   3733  C   ARG B  84       6.871   8.049 -34.618  1.00 86.34           C  
ATOM   3734  CB  ARG B  84       5.647   8.855 -36.740  1.00 86.34           C  
ATOM   3735  HB2 ARG B  84       5.006   9.456 -36.094  1.00 86.34           H  
ATOM   3736  HB3 ARG B  84       5.042   8.468 -37.560  1.00 86.34           H  
ATOM   3737  O   ARG B  84       6.221   8.595 -33.729  1.00 86.34           O  
ATOM   3738  CG  ARG B  84       6.769   9.705 -37.336  1.00 86.34           C  
ATOM   3739  HG2 ARG B  84       7.396   9.069 -37.960  1.00 86.34           H  
ATOM   3740  HG3 ARG B  84       7.375  10.131 -36.536  1.00 86.34           H  
ATOM   3741  CD  ARG B  84       6.198  10.835 -38.191  1.00 86.34           C  
ATOM   3742  HD2 ARG B  84       5.434  10.442 -38.862  1.00 86.34           H  
ATOM   3743  HD3 ARG B  84       5.741  11.554 -37.512  1.00 86.34           H  
ATOM   3744  NE  ARG B  84       7.271  11.470 -38.976  1.00 86.34           N  
ATOM   3745  HE  ARG B  84       8.012  10.853 -39.277  1.00 86.34           H  
ATOM   3746  NH1 ARG B  84       6.552  13.657 -38.841  1.00 86.34           N  
ATOM   3747 HH11 ARG B  84       5.604  13.337 -38.699  1.00 86.34           H  
ATOM   3748 HH12 ARG B  84       6.729  14.648 -38.758  1.00 86.34           H  
ATOM   3749  NH2 ARG B  84       8.595  13.212 -39.566  1.00 86.34           N  
ATOM   3750 HH21 ARG B  84       9.370  12.567 -39.623  1.00 86.34           H  
ATOM   3751 HH22 ARG B  84       8.743  14.211 -39.542  1.00 86.34           H  
ATOM   3752  CZ  ARG B  84       7.452  12.768 -39.127  1.00 86.34           C  
ATOM   3753  N   HIS B  85       8.160   7.742 -34.496  1.00 81.80           N  
ATOM   3754  H   HIS B  85       8.600   7.263 -35.268  1.00 81.80           H  
ATOM   3755  CA  HIS B  85       8.923   7.820 -33.248  1.00 81.80           C  
ATOM   3756  HA  HIS B  85       8.509   7.075 -32.569  1.00 81.80           H  
ATOM   3757  C   HIS B  85       8.858   9.195 -32.573  1.00 81.80           C  
ATOM   3758  CB  HIS B  85      10.379   7.455 -33.559  1.00 81.80           C  
ATOM   3759  HB2 HIS B  85      10.854   8.286 -34.082  1.00 81.80           H  
ATOM   3760  HB3 HIS B  85      10.379   6.602 -34.237  1.00 81.80           H  
ATOM   3761  O   HIS B  85       9.045  10.212 -33.243  1.00 81.80           O  
ATOM   3762  CG  HIS B  85      11.244   7.072 -32.382  1.00 81.80           C  
ATOM   3763  CD2 HIS B  85      12.363   6.304 -32.491  1.00 81.80           C  
ATOM   3764  HD2 HIS B  85      12.769   5.937 -33.422  1.00 81.80           H  
ATOM   3765  ND1 HIS B  85      11.082   7.329 -31.037  1.00 81.80           N  
ATOM   3766  HD1 HIS B  85      10.292   7.742 -30.561  1.00 81.80           H  
ATOM   3767  CE1 HIS B  85      12.055   6.700 -30.363  1.00 81.80           C  
ATOM   3768  HE1 HIS B  85      12.144   6.683 -29.287  1.00 81.80           H  
ATOM   3769  NE2 HIS B  85      12.853   6.039 -31.213  1.00 81.80           N  
ATOM   3770  N   GLY B  86       8.633   9.218 -31.256  1.00 84.99           N  
ATOM   3771  H   GLY B  86       8.487   8.348 -30.766  1.00 84.99           H  
ATOM   3772  CA  GLY B  86       8.682  10.443 -30.453  1.00 84.99           C  
ATOM   3773  HA2 GLY B  86       9.632  10.949 -30.623  1.00 84.99           H  
ATOM   3774  HA3 GLY B  86       8.624  10.167 -29.400  1.00 84.99           H  
ATOM   3775  C   GLY B  86       7.553  11.435 -30.747  1.00 84.99           C  
ATOM   3776  O   GLY B  86       7.676  12.610 -30.411  1.00 84.99           O  
ATOM   3777  N   THR B  87       6.462  10.986 -31.380  1.00 91.81           N  
ATOM   3778  H   THR B  87       6.413  10.003 -31.608  1.00 91.81           H  
ATOM   3779  CA  THR B  87       5.307  11.831 -31.721  1.00 91.81           C  
ATOM   3780  HA  THR B  87       5.436  12.792 -31.223  1.00 91.81           H  
ATOM   3781  C   THR B  87       3.985  11.264 -31.199  1.00 91.81           C  
ATOM   3782  CB  THR B  87       5.219  12.136 -33.227  1.00 91.81           C  
ATOM   3783  HB  THR B  87       4.413  12.854 -33.379  1.00 91.81           H  
ATOM   3784  O   THR B  87       3.897  10.111 -30.777  1.00 91.81           O  
ATOM   3785  CG2 THR B  87       6.487  12.754 -33.808  1.00 91.81           C  
ATOM   3786 HG21 THR B  87       6.778  13.615 -33.206  1.00 91.81           H  
ATOM   3787 HG22 THR B  87       6.293  13.085 -34.828  1.00 91.81           H  
ATOM   3788 HG23 THR B  87       7.299  12.027 -33.809  1.00 91.81           H  
ATOM   3789  OG1 THR B  87       4.916  10.995 -33.990  1.00 91.81           O  
ATOM   3790  HG1 THR B  87       5.425  10.246 -33.672  1.00 91.81           H  
ATOM   3791  N   SER B  88       2.948  12.102 -31.200  1.00 94.89           N  
ATOM   3792  H   SER B  88       3.125  13.045 -31.517  1.00 94.89           H  
ATOM   3793  CA  SER B  88       1.588  11.793 -30.769  1.00 94.89           C  
ATOM   3794  HA  SER B  88       1.525  10.725 -30.559  1.00 94.89           H  
ATOM   3795  C   SER B  88       0.573  12.132 -31.859  1.00 94.89           C  
ATOM   3796  CB  SER B  88       1.272  12.568 -29.483  1.00 94.89           C  
ATOM   3797  HB2 SER B  88       1.483  13.625 -29.645  1.00 94.89           H  
ATOM   3798  HB3 SER B  88       1.911  12.203 -28.679  1.00 94.89           H  
ATOM   3799  O   SER B  88       0.578  13.243 -32.391  1.00 94.89           O  
ATOM   3800  OG  SER B  88      -0.090  12.422 -29.115  1.00 94.89           O  
ATOM   3801  HG  SER B  88      -0.460  13.296 -28.974  1.00 94.89           H  
ATOM   3802  N   TYR B  89      -0.370  11.224 -32.128  1.00 95.07           N  
ATOM   3803  H   TYR B  89      -0.335  10.338 -31.644  1.00 95.07           H  
ATOM   3804  CA  TYR B  89      -1.514  11.502 -33.014  1.00 95.07           C  
ATOM   3805  HA  TYR B  89      -1.176  12.163 -33.813  1.00 95.07           H  
ATOM   3806  C   TYR B  89      -2.655  12.247 -32.311  1.00 95.07           C  
ATOM   3807  CB  TYR B  89      -2.018  10.214 -33.674  1.00 95.07           C  
ATOM   3808  HB2 TYR B  89      -1.221   9.813 -34.300  1.00 95.07           H  
ATOM   3809  HB3 TYR B  89      -2.852  10.450 -34.335  1.00 95.07           H  
ATOM   3810  O   TYR B  89      -3.637  12.619 -32.957  1.00 95.07           O  
ATOM   3811  CG  TYR B  89      -2.462   9.153 -32.690  1.00 95.07           C  
ATOM   3812  CD1 TYR B  89      -1.624   8.051 -32.470  1.00 95.07           C  
ATOM   3813  HD1 TYR B  89      -0.697   7.962 -33.017  1.00 95.07           H  
ATOM   3814  CD2 TYR B  89      -3.676   9.270 -31.978  1.00 95.07           C  
ATOM   3815  HD2 TYR B  89      -4.332  10.108 -32.159  1.00 95.07           H  
ATOM   3816  CE1 TYR B  89      -1.988   7.074 -31.535  1.00 95.07           C  
ATOM   3817  HE1 TYR B  89      -1.354   6.211 -31.393  1.00 95.07           H  
ATOM   3818  CE2 TYR B  89      -4.018   8.310 -31.003  1.00 95.07           C  
ATOM   3819  HE2 TYR B  89      -4.925   8.402 -30.424  1.00 95.07           H  
ATOM   3820  OH  TYR B  89      -3.398   6.315 -29.785  1.00 95.07           O  
ATOM   3821  HH  TYR B  89      -2.649   5.721 -29.704  1.00 95.07           H  
ATOM   3822  CZ  TYR B  89      -3.154   7.221 -30.765  1.00 95.07           C  
ATOM   3823  N   SER B  90      -2.552  12.473 -30.998  1.00 94.75           N  
ATOM   3824  H   SER B  90      -1.719  12.150 -30.527  1.00 94.75           H  
ATOM   3825  CA  SER B  90      -3.493  13.298 -30.241  1.00 94.75           C  
ATOM   3826  HA  SER B  90      -4.336  13.556 -30.881  1.00 94.75           H  
ATOM   3827  C   SER B  90      -2.828  14.597 -29.789  1.00 94.75           C  
ATOM   3828  CB  SER B  90      -4.074  12.521 -29.061  1.00 94.75           C  
ATOM   3829  HB2 SER B  90      -4.442  11.557 -29.413  1.00 94.75           H  
ATOM   3830  HB3 SER B  90      -3.309  12.358 -28.302  1.00 94.75           H  
ATOM   3831  O   SER B  90      -1.757  14.585 -29.182  1.00 94.75           O  
ATOM   3832  OG  SER B  90      -5.155  13.259 -28.525  1.00 94.75           O  
ATOM   3833  HG  SER B  90      -5.713  12.637 -28.052  1.00 94.75           H  
ATOM   3834  N   ARG B  91      -3.491  15.726 -30.068  1.00 94.53           N  
ATOM   3835  H   ARG B  91      -4.361  15.628 -30.571  1.00 94.53           H  
ATOM   3836  CA  ARG B  91      -3.133  17.072 -29.573  1.00 94.53           C  
ATOM   3837  HA  ARG B  91      -2.081  17.085 -29.288  1.00 94.53           H  
ATOM   3838  C   ARG B  91      -3.907  17.456 -28.307  1.00 94.53           C  
ATOM   3839  CB  ARG B  91      -3.357  18.130 -30.674  1.00 94.53           C  
ATOM   3840  HB2 ARG B  91      -3.117  19.113 -30.269  1.00 94.53           H  
ATOM   3841  HB3 ARG B  91      -4.406  18.134 -30.967  1.00 94.53           H  
ATOM   3842  O   ARG B  91      -3.876  18.616 -27.904  1.00 94.53           O  
ATOM   3843  CG  ARG B  91      -2.481  17.908 -31.911  1.00 94.53           C  
ATOM   3844  HG2 ARG B  91      -2.788  16.982 -32.398  1.00 94.53           H  
ATOM   3845  HG3 ARG B  91      -1.441  17.828 -31.596  1.00 94.53           H  
ATOM   3846  CD  ARG B  91      -2.621  19.068 -32.908  1.00 94.53           C  
ATOM   3847  HD2 ARG B  91      -3.613  19.035 -33.359  1.00 94.53           H  
ATOM   3848  HD3 ARG B  91      -2.534  20.002 -32.354  1.00 94.53           H  
ATOM   3849  NE  ARG B  91      -1.584  18.998 -33.962  1.00 94.53           N  
ATOM   3850  HE  ARG B  91      -1.366  18.076 -34.313  1.00 94.53           H  
ATOM   3851  NH1 ARG B  91      -0.941  21.217 -33.978  1.00 94.53           N  
ATOM   3852 HH11 ARG B  91      -1.678  21.443 -33.326  1.00 94.53           H  
ATOM   3853 HH12 ARG B  91      -0.210  21.888 -34.165  1.00 94.53           H  
ATOM   3854  NH2 ARG B  91       0.247  19.746 -35.115  1.00 94.53           N  
ATOM   3855 HH21 ARG B  91       0.941  20.473 -35.219  1.00 94.53           H  
ATOM   3856 HH22 ARG B  91       0.532  18.792 -35.279  1.00 94.53           H  
ATOM   3857  CZ  ARG B  91      -0.778  19.979 -34.347  1.00 94.53           C  
ATOM   3858  N   HIS B  92      -4.659  16.516 -27.733  1.00 96.11           N  
ATOM   3859  H   HIS B  92      -4.569  15.563 -28.052  1.00 96.11           H  
ATOM   3860  CA  HIS B  92      -5.751  16.806 -26.810  1.00 96.11           C  
ATOM   3861  HA  HIS B  92      -5.765  17.877 -26.605  1.00 96.11           H  
ATOM   3862  C   HIS B  92      -5.604  16.077 -25.472  1.00 96.11           C  
ATOM   3863  CB  HIS B  92      -7.082  16.431 -27.471  1.00 96.11           C  
ATOM   3864  HB2 HIS B  92      -7.077  15.356 -27.651  1.00 96.11           H  
ATOM   3865  HB3 HIS B  92      -7.896  16.661 -26.783  1.00 96.11           H  
ATOM   3866  O   HIS B  92      -5.228  14.906 -25.418  1.00 96.11           O  
ATOM   3867  CG  HIS B  92      -7.366  17.109 -28.784  1.00 96.11           C  
ATOM   3868  CD2 HIS B  92      -7.751  18.410 -28.968  1.00 96.11           C  
ATOM   3869  HD2 HIS B  92      -7.871  19.151 -28.192  1.00 96.11           H  
ATOM   3870  ND1 HIS B  92      -7.351  16.502 -30.021  1.00 96.11           N  
ATOM   3871  HD1 HIS B  92      -7.156  15.528 -30.205  1.00 96.11           H  
ATOM   3872  CE1 HIS B  92      -7.716  17.421 -30.929  1.00 96.11           C  
ATOM   3873  HE1 HIS B  92      -7.805  17.240 -31.990  1.00 96.11           H  
ATOM   3874  NE2 HIS B  92      -7.991  18.593 -30.336  1.00 96.11           N  
ATOM   3875  N   GLY B  93      -5.975  16.764 -24.397  1.00 96.84           N  
ATOM   3876  H   GLY B  93      -6.323  17.703 -24.529  1.00 96.84           H  
ATOM   3877  CA  GLY B  93      -5.984  16.258 -23.025  1.00 96.84           C  
ATOM   3878  HA2 GLY B  93      -4.963  16.097 -22.681  1.00 96.84           H  
ATOM   3879  HA3 GLY B  93      -6.524  15.312 -22.977  1.00 96.84           H  
ATOM   3880  C   GLY B  93      -6.667  17.264 -22.102  1.00 96.84           C  
ATOM   3881  O   GLY B  93      -7.145  18.296 -22.567  1.00 96.84           O  
ATOM   3882  N   ALA B  94      -6.729  16.982 -20.806  1.00 98.35           N  
ATOM   3883  H   ALA B  94      -6.345  16.107 -20.477  1.00 98.35           H  
ATOM   3884  CA  ALA B  94      -7.307  17.900 -19.825  1.00 98.35           C  
ATOM   3885  HA  ALA B  94      -7.664  18.802 -20.322  1.00 98.35           H  
ATOM   3886  C   ALA B  94      -6.236  18.337 -18.812  1.00 98.35           C  
ATOM   3887  CB  ALA B  94      -8.536  17.226 -19.215  1.00 98.35           C  
ATOM   3888  HB1 ALA B  94      -9.054  17.924 -18.556  1.00 98.35           H  
ATOM   3889  HB2 ALA B  94      -8.232  16.346 -18.649  1.00 98.35           H  
ATOM   3890  HB3 ALA B  94      -9.226  16.928 -20.005  1.00 98.35           H  
ATOM   3891  O   ALA B  94      -5.698  17.521 -18.062  1.00 98.35           O  
ATOM   3892  N   PHE B  95      -5.912  19.628 -18.797  1.00 98.15           N  
ATOM   3893  H   PHE B  95      -6.430  20.264 -19.387  1.00 98.15           H  
ATOM   3894  CA  PHE B  95      -4.764  20.179 -18.071  1.00 98.15           C  
ATOM   3895  HA  PHE B  95      -4.209  19.368 -17.599  1.00 98.15           H  
ATOM   3896  C   PHE B  95      -5.203  21.129 -16.955  1.00 98.15           C  
ATOM   3897  CB  PHE B  95      -3.815  20.855 -19.069  1.00 98.15           C  
ATOM   3898  HB2 PHE B  95      -4.326  21.700 -19.529  1.00 98.15           H  
ATOM   3899  HB3 PHE B  95      -2.955  21.248 -18.527  1.00 98.15           H  
ATOM   3900  O   PHE B  95      -6.230  21.795 -17.070  1.00 98.15           O  
ATOM   3901  CG  PHE B  95      -3.324  19.917 -20.157  1.00 98.15           C  
ATOM   3902  CD1 PHE B  95      -2.172  19.135 -19.950  1.00 98.15           C  
ATOM   3903  HD1 PHE B  95      -1.625  19.214 -19.022  1.00 98.15           H  
ATOM   3904  CD2 PHE B  95      -4.035  19.804 -21.369  1.00 98.15           C  
ATOM   3905  HD2 PHE B  95      -4.920  20.400 -21.537  1.00 98.15           H  
ATOM   3906  CE1 PHE B  95      -1.731  18.253 -20.954  1.00 98.15           C  
ATOM   3907  HE1 PHE B  95      -0.841  17.660 -20.798  1.00 98.15           H  
ATOM   3908  CE2 PHE B  95      -3.599  18.916 -22.366  1.00 98.15           C  
ATOM   3909  HE2 PHE B  95      -4.147  18.846 -23.294  1.00 98.15           H  
ATOM   3910  CZ  PHE B  95      -2.443  18.143 -22.161  1.00 98.15           C  
ATOM   3911  HZ  PHE B  95      -2.097  17.472 -22.934  1.00 98.15           H  
ATOM   3912  N   LEU B  96      -4.427  21.189 -15.873  1.00 97.73           N  
ATOM   3913  H   LEU B  96      -3.564  20.666 -15.879  1.00 97.73           H  
ATOM   3914  CA  LEU B  96      -4.656  22.128 -14.780  1.00 97.73           C  
ATOM   3915  HA  LEU B  96      -5.716  22.127 -14.528  1.00 97.73           H  
ATOM   3916  C   LEU B  96      -4.306  23.549 -15.225  1.00 97.73           C  
ATOM   3917  CB  LEU B  96      -3.837  21.725 -13.538  1.00 97.73           C  
ATOM   3918  HB2 LEU B  96      -2.826  21.473 -13.860  1.00 97.73           H  
ATOM   3919  HB3 LEU B  96      -3.769  22.589 -12.876  1.00 97.73           H  
ATOM   3920  O   LEU B  96      -3.139  23.891 -15.444  1.00 97.73           O  
ATOM   3921  CG  LEU B  96      -4.394  20.547 -12.726  1.00 97.73           C  
ATOM   3922  HG  LEU B  96      -4.502  19.673 -13.369  1.00 97.73           H  
ATOM   3923  CD1 LEU B  96      -3.422  20.207 -11.594  1.00 97.73           C  
ATOM   3924 HD11 LEU B  96      -3.785  19.347 -11.031  1.00 97.73           H  
ATOM   3925 HD12 LEU B  96      -3.317  21.061 -10.924  1.00 97.73           H  
ATOM   3926 HD13 LEU B  96      -2.448  19.966 -12.019  1.00 97.73           H  
ATOM   3927  CD2 LEU B  96      -5.749  20.858 -12.096  1.00 97.73           C  
ATOM   3928 HD21 LEU B  96      -5.678  21.762 -11.491  1.00 97.73           H  
ATOM   3929 HD22 LEU B  96      -6.064  20.020 -11.474  1.00 97.73           H  
ATOM   3930 HD23 LEU B  96      -6.494  21.017 -12.876  1.00 97.73           H  
ATOM   3931  N   ASP B  97      -5.323  24.399 -15.285  1.00 90.87           N  
ATOM   3932  H   ASP B  97      -6.266  24.054 -15.179  1.00 90.87           H  
ATOM   3933  CA  ASP B  97      -5.150  25.839 -15.219  1.00 90.87           C  
ATOM   3934  HA  ASP B  97      -4.485  26.128 -16.033  1.00 90.87           H  
ATOM   3935  C   ASP B  97      -4.441  26.222 -13.900  1.00 90.87           C  
ATOM   3936  CB  ASP B  97      -6.498  26.545 -15.480  1.00 90.87           C  
ATOM   3937  HB2 ASP B  97      -6.406  27.588 -15.176  1.00 90.87           H  
ATOM   3938  HB3 ASP B  97      -6.664  26.543 -16.557  1.00 90.87           H  
ATOM   3939  O   ASP B  97      -4.788  25.745 -12.820  1.00 90.87           O  
ATOM   3940  CG  ASP B  97      -7.748  25.920 -14.826  1.00 90.87           C  
ATOM   3941  OD1 ASP B  97      -8.139  24.782 -15.196  1.00 90.87           O  
ATOM   3942  OD2 ASP B  97      -8.385  26.628 -14.024  1.00 90.87           O  
ATOM   3943  N   GLY B  98      -3.365  27.013 -14.002  1.00 90.93           N  
ATOM   3944  H   GLY B  98      -3.118  27.377 -14.911  1.00 90.93           H  
ATOM   3945  CA  GLY B  98      -2.499  27.355 -12.864  1.00 90.93           C  
ATOM   3946  HA2 GLY B  98      -3.119  27.655 -12.019  1.00 90.93           H  
ATOM   3947  HA3 GLY B  98      -1.886  28.212 -13.142  1.00 90.93           H  
ATOM   3948  C   GLY B  98      -1.551  26.242 -12.385  1.00 90.93           C  
ATOM   3949  O   GLY B  98      -1.041  26.324 -11.270  1.00 90.93           O  
ATOM   3950  N   ALA B  99      -1.268  25.202 -13.189  1.00 93.63           N  
ATOM   3951  H   ALA B  99      -1.791  25.113 -14.048  1.00 93.63           H  
ATOM   3952  CA  ALA B  99      -0.398  24.078 -12.791  1.00 93.63           C  
ATOM   3953  HA  ALA B  99      -0.919  23.498 -12.028  1.00 93.63           H  
ATOM   3954  C   ALA B  99       0.974  24.489 -12.207  1.00 93.63           C  
ATOM   3955  CB  ALA B  99      -0.169  23.177 -14.012  1.00 93.63           C  
ATOM   3956  HB1 ALA B  99       0.337  23.735 -14.801  1.00 93.63           H  
ATOM   3957  HB2 ALA B  99       0.446  22.323 -13.728  1.00 93.63           H  
ATOM   3958  HB3 ALA B  99      -1.120  22.805 -14.391  1.00 93.63           H  
ATOM   3959  O   ALA B  99       1.495  23.812 -11.317  1.00 93.63           O  
ATOM   3960  N   ALA B 100       1.555  25.589 -12.699  1.00 93.49           N  
ATOM   3961  H   ALA B 100       1.051  26.110 -13.402  1.00 93.49           H  
ATOM   3962  CA  ALA B 100       2.848  26.112 -12.260  1.00 93.49           C  
ATOM   3963  HA  ALA B 100       3.453  25.278 -11.905  1.00 93.49           H  
ATOM   3964  C   ALA B 100       2.768  27.124 -11.095  1.00 93.49           C  
ATOM   3965  CB  ALA B 100       3.552  26.712 -13.485  1.00 93.49           C  
ATOM   3966  HB1 ALA B 100       3.648  25.959 -14.267  1.00 93.49           H  
ATOM   3967  HB2 ALA B 100       2.976  27.555 -13.867  1.00 93.49           H  
ATOM   3968  HB3 ALA B 100       4.546  27.062 -13.206  1.00 93.49           H  
ATOM   3969  O   ALA B 100       3.813  27.455 -10.527  1.00 93.49           O  
ATOM   3970  N   ASP B 101       1.574  27.600 -10.730  1.00 95.13           N  
ATOM   3971  H   ASP B 101       0.739  27.212 -11.144  1.00 95.13           H  
ATOM   3972  CA  ASP B 101       1.374  28.591  -9.668  1.00 95.13           C  
ATOM   3973  HA  ASP B 101       2.166  29.336  -9.745  1.00 95.13           H  
ATOM   3974  C   ASP B 101       1.473  27.953  -8.271  1.00 95.13           C  
ATOM   3975  CB  ASP B 101       0.034  29.325  -9.854  1.00 95.13           C  
ATOM   3976  HB2 ASP B 101      -0.777  28.598  -9.882  1.00 95.13           H  
ATOM   3977  HB3 ASP B 101      -0.130  29.971  -8.992  1.00 95.13           H  
ATOM   3978  O   ASP B 101       1.094  26.796  -8.074  1.00 95.13           O  
ATOM   3979  CG  ASP B 101      -0.001  30.202 -11.112  1.00 95.13           C  
ATOM   3980  OD1 ASP B 101       1.003  30.913 -11.349  1.00 95.13           O  
ATOM   3981  OD2 ASP B 101      -1.042  30.192 -11.806  1.00 95.13           O  
ATOM   3982  N   PHE B 102       2.031  28.693  -7.303  1.00 97.21           N  
ATOM   3983  H   PHE B 102       2.323  29.633  -7.529  1.00 97.21           H  
ATOM   3984  CA  PHE B 102       2.233  28.229  -5.922  1.00 97.21           C  
ATOM   3985  HA  PHE B 102       1.318  27.748  -5.577  1.00 97.21           H  
ATOM   3986  C   PHE B 102       2.598  29.377  -4.961  1.00 97.21           C  
ATOM   3987  CB  PHE B 102       3.382  27.203  -5.936  1.00 97.21           C  
ATOM   3988  HB2 PHE B 102       3.121  26.390  -6.612  1.00 97.21           H  
ATOM   3989  HB3 PHE B 102       4.273  27.684  -6.342  1.00 97.21           H  
ATOM   3990  O   PHE B 102       3.563  30.104  -5.224  1.00 97.21           O  
ATOM   3991  CG  PHE B 102       3.720  26.576  -4.599  1.00 97.21           C  
ATOM   3992  CD1 PHE B 102       5.040  26.611  -4.110  1.00 97.21           C  
ATOM   3993  HD1 PHE B 102       5.807  27.123  -4.671  1.00 97.21           H  
ATOM   3994  CD2 PHE B 102       2.725  25.898  -3.875  1.00 97.21           C  
ATOM   3995  HD2 PHE B 102       1.713  25.857  -4.251  1.00 97.21           H  
ATOM   3996  CE1 PHE B 102       5.362  25.970  -2.900  1.00 97.21           C  
ATOM   3997  HE1 PHE B 102       6.377  25.991  -2.531  1.00 97.21           H  
ATOM   3998  CE2 PHE B 102       3.043  25.264  -2.664  1.00 97.21           C  
ATOM   3999  HE2 PHE B 102       2.269  24.752  -2.113  1.00 97.21           H  
ATOM   4000  CZ  PHE B 102       4.359  25.301  -2.177  1.00 97.21           C  
ATOM   4001  HZ  PHE B 102       4.588  24.812  -1.241  1.00 97.21           H  
ATOM   4002  N   ASP B 103       1.932  29.514  -3.805  1.00 97.38           N  
ATOM   4003  H   ASP B 103       1.149  28.900  -3.631  1.00 97.38           H  
ATOM   4004  CA  ASP B 103       2.386  30.440  -2.745  1.00 97.38           C  
ATOM   4005  HA  ASP B 103       2.837  31.296  -3.247  1.00 97.38           H  
ATOM   4006  C   ASP B 103       3.507  29.816  -1.891  1.00 97.38           C  
ATOM   4007  CB  ASP B 103       1.245  31.052  -1.909  1.00 97.38           C  
ATOM   4008  HB2 ASP B 103       0.471  31.411  -2.588  1.00 97.38           H  
ATOM   4009  HB3 ASP B 103       0.807  30.286  -1.268  1.00 97.38           H  
ATOM   4010  O   ASP B 103       3.333  29.394  -0.743  1.00 97.38           O  
ATOM   4011  CG  ASP B 103       1.727  32.243  -1.044  1.00 97.38           C  
ATOM   4012  OD1 ASP B 103       2.960  32.404  -0.843  1.00 97.38           O  
ATOM   4013  OD2 ASP B 103       0.873  33.009  -0.541  1.00 97.38           O  
ATOM   4014  N   ALA B 104       4.719  29.810  -2.449  1.00 96.81           N  
ATOM   4015  H   ALA B 104       4.774  30.076  -3.422  1.00 96.81           H  
ATOM   4016  CA  ALA B 104       5.920  29.347  -1.756  1.00 96.81           C  
ATOM   4017  HA  ALA B 104       5.804  28.285  -1.544  1.00 96.81           H  
ATOM   4018  C   ALA B 104       6.152  30.065  -0.406  1.00 96.81           C  
ATOM   4019  CB  ALA B 104       7.111  29.536  -2.705  1.00 96.81           C  
ATOM   4020  HB1 ALA B 104       7.280  30.597  -2.890  1.00 96.81           H  
ATOM   4021  HB2 ALA B 104       8.006  29.103  -2.260  1.00 96.81           H  
ATOM   4022  HB3 ALA B 104       6.911  29.036  -3.653  1.00 96.81           H  
ATOM   4023  O   ALA B 104       6.579  29.440   0.570  1.00 96.81           O  
ATOM   4024  N   ALA B 105       5.813  31.356  -0.304  1.00 94.73           N  
ATOM   4025  H   ALA B 105       5.264  31.761  -1.049  1.00 94.73           H  
ATOM   4026  CA  ALA B 105       5.989  32.143   0.917  1.00 94.73           C  
ATOM   4027  HA  ALA B 105       6.983  31.936   1.314  1.00 94.73           H  
ATOM   4028  C   ALA B 105       4.972  31.773   2.016  1.00 94.73           C  
ATOM   4029  CB  ALA B 105       5.922  33.630   0.552  1.00 94.73           C  
ATOM   4030  HB1 ALA B 105       6.109  34.235   1.439  1.00 94.73           H  
ATOM   4031  HB2 ALA B 105       6.674  33.858  -0.204  1.00 94.73           H  
ATOM   4032  HB3 ALA B 105       4.935  33.869   0.157  1.00 94.73           H  
ATOM   4033  O   ALA B 105       5.265  31.936   3.210  1.00 94.73           O  
ATOM   4034  N   PHE B 106       3.811  31.227   1.646  1.00 96.76           N  
ATOM   4035  H   PHE B 106       3.578  31.224   0.663  1.00 96.76           H  
ATOM   4036  CA  PHE B 106       2.845  30.644   2.573  1.00 96.76           C  
ATOM   4037  HA  PHE B 106       2.654  31.365   3.369  1.00 96.76           H  
ATOM   4038  C   PHE B 106       3.363  29.368   3.239  1.00 96.76           C  
ATOM   4039  CB  PHE B 106       1.509  30.408   1.872  1.00 96.76           C  
ATOM   4040  HB2 PHE B 106       1.220  31.321   1.351  1.00 96.76           H  
ATOM   4041  HB3 PHE B 106       1.605  29.609   1.136  1.00 96.76           H  
ATOM   4042  O   PHE B 106       3.199  29.202   4.448  1.00 96.76           O  
ATOM   4043  CG  PHE B 106       0.404  30.064   2.840  1.00 96.76           C  
ATOM   4044  CD1 PHE B 106       0.186  28.726   3.210  1.00 96.76           C  
ATOM   4045  HD1 PHE B 106       0.783  27.936   2.778  1.00 96.76           H  
ATOM   4046  CD2 PHE B 106      -0.397  31.087   3.380  1.00 96.76           C  
ATOM   4047  HD2 PHE B 106      -0.253  32.106   3.054  1.00 96.76           H  
ATOM   4048  CE1 PHE B 106      -0.828  28.413   4.126  1.00 96.76           C  
ATOM   4049  HE1 PHE B 106      -1.009  27.381   4.387  1.00 96.76           H  
ATOM   4050  CE2 PHE B 106      -1.419  30.770   4.292  1.00 96.76           C  
ATOM   4051  HE2 PHE B 106      -2.075  31.541   4.669  1.00 96.76           H  
ATOM   4052  CZ  PHE B 106      -1.633  29.432   4.664  1.00 96.76           C  
ATOM   4053  HZ  PHE B 106      -2.443  29.180   5.332  1.00 96.76           H  
ATOM   4054  N   PHE B 107       4.074  28.512   2.507  1.00 96.27           N  
ATOM   4055  H   PHE B 107       4.114  28.663   1.509  1.00 96.27           H  
ATOM   4056  CA  PHE B 107       4.675  27.294   3.068  1.00 96.27           C  
ATOM   4057  HA  PHE B 107       4.072  26.979   3.920  1.00 96.27           H  
ATOM   4058  C   PHE B 107       6.089  27.508   3.637  1.00 96.27           C  
ATOM   4059  CB  PHE B 107       4.571  26.166   2.038  1.00 96.27           C  
ATOM   4060  HB2 PHE B 107       5.109  26.450   1.134  1.00 96.27           H  
ATOM   4061  HB3 PHE B 107       5.036  25.265   2.438  1.00 96.27           H  
ATOM   4062  O   PHE B 107       6.608  26.643   4.338  1.00 96.27           O  
ATOM   4063  CG  PHE B 107       3.119  25.868   1.706  1.00 96.27           C  
ATOM   4064  CD1 PHE B 107       2.303  25.175   2.623  1.00 96.27           C  
ATOM   4065  HD1 PHE B 107       2.715  24.803   3.550  1.00 96.27           H  
ATOM   4066  CD2 PHE B 107       2.549  26.393   0.533  1.00 96.27           C  
ATOM   4067  HD2 PHE B 107       3.150  26.948  -0.172  1.00 96.27           H  
ATOM   4068  CE1 PHE B 107       0.934  24.993   2.359  1.00 96.27           C  
ATOM   4069  HE1 PHE B 107       0.307  24.456   3.056  1.00 96.27           H  
ATOM   4070  CE2 PHE B 107       1.179  26.233   0.282  1.00 96.27           C  
ATOM   4071  HE2 PHE B 107       0.753  26.671  -0.609  1.00 96.27           H  
ATOM   4072  CZ  PHE B 107       0.370  25.532   1.192  1.00 96.27           C  
ATOM   4073  HZ  PHE B 107      -0.687  25.421   1.005  1.00 96.27           H  
ATOM   4074  N   GLY B 108       6.691  28.683   3.417  1.00 91.48           N  
ATOM   4075  H   GLY B 108       6.249  29.303   2.754  1.00 91.48           H  
ATOM   4076  CA  GLY B 108       8.052  29.008   3.869  1.00 91.48           C  
ATOM   4077  HA2 GLY B 108       8.210  28.615   4.874  1.00 91.48           H  
ATOM   4078  HA3 GLY B 108       8.162  30.092   3.892  1.00 91.48           H  
ATOM   4079  C   GLY B 108       9.158  28.450   2.967  1.00 91.48           C  
ATOM   4080  O   GLY B 108      10.309  28.379   3.388  1.00 91.48           O  
ATOM   4081  N   ILE B 109       8.800  28.065   1.744  1.00 93.81           N  
ATOM   4082  H   ILE B 109       7.859  28.285   1.452  1.00 93.81           H  
ATOM   4083  CA  ILE B 109       9.677  27.516   0.709  1.00 93.81           C  
ATOM   4084  HA  ILE B 109      10.479  26.946   1.179  1.00 93.81           H  
ATOM   4085  C   ILE B 109      10.320  28.678  -0.060  1.00 93.81           C  
ATOM   4086  CB  ILE B 109       8.845  26.545  -0.166  1.00 93.81           C  
ATOM   4087  HB  ILE B 109       7.928  27.053  -0.468  1.00 93.81           H  
ATOM   4088  O   ILE B 109       9.689  29.711  -0.300  1.00 93.81           O  
ATOM   4089  CG1 ILE B 109       8.472  25.307   0.690  1.00 93.81           C  
ATOM   4090 HG12 ILE B 109       8.014  25.630   1.624  1.00 93.81           H  
ATOM   4091 HG13 ILE B 109       9.381  24.759   0.940  1.00 93.81           H  
ATOM   4092  CG2 ILE B 109       9.581  26.116  -1.444  1.00 93.81           C  
ATOM   4093 HG21 ILE B 109       8.943  25.481  -2.060  1.00 93.81           H  
ATOM   4094 HG22 ILE B 109       9.848  26.985  -2.045  1.00 93.81           H  
ATOM   4095 HG23 ILE B 109      10.484  25.564  -1.185  1.00 93.81           H  
ATOM   4096  CD1 ILE B 109       7.484  24.339   0.032  1.00 93.81           C  
ATOM   4097 HD11 ILE B 109       6.585  24.882  -0.259  1.00 93.81           H  
ATOM   4098 HD12 ILE B 109       7.213  23.562   0.747  1.00 93.81           H  
ATOM   4099 HD13 ILE B 109       7.931  23.867  -0.842  1.00 93.81           H  
ATOM   4100  N   SER B 110      11.595  28.546  -0.434  1.00 90.13           N  
ATOM   4101  H   SER B 110      12.053  27.660  -0.274  1.00 90.13           H  
ATOM   4102  CA  SER B 110      12.279  29.609  -1.186  1.00 90.13           C  
ATOM   4103  HA  SER B 110      12.001  30.555  -0.722  1.00 90.13           H  
ATOM   4104  C   SER B 110      11.828  29.638  -2.658  1.00 90.13           C  
ATOM   4105  CB  SER B 110      13.802  29.490  -1.067  1.00 90.13           C  
ATOM   4106  HB2 SER B 110      14.248  30.438  -1.369  1.00 90.13           H  
ATOM   4107  HB3 SER B 110      14.078  29.295  -0.031  1.00 90.13           H  
ATOM   4108  O   SER B 110      11.519  28.582  -3.207  1.00 90.13           O  
ATOM   4109  OG  SER B 110      14.320  28.475  -1.901  1.00 90.13           O  
ATOM   4110  HG  SER B 110      14.170  27.626  -1.478  1.00 90.13           H  
ATOM   4111  N   PRO B 111      11.853  30.789  -3.362  1.00 90.01           N  
ATOM   4112  CA  PRO B 111      11.516  30.831  -4.790  1.00 90.01           C  
ATOM   4113  HA  PRO B 111      10.476  30.526  -4.912  1.00 90.01           H  
ATOM   4114  C   PRO B 111      12.398  29.924  -5.663  1.00 90.01           C  
ATOM   4115  CB  PRO B 111      11.662  32.299  -5.202  1.00 90.01           C  
ATOM   4116  HB2 PRO B 111      10.941  32.573  -5.972  1.00 90.01           H  
ATOM   4117  HB3 PRO B 111      12.678  32.496  -5.546  1.00 90.01           H  
ATOM   4118  O   PRO B 111      11.951  29.448  -6.701  1.00 90.01           O  
ATOM   4119  CG  PRO B 111      11.416  33.056  -3.898  1.00 90.01           C  
ATOM   4120  HG2 PRO B 111      11.884  34.040  -3.905  1.00 90.01           H  
ATOM   4121  HG3 PRO B 111      10.343  33.140  -3.722  1.00 90.01           H  
ATOM   4122  CD  PRO B 111      12.037  32.137  -2.847  1.00 90.01           C  
ATOM   4123  HD2 PRO B 111      11.530  32.278  -1.893  1.00 90.01           H  
ATOM   4124  HD3 PRO B 111      13.102  32.347  -2.750  1.00 90.01           H  
ATOM   4125  N   ARG B 112      13.643  29.668  -5.238  1.00 87.20           N  
ATOM   4126  H   ARG B 112      13.920  30.043  -4.343  1.00 87.20           H  
ATOM   4127  CA  ARG B 112      14.597  28.808  -5.953  1.00 87.20           C  
ATOM   4128  HA  ARG B 112      14.492  28.991  -7.022  1.00 87.20           H  
ATOM   4129  C   ARG B 112      14.296  27.322  -5.755  1.00 87.20           C  
ATOM   4130  CB  ARG B 112      16.021  29.181  -5.516  1.00 87.20           C  
ATOM   4131  HB2 ARG B 112      16.233  28.768  -4.529  1.00 87.20           H  
ATOM   4132  HB3 ARG B 112      16.101  30.267  -5.464  1.00 87.20           H  
ATOM   4133  O   ARG B 112      14.326  26.558  -6.710  1.00 87.20           O  
ATOM   4134  CG  ARG B 112      17.052  28.674  -6.529  1.00 87.20           C  
ATOM   4135  HG2 ARG B 112      17.054  27.585  -6.561  1.00 87.20           H  
ATOM   4136  HG3 ARG B 112      16.776  29.042  -7.518  1.00 87.20           H  
ATOM   4137  CD  ARG B 112      18.456  29.192  -6.209  1.00 87.20           C  
ATOM   4138  HD2 ARG B 112      19.002  29.156  -7.151  1.00 87.20           H  
ATOM   4139  HD3 ARG B 112      18.407  30.233  -5.886  1.00 87.20           H  
ATOM   4140  NE  ARG B 112      19.145  28.359  -5.203  1.00 87.20           N  
ATOM   4141  HE  ARG B 112      18.946  27.370  -5.236  1.00 87.20           H  
ATOM   4142  NH1 ARG B 112      20.666  29.892  -4.350  1.00 87.20           N  
ATOM   4143 HH11 ARG B 112      21.536  30.016  -3.852  1.00 87.20           H  
ATOM   4144 HH12 ARG B 112      20.621  30.465  -5.180  1.00 87.20           H  
ATOM   4145  NH2 ARG B 112      20.708  27.788  -3.665  1.00 87.20           N  
ATOM   4146 HH21 ARG B 112      20.690  26.861  -4.065  1.00 87.20           H  
ATOM   4147 HH22 ARG B 112      21.531  28.021  -3.128  1.00 87.20           H  
ATOM   4148  CZ  ARG B 112      20.150  28.698  -4.408  1.00 87.20           C  
ATOM   4149  N   GLU B 113      13.933  26.940  -4.534  1.00 88.43           N  
ATOM   4150  H   GLU B 113      13.924  27.632  -3.799  1.00 88.43           H  
ATOM   4151  CA  GLU B 113      13.429  25.601  -4.217  1.00 88.43           C  
ATOM   4152  HA  GLU B 113      14.134  24.849  -4.572  1.00 88.43           H  
ATOM   4153  C   GLU B 113      12.082  25.341  -4.909  1.00 88.43           C  
ATOM   4154  CB  GLU B 113      13.321  25.488  -2.693  1.00 88.43           C  
ATOM   4155  HB2 GLU B 113      12.630  26.254  -2.339  1.00 88.43           H  
ATOM   4156  HB3 GLU B 113      14.302  25.688  -2.262  1.00 88.43           H  
ATOM   4157  O   GLU B 113      11.918  24.311  -5.549  1.00 88.43           O  
ATOM   4158  CG  GLU B 113      12.843  24.120  -2.193  1.00 88.43           C  
ATOM   4159  HG2 GLU B 113      13.534  23.353  -2.544  1.00 88.43           H  
ATOM   4160  HG3 GLU B 113      11.859  23.908  -2.613  1.00 88.43           H  
ATOM   4161  CD  GLU B 113      12.742  24.068  -0.662  1.00 88.43           C  
ATOM   4162  OE1 GLU B 113      12.533  22.944  -0.146  1.00 88.43           O  
ATOM   4163  OE2 GLU B 113      12.825  25.143  -0.015  1.00 88.43           O  
ATOM   4164  N   ALA B 114      11.151  26.301  -4.877  1.00 93.57           N  
ATOM   4165  H   ALA B 114      11.331  27.127  -4.324  1.00 93.57           H  
ATOM   4166  CA  ALA B 114       9.855  26.196  -5.551  1.00 93.57           C  
ATOM   4167  HA  ALA B 114       9.345  25.308  -5.179  1.00 93.57           H  
ATOM   4168  C   ALA B 114       9.973  26.046  -7.081  1.00 93.57           C  
ATOM   4169  CB  ALA B 114       9.018  27.427  -5.189  1.00 93.57           C  
ATOM   4170  HB1 ALA B 114       9.517  28.332  -5.535  1.00 93.57           H  
ATOM   4171  HB2 ALA B 114       8.043  27.356  -5.670  1.00 93.57           H  
ATOM   4172  HB3 ALA B 114       8.879  27.477  -4.109  1.00 93.57           H  
ATOM   4173  O   ALA B 114       9.122  25.401  -7.688  1.00 93.57           O  
ATOM   4174  N   LEU B 115      11.021  26.608  -7.697  1.00 90.71           N  
ATOM   4175  H   LEU B 115      11.647  27.182  -7.150  1.00 90.71           H  
ATOM   4176  CA  LEU B 115      11.319  26.427  -9.121  1.00 90.71           C  
ATOM   4177  HA  LEU B 115      10.387  26.533  -9.675  1.00 90.71           H  
ATOM   4178  C   LEU B 115      11.874  25.023  -9.427  1.00 90.71           C  
ATOM   4179  CB  LEU B 115      12.297  27.533  -9.560  1.00 90.71           C  
ATOM   4180  HB2 LEU B 115      11.933  28.496  -9.202  1.00 90.71           H  
ATOM   4181  HB3 LEU B 115      13.261  27.343  -9.088  1.00 90.71           H  
ATOM   4182  O   LEU B 115      11.540  24.460 -10.467  1.00 90.71           O  
ATOM   4183  CG  LEU B 115      12.498  27.629 -11.085  1.00 90.71           C  
ATOM   4184  HG  LEU B 115      12.729  26.646 -11.496  1.00 90.71           H  
ATOM   4185  CD1 LEU B 115      11.259  28.194 -11.786  1.00 90.71           C  
ATOM   4186 HD11 LEU B 115      10.422  27.506 -11.669  1.00 90.71           H  
ATOM   4187 HD12 LEU B 115      10.993  29.165 -11.367  1.00 90.71           H  
ATOM   4188 HD13 LEU B 115      11.457  28.299 -12.852  1.00 90.71           H  
ATOM   4189  CD2 LEU B 115      13.677  28.554 -11.393  1.00 90.71           C  
ATOM   4190 HD21 LEU B 115      13.837  28.591 -12.471  1.00 90.71           H  
ATOM   4191 HD22 LEU B 115      14.578  28.162 -10.922  1.00 90.71           H  
ATOM   4192 HD23 LEU B 115      13.474  29.557 -11.018  1.00 90.71           H  
ATOM   4193  N   ALA B 116      12.685  24.460  -8.523  1.00 89.29           N  
ATOM   4194  H   ALA B 116      12.921  24.994  -7.699  1.00 89.29           H  
ATOM   4195  CA  ALA B 116      13.254  23.112  -8.630  1.00 89.29           C  
ATOM   4196  HA  ALA B 116      13.510  22.919  -9.672  1.00 89.29           H  
ATOM   4197  C   ALA B 116      12.285  21.989  -8.195  1.00 89.29           C  
ATOM   4198  CB  ALA B 116      14.548  23.085  -7.806  1.00 89.29           C  
ATOM   4199  HB1 ALA B 116      15.014  22.103  -7.885  1.00 89.29           H  
ATOM   4200  HB2 ALA B 116      15.243  23.837  -8.180  1.00 89.29           H  
ATOM   4201  HB3 ALA B 116      14.322  23.289  -6.760  1.00 89.29           H  
ATOM   4202  O   ALA B 116      12.518  20.823  -8.508  1.00 89.29           O  
ATOM   4203  N   MET B 117      11.207  22.328  -7.479  1.00 93.14           N  
ATOM   4204  H   MET B 117      11.133  23.289  -7.178  1.00 93.14           H  
ATOM   4205  CA  MET B 117      10.150  21.400  -7.075  1.00 93.14           C  
ATOM   4206  HA  MET B 117      10.605  20.470  -6.735  1.00 93.14           H  
ATOM   4207  C   MET B 117       9.204  21.056  -8.226  1.00 93.14           C  
ATOM   4208  CB  MET B 117       9.321  21.987  -5.922  1.00 93.14           C  
ATOM   4209  HB2 MET B 117       8.365  21.464  -5.888  1.00 93.14           H  
ATOM   4210  HB3 MET B 117       9.121  23.041  -6.117  1.00 93.14           H  
ATOM   4211  O   MET B 117       8.574  21.946  -8.810  1.00 93.14           O  
ATOM   4212  CG  MET B 117       9.984  21.833  -4.551  1.00 93.14           C  
ATOM   4213  HG2 MET B 117      10.036  20.771  -4.309  1.00 93.14           H  
ATOM   4214  HG3 MET B 117      11.003  22.215  -4.601  1.00 93.14           H  
ATOM   4215  SD  MET B 117       9.115  22.690  -3.205  1.00 93.14           S  
ATOM   4216  CE  MET B 117       7.527  21.817  -3.230  1.00 93.14           C  
ATOM   4217  HE1 MET B 117       7.702  20.744  -3.150  1.00 93.14           H  
ATOM   4218  HE2 MET B 117       7.006  22.019  -4.166  1.00 93.14           H  
ATOM   4219  HE3 MET B 117       6.905  22.155  -2.401  1.00 93.14           H  
ATOM   4220  N   ASP B 118       8.996  19.757  -8.423  1.00 94.74           N  
ATOM   4221  H   ASP B 118       9.574  19.091  -7.930  1.00 94.74           H  
ATOM   4222  CA  ASP B 118       7.892  19.184  -9.186  1.00 94.74           C  
ATOM   4223  HA  ASP B 118       8.108  19.311 -10.247  1.00 94.74           H  
ATOM   4224  C   ASP B 118       6.563  19.880  -8.802  1.00 94.74           C  
ATOM   4225  CB  ASP B 118       7.854  17.671  -8.880  1.00 94.74           C  
ATOM   4226  HB2 ASP B 118       7.726  17.537  -7.806  1.00 94.74           H  
ATOM   4227  HB3 ASP B 118       8.811  17.228  -9.158  1.00 94.74           H  
ATOM   4228  O   ASP B 118       6.232  19.961  -7.606  1.00 94.74           O  
ATOM   4229  CG  ASP B 118       6.751  16.884  -9.587  1.00 94.74           C  
ATOM   4230  OD1 ASP B 118       5.893  17.513 -10.238  1.00 94.74           O  
ATOM   4231  OD2 ASP B 118       6.684  15.652  -9.386  1.00 94.74           O  
ATOM   4232  N   PRO B 119       5.780  20.410  -9.767  1.00 97.00           N  
ATOM   4233  CA  PRO B 119       4.461  20.974  -9.490  1.00 97.00           C  
ATOM   4234  HA  PRO B 119       4.575  21.855  -8.859  1.00 97.00           H  
ATOM   4235  C   PRO B 119       3.524  19.995  -8.764  1.00 97.00           C  
ATOM   4236  CB  PRO B 119       3.902  21.413 -10.847  1.00 97.00           C  
ATOM   4237  HB2 PRO B 119       2.824  21.266 -10.915  1.00 97.00           H  
ATOM   4238  HB3 PRO B 119       4.147  22.461 -11.016  1.00 97.00           H  
ATOM   4239  O   PRO B 119       2.672  20.453  -8.003  1.00 97.00           O  
ATOM   4240  CG  PRO B 119       4.661  20.547 -11.851  1.00 97.00           C  
ATOM   4241  HG2 PRO B 119       4.717  21.014 -12.835  1.00 97.00           H  
ATOM   4242  HG3 PRO B 119       4.201  19.561 -11.916  1.00 97.00           H  
ATOM   4243  CD  PRO B 119       6.033  20.422 -11.202  1.00 97.00           C  
ATOM   4244  HD2 PRO B 119       6.645  21.289 -11.452  1.00 97.00           H  
ATOM   4245  HD3 PRO B 119       6.514  19.510 -11.555  1.00 97.00           H  
ATOM   4246  N   GLN B 120       3.712  18.673  -8.882  1.00 97.98           N  
ATOM   4247  H   GLN B 120       4.440  18.334  -9.495  1.00 97.98           H  
ATOM   4248  CA  GLN B 120       2.980  17.693  -8.075  1.00 97.98           C  
ATOM   4249  HA  GLN B 120       1.919  17.799  -8.303  1.00 97.98           H  
ATOM   4250  C   GLN B 120       3.161  17.932  -6.565  1.00 97.98           C  
ATOM   4251  CB  GLN B 120       3.416  16.257  -8.415  1.00 97.98           C  
ATOM   4252  HB2 GLN B 120       4.473  16.139  -8.180  1.00 97.98           H  
ATOM   4253  HB3 GLN B 120       2.868  15.575  -7.764  1.00 97.98           H  
ATOM   4254  O   GLN B 120       2.179  17.920  -5.821  1.00 97.98           O  
ATOM   4255  CG  GLN B 120       3.160  15.831  -9.871  1.00 97.98           C  
ATOM   4256  HG2 GLN B 120       3.800  16.381 -10.560  1.00 97.98           H  
ATOM   4257  HG3 GLN B 120       2.128  16.056 -10.140  1.00 97.98           H  
ATOM   4258  CD  GLN B 120       3.402  14.340 -10.068  1.00 97.98           C  
ATOM   4259  NE2 GLN B 120       4.628  13.877 -10.011  1.00 97.98           N  
ATOM   4260 HE21 GLN B 120       4.792  12.895 -10.180  1.00 97.98           H  
ATOM   4261 HE22 GLN B 120       5.396  14.515  -9.859  1.00 97.98           H  
ATOM   4262  OE1 GLN B 120       2.467  13.573 -10.251  1.00 97.98           O  
ATOM   4263  N   GLN B 121       4.385  18.219  -6.097  1.00 98.03           N  
ATOM   4264  H   GLN B 121       5.141  18.312  -6.761  1.00 98.03           H  
ATOM   4265  CA  GLN B 121       4.645  18.524  -4.681  1.00 98.03           C  
ATOM   4266  HA  GLN B 121       4.198  17.742  -4.067  1.00 98.03           H  
ATOM   4267  C   GLN B 121       4.010  19.859  -4.249  1.00 98.03           C  
ATOM   4268  CB  GLN B 121       6.158  18.569  -4.389  1.00 98.03           C  
ATOM   4269  HB2 GLN B 121       6.271  18.825  -3.336  1.00 98.03           H  
ATOM   4270  HB3 GLN B 121       6.622  19.358  -4.981  1.00 98.03           H  
ATOM   4271  O   GLN B 121       3.596  20.007  -3.099  1.00 98.03           O  
ATOM   4272  CG  GLN B 121       6.912  17.250  -4.641  1.00 98.03           C  
ATOM   4273  HG2 GLN B 121       6.357  16.436  -4.175  1.00 98.03           H  
ATOM   4274  HG3 GLN B 121       6.962  17.056  -5.713  1.00 98.03           H  
ATOM   4275  CD  GLN B 121       8.330  17.237  -4.063  1.00 98.03           C  
ATOM   4276  NE2 GLN B 121       9.099  16.195  -4.273  1.00 98.03           N  
ATOM   4277 HE21 GLN B 121       8.822  15.463  -4.912  1.00 98.03           H  
ATOM   4278 HE22 GLN B 121      10.051  16.265  -3.944  1.00 98.03           H  
ATOM   4279  OE1 GLN B 121       8.762  18.132  -3.345  1.00 98.03           O  
ATOM   4280  N   ARG B 122       3.928  20.833  -5.165  1.00 98.25           N  
ATOM   4281  H   ARG B 122       4.258  20.617  -6.095  1.00 98.25           H  
ATOM   4282  CA  ARG B 122       3.369  22.174  -4.915  1.00 98.25           C  
ATOM   4283  HA  ARG B 122       3.721  22.540  -3.951  1.00 98.25           H  
ATOM   4284  C   ARG B 122       1.843  22.148  -4.799  1.00 98.25           C  
ATOM   4285  CB  ARG B 122       3.851  23.145  -6.008  1.00 98.25           C  
ATOM   4286  HB2 ARG B 122       3.625  22.743  -6.996  1.00 98.25           H  
ATOM   4287  HB3 ARG B 122       3.311  24.086  -5.900  1.00 98.25           H  
ATOM   4288  O   ARG B 122       1.300  22.567  -3.779  1.00 98.25           O  
ATOM   4289  CG  ARG B 122       5.359  23.417  -5.889  1.00 98.25           C  
ATOM   4290  HG2 ARG B 122       5.557  23.786  -4.883  1.00 98.25           H  
ATOM   4291  HG3 ARG B 122       5.916  22.492  -6.034  1.00 98.25           H  
ATOM   4292  CD  ARG B 122       5.861  24.468  -6.886  1.00 98.25           C  
ATOM   4293  HD2 ARG B 122       5.062  25.181  -7.090  1.00 98.25           H  
ATOM   4294  HD3 ARG B 122       6.684  25.011  -6.421  1.00 98.25           H  
ATOM   4295  NE  ARG B 122       6.371  23.868  -8.131  1.00 98.25           N  
ATOM   4296  HE  ARG B 122       6.971  23.059  -8.051  1.00 98.25           H  
ATOM   4297  NH1 ARG B 122       5.693  25.488  -9.624  1.00 98.25           N  
ATOM   4298 HH11 ARG B 122       5.053  25.889  -8.953  1.00 98.25           H  
ATOM   4299 HH12 ARG B 122       5.698  25.885 -10.552  1.00 98.25           H  
ATOM   4300  NH2 ARG B 122       7.103  23.868 -10.259  1.00 98.25           N  
ATOM   4301 HH21 ARG B 122       7.706  23.104  -9.988  1.00 98.25           H  
ATOM   4302 HH22 ARG B 122       7.240  24.294 -11.164  1.00 98.25           H  
ATOM   4303  CZ  ARG B 122       6.378  24.418  -9.331  1.00 98.25           C  
ATOM   4304  N   GLN B 123       1.160  21.569  -5.787  1.00 97.93           N  
ATOM   4305  H   GLN B 123       1.679  21.217  -6.578  1.00 97.93           H  
ATOM   4306  CA  GLN B 123      -0.306  21.467  -5.815  1.00 97.93           C  
ATOM   4307  HA  GLN B 123      -0.732  22.463  -5.698  1.00 97.93           H  
ATOM   4308  C   GLN B 123      -0.848  20.599  -4.657  1.00 97.93           C  
ATOM   4309  CB  GLN B 123      -0.747  20.907  -7.183  1.00 97.93           C  
ATOM   4310  HB2 GLN B 123      -0.304  19.919  -7.313  1.00 97.93           H  
ATOM   4311  HB3 GLN B 123      -1.831  20.791  -7.179  1.00 97.93           H  
ATOM   4312  O   GLN B 123      -1.918  20.877  -4.110  1.00 97.93           O  
ATOM   4313  CG  GLN B 123      -0.366  21.772  -8.404  1.00 97.93           C  
ATOM   4314  HG2 GLN B 123      -0.553  21.193  -9.308  1.00 97.93           H  
ATOM   4315  HG3 GLN B 123       0.699  22.002  -8.382  1.00 97.93           H  
ATOM   4316  CD  GLN B 123      -1.141  23.083  -8.529  1.00 97.93           C  
ATOM   4317  NE2 GLN B 123      -0.622  24.026  -9.280  1.00 97.93           N  
ATOM   4318 HE21 GLN B 123      -1.087  24.920  -9.352  1.00 97.93           H  
ATOM   4319 HE22 GLN B 123       0.269  23.904  -9.739  1.00 97.93           H  
ATOM   4320  OE1 GLN B 123      -2.219  23.266  -7.978  1.00 97.93           O  
ATOM   4321  N   VAL B 124      -0.094  19.579  -4.221  1.00 97.74           N  
ATOM   4322  H   VAL B 124       0.745  19.353  -4.736  1.00 97.74           H  
ATOM   4323  CA  VAL B 124      -0.426  18.755  -3.042  1.00 97.74           C  
ATOM   4324  HA  VAL B 124      -1.464  18.431  -3.123  1.00 97.74           H  
ATOM   4325  C   VAL B 124      -0.331  19.534  -1.725  1.00 97.74           C  
ATOM   4326  CB  VAL B 124       0.452  17.488  -3.020  1.00 97.74           C  
ATOM   4327  HB  VAL B 124       1.477  17.763  -3.269  1.00 97.74           H  
ATOM   4328  O   VAL B 124      -1.159  19.308  -0.841  1.00 97.74           O  
ATOM   4329  CG1 VAL B 124       0.487  16.757  -1.677  1.00 97.74           C  
ATOM   4330 HG11 VAL B 124       0.913  17.417  -0.921  1.00 97.74           H  
ATOM   4331 HG12 VAL B 124       1.137  15.886  -1.757  1.00 97.74           H  
ATOM   4332 HG13 VAL B 124      -0.516  16.453  -1.378  1.00 97.74           H  
ATOM   4333  CG2 VAL B 124      -0.071  16.480  -4.047  1.00 97.74           C  
ATOM   4334 HG21 VAL B 124      -1.067  16.137  -3.768  1.00 97.74           H  
ATOM   4335 HG22 VAL B 124      -0.119  16.949  -5.030  1.00 97.74           H  
ATOM   4336 HG23 VAL B 124       0.608  15.629  -4.097  1.00 97.74           H  
ATOM   4337  N   LEU B 125       0.628  20.454  -1.563  1.00 98.25           N  
ATOM   4338  H   LEU B 125       1.271  20.632  -2.321  1.00 98.25           H  
ATOM   4339  CA  LEU B 125       0.731  21.271  -0.343  1.00 98.25           C  
ATOM   4340  HA  LEU B 125       0.706  20.606   0.521  1.00 98.25           H  
ATOM   4341  C   LEU B 125      -0.472  22.211  -0.181  1.00 98.25           C  
ATOM   4342  CB  LEU B 125       2.051  22.065  -0.336  1.00 98.25           C  
ATOM   4343  HB2 LEU B 125       1.941  22.925   0.324  1.00 98.25           H  
ATOM   4344  HB3 LEU B 125       2.232  22.449  -1.340  1.00 98.25           H  
ATOM   4345  O   LEU B 125      -1.047  22.272   0.906  1.00 98.25           O  
ATOM   4346  CG  LEU B 125       3.280  21.264   0.127  1.00 98.25           C  
ATOM   4347  HG  LEU B 125       3.352  20.331  -0.431  1.00 98.25           H  
ATOM   4348  CD1 LEU B 125       4.541  22.093  -0.125  1.00 98.25           C  
ATOM   4349 HD11 LEU B 125       4.473  23.042   0.407  1.00 98.25           H  
ATOM   4350 HD12 LEU B 125       5.418  21.543   0.217  1.00 98.25           H  
ATOM   4351 HD13 LEU B 125       4.635  22.279  -1.195  1.00 98.25           H  
ATOM   4352  CD2 LEU B 125       3.239  20.944   1.626  1.00 98.25           C  
ATOM   4353 HD21 LEU B 125       4.149  20.422   1.919  1.00 98.25           H  
ATOM   4354 HD22 LEU B 125       2.387  20.301   1.846  1.00 98.25           H  
ATOM   4355 HD23 LEU B 125       3.146  21.866   2.201  1.00 98.25           H  
ATOM   4356  N   GLU B 126      -0.884  22.888  -1.257  1.00 98.40           N  
ATOM   4357  H   GLU B 126      -0.357  22.802  -2.115  1.00 98.40           H  
ATOM   4358  CA  GLU B 126      -2.062  23.767  -1.243  1.00 98.40           C  
ATOM   4359  HA  GLU B 126      -1.978  24.462  -0.408  1.00 98.40           H  
ATOM   4360  C   GLU B 126      -3.347  22.977  -0.978  1.00 98.40           C  
ATOM   4361  CB  GLU B 126      -2.141  24.602  -2.534  1.00 98.40           C  
ATOM   4362  HB2 GLU B 126      -3.115  25.089  -2.571  1.00 98.40           H  
ATOM   4363  HB3 GLU B 126      -2.028  23.957  -3.406  1.00 98.40           H  
ATOM   4364  O   GLU B 126      -4.032  23.234   0.012  1.00 98.40           O  
ATOM   4365  CG  GLU B 126      -1.048  25.683  -2.519  1.00 98.40           C  
ATOM   4366  HG2 GLU B 126      -0.073  25.197  -2.486  1.00 98.40           H  
ATOM   4367  HG3 GLU B 126      -1.174  26.260  -1.603  1.00 98.40           H  
ATOM   4368  CD  GLU B 126      -1.071  26.668  -3.697  1.00 98.40           C  
ATOM   4369  OE1 GLU B 126      -0.190  27.559  -3.698  1.00 98.40           O  
ATOM   4370  OE2 GLU B 126      -1.960  26.550  -4.573  1.00 98.40           O  
ATOM   4371  N   THR B 127      -3.617  21.933  -1.764  1.00 98.32           N  
ATOM   4372  H   THR B 127      -3.014  21.751  -2.554  1.00 98.32           H  
ATOM   4373  CA  THR B 127      -4.831  21.116  -1.582  1.00 98.32           C  
ATOM   4374  HA  THR B 127      -5.688  21.790  -1.584  1.00 98.32           H  
ATOM   4375  C   THR B 127      -4.878  20.367  -0.248  1.00 98.32           C  
ATOM   4376  CB  THR B 127      -5.045  20.126  -2.728  1.00 98.32           C  
ATOM   4377  HB  THR B 127      -5.867  19.459  -2.469  1.00 98.32           H  
ATOM   4378  O   THR B 127      -5.966  20.134   0.273  1.00 98.32           O  
ATOM   4379  CG2 THR B 127      -5.388  20.817  -4.044  1.00 98.32           C  
ATOM   4380 HG21 THR B 127      -4.588  21.492  -4.347  1.00 98.32           H  
ATOM   4381 HG22 THR B 127      -6.303  21.395  -3.916  1.00 98.32           H  
ATOM   4382 HG23 THR B 127      -5.550  20.070  -4.821  1.00 98.32           H  
ATOM   4383  OG1 THR B 127      -3.884  19.363  -2.935  1.00 98.32           O  
ATOM   4384  HG1 THR B 127      -3.252  19.930  -3.384  1.00 98.32           H  
ATOM   4385  N   THR B 128      -3.740  20.031   0.374  1.00 98.60           N  
ATOM   4386  H   THR B 128      -2.864  20.198  -0.100  1.00 98.60           H  
ATOM   4387  CA  THR B 128      -3.739  19.440   1.727  1.00 98.60           C  
ATOM   4388  HA  THR B 128      -4.561  18.725   1.775  1.00 98.60           H  
ATOM   4389  C   THR B 128      -4.001  20.483   2.821  1.00 98.60           C  
ATOM   4390  CB  THR B 128      -2.458  18.648   2.027  1.00 98.60           C  
ATOM   4391  HB  THR B 128      -1.604  19.324   2.078  1.00 98.60           H  
ATOM   4392  O   THR B 128      -4.606  20.154   3.842  1.00 98.60           O  
ATOM   4393  CG2 THR B 128      -2.574  17.868   3.339  1.00 98.60           C  
ATOM   4394 HG21 THR B 128      -1.773  17.132   3.408  1.00 98.60           H  
ATOM   4395 HG22 THR B 128      -3.532  17.348   3.379  1.00 98.60           H  
ATOM   4396 HG23 THR B 128      -2.498  18.553   4.183  1.00 98.60           H  
ATOM   4397  OG1 THR B 128      -2.225  17.686   1.027  1.00 98.60           O  
ATOM   4398  HG1 THR B 128      -1.925  18.171   0.255  1.00 98.60           H  
ATOM   4399  N   TRP B 129      -3.619  21.750   2.624  1.00 98.51           N  
ATOM   4400  H   TRP B 129      -3.149  21.997   1.765  1.00 98.51           H  
ATOM   4401  CA  TRP B 129      -4.040  22.834   3.519  1.00 98.51           C  
ATOM   4402  HA  TRP B 129      -3.850  22.537   4.550  1.00 98.51           H  
ATOM   4403  C   TRP B 129      -5.551  23.090   3.399  1.00 98.51           C  
ATOM   4404  CB  TRP B 129      -3.221  24.100   3.234  1.00 98.51           C  
ATOM   4405  HB2 TRP B 129      -3.420  24.447   2.220  1.00 98.51           H  
ATOM   4406  HB3 TRP B 129      -2.161  23.852   3.292  1.00 98.51           H  
ATOM   4407  O   TRP B 129      -6.268  23.074   4.403  1.00 98.51           O  
ATOM   4408  CG  TRP B 129      -3.500  25.222   4.186  1.00 98.51           C  
ATOM   4409  CD1 TRP B 129      -4.578  26.038   4.138  1.00 98.51           C  
ATOM   4410  HD1 TRP B 129      -5.360  25.988   3.396  1.00 98.51           H  
ATOM   4411  CD2 TRP B 129      -2.750  25.626   5.373  1.00 98.51           C  
ATOM   4412  CE2 TRP B 129      -3.455  26.691   6.007  1.00 98.51           C  
ATOM   4413  CE3 TRP B 129      -1.550  25.196   5.987  1.00 98.51           C  
ATOM   4414  HE3 TRP B 129      -0.989  24.396   5.528  1.00 98.51           H  
ATOM   4415  NE1 TRP B 129      -4.568  26.890   5.223  1.00 98.51           N  
ATOM   4416  HE1 TRP B 129      -5.355  27.474   5.466  1.00 98.51           H  
ATOM   4417  CH2 TRP B 129      -1.815  26.835   7.783  1.00 98.51           C  
ATOM   4418  HH2 TRP B 129      -1.463  27.273   8.706  1.00 98.51           H  
ATOM   4419  CZ2 TRP B 129      -3.010  27.282   7.196  1.00 98.51           C  
ATOM   4420  HZ2 TRP B 129      -3.599  28.069   7.644  1.00 98.51           H  
ATOM   4421  CZ3 TRP B 129      -1.084  25.798   7.174  1.00 98.51           C  
ATOM   4422  HZ3 TRP B 129      -0.168  25.451   7.629  1.00 98.51           H  
ATOM   4423  N   GLU B 130      -6.043  23.235   2.163  1.00 98.17           N  
ATOM   4424  H   GLU B 130      -5.387  23.244   1.395  1.00 98.17           H  
ATOM   4425  CA  GLU B 130      -7.470  23.364   1.831  1.00 98.17           C  
ATOM   4426  HA  GLU B 130      -7.862  24.295   2.241  1.00 98.17           H  
ATOM   4427  C   GLU B 130      -8.293  22.202   2.423  1.00 98.17           C  
ATOM   4428  CB  GLU B 130      -7.637  23.383   0.299  1.00 98.17           C  
ATOM   4429  HB2 GLU B 130      -8.700  23.332   0.063  1.00 98.17           H  
ATOM   4430  HB3 GLU B 130      -7.170  22.476  -0.086  1.00 98.17           H  
ATOM   4431  O   GLU B 130      -9.363  22.420   2.987  1.00 98.17           O  
ATOM   4432  CG  GLU B 130      -7.041  24.613  -0.427  1.00 98.17           C  
ATOM   4433  HG2 GLU B 130      -6.069  24.853   0.004  1.00 98.17           H  
ATOM   4434  HG3 GLU B 130      -7.694  25.467  -0.246  1.00 98.17           H  
ATOM   4435  CD  GLU B 130      -6.873  24.403  -1.951  1.00 98.17           C  
ATOM   4436  OE1 GLU B 130      -6.263  25.275  -2.619  1.00 98.17           O  
ATOM   4437  OE2 GLU B 130      -7.326  23.354  -2.463  1.00 98.17           O  
ATOM   4438  N   LEU B 131      -7.776  20.968   2.373  1.00 98.62           N  
ATOM   4439  H   LEU B 131      -6.930  20.844   1.835  1.00 98.62           H  
ATOM   4440  CA  LEU B 131      -8.417  19.770   2.924  1.00 98.62           C  
ATOM   4441  HA  LEU B 131      -9.366  19.629   2.405  1.00 98.62           H  
ATOM   4442  C   LEU B 131      -8.720  19.878   4.426  1.00 98.62           C  
ATOM   4443  CB  LEU B 131      -7.495  18.567   2.650  1.00 98.62           C  
ATOM   4444  HB2 LEU B 131      -7.361  18.454   1.574  1.00 98.62           H  
ATOM   4445  HB3 LEU B 131      -6.520  18.772   3.091  1.00 98.62           H  
ATOM   4446  O   LEU B 131      -9.811  19.502   4.864  1.00 98.62           O  
ATOM   4447  CG  LEU B 131      -7.991  17.233   3.222  1.00 98.62           C  
ATOM   4448  HG  LEU B 131      -8.162  17.327   4.295  1.00 98.62           H  
ATOM   4449  CD1 LEU B 131      -9.286  16.813   2.539  1.00 98.62           C  
ATOM   4450 HD11 LEU B 131     -10.054  17.562   2.731  1.00 98.62           H  
ATOM   4451 HD12 LEU B 131      -9.624  15.860   2.947  1.00 98.62           H  
ATOM   4452 HD13 LEU B 131      -9.122  16.715   1.466  1.00 98.62           H  
ATOM   4453  CD2 LEU B 131      -6.941  16.147   3.012  1.00 98.62           C  
ATOM   4454 HD21 LEU B 131      -7.286  15.200   3.426  1.00 98.62           H  
ATOM   4455 HD22 LEU B 131      -6.018  16.440   3.513  1.00 98.62           H  
ATOM   4456 HD23 LEU B 131      -6.742  16.031   1.947  1.00 98.62           H  
ATOM   4457  N   PHE B 132      -7.763  20.362   5.220  1.00 98.37           N  
ATOM   4458  H   PHE B 132      -6.899  20.670   4.796  1.00 98.37           H  
ATOM   4459  CA  PHE B 132      -7.938  20.530   6.664  1.00 98.37           C  
ATOM   4460  HA  PHE B 132      -8.392  19.627   7.072  1.00 98.37           H  
ATOM   4461  C   PHE B 132      -8.900  21.681   6.982  1.00 98.37           C  
ATOM   4462  CB  PHE B 132      -6.569  20.743   7.322  1.00 98.37           C  
ATOM   4463  HB2 PHE B 132      -6.092  21.584   6.819  1.00 98.37           H  
ATOM   4464  HB3 PHE B 132      -6.718  21.020   8.366  1.00 98.37           H  
ATOM   4465  O   PHE B 132      -9.782  21.528   7.830  1.00 98.37           O  
ATOM   4466  CG  PHE B 132      -5.615  19.560   7.288  1.00 98.37           C  
ATOM   4467  CD1 PHE B 132      -6.044  18.269   7.649  1.00 98.37           C  
ATOM   4468  HD1 PHE B 132      -7.069  18.105   7.949  1.00 98.37           H  
ATOM   4469  CD2 PHE B 132      -4.267  19.762   6.938  1.00 98.37           C  
ATOM   4470  HD2 PHE B 132      -3.925  20.743   6.642  1.00 98.37           H  
ATOM   4471  CE1 PHE B 132      -5.141  17.189   7.649  1.00 98.37           C  
ATOM   4472  HE1 PHE B 132      -5.469  16.203   7.942  1.00 98.37           H  
ATOM   4473  CE2 PHE B 132      -3.365  18.685   6.949  1.00 98.37           C  
ATOM   4474  HE2 PHE B 132      -2.333  18.849   6.673  1.00 98.37           H  
ATOM   4475  CZ  PHE B 132      -3.798  17.398   7.300  1.00 98.37           C  
ATOM   4476  HZ  PHE B 132      -3.101  16.573   7.302  1.00 98.37           H  
ATOM   4477  N   GLU B 133      -8.806  22.790   6.245  1.00 96.85           N  
ATOM   4478  H   GLU B 133      -8.070  22.853   5.556  1.00 96.85           H  
ATOM   4479  CA  GLU B 133      -9.742  23.910   6.364  1.00 96.85           C  
ATOM   4480  HA  GLU B 133      -9.769  24.233   7.404  1.00 96.85           H  
ATOM   4481  C   GLU B 133     -11.187  23.518   5.987  1.00 96.85           C  
ATOM   4482  CB  GLU B 133      -9.244  25.082   5.502  1.00 96.85           C  
ATOM   4483  HB2 GLU B 133      -8.935  24.729   4.518  1.00 96.85           H  
ATOM   4484  HB3 GLU B 133     -10.088  25.756   5.356  1.00 96.85           H  
ATOM   4485  O   GLU B 133     -12.138  23.930   6.662  1.00 96.85           O  
ATOM   4486  CG  GLU B 133      -8.086  25.850   6.168  1.00 96.85           C  
ATOM   4487  HG2 GLU B 133      -7.155  25.308   6.000  1.00 96.85           H  
ATOM   4488  HG3 GLU B 133      -8.257  25.877   7.244  1.00 96.85           H  
ATOM   4489  CD  GLU B 133      -7.935  27.308   5.694  1.00 96.85           C  
ATOM   4490  OE1 GLU B 133      -6.975  27.959   6.171  1.00 96.85           O  
ATOM   4491  OE2 GLU B 133      -8.829  27.835   4.988  1.00 96.85           O  
ATOM   4492  N   ASN B 134     -11.366  22.670   4.970  1.00 96.57           N  
ATOM   4493  H   ASN B 134     -10.560  22.447   4.402  1.00 96.57           H  
ATOM   4494  CA  ASN B 134     -12.659  22.102   4.567  1.00 96.57           C  
ATOM   4495  HA  ASN B 134     -13.391  22.907   4.497  1.00 96.57           H  
ATOM   4496  C   ASN B 134     -13.207  21.093   5.592  1.00 96.57           C  
ATOM   4497  CB  ASN B 134     -12.512  21.453   3.177  1.00 96.57           C  
ATOM   4498  HB2 ASN B 134     -13.411  20.878   2.953  1.00 96.57           H  
ATOM   4499  HB3 ASN B 134     -11.663  20.769   3.178  1.00 96.57           H  
ATOM   4500  O   ASN B 134     -14.419  20.927   5.699  1.00 96.57           O  
ATOM   4501  CG  ASN B 134     -12.331  22.456   2.050  1.00 96.57           C  
ATOM   4502  ND2 ASN B 134     -11.968  21.990   0.879  1.00 96.57           N  
ATOM   4503 HD21 ASN B 134     -11.744  22.681   0.177  1.00 96.57           H  
ATOM   4504 HD22 ASN B 134     -11.811  21.000   0.752  1.00 96.57           H  
ATOM   4505  OD1 ASN B 134     -12.562  23.647   2.189  1.00 96.57           O  
ATOM   4506  N   ALA B 135     -12.336  20.453   6.379  1.00 97.01           N  
ATOM   4507  H   ALA B 135     -11.352  20.597   6.204  1.00 97.01           H  
ATOM   4508  CA  ALA B 135     -12.706  19.590   7.504  1.00 97.01           C  
ATOM   4509  HA  ALA B 135     -13.621  19.059   7.244  1.00 97.01           H  
ATOM   4510  C   ALA B 135     -12.993  20.360   8.815  1.00 97.01           C  
ATOM   4511  CB  ALA B 135     -11.593  18.554   7.693  1.00 97.01           C  
ATOM   4512  HB1 ALA B 135     -11.401  18.037   6.753  1.00 97.01           H  
ATOM   4513  HB2 ALA B 135     -10.676  19.048   8.016  1.00 97.01           H  
ATOM   4514  HB3 ALA B 135     -11.899  17.826   8.445  1.00 97.01           H  
ATOM   4515  O   ALA B 135     -13.194  19.739   9.864  1.00 97.01           O  
ATOM   4516  N   GLY B 136     -12.961  21.700   8.783  1.00 96.09           N  
ATOM   4517  H   GLY B 136     -12.767  22.147   7.898  1.00 96.09           H  
ATOM   4518  CA  GLY B 136     -13.164  22.559   9.954  1.00 96.09           C  
ATOM   4519  HA2 GLY B 136     -13.281  23.587   9.612  1.00 96.09           H  
ATOM   4520  HA3 GLY B 136     -14.076  22.257  10.468  1.00 96.09           H  
ATOM   4521  C   GLY B 136     -12.009  22.529  10.962  1.00 96.09           C  
ATOM   4522  O   GLY B 136     -12.244  22.701  12.156  1.00 96.09           O  
ATOM   4523  N   ILE B 137     -10.778  22.272  10.511  1.00 96.87           N  
ATOM   4524  H   ILE B 137     -10.643  22.163   9.516  1.00 96.87           H  
ATOM   4525  CA  ILE B 137      -9.580  22.141  11.353  1.00 96.87           C  
ATOM   4526  HA  ILE B 137      -9.871  22.139  12.403  1.00 96.87           H  
ATOM   4527  C   ILE B 137      -8.645  23.333  11.110  1.00 96.87           C  
ATOM   4528  CB  ILE B 137      -8.844  20.812  11.040  1.00 96.87           C  
ATOM   4529  HB  ILE B 137      -8.440  20.877  10.029  1.00 96.87           H  
ATOM   4530  O   ILE B 137      -8.319  23.618   9.963  1.00 96.87           O  
ATOM   4531  CG1 ILE B 137      -9.758  19.572  11.100  1.00 96.87           C  
ATOM   4532 HG12 ILE B 137     -10.663  19.757  10.521  1.00 96.87           H  
ATOM   4533 HG13 ILE B 137     -10.039  19.398  12.138  1.00 96.87           H  
ATOM   4534  CG2 ILE B 137      -7.671  20.611  12.012  1.00 96.87           C  
ATOM   4535 HG21 ILE B 137      -7.993  20.741  13.045  1.00 96.87           H  
ATOM   4536 HG22 ILE B 137      -7.219  19.626  11.896  1.00 96.87           H  
ATOM   4537 HG23 ILE B 137      -6.891  21.334  11.777  1.00 96.87           H  
ATOM   4538  CD1 ILE B 137      -9.113  18.310  10.503  1.00 96.87           C  
ATOM   4539 HD11 ILE B 137      -8.659  18.552   9.542  1.00 96.87           H  
ATOM   4540 HD12 ILE B 137      -8.358  17.900  11.173  1.00 96.87           H  
ATOM   4541 HD13 ILE B 137      -9.878  17.552  10.335  1.00 96.87           H  
ATOM   4542  N   ASP B 138      -8.136  23.973  12.171  1.00 96.73           N  
ATOM   4543  H   ASP B 138      -8.472  23.741  13.095  1.00 96.73           H  
ATOM   4544  CA  ASP B 138      -6.910  24.784  12.074  1.00 96.73           C  
ATOM   4545  HA  ASP B 138      -7.035  25.540  11.298  1.00 96.73           H  
ATOM   4546  C   ASP B 138      -5.726  23.858  11.723  1.00 96.73           C  
ATOM   4547  CB  ASP B 138      -6.645  25.526  13.404  1.00 96.73           C  
ATOM   4548  HB2 ASP B 138      -7.449  26.244  13.565  1.00 96.73           H  
ATOM   4549  HB3 ASP B 138      -6.674  24.806  14.222  1.00 96.73           H  
ATOM   4550  O   ASP B 138      -5.360  23.032  12.567  1.00 96.73           O  
ATOM   4551  CG  ASP B 138      -5.293  26.271  13.460  1.00 96.73           C  
ATOM   4552  OD1 ASP B 138      -4.525  26.235  12.471  1.00 96.73           O  
ATOM   4553  OD2 ASP B 138      -4.991  26.887  14.505  1.00 96.73           O  
ATOM   4554  N   PRO B 139      -5.082  23.973  10.545  1.00 97.09           N  
ATOM   4555  CA  PRO B 139      -3.991  23.076  10.160  1.00 97.09           C  
ATOM   4556  HA  PRO B 139      -4.381  22.059  10.123  1.00 97.09           H  
ATOM   4557  C   PRO B 139      -2.800  23.104  11.132  1.00 97.09           C  
ATOM   4558  CB  PRO B 139      -3.595  23.502   8.741  1.00 97.09           C  
ATOM   4559  HB2 PRO B 139      -3.293  22.651   8.132  1.00 97.09           H  
ATOM   4560  HB3 PRO B 139      -2.799  24.246   8.783  1.00 97.09           H  
ATOM   4561  O   PRO B 139      -2.124  22.089  11.296  1.00 97.09           O  
ATOM   4562  CG  PRO B 139      -4.870  24.154   8.208  1.00 97.09           C  
ATOM   4563  HG2 PRO B 139      -4.678  24.844   7.386  1.00 97.09           H  
ATOM   4564  HG3 PRO B 139      -5.588  23.393   7.902  1.00 97.09           H  
ATOM   4565  CD  PRO B 139      -5.401  24.867   9.441  1.00 97.09           C  
ATOM   4566  HD2 PRO B 139      -6.470  25.046   9.326  1.00 97.09           H  
ATOM   4567  HD3 PRO B 139      -4.876  25.812   9.576  1.00 97.09           H  
ATOM   4568  N   HIS B 140      -2.569  24.209  11.856  1.00 94.86           N  
ATOM   4569  H   HIS B 140      -3.209  24.987  11.781  1.00 94.86           H  
ATOM   4570  CA  HIS B 140      -1.539  24.263  12.898  1.00 94.86           C  
ATOM   4571  HA  HIS B 140      -0.607  23.877  12.485  1.00 94.86           H  
ATOM   4572  C   HIS B 140      -1.873  23.398  14.125  1.00 94.86           C  
ATOM   4573  CB  HIS B 140      -1.313  25.708  13.356  1.00 94.86           C  
ATOM   4574  HB2 HIS B 140      -2.249  26.102  13.750  1.00 94.86           H  
ATOM   4575  HB3 HIS B 140      -0.598  25.697  14.179  1.00 94.86           H  
ATOM   4576  O   HIS B 140      -0.955  22.959  14.817  1.00 94.86           O  
ATOM   4577  CG  HIS B 140      -0.781  26.662  12.318  1.00 94.86           C  
ATOM   4578  CD2 HIS B 140       0.164  26.427  11.354  1.00 94.86           C  
ATOM   4579  HD2 HIS B 140       0.641  25.480  11.150  1.00 94.86           H  
ATOM   4580  ND1 HIS B 140      -1.097  27.994  12.257  1.00 94.86           N  
ATOM   4581  HD1 HIS B 140      -1.848  28.422  12.779  1.00 94.86           H  
ATOM   4582  CE1 HIS B 140      -0.359  28.556  11.288  1.00 94.86           C  
ATOM   4583  HE1 HIS B 140      -0.420  29.591  10.988  1.00 94.86           H  
ATOM   4584  NE2 HIS B 140       0.440  27.644  10.713  1.00 94.86           N  
ATOM   4585  N   SER B 141      -3.153  23.111  14.392  1.00 95.30           N  
ATOM   4586  H   SER B 141      -3.861  23.466  13.767  1.00 95.30           H  
ATOM   4587  CA  SER B 141      -3.569  22.238  15.504  1.00 95.30           C  
ATOM   4588  HA  SER B 141      -3.045  22.568  16.401  1.00 95.30           H  
ATOM   4589  C   SER B 141      -3.192  20.764  15.295  1.00 95.30           C  
ATOM   4590  CB  SER B 141      -5.072  22.373  15.780  1.00 95.30           C  
ATOM   4591  HB2 SER B 141      -5.291  21.909  16.742  1.00 95.30           H  
ATOM   4592  HB3 SER B 141      -5.338  23.428  15.839  1.00 95.30           H  
ATOM   4593  O   SER B 141      -3.143  20.001  16.257  1.00 95.30           O  
ATOM   4594  OG  SER B 141      -5.854  21.738  14.789  1.00 95.30           O  
ATOM   4595  HG  SER B 141      -5.719  22.197  13.957  1.00 95.30           H  
ATOM   4596  N   LEU B 142      -2.872  20.369  14.056  1.00 96.49           N  
ATOM   4597  H   LEU B 142      -2.937  21.048  13.311  1.00 96.49           H  
ATOM   4598  CA  LEU B 142      -2.393  19.027  13.711  1.00 96.49           C  
ATOM   4599  HA  LEU B 142      -2.819  18.314  14.416  1.00 96.49           H  
ATOM   4600  C   LEU B 142      -0.868  18.876  13.840  1.00 96.49           C  
ATOM   4601  CB  LEU B 142      -2.879  18.661  12.298  1.00 96.49           C  
ATOM   4602  HB2 LEU B 142      -2.499  17.672  12.044  1.00 96.49           H  
ATOM   4603  HB3 LEU B 142      -2.453  19.371  11.589  1.00 96.49           H  
ATOM   4604  O   LEU B 142      -0.343  17.776  13.649  1.00 96.49           O  
ATOM   4605  CG  LEU B 142      -4.408  18.646  12.130  1.00 96.49           C  
ATOM   4606  HG  LEU B 142      -4.811  19.638  12.330  1.00 96.49           H  
ATOM   4607  CD1 LEU B 142      -4.738  18.272  10.691  1.00 96.49           C  
ATOM   4608 HD11 LEU B 142      -4.350  17.280  10.462  1.00 96.49           H  
ATOM   4609 HD12 LEU B 142      -4.282  18.995  10.014  1.00 96.49           H  
ATOM   4610 HD13 LEU B 142      -5.817  18.285  10.534  1.00 96.49           H  
ATOM   4611  CD2 LEU B 142      -5.095  17.629  13.048  1.00 96.49           C  
ATOM   4612 HD21 LEU B 142      -4.645  16.645  12.913  1.00 96.49           H  
ATOM   4613 HD22 LEU B 142      -4.989  17.941  14.087  1.00 96.49           H  
ATOM   4614 HD23 LEU B 142      -6.158  17.577  12.811  1.00 96.49           H  
ATOM   4615  N   ARG B 143      -0.139  19.943  14.183  1.00 94.46           N  
ATOM   4616  H   ARG B 143      -0.622  20.811  14.367  1.00 94.46           H  
ATOM   4617  CA  ARG B 143       1.319  19.911  14.335  1.00 94.46           C  
ATOM   4618  HA  ARG B 143       1.729  19.423  13.450  1.00 94.46           H  
ATOM   4619  C   ARG B 143       1.707  19.090  15.568  1.00 94.46           C  
ATOM   4620  CB  ARG B 143       1.834  21.356  14.380  1.00 94.46           C  
ATOM   4621  HB2 ARG B 143       1.279  21.939  13.645  1.00 94.46           H  
ATOM   4622  HB3 ARG B 143       1.661  21.789  15.366  1.00 94.46           H  
ATOM   4623  O   ARG B 143       1.342  19.436  16.688  1.00 94.46           O  
ATOM   4624  CG  ARG B 143       3.317  21.440  14.013  1.00 94.46           C  
ATOM   4625  HG2 ARG B 143       3.925  20.906  14.744  1.00 94.46           H  
ATOM   4626  HG3 ARG B 143       3.443  20.970  13.038  1.00 94.46           H  
ATOM   4627  CD  ARG B 143       3.770  22.903  13.922  1.00 94.46           C  
ATOM   4628  HD2 ARG B 143       2.912  23.520  13.653  1.00 94.46           H  
ATOM   4629  HD3 ARG B 143       4.121  23.235  14.899  1.00 94.46           H  
ATOM   4630  NE  ARG B 143       4.790  23.082  12.869  1.00 94.46           N  
ATOM   4631  HE  ARG B 143       4.464  22.925  11.926  1.00 94.46           H  
ATOM   4632  NH1 ARG B 143       6.631  23.578  14.158  1.00 94.46           N  
ATOM   4633 HH11 ARG B 143       6.081  23.401  14.986  1.00 94.46           H  
ATOM   4634 HH12 ARG B 143       7.626  23.743  14.214  1.00 94.46           H  
ATOM   4635  NH2 ARG B 143       6.794  23.562  11.928  1.00 94.46           N  
ATOM   4636 HH21 ARG B 143       6.397  23.369  11.020  1.00 94.46           H  
ATOM   4637 HH22 ARG B 143       7.787  23.734  11.995  1.00 94.46           H  
ATOM   4638  CZ  ARG B 143       6.062  23.409  12.995  1.00 94.46           C  
ATOM   4639  N   GLY B 144       2.445  18.000  15.368  1.00 94.29           N  
ATOM   4640  H   GLY B 144       2.729  17.788  14.422  1.00 94.29           H  
ATOM   4641  CA  GLY B 144       2.724  16.998  16.401  1.00 94.29           C  
ATOM   4642  HA2 GLY B 144       2.850  17.490  17.365  1.00 94.29           H  
ATOM   4643  HA3 GLY B 144       3.660  16.495  16.158  1.00 94.29           H  
ATOM   4644  C   GLY B 144       1.633  15.927  16.562  1.00 94.29           C  
ATOM   4645  O   GLY B 144       1.697  15.146  17.508  1.00 94.29           O  
ATOM   4646  N   SER B 145       0.625  15.883  15.680  1.00 95.94           N  
ATOM   4647  H   SER B 145       0.616  16.553  14.924  1.00 95.94           H  
ATOM   4648  CA  SER B 145      -0.382  14.810  15.662  1.00 95.94           C  
ATOM   4649  HA  SER B 145      -0.566  14.498  16.690  1.00 95.94           H  
ATOM   4650  C   SER B 145       0.103  13.583  14.892  1.00 95.94           C  
ATOM   4651  CB  SER B 145      -1.725  15.286  15.091  1.00 95.94           C  
ATOM   4652  HB2 SER B 145      -2.022  16.213  15.582  1.00 95.94           H  
ATOM   4653  HB3 SER B 145      -2.481  14.529  15.298  1.00 95.94           H  
ATOM   4654  O   SER B 145       0.879  13.691  13.942  1.00 95.94           O  
ATOM   4655  OG  SER B 145      -1.660  15.485  13.690  1.00 95.94           O  
ATOM   4656  HG  SER B 145      -1.121  16.266  13.544  1.00 95.94           H  
ATOM   4657  N   ASP B 146      -0.432  12.412  15.225  1.00 96.28           N  
ATOM   4658  H   ASP B 146      -1.149  12.377  15.936  1.00 96.28           H  
ATOM   4659  CA  ASP B 146      -0.231  11.160  14.496  1.00 96.28           C  
ATOM   4660  HA  ASP B 146       0.809  11.130  14.171  1.00 96.28           H  
ATOM   4661  C   ASP B 146      -1.087  11.081  13.215  1.00 96.28           C  
ATOM   4662  CB  ASP B 146      -0.430   9.971  15.456  1.00 96.28           C  
ATOM   4663  HB2 ASP B 146       0.231  10.098  16.313  1.00 96.28           H  
ATOM   4664  HB3 ASP B 146      -0.122   9.060  14.941  1.00 96.28           H  
ATOM   4665  O   ASP B 146      -1.668  10.044  12.903  1.00 96.28           O  
ATOM   4666  CG  ASP B 146      -1.868   9.796  15.965  1.00 96.28           C  
ATOM   4667  OD1 ASP B 146      -2.600  10.808  16.072  1.00 96.28           O  
ATOM   4668  OD2 ASP B 146      -2.227   8.636  16.263  1.00 96.28           O  
ATOM   4669  N   THR B 147      -1.177  12.178  12.455  1.00 98.60           N  
ATOM   4670  H   THR B 147      -0.666  12.996  12.754  1.00 98.60           H  
ATOM   4671  CA  THR B 147      -1.843  12.206  11.143  1.00 98.60           C  
ATOM   4672  HA  THR B 147      -2.757  11.616  11.211  1.00 98.60           H  
ATOM   4673  C   THR B 147      -0.930  11.591  10.080  1.00 98.60           C  
ATOM   4674  CB  THR B 147      -2.250  13.633  10.742  1.00 98.60           C  
ATOM   4675  HB  THR B 147      -1.360  14.257  10.673  1.00 98.60           H  
ATOM   4676  O   THR B 147       0.188  12.063   9.886  1.00 98.60           O  
ATOM   4677  CG2 THR B 147      -2.999  13.677   9.408  1.00 98.60           C  
ATOM   4678 HG21 THR B 147      -3.362  14.689   9.229  1.00 98.60           H  
ATOM   4679 HG22 THR B 147      -3.843  12.987   9.427  1.00 98.60           H  
ATOM   4680 HG23 THR B 147      -2.331  13.399   8.592  1.00 98.60           H  
ATOM   4681  OG1 THR B 147      -3.124  14.184  11.702  1.00 98.60           O  
ATOM   4682  HG1 THR B 147      -2.593  14.548  12.413  1.00 98.60           H  
ATOM   4683  N   GLY B 148      -1.385  10.536   9.399  1.00 98.76           N  
ATOM   4684  H   GLY B 148      -2.322  10.220   9.602  1.00 98.76           H  
ATOM   4685  CA  GLY B 148      -0.667   9.908   8.280  1.00 98.76           C  
ATOM   4686  HA2 GLY B 148       0.406   9.944   8.470  1.00 98.76           H  
ATOM   4687  HA3 GLY B 148      -0.956   8.860   8.197  1.00 98.76           H  
ATOM   4688  C   GLY B 148      -0.932  10.590   6.933  1.00 98.76           C  
ATOM   4689  O   GLY B 148      -1.932  11.292   6.773  1.00 98.76           O  
ATOM   4690  N   VAL B 149      -0.058  10.354   5.952  1.00 98.91           N  
ATOM   4691  H   VAL B 149       0.721   9.743   6.152  1.00 98.91           H  
ATOM   4692  CA  VAL B 149      -0.160  10.897   4.585  1.00 98.91           C  
ATOM   4693  HA  VAL B 149      -1.171  11.268   4.417  1.00 98.91           H  
ATOM   4694  C   VAL B 149       0.102   9.783   3.572  1.00 98.91           C  
ATOM   4695  CB  VAL B 149       0.819  12.075   4.369  1.00 98.91           C  
ATOM   4696  HB  VAL B 149       1.842  11.721   4.492  1.00 98.91           H  
ATOM   4697  O   VAL B 149       1.234   9.332   3.422  1.00 98.91           O  
ATOM   4698  CG1 VAL B 149       0.679  12.665   2.958  1.00 98.91           C  
ATOM   4699 HG11 VAL B 149       1.371  13.498   2.837  1.00 98.91           H  
ATOM   4700 HG12 VAL B 149      -0.339  13.018   2.793  1.00 98.91           H  
ATOM   4701 HG13 VAL B 149       0.930  11.915   2.208  1.00 98.91           H  
ATOM   4702  CG2 VAL B 149       0.592  13.215   5.371  1.00 98.91           C  
ATOM   4703 HG21 VAL B 149       1.281  14.032   5.159  1.00 98.91           H  
ATOM   4704 HG22 VAL B 149       0.785  12.867   6.386  1.00 98.91           H  
ATOM   4705 HG23 VAL B 149      -0.434  13.577   5.303  1.00 98.91           H  
ATOM   4706  N   PHE B 150      -0.933   9.348   2.859  1.00 98.86           N  
ATOM   4707  H   PHE B 150      -1.839   9.764   3.022  1.00 98.86           H  
ATOM   4708  CA  PHE B 150      -0.865   8.282   1.859  1.00 98.86           C  
ATOM   4709  HA  PHE B 150       0.151   7.892   1.794  1.00 98.86           H  
ATOM   4710  C   PHE B 150      -1.248   8.849   0.492  1.00 98.86           C  
ATOM   4711  CB  PHE B 150      -1.781   7.124   2.280  1.00 98.86           C  
ATOM   4712  HB2 PHE B 150      -1.764   6.366   1.497  1.00 98.86           H  
ATOM   4713  HB3 PHE B 150      -2.804   7.491   2.356  1.00 98.86           H  
ATOM   4714  O   PHE B 150      -2.402   9.226   0.276  1.00 98.86           O  
ATOM   4715  CG  PHE B 150      -1.388   6.472   3.593  1.00 98.86           C  
ATOM   4716  CD1 PHE B 150      -0.514   5.369   3.596  1.00 98.86           C  
ATOM   4717  HD1 PHE B 150      -0.127   4.984   2.664  1.00 98.86           H  
ATOM   4718  CD2 PHE B 150      -1.877   6.980   4.813  1.00 98.86           C  
ATOM   4719  HD2 PHE B 150      -2.537   7.835   4.810  1.00 98.86           H  
ATOM   4720  CE1 PHE B 150      -0.129   4.777   4.812  1.00 98.86           C  
ATOM   4721  HE1 PHE B 150       0.550   3.937   4.813  1.00 98.86           H  
ATOM   4722  CE2 PHE B 150      -1.494   6.387   6.029  1.00 98.86           C  
ATOM   4723  HE2 PHE B 150      -1.865   6.776   6.966  1.00 98.86           H  
ATOM   4724  CZ  PHE B 150      -0.618   5.287   6.027  1.00 98.86           C  
ATOM   4725  HZ  PHE B 150      -0.314   4.835   6.959  1.00 98.86           H  
ATOM   4726  N   LEU B 151      -0.289   8.922  -0.433  1.00 98.84           N  
ATOM   4727  H   LEU B 151       0.630   8.565  -0.216  1.00 98.84           H  
ATOM   4728  CA  LEU B 151      -0.497   9.548  -1.741  1.00 98.84           C  
ATOM   4729  HA  LEU B 151      -1.558   9.759  -1.874  1.00 98.84           H  
ATOM   4730  C   LEU B 151      -0.106   8.620  -2.889  1.00 98.84           C  
ATOM   4731  CB  LEU B 151       0.255  10.890  -1.818  1.00 98.84           C  
ATOM   4732  HB2 LEU B 151       0.199  11.262  -2.841  1.00 98.84           H  
ATOM   4733  HB3 LEU B 151       1.305  10.710  -1.590  1.00 98.84           H  
ATOM   4734  O   LEU B 151       0.985   8.055  -2.913  1.00 98.84           O  
ATOM   4735  CG  LEU B 151      -0.289  11.980  -0.873  1.00 98.84           C  
ATOM   4736  HG  LEU B 151      -0.260  11.622   0.156  1.00 98.84           H  
ATOM   4737  CD1 LEU B 151       0.598  13.217  -0.974  1.00 98.84           C  
ATOM   4738 HD11 LEU B 151       1.633  12.954  -0.757  1.00 98.84           H  
ATOM   4739 HD12 LEU B 151       0.542  13.628  -1.982  1.00 98.84           H  
ATOM   4740 HD13 LEU B 151       0.268  13.970  -0.258  1.00 98.84           H  
ATOM   4741  CD2 LEU B 151      -1.721  12.410  -1.210  1.00 98.84           C  
ATOM   4742 HD21 LEU B 151      -1.786  12.716  -2.254  1.00 98.84           H  
ATOM   4743 HD22 LEU B 151      -2.414  11.590  -1.021  1.00 98.84           H  
ATOM   4744 HD23 LEU B 151      -2.009  13.249  -0.576  1.00 98.84           H  
ATOM   4745  N   GLY B 152      -1.002   8.510  -3.866  1.00 98.74           N  
ATOM   4746  H   GLY B 152      -1.902   8.950  -3.734  1.00 98.74           H  
ATOM   4747  CA  GLY B 152      -0.701   7.962  -5.177  1.00 98.74           C  
ATOM   4748  HA2 GLY B 152      -1.628   7.652  -5.660  1.00 98.74           H  
ATOM   4749  HA3 GLY B 152      -0.048   7.095  -5.068  1.00 98.74           H  
ATOM   4750  C   GLY B 152      -0.027   9.007  -6.060  1.00 98.74           C  
ATOM   4751  O   GLY B 152      -0.671   9.989  -6.429  1.00 98.74           O  
ATOM   4752  N   ALA B 153       1.237   8.794  -6.406  1.00 97.97           N  
ATOM   4753  H   ALA B 153       1.700   7.953  -6.092  1.00 97.97           H  
ATOM   4754  CA  ALA B 153       2.001   9.657  -7.304  1.00 97.97           C  
ATOM   4755  HA  ALA B 153       1.326  10.121  -8.024  1.00 97.97           H  
ATOM   4756  C   ALA B 153       3.028   8.824  -8.083  1.00 97.97           C  
ATOM   4757  CB  ALA B 153       2.682  10.769  -6.492  1.00 97.97           C  
ATOM   4758  HB1 ALA B 153       1.938  11.307  -5.904  1.00 97.97           H  
ATOM   4759  HB2 ALA B 153       3.172  11.471  -7.167  1.00 97.97           H  
ATOM   4760  HB3 ALA B 153       3.429  10.342  -5.824  1.00 97.97           H  
ATOM   4761  O   ALA B 153       3.429   7.752  -7.631  1.00 97.97           O  
ATOM   4762  N   ALA B 154       3.455   9.332  -9.234  1.00 94.28           N  
ATOM   4763  H   ALA B 154       3.144  10.255  -9.502  1.00 94.28           H  
ATOM   4764  CA  ALA B 154       4.499   8.741 -10.064  1.00 94.28           C  
ATOM   4765  HA  ALA B 154       5.049   7.995  -9.490  1.00 94.28           H  
ATOM   4766  C   ALA B 154       5.495   9.828 -10.491  1.00 94.28           C  
ATOM   4767  CB  ALA B 154       3.849   8.038 -11.263  1.00 94.28           C  
ATOM   4768  HB1 ALA B 154       4.618   7.575 -11.881  1.00 94.28           H  
ATOM   4769  HB2 ALA B 154       3.296   8.759 -11.865  1.00 94.28           H  
ATOM   4770  HB3 ALA B 154       3.173   7.259 -10.911  1.00 94.28           H  
ATOM   4771  O   ALA B 154       5.187  11.022 -10.423  1.00 94.28           O  
ATOM   4772  N   TYR B 155       6.683   9.417 -10.928  1.00 90.34           N  
ATOM   4773  H   TYR B 155       6.862   8.426 -11.004  1.00 90.34           H  
ATOM   4774  CA  TYR B 155       7.668  10.333 -11.495  1.00 90.34           C  
ATOM   4775  HA  TYR B 155       7.779  11.179 -10.817  1.00 90.34           H  
ATOM   4776  C   TYR B 155       7.189  10.872 -12.858  1.00 90.34           C  
ATOM   4777  CB  TYR B 155       9.018   9.614 -11.585  1.00 90.34           C  
ATOM   4778  HB2 TYR B 155       9.243   9.153 -10.624  1.00 90.34           H  
ATOM   4779  HB3 TYR B 155       8.959   8.822 -12.331  1.00 90.34           H  
ATOM   4780  O   TYR B 155       6.649  10.110 -13.657  1.00 90.34           O  
ATOM   4781  CG  TYR B 155      10.143  10.558 -11.929  1.00 90.34           C  
ATOM   4782  CD1 TYR B 155      10.665  10.591 -13.233  1.00 90.34           C  
ATOM   4783  HD1 TYR B 155      10.307   9.905 -13.987  1.00 90.34           H  
ATOM   4784  CD2 TYR B 155      10.629  11.442 -10.948  1.00 90.34           C  
ATOM   4785  HD2 TYR B 155      10.231  11.420  -9.944  1.00 90.34           H  
ATOM   4786  CE1 TYR B 155      11.669  11.519 -13.557  1.00 90.34           C  
ATOM   4787  HE1 TYR B 155      12.082  11.541 -14.554  1.00 90.34           H  
ATOM   4788  CE2 TYR B 155      11.629  12.373 -11.274  1.00 90.34           C  
ATOM   4789  HE2 TYR B 155      12.002  13.047 -10.517  1.00 90.34           H  
ATOM   4790  OH  TYR B 155      13.066  13.362 -12.914  1.00 90.34           O  
ATOM   4791  HH  TYR B 155      13.273  13.961 -12.193  1.00 90.34           H  
ATOM   4792  CZ  TYR B 155      12.142  12.426 -12.586  1.00 90.34           C  
ATOM   4793  N   GLN B 156       7.354  12.177 -13.100  1.00 85.71           N  
ATOM   4794  H   GLN B 156       7.786  12.736 -12.379  1.00 85.71           H  
ATOM   4795  CA  GLN B 156       6.792  12.899 -14.262  1.00 85.71           C  
ATOM   4796  HA  GLN B 156       6.411  12.180 -14.986  1.00 85.71           H  
ATOM   4797  C   GLN B 156       7.842  13.734 -15.030  1.00 85.71           C  
ATOM   4798  CB  GLN B 156       5.602  13.770 -13.794  1.00 85.71           C  
ATOM   4799  HB2 GLN B 156       5.923  14.354 -12.931  1.00 85.71           H  
ATOM   4800  HB3 GLN B 156       5.321  14.479 -14.572  1.00 85.71           H  
ATOM   4801  O   GLN B 156       7.477  14.620 -15.794  1.00 85.71           O  
ATOM   4802  CG  GLN B 156       4.344  12.971 -13.404  1.00 85.71           C  
ATOM   4803  HG2 GLN B 156       3.723  13.610 -12.776  1.00 85.71           H  
ATOM   4804  HG3 GLN B 156       4.624  12.104 -12.804  1.00 85.71           H  
ATOM   4805  CD  GLN B 156       3.464  12.511 -14.570  1.00 85.71           C  
ATOM   4806  NE2 GLN B 156       2.500  11.652 -14.308  1.00 85.71           N  
ATOM   4807 HE21 GLN B 156       2.418  11.262 -13.380  1.00 85.71           H  
ATOM   4808 HE22 GLN B 156       1.942  11.342 -15.091  1.00 85.71           H  
ATOM   4809  OE1 GLN B 156       3.574  12.926 -15.710  1.00 85.71           O  
ATOM   4810  N   GLY B 157       9.143  13.499 -14.810  1.00 83.04           N  
ATOM   4811  H   GLY B 157       9.396  12.736 -14.198  1.00 83.04           H  
ATOM   4812  CA  GLY B 157      10.224  14.109 -15.604  1.00 83.04           C  
ATOM   4813  HA2 GLY B 157      11.155  13.598 -15.358  1.00 83.04           H  
ATOM   4814  HA3 GLY B 157      10.023  13.946 -16.663  1.00 83.04           H  
ATOM   4815  C   GLY B 157      10.476  15.611 -15.405  1.00 83.04           C  
ATOM   4816  O   GLY B 157      11.195  16.222 -16.196  1.00 83.04           O  
ATOM   4817  N   TYR B 158       9.912  16.241 -14.367  1.00 88.84           N  
ATOM   4818  H   TYR B 158       9.327  15.714 -13.734  1.00 88.84           H  
ATOM   4819  CA  TYR B 158      10.071  17.685 -14.169  1.00 88.84           C  
ATOM   4820  HA  TYR B 158       9.703  18.169 -15.074  1.00 88.84           H  
ATOM   4821  C   TYR B 158      11.547  18.088 -14.008  1.00 88.84           C  
ATOM   4822  CB  TYR B 158       9.212  18.194 -13.002  1.00 88.84           C  
ATOM   4823  HB2 TYR B 158       9.538  17.706 -12.084  1.00 88.84           H  
ATOM   4824  HB3 TYR B 158       8.175  17.900 -13.165  1.00 88.84           H  
ATOM   4825  O   TYR B 158      12.258  17.608 -13.126  1.00 88.84           O  
ATOM   4826  CG  TYR B 158       9.269  19.706 -12.818  1.00 88.84           C  
ATOM   4827  CD1 TYR B 158      10.162  20.266 -11.885  1.00 88.84           C  
ATOM   4828  HD1 TYR B 158      10.812  19.621 -11.312  1.00 88.84           H  
ATOM   4829  CD2 TYR B 158       8.454  20.562 -13.587  1.00 88.84           C  
ATOM   4830  HD2 TYR B 158       7.766  20.146 -14.308  1.00 88.84           H  
ATOM   4831  CE1 TYR B 158      10.229  21.657 -11.700  1.00 88.84           C  
ATOM   4832  HE1 TYR B 158      10.915  22.063 -10.972  1.00 88.84           H  
ATOM   4833  CE2 TYR B 158       8.524  21.960 -13.416  1.00 88.84           C  
ATOM   4834  HE2 TYR B 158       7.906  22.616 -14.012  1.00 88.84           H  
ATOM   4835  OH  TYR B 158       9.470  23.856 -12.268  1.00 88.84           O  
ATOM   4836  HH  TYR B 158      10.192  24.063 -11.671  1.00 88.84           H  
ATOM   4837  CZ  TYR B 158       9.410  22.511 -12.465  1.00 88.84           C  
ATOM   4838  N   GLY B 159      11.990  19.008 -14.868  1.00 77.85           N  
ATOM   4839  H   GLY B 159      11.370  19.291 -15.614  1.00 77.85           H  
ATOM   4840  CA  GLY B 159      13.313  19.626 -14.799  1.00 77.85           C  
ATOM   4841  HA2 GLY B 159      13.282  20.570 -15.344  1.00 77.85           H  
ATOM   4842  HA3 GLY B 159      13.542  19.846 -13.756  1.00 77.85           H  
ATOM   4843  C   GLY B 159      14.479  18.808 -15.361  1.00 77.85           C  
ATOM   4844  O   GLY B 159      15.607  19.260 -15.203  1.00 77.85           O  
ATOM   4845  N   GLN B 160      14.255  17.658 -16.009  1.00 68.52           N  
ATOM   4846  H   GLN B 160      13.310  17.315 -16.104  1.00 68.52           H  
ATOM   4847  CA  GLN B 160      15.357  16.812 -16.500  1.00 68.52           C  
ATOM   4848  HA  GLN B 160      16.095  16.721 -15.703  1.00 68.52           H  
ATOM   4849  C   GLN B 160      16.112  17.426 -17.689  1.00 68.52           C  
ATOM   4850  CB  GLN B 160      14.851  15.404 -16.821  1.00 68.52           C  
ATOM   4851  HB2 GLN B 160      15.684  14.825 -17.221  1.00 68.52           H  
ATOM   4852  HB3 GLN B 160      14.062  15.444 -17.572  1.00 68.52           H  
ATOM   4853  O   GLN B 160      17.310  17.667 -17.582  1.00 68.52           O  
ATOM   4854  CG  GLN B 160      14.328  14.716 -15.556  1.00 68.52           C  
ATOM   4855  HG2 GLN B 160      13.356  15.123 -15.276  1.00 68.52           H  
ATOM   4856  HG3 GLN B 160      15.020  14.890 -14.731  1.00 68.52           H  
ATOM   4857  CD  GLN B 160      14.201  13.223 -15.775  1.00 68.52           C  
ATOM   4858  NE2 GLN B 160      15.212  12.465 -15.413  1.00 68.52           N  
ATOM   4859 HE21 GLN B 160      15.200  11.494 -15.689  1.00 68.52           H  
ATOM   4860 HE22 GLN B 160      16.071  12.887 -15.092  1.00 68.52           H  
ATOM   4861  OE1 GLN B 160      13.214  12.721 -16.289  1.00 68.52           O  
ATOM   4862  N   ASP B 161      15.409  17.796 -18.763  1.00 65.32           N  
ATOM   4863  H   ASP B 161      14.459  17.467 -18.858  1.00 65.32           H  
ATOM   4864  CA  ASP B 161      15.999  18.511 -19.913  1.00 65.32           C  
ATOM   4865  HA  ASP B 161      16.935  18.025 -20.186  1.00 65.32           H  
ATOM   4866  C   ASP B 161      16.313  19.993 -19.618  1.00 65.32           C  
ATOM   4867  CB  ASP B 161      15.046  18.431 -21.114  1.00 65.32           C  
ATOM   4868  HB2 ASP B 161      15.452  19.021 -21.936  1.00 65.32           H  
ATOM   4869  HB3 ASP B 161      14.087  18.867 -20.833  1.00 65.32           H  
ATOM   4870  O   ASP B 161      16.744  20.753 -20.492  1.00 65.32           O  
ATOM   4871  CG  ASP B 161      14.836  17.012 -21.632  1.00 65.32           C  
ATOM   4872  OD1 ASP B 161      15.837  16.271 -21.712  1.00 65.32           O  
ATOM   4873  OD2 ASP B 161      13.673  16.714 -21.969  1.00 65.32           O  
ATOM   4874  N   ALA B 162      16.047  20.462 -18.395  1.00 64.88           N  
ATOM   4875  H   ALA B 162      15.862  19.791 -17.663  1.00 64.88           H  
ATOM   4876  CA  ALA B 162      16.238  21.857 -18.047  1.00 64.88           C  
ATOM   4877  HA  ALA B 162      15.903  22.460 -18.891  1.00 64.88           H  
ATOM   4878  C   ALA B 162      17.721  22.159 -17.806  1.00 64.88           C  
ATOM   4879  CB  ALA B 162      15.363  22.228 -16.844  1.00 64.88           C  
ATOM   4880  HB1 ALA B 162      15.434  23.299 -16.656  1.00 64.88           H  
ATOM   4881  HB2 ALA B 162      14.325  21.965 -17.048  1.00 64.88           H  
ATOM   4882  HB3 ALA B 162      15.710  21.693 -15.960  1.00 64.88           H  
ATOM   4883  O   ALA B 162      18.399  21.493 -17.027  1.00 64.88           O  
ATOM   4884  N   VAL B 163      18.209  23.269 -18.367  1.00 61.01           N  
ATOM   4885  H   VAL B 163      17.636  23.755 -19.043  1.00 61.01           H  
ATOM   4886  CA  VAL B 163      19.443  23.899 -17.876  1.00 61.01           C  
ATOM   4887  HA  VAL B 163      20.189  23.120 -17.717  1.00 61.01           H  
ATOM   4888  C   VAL B 163      19.125  24.528 -16.521  1.00 61.01           C  
ATOM   4889  CB  VAL B 163      20.036  24.905 -18.878  1.00 61.01           C  
ATOM   4890  HB  VAL B 163      19.331  25.719 -19.045  1.00 61.01           H  
ATOM   4891  O   VAL B 163      18.741  25.698 -16.429  1.00 61.01           O  
ATOM   4892  CG1 VAL B 163      21.359  25.487 -18.357  1.00 61.01           C  
ATOM   4893 HG11 VAL B 163      21.776  26.176 -19.092  1.00 61.01           H  
ATOM   4894 HG12 VAL B 163      22.071  24.683 -18.171  1.00 61.01           H  
ATOM   4895 HG13 VAL B 163      21.193  26.032 -17.428  1.00 61.01           H  
ATOM   4896  CG2 VAL B 163      20.330  24.236 -20.227  1.00 61.01           C  
ATOM   4897 HG21 VAL B 163      21.007  23.393 -20.085  1.00 61.01           H  
ATOM   4898 HG22 VAL B 163      19.407  23.866 -20.674  1.00 61.01           H  
ATOM   4899 HG23 VAL B 163      20.783  24.953 -20.912  1.00 61.01           H  
ATOM   4900  N   VAL B 164      19.209  23.712 -15.472  1.00 64.01           N  
ATOM   4901  H   VAL B 164      19.400  22.738 -15.657  1.00 64.01           H  
ATOM   4902  CA  VAL B 164      18.881  24.107 -14.102  1.00 64.01           C  
ATOM   4903  HA  VAL B 164      17.834  24.408 -14.098  1.00 64.01           H  
ATOM   4904  C   VAL B 164      19.772  25.291 -13.698  1.00 64.01           C  
ATOM   4905  CB  VAL B 164      19.011  22.914 -13.137  1.00 64.01           C  
ATOM   4906  HB  VAL B 164      20.020  22.504 -13.190  1.00 64.01           H  
ATOM   4907  O   VAL B 164      20.987  25.233 -13.899  1.00 64.01           O  
ATOM   4908  CG1 VAL B 164      18.725  23.347 -11.693  1.00 64.01           C  
ATOM   4909 HG11 VAL B 164      17.734  23.794 -11.621  1.00 64.01           H  
ATOM   4910 HG12 VAL B 164      18.778  22.485 -11.027  1.00 64.01           H  
ATOM   4911 HG13 VAL B 164      19.488  24.053 -11.367  1.00 64.01           H  
ATOM   4912  CG2 VAL B 164      18.001  21.825 -13.532  1.00 64.01           C  
ATOM   4913 HG21 VAL B 164      18.204  21.456 -14.537  1.00 64.01           H  
ATOM   4914 HG22 VAL B 164      18.088  20.962 -12.872  1.00 64.01           H  
ATOM   4915 HG23 VAL B 164      16.981  22.207 -13.493  1.00 64.01           H  
ATOM   4916  N   PRO B 165      19.215  26.395 -13.156  1.00 68.35           N  
ATOM   4917  CA  PRO B 165      20.021  27.554 -12.789  1.00 68.35           C  
ATOM   4918  HA  PRO B 165      20.507  27.933 -13.688  1.00 68.35           H  
ATOM   4919  C   PRO B 165      21.071  27.159 -11.753  1.00 68.35           C  
ATOM   4920  CB  PRO B 165      19.040  28.603 -12.252  1.00 68.35           C  
ATOM   4921  HB2 PRO B 165      19.337  29.612 -12.538  1.00 68.35           H  
ATOM   4922  HB3 PRO B 165      18.950  28.529 -11.168  1.00 68.35           H  
ATOM   4923  O   PRO B 165      20.705  26.593 -10.727  1.00 68.35           O  
ATOM   4924  CG  PRO B 165      17.711  28.206 -12.891  1.00 68.35           C  
ATOM   4925  HG2 PRO B 165      17.652  28.619 -13.898  1.00 68.35           H  
ATOM   4926  HG3 PRO B 165      16.859  28.528 -12.293  1.00 68.35           H  
ATOM   4927  CD  PRO B 165      17.802  26.685 -12.971  1.00 68.35           C  
ATOM   4928  HD2 PRO B 165      17.459  26.241 -12.036  1.00 68.35           H  
ATOM   4929  HD3 PRO B 165      17.199  26.333 -13.808  1.00 68.35           H  
ATOM   4930  N   GLU B 166      22.337  27.501 -12.010  1.00 67.17           N  
ATOM   4931  H   GLU B 166      22.496  27.946 -12.902  1.00 67.17           H  
ATOM   4932  CA  GLU B 166      23.546  26.897 -11.413  1.00 67.17           C  
ATOM   4933  HA  GLU B 166      23.647  25.903 -11.850  1.00 67.17           H  
ATOM   4934  C   GLU B 166      23.517  26.748  -9.876  1.00 67.17           C  
ATOM   4935  CB  GLU B 166      24.738  27.773 -11.863  1.00 67.17           C  
ATOM   4936  HB2 GLU B 166      24.722  28.699 -11.287  1.00 67.17           H  
ATOM   4937  HB3 GLU B 166      24.591  28.037 -12.910  1.00 67.17           H
[truncated: 1,795,375 more chars]
