# Supplementary material for: Module-Based Polyketide Synthase Engineering for de Novo Polyketide Biosynthesis
Source: ACS Synth Biol. 2023 Oct 23;12(11):3148–55. doi: 10.1021/acssynbio.3c00282 (PMC10661043; doi:10.1021/acssynbio.3c00282)
Supplement: Supplementary file 2 — sb3c00282_si_002.zip [file sb3c00282_si_002.zip › Final_PKS_Structures/menzella_pdbs/pikM6_ACP_rifM5_KSAT_dimer.pdb]

ATOM      1  N   LEU A   1      20.649 -24.395   9.938  1.00 19.15           N  
ATOM      2  H   LEU A   1      21.440 -25.021   9.975  1.00 19.15           H  
ATOM      3  H2  LEU A   1      20.959 -23.524   9.530  1.00 19.15           H  
ATOM      4  H3  LEU A   1      19.930 -24.786   9.346  1.00 19.15           H  
ATOM      5  CA  LEU A   1      20.132 -24.144  11.306  1.00 19.15           C  
ATOM      6  HA  LEU A   1      20.954 -23.720  11.884  1.00 19.15           H  
ATOM      7  C   LEU A   1      19.793 -25.438  12.058  1.00 19.15           C  
ATOM      8  CB  LEU A   1      19.010 -23.087  11.317  1.00 19.15           C  
ATOM      9  HB2 LEU A   1      18.248 -23.362  10.588  1.00 19.15           H  
ATOM     10  HB3 LEU A   1      18.546 -23.059  12.302  1.00 19.15           H  
ATOM     11  O   LEU A   1      20.664 -25.919  12.772  1.00 19.15           O  
ATOM     12  CG  LEU A   1      19.559 -21.680  10.990  1.00 19.15           C  
ATOM     13  HG  LEU A   1      20.132 -21.733  10.065  1.00 19.15           H  
ATOM     14  CD1 LEU A   1      18.420 -20.694  10.777  1.00 19.15           C  
ATOM     15 HD11 LEU A   1      17.786 -21.003   9.946  1.00 19.15           H  
ATOM     16 HD12 LEU A   1      17.813 -20.616  11.678  1.00 19.15           H  
ATOM     17 HD13 LEU A   1      18.821 -19.705  10.555  1.00 19.15           H  
ATOM     18  CD2 LEU A   1      20.476 -21.171  12.103  1.00 19.15           C  
ATOM     19 HD21 LEU A   1      20.764 -20.141  11.892  1.00 19.15           H  
ATOM     20 HD22 LEU A   1      21.391 -21.759  12.184  1.00 19.15           H  
ATOM     21 HD23 LEU A   1      19.947 -21.174  13.056  1.00 19.15           H  
ATOM     22  N   LEU A   2      18.604 -26.041  11.885  1.00 22.54           N  
ATOM     23  H   LEU A   2      17.924 -25.589  11.290  1.00 22.54           H  
ATOM     24  CA  LEU A   2      18.056 -27.091  12.780  1.00 22.54           C  
ATOM     25  HA  LEU A   2      17.845 -26.617  13.738  1.00 22.54           H  
ATOM     26  C   LEU A   2      18.964 -28.292  13.132  1.00 22.54           C  
ATOM     27  CB  LEU A   2      16.724 -27.607  12.190  1.00 22.54           C  
ATOM     28  HB2 LEU A   2      16.580 -28.650  12.469  1.00 22.54           H  
ATOM     29  HB3 LEU A   2      16.775 -27.572  11.102  1.00 22.54           H  
ATOM     30  O   LEU A   2      18.830 -28.836  14.226  1.00 22.54           O  
ATOM     31  CG  LEU A   2      15.490 -26.821  12.675  1.00 22.54           C  
ATOM     32  HG  LEU A   2      15.688 -25.753  12.590  1.00 22.54           H  
ATOM     33  CD1 LEU A   2      14.281 -27.165  11.806  1.00 22.54           C  
ATOM     34 HD11 LEU A   2      14.477 -26.900  10.767  1.00 22.54           H  
ATOM     35 HD12 LEU A   2      13.416 -26.594  12.145  1.00 22.54           H  
ATOM     36 HD13 LEU A   2      14.054 -28.229  11.874  1.00 22.54           H  
ATOM     37  CD2 LEU A   2      15.139 -27.163  14.125  1.00 22.54           C  
ATOM     38 HD21 LEU A   2      15.950 -26.893  14.801  1.00 22.54           H  
ATOM     39 HD22 LEU A   2      14.258 -26.599  14.431  1.00 22.54           H  
ATOM     40 HD23 LEU A   2      14.930 -28.227  14.230  1.00 22.54           H  
ATOM     41  N   ALA A   3      19.911 -28.691  12.275  1.00 25.34           N  
ATOM     42  H   ALA A   3      19.988 -28.220  11.385  1.00 25.34           H  
ATOM     43  CA  ALA A   3      20.851 -29.781  12.571  1.00 25.34           C  
ATOM     44  HA  ALA A   3      20.286 -30.711  12.646  1.00 25.34           H  
ATOM     45  C   ALA A   3      21.606 -29.602  13.912  1.00 25.34           C  
ATOM     46  CB  ALA A   3      21.827 -29.904  11.394  1.00 25.34           C  
ATOM     47  HB1 ALA A   3      21.279 -30.093  10.470  1.00 25.34           H  
ATOM     48  HB2 ALA A   3      22.507 -30.737  11.571  1.00 25.34           H  
ATOM     49  HB3 ALA A   3      22.412 -28.991  11.289  1.00 25.34           H  
ATOM     50  O   ALA A   3      21.840 -30.579  14.624  1.00 25.34           O  
ATOM     51  N   MET A   4      21.919 -28.359  14.306  1.00 24.41           N  
ATOM     52  H   MET A   4      21.649 -27.587  13.714  1.00 24.41           H  
ATOM     53  CA  MET A   4      22.624 -28.055  15.563  1.00 24.41           C  
ATOM     54  HA  MET A   4      23.559 -28.614  15.589  1.00 24.41           H  
ATOM     55  C   MET A   4      21.825 -28.437  16.821  1.00 24.41           C  
ATOM     56  CB  MET A   4      22.954 -26.555  15.626  1.00 24.41           C  
ATOM     57  HB2 MET A   4      23.391 -26.335  16.600  1.00 24.41           H  
ATOM     58  HB3 MET A   4      22.033 -25.980  15.529  1.00 24.41           H  
ATOM     59  O   MET A   4      22.409 -28.897  17.804  1.00 24.41           O  
ATOM     60  CG  MET A   4      23.939 -26.105  14.544  1.00 24.41           C  
ATOM     61  HG2 MET A   4      23.529 -26.359  13.567  1.00 24.41           H  
ATOM     62  HG3 MET A   4      24.883 -26.636  14.666  1.00 24.41           H  
ATOM     63  SD  MET A   4      24.254 -24.321  14.558  1.00 24.41           S  
ATOM     64  CE  MET A   4      25.378 -24.170  15.978  1.00 24.41           C  
ATOM     65  HE1 MET A   4      26.268 -24.777  15.810  1.00 24.41           H  
ATOM     66  HE2 MET A   4      24.880 -24.496  16.891  1.00 24.41           H  
ATOM     67  HE3 MET A   4      25.680 -23.129  16.089  1.00 24.41           H  
ATOM     68  N   GLY A   5      20.492 -28.299  16.797  1.00 27.72           N  
ATOM     69  H   GLY A   5      20.050 -28.010  15.937  1.00 27.72           H  
ATOM     70  CA  GLY A   5      19.621 -28.535  17.961  1.00 27.72           C  
ATOM     71  HA2 GLY A   5      19.953 -27.915  18.793  1.00 27.72           H  
ATOM     72  HA3 GLY A   5      18.604 -28.240  17.704  1.00 27.72           H  
ATOM     73  C   GLY A   5      19.586 -29.995  18.434  1.00 27.72           C  
ATOM     74  O   GLY A   5      19.130 -30.289  19.544  1.00 27.72           O  
ATOM     75  N   ARG A   6      20.085 -30.933  17.616  1.00 33.52           N  
ATOM     76  H   ARG A   6      20.423 -30.628  16.714  1.00 33.52           H  
ATOM     77  CA  ARG A   6      20.189 -32.357  17.967  1.00 33.52           C  
ATOM     78  HA  ARG A   6      19.436 -32.569  18.727  1.00 33.52           H  
ATOM     79  C   ARG A   6      21.528 -32.715  18.620  1.00 33.52           C  
ATOM     80  CB  ARG A   6      19.863 -33.204  16.727  1.00 33.52           C  
ATOM     81  HB2 ARG A   6      20.760 -33.348  16.124  1.00 33.52           H  
ATOM     82  HB3 ARG A   6      19.129 -32.672  16.123  1.00 33.52           H  
ATOM     83  O   ARG A   6      21.539 -33.538  19.530  1.00 33.52           O  
ATOM     84  CG  ARG A   6      19.259 -34.562  17.116  1.00 33.52           C  
ATOM     85  HG2 ARG A   6      20.010 -35.173  17.616  1.00 33.52           H  
ATOM     86  HG3 ARG A   6      18.425 -34.394  17.798  1.00 33.52           H  
ATOM     87  CD  ARG A   6      18.735 -35.292  15.874  1.00 33.52           C  
ATOM     88  HD2 ARG A   6      18.115 -34.600  15.304  1.00 33.52           H  
ATOM     89  HD3 ARG A   6      19.582 -35.592  15.257  1.00 33.52           H  
ATOM     90  NE  ARG A   6      17.931 -36.476  16.235  1.00 33.52           N  
ATOM     91  HE  ARG A   6      17.968 -36.770  17.201  1.00 33.52           H  
ATOM     92  NH1 ARG A   6      17.064 -36.901  14.149  1.00 33.52           N  
ATOM     93 HH11 ARG A   6      17.616 -36.145  13.771  1.00 33.52           H  
ATOM     94 HH12 ARG A   6      16.473 -37.448  13.538  1.00 33.52           H  
ATOM     95  NH2 ARG A   6      16.455 -38.176  15.872  1.00 33.52           N  
ATOM     96 HH21 ARG A   6      15.870 -38.705  15.242  1.00 33.52           H  
ATOM     97 HH22 ARG A   6      16.493 -38.425  16.850  1.00 33.52           H  
ATOM     98  CZ  ARG A   6      17.157 -37.175  15.420  1.00 33.52           C  
ATOM     99  N   TYR A   7      22.622 -32.056  18.224  1.00 30.54           N  
ATOM    100  H   TYR A   7      22.531 -31.371  17.488  1.00 30.54           H  
ATOM    101  CA  TYR A   7      23.935 -32.211  18.866  1.00 30.54           C  
ATOM    102  HA  TYR A   7      24.169 -33.272  18.951  1.00 30.54           H  
ATOM    103  C   TYR A   7      23.951 -31.635  20.291  1.00 30.54           C  
ATOM    104  CB  TYR A   7      25.023 -31.549  18.003  1.00 30.54           C  
ATOM    105  HB2 TYR A   7      25.898 -31.374  18.628  1.00 30.54           H  
ATOM    106  HB3 TYR A   7      24.679 -30.572  17.661  1.00 30.54           H  
ATOM    107  O   TYR A   7      24.443 -32.290  21.209  1.00 30.54           O  
ATOM    108  CG  TYR A   7      25.477 -32.375  16.813  1.00 30.54           C  
ATOM    109  CD1 TYR A   7      26.470 -33.360  16.993  1.00 30.54           C  
ATOM    110  HD1 TYR A   7      26.893 -33.528  17.972  1.00 30.54           H  
ATOM    111  CD2 TYR A   7      24.942 -32.144  15.530  1.00 30.54           C  
ATOM    112  HD2 TYR A   7      24.191 -31.383  15.382  1.00 30.54           H  
ATOM    113  CE1 TYR A   7      26.938 -34.106  15.894  1.00 30.54           C  
ATOM    114  HE1 TYR A   7      27.712 -34.846  16.032  1.00 30.54           H  
ATOM    115  CE2 TYR A   7      25.404 -32.894  14.430  1.00 30.54           C  
ATOM    116  HE2 TYR A   7      25.013 -32.719  13.439  1.00 30.54           H  
ATOM    117  OH  TYR A   7      26.852 -34.578  13.538  1.00 30.54           O  
ATOM    118  HH  TYR A   7      27.591 -35.151  13.759  1.00 30.54           H  
ATOM    119  CZ  TYR A   7      26.406 -33.871  14.608  1.00 30.54           C  
ATOM    120  N   ALA A   8      23.360 -30.452  20.501  1.00 30.65           N  
ATOM    121  H   ALA A   8      23.000 -29.948  19.703  1.00 30.65           H  
ATOM    122  CA  ALA A   8      23.382 -29.762  21.796  1.00 30.65           C  
ATOM    123  HA  ALA A   8      24.418 -29.544  22.055  1.00 30.65           H  
ATOM    124  C   ALA A   8      22.801 -30.611  22.947  1.00 30.65           C  
ATOM    125  CB  ALA A   8      22.641 -28.427  21.637  1.00 30.65           C  
ATOM    126  HB1 ALA A   8      23.127 -27.823  20.871  1.00 30.65           H  
ATOM    127  HB2 ALA A   8      22.668 -27.881  22.580  1.00 30.65           H  
ATOM    128  HB3 ALA A   8      21.602 -28.595  21.357  1.00 30.65           H  
ATOM    129  O   ALA A   8      23.476 -30.852  23.950  1.00 30.65           O  
ATOM    130  N   ARG A   9      21.584 -31.151  22.775  1.00 32.50           N  
ATOM    131  H   ARG A   9      21.082 -30.910  21.932  1.00 32.50           H  
ATOM    132  CA  ARG A   9      20.915 -31.989  23.793  1.00 32.50           C  
ATOM    133  HA  ARG A   9      20.940 -31.457  24.744  1.00 32.50           H  
ATOM    134  C   ARG A   9      21.622 -33.317  24.081  1.00 32.50           C  
ATOM    135  CB  ARG A   9      19.445 -32.231  23.407  1.00 32.50           C  
ATOM    136  HB2 ARG A   9      19.078 -33.116  23.928  1.00 32.50           H  
ATOM    137  HB3 ARG A   9      19.377 -32.417  22.335  1.00 32.50           H  
ATOM    138  O   ARG A   9      21.426 -33.865  25.160  1.00 32.50           O  
ATOM    139  CG  ARG A   9      18.553 -31.046  23.816  1.00 32.50           C  
ATOM    140  HG2 ARG A   9      18.929 -30.127  23.366  1.00 32.50           H  
ATOM    141  HG3 ARG A   9      18.592 -30.933  24.899  1.00 32.50           H  
ATOM    142  CD  ARG A   9      17.089 -31.249  23.402  1.00 32.50           C  
ATOM    143  HD2 ARG A   9      16.731 -32.208  23.777  1.00 32.50           H  
ATOM    144  HD3 ARG A   9      16.501 -30.456  23.862  1.00 32.50           H  
ATOM    145  NE  ARG A   9      16.955 -31.191  21.935  1.00 32.50           N  
ATOM    146  HE  ARG A   9      17.751 -31.499  21.395  1.00 32.50           H  
ATOM    147  NH1 ARG A   9      14.996 -29.965  21.741  1.00 32.50           N  
ATOM    148 HH11 ARG A   9      14.563 -29.271  21.149  1.00 32.50           H  
ATOM    149 HH12 ARG A   9      14.866 -29.907  22.741  1.00 32.50           H  
ATOM    150  NH2 ARG A   9      16.261 -30.339  19.975  1.00 32.50           N  
ATOM    151 HH21 ARG A   9      17.209 -30.412  19.636  1.00 32.50           H  
ATOM    152 HH22 ARG A   9      15.673 -29.630  19.560  1.00 32.50           H  
ATOM    153  CZ  ARG A   9      16.059 -30.519  21.241  1.00 32.50           C  
ATOM    154  N   PHE A  10      22.441 -33.831  23.161  1.00 38.74           N  
ATOM    155  H   PHE A  10      22.595 -33.321  22.302  1.00 38.74           H  
ATOM    156  CA  PHE A  10      23.245 -35.030  23.416  1.00 38.74           C  
ATOM    157  HA  PHE A  10      22.620 -35.779  23.902  1.00 38.74           H  
ATOM    158  C   PHE A  10      24.413 -34.737  24.373  1.00 38.74           C  
ATOM    159  CB  PHE A  10      23.730 -35.610  22.079  1.00 38.74           C  
ATOM    160  HB2 PHE A  10      24.381 -34.888  21.587  1.00 38.74           H  
ATOM    161  HB3 PHE A  10      22.868 -35.767  21.430  1.00 38.74           H  
ATOM    162  O   PHE A  10      24.695 -35.536  25.262  1.00 38.74           O  
ATOM    163  CG  PHE A  10      24.474 -36.925  22.216  1.00 38.74           C  
ATOM    164  CD1 PHE A  10      25.882 -36.941  22.265  1.00 38.74           C  
ATOM    165  HD1 PHE A  10      26.437 -36.017  22.201  1.00 38.74           H  
ATOM    166  CD2 PHE A  10      23.759 -38.135  22.314  1.00 38.74           C  
ATOM    167  HD2 PHE A  10      22.680 -38.127  22.286  1.00 38.74           H  
ATOM    168  CE1 PHE A  10      26.569 -38.160  22.408  1.00 38.74           C  
ATOM    169  HE1 PHE A  10      27.649 -38.168  22.447  1.00 38.74           H  
ATOM    170  CE2 PHE A  10      24.448 -39.354  22.455  1.00 38.74           C  
ATOM    171  HE2 PHE A  10      23.899 -40.280  22.531  1.00 38.74           H  
ATOM    172  CZ  PHE A  10      25.853 -39.366  22.502  1.00 38.74           C  
ATOM    173  HZ  PHE A  10      26.383 -40.300  22.611  1.00 38.74           H  
ATOM    174  N   LEU A  11      25.061 -33.576  24.226  1.00 36.09           N  
ATOM    175  H   LEU A  11      24.760 -32.951  23.492  1.00 36.09           H  
ATOM    176  CA  LEU A  11      26.229 -33.184  25.025  1.00 36.09           C  
ATOM    177  HA  LEU A  11      26.830 -34.070  25.229  1.00 36.09           H  
ATOM    178  C   LEU A  11      25.868 -32.600  26.400  1.00 36.09           C  
ATOM    179  CB  LEU A  11      27.073 -32.186  24.212  1.00 36.09           C  
ATOM    180  HB2 LEU A  11      27.874 -31.809  24.848  1.00 36.09           H  
ATOM    181  HB3 LEU A  11      26.440 -31.340  23.943  1.00 36.09           H  
ATOM    182  O   LEU A  11      26.612 -32.801  27.356  1.00 36.09           O  
ATOM    183  CG  LEU A  11      27.701 -32.769  22.932  1.00 36.09           C  
ATOM    184  HG  LEU A  11      26.924 -33.199  22.301  1.00 36.09           H  
ATOM    185  CD1 LEU A  11      28.387 -31.651  22.148  1.00 36.09           C  
ATOM    186 HD11 LEU A  11      28.814 -32.051  21.229  1.00 36.09           H  
ATOM    187 HD12 LEU A  11      29.180 -31.203  22.746  1.00 36.09           H  
ATOM    188 HD13 LEU A  11      27.657 -30.885  21.887  1.00 36.09           H  
ATOM    189  CD2 LEU A  11      28.743 -33.850  23.234  1.00 36.09           C  
ATOM    190 HD21 LEU A  11      29.511 -33.453  23.899  1.00 36.09           H  
ATOM    191 HD22 LEU A  11      29.210 -34.179  22.306  1.00 36.09           H  
ATOM    192 HD23 LEU A  11      28.268 -34.712  23.702  1.00 36.09           H  
ATOM    193  N   ALA A  12      24.730 -31.908  26.517  1.00 35.37           N  
ATOM    194  H   ALA A  12      24.202 -31.715  25.678  1.00 35.37           H  
ATOM    195  CA  ALA A  12      24.265 -31.305  27.773  1.00 35.37           C  
ATOM    196  HA  ALA A  12      25.121 -30.853  28.273  1.00 35.37           H  
ATOM    197  C   ALA A  12      23.652 -32.311  28.775  1.00 35.37           C  
ATOM    198  CB  ALA A  12      23.279 -30.185  27.417  1.00 35.37           C  
ATOM    199  HB1 ALA A  12      22.399 -30.602  26.928  1.00 35.37           H  
ATOM    200  HB2 ALA A  12      23.756 -29.468  26.749  1.00 35.37           H  
ATOM    201  HB3 ALA A  12      22.968 -29.666  28.324  1.00 35.37           H  
ATOM    202  O   ALA A  12      23.253 -31.928  29.876  1.00 35.37           O  
ATOM    203  N   GLY A  13      23.541 -33.590  28.399  1.00 35.59           N  
ATOM    204  H   GLY A  13      23.917 -33.852  27.499  1.00 35.59           H  
ATOM    205  CA  GLY A  13      22.986 -34.640  29.253  1.00 35.59           C  
ATOM    206  HA2 GLY A  13      21.997 -34.325  29.584  1.00 35.59           H  
ATOM    207  HA3 GLY A  13      22.880 -35.553  28.667  1.00 35.59           H  
ATOM    208  C   GLY A  13      23.845 -34.953  30.490  1.00 35.59           C  
ATOM    209  O   GLY A  13      24.965 -34.456  30.636  1.00 35.59           O  
ATOM    210  N   PRO A  14      23.353 -35.813  31.403  1.00 43.87           N  
ATOM    211  CA  PRO A  14      24.145 -36.270  32.538  1.00 43.87           C  
ATOM    212  HA  PRO A  14      24.340 -35.422  33.195  1.00 43.87           H  
ATOM    213  C   PRO A  14      25.462 -36.879  32.052  1.00 43.87           C  
ATOM    214  CB  PRO A  14      23.281 -37.308  33.269  1.00 43.87           C  
ATOM    215  HB2 PRO A  14      23.394 -37.232  34.351  1.00 43.87           H  
ATOM    216  HB3 PRO A  14      23.524 -38.316  32.934  1.00 43.87           H  
ATOM    217  O   PRO A  14      25.442 -37.799  31.231  1.00 43.87           O  
ATOM    218  CG  PRO A  14      21.857 -36.967  32.828  1.00 43.87           C  
ATOM    219  HG2 PRO A  14      21.203 -37.838  32.858  1.00 43.87           H  
ATOM    220  HG3 PRO A  14      21.462 -36.167  33.453  1.00 43.87           H  
ATOM    221  CD  PRO A  14      22.048 -36.452  31.402  1.00 43.87           C  
ATOM    222  HD2 PRO A  14      21.254 -35.749  31.149  1.00 43.87           H  
ATOM    223  HD3 PRO A  14      22.055 -37.287  30.701  1.00 43.87           H  
ATOM    224  N   ARG A  15      26.599 -36.410  32.591  1.00 47.87           N  
ATOM    225  H   ARG A  15      26.541 -35.599  33.190  1.00 47.87           H  
ATOM    226  CA  ARG A  15      27.892 -37.084  32.395  1.00 47.87           C  
ATOM    227  HA  ARG A  15      28.194 -36.948  31.357  1.00 47.87           H  
ATOM    228  C   ARG A  15      27.689 -38.577  32.682  1.00 47.87           C  
ATOM    229  CB  ARG A  15      28.973 -36.533  33.338  1.00 47.87           C  
ATOM    230  HB2 ARG A  15      28.547 -36.376  34.329  1.00 47.87           H  
ATOM    231  HB3 ARG A  15      29.757 -37.285  33.427  1.00 47.87           H  
ATOM    232  O   ARG A  15      27.205 -38.892  33.775  1.00 47.87           O  
ATOM    233  CG  ARG A  15      29.623 -35.236  32.838  1.00 47.87           C  
ATOM    234  HG2 ARG A  15      30.082 -35.426  31.867  1.00 47.87           H  
ATOM    235  HG3 ARG A  15      28.872 -34.454  32.732  1.00 47.87           H  
ATOM    236  CD  ARG A  15      30.701 -34.795  33.839  1.00 47.87           C  
ATOM    237  HD2 ARG A  15      31.246 -35.686  34.151  1.00 47.87           H  
ATOM    238  HD3 ARG A  15      30.217 -34.366  34.716  1.00 47.87           H  
ATOM    239  NE  ARG A  15      31.641 -33.812  33.258  1.00 47.87           N  
ATOM    240  HE  ARG A  15      31.265 -33.145  32.599  1.00 47.87           H  
ATOM    241  NH1 ARG A  15      33.540 -34.628  34.242  1.00 47.87           N  
ATOM    242 HH11 ARG A  15      34.508 -34.858  34.068  1.00 47.87           H  
ATOM    243 HH12 ARG A  15      32.990 -35.291  34.769  1.00 47.87           H  
ATOM    244  NH2 ARG A  15      33.741 -33.061  32.706  1.00 47.87           N  
ATOM    245 HH21 ARG A  15      34.732 -33.244  32.769  1.00 47.87           H  
ATOM    246 HH22 ARG A  15      33.383 -32.453  31.983  1.00 47.87           H  
ATOM    247  CZ  ARG A  15      32.957 -33.826  33.406  1.00 47.87           C  
ATOM    248  N   PRO A  16      28.016 -39.487  31.746  1.00 48.10           N  
ATOM    249  CA  PRO A  16      27.795 -40.904  31.970  1.00 48.10           C  
ATOM    250  HA  PRO A  16      26.725 -41.075  32.087  1.00 48.10           H  
ATOM    251  C   PRO A  16      28.507 -41.355  33.247  1.00 48.10           C  
ATOM    252  CB  PRO A  16      28.275 -41.630  30.708  1.00 48.10           C  
ATOM    253  HB2 PRO A  16      28.835 -42.536  30.939  1.00 48.10           H  
ATOM    254  HB3 PRO A  16      27.415 -41.866  30.081  1.00 48.10           H  
ATOM    255  O   PRO A  16      29.577 -40.860  33.605  1.00 48.10           O  
ATOM    256  CG  PRO A  16      29.151 -40.603  29.994  1.00 48.10           C  
ATOM    257  HG2 PRO A  16      30.179 -40.695  30.342  1.00 48.10           H  
ATOM    258  HG3 PRO A  16      29.085 -40.725  28.913  1.00 48.10           H  
ATOM    259  CD  PRO A  16      28.587 -39.255  30.430  1.00 48.10           C  
ATOM    260  HD2 PRO A  16      27.799 -38.941  29.745  1.00 48.10           H  
ATOM    261  HD3 PRO A  16      29.386 -38.515  30.458  1.00 48.10           H  
ATOM    262  N   GLY A  17      27.887 -42.289  33.966  1.00 55.27           N  
ATOM    263  H   GLY A  17      27.008 -42.650  33.625  1.00 55.27           H  
ATOM    264  CA  GLY A  17      28.546 -42.964  35.078  1.00 55.27           C  
ATOM    265  HA2 GLY A  17      27.810 -43.526  35.653  1.00 55.27           H  
ATOM    266  HA3 GLY A  17      29.014 -42.226  35.729  1.00 55.27           H  
ATOM    267  C   GLY A  17      29.614 -43.932  34.569  1.00 55.27           C  
ATOM    268  O   GLY A  17      29.674 -44.236  33.378  1.00 55.27           O  
ATOM    269  N   ARG A  18      30.421 -44.484  35.485  1.00 57.25           N  
ATOM    270  H   ARG A  18      30.302 -44.199  36.447  1.00 57.25           H  
ATOM    271  CA  ARG A  18      31.267 -45.651  35.186  1.00 57.25           C  
ATOM    272  HA  ARG A  18      32.030 -45.369  34.461  1.00 57.25           H  
ATOM    273  C   ARG A  18      30.410 -46.743  34.538  1.00 57.25           C  
ATOM    274  CB  ARG A  18      31.925 -46.200  36.468  1.00 57.25           C  
ATOM    275  HB2 ARG A  18      31.374 -45.869  37.348  1.00 57.25           H  
ATOM    276  HB3 ARG A  18      31.890 -47.290  36.448  1.00 57.25           H  
ATOM    277  O   ARG A  18      29.577 -47.342  35.216  1.00 57.25           O  
ATOM    278  CG  ARG A  18      33.396 -45.797  36.587  1.00 57.25           C  
ATOM    279  HG2 ARG A  18      33.481 -44.712  36.652  1.00 57.25           H  
ATOM    280  HG3 ARG A  18      33.921 -46.156  35.702  1.00 57.25           H  
ATOM    281  CD  ARG A  18      34.018 -46.445  37.829  1.00 57.25           C  
ATOM    282  HD2 ARG A  18      33.509 -46.070  38.716  1.00 57.25           H  
ATOM    283  HD3 ARG A  18      33.861 -47.521  37.761  1.00 57.25           H  
ATOM    284  NE  ARG A  18      35.462 -46.155  37.929  1.00 57.25           N  
ATOM    285  HE  ARG A  18      35.792 -45.340  37.432  1.00 57.25           H  
ATOM    286  NH1 ARG A  18      36.041 -47.926  39.274  1.00 57.25           N  
ATOM    287 HH11 ARG A  18      36.751 -48.500  39.707  1.00 57.25           H  
ATOM    288 HH12 ARG A  18      35.071 -48.207  39.296  1.00 57.25           H  
ATOM    289  NH2 ARG A  18      37.629 -46.562  38.504  1.00 57.25           N  
ATOM    290 HH21 ARG A  18      37.924 -45.760  37.965  1.00 57.25           H  
ATOM    291 HH22 ARG A  18      38.323 -47.135  38.962  1.00 57.25           H  
ATOM    292  CZ  ARG A  18      36.366 -46.878  38.568  1.00 57.25           C  
ATOM    293  N   SER A  19      30.634 -46.988  33.251  1.00 58.21           N  
ATOM    294  H   SER A  19      31.261 -46.382  32.742  1.00 58.21           H  
ATOM    295  CA  SER A  19      30.040 -48.120  32.547  1.00 58.21           C  
ATOM    296  HA  SER A  19      28.954 -48.040  32.599  1.00 58.21           H  
ATOM    297  C   SER A  19      30.474 -49.427  33.215  1.00 58.21           C  
ATOM    298  CB  SER A  19      30.455 -48.086  31.077  1.00 58.21           C  
ATOM    299  HB2 SER A  19      31.543 -48.100  31.015  1.00 58.21           H  
ATOM    300  HB3 SER A  19      30.080 -47.175  30.612  1.00 58.21           H  
ATOM    301  O   SER A  19      31.613 -49.552  33.672  1.00 58.21           O  
ATOM    302  OG  SER A  19      29.940 -49.206  30.399  1.00 58.21           O  
ATOM    303  HG  SER A  19      30.703 -49.720  30.124  1.00 58.21           H  
ATOM    304  N   SER A  20      29.556 -50.390  33.296  1.00 63.17           N  
ATOM    305  H   SER A  20      28.637 -50.221  32.911  1.00 63.17           H  
ATOM    306  CA  SER A  20      29.859 -51.766  33.701  1.00 63.17           C  
ATOM    307  HA  SER A  20      30.579 -51.754  34.520  1.00 63.17           H  
ATOM    308  C   SER A  20      30.480 -52.572  32.560  1.00 63.17           C  
ATOM    309  CB  SER A  20      28.585 -52.459  34.187  1.00 63.17           C  
ATOM    310  HB2 SER A  20      28.787 -53.517  34.349  1.00 63.17           H  
ATOM    311  HB3 SER A  20      28.270 -52.011  35.130  1.00 63.17           H  
ATOM    312  O   SER A  20      31.271 -53.475  32.817  1.00 63.17           O  
ATOM    313  OG  SER A  20      27.548 -52.304  33.233  1.00 63.17           O  
ATOM    314  HG  SER A  20      26.895 -52.996  33.359  1.00 63.17           H  
ATOM    315  N   ALA A  21      30.157 -52.229  31.311  1.00 64.68           N  
ATOM    316  H   ALA A  21      29.501 -51.472  31.178  1.00 64.68           H  
ATOM    317  CA  ALA A  21      30.919 -52.663  30.151  1.00 64.68           C  
ATOM    318  HA  ALA A  21      31.140 -53.724  30.262  1.00 64.68           H  
ATOM    319  C   ALA A  21      32.234 -51.863  30.062  1.00 64.68           C  
ATOM    320  CB  ALA A  21      30.064 -52.480  28.890  1.00 64.68           C  
ATOM    321  HB1 ALA A  21      29.146 -53.062  28.975  1.00 64.68           H  
ATOM    322  HB2 ALA A  21      29.814 -51.429  28.748  1.00 64.68           H  
ATOM    323  HB3 ALA A  21      30.621 -52.825  28.018  1.00 64.68           H  
ATOM    324  O   ALA A  21      32.230 -50.668  30.390  1.00 64.68           O  
ATOM    325  N   PRO A  22      33.332 -52.463  29.571  1.00 70.05           N  
ATOM    326  CA  PRO A  22      34.488 -51.714  29.087  1.00 70.05           C  
ATOM    327  HA  PRO A  22      35.025 -51.306  29.943  1.00 70.05           H  
ATOM    328  C   PRO A  22      34.060 -50.571  28.149  1.00 70.05           C  
ATOM    329  CB  PRO A  22      35.363 -52.759  28.380  1.00 70.05           C  
ATOM    330  HB2 PRO A  22      35.060 -52.858  27.338  1.00 70.05           H  
ATOM    331  HB3 PRO A  22      36.425 -52.525  28.456  1.00 70.05           H  
ATOM    332  O   PRO A  22      33.050 -50.674  27.455  1.00 70.05           O  
ATOM    333  CG  PRO A  22      35.015 -54.063  29.094  1.00 70.05           C  
ATOM    334  HG2 PRO A  22      35.226 -54.935  28.475  1.00 70.05           H  
ATOM    335  HG3 PRO A  22      35.547 -54.122  30.043  1.00 70.05           H  
ATOM    336  CD  PRO A  22      33.519 -53.888  29.342  1.00 70.05           C  
ATOM    337  HD2 PRO A  22      33.216 -54.476  30.209  1.00 70.05           H  
ATOM    338  HD3 PRO A  22      32.959 -54.192  28.458  1.00 70.05           H  
ATOM    339  N   VAL A  23      34.820 -49.475  28.125  1.00 75.02           N  
ATOM    340  H   VAL A  23      35.655 -49.449  28.694  1.00 75.02           H  
ATOM    341  CA  VAL A  23      34.572 -48.329  27.233  1.00 75.02           C  
ATOM    342  HA  VAL A  23      33.674 -48.510  26.641  1.00 75.02           H  
ATOM    343  C   VAL A  23      35.744 -48.187  26.275  1.00 75.02           C  
ATOM    344  CB  VAL A  23      34.359 -47.019  28.020  1.00 75.02           C  
ATOM    345  HB  VAL A  23      35.264 -46.786  28.580  1.00 75.02           H  
ATOM    346  O   VAL A  23      36.888 -48.204  26.723  1.00 75.02           O  
ATOM    347  CG1 VAL A  23      34.051 -45.841  27.087  1.00 75.02           C  
ATOM    348 HG11 VAL A  23      33.835 -44.945  27.669  1.00 75.02           H  
ATOM    349 HG12 VAL A  23      34.908 -45.622  26.451  1.00 75.02           H  
ATOM    350 HG13 VAL A  23      33.190 -46.070  26.458  1.00 75.02           H  
ATOM    351  CG2 VAL A  23      33.201 -47.142  29.018  1.00 75.02           C  
ATOM    352 HG21 VAL A  23      32.289 -47.426  28.494  1.00 75.02           H  
ATOM    353 HG22 VAL A  23      33.051 -46.194  29.533  1.00 75.02           H  
ATOM    354 HG23 VAL A  23      33.441 -47.903  29.760  1.00 75.02           H  
ATOM    355  N   LEU A  24      35.466 -47.998  24.987  1.00 78.44           N  
ATOM    356  H   LEU A  24      34.502 -48.007  24.687  1.00 78.44           H  
ATOM    357  CA  LEU A  24      36.457 -47.580  24.002  1.00 78.44           C  
ATOM    358  HA  LEU A  24      37.455 -47.709  24.419  1.00 78.44           H  
ATOM    359  C   LEU A  24      36.252 -46.101  23.670  1.00 78.44           C  
ATOM    360  CB  LEU A  24      36.346 -48.471  22.757  1.00 78.44           C  
ATOM    361  HB2 LEU A  24      35.351 -48.349  22.330  1.00 78.44           H  
ATOM    362  HB3 LEU A  24      36.456 -49.512  23.063  1.00 78.44           H  
ATOM    363  O   LEU A  24      35.147 -45.685  23.330  1.00 78.44           O  
ATOM    364  CG  LEU A  24      37.392 -48.164  21.671  1.00 78.44           C  
ATOM    365  HG  LEU A  24      37.299 -47.125  21.355  1.00 78.44           H  
ATOM    366  CD1 LEU A  24      38.828 -48.415  22.131  1.00 78.44           C  
ATOM    367 HD11 LEU A  24      39.506 -48.315  21.283  1.00 78.44           H  
ATOM    368 HD12 LEU A  24      39.117 -47.676  22.879  1.00 78.44           H  
ATOM    369 HD13 LEU A  24      38.919 -49.419  22.544  1.00 78.44           H  
ATOM    370  CD2 LEU A  24      37.124 -49.057  20.470  1.00 78.44           C  
ATOM    371 HD21 LEU A  24      37.812 -48.803  19.663  1.00 78.44           H  
ATOM    372 HD22 LEU A  24      37.261 -50.104  20.744  1.00 78.44           H  
ATOM    373 HD23 LEU A  24      36.100 -48.909  20.128  1.00 78.44           H  
ATOM    374  N   LEU A  25      37.328 -45.325  23.747  1.00 76.33           N  
ATOM    375  H   LEU A  25      38.191 -45.743  24.063  1.00 76.33           H  
ATOM    376  CA  LEU A  25      37.399 -43.954  23.259  1.00 76.33           C  
ATOM    377  HA  LEU A  25      36.396 -43.585  23.046  1.00 76.33           H  
ATOM    378  C   LEU A  25      38.215 -43.949  21.963  1.00 76.33           C  
ATOM    379  CB  LEU A  25      38.027 -43.082  24.360  1.00 76.33           C  
ATOM    380  HB2 LEU A  25      37.439 -43.177  25.272  1.00 76.33           H  
ATOM    381  HB3 LEU A  25      39.029 -43.462  24.559  1.00 76.33           H  
ATOM    382  O   LEU A  25      39.435 -44.111  22.006  1.00 76.33           O  
ATOM    383  CG  LEU A  25      38.148 -41.593  23.993  1.00 76.33           C  
ATOM    384  HG  LEU A  25      38.675 -41.494  23.045  1.00 76.33           H  
ATOM    385  CD1 LEU A  25      36.785 -40.913  23.863  1.00 76.33           C  
ATOM    386 HD11 LEU A  25      36.921 -39.846  23.683  1.00 76.33           H  
ATOM    387 HD12 LEU A  25      36.203 -41.054  24.774  1.00 76.33           H  
ATOM    388 HD13 LEU A  25      36.239 -41.329  23.016  1.00 76.33           H  
ATOM    389  CD2 LEU A  25      38.964 -40.875  25.067  1.00 76.33           C  
ATOM    390 HD21 LEU A  25      38.536 -41.061  26.052  1.00 76.33           H  
ATOM    391 HD22 LEU A  25      39.985 -41.257  25.064  1.00 76.33           H  
ATOM    392 HD23 LEU A  25      38.983 -39.803  24.871  1.00 76.33           H  
ATOM    393  N   VAL A  26      37.545 -43.771  20.824  1.00 77.51           N  
ATOM    394  H   VAL A  26      36.545 -43.633  20.865  1.00 77.51           H  
ATOM    395  CA  VAL A  26      38.204 -43.594  19.520  1.00 77.51           C  
ATOM    396  HA  VAL A  26      39.170 -44.097  19.556  1.00 77.51           H  
ATOM    397  C   VAL A  26      38.447 -42.104  19.280  1.00 77.51           C  
ATOM    398  CB  VAL A  26      37.411 -44.237  18.367  1.00 77.51           C  
ATOM    399  HB  VAL A  26      36.480 -43.691  18.213  1.00 77.51           H  
ATOM    400  O   VAL A  26      37.553 -41.293  19.532  1.00 77.51           O  
ATOM    401  CG1 VAL A  26      38.233 -44.202  17.075  1.00 77.51           C  
ATOM    402 HG11 VAL A  26      38.342 -43.174  16.729  1.00 77.51           H  
ATOM    403 HG12 VAL A  26      39.220 -44.634  17.242  1.00 77.51           H  
ATOM    404 HG13 VAL A  26      37.734 -44.775  16.293  1.00 77.51           H  
ATOM    405  CG2 VAL A  26      37.069 -45.705  18.656  1.00 77.51           C  
ATOM    406 HG21 VAL A  26      36.400 -45.777  19.514  1.00 77.51           H  
ATOM    407 HG22 VAL A  26      37.980 -46.270  18.853  1.00 77.51           H  
ATOM    408 HG23 VAL A  26      36.561 -46.136  17.794  1.00 77.51           H  
ATOM    409  N   ARG A  27      39.650 -41.727  18.834  1.00 77.43           N  
ATOM    410  H   ARG A  27      40.343 -42.444  18.675  1.00 77.43           H  
ATOM    411  CA  ARG A  27      40.087 -40.326  18.712  1.00 77.43           C  
ATOM    412  HA  ARG A  27      39.215 -39.671  18.707  1.00 77.43           H  
ATOM    413  C   ARG A  27      40.869 -40.084  17.429  1.00 77.43           C  
ATOM    414  CB  ARG A  27      41.004 -39.944  19.889  1.00 77.43           C  
ATOM    415  HB2 ARG A  27      41.970 -40.432  19.759  1.00 77.43           H  
ATOM    416  HB3 ARG A  27      41.169 -38.867  19.857  1.00 77.43           H  
ATOM    417  O   ARG A  27      41.717 -40.896  17.092  1.00 77.43           O  
ATOM    418  CG  ARG A  27      40.453 -40.333  21.265  1.00 77.43           C  
ATOM    419  HG2 ARG A  27      39.411 -40.020  21.327  1.00 77.43           H  
ATOM    420  HG3 ARG A  27      40.509 -41.414  21.396  1.00 77.43           H  
ATOM    421  CD  ARG A  27      41.224 -39.648  22.393  1.00 77.43           C  
ATOM    422  HD2 ARG A  27      41.160 -38.573  22.226  1.00 77.43           H  
ATOM    423  HD3 ARG A  27      40.741 -39.888  23.340  1.00 77.43           H  
ATOM    424  NE  ARG A  27      42.638 -40.041  22.470  1.00 77.43           N  
ATOM    425  HE  ARG A  27      42.981 -40.709  21.794  1.00 77.43           H  
ATOM    426  NH1 ARG A  27      43.347 -38.544  24.083  1.00 77.43           N  
ATOM    427 HH11 ARG A  27      44.110 -37.987  24.440  1.00 77.43           H  
ATOM    428 HH12 ARG A  27      42.402 -38.199  24.178  1.00 77.43           H  
ATOM    429  NH2 ARG A  27      44.809 -39.860  23.034  1.00 77.43           N  
ATOM    430 HH21 ARG A  27      44.981 -40.486  22.261  1.00 77.43           H  
ATOM    431 HH22 ARG A  27      45.563 -39.343  23.465  1.00 77.43           H  
ATOM    432  CZ  ARG A  27      43.579 -39.488  23.209  1.00 77.43           C  
ATOM    433  N   ALA A  28      40.663 -38.931  16.802  1.00 71.37           N  
ATOM    434  H   ALA A  28      39.899 -38.342  17.103  1.00 71.37           H  
ATOM    435  CA  ALA A  28      41.582 -38.361  15.818  1.00 71.37           C  
ATOM    436  HA  ALA A  28      41.503 -38.902  14.875  1.00 71.37           H  
ATOM    437  C   ALA A  28      43.053 -38.416  16.294  1.00 71.37           C  
ATOM    438  CB  ALA A  28      41.134 -36.908  15.604  1.00 71.37           C  
ATOM    439  HB1 ALA A  28      41.027 -36.399  16.562  1.00 71.37           H  
ATOM    440  HB2 ALA A  28      40.186 -36.890  15.067  1.00 71.37           H  
ATOM    441  HB3 ALA A  28      41.882 -36.369  15.023  1.00 71.37           H  
ATOM    442  O   ALA A  28      43.323 -38.216  17.485  1.00 71.37           O  
ATOM    443  N   SER A  29      43.994 -38.655  15.375  1.00 80.43           N  
ATOM    444  H   SER A  29      43.679 -38.907  14.449  1.00 80.43           H  
ATOM    445  CA  SER A  29      45.448 -38.611  15.607  1.00 80.43           C  
ATOM    446  HA  SER A  29      45.613 -38.548  16.682  1.00 80.43           H  
ATOM    447  C   SER A  29      46.132 -37.378  15.011  1.00 80.43           C  
ATOM    448  CB  SER A  29      46.146 -39.893  15.146  1.00 80.43           C  
ATOM    449  HB2 SER A  29      47.183 -39.863  15.481  1.00 80.43           H  
ATOM    450  HB3 SER A  29      45.663 -40.749  15.618  1.00 80.43           H  
ATOM    451  O   SER A  29      47.287 -37.119  15.347  1.00 80.43           O  
ATOM    452  OG  SER A  29      46.134 -40.081  13.745  1.00 80.43           O  
ATOM    453  HG  SER A  29      46.288 -39.261  13.270  1.00 80.43           H  
ATOM    454  N   GLU A  30      45.413 -36.581  14.218  1.00 72.26           N  
ATOM    455  H   GLU A  30      44.479 -36.862  13.954  1.00 72.26           H  
ATOM    456  CA  GLU A  30      45.817 -35.236  13.799  1.00 72.26           C  
ATOM    457  HA  GLU A  30      46.853 -35.075  14.100  1.00 72.26           H  
ATOM    458  C   GLU A  30      44.945 -34.150  14.467  1.00 72.26           C  
ATOM    459  CB  GLU A  30      45.771 -35.124  12.269  1.00 72.26           C  
ATOM    460  HB2 GLU A  30      44.774 -35.393  11.920  1.00 72.26           H  
ATOM    461  HB3 GLU A  30      45.951 -34.086  11.989  1.00 72.26           H  
ATOM    462  O   GLU A  30      43.733 -34.334  14.619  1.00 72.26           O  
ATOM    463  CG  GLU A  30      46.838 -36.000  11.585  1.00 72.26           C  
ATOM    464  HG2 GLU A  30      47.383 -36.585  12.326  1.00 72.26           H  
ATOM    465  HG3 GLU A  30      47.569 -35.349  11.106  1.00 72.26           H  
ATOM    466  CD  GLU A  30      46.226 -36.936  10.539  1.00 72.26           C  
ATOM    467  OE1 GLU A  30      46.220 -38.166  10.797  1.00 72.26           O  
ATOM    468  OE2 GLU A  30      45.764 -36.421   9.500  1.00 72.26           O  
ATOM    469  N   PRO A  31      45.527 -33.014  14.900  1.00 61.82           N  
ATOM    470  CA  PRO A  31      44.761 -31.899  15.444  1.00 61.82           C  
ATOM    471  HA  PRO A  31      44.048 -32.258  16.186  1.00 61.82           H  
ATOM    472  C   PRO A  31      43.999 -31.159  14.338  1.00 61.82           C  
ATOM    473  CB  PRO A  31      45.790 -30.988  16.119  1.00 61.82           C  
ATOM    474  HB2 PRO A  31      45.476 -29.945  16.132  1.00 61.82           H  
ATOM    475  HB3 PRO A  31      45.983 -31.335  17.134  1.00 61.82           H  
ATOM    476  O   PRO A  31      44.467 -31.047  13.205  1.00 61.82           O  
ATOM    477  CG  PRO A  31      47.039 -31.202  15.265  1.00 61.82           C  
ATOM    478  HG2 PRO A  31      47.950 -30.991  15.824  1.00 61.82           H  
ATOM    479  HG3 PRO A  31      46.985 -30.579  14.372  1.00 61.82           H  
ATOM    480  CD  PRO A  31      46.943 -32.677  14.868  1.00 61.82           C  
ATOM    481  HD2 PRO A  31      47.475 -33.290  15.596  1.00 61.82           H  
ATOM    482  HD3 PRO A  31      47.360 -32.821  13.872  1.00 61.82           H  
ATOM    483  N   LEU A  32      42.853 -30.570  14.689  1.00 45.46           N  
ATOM    484  H   LEU A  32      42.529 -30.675  15.640  1.00 45.46           H  
ATOM    485  CA  LEU A  32      42.117 -29.672  13.797  1.00 45.46           C  
ATOM    486  HA  LEU A  32      42.160 -30.094  12.793  1.00 45.46           H  
ATOM    487  C   LEU A  32      42.808 -28.290  13.745  1.00 45.46           C  
ATOM    488  CB  LEU A  32      40.637 -29.621  14.230  1.00 45.46           C  
ATOM    489  HB2 LEU A  32      40.278 -30.631  14.428  1.00 45.46           H  
ATOM    490  HB3 LEU A  32      40.565 -29.051  15.157  1.00 45.46           H  
ATOM    491  O   LEU A  32      42.359 -27.335  14.378  1.00 45.46           O  
ATOM    492  CG  LEU A  32      39.739 -28.976  13.156  1.00 45.46           C  
ATOM    493  HG  LEU A  32      40.241 -28.113  12.720  1.00 45.46           H  
ATOM    494  CD1 LEU A  32      39.397 -29.967  12.043  1.00 45.46           C  
ATOM    495 HD11 LEU A  32      40.308 -30.308  11.552  1.00 45.46           H  
ATOM    496 HD12 LEU A  32      38.860 -30.830  12.435  1.00 45.46           H  
ATOM    497 HD13 LEU A  32      38.788 -29.470  11.289  1.00 45.46           H  
ATOM    498  CD2 LEU A  32      38.425 -28.495  13.770  1.00 45.46           C  
ATOM    499 HD21 LEU A  32      38.637 -27.757  14.544  1.00 45.46           H  
ATOM    500 HD22 LEU A  32      37.815 -28.023  13.000  1.00 45.46           H  
ATOM    501 HD23 LEU A  32      37.883 -29.335  14.204  1.00 45.46           H  
ATOM    502  N   GLY A  33      43.920 -28.208  13.011  1.00 46.87           N  
ATOM    503  H   GLY A  33      44.272 -29.075  12.630  1.00 46.87           H  
ATOM    504  CA  GLY A  33      44.761 -27.011  12.875  1.00 46.87           C  
ATOM    505  HA2 GLY A  33      44.142 -26.121  12.987  1.00 46.87           H  
ATOM    506  HA3 GLY A  33      45.187 -26.994  11.872  1.00 46.87           H  
ATOM    507  C   GLY A  33      45.917 -26.922  13.883  1.00 46.87           C  
ATOM    508  O   GLY A  33      46.159 -27.839  14.668  1.00 46.87           O  
ATOM    509  N   ASP A  34      46.654 -25.805  13.848  1.00 50.89           N  
ATOM    510  H   ASP A  34      46.426 -25.094  13.168  1.00 50.89           H  
ATOM    511  CA  ASP A  34      47.855 -25.587  14.669  1.00 50.89           C  
ATOM    512  HA  ASP A  34      48.548 -26.408  14.491  1.00 50.89           H  
ATOM    513  C   ASP A  34      47.541 -25.563  16.176  1.00 50.89           C  
ATOM    514  CB  ASP A  34      48.558 -24.272  14.274  1.00 50.89           C  
ATOM    515  HB2 ASP A  34      47.812 -23.486  14.157  1.00 50.89           H  
ATOM    516  HB3 ASP A  34      49.219 -23.978  15.089  1.00 50.89           H  
ATOM    517  O   ASP A  34      46.945 -24.617  16.701  1.00 50.89           O  
ATOM    518  CG  ASP A  34      49.423 -24.358  13.012  1.00 50.89           C  
ATOM    519  OD1 ASP A  34      49.918 -25.465  12.709  1.00 50.89           O  
ATOM    520  OD2 ASP A  34      49.631 -23.287  12.400  1.00 50.89           O  
ATOM    521  N   TRP A  35      48.011 -26.581  16.903  1.00 49.34           N  
ATOM    522  H   TRP A  35      48.466 -27.340  16.416  1.00 49.34           H  
ATOM    523  CA  TRP A  35      47.875 -26.661  18.357  1.00 49.34           C  
ATOM    524  HA  TRP A  35      47.120 -25.938  18.667  1.00 49.34           H  
ATOM    525  C   TRP A  35      49.175 -26.317  19.092  1.00 49.34           C  
ATOM    526  CB  TRP A  35      47.343 -28.030  18.773  1.00 49.34           C  
ATOM    527  HB2 TRP A  35      46.446 -28.250  18.195  1.00 49.34           H  
ATOM    528  HB3 TRP A  35      48.085 -28.794  18.540  1.00 49.34           H  
ATOM    529  O   TRP A  35      50.241 -26.862  18.815  1.00 49.34           O  
ATOM    530  CG  TRP A  35      46.996 -28.100  20.228  1.00 49.34           C  
ATOM    531  CD1 TRP A  35      47.823 -28.511  21.215  1.00 49.34           C  
ATOM    532  HD1 TRP A  35      48.843 -28.834  21.071  1.00 49.34           H  
ATOM    533  CD2 TRP A  35      45.727 -27.774  20.878  1.00 49.34           C  
ATOM    534  CE2 TRP A  35      45.849 -28.063  22.271  1.00 49.34           C  
ATOM    535  CE3 TRP A  35      44.465 -27.334  20.420  1.00 49.34           C  
ATOM    536  HE3 TRP A  35      44.330 -27.135  19.367  1.00 49.34           H  
ATOM    537  NE1 TRP A  35      47.149 -28.494  22.420  1.00 49.34           N  
ATOM    538  HE1 TRP A  35      47.534 -28.877  23.272  1.00 49.34           H  
ATOM    539  CH2 TRP A  35      43.526 -27.518  22.671  1.00 49.34           C  
ATOM    540  HH2 TRP A  35      42.679 -27.450  23.337  1.00 49.34           H  
ATOM    541  CZ2 TRP A  35      44.772 -27.945  23.161  1.00 49.34           C  
ATOM    542  HZ2 TRP A  35      44.895 -28.213  24.200  1.00 49.34           H  
ATOM    543  CZ3 TRP A  35      43.377 -27.208  21.306  1.00 49.34           C  
ATOM    544  HZ3 TRP A  35      42.412 -26.904  20.926  1.00 49.34           H  
ATOM    545  N   GLN A  36      49.075 -25.444  20.095  1.00 46.30           N  
ATOM    546  H   GLN A  36      48.156 -25.087  20.314  1.00 46.30           H  
ATOM    547  CA  GLN A  36      50.191 -25.059  20.963  1.00 46.30           C  
ATOM    548  HA  GLN A  36      51.125 -25.113  20.403  1.00 46.30           H  
ATOM    549  C   GLN A  36      50.287 -26.019  22.160  1.00 46.30           C  
ATOM    550  CB  GLN A  36      49.982 -23.607  21.433  1.00 46.30           C  
ATOM    551  HB2 GLN A  36      49.010 -23.535  21.921  1.00 46.30           H  
ATOM    552  HB3 GLN A  36      50.751 -23.356  22.164  1.00 46.30           H  
ATOM    553  O   GLN A  36      49.362 -26.064  22.968  1.00 46.30           O  
ATOM    554  CG  GLN A  36      50.045 -22.589  20.281  1.00 46.30           C  
ATOM    555  HG2 GLN A  36      49.342 -22.868  19.496  1.00 46.30           H  
ATOM    556  HG3 GLN A  36      51.047 -22.606  19.854  1.00 46.30           H  
ATOM    557  CD  GLN A  36      49.703 -21.162  20.716  1.00 46.30           C  
ATOM    558  NE2 GLN A  36      50.379 -20.175  20.170  1.00 46.30           N  
ATOM    559 HE21 GLN A  36      51.096 -20.373  19.486  1.00 46.30           H  
ATOM    560 HE22 GLN A  36      50.164 -19.238  20.479  1.00 46.30           H  
ATOM    561  OE1 GLN A  36      48.800 -20.901  21.511  1.00 46.30           O  
ATOM    562  N   GLU A  37      51.410 -26.734  22.320  1.00 56.86           N  
ATOM    563  H   GLU A  37      52.109 -26.694  21.592  1.00 56.86           H  
ATOM    564  CA  GLU A  37      51.621 -27.724  23.404  1.00 56.86           C  
ATOM    565  HA  GLU A  37      50.953 -28.572  23.249  1.00 56.86           H  
ATOM    566  C   GLU A  37      51.333 -27.177  24.816  1.00 56.86           C  
ATOM    567  CB  GLU A  37      53.074 -28.236  23.398  1.00 56.86           C  
ATOM    568  HB2 GLU A  37      53.206 -28.875  24.271  1.00 56.86           H  
ATOM    569  HB3 GLU A  37      53.748 -27.386  23.498  1.00 56.86           H  
ATOM    570  O   GLU A  37      50.853 -27.905  25.684  1.00 56.86           O  
ATOM    571  CG  GLU A  37      53.468 -29.055  22.160  1.00 56.86           C  
ATOM    572  HG2 GLU A  37      53.497 -28.398  21.290  1.00 56.86           H  
ATOM    573  HG3 GLU A  37      52.703 -29.813  21.989  1.00 56.86           H  
ATOM    574  CD  GLU A  37      54.840 -29.733  22.347  1.00 56.86           C  
ATOM    575  OE1 GLU A  37      54.951 -30.935  22.014  1.00 56.86           O  
ATOM    576  OE2 GLU A  37      55.772 -29.056  22.841  1.00 56.86           O  
ATOM    577  N   GLU A  38      51.560 -25.877  25.037  1.00 52.11           N  
ATOM    578  H   GLU A  38      51.968 -25.344  24.282  1.00 52.11           H  
ATOM    579  CA  GLU A  38      51.268 -25.166  26.292  1.00 52.11           C  
ATOM    580  HA  GLU A  38      51.871 -25.598  27.091  1.00 52.11           H  
ATOM    581  C   GLU A  38      49.792 -25.269  26.733  1.00 52.11           C  
ATOM    582  CB  GLU A  38      51.649 -23.681  26.135  1.00 52.11           C  
ATOM    583  HB2 GLU A  38      51.423 -23.167  27.069  1.00 52.11           H  
ATOM    584  HB3 GLU A  38      51.035 -23.247  25.345  1.00 52.11           H  
ATOM    585  O   GLU A  38      49.486 -25.072  27.909  1.00 52.11           O  
ATOM    586  CG  GLU A  38      53.136 -23.458  25.802  1.00 52.11           C  
ATOM    587  HG2 GLU A  38      53.360 -23.918  24.839  1.00 52.11           H  
ATOM    588  HG3 GLU A  38      53.735 -23.960  26.563  1.00 52.11           H  
ATOM    589  CD  GLU A  38      53.535 -21.971  25.742  1.00 52.11           C  
ATOM    590  OE1 GLU A  38      54.757 -21.703  25.817  1.00 52.11           O  
ATOM    591  OE2 GLU A  38      52.633 -21.111  25.622  1.00 52.11           O  
ATOM    592  N   ARG A  39      48.875 -25.600  25.811  1.00 47.44           N  
ATOM    593  H   ARG A  39      49.210 -25.784  24.876  1.00 47.44           H  
ATOM    594  CA  ARG A  39      47.433 -25.764  26.063  1.00 47.44           C  
ATOM    595  HA  ARG A  39      47.153 -25.109  26.888  1.00 47.44           H  
ATOM    596  C   ARG A  39      47.028 -27.176  26.519  1.00 47.44           C  
ATOM    597  CB  ARG A  39      46.640 -25.335  24.816  1.00 47.44           C  
ATOM    598  HB2 ARG A  39      45.576 -25.455  25.021  1.00 47.44           H  
ATOM    599  HB3 ARG A  39      46.900 -25.992  23.986  1.00 47.44           H  
ATOM    600  O   ARG A  39      45.863 -27.372  26.856  1.00 47.44           O  
ATOM    601  CG  ARG A  39      46.897 -23.877  24.404  1.00 47.44           C  
ATOM    602  HG2 ARG A  39      46.667 -23.217  25.240  1.00 47.44           H  
ATOM    603  HG3 ARG A  39      47.943 -23.750  24.127  1.00 47.44           H  
ATOM    604  CD  ARG A  39      46.013 -23.511  23.208  1.00 47.44           C  
ATOM    605  HD2 ARG A  39      46.215 -24.209  22.396  1.00 47.44           H  
ATOM    606  HD3 ARG A  39      44.971 -23.624  23.506  1.00 47.44           H  
ATOM    607  NE  ARG A  39      46.281 -22.137  22.742  1.00 47.44           N  
ATOM    608  HE  ARG A  39      47.249 -21.852  22.699  1.00 47.44           H  
ATOM    609  NH1 ARG A  39      44.137 -21.529  22.147  1.00 47.44           N  
ATOM    610 HH11 ARG A  39      43.819 -22.460  22.376  1.00 47.44           H  
ATOM    611 HH12 ARG A  39      43.512 -20.869  21.709  1.00 47.44           H  
ATOM    612  NH2 ARG A  39      45.848 -20.114  21.853  1.00 47.44           N  
ATOM    613 HH21 ARG A  39      45.227 -19.449  21.415  1.00 47.44           H  
ATOM    614 HH22 ARG A  39      46.850 -19.993  21.802  1.00 47.44           H  
ATOM    615  CZ  ARG A  39      45.412 -21.269  22.259  1.00 47.44           C  
ATOM    616  N   GLY A  40      47.952 -28.142  26.560  1.00 54.05           N  
ATOM    617  H   GLY A  40      48.883 -27.912  26.243  1.00 54.05           H  
ATOM    618  CA  GLY A  40      47.689 -29.543  26.934  1.00 54.05           C  
ATOM    619  HA2 GLY A  40      48.520 -29.906  27.539  1.00 54.05           H  
ATOM    620  HA3 GLY A  40      46.783 -29.598  27.539  1.00 54.05           H  
ATOM    621  C   GLY A  40      47.526 -30.493  25.737  1.00 54.05           C  
ATOM    622  O   GLY A  40      47.859 -30.132  24.610  1.00 54.05           O  
ATOM    623  N   ASP A  41      47.037 -31.720  25.974  1.00 59.62           N  
ATOM    624  H   ASP A  41      46.702 -31.940  26.901  1.00 59.62           H  
ATOM    625  CA  ASP A  41      46.699 -32.665  24.891  1.00 59.62           C  
ATOM    626  HA  ASP A  41      47.522 -32.670  24.176  1.00 59.62           H  
ATOM    627  C   ASP A  41      45.439 -32.176  24.164  1.00 59.62           C  
ATOM    628  CB  ASP A  41      46.533 -34.112  25.422  1.00 59.62           C  
ATOM    629  HB2 ASP A  41      45.656 -34.152  26.068  1.00 59.62           H  
ATOM    630  HB3 ASP A  41      47.403 -34.353  26.032  1.00 59.62           H  
ATOM    631  O   ASP A  41      44.427 -31.876  24.794  1.00 59.62           O  
ATOM    632  CG  ASP A  41      46.409 -35.205  24.332  1.00 59.62           C  
ATOM    633  OD1 ASP A  41      46.875 -34.994  23.185  1.00 59.62           O  
ATOM    634  OD2 ASP A  41      45.925 -36.323  24.636  1.00 59.62           O  
ATOM    635  N   TRP A  42      45.515 -32.089  22.839  1.00 56.85           N  
ATOM    636  H   TRP A  42      46.373 -32.371  22.386  1.00 56.85           H  
ATOM    637  CA  TRP A  42      44.427 -31.612  21.982  1.00 56.85           C  
ATOM    638  HA  TRP A  42      43.920 -30.777  22.465  1.00 56.85           H  
ATOM    639  C   TRP A  42      43.375 -32.692  21.706  1.00 56.85           C  
ATOM    640  CB  TRP A  42      45.056 -31.114  20.679  1.00 56.85           C  
ATOM    641  HB2 TRP A  42      45.757 -30.319  20.933  1.00 56.85           H  
ATOM    642  HB3 TRP A  42      44.281 -30.694  20.038  1.00 56.85           H  
ATOM    643  O   TRP A  42      42.251 -32.388  21.303  1.00 56.85           O  
ATOM    644  CG  TRP A  42      45.831 -32.132  19.912  1.00 56.85           C  
ATOM    645  CD1 TRP A  42      47.176 -32.276  19.899  1.00 56.85           C  
ATOM    646  HD1 TRP A  42      47.869 -31.639  20.430  1.00 56.85           H  
ATOM    647  CD2 TRP A  42      45.304 -33.165  19.041  1.00 56.85           C  
ATOM    648  CE2 TRP A  42      46.394 -33.957  18.575  1.00 56.85           C  
ATOM    649  CE3 TRP A  42      44.005 -33.501  18.609  1.00 56.85           C  
ATOM    650  HE3 TRP A  42      43.167 -32.888  18.906  1.00 56.85           H  
ATOM    651  NE1 TRP A  42      47.514 -33.353  19.103  1.00 56.85           N  
ATOM    652  HE1 TRP A  42      48.465 -33.625  18.899  1.00 56.85           H  
ATOM    653  CH2 TRP A  42      44.883 -35.400  17.380  1.00 56.85           C  
ATOM    654  HH2 TRP A  42      44.686 -36.245  16.738  1.00 56.85           H  
ATOM    655  CZ2 TRP A  42      46.197 -35.074  17.758  1.00 56.85           C  
ATOM    656  HZ2 TRP A  42      47.034 -35.659  17.407  1.00 56.85           H  
ATOM    657  CZ3 TRP A  42      43.796 -34.614  17.784  1.00 56.85           C  
ATOM    658  HZ3 TRP A  42      42.806 -34.859  17.431  1.00 56.85           H  
ATOM    659  N   ARG A  43      43.736 -33.967  21.896  1.00 66.72           N  
ATOM    660  H   ARG A  43      44.668 -34.138  22.247  1.00 66.72           H  
ATOM    661  CA  ARG A  43      42.847 -35.106  21.653  1.00 66.72           C  
ATOM    662  HA  ARG A  43      42.390 -34.976  20.672  1.00 66.72           H  
ATOM    663  C   ARG A  43      41.728 -35.144  22.685  1.00 66.72           C  
ATOM    664  CB  ARG A  43      43.641 -36.415  21.664  1.00 66.72           C  
ATOM    665  HB2 ARG A  43      44.267 -36.441  22.556  1.00 66.72           H  
ATOM    666  HB3 ARG A  43      42.944 -37.252  21.688  1.00 66.72           H  
ATOM    667  O   ARG A  43      41.929 -34.832  23.857  1.00 66.72           O  
ATOM    668  CG  ARG A  43      44.494 -36.568  20.404  1.00 66.72           C  
ATOM    669  HG2 ARG A  43      43.832 -36.776  19.564  1.00 66.72           H  
ATOM    670  HG3 ARG A  43      45.025 -35.634  20.220  1.00 66.72           H  
ATOM    671  CD  ARG A  43      45.533 -37.678  20.509  1.00 66.72           C  
ATOM    672  HD2 ARG A  43      45.052 -38.609  20.809  1.00 66.72           H  
ATOM    673  HD3 ARG A  43      45.970 -37.825  19.521  1.00 66.72           H  
ATOM    674  NE  ARG A  43      46.582 -37.275  21.456  1.00 66.72           N  
ATOM    675  HE  ARG A  43      46.428 -36.428  21.983  1.00 66.72           H  
ATOM    676  NH1 ARG A  43      48.147 -38.896  21.012  1.00 66.72           N  
ATOM    677 HH11 ARG A  43      49.107 -39.209  20.997  1.00 66.72           H  
ATOM    678 HH12 ARG A  43      47.422 -39.522  20.691  1.00 66.72           H  
ATOM    679  NH2 ARG A  43      48.693 -36.983  22.081  1.00 66.72           N  
ATOM    680 HH21 ARG A  43      49.672 -37.230  22.111  1.00 66.72           H  
ATOM    681 HH22 ARG A  43      48.335 -36.130  22.485  1.00 66.72           H  
ATOM    682  CZ  ARG A  43      47.806 -37.736  21.503  1.00 66.72           C  
ATOM    683  N   ALA A  44      40.562 -35.628  22.260  1.00 61.33           N  
ATOM    684  H   ALA A  44      40.466 -35.846  21.279  1.00 61.33           H  
ATOM    685  CA  ALA A  44      39.421 -35.844  23.146  1.00 61.33           C  
ATOM    686  HA  ALA A  44      39.059 -34.869  23.472  1.00 61.33           H  
ATOM    687  C   ALA A  44      39.814 -36.653  24.401  1.00 61.33           C  
ATOM    688  CB  ALA A  44      38.308 -36.537  22.349  1.00 61.33           C  
ATOM    689  HB1 ALA A  44      38.647 -37.511  21.998  1.00 61.33           H  
ATOM    690  HB2 ALA A  44      37.432 -36.674  22.983  1.00 61.33           H  
ATOM    691  HB3 ALA A  44      38.027 -35.923  21.492  1.00 61.33           H  
ATOM    692  O   ALA A  44      40.648 -37.562  24.341  1.00 61.33           O  
ATOM    693  N   HIS A  45      39.197 -36.352  25.542  1.00 67.08           N  
ATOM    694  H   HIS A  45      38.497 -35.623  25.545  1.00 67.08           H  
ATOM    695  CA  HIS A  45      39.416 -37.084  26.788  1.00 67.08           C  
ATOM    696  HA  HIS A  45      40.012 -37.971  26.572  1.00 67.08           H  
ATOM    697  C   HIS A  45      38.101 -37.595  27.379  1.00 67.08           C  
ATOM    698  CB  HIS A  45      40.219 -36.236  27.788  1.00 67.08           C  
ATOM    699  HB2 HIS A  45      41.117 -35.860  27.298  1.00 67.08           H  
ATOM    700  HB3 HIS A  45      39.618 -35.384  28.104  1.00 67.08           H  
ATOM    701  O   HIS A  45      37.022 -37.075  27.094  1.00 67.08           O  
ATOM    702  CG  HIS A  45      40.637 -37.037  28.999  1.00 67.08           C  
ATOM    703  CD2 HIS A  45      40.251 -36.835  30.300  1.00 67.08           C  
ATOM    704  HD2 HIS A  45      39.619 -36.039  30.665  1.00 67.08           H  
ATOM    705  ND1 HIS A  45      41.369 -38.205  28.971  1.00 67.08           N  
ATOM    706  HD1 HIS A  45      41.829 -38.598  28.163  1.00 67.08           H  
ATOM    707  CE1 HIS A  45      41.431 -38.688  30.222  1.00 67.08           C  
ATOM    708  HE1 HIS A  45      41.951 -39.587  30.516  1.00 67.08           H  
ATOM    709  NE2 HIS A  45      40.772 -37.886  31.067  1.00 67.08           N  
ATOM    710  N   TRP A  46      38.208 -38.629  28.211  1.00 65.58           N  
ATOM    711  H   TRP A  46      39.134 -38.948  28.456  1.00 65.58           H  
ATOM    712  CA  TRP A  46      37.092 -39.276  28.880  1.00 65.58           C  
ATOM    713  HA  TRP A  46      36.236 -38.601  28.904  1.00 65.58           H  
ATOM    714  C   TRP A  46      37.492 -39.623  30.314  1.00 65.58           C  
ATOM    715  CB  TRP A  46      36.714 -40.513  28.064  1.00 65.58           C  
ATOM    716  HB2 TRP A  46      36.641 -40.214  27.018  1.00 65.58           H  
ATOM    717  HB3 TRP A  46      37.505 -41.260  28.135  1.00 65.58           H  
ATOM    718  O   TRP A  46      38.317 -40.504  30.538  1.00 65.58           O  
ATOM    719  CG  TRP A  46      35.411 -41.143  28.405  1.00 65.58           C  
ATOM    720  CD1 TRP A  46      35.235 -42.317  29.047  1.00 65.58           C  
ATOM    721  HD1 TRP A  46      36.038 -42.931  29.426  1.00 65.58           H  
ATOM    722  CD2 TRP A  46      34.086 -40.684  28.015  1.00 65.58           C  
ATOM    723  CE2 TRP A  46      33.138 -41.674  28.404  1.00 65.58           C  
ATOM    724  CE3 TRP A  46      33.605 -39.554  27.322  1.00 65.58           C  
ATOM    725  HE3 TRP A  46      34.302 -38.793  27.004  1.00 65.58           H  
ATOM    726  NE1 TRP A  46      33.889 -42.631  29.056  1.00 65.58           N  
ATOM    727  HE1 TRP A  46      33.529 -43.513  29.390  1.00 65.58           H  
ATOM    728  CH2 TRP A  46      31.335 -40.448  27.357  1.00 65.58           C  
ATOM    729  HH2 TRP A  46      30.301 -40.363  27.055  1.00 65.58           H  
ATOM    730  CZ2 TRP A  46      31.779 -41.573  28.077  1.00 65.58           C  
ATOM    731  HZ2 TRP A  46      31.091 -42.361  28.344  1.00 65.58           H  
ATOM    732  CZ3 TRP A  46      32.241 -39.434  27.000  1.00 65.58           C  
ATOM    733  HZ3 TRP A  46      31.895 -38.577  26.442  1.00 65.58           H  
ATOM    734  N   ASP A  47      36.900 -38.943  31.297  1.00 63.88           N  
ATOM    735  H   ASP A  47      36.341 -38.144  31.034  1.00 63.88           H  
ATOM    736  CA  ASP A  47      37.325 -39.023  32.708  1.00 63.88           C  
ATOM    737  HA  ASP A  47      38.387 -38.785  32.763  1.00 63.88           H  
ATOM    738  C   ASP A  47      37.116 -40.415  33.356  1.00 63.88           C  
ATOM    739  CB  ASP A  47      36.545 -37.978  33.529  1.00 63.88           C  
ATOM    740  HB2 ASP A  47      35.485 -38.230  33.489  1.00 63.88           H  
ATOM    741  HB3 ASP A  47      36.859 -38.051  34.571  1.00 63.88           H  
ATOM    742  O   ASP A  47      37.604 -40.695  34.455  1.00 63.88           O  
ATOM    743  CG  ASP A  47      36.719 -36.516  33.095  1.00 63.88           C  
ATOM    744  OD1 ASP A  47      37.726 -36.180  32.447  1.00 63.88           O  
ATOM    745  OD2 ASP A  47      35.810 -35.717  33.425  1.00 63.88           O  
ATOM    746  N   LEU A  48      36.337 -41.292  32.716  1.00 67.98           N  
ATOM    747  H   LEU A  48      36.059 -41.038  31.779  1.00 67.98           H  
ATOM    748  CA  LEU A  48      36.016 -42.638  33.199  1.00 67.98           C  
ATOM    749  HA  LEU A  48      36.016 -42.624  34.289  1.00 67.98           H  
ATOM    750  C   LEU A  48      37.046 -43.674  32.719  1.00 67.98           C  
ATOM    751  CB  LEU A  48      34.625 -43.039  32.694  1.00 67.98           C  
ATOM    752  HB2 LEU A  48      34.676 -43.096  31.606  1.00 67.98           H  
ATOM    753  HB3 LEU A  48      34.389 -44.041  33.053  1.00 67.98           H  
ATOM    754  O   LEU A  48      37.708 -43.443  31.713  1.00 67.98           O  
ATOM    755  CG  LEU A  48      33.474 -42.102  33.078  1.00 67.98           C  
ATOM    756  HG  LEU A  48      33.669 -41.089  32.724  1.00 67.98           H  
ATOM    757  CD1 LEU A  48      32.239 -42.638  32.368  1.00 67.98           C  
ATOM    758 HD11 LEU A  48      32.373 -42.573  31.288  1.00 67.98           H  
ATOM    759 HD12 LEU A  48      31.375 -42.022  32.620  1.00 67.98           H  
ATOM    760 HD13 LEU A  48      32.046 -43.674  32.648  1.00 67.98           H  
ATOM    761  CD2 LEU A  48      33.227 -42.076  34.589  1.00 67.98           C  
ATOM    762 HD21 LEU A  48      34.088 -41.636  35.092  1.00 67.98           H  
ATOM    763 HD22 LEU A  48      32.355 -41.453  34.790  1.00 67.98           H  
ATOM    764 HD23 LEU A  48      33.043 -43.085  34.956  1.00 67.98           H  
ATOM    765  N   PRO A  49      37.143 -44.864  33.348  1.00 71.54           N  
ATOM    766  CA  PRO A  49      37.937 -45.967  32.811  1.00 71.54           C  
ATOM    767  HA  PRO A  49      38.989 -45.682  32.833  1.00 71.54           H  
ATOM    768  C   PRO A  49      37.524 -46.306  31.375  1.00 71.54           C  
ATOM    769  CB  PRO A  49      37.712 -47.158  33.750  1.00 71.54           C  
ATOM    770  HB2 PRO A  49      36.913 -47.799  33.378  1.00 71.54           H  
ATOM    771  HB3 PRO A  49      38.625 -47.736  33.889  1.00 71.54           H  
ATOM    772  O   PRO A  49      36.370 -46.652  31.121  1.00 71.54           O  
ATOM    773  CG  PRO A  49      37.256 -46.499  35.046  1.00 71.54           C  
ATOM    774  HG2 PRO A  49      38.128 -46.173  35.614  1.00 71.54           H  
ATOM    775  HG3 PRO A  49      36.634 -47.176  35.632  1.00 71.54           H  
ATOM    776  CD  PRO A  49      36.474 -45.281  34.561  1.00 71.54           C  
ATOM    777  HD2 PRO A  49      35.455 -45.576  34.309  1.00 71.54           H  
ATOM    778  HD3 PRO A  49      36.479 -44.495  35.317  1.00 71.54           H  
ATOM    779  N   HIS A  50      38.482 -46.207  30.461  1.00 77.59           N  
ATOM    780  H   HIS A  50      39.395 -45.874  30.736  1.00 77.59           H  
ATOM    781  CA  HIS A  50      38.335 -46.510  29.045  1.00 77.59           C  
ATOM    782  HA  HIS A  50      37.567 -47.273  28.923  1.00 77.59           H  
ATOM    783  C   HIS A  50      39.653 -47.068  28.497  1.00 77.59           C  
ATOM    784  CB  HIS A  50      37.903 -45.245  28.278  1.00 77.59           C  
ATOM    785  HB2 HIS A  50      36.956 -44.893  28.688  1.00 77.59           H  
ATOM    786  HB3 HIS A  50      37.724 -45.511  27.236  1.00 77.59           H  
ATOM    787  O   HIS A  50      40.727 -46.831  29.055  1.00 77.59           O  
ATOM    788  CG  HIS A  50      38.903 -44.111  28.317  1.00 77.59           C  
ATOM    789  CD2 HIS A  50      39.810 -43.787  27.346  1.00 77.59           C  
ATOM    790  HD2 HIS A  50      39.943 -44.307  26.409  1.00 77.59           H  
ATOM    791  ND1 HIS A  50      39.080 -43.199  29.331  1.00 77.59           N  
ATOM    792  HD1 HIS A  50      38.539 -43.118  30.180  1.00 77.59           H  
ATOM    793  CE1 HIS A  50      40.057 -42.352  28.982  1.00 77.59           C  
ATOM    794  HE1 HIS A  50      40.388 -41.515  29.578  1.00 77.59           H  
ATOM    795  NE2 HIS A  50      40.536 -42.669  27.774  1.00 77.59           N  
ATOM    796  N   THR A  51      39.573 -47.792  27.388  1.00 79.10           N  
ATOM    797  H   THR A  51      38.652 -47.973  27.015  1.00 79.10           H  
ATOM    798  CA  THR A  51      40.695 -48.004  26.475  1.00 79.10           C  
ATOM    799  HA  THR A  51      41.631 -47.961  27.031  1.00 79.10           H  
ATOM    800  C   THR A  51      40.688 -46.878  25.444  1.00 79.10           C  
ATOM    801  CB  THR A  51      40.593 -49.371  25.784  1.00 79.10           C  
ATOM    802  HB  THR A  51      39.781 -49.345  25.057  1.00 79.10           H  
ATOM    803  O   THR A  51      39.619 -46.433  25.031  1.00 79.10           O  
ATOM    804  CG2 THR A  51      41.892 -49.756  25.080  1.00 79.10           C  
ATOM    805 HG21 THR A  51      42.740 -49.655  25.758  1.00 79.10           H  
ATOM    806 HG22 THR A  51      42.045 -49.119  24.209  1.00 79.10           H  
ATOM    807 HG23 THR A  51      41.835 -50.789  24.737  1.00 79.10           H  
ATOM    808  OG1 THR A  51      40.324 -50.389  26.728  1.00 79.10           O  
ATOM    809  HG1 THR A  51      41.006 -50.352  27.403  1.00 79.10           H  
ATOM    810  N   VAL A  52      41.862 -46.406  25.030  1.00 81.79           N  
ATOM    811  H   VAL A  52      42.710 -46.837  25.369  1.00 81.79           H  
ATOM    812  CA  VAL A  52      42.011 -45.417  23.952  1.00 81.79           C  
ATOM    813  HA  VAL A  52      41.067 -44.895  23.792  1.00 81.79           H  
ATOM    814  C   VAL A  52      42.387 -46.131  22.659  1.00 81.79           C  
ATOM    815  CB  VAL A  52      43.080 -44.361  24.299  1.00 81.79           C  
ATOM    816  HB  VAL A  52      44.031 -44.861  24.483  1.00 81.79           H  
ATOM    817  O   VAL A  52      43.246 -47.013  22.682  1.00 81.79           O  
ATOM    818  CG1 VAL A  52      43.275 -43.338  23.178  1.00 81.79           C  
ATOM    819 HG11 VAL A  52      42.322 -42.887  22.902  1.00 81.79           H  
ATOM    820 HG12 VAL A  52      43.714 -43.809  22.298  1.00 81.79           H  
ATOM    821 HG13 VAL A  52      43.964 -42.556  23.499  1.00 81.79           H  
ATOM    822  CG2 VAL A  52      42.707 -43.567  25.553  1.00 81.79           C  
ATOM    823 HG21 VAL A  52      42.579 -44.233  26.406  1.00 81.79           H  
ATOM    824 HG22 VAL A  52      41.781 -43.019  25.374  1.00 81.79           H  
ATOM    825 HG23 VAL A  52      43.496 -42.854  25.791  1.00 81.79           H  
ATOM    826  N   ALA A  53      41.808 -45.697  21.543  1.00 83.70           N  
ATOM    827  H   ALA A  53      41.070 -45.012  21.619  1.00 83.70           H  
ATOM    828  CA  ALA A  53      42.361 -45.907  20.213  1.00 83.70           C  
ATOM    829  HA  ALA A  53      43.356 -46.345  20.291  1.00 83.70           H  
ATOM    830  C   ALA A  53      42.497 -44.553  19.499  1.00 83.70           C  
ATOM    831  CB  ALA A  53      41.479 -46.890  19.441  1.00 83.70           C  
ATOM    832  HB1 ALA A  53      41.473 -47.858  19.942  1.00 83.70           H  
ATOM    833  HB2 ALA A  53      40.462 -46.506  19.366  1.00 83.70           H  
ATOM    834  HB3 ALA A  53      41.894 -47.007  18.440  1.00 83.70           H  
ATOM    835  O   ALA A  53      41.497 -43.923  19.160  1.00 83.70           O  
ATOM    836  N   ASP A  54      43.736 -44.115  19.275  1.00 81.77           N  
ATOM    837  H   ASP A  54      44.515 -44.701  19.536  1.00 81.77           H  
ATOM    838  CA  ASP A  54      44.028 -42.989  18.384  1.00 81.77           C  
ATOM    839  HA  ASP A  54      43.233 -42.248  18.463  1.00 81.77           H  
ATOM    840  C   ASP A  54      44.050 -43.525  16.935  1.00 81.77           C  
ATOM    841  CB  ASP A  54      45.351 -42.298  18.788  1.00 81.77           C  
ATOM    842  HB2 ASP A  54      45.608 -41.580  18.008  1.00 81.77           H  
ATOM    843  HB3 ASP A  54      46.144 -43.045  18.823  1.00 81.77           H  
ATOM    844  O   ASP A  54      44.645 -44.575  16.678  1.00 81.77           O  
ATOM    845  CG  ASP A  54      45.325 -41.537  20.130  1.00 81.77           C  
ATOM    846  OD1 ASP A  54      44.284 -41.480  20.820  1.00 81.77           O  
ATOM    847  OD2 ASP A  54      46.366 -40.963  20.536  1.00 81.77           O  
ATOM    848  N   VAL A  55      43.380 -42.841  16.005  1.00 80.78           N  
ATOM    849  H   VAL A  55      42.922 -41.985  16.283  1.00 80.78           H  
ATOM    850  CA  VAL A  55      43.165 -43.255  14.604  1.00 80.78           C  
ATOM    851  HA  VAL A  55      43.908 -44.017  14.372  1.00 80.78           H  
ATOM    852  C   VAL A  55      43.366 -42.078  13.633  1.00 80.78           C  
ATOM    853  CB  VAL A  55      41.765 -43.872  14.390  1.00 80.78           C  
ATOM    854  HB  VAL A  55      41.652 -44.101  13.330  1.00 80.78           H  
ATOM    855  O   VAL A  55      43.128 -40.943  14.042  1.00 80.78           O  
ATOM    856  CG1 VAL A  55      41.603 -45.192  15.153  1.00 80.78           C  
ATOM    857 HG11 VAL A  55      42.425 -45.862  14.902  1.00 80.78           H  
ATOM    858 HG12 VAL A  55      40.665 -45.669  14.869  1.00 80.78           H  
ATOM    859 HG13 VAL A  55      41.607 -45.011  16.228  1.00 80.78           H  
ATOM    860  CG2 VAL A  55      40.610 -42.953  14.794  1.00 80.78           C  
ATOM    861 HG21 VAL A  55      39.667 -43.445  14.556  1.00 80.78           H  
ATOM    862 HG22 VAL A  55      40.641 -42.763  15.867  1.00 80.78           H  
ATOM    863 HG23 VAL A  55      40.669 -42.010  14.251  1.00 80.78           H  
ATOM    864  N   PRO A  56      43.770 -42.321  12.367  1.00 80.53           N  
ATOM    865  CA  PRO A  56      44.122 -41.271  11.404  1.00 80.53           C  
ATOM    866  HA  PRO A  56      45.037 -40.784  11.741  1.00 80.53           H  
ATOM    867  C   PRO A  56      43.060 -40.187  11.188  1.00 80.53           C  
ATOM    868  CB  PRO A  56      44.450 -41.993  10.097  1.00 80.53           C  
ATOM    869  HB2 PRO A  56      45.200 -41.458   9.515  1.00 80.53           H  
ATOM    870  HB3 PRO A  56      43.540 -42.139   9.515  1.00 80.53           H  
ATOM    871  O   PRO A  56      41.857 -40.450  11.270  1.00 80.53           O  
ATOM    872  CG  PRO A  56      44.952 -43.350  10.574  1.00 80.53           C  
ATOM    873  HG2 PRO A  56      45.989 -43.265  10.901  1.00 80.53           H  
ATOM    874  HG3 PRO A  56      44.847 -44.116   9.806  1.00 80.53           H  
ATOM    875  CD  PRO A  56      44.052 -43.623  11.776  1.00 80.53           C  
ATOM    876  HD2 PRO A  56      44.569 -44.292  12.464  1.00 80.53           H  
ATOM    877  HD3 PRO A  56      43.116 -44.068  11.440  1.00 80.53           H  
ATOM    878  N   GLY A  57      43.529 -38.989  10.846  1.00 68.68           N  
ATOM    879  H   GLY A  57      44.528 -38.859  10.774  1.00 68.68           H  
ATOM    880  CA  GLY A  57      42.718 -37.813  10.566  1.00 68.68           C  
ATOM    881  HA2 GLY A  57      43.226 -37.221   9.804  1.00 68.68           H  
ATOM    882  HA3 GLY A  57      41.752 -38.122  10.167  1.00 68.68           H  
ATOM    883  C   GLY A  57      42.442 -36.913  11.768  1.00 68.68           C  
ATOM    884  O   GLY A  57      42.807 -37.214  12.908  1.00 68.68           O  
ATOM    885  N   ASP A  58      41.765 -35.803  11.472  1.00 61.88           N  
ATOM    886  H   ASP A  58      41.506 -35.688  10.503  1.00 61.88           H  
ATOM    887  CA  ASP A  58      41.214 -34.817  12.401  1.00 61.88           C  
ATOM    888  HA  ASP A  58      41.785 -34.875  13.328  1.00 61.88           H  
ATOM    889  C   ASP A  58      39.748 -35.131  12.766  1.00 61.88           C  
ATOM    890  CB  ASP A  58      41.426 -33.391  11.839  1.00 61.88           C  
ATOM    891  HB2 ASP A  58      42.476 -33.279  11.570  1.00 61.88           H  
ATOM    892  HB3 ASP A  58      41.228 -32.679  12.640  1.00 61.88           H  
ATOM    893  O   ASP A  58      39.200 -36.168  12.391  1.00 61.88           O  
ATOM    894  CG  ASP A  58      40.550 -33.002  10.635  1.00 61.88           C  
ATOM    895  OD1 ASP A  58      39.345 -33.346  10.628  1.00 61.88           O  
ATOM    896  OD2 ASP A  58      41.047 -32.275   9.753  1.00 61.88           O  
ATOM    897  N   HIS A  59      39.085 -34.237  13.508  1.00 50.08           N  
ATOM    898  H   HIS A  59      39.558 -33.371  13.720  1.00 50.08           H  
ATOM    899  CA  HIS A  59      37.693 -34.414  13.947  1.00 50.08           C  
ATOM    900  HA  HIS A  59      37.657 -35.271  14.619  1.00 50.08           H  
ATOM    901  C   HIS A  59      36.687 -34.698  12.810  1.00 50.08           C  
ATOM    902  CB  HIS A  59      37.272 -33.155  14.721  1.00 50.08           C  
ATOM    903  HB2 HIS A  59      37.334 -32.293  14.057  1.00 50.08           H  
ATOM    904  HB3 HIS A  59      37.963 -32.996  15.549  1.00 50.08           H  
ATOM    905  O   HIS A  59      35.710 -35.418  13.026  1.00 50.08           O  
ATOM    906  CG  HIS A  59      35.872 -33.239  15.277  1.00 50.08           C  
ATOM    907  CD2 HIS A  59      34.791 -32.484  14.902  1.00 50.08           C  
ATOM    908  HD2 HIS A  59      34.796 -31.699  14.160  1.00 50.08           H  
ATOM    909  ND1 HIS A  59      35.425 -34.151  16.205  1.00 50.08           N  
ATOM    910  HD1 HIS A  59      35.962 -34.919  16.579  1.00 50.08           H  
ATOM    911  CE1 HIS A  59      34.110 -33.946  16.388  1.00 50.08           C  
ATOM    912  HE1 HIS A  59      33.476 -34.535  17.034  1.00 50.08           H  
ATOM    913  NE2 HIS A  59      33.678 -32.929  15.628  1.00 50.08           N  
ATOM    914  N   PHE A  60      36.913 -34.159  11.611  1.00 54.67           N  
ATOM    915  H   PHE A  60      37.787 -33.673  11.464  1.00 54.67           H  
ATOM    916  CA  PHE A  60      36.093 -34.404  10.427  1.00 54.67           C  
ATOM    917  HA  PHE A  60      35.103 -34.736  10.739  1.00 54.67           H  
ATOM    918  C   PHE A  60      36.683 -35.513   9.548  1.00 54.67           C  
ATOM    919  CB  PHE A  60      35.929 -33.100   9.632  1.00 54.67           C  
ATOM    920  HB2 PHE A  60      35.302 -33.303   8.763  1.00 54.67           H  
ATOM    921  HB3 PHE A  60      36.907 -32.794   9.260  1.00 54.67           H  
ATOM    922  O   PHE A  60      35.944 -36.409   9.128  1.00 54.67           O  
ATOM    923  CG  PHE A  60      35.307 -31.949  10.403  1.00 54.67           C  
ATOM    924  CD1 PHE A  60      33.981 -32.038  10.869  1.00 54.67           C  
ATOM    925  HD1 PHE A  60      33.407 -32.935  10.692  1.00 54.67           H  
ATOM    926  CD2 PHE A  60      36.052 -30.780  10.647  1.00 54.67           C  
ATOM    927  HD2 PHE A  60      37.071 -30.712  10.295  1.00 54.67           H  
ATOM    928  CE1 PHE A  60      33.404 -30.964  11.572  1.00 54.67           C  
ATOM    929  HE1 PHE A  60      32.390 -31.040  11.936  1.00 54.67           H  
ATOM    930  CE2 PHE A  60      35.475 -29.705  11.346  1.00 54.67           C  
ATOM    931  HE2 PHE A  60      36.052 -28.810  11.525  1.00 54.67           H  
ATOM    932  CZ  PHE A  60      34.150 -29.796  11.809  1.00 54.67           C  
ATOM    933  HZ  PHE A  60      33.710 -28.971  12.349  1.00 54.67           H  
ATOM    934  N   THR A  61      37.992 -35.495   9.272  1.00 61.22           N  
ATOM    935  H   THR A  61      38.572 -34.769   9.668  1.00 61.22           H  
ATOM    936  CA  THR A  61      38.604 -36.465   8.345  1.00 61.22           C  
ATOM    937  HA  THR A  61      37.950 -36.541   7.475  1.00 61.22           H  
ATOM    938  C   THR A  61      38.678 -37.876   8.924  1.00 61.22           C  
ATOM    939  CB  THR A  61      39.961 -36.018   7.781  1.00 61.22           C  
ATOM    940  HB  THR A  61      40.257 -36.720   7.002  1.00 61.22           H  
ATOM    941  O   THR A  61      38.549 -38.833   8.161  1.00 61.22           O  
ATOM    942  CG2 THR A  61      39.902 -34.609   7.199  1.00 61.22           C  
ATOM    943 HG21 THR A  61      40.012 -33.864   7.987  1.00 61.22           H  
ATOM    944 HG22 THR A  61      38.938 -34.459   6.713  1.00 61.22           H  
ATOM    945 HG23 THR A  61      40.704 -34.486   6.471  1.00 61.22           H  
ATOM    946  OG1 THR A  61      40.955 -36.015   8.762  1.00 61.22           O  
ATOM    947  HG1 THR A  61      41.771 -35.773   8.318  1.00 61.22           H  
ATOM    948  N   MET A  62      38.719 -38.050  10.254  1.00 65.25           N  
ATOM    949  H   MET A  62      38.881 -37.250  10.850  1.00 65.25           H  
ATOM    950  CA  MET A  62      38.602 -39.381  10.873  1.00 65.25           C  
ATOM    951  HA  MET A  62      39.426 -39.984  10.492  1.00 65.25           H  
ATOM    952  C   MET A  62      37.294 -40.092  10.477  1.00 65.25           C  
ATOM    953  CB  MET A  62      38.776 -39.321  12.405  1.00 65.25           C  
ATOM    954  HB2 MET A  62      38.961 -40.338  12.753  1.00 65.25           H  
ATOM    955  HB3 MET A  62      39.662 -38.733  12.646  1.00 65.25           H  
ATOM    956  O   MET A  62      37.278 -41.304  10.279  1.00 65.25           O  
ATOM    957  CG  MET A  62      37.561 -38.764  13.171  1.00 65.25           C  
ATOM    958  HG2 MET A  62      36.692 -39.379  12.937  1.00 65.25           H  
ATOM    959  HG3 MET A  62      37.356 -37.752  12.820  1.00 65.25           H  
ATOM    960  SD  MET A  62      37.696 -38.721  14.985  1.00 65.25           S  
ATOM    961  CE  MET A  62      37.636 -40.498  15.340  1.00 65.25           C  
ATOM    962  HE1 MET A  62      36.747 -40.934  14.883  1.00 65.25           H  
ATOM    963  HE2 MET A  62      38.525 -40.980  14.935  1.00 65.25           H  
ATOM    964  HE3 MET A  62      37.605 -40.653  16.418  1.00 65.25           H  
ATOM    965  N   MET A  63      36.200 -39.333  10.318  1.00 58.11           N  
ATOM    966  H   MET A  63      36.304 -38.336  10.441  1.00 58.11           H  
ATOM    967  CA  MET A  63      34.880 -39.856   9.942  1.00 58.11           C  
ATOM    968  HA  MET A  63      34.793 -40.888  10.280  1.00 58.11           H  
ATOM    969  C   MET A  63      34.645 -39.872   8.428  1.00 58.11           C  
ATOM    970  CB  MET A  63      33.776 -39.024  10.617  1.00 58.11           C  
ATOM    971  HB2 MET A  63      32.811 -39.315  10.202  1.00 58.11           H  
ATOM    972  HB3 MET A  63      33.927 -37.970  10.384  1.00 58.11           H  
ATOM    973  O   MET A  63      33.913 -40.734   7.946  1.00 58.11           O  
ATOM    974  CG  MET A  63      33.715 -39.189  12.141  1.00 58.11           C  
ATOM    975  HG2 MET A  63      34.634 -38.788  12.569  1.00 58.11           H  
ATOM    976  HG3 MET A  63      32.896 -38.573  12.512  1.00 58.11           H  
ATOM    977  SD  MET A  63      33.481 -40.881  12.772  1.00 58.11           S  
ATOM    978  CE  MET A  63      31.909 -41.334  11.987  1.00 58.11           C  
ATOM    979  HE1 MET A  63      31.594 -42.311  12.352  1.00 58.11           H  
ATOM    980  HE2 MET A  63      32.039 -41.384  10.906  1.00 58.11           H  
ATOM    981  HE3 MET A  63      31.149 -40.592  12.232  1.00 58.11           H  
ATOM    982  N   ARG A  64      35.223 -38.917   7.687  1.00 51.13           N  
ATOM    983  H   ARG A  64      35.765 -38.216   8.171  1.00 51.13           H  
ATOM    984  CA  ARG A  64      35.019 -38.761   6.237  1.00 51.13           C  
ATOM    985  HA  ARG A  64      34.017 -39.104   5.980  1.00 51.13           H  
ATOM    986  C   ARG A  64      35.978 -39.614   5.405  1.00 51.13           C  
ATOM    987  CB  ARG A  64      35.141 -37.270   5.883  1.00 51.13           C  
ATOM    988  HB2 ARG A  64      36.177 -36.964   6.024  1.00 51.13           H  
ATOM    989  HB3 ARG A  64      34.521 -36.688   6.566  1.00 51.13           H  
ATOM    990  O   ARG A  64      35.540 -40.274   4.470  1.00 51.13           O  
ATOM    991  CG  ARG A  64      34.697 -36.960   4.442  1.00 51.13           C  
ATOM    992  HG2 ARG A  64      33.626 -37.145   4.355  1.00 51.13           H  
ATOM    993  HG3 ARG A  64      35.212 -37.611   3.736  1.00 51.13           H  
ATOM    994  CD  ARG A  64      34.985 -35.501   4.067  1.00 51.13           C  
ATOM    995  HD2 ARG A  64      34.505 -34.850   4.798  1.00 51.13           H  
ATOM    996  HD3 ARG A  64      34.557 -35.305   3.084  1.00 51.13           H  
ATOM    997  NE  ARG A  64      36.434 -35.245   4.015  1.00 51.13           N  
ATOM    998  HE  ARG A  64      37.015 -36.041   3.793  1.00 51.13           H  
ATOM    999  NH1 ARG A  64      36.476 -33.015   4.571  1.00 51.13           N  
ATOM   1000 HH11 ARG A  64      37.022 -32.191   4.777  1.00 51.13           H  
ATOM   1001 HH12 ARG A  64      35.466 -33.009   4.588  1.00 51.13           H  
ATOM   1002  NH2 ARG A  64      38.379 -34.111   4.229  1.00 51.13           N  
ATOM   1003 HH21 ARG A  64      38.830 -35.014   4.209  1.00 51.13           H  
ATOM   1004 HH22 ARG A  64      38.925 -33.312   4.517  1.00 51.13           H  
ATOM   1005  CZ  ARG A  64      37.085 -34.128   4.267  1.00 51.13           C  
ATOM   1006  N   ASP A  65      37.258 -39.614   5.770  1.00 64.48           N  
ATOM   1007  H   ASP A  65      37.516 -39.084   6.590  1.00 64.48           H  
ATOM   1008  CA  ASP A  65      38.355 -40.119   4.935  1.00 64.48           C  
ATOM   1009  HA  ASP A  65      37.968 -40.385   3.951  1.00 64.48           H  
ATOM   1010  C   ASP A  65      39.003 -41.384   5.535  1.00 64.48           C  
ATOM   1011  CB  ASP A  65      39.393 -38.995   4.732  1.00 64.48           C  
ATOM   1012  HB2 ASP A  65      40.125 -39.326   3.995  1.00 64.48           H  
ATOM   1013  HB3 ASP A  65      39.919 -38.838   5.673  1.00 64.48           H  
ATOM   1014  O   ASP A  65      39.457 -42.261   4.801  1.00 64.48           O  
ATOM   1015  CG  ASP A  65      38.802 -37.651   4.271  1.00 64.48           C  
ATOM   1016  OD1 ASP A  65      37.816 -37.612   3.506  1.00 64.48           O  
ATOM   1017  OD2 ASP A  65      39.278 -36.590   4.728  1.00 64.48           O  
ATOM   1018  N   HIS A  66      38.997 -41.529   6.869  1.00 70.68           N  
ATOM   1019  H   HIS A  66      38.673 -40.741   7.412  1.00 70.68           H  
ATOM   1020  CA  HIS A  66      39.670 -42.626   7.587  1.00 70.68           C  
ATOM   1021  HA  HIS A  66      40.194 -43.235   6.850  1.00 70.68           H  
ATOM   1022  C   HIS A  66      38.727 -43.607   8.311  1.00 70.68           C  
ATOM   1023  CB  HIS A  66      40.752 -42.057   8.508  1.00 70.68           C  
ATOM   1024  HB2 HIS A  66      41.307 -42.878   8.962  1.00 70.68           H  
ATOM   1025  HB3 HIS A  66      40.273 -41.497   9.312  1.00 70.68           H  
ATOM   1026  O   HIS A  66      39.169 -44.410   9.139  1.00 70.68           O  
ATOM   1027  CG  HIS A  66      41.728 -41.163   7.789  1.00 70.68           C  
ATOM   1028  CD2 HIS A  66      41.787 -39.800   7.869  1.00 70.68           C  
ATOM   1029  HD2 HIS A  66      41.136 -39.172   8.459  1.00 70.68           H  
ATOM   1030  ND1 HIS A  66      42.707 -41.559   6.905  1.00 70.68           N  
ATOM   1031  HD1 HIS A  66      42.869 -42.499   6.573  1.00 70.68           H  
ATOM   1032  CE1 HIS A  66      43.347 -40.457   6.477  1.00 70.68           C  
ATOM   1033  HE1 HIS A  66      44.156 -40.441   5.762  1.00 70.68           H  
ATOM   1034  NE2 HIS A  66      42.817 -39.362   7.035  1.00 70.68           N  
ATOM   1035  N   ALA A  67      37.439 -43.620   7.953  1.00 63.48           N  
ATOM   1036  H   ALA A  67      37.136 -42.927   7.283  1.00 63.48           H  
ATOM   1037  CA  ALA A  67      36.429 -44.509   8.536  1.00 63.48           C  
ATOM   1038  HA  ALA A  67      36.279 -44.185   9.566  1.00 63.48           H  
ATOM   1039  C   ALA A  67      36.807 -46.017   8.597  1.00 63.48           C  
ATOM   1040  CB  ALA A  67      35.107 -44.288   7.790  1.00 63.48           C  
ATOM   1041  HB1 ALA A  67      34.821 -43.238   7.852  1.00 63.48           H  
ATOM   1042  HB2 ALA A  67      35.204 -44.567   6.741  1.00 63.48           H  
ATOM   1043  HB3 ALA A  67      34.322 -44.889   8.250  1.00 63.48           H  
ATOM   1044  O   ALA A  67      36.433 -46.671   9.576  1.00 63.48           O  
ATOM   1045  N   PRO A  68      37.577 -46.607   7.651  1.00 69.79           N  
ATOM   1046  CA  PRO A  68      38.048 -47.991   7.786  1.00 69.79           C  
ATOM   1047  HA  PRO A  68      37.180 -48.643   7.884  1.00 69.79           H  
ATOM   1048  C   PRO A  68      38.964 -48.215   9.001  1.00 69.79           C  
ATOM   1049  CB  PRO A  68      38.766 -48.315   6.470  1.00 69.79           C  
ATOM   1050  HB2 PRO A  68      39.828 -48.085   6.550  1.00 69.79           H  
ATOM   1051  HB3 PRO A  68      38.625 -49.356   6.181  1.00 69.79           H  
ATOM   1052  O   PRO A  68      38.830 -49.224   9.693  1.00 69.79           O  
ATOM   1053  CG  PRO A  68      38.120 -47.358   5.469  1.00 69.79           C  
ATOM   1054  HG2 PRO A  68      37.163 -47.760   5.136  1.00 69.79           H  
ATOM   1055  HG3 PRO A  68      38.772 -47.156   4.619  1.00 69.79           H  
ATOM   1056  CD  PRO A  68      37.890 -46.111   6.316  1.00 69.79           C  
ATOM   1057  HD2 PRO A  68      37.077 -45.520   5.896  1.00 69.79           H  
ATOM   1058  HD3 PRO A  68      38.807 -45.522   6.347  1.00 69.79           H  
ATOM   1059  N   ALA A  69      39.850 -47.259   9.307  1.00 74.72           N  
ATOM   1060  H   ALA A  69      39.839 -46.400   8.777  1.00 74.72           H  
ATOM   1061  CA  ALA A  69      40.758 -47.338  10.453  1.00 74.72           C  
ATOM   1062  HA  ALA A  69      41.207 -48.331  10.477  1.00 74.72           H  
ATOM   1063  C   ALA A  69      40.015 -47.139  11.787  1.00 74.72           C  
ATOM   1064  CB  ALA A  69      41.878 -46.310  10.258  1.00 74.72           C  
ATOM   1065  HB1 ALA A  69      41.465 -45.301  10.245  1.00 74.72           H  
ATOM   1066  HB2 ALA A  69      42.397 -46.500   9.318  1.00 74.72           H  
ATOM   1067  HB3 ALA A  69      42.591 -46.395  11.078  1.00 74.72           H  
ATOM   1068  O   ALA A  69      40.313 -47.824  12.766  1.00 74.72           O  
ATOM   1069  N   VAL A  70      38.992 -46.270  11.805  1.00 70.09           N  
ATOM   1070  H   VAL A  70      38.838 -45.712  10.977  1.00 70.09           H  
ATOM   1071  CA  VAL A  70      38.029 -46.159  12.918  1.00 70.09           C  
ATOM   1072  HA  VAL A  70      38.558 -45.851  13.820  1.00 70.09           H  
ATOM   1073  C   VAL A  70      37.384 -47.521  13.201  1.00 70.09           C  
ATOM   1074  CB  VAL A  70      36.935 -45.110  12.606  1.00 70.09           C  
ATOM   1075  HB  VAL A  70      36.459 -45.369  11.660  1.00 70.09           H  
ATOM   1076  O   VAL A  70      37.366 -47.970  14.347  1.00 70.09           O  
ATOM   1077  CG1 VAL A  70      35.825 -45.048  13.665  1.00 70.09           C  
ATOM   1078 HG11 VAL A  70      35.110 -44.270  13.398  1.00 70.09           H  
ATOM   1079 HG12 VAL A  70      35.289 -45.996  13.712  1.00 70.09           H  
ATOM   1080 HG13 VAL A  70      36.247 -44.821  14.644  1.00 70.09           H  
ATOM   1081  CG2 VAL A  70      37.499 -43.694  12.466  1.00 70.09           C  
ATOM   1082 HG21 VAL A  70      37.847 -43.323  13.430  1.00 70.09           H  
ATOM   1083 HG22 VAL A  70      36.713 -43.028  12.109  1.00 70.09           H  
ATOM   1084 HG23 VAL A  70      38.316 -43.667  11.744  1.00 70.09           H  
ATOM   1085  N   ALA A  71      36.880 -48.203  12.168  1.00 69.90           N  
ATOM   1086  H   ALA A  71      36.919 -47.788  11.248  1.00 69.90           H  
ATOM   1087  CA  ALA A  71      36.196 -49.486  12.320  1.00 69.90           C  
ATOM   1088  HA  ALA A  71      35.417 -49.371  13.074  1.00 69.90           H  
ATOM   1089  C   ALA A  71      37.132 -50.608  12.807  1.00 69.90           C  
ATOM   1090  CB  ALA A  71      35.522 -49.838  10.989  1.00 69.90           C  
ATOM   1091  HB1 ALA A  71      34.838 -49.041  10.698  1.00 69.90           H  
ATOM   1092  HB2 ALA A  71      34.962 -50.767  11.097  1.00 69.90           H  
ATOM   1093  HB3 ALA A  71      36.273 -49.964  10.209  1.00 69.90           H  
ATOM   1094  O   ALA A  71      36.783 -51.340  13.734  1.00 69.90           O  
ATOM   1095  N   GLU A  72      38.332 -50.735  12.235  1.00 73.89           N  
ATOM   1096  H   GLU A  72      38.573 -50.127  11.465  1.00 73.89           H  
ATOM   1097  CA  GLU A  72      39.288 -51.779  12.628  1.00 73.89           C  
ATOM   1098  HA  GLU A  72      38.779 -52.741  12.576  1.00 73.89           H  
ATOM   1099  C   GLU A  72      39.770 -51.616  14.082  1.00 73.89           C  
ATOM   1100  CB  GLU A  72      40.444 -51.813  11.616  1.00 73.89           C  
ATOM   1101  HB2 GLU A  72      40.018 -51.925  10.619  1.00 73.89           H  
ATOM   1102  HB3 GLU A  72      41.002 -50.878  11.656  1.00 73.89           H  
ATOM   1103  O   GLU A  72      39.861 -52.601  14.822  1.00 73.89           O  
ATOM   1104  CG  GLU A  72      41.386 -52.995  11.883  1.00 73.89           C  
ATOM   1105  HG2 GLU A  72      42.026 -52.762  12.734  1.00 73.89           H  
ATOM   1106  HG3 GLU A  72      40.788 -53.867  12.145  1.00 73.89           H  
ATOM   1107  CD  GLU A  72      42.246 -53.327  10.659  1.00 73.89           C  
ATOM   1108  OE1 GLU A  72      42.131 -54.483  10.184  1.00 73.89           O  
ATOM   1109  OE2 GLU A  72      43.002 -52.439  10.213  1.00 73.89           O  
ATOM   1110  N   ALA A  73      39.968 -50.374  14.540  1.00 77.05           N  
ATOM   1111  H   ALA A  73      39.890 -49.602  13.894  1.00 77.05           H  
ATOM   1112  CA  ALA A  73      40.288 -50.074  15.934  1.00 77.05           C  
ATOM   1113  HA  ALA A  73      41.205 -50.598  16.201  1.00 77.05           H  
ATOM   1114  C   ALA A  73      39.190 -50.535  16.917  1.00 77.05           C  
ATOM   1115  CB  ALA A  73      40.539 -48.569  16.045  1.00 77.05           C  
ATOM   1116  HB1 ALA A  73      40.763 -48.321  17.082  1.00 77.05           H  
ATOM   1117  HB2 ALA A  73      41.383 -48.286  15.415  1.00 77.05           H  
ATOM   1118  HB3 ALA A  73      39.657 -48.012  15.729  1.00 77.05           H  
ATOM   1119  O   ALA A  73      39.500 -51.096  17.972  1.00 77.05           O  
ATOM   1120  N   VAL A  74      37.911 -50.357  16.561  1.00 68.58           N  
ATOM   1121  H   VAL A  74      37.727 -49.888  15.686  1.00 68.58           H  
ATOM   1122  CA  VAL A  74      36.765 -50.824  17.367  1.00 68.58           C  
ATOM   1123  HA  VAL A  74      36.902 -50.492  18.396  1.00 68.58           H  
ATOM   1124  C   VAL A  74      36.699 -52.352  17.419  1.00 68.58           C  
ATOM   1125  CB  VAL A  74      35.440 -50.226  16.841  1.00 68.58           C  
ATOM   1126  HB  VAL A  74      35.336 -50.466  15.783  1.00 68.58           H  
ATOM   1127  O   VAL A  74      36.505 -52.936  18.488  1.00 68.58           O  
ATOM   1128  CG1 VAL A  74      34.210 -50.773  17.579  1.00 68.58           C  
ATOM   1129 HG11 VAL A  74      34.317 -50.617  18.653  1.00 68.58           H  
ATOM   1130 HG12 VAL A  74      33.312 -50.264  17.228  1.00 68.58           H  
ATOM   1131 HG13 VAL A  74      34.092 -51.838  17.381  1.00 68.58           H  
ATOM   1132  CG2 VAL A  74      35.403 -48.700  16.998  1.00 68.58           C  
ATOM   1133 HG21 VAL A  74      35.348 -48.425  18.051  1.00 68.58           H  
ATOM   1134 HG22 VAL A  74      36.297 -48.250  16.567  1.00 68.58           H  
ATOM   1135 HG23 VAL A  74      34.534 -48.299  16.477  1.00 68.58           H  
ATOM   1136  N   LEU A  75      36.887 -53.014  16.277  1.00 67.97           N  
ATOM   1137  H   LEU A  75      37.057 -52.474  15.441  1.00 67.97           H  
ATOM   1138  CA  LEU A  75      36.751 -54.468  16.152  1.00 67.97           C  
ATOM   1139  HA  LEU A  75      35.824 -54.775  16.637  1.00 67.97           H  
ATOM   1140  C   LEU A  75      37.876 -55.231  16.863  1.00 67.97           C  
ATOM   1141  CB  LEU A  75      36.678 -54.819  14.657  1.00 67.97           C  
ATOM   1142  HB2 LEU A  75      37.543 -54.385  14.157  1.00 67.97           H  
ATOM   1143  HB3 LEU A  75      36.736 -55.901  14.536  1.00 67.97           H  
ATOM   1144  O   LEU A  75      37.607 -56.250  17.502  1.00 67.97           O  
ATOM   1145  CG  LEU A  75      35.390 -54.313  13.977  1.00 67.97           C  
ATOM   1146  HG  LEU A  75      35.228 -53.261  14.215  1.00 67.97           H  
ATOM   1147  CD1 LEU A  75      35.532 -54.426  12.460  1.00 67.97           C  
ATOM   1148 HD11 LEU A  75      35.780 -55.447  12.171  1.00 67.97           H  
ATOM   1149 HD12 LEU A  75      36.331 -53.764  12.127  1.00 67.97           H  
ATOM   1150 HD13 LEU A  75      34.606 -54.117  11.975  1.00 67.97           H  
ATOM   1151  CD2 LEU A  75      34.150 -55.077  14.453  1.00 67.97           C  
ATOM   1152 HD21 LEU A  75      33.945 -54.841  15.497  1.00 67.97           H  
ATOM   1153 HD22 LEU A  75      34.300 -56.151  14.348  1.00 67.97           H  
ATOM   1154 HD23 LEU A  75      33.286 -54.772  13.862  1.00 67.97           H  
ATOM   1155  N   SER A  76      39.107 -54.717  16.810  1.00 70.43           N  
ATOM   1156  H   SER A  76      39.250 -53.905  16.226  1.00 70.43           H  
ATOM   1157  CA  SER A  76      40.270 -55.282  17.508  1.00 70.43           C  
ATOM   1158  HA  SER A  76      40.435 -56.302  17.158  1.00 70.43           H  
ATOM   1159  C   SER A  76      40.071 -55.324  19.031  1.00 70.43           C  
ATOM   1160  CB  SER A  76      41.491 -54.435  17.135  1.00 70.43           C  
ATOM   1161  HB2 SER A  76      41.591 -54.421  16.050  1.00 70.43           H  
ATOM   1162  HB3 SER A  76      41.345 -53.412  17.481  1.00 70.43           H  
ATOM   1163  O   SER A  76      40.363 -56.326  19.688  1.00 70.43           O  
ATOM   1164  OG  SER A  76      42.681 -54.955  17.695  1.00 70.43           O  
ATOM   1165  HG  SER A  76      43.412 -54.467  17.309  1.00 70.43           H  
ATOM   1166  N   TRP A  77      39.493 -54.259  19.595  1.00 66.09           N  
ATOM   1167  H   TRP A  77      39.243 -53.485  18.996  1.00 66.09           H  
ATOM   1168  CA  TRP A  77      39.271 -54.107  21.034  1.00 66.09           C  
ATOM   1169  HA  TRP A  77      40.203 -54.315  21.561  1.00 66.09           H  
ATOM   1170  C   TRP A  77      38.216 -55.065  21.613  1.00 66.09           C  
ATOM   1171  CB  TRP A  77      38.898 -52.644  21.276  1.00 66.09           C  
ATOM   1172  HB2 TRP A  77      39.745 -52.013  21.006  1.00 66.09           H  
ATOM   1173  HB3 TRP A  77      38.075 -52.379  20.613  1.00 66.09           H  
ATOM   1174  O   TRP A  77      38.397 -55.580  22.715  1.00 66.09           O  
ATOM   1175  CG  TRP A  77      38.482 -52.313  22.670  1.00 66.09           C  
ATOM   1176  CD1 TRP A  77      39.310 -52.091  23.711  1.00 66.09           C  
ATOM   1177  HD1 TRP A  77      40.387 -52.141  23.656  1.00 66.09           H  
ATOM   1178  CD2 TRP A  77      37.130 -52.159  23.188  1.00 66.09           C  
ATOM   1179  CE2 TRP A  77      37.219 -51.761  24.553  1.00 66.09           C  
ATOM   1180  CE3 TRP A  77      35.840 -52.270  22.626  1.00 66.09           C  
ATOM   1181  HE3 TRP A  77      35.745 -52.553  21.588  1.00 66.09           H  
ATOM   1182  NE1 TRP A  77      38.569 -51.759  24.827  1.00 66.09           N  
ATOM   1183  HE1 TRP A  77      38.990 -51.483  25.703  1.00 66.09           H  
ATOM   1184  CH2 TRP A  77      34.813 -51.569  24.724  1.00 66.09           C  
ATOM   1185  HH2 TRP A  77      33.920 -51.339  25.286  1.00 66.09           H  
ATOM   1186  CZ2 TRP A  77      36.087 -51.442  25.309  1.00 66.09           C  
ATOM   1187  HZ2 TRP A  77      36.208 -51.096  26.325  1.00 66.09           H  
ATOM   1188  CZ3 TRP A  77      34.692 -51.990  23.389  1.00 66.09           C  
ATOM   1189  HZ3 TRP A  77      33.714 -52.075  22.941  1.00 66.09           H  
ATOM   1190  N   LEU A  78      37.141 -55.362  20.872  1.00 58.05           N  
ATOM   1191  H   LEU A  78      37.047 -54.910  19.974  1.00 58.05           H  
ATOM   1192  CA  LEU A  78      36.055 -56.234  21.350  1.00 58.05           C  
ATOM   1193  HA  LEU A  78      35.688 -55.845  22.300  1.00 58.05           H  
ATOM   1194  C   LEU A  78      36.494 -57.685  21.621  1.00 58.05           C  
ATOM   1195  CB  LEU A  78      34.914 -56.228  20.312  1.00 58.05           C  
ATOM   1196  HB2 LEU A  78      34.240 -57.058  20.520  1.00 58.05           H  
ATOM   1197  HB3 LEU A  78      35.346 -56.399  19.326  1.00 58.05           H  
ATOM   1198  O   LEU A  78      35.869 -58.383  22.418  1.00 58.05           O  
ATOM   1199  CG  LEU A  78      34.079 -54.936  20.280  1.00 58.05           C  
ATOM   1200  HG  LEU A  78      34.739 -54.072  20.208  1.00 58.05           H  
ATOM   1201  CD1 LEU A  78      33.165 -54.944  19.055  1.00 58.05           C  
ATOM   1202 HD11 LEU A  78      32.483 -55.794  19.095  1.00 58.05           H  
ATOM   1203 HD12 LEU A  78      32.586 -54.021  19.022  1.00 58.05           H  
ATOM   1204 HD13 LEU A  78      33.769 -55.003  18.149  1.00 58.05           H  
ATOM   1205  CD2 LEU A  78      33.198 -54.794  21.525  1.00 58.05           C  
ATOM   1206 HD21 LEU A  78      32.590 -53.893  21.440  1.00 58.05           H  
ATOM   1207 HD22 LEU A  78      32.540 -55.658  21.622  1.00 58.05           H  
ATOM   1208 HD23 LEU A  78      33.818 -54.706  22.417  1.00 58.05           H  
ATOM   1209  N   GLY A  79      37.535 -58.174  20.938  1.00 58.73           N  
ATOM   1210  H   GLY A  79      38.049 -57.536  20.347  1.00 58.73           H  
ATOM   1211  CA  GLY A  79      37.863 -59.603  20.894  1.00 58.73           C  
ATOM   1212  HA2 GLY A  79      38.533 -59.768  20.050  1.00 58.73           H  
ATOM   1213  HA3 GLY A  79      36.946 -60.165  20.719  1.00 58.73           H  
ATOM   1214  C   GLY A  79      38.536 -60.200  22.139  1.00 58.73           C  
ATOM   1215  O   GLY A  79      38.615 -61.427  22.229  1.00 58.73           O  
ATOM   1216  N   THR A  80      39.047 -59.388  23.071  1.00 53.33           N  
ATOM   1217  H   THR A  80      38.936 -58.391  22.958  1.00 53.33           H  
ATOM   1218  CA  THR A  80      40.026 -59.840  24.083  1.00 53.33           C  
ATOM   1219  HA  THR A  80      40.467 -60.777  23.744  1.00 53.33           H  
ATOM   1220  C   THR A  80      39.465 -60.141  25.479  1.00 53.33           C  
ATOM   1221  CB  THR A  80      41.179 -58.829  24.201  1.00 53.33           C  
ATOM   1222  HB  THR A  80      41.772 -59.051  25.089  1.00 53.33           H  
ATOM   1223  O   THR A  80      39.903 -61.114  26.089  1.00 53.33           O  
ATOM   1224  CG2 THR A  80      42.100 -58.857  22.980  1.00 53.33           C  
ATOM   1225 HG21 THR A  80      41.547 -58.568  22.087  1.00 53.33           H  
ATOM   1226 HG22 THR A  80      42.503 -59.860  22.846  1.00 53.33           H  
ATOM   1227 HG23 THR A  80      42.925 -58.160  23.128  1.00 53.33           H  
ATOM   1228  OG1 THR A  80      40.648 -57.532  24.300  1.00 53.33           O  
ATOM   1229  HG1 THR A  80      41.351 -56.887  24.194  1.00 53.33           H  
ATOM   1230  N   GLU A  81      38.516 -59.358  26.003  1.00 41.81           N  
ATOM   1231  H   GLU A  81      38.245 -58.550  25.461  1.00 41.81           H  
ATOM   1232  CA  GLU A  81      38.193 -59.353  27.450  1.00 41.81           C  
ATOM   1233  HA  GLU A  81      39.094 -59.586  28.018  1.00 41.81           H  
ATOM   1234  C   GLU A  81      37.129 -60.379  27.922  1.00 41.81           C  
ATOM   1235  CB  GLU A  81      37.762 -57.925  27.851  1.00 41.81           C  
ATOM   1236  HB2 GLU A  81      37.132 -57.521  27.057  1.00 41.81           H  
ATOM   1237  HB3 GLU A  81      37.142 -57.969  28.746  1.00 41.81           H  
ATOM   1238  O   GLU A  81      37.168 -60.824  29.066  1.00 41.81           O  
ATOM   1239  CG  GLU A  81      38.928 -56.946  28.097  1.00 41.81           C  
ATOM   1240  HG2 GLU A  81      38.551 -55.934  27.950  1.00 41.81           H  
ATOM   1241  HG3 GLU A  81      39.704 -57.113  27.350  1.00 41.81           H  
ATOM   1242  CD  GLU A  81      39.514 -57.033  29.520  1.00 41.81           C  
ATOM   1243  OE1 GLU A  81      40.749 -57.203  29.640  1.00 41.81           O  
ATOM   1244  OE2 GLU A  81      38.729 -56.895  30.486  1.00 41.81           O  
ATOM   1245  N   VAL A  82      36.140 -60.759  27.098  1.00 37.91           N  
ATOM   1246  H   VAL A  82      36.194 -60.400  26.156  1.00 37.91           H  
ATOM   1247  CA  VAL A  82      34.783 -61.076  27.631  1.00 37.91           C  
ATOM   1248  HA  VAL A  82      34.726 -60.683  28.646  1.00 37.91           H  
ATOM   1249  C   VAL A  82      34.412 -62.580  27.763  1.00 37.91           C  
ATOM   1250  CB  VAL A  82      33.738 -60.281  26.804  1.00 37.91           C  
ATOM   1251  HB  VAL A  82      33.762 -60.666  25.784  1.00 37.91           H  
ATOM   1252  O   VAL A  82      33.428 -62.937  28.407  1.00 37.91           O  
ATOM   1253  CG1 VAL A  82      32.297 -60.383  27.325  1.00 37.91           C  
ATOM   1254 HG11 VAL A  82      31.911 -61.393  27.187  1.00 37.91           H  
ATOM   1255 HG12 VAL A  82      32.264 -60.122  28.383  1.00 37.91           H  
ATOM   1256 HG13 VAL A  82      31.645 -59.707  26.771  1.00 37.91           H  
ATOM   1257  CG2 VAL A  82      34.070 -58.778  26.758  1.00 37.91           C  
ATOM   1258 HG21 VAL A  82      33.290 -58.232  26.227  1.00 37.91           H  
ATOM   1259 HG22 VAL A  82      34.158 -58.381  27.770  1.00 37.91           H  
ATOM   1260 HG23 VAL A  82      35.002 -58.603  26.221  1.00 37.91           H  
ATOM   1261  N   ARG A  83      35.159 -63.516  27.163  1.00 38.11           N  
ATOM   1262  H   ARG A  83      36.030 -63.187  26.772  1.00 38.11           H  
ATOM   1263  CA  ARG A  83      34.647 -64.851  26.728  1.00 38.11           C  
ATOM   1264  HA  ARG A  83      33.615 -64.679  26.421  1.00 38.11           H  
ATOM   1265  C   ARG A  83      34.476 -66.001  27.771  1.00 38.11           C  
ATOM   1266  CB  ARG A  83      35.439 -65.272  25.463  1.00 38.11           C  
ATOM   1267  HB2 ARG A  83      36.367 -64.703  25.399  1.00 38.11           H  
ATOM   1268  HB3 ARG A  83      35.724 -66.323  25.509  1.00 38.11           H  
ATOM   1269  O   ARG A  83      34.463 -67.163  27.375  1.00 38.11           O  
ATOM   1270  CG  ARG A  83      34.627 -65.050  24.178  1.00 38.11           C  
ATOM   1271  HG2 ARG A  83      33.721 -65.655  24.223  1.00 38.11           H  
ATOM   1272  HG3 ARG A  83      34.351 -63.999  24.096  1.00 38.11           H  
ATOM   1273  CD  ARG A  83      35.446 -65.457  22.946  1.00 38.11           C  
ATOM   1274  HD2 ARG A  83      36.295 -64.780  22.856  1.00 38.11           H  
ATOM   1275  HD3 ARG A  83      35.816 -66.472  23.093  1.00 38.11           H  
ATOM   1276  NE  ARG A  83      34.638 -65.407  21.711  1.00 38.11           N  
ATOM   1277  HE  ARG A  83      33.702 -65.040  21.800  1.00 38.11           H  
ATOM   1278  NH1 ARG A  83      36.271 -66.105  20.255  1.00 38.11           N  
ATOM   1279 HH11 ARG A  83      36.938 -66.041  21.011  1.00 38.11           H  
ATOM   1280 HH12 ARG A  83      36.582 -66.258  19.307  1.00 38.11           H  
ATOM   1281  NH2 ARG A  83      34.220 -65.683  19.486  1.00 38.11           N  
ATOM   1282 HH21 ARG A  83      33.267 -65.377  19.623  1.00 38.11           H  
ATOM   1283 HH22 ARG A  83      34.540 -65.879  18.548  1.00 38.11           H  
ATOM   1284  CZ  ARG A  83      35.043 -65.732  20.496  1.00 38.11           C  
ATOM   1285  N   GLY A  84      34.346 -65.732  29.074  1.00 33.27           N  
ATOM   1286  H   GLY A  84      34.247 -64.757  29.315  1.00 33.27           H  
ATOM   1287  CA  GLY A  84      34.624 -66.701  30.167  1.00 33.27           C  
ATOM   1288  HA2 GLY A  84      34.714 -66.127  31.090  1.00 33.27           H  
ATOM   1289  HA3 GLY A  84      35.605 -67.137  29.977  1.00 33.27           H  
ATOM   1290  C   GLY A  84      33.667 -67.887  30.479  1.00 33.27           C  
ATOM   1291  O   GLY A  84      34.070 -69.045  30.385  1.00 33.27           O  
ATOM   1292  N   GLU A  85      32.461 -67.638  31.015  1.00 32.22           N  
ATOM   1293  H   GLU A  85      32.157 -66.675  30.999  1.00 32.22           H  
ATOM   1294  CA  GLU A  85      31.923 -68.443  32.152  1.00 32.22           C  
ATOM   1295  HA  GLU A  85      32.750 -69.016  32.570  1.00 32.22           H  
ATOM   1296  C   GLU A  85      30.806 -69.501  31.889  1.00 32.22           C  
ATOM   1297  CB  GLU A  85      31.458 -67.481  33.267  1.00 32.22           C  
ATOM   1298  HB2 GLU A  85      30.637 -66.873  32.888  1.00 32.22           H  
ATOM   1299  HB3 GLU A  85      31.085 -68.070  34.105  1.00 32.22           H  
ATOM   1300  O   GLU A  85      30.155 -69.957  32.828  1.00 32.22           O  
ATOM   1301  CG  GLU A  85      32.551 -66.564  33.831  1.00 32.22           C  
ATOM   1302  HG2 GLU A  85      33.436 -67.163  34.046  1.00 32.22           H  
ATOM   1303  HG3 GLU A  85      32.820 -65.815  33.086  1.00 32.22           H  
ATOM   1304  CD  GLU A  85      32.058 -65.875  35.115  1.00 32.22           C  
ATOM   1305  OE1 GLU A  85      32.744 -66.024  36.153  1.00 32.22           O  
ATOM   1306  OE2 GLU A  85      30.983 -65.237  35.055  1.00 32.22           O  
ATOM   1307  N   ALA A  86      30.520 -69.916  30.652  1.00 31.82           N  
ATOM   1308  H   ALA A  86      31.108 -69.566  29.909  1.00 31.82           H  
ATOM   1309  CA  ALA A  86      29.174 -70.417  30.285  1.00 31.82           C  
ATOM   1310  HA  ALA A  86      28.468 -69.787  30.826  1.00 31.82           H  
ATOM   1311  C   ALA A  86      28.673 -71.883  30.581  1.00 31.82           C  
ATOM   1312  CB  ALA A  86      28.994 -70.075  28.798  1.00 31.82           C  
ATOM   1313  HB1 ALA A  86      27.963 -70.260  28.494  1.00 31.82           H  
ATOM   1314  HB2 ALA A  86      29.659 -70.689  28.191  1.00 31.82           H  
ATOM   1315  HB3 ALA A  86      29.216 -69.022  28.625  1.00 31.82           H  
ATOM   1316  O   ALA A  86      27.514 -72.144  30.250  1.00 31.82           O  
ATOM   1317  N   PRO A  87      29.404 -72.896  31.113  1.00 33.27           N  
ATOM   1318  CA  PRO A  87      29.138 -74.296  30.700  1.00 33.27           C  
ATOM   1319  HA  PRO A  87      28.796 -74.287  29.665  1.00 33.27           H  
ATOM   1320  C   PRO A  87      28.119 -75.185  31.468  1.00 33.27           C  
ATOM   1321  CB  PRO A  87      30.524 -74.956  30.716  1.00 33.27           C  
ATOM   1322  HB2 PRO A  87      30.480 -76.033  30.877  1.00 33.27           H  
ATOM   1323  HB3 PRO A  87      31.041 -74.738  29.782  1.00 33.27           H  
ATOM   1324  O   PRO A  87      27.852 -76.290  30.998  1.00 33.27           O  
ATOM   1325  CG  PRO A  87      31.228 -74.242  31.865  1.00 33.27           C  
ATOM   1326  HG2 PRO A  87      30.882 -74.641  32.819  1.00 33.27           H  
ATOM   1327  HG3 PRO A  87      32.312 -74.312  31.784  1.00 33.27           H  
ATOM   1328  CD  PRO A  87      30.739 -72.808  31.694  1.00 33.27           C  
ATOM   1329  HD2 PRO A  87      30.717 -72.314  32.666  1.00 33.27           H  
ATOM   1330  HD3 PRO A  87      31.410 -72.288  31.011  1.00 33.27           H  
ATOM   1331  N   SER A  88      27.605 -74.843  32.657  1.00 31.81           N  
ATOM   1332  H   SER A  88      27.747 -73.901  32.994  1.00 31.81           H  
ATOM   1333  CA  SER A  88      27.244 -75.893  33.650  1.00 31.81           C  
ATOM   1334  HA  SER A  88      27.895 -76.748  33.467  1.00 31.81           H  
ATOM   1335  C   SER A  88      25.814 -76.483  33.667  1.00 31.81           C  
ATOM   1336  CB  SER A  88      27.590 -75.397  35.057  1.00 31.81           C  
ATOM   1337  HB2 SER A  88      27.425 -76.195  35.781  1.00 31.81           H  
ATOM   1338  HB3 SER A  88      28.640 -75.105  35.086  1.00 31.81           H  
ATOM   1339  O   SER A  88      25.622 -77.551  34.248  1.00 31.81           O  
ATOM   1340  OG  SER A  88      26.783 -74.283  35.388  1.00 31.81           O  
ATOM   1341  HG  SER A  88      27.128 -73.859  36.176  1.00 31.81           H  
ATOM   1342  N   ALA A  89      24.794 -75.823  33.109  1.00 27.82           N  
ATOM   1343  H   ALA A  89      25.017 -74.972  32.612  1.00 27.82           H  
ATOM   1344  CA  ALA A  89      23.417 -75.963  33.626  1.00 27.82           C  
ATOM   1345  HA  ALA A  89      23.483 -76.041  34.711  1.00 27.82           H  
ATOM   1346  C   ALA A  89      22.573 -77.187  33.174  1.00 27.82           C  
ATOM   1347  CB  ALA A  89      22.683 -74.652  33.316  1.00 27.82           C  
ATOM   1348  HB1 ALA A  89      21.690 -74.672  33.765  1.00 27.82           H  
ATOM   1349  HB2 ALA A  89      22.581 -74.525  32.239  1.00 27.82           H  
ATOM   1350  HB3 ALA A  89      23.235 -73.807  33.729  1.00 27.82           H  
ATOM   1351  O   ALA A  89      21.535 -77.456  33.775  1.00 27.82           O  
ATOM   1352  N   LEU A  90      22.955 -77.909  32.115  1.00 31.38           N  
ATOM   1353  H   LEU A  90      23.846 -77.677  31.698  1.00 31.38           H  
ATOM   1354  CA  LEU A  90      22.014 -78.739  31.329  1.00 31.38           C  
ATOM   1355  HA  LEU A  90      21.110 -78.153  31.163  1.00 31.38           H  
ATOM   1356  C   LEU A  90      21.520 -80.056  31.970  1.00 31.38           C  
ATOM   1357  CB  LEU A  90      22.666 -79.027  29.960  1.00 31.38           C  
ATOM   1358  HB2 LEU A  90      22.245 -79.939  29.538  1.00 31.38           H  
ATOM   1359  HB3 LEU A  90      23.731 -79.205  30.106  1.00 31.38           H  
ATOM   1360  O   LEU A  90      20.414 -80.495  31.674  1.00 31.38           O  
ATOM   1361  CG  LEU A  90      22.458 -77.887  28.945  1.00 31.38           C  
ATOM   1362  HG  LEU A  90      22.545 -76.926  29.451  1.00 31.38           H  
ATOM   1363  CD1 LEU A  90      23.519 -77.942  27.847  1.00 31.38           C  
ATOM   1364 HD11 LEU A  90      23.355 -77.133  27.136  1.00 31.38           H  
ATOM   1365 HD12 LEU A  90      24.510 -77.822  28.285  1.00 31.38           H  
ATOM   1366 HD13 LEU A  90      23.467 -78.897  27.323  1.00 31.38           H  
ATOM   1367  CD2 LEU A  90      21.082 -77.986  28.282  1.00 31.38           C  
ATOM   1368 HD21 LEU A  90      20.947 -77.157  27.588  1.00 31.38           H  
ATOM   1369 HD22 LEU A  90      20.991 -78.926  27.738  1.00 31.38           H  
ATOM   1370 HD23 LEU A  90      20.297 -77.939  29.037  1.00 31.38           H  
ATOM   1371  N   ALA A  91      22.319 -80.722  32.806  1.00 35.86           N  
ATOM   1372  H   ALA A  91      23.182 -80.273  33.077  1.00 35.86           H  
ATOM   1373  CA  ALA A  91      22.210 -82.178  33.012  1.00 35.86           C  
ATOM   1374  HA  ALA A  91      21.976 -82.627  32.047  1.00 35.86           H  
ATOM   1375  C   ALA A  91      21.105 -82.685  33.977  1.00 35.86           C  
ATOM   1376  CB  ALA A  91      23.602 -82.681  33.423  1.00 35.86           C  
ATOM   1377  HB1 ALA A  91      24.344 -82.366  32.690  1.00 35.86           H  
ATOM   1378  HB2 ALA A  91      23.599 -83.770  33.468  1.00 35.86           H  
ATOM   1379  HB3 ALA A  91      23.865 -82.286  34.404  1.00 35.86           H  
ATOM   1380  O   ALA A  91      21.114 -83.857  34.349  1.00 35.86           O  
ATOM   1381  N   GLY A  92      20.201 -81.825  34.460  1.00 35.47           N  
ATOM   1382  H   GLY A  92      20.186 -80.894  34.070  1.00 35.47           H  
ATOM   1383  CA  GLY A  92      19.350 -82.136  35.622  1.00 35.47           C  
ATOM   1384  HA2 GLY A  92      19.183 -81.209  36.169  1.00 35.47           H  
ATOM   1385  HA3 GLY A  92      19.884 -82.815  36.287  1.00 35.47           H  
ATOM   1386  C   GLY A  92      17.969 -82.752  35.353  1.00 35.47           C  
ATOM   1387  O   GLY A  92      17.331 -83.198  36.305  1.00 35.47           O  
ATOM   1388  N   LEU A  93      17.470 -82.731  34.113  1.00 34.85           N  
ATOM   1389  H   LEU A  93      18.069 -82.430  33.358  1.00 34.85           H  
ATOM   1390  CA  LEU A  93      16.031 -82.888  33.832  1.00 34.85           C  
ATOM   1391  HA  LEU A  93      15.488 -82.523  34.704  1.00 34.85           H  
ATOM   1392  C   LEU A  93      15.562 -84.347  33.662  1.00 34.85           C  
ATOM   1393  CB  LEU A  93      15.672 -81.999  32.616  1.00 34.85           C  
ATOM   1394  HB2 LEU A  93      15.319 -82.629  31.800  1.00 34.85           H  
ATOM   1395  HB3 LEU A  93      16.575 -81.517  32.241  1.00 34.85           H  
ATOM   1396  O   LEU A  93      14.509 -84.714  34.182  1.00 34.85           O  
ATOM   1397  CG  LEU A  93      14.617 -80.912  32.930  1.00 34.85           C  
ATOM   1398  HG  LEU A  93      14.471 -80.825  34.007  1.00 34.85           H  
ATOM   1399  CD1 LEU A  93      15.066 -79.540  32.424  1.00 34.85           C  
ATOM   1400 HD11 LEU A  93      14.309 -78.792  32.660  1.00 34.85           H  
ATOM   1401 HD12 LEU A  93      15.217 -79.574  31.345  1.00 34.85           H  
ATOM   1402 HD13 LEU A  93      16.002 -79.261  32.908  1.00 34.85           H  
ATOM   1403  CD2 LEU A  93      13.270 -81.242  32.289  1.00 34.85           C  
ATOM   1404 HD21 LEU A  93      13.371 -81.282  31.205  1.00 34.85           H  
ATOM   1405 HD22 LEU A  93      12.928 -82.213  32.646  1.00 34.85           H  
ATOM   1406 HD23 LEU A  93      12.532 -80.485  32.557  1.00 34.85           H  
ATOM   1407  N   ASP A  94      16.353 -85.176  32.979  1.00 38.77           N  
ATOM   1408  H   ASP A  94      17.135 -84.755  32.498  1.00 38.77           H  
ATOM   1409  CA  ASP A  94      15.937 -86.481  32.433  1.00 38.77           C  
ATOM   1410  HA  ASP A  94      15.137 -86.319  31.710  1.00 38.77           H  
ATOM   1411  C   ASP A  94      15.435 -87.495  33.481  1.00 38.77           C  
ATOM   1412  CB  ASP A  94      17.135 -87.118  31.697  1.00 38.77           C  
ATOM   1413  HB2 ASP A  94      17.874 -87.416  32.441  1.00 38.77           H  
ATOM   1414  HB3 ASP A  94      16.791 -88.023  31.196  1.00 38.77           H  
ATOM   1415  O   ASP A  94      14.606 -88.359  33.195  1.00 38.77           O  
ATOM   1416  CG  ASP A  94      17.836 -86.229  30.659  1.00 38.77           C  
ATOM   1417  OD1 ASP A  94      17.258 -85.190  30.272  1.00 38.77           O  
ATOM   1418  OD2 ASP A  94      18.985 -86.578  30.309  1.00 38.77           O  
ATOM   1419  N   ALA A  95      15.951 -87.426  34.711  1.00 42.28           N  
ATOM   1420  H   ALA A  95      16.587 -86.665  34.900  1.00 42.28           H  
ATOM   1421  CA  ALA A  95      15.798 -88.495  35.699  1.00 42.28           C  
ATOM   1422  HA  ALA A  95      16.012 -89.442  35.204  1.00 42.28           H  
ATOM   1423  C   ALA A  95      14.384 -88.625  36.303  1.00 42.28           C  
ATOM   1424  CB  ALA A  95      16.852 -88.278  36.791  1.00 42.28           C  
ATOM   1425  HB1 ALA A  95      17.847 -88.259  36.346  1.00 42.28           H  
ATOM   1426  HB2 ALA A  95      16.802 -89.092  37.514  1.00 42.28           H  
ATOM   1427  HB3 ALA A  95      16.667 -87.333  37.303  1.00 42.28           H  
ATOM   1428  O   ALA A  95      14.069 -89.663  36.888  1.00 42.28           O  
ATOM   1429  N   LEU A  96      13.543 -87.588  36.210  1.00 38.06           N  
ATOM   1430  H   LEU A  96      13.836 -86.787  35.669  1.00 38.06           H  
ATOM   1431  CA  LEU A  96      12.256 -87.544  36.917  1.00 38.06           C  
ATOM   1432  HA  LEU A  96      12.404 -87.968  37.910  1.00 38.06           H  
ATOM   1433  C   LEU A  96      11.159 -88.377  36.230  1.00 38.06           C  
ATOM   1434  CB  LEU A  96      11.827 -86.069  37.059  1.00 38.06           C  
ATOM   1435  HB2 LEU A  96      11.389 -85.750  36.113  1.00 38.06           H  
ATOM   1436  HB3 LEU A  96      12.702 -85.445  37.239  1.00 38.06           H  
ATOM   1437  O   LEU A  96      10.286 -88.931  36.898  1.00 38.06           O  
ATOM   1438  CG  LEU A  96      10.815 -85.839  38.198  1.00 38.06           C  
ATOM   1439  HG  LEU A  96      10.070 -86.634  38.207  1.00 38.06           H  
ATOM   1440  CD1 LEU A  96      11.515 -85.794  39.561  1.00 38.06           C  
ATOM   1441 HD11 LEU A  96      12.246 -84.985  39.579  1.00 38.06           H  
ATOM   1442 HD12 LEU A  96      12.023 -86.740  39.748  1.00 38.06           H  
ATOM   1443 HD13 LEU A  96      10.777 -85.635  40.347  1.00 38.06           H  
ATOM   1444  CD2 LEU A  96      10.082 -84.511  38.006  1.00 38.06           C  
ATOM   1445 HD21 LEU A  96       9.532 -84.536  37.066  1.00 38.06           H  
ATOM   1446 HD22 LEU A  96      10.798 -83.690  37.979  1.00 38.06           H  
ATOM   1447 HD23 LEU A  96       9.374 -84.357  38.821  1.00 38.06           H  
ATOM   1448  N   GLU A  97      11.193 -88.459  34.899  1.00 39.14           N  
ATOM   1449  H   GLU A  97      11.968 -88.029  34.416  1.00 39.14           H  
ATOM   1450  CA  GLU A  97      10.078 -88.953  34.080  1.00 39.14           C  
ATOM   1451  HA  GLU A  97       9.162 -88.458  34.403  1.00 39.14           H  
ATOM   1452  C   GLU A  97       9.850 -90.470  34.229  1.00 39.14           C  
ATOM   1453  CB  GLU A  97      10.362 -88.535  32.627  1.00 39.14           C  
ATOM   1454  HB2 GLU A  97      11.180 -89.139  32.234  1.00 39.14           H  
ATOM   1455  HB3 GLU A  97      10.674 -87.491  32.623  1.00 39.14           H  
ATOM   1456  O   GLU A  97       8.713 -90.944  34.272  1.00 39.14           O  
ATOM   1457  CG  GLU A  97       9.136 -88.660  31.715  1.00 39.14           C  
ATOM   1458  HG2 GLU A  97       8.873 -89.712  31.610  1.00 39.14           H  
ATOM   1459  HG3 GLU A  97       8.298 -88.149  32.188  1.00 39.14           H  
ATOM   1460  CD  GLU A  97       9.396 -88.056  30.325  1.00 39.14           C  
ATOM   1461  OE1 GLU A  97       8.538 -87.264  29.873  1.00 39.14           O  
ATOM   1462  OE2 GLU A  97      10.431 -88.414  29.721  1.00 39.14           O  
ATOM   1463  N   ALA A  98      10.928 -91.241  34.403  1.00 42.64           N  
ATOM   1464  H   ALA A  98      11.829 -90.783  34.391  1.00 42.64           H  
ATOM   1465  CA  ALA A  98      10.891 -92.704  34.428  1.00 42.64           C  
ATOM   1466  HA  ALA A  98      10.373 -93.044  33.531  1.00 42.64           H  
ATOM   1467  C   ALA A  98      10.147 -93.318  35.636  1.00 42.64           C  
ATOM   1468  CB  ALA A  98      12.341 -93.201  34.365  1.00 42.64           C  
ATOM   1469  HB1 ALA A  98      12.890 -92.866  35.245  1.00 42.64           H  
ATOM   1470  HB2 ALA A  98      12.353 -94.290  34.328  1.00 42.64           H  
ATOM   1471  HB3 ALA A  98      12.826 -92.812  33.469  1.00 42.64           H  
ATOM   1472  O   ALA A  98       9.722 -94.471  35.565  1.00 42.64           O  
ATOM   1473  N   ALA A  99       9.992 -92.583  36.743  1.00 40.31           N  
ATOM   1474  H   ALA A  99      10.319 -91.628  36.725  1.00 40.31           H  
ATOM   1475  CA  ALA A  99       9.443 -93.108  38.002  1.00 40.31           C  
ATOM   1476  HA  ALA A  99       9.716 -94.160  38.084  1.00 40.31           H  
ATOM   1477  C   ALA A  99       7.902 -93.052  38.106  1.00 40.31           C  
ATOM   1478  CB  ALA A  99      10.123 -92.363  39.157  1.00 40.31           C  
ATOM   1479  HB1 ALA A  99       9.781 -92.772  40.107  1.00 40.31           H  
ATOM   1480  HB2 ALA A  99       9.874 -91.303  39.113  1.00 40.31           H  
ATOM   1481  HB3 ALA A  99      11.205 -92.481  39.089  1.00 40.31           H  
ATOM   1482  O   ALA A  99       7.320 -93.630  39.023  1.00 40.31           O  
ATOM   1483  N   LEU A 100       7.229 -92.376  37.169  1.00 44.51           N  
ATOM   1484  H   LEU A 100       7.767 -91.947  36.430  1.00 44.51           H  
ATOM   1485  CA  LEU A 100       5.772 -92.175  37.160  1.00 44.51           C  
ATOM   1486  HA  LEU A 100       5.519 -91.621  38.064  1.00 44.51           H  
ATOM   1487  C   LEU A 100       4.873 -93.440  37.201  1.00 44.51           C  
ATOM   1488  CB  LEU A 100       5.425 -91.305  35.933  1.00 44.51           C  
ATOM   1489  HB2 LEU A 100       4.406 -91.514  35.608  1.00 44.51           H  
ATOM   1490  HB3 LEU A 100       6.085 -91.572  35.107  1.00 44.51           H  
ATOM   1491  O   LEU A 100       3.785 -93.332  37.771  1.00 44.51           O  
ATOM   1492  CG  LEU A 100       5.543 -89.798  36.223  1.00 44.51           C  
ATOM   1493  HG  LEU A 100       6.429 -89.608  36.828  1.00 44.51           H  
ATOM   1494  CD1 LEU A 100       5.667 -89.000  34.927  1.00 44.51           C  
ATOM   1495 HD11 LEU A 100       5.773 -87.938  35.151  1.00 44.51           H  
ATOM   1496 HD12 LEU A 100       6.554 -89.323  34.382  1.00 44.51           H  
ATOM   1497 HD13 LEU A 100       4.791 -89.154  34.297  1.00 44.51           H  
ATOM   1498  CD2 LEU A 100       4.301 -89.291  36.967  1.00 44.51           C  
ATOM   1499 HD21 LEU A 100       3.411 -89.443  36.357  1.00 44.51           H  
ATOM   1500 HD22 LEU A 100       4.415 -88.228  37.178  1.00 44.51           H  
ATOM   1501 HD23 LEU A 100       4.186 -89.824  37.911  1.00 44.51           H  
ATOM   1502  N   PRO A 101       5.231 -94.614  36.629  1.00 45.36           N  
ATOM   1503  CA  PRO A 101       4.274 -95.719  36.466  1.00 45.36           C  
ATOM   1504  HA  PRO A 101       3.431 -95.345  35.885  1.00 45.36           H  
ATOM   1505  C   PRO A 101       3.711 -96.351  37.748  1.00 45.36           C  
ATOM   1506  CB  PRO A 101       5.005 -96.778  35.634  1.00 45.36           C  
ATOM   1507  HB2 PRO A 101       4.317 -97.339  35.002  1.00 45.36           H  
ATOM   1508  HB3 PRO A 101       5.560 -97.452  36.287  1.00 45.36           H  
ATOM   1509  O   PRO A 101       2.610 -96.895  37.705  1.00 45.36           O  
ATOM   1510  CG  PRO A 101       5.988 -95.956  34.809  1.00 45.36           C  
ATOM   1511  HG2 PRO A 101       5.476 -95.509  33.957  1.00 45.36           H  
ATOM   1512  HG3 PRO A 101       6.843 -96.548  34.481  1.00 45.36           H  
ATOM   1513  CD  PRO A 101       6.400 -94.867  35.792  1.00 45.36           C  
ATOM   1514  HD2 PRO A 101       7.220 -95.227  36.414  1.00 45.36           H  
ATOM   1515  HD3 PRO A 101       6.708 -93.982  35.235  1.00 45.36           H  
ATOM   1516  N   GLU A 102       4.437 -96.316  38.871  1.00 43.18           N  
ATOM   1517  H   GLU A 102       5.332 -95.849  38.859  1.00 43.18           H  
ATOM   1518  CA  GLU A 102       4.038 -97.031  40.100  1.00 43.18           C  
ATOM   1519  HA  GLU A 102       3.436 -97.893  39.813  1.00 43.18           H  
ATOM   1520  C   GLU A 102       3.137 -96.212  41.047  1.00 43.18           C  
ATOM   1521  CB  GLU A 102       5.272 -97.591  40.838  1.00 43.18           C  
ATOM   1522  HB2 GLU A 102       5.920 -96.770  41.145  1.00 43.18           H  
ATOM   1523  HB3 GLU A 102       4.920 -98.107  41.731  1.00 43.18           H  
ATOM   1524  O   GLU A 102       2.673 -96.736  42.061  1.00 43.18           O  
ATOM   1525  CG  GLU A 102       6.075 -98.592  39.985  1.00 43.18           C  
ATOM   1526  HG2 GLU A 102       6.641 -98.042  39.233  1.00 43.18           H  
ATOM   1527  HG3 GLU A 102       5.368 -99.235  39.460  1.00 43.18           H  
ATOM   1528  CD  GLU A 102       7.033 -99.489  40.795  1.00 43.18           C  
ATOM   1529  OE1 GLU A 102       7.484-100.505  40.214  1.00 43.18           O  
ATOM   1530  OE2 GLU A 102       7.297 -99.193  41.983  1.00 43.18           O  
ATOM   1531  N   VAL A 103       2.864 -94.937  40.737  1.00 42.62           N  
ATOM   1532  H   VAL A 103       3.219 -94.577  39.863  1.00 42.62           H  
ATOM   1533  CA  VAL A 103       2.159 -94.013  41.647  1.00 42.62           C  
ATOM   1534  HA  VAL A 103       2.713 -94.014  42.586  1.00 42.62           H  
ATOM   1535  C   VAL A 103       0.706 -94.465  41.909  1.00 42.62           C  
ATOM   1536  CB  VAL A 103       2.210 -92.562  41.129  1.00 42.62           C  
ATOM   1537  HB  VAL A 103       1.742 -92.510  40.146  1.00 42.62           H  
ATOM   1538  O   VAL A 103      -0.088 -94.549  40.962  1.00 42.62           O  
ATOM   1539  CG1 VAL A 103       1.481 -91.592  42.074  1.00 42.62           C  
ATOM   1540 HG11 VAL A 103       0.418 -91.829  42.117  1.00 42.62           H  
ATOM   1541 HG12 VAL A 103       1.902 -91.655  43.077  1.00 42.62           H  
ATOM   1542 HG13 VAL A 103       1.585 -90.570  41.709  1.00 42.62           H  
ATOM   1543  CG2 VAL A 103       3.661 -92.070  41.014  1.00 42.62           C  
ATOM   1544 HG21 VAL A 103       4.224 -92.696  40.321  1.00 42.62           H  
ATOM   1545 HG22 VAL A 103       3.677 -91.048  40.634  1.00 42.62           H  
ATOM   1546 HG23 VAL A 103       4.148 -92.099  41.989  1.00 42.62           H  
ATOM   1547  N   PRO A 104       0.305 -94.716  43.176  1.00 50.93           N  
ATOM   1548  CA  PRO A 104      -1.042 -95.171  43.515  1.00 50.93           C  
ATOM   1549  HA  PRO A 104      -1.186 -96.137  43.032  1.00 50.93           H  
ATOM   1550  C   PRO A 104      -2.159 -94.220  43.064  1.00 50.93           C  
ATOM   1551  CB  PRO A 104      -1.054 -95.378  45.033  1.00 50.93           C  
ATOM   1552  HB2 PRO A 104      -1.718 -96.190  45.327  1.00 50.93           H  
ATOM   1553  HB3 PRO A 104      -1.332 -94.452  45.536  1.00 50.93           H  
ATOM   1554  O   PRO A 104      -2.031 -92.995  43.081  1.00 50.93           O  
ATOM   1555  CG  PRO A 104       0.405 -95.697  45.343  1.00 50.93           C  
ATOM   1556  HG2 PRO A 104       0.661 -95.468  46.377  1.00 50.93           H  
ATOM   1557  HG3 PRO A 104       0.615 -96.741  45.111  1.00 50.93           H  
ATOM   1558  CD  PRO A 104       1.148 -94.792  44.365  1.00 50.93           C  
ATOM   1559  HD2 PRO A 104       2.125 -95.227  44.152  1.00 50.93           H  
ATOM   1560  HD3 PRO A 104       1.262 -93.797  44.795  1.00 50.93           H  
ATOM   1561  N   ALA A 105      -3.303 -94.805  42.695  1.00 46.18           N  
ATOM   1562  H   ALA A 105      -3.336 -95.813  42.733  1.00 46.18           H  
ATOM   1563  CA  ALA A 105      -4.359 -94.119  41.949  1.00 46.18           C  
ATOM   1564  HA  ALA A 105      -3.938 -93.800  40.996  1.00 46.18           H  
ATOM   1565  C   ALA A 105      -4.938 -92.855  42.616  1.00 46.18           C  
ATOM   1566  CB  ALA A 105      -5.471 -95.141  41.671  1.00 46.18           C  
ATOM   1567  HB1 ALA A 105      -5.904 -95.485  42.610  1.00 46.18           H  
ATOM   1568  HB2 ALA A 105      -6.253 -94.672  41.073  1.00 46.18           H  
ATOM   1569  HB3 ALA A 105      -5.067 -95.991  41.123  1.00 46.18           H  
ATOM   1570  O   ALA A 105      -5.370 -91.959  41.894  1.00 46.18           O  
ATOM   1571  N   THR A 106      -4.963 -92.785  43.952  1.00 43.78           N  
ATOM   1572  H   THR A 106      -4.565 -93.544  44.487  1.00 43.78           H  
ATOM   1573  CA  THR A 106      -5.555 -91.676  44.723  1.00 43.78           C  
ATOM   1574  HA  THR A 106      -6.438 -91.309  44.200  1.00 43.78           H  
ATOM   1575  C   THR A 106      -4.633 -90.468  44.889  1.00 43.78           C  
ATOM   1576  CB  THR A 106      -5.988 -92.157  46.119  1.00 43.78           C  
ATOM   1577  HB  THR A 106      -6.137 -91.300  46.776  1.00 43.78           H  
ATOM   1578  O   THR A 106      -5.107 -89.342  44.830  1.00 43.78           O  
ATOM   1579  CG2 THR A 106      -7.295 -92.947  46.058  1.00 43.78           C  
ATOM   1580 HG21 THR A 106      -7.175 -93.822  45.420  1.00 43.78           H  
ATOM   1581 HG22 THR A 106      -8.085 -92.312  45.658  1.00 43.78           H  
ATOM   1582 HG23 THR A 106      -7.572 -93.266  47.063  1.00 43.78           H  
ATOM   1583  OG1 THR A 106      -5.018 -93.022  46.682  1.00 43.78           O  
ATOM   1584  HG1 THR A 106      -4.386 -92.482  47.162  1.00 43.78           H  
ATOM   1585  N   GLU A 107      -3.328 -90.669  45.089  1.00 42.67           N  
ATOM   1586  H   GLU A 107      -2.961 -91.609  45.061  1.00 42.67           H  
ATOM   1587  CA  GLU A 107      -2.384 -89.569  45.381  1.00 42.67           C  
ATOM   1588  HA  GLU A 107      -2.850 -88.853  46.058  1.00 42.67           H  
ATOM   1589  C   GLU A 107      -1.988 -88.787  44.118  1.00 42.67           C  
ATOM   1590  CB  GLU A 107      -1.136 -90.140  46.073  1.00 42.67           C  
ATOM   1591  HB2 GLU A 107      -0.411 -89.339  46.215  1.00 42.67           H  
ATOM   1592  HB3 GLU A 107      -0.695 -90.897  45.424  1.00 42.67           H  
ATOM   1593  O   GLU A 107      -1.639 -87.608  44.173  1.00 42.67           O  
ATOM   1594  CG  GLU A 107      -1.467 -90.755  47.445  1.00 42.67           C  
ATOM   1595  HG2 GLU A 107      -2.205 -91.547  47.317  1.00 42.67           H  
ATOM   1596  HG3 GLU A 107      -1.914 -89.983  48.071  1.00 42.67           H  
ATOM   1597  CD  GLU A 107      -0.237 -91.350  48.148  1.00 42.67           C  
ATOM   1598  OE1 GLU A 107      -0.211 -91.302  49.399  1.00 42.67           O  
ATOM   1599  OE2 GLU A 107       0.626 -91.918  47.441  1.00 42.67           O  
ATOM   1600  N   ARG A 108      -2.099 -89.436  42.952  1.00 45.12           N  
ATOM   1601  H   ARG A 108      -2.367 -90.409  43.008  1.00 45.12           H  
ATOM   1602  CA  ARG A 108      -1.796 -88.875  41.628  1.00 45.12           C  
ATOM   1603  HA  ARG A 108      -0.727 -88.672  41.568  1.00 45.12           H  
ATOM   1604  C   ARG A 108      -2.515 -87.549  41.338  1.00 45.12           C  
ATOM   1605  CB  ARG A 108      -2.178 -89.955  40.603  1.00 45.12           C  
ATOM   1606  HB2 ARG A 108      -3.250 -90.136  40.688  1.00 45.12           H  
ATOM   1607  HB3 ARG A 108      -1.661 -90.879  40.858  1.00 45.12           H  
ATOM   1608  O   ARG A 108      -1.977 -86.716  40.614  1.00 45.12           O  
ATOM   1609  CG  ARG A 108      -1.828 -89.593  39.149  1.00 45.12           C  
ATOM   1610  HG2 ARG A 108      -0.748 -89.469  39.063  1.00 45.12           H  
ATOM   1611  HG3 ARG A 108      -2.310 -88.658  38.862  1.00 45.12           H  
ATOM   1612  CD  ARG A 108      -2.286 -90.695  38.187  1.00 45.12           C  
ATOM   1613  HD2 ARG A 108      -1.805 -91.627  38.483  1.00 45.12           H  
ATOM   1614  HD3 ARG A 108      -1.956 -90.437  37.181  1.00 45.12           H  
ATOM   1615  NE  ARG A 108      -3.758 -90.829  38.202  1.00 45.12           N  
ATOM   1616  HE  ARG A 108      -4.277 -89.989  38.411  1.00 45.12           H  
ATOM   1617  NH1 ARG A 108      -3.905 -93.081  37.785  1.00 45.12           N  
ATOM   1618 HH11 ARG A 108      -4.458 -93.920  37.678  1.00 45.12           H  
ATOM   1619 HH12 ARG A 108      -2.900 -93.109  37.694  1.00 45.12           H  
ATOM   1620  NH2 ARG A 108      -5.756 -91.902  38.227  1.00 45.12           N  
ATOM   1621 HH21 ARG A 108      -6.192 -91.049  38.547  1.00 45.12           H  
ATOM   1622 HH22 ARG A 108      -6.308 -92.746  38.172  1.00 45.12           H  
ATOM   1623  CZ  ARG A 108      -4.463 -91.935  38.069  1.00 45.12           C  
ATOM   1624  N   GLU A 109      -3.724 -87.362  41.864  1.00 46.75           N  
ATOM   1625  H   GLU A 109      -4.071 -88.053  42.513  1.00 46.75           H  
ATOM   1626  CA  GLU A 109      -4.623 -86.263  41.484  1.00 46.75           C  
ATOM   1627  HA  GLU A 109      -4.542 -86.121  40.407  1.00 46.75           H  
ATOM   1628  C   GLU A 109      -4.239 -84.910  42.122  1.00 46.75           C  
ATOM   1629  CB  GLU A 109      -6.062 -86.726  41.785  1.00 46.75           C  
ATOM   1630  HB2 GLU A 109      -6.121 -87.785  41.532  1.00 46.75           H  
ATOM   1631  HB3 GLU A 109      -6.268 -86.627  42.851  1.00 46.75           H  
ATOM   1632  O   GLU A 109      -4.360 -83.871  41.473  1.00 46.75           O  
ATOM   1633  CG  GLU A 109      -7.149 -86.006  40.972  1.00 46.75           C  
ATOM   1634  HG2 GLU A 109      -6.745 -85.754  39.991  1.00 46.75           H  
ATOM   1635  HG3 GLU A 109      -7.419 -85.076  41.473  1.00 46.75           H  
ATOM   1636  CD  GLU A 109      -8.392 -86.899  40.789  1.00 46.75           C  
ATOM   1637  OE1 GLU A 109      -8.834 -87.048  39.626  1.00 46.75           O  
ATOM   1638  OE2 GLU A 109      -8.866 -87.475  41.794  1.00 46.75           O  
ATOM   1639  N   GLU A 110      -3.669 -84.906  43.336  1.00 43.49           N  
ATOM   1640  H   GLU A 110      -3.564 -85.781  43.828  1.00 43.49           H  
ATOM   1641  CA  GLU A 110      -3.108 -83.687  43.953  1.00 43.49           C  
ATOM   1642  HA  GLU A 110      -3.825 -82.870  43.865  1.00 43.49           H  
ATOM   1643  C   GLU A 110      -1.804 -83.233  43.276  1.00 43.49           C  
ATOM   1644  CB  GLU A 110      -2.800 -83.917  45.444  1.00 43.49           C  
ATOM   1645  HB2 GLU A 110      -2.145 -84.783  45.545  1.00 43.49           H  
ATOM   1646  HB3 GLU A 110      -2.260 -83.043  45.807  1.00 43.49           H  
ATOM   1647  O   GLU A 110      -1.519 -82.036  43.171  1.00 43.49           O  
ATOM   1648  CG  GLU A 110      -4.034 -84.104  46.336  1.00 43.49           C  
ATOM   1649  HG2 GLU A 110      -4.769 -83.342  46.076  1.00 43.49           H  
ATOM   1650  HG3 GLU A 110      -4.474 -85.082  46.143  1.00 43.49           H  
ATOM   1651  CD  GLU A 110      -3.659 -83.977  47.824  1.00 43.49           C  
ATOM   1652  OE1 GLU A 110      -4.333 -83.192  48.531  1.00 43.49           O  
ATOM   1653  OE2 GLU A 110      -2.676 -84.629  48.243  1.00 43.49           O  
ATOM   1654  N   LEU A 111      -0.992 -84.193  42.824  1.00 40.27           N  
ATOM   1655  H   LEU A 111      -1.300 -85.148  42.939  1.00 40.27           H  
ATOM   1656  CA  LEU A 111       0.371 -83.955  42.344  1.00 40.27           C  
ATOM   1657  HA  LEU A 111       0.870 -83.334  43.088  1.00 40.27           H  
ATOM   1658  C   LEU A 111       0.398 -83.154  41.030  1.00 40.27           C  
ATOM   1659  CB  LEU A 111       1.095 -85.320  42.259  1.00 40.27           C  
ATOM   1660  HB2 LEU A 111       1.343 -85.552  41.224  1.00 40.27           H  
ATOM   1661  HB3 LEU A 111       0.423 -86.105  42.604  1.00 40.27           H  
ATOM   1662  O   LEU A 111       1.221 -82.248  40.882  1.00 40.27           O  
ATOM   1663  CG  LEU A 111       2.368 -85.372  43.125  1.00 40.27           C  
ATOM   1664  HG  LEU A 111       2.189 -84.857  44.069  1.00 40.27           H  
ATOM   1665  CD1 LEU A 111       2.742 -86.817  43.451  1.00 40.27           C  
ATOM   1666 HD11 LEU A 111       2.898 -87.381  42.531  1.00 40.27           H  
ATOM   1667 HD12 LEU A 111       1.938 -87.282  44.022  1.00 40.27           H  
ATOM   1668 HD13 LEU A 111       3.652 -86.842  44.049  1.00 40.27           H  
ATOM   1669  CD2 LEU A 111       3.551 -84.710  42.417  1.00 40.27           C  
ATOM   1670 HD21 LEU A 111       3.770 -85.236  41.488  1.00 40.27           H  
ATOM   1671 HD22 LEU A 111       3.311 -83.672  42.187  1.00 40.27           H  
ATOM   1672 HD23 LEU A 111       4.430 -84.740  43.060  1.00 40.27           H  
ATOM   1673  N   VAL A 112      -0.551 -83.419  40.122  1.00 41.65           N  
ATOM   1674  H   VAL A 112      -1.200 -84.162  40.335  1.00 41.65           H  
ATOM   1675  CA  VAL A 112      -0.695 -82.709  38.835  1.00 41.65           C  
ATOM   1676  HA  VAL A 112       0.224 -82.834  38.262  1.00 41.65           H  
ATOM   1677  C   VAL A 112      -0.886 -81.203  39.043  1.00 41.65           C  
ATOM   1678  CB  VAL A 112      -1.856 -83.307  38.010  1.00 41.65           C  
ATOM   1679  HB  VAL A 112      -2.766 -83.288  38.610  1.00 41.65           H  
ATOM   1680  O   VAL A 112      -0.130 -80.408  38.485  1.00 41.65           O  
ATOM   1681  CG1 VAL A 112      -2.116 -82.536  36.709  1.00 41.65           C  
ATOM   1682 HG11 VAL A 112      -2.455 -81.522  36.923  1.00 41.65           H  
ATOM   1683 HG12 VAL A 112      -1.207 -82.486  36.110  1.00 41.65           H  
ATOM   1684 HG13 VAL A 112      -2.898 -83.030  36.131  1.00 41.65           H  
ATOM   1685  CG2 VAL A 112      -1.555 -84.762  37.622  1.00 41.65           C  
ATOM   1686 HG21 VAL A 112      -1.401 -85.370  38.513  1.00 41.65           H  
ATOM   1687 HG22 VAL A 112      -0.661 -84.806  37.000  1.00 41.65           H  
ATOM   1688 HG23 VAL A 112      -2.398 -85.176  37.068  1.00 41.65           H  
ATOM   1689  N   GLN A 113      -1.802 -80.803  39.937  1.00 47.77           N  
ATOM   1690  H   GLN A 113      -2.340 -81.513  40.413  1.00 47.77           H  
ATOM   1691  CA  GLN A 113      -2.108 -79.391  40.223  1.00 47.77           C  
ATOM   1692  HA  GLN A 113      -2.473 -78.913  39.313  1.00 47.77           H  
ATOM   1693  C   GLN A 113      -0.899 -78.589  40.733  1.00 47.77           C  
ATOM   1694  CB  GLN A 113      -3.181 -79.296  41.319  1.00 47.77           C  
ATOM   1695  HB2 GLN A 113      -2.788 -79.732  42.237  1.00 47.77           H  
ATOM   1696  HB3 GLN A 113      -3.371 -78.239  41.503  1.00 47.77           H  
ATOM   1697  O   GLN A 113      -0.931 -77.353  40.799  1.00 47.77           O  
ATOM   1698  CG  GLN A 113      -4.526 -79.961  41.002  1.00 47.77           C  
ATOM   1699  HG2 GLN A 113      -4.909 -79.573  40.059  1.00 47.77           H  
ATOM   1700  HG3 GLN A 113      -4.389 -81.038  40.904  1.00 47.77           H  
ATOM   1701  CD  GLN A 113      -5.558 -79.696  42.099  1.00 47.77           C  
ATOM   1702  NE2 GLN A 113      -6.713 -80.317  42.028  1.00 47.77           N  
ATOM   1703 HE21 GLN A 113      -7.348 -80.174  42.800  1.00 47.77           H  
ATOM   1704 HE22 GLN A 113      -6.867 -81.016  41.316  1.00 47.77           H  
ATOM   1705  OE1 GLN A 113      -5.357 -78.926  43.030  1.00 47.77           O  
ATOM   1706  N   ARG A 114       0.151 -79.259  41.218  1.00 41.07           N  
ATOM   1707  H   ARG A 114       0.131 -80.267  41.162  1.00 41.07           H  
ATOM   1708  CA  ARG A 114       1.344 -78.603  41.763  1.00 41.07           C  
ATOM   1709  HA  ARG A 114       1.053 -77.636  42.176  1.00 41.07           H  
ATOM   1710  C   ARG A 114       2.380 -78.290  40.684  1.00 41.07           C  
ATOM   1711  CB  ARG A 114       1.895 -79.462  42.907  1.00 41.07           C  
ATOM   1712  HB2 ARG A 114       2.451 -80.308  42.504  1.00 41.07           H  
ATOM   1713  HB3 ARG A 114       1.059 -79.846  43.492  1.00 41.07           H  
ATOM   1714  O   ARG A 114       3.057 -77.272  40.805  1.00 41.07           O  
ATOM   1715  CG  ARG A 114       2.793 -78.631  43.832  1.00 41.07           C  
ATOM   1716  HG2 ARG A 114       2.256 -77.734  44.144  1.00 41.07           H  
ATOM   1717  HG3 ARG A 114       3.700 -78.339  43.302  1.00 41.07           H  
ATOM   1718  CD  ARG A 114       3.160 -79.445  45.073  1.00 41.07           C  
ATOM   1719  HD2 ARG A 114       2.242 -79.797  45.542  1.00 41.07           H  
ATOM   1720  HD3 ARG A 114       3.750 -80.309  44.764  1.00 41.07           H  
ATOM   1721  NE  ARG A 114       3.927 -78.634  46.036  1.00 41.07           N  
ATOM   1722  HE  ARG A 114       4.262 -77.740  45.706  1.00 41.07           H  
ATOM   1723  NH1 ARG A 114       3.911 -80.152  47.756  1.00 41.07           N  
ATOM   1724 HH11 ARG A 114       3.387 -80.790  47.174  1.00 41.07           H  
ATOM   1725 HH12 ARG A 114       4.150 -80.421  48.700  1.00 41.07           H  
ATOM   1726  NH2 ARG A 114       4.924 -78.182  48.032  1.00 41.07           N  
ATOM   1727 HH21 ARG A 114       5.225 -77.286  47.676  1.00 41.07           H  
ATOM   1728 HH22 ARG A 114       5.181 -78.472  48.964  1.00 41.07           H  
ATOM   1729  CZ  ARG A 114       4.249 -78.992  47.266  1.00 41.07           C  
ATOM   1730  N   LEU A 115       2.464 -79.115  39.639  1.00 38.04           N  
ATOM   1731  H   LEU A 115       1.812 -79.885  39.588  1.00 38.04           H  
ATOM   1732  CA  LEU A 115       3.454 -78.989  38.567  1.00 38.04           C  
ATOM   1733  HA  LEU A 115       4.429 -78.824  39.025  1.00 38.04           H  
ATOM   1734  C   LEU A 115       3.167 -77.786  37.652  1.00 38.04           C  
ATOM   1735  CB  LEU A 115       3.480 -80.318  37.787  1.00 38.04           C  
ATOM   1736  HB2 LEU A 115       2.557 -80.398  37.212  1.00 38.04           H  
ATOM   1737  HB3 LEU A 115       3.498 -81.151  38.491  1.00 38.04           H  
ATOM   1738  O   LEU A 115       4.066 -76.993  37.375  1.00 38.04           O  
ATOM   1739  CG  LEU A 115       4.680 -80.463  36.833  1.00 38.04           C  
ATOM   1740  HG  LEU A 115       4.772 -79.569  36.216  1.00 38.04           H  
ATOM   1741  CD1 LEU A 115       5.987 -80.684  37.601  1.00 38.04           C  
ATOM   1742 HD11 LEU A 115       5.905 -81.562  38.242  1.00 38.04           H  
ATOM   1743 HD12 LEU A 115       6.224 -79.808  38.204  1.00 38.04           H  
ATOM   1744 HD13 LEU A 115       6.802 -80.838  36.893  1.00 38.04           H  
ATOM   1745  CD2 LEU A 115       4.467 -81.662  35.910  1.00 38.04           C  
ATOM   1746 HD21 LEU A 115       4.395 -82.581  36.493  1.00 38.04           H  
ATOM   1747 HD22 LEU A 115       5.302 -81.745  35.214  1.00 38.04           H  
ATOM   1748 HD23 LEU A 115       3.552 -81.528  35.335  1.00 38.04           H  
ATOM   1749  N   GLU A 116       1.904 -77.605  37.250  1.00 39.91           N  
ATOM   1750  H   GLU A 116       1.225 -78.310  37.498  1.00 39.91           H  
ATOM   1751  CA  GLU A 116       1.464 -76.550  36.316  1.00 39.91           C  
ATOM   1752  HA  GLU A 116       1.893 -76.730  35.330  1.00 39.91           H  
ATOM   1753  C   GLU A 116       1.888 -75.140  36.761  1.00 39.91           C  
ATOM   1754  CB  GLU A 116      -0.069 -76.586  36.204  1.00 39.91           C  
ATOM   1755  HB2 GLU A 116      -0.392 -75.771  35.555  1.00 39.91           H  
ATOM   1756  HB3 GLU A 116      -0.489 -76.418  37.196  1.00 39.91           H  
ATOM   1757  O   GLU A 116       2.324 -74.320  35.953  1.00 39.91           O  
ATOM   1758  CG  GLU A 116      -0.612 -77.906  35.635  1.00 39.91           C  
ATOM   1759  HG2 GLU A 116      -0.267 -78.738  36.248  1.00 39.91           H  
ATOM   1760  HG3 GLU A 116      -0.215 -78.042  34.629  1.00 39.91           H  
ATOM   1761  CD  GLU A 116      -2.147 -77.913  35.613  1.00 39.91           C  
ATOM   1762  OE1 GLU A 116      -2.710 -78.202  34.536  1.00 39.91           O  
ATOM   1763  OE2 GLU A 116      -2.736 -77.633  36.685  1.00 39.91           O  
ATOM   1764  N   ARG A 117       1.830 -74.873  38.073  1.00 41.87           N  
ATOM   1765  H   ARG A 117       1.515 -75.624  38.670  1.00 41.87           H  
ATOM   1766  CA  ARG A 117       2.185 -73.575  38.671  1.00 41.87           C  
ATOM   1767  HA  ARG A 117       1.662 -72.788  38.128  1.00 41.87           H  
ATOM   1768  C   ARG A 117       3.666 -73.211  38.544  1.00 41.87           C  
ATOM   1769  CB  ARG A 117       1.750 -73.555  40.146  1.00 41.87           C  
ATOM   1770  HB2 ARG A 117       1.978 -74.514  40.611  1.00 41.87           H  
ATOM   1771  HB3 ARG A 117       2.304 -72.780  40.675  1.00 41.87           H  
ATOM   1772  O   ARG A 117       3.986 -72.028  38.604  1.00 41.87           O  
ATOM   1773  CG  ARG A 117       0.254 -73.236  40.274  1.00 41.87           C  
ATOM   1774  HG2 ARG A 117       0.089 -72.223  39.908  1.00 41.87           H  
ATOM   1775  HG3 ARG A 117      -0.332 -73.918  39.659  1.00 41.87           H  
ATOM   1776  CD  ARG A 117      -0.230 -73.314  41.727  1.00 41.87           C  
ATOM   1777  HD2 ARG A 117      -1.149 -72.733  41.797  1.00 41.87           H  
ATOM   1778  HD3 ARG A 117       0.516 -72.866  42.385  1.00 41.87           H  
ATOM   1779  NE  ARG A 117      -0.513 -74.705  42.132  1.00 41.87           N  
ATOM   1780  HE  ARG A 117      -0.334 -75.427  41.449  1.00 41.87           H  
ATOM   1781  NH1 ARG A 117      -1.628 -74.264  44.095  1.00 41.87           N  
ATOM   1782 HH11 ARG A 117      -1.445 -73.279  43.964  1.00 41.87           H  
ATOM   1783 HH12 ARG A 117      -2.215 -74.594  44.848  1.00 41.87           H  
ATOM   1784  NH2 ARG A 117      -1.511 -76.351  43.321  1.00 41.87           N  
ATOM   1785 HH21 ARG A 117      -2.144 -76.672  44.041  1.00 41.87           H  
ATOM   1786 HH22 ARG A 117      -1.352 -76.943  42.519  1.00 41.87           H  
ATOM   1787  CZ  ARG A 117      -1.207 -75.096  43.185  1.00 41.87           C  
ATOM   1788  N   MET A 118       4.567 -74.184  38.397  1.00 32.42           N  
ATOM   1789  H   MET A 118       4.240 -75.133  38.280  1.00 32.42           H  
ATOM   1790  CA  MET A 118       6.014 -73.924  38.373  1.00 32.42           C  
ATOM   1791  HA  MET A 118       6.237 -73.104  39.055  1.00 32.42           H  
ATOM   1792  C   MET A 118       6.517 -73.477  36.994  1.00 32.42           C  
ATOM   1793  CB  MET A 118       6.781 -75.161  38.862  1.00 32.42           C  
ATOM   1794  HB2 MET A 118       7.845 -74.991  38.697  1.00 32.42           H  
ATOM   1795  HB3 MET A 118       6.479 -76.039  38.291  1.00 32.42           H  
ATOM   1796  O   MET A 118       7.408 -72.634  36.913  1.00 32.42           O  
ATOM   1797  CG  MET A 118       6.547 -75.410  40.359  1.00 32.42           C  
ATOM   1798  HG2 MET A 118       6.852 -74.520  40.909  1.00 32.42           H  
ATOM   1799  HG3 MET A 118       5.480 -75.557  40.523  1.00 32.42           H  
ATOM   1800  SD  MET A 118       7.411 -76.840  41.075  1.00 32.42           S  
ATOM   1801  CE  MET A 118       9.145 -76.419  40.740  1.00 32.42           C  
ATOM   1802  HE1 MET A 118       9.330 -76.433  39.666  1.00 32.42           H  
ATOM   1803  HE2 MET A 118       9.369 -75.428  41.137  1.00 32.42           H  
ATOM   1804  HE3 MET A 118       9.793 -77.154  41.216  1.00 32.42           H  
ATOM   1805  N   LEU A 119       5.935 -74.002  35.911  1.00 35.19           N  
ATOM   1806  H   LEU A 119       5.180 -74.659  36.044  1.00 35.19           H  
ATOM   1807  CA  LEU A 119       6.404 -73.752  34.540  1.00 35.19           C  
ATOM   1808  HA  LEU A 119       7.482 -73.912  34.506  1.00 35.19           H  
ATOM   1809  C   LEU A 119       6.183 -72.306  34.061  1.00 35.19           C  
ATOM   1810  CB  LEU A 119       5.716 -74.757  33.595  1.00 35.19           C  
ATOM   1811  HB2 LEU A 119       4.641 -74.722  33.776  1.00 35.19           H  
ATOM   1812  HB3 LEU A 119       5.884 -74.446  32.564  1.00 35.19           H  
ATOM   1813  O   LEU A 119       6.883 -71.842  33.163  1.00 35.19           O  
ATOM   1814  CG  LEU A 119       6.212 -76.208  33.749  1.00 35.19           C  
ATOM   1815  HG  LEU A 119       6.186 -76.496  34.800  1.00 35.19           H  
ATOM   1816  CD1 LEU A 119       5.296 -77.154  32.973  1.00 35.19           C  
ATOM   1817 HD11 LEU A 119       4.279 -77.079  33.356  1.00 35.19           H  
ATOM   1818 HD12 LEU A 119       5.637 -78.182  33.097  1.00 35.19           H  
ATOM   1819 HD13 LEU A 119       5.302 -76.901  31.913  1.00 35.19           H  
ATOM   1820  CD2 LEU A 119       7.637 -76.385  33.216  1.00 35.19           C  
ATOM   1821 HD21 LEU A 119       8.340 -75.795  33.804  1.00 35.19           H  
ATOM   1822 HD22 LEU A 119       7.928 -77.432  33.289  1.00 35.19           H  
ATOM   1823 HD23 LEU A 119       7.690 -76.076  32.172  1.00 35.19           H  
ATOM   1824  N   ALA A 120       5.245 -71.573  34.665  1.00 36.35           N  
ATOM   1825  H   ALA A 120       4.707 -72.008  35.400  1.00 36.35           H  
ATOM   1826  CA  ALA A 120       4.840 -70.242  34.209  1.00 36.35           C  
ATOM   1827  HA  ALA A 120       4.597 -70.305  33.149  1.00 36.35           H  
ATOM   1828  C   ALA A 120       5.917 -69.139  34.353  1.00 36.35           C  
ATOM   1829  CB  ALA A 120       3.560 -69.872  34.971  1.00 36.35           C  
ATOM   1830  HB1 ALA A 120       3.766 -69.807  36.040  1.00 36.35           H  
ATOM   1831  HB2 ALA A 120       3.192 -68.908  34.620  1.00 36.35           H  
ATOM   1832  HB3 ALA A 120       2.793 -70.626  34.797  1.00 36.35           H  
ATOM   1833  O   ALA A 120       5.804 -68.100  33.707  1.00 36.35           O  
ATOM   1834  N   ALA A 121       6.940 -69.327  35.198  1.00 29.20           N  
ATOM   1835  H   ALA A 121       7.001 -70.217  35.673  1.00 29.20           H  
ATOM   1836  CA  ALA A 121       7.778 -68.224  35.688  1.00 29.20           C  
ATOM   1837  HA  ALA A 121       7.201 -67.301  35.637  1.00 29.20           H  
ATOM   1838  C   ALA A 121       9.089 -67.951  34.911  1.00 29.20           C  
ATOM   1839  CB  ALA A 121       8.062 -68.499  37.171  1.00 29.20           C  
ATOM   1840  HB1 ALA A 121       8.627 -67.669  37.594  1.00 29.20           H  
ATOM   1841  HB2 ALA A 121       8.643 -69.415  37.277  1.00 29.20           H  
ATOM   1842  HB3 ALA A 121       7.124 -68.602  37.717  1.00 29.20           H  
ATOM   1843  O   ALA A 121       9.637 -66.857  35.013  1.00 29.20           O  
ATOM   1844  N   LEU A 122       9.630 -68.917  34.160  1.00 27.35           N  
ATOM   1845  H   LEU A 122       9.101 -69.770  34.049  1.00 27.35           H  
ATOM   1846  CA  LEU A 122      11.067 -68.951  33.801  1.00 27.35           C  
ATOM   1847  HA  LEU A 122      11.617 -68.412  34.573  1.00 27.35           H  
ATOM   1848  C   LEU A 122      11.475 -68.238  32.487  1.00 27.35           C  
ATOM   1849  CB  LEU A 122      11.535 -70.424  33.830  1.00 27.35           C  
ATOM   1850  HB2 LEU A 122      12.536 -70.498  33.404  1.00 27.35           H  
ATOM   1851  HB3 LEU A 122      10.870 -71.008  33.195  1.00 27.35           H  
ATOM   1852  O   LEU A 122      12.598 -68.400  32.020  1.00 27.35           O  
ATOM   1853  CG  LEU A 122      11.582 -71.055  35.235  1.00 27.35           C  
ATOM   1854  HG  LEU A 122      10.629 -70.900  35.742  1.00 27.35           H  
ATOM   1855  CD1 LEU A 122      11.820 -72.560  35.118  1.00 27.35           C  
ATOM   1856 HD11 LEU A 122      11.840 -73.010  36.111  1.00 27.35           H  
ATOM   1857 HD12 LEU A 122      12.768 -72.752  34.616  1.00 27.35           H  
ATOM   1858 HD13 LEU A 122      11.012 -73.017  34.547  1.00 27.35           H  
ATOM   1859  CD2 LEU A 122      12.705 -70.466  36.094  1.00 27.35           C  
ATOM   1860 HD21 LEU A 122      12.525 -69.407  36.282  1.00 27.35           H  
ATOM   1861 HD22 LEU A 122      13.663 -70.582  35.587  1.00 27.35           H  
ATOM   1862 HD23 LEU A 122      12.744 -70.981  37.053  1.00 27.35           H  
ATOM   1863  N   ARG A 123      10.579 -67.474  31.854  1.00 26.64           N  
ATOM   1864  H   ARG A 123       9.713 -67.304  32.344  1.00 26.64           H  
ATOM   1865  CA  ARG A 123      10.669 -67.123  30.416  1.00 26.64           C  
ATOM   1866  HA  ARG A 123      10.879 -68.063  29.905  1.00 26.64           H  
ATOM   1867  C   ARG A 123      11.813 -66.195  29.918  1.00 26.64           C  
ATOM   1868  CB  ARG A 123       9.295 -66.615  29.930  1.00 26.64           C  
ATOM   1869  HB2 ARG A 123       9.347 -65.546  29.723  1.00 26.64           H  
ATOM   1870  HB3 ARG A 123       8.548 -66.765  30.710  1.00 26.64           H  
ATOM   1871  O   ARG A 123      12.346 -66.519  28.862  1.00 26.64           O  
ATOM   1872  CG  ARG A 123       8.823 -67.359  28.672  1.00 26.64           C  
ATOM   1873  HG2 ARG A 123       9.543 -67.222  27.866  1.00 26.64           H  
ATOM   1874  HG3 ARG A 123       8.747 -68.421  28.905  1.00 26.64           H  
ATOM   1875  CD  ARG A 123       7.448 -66.841  28.229  1.00 26.64           C  
ATOM   1876  HD2 ARG A 123       6.811 -66.754  29.108  1.00 26.64           H  
ATOM   1877  HD3 ARG A 123       7.570 -65.854  27.783  1.00 26.64           H  
ATOM   1878  NE  ARG A 123       6.805 -67.755  27.265  1.00 26.64           N  
ATOM   1879  HE  ARG A 123       7.367 -68.523  26.926  1.00 26.64           H  
ATOM   1880  NH1 ARG A 123       4.763 -66.704  27.167  1.00 26.64           N  
ATOM   1881 HH11 ARG A 123       5.128 -65.963  27.748  1.00 26.64           H  
ATOM   1882 HH12 ARG A 123       3.820 -66.655  26.810  1.00 26.64           H  
ATOM   1883  NH2 ARG A 123       5.074 -68.611  26.054  1.00 26.64           N  
ATOM   1884 HH21 ARG A 123       4.126 -68.546  25.714  1.00 26.64           H  
ATOM   1885 HH22 ARG A 123       5.658 -69.382  25.762  1.00 26.64           H  
ATOM   1886  CZ  ARG A 123       5.556 -67.686  26.835  1.00 26.64           C  
ATOM   1887  N   PRO A 124      12.142 -65.028  30.522  1.00 29.86           N  
ATOM   1888  CA  PRO A 124      12.672 -63.906  29.707  1.00 29.86           C  
ATOM   1889  HA  PRO A 124      12.168 -63.933  28.741  1.00 29.86           H  
ATOM   1890  C   PRO A 124      14.187 -63.805  29.407  1.00 29.86           C  
ATOM   1891  CB  PRO A 124      12.220 -62.625  30.426  1.00 29.86           C  
ATOM   1892  HB2 PRO A 124      13.023 -62.249  31.060  1.00 29.86           H  
ATOM   1893  HB3 PRO A 124      11.913 -61.856  29.717  1.00 29.86           H  
ATOM   1894  O   PRO A 124      14.572 -62.973  28.594  1.00 29.86           O  
ATOM   1895  CG  PRO A 124      11.061 -63.068  31.310  1.00 29.86           C  
ATOM   1896  HG2 PRO A 124      10.937 -62.418  32.176  1.00 29.86           H  
ATOM   1897  HG3 PRO A 124      10.143 -63.119  30.724  1.00 29.86           H  
ATOM   1898  CD  PRO A 124      11.502 -64.470  31.710  1.00 29.86           C  
ATOM   1899  HD2 PRO A 124      10.627 -65.028  32.042  1.00 29.86           H  
ATOM   1900  HD3 PRO A 124      12.230 -64.413  32.519  1.00 29.86           H  
ATOM   1901  N   VAL A 125      15.070 -64.542  30.086  1.00 25.36           N  
ATOM   1902  H   VAL A 125      14.706 -65.296  30.651  1.00 25.36           H  
ATOM   1903  CA  VAL A 125      16.425 -64.029  30.441  1.00 25.36           C  
ATOM   1904  HA  VAL A 125      16.331 -62.945  30.504  1.00 25.36           H  
ATOM   1905  C   VAL A 125      17.545 -64.256  29.387  1.00 25.36           C  
ATOM   1906  CB  VAL A 125      16.832 -64.504  31.867  1.00 25.36           C  
ATOM   1907  HB  VAL A 125      17.254 -65.507  31.800  1.00 25.36           H  
ATOM   1908  O   VAL A 125      18.727 -64.179  29.699  1.00 25.36           O  
ATOM   1909  CG1 VAL A 125      17.849 -63.576  32.553  1.00 25.36           C  
ATOM   1910 HG11 VAL A 125      17.464 -62.557  32.594  1.00 25.36           H  
ATOM   1911 HG12 VAL A 125      18.054 -63.922  33.566  1.00 25.36           H  
ATOM   1912 HG13 VAL A 125      18.800 -63.571  32.021  1.00 25.36           H  
ATOM   1913  CG2 VAL A 125      15.633 -64.563  32.838  1.00 25.36           C  
ATOM   1914 HG21 VAL A 125      14.926 -65.336  32.535  1.00 25.36           H  
ATOM   1915 HG22 VAL A 125      15.977 -64.820  33.839  1.00 25.36           H  
ATOM   1916 HG23 VAL A 125      15.133 -63.595  32.872  1.00 25.36           H  
ATOM   1917  N   ALA A 126      17.224 -64.556  28.128  1.00 24.49           N  
ATOM   1918  H   ALA A 126      16.250 -64.504  27.868  1.00 24.49           H  
ATOM   1919  CA  ALA A 126      18.170 -65.167  27.172  1.00 24.49           C  
ATOM   1920  HA  ALA A 126      18.849 -65.798  27.745  1.00 24.49           H  
ATOM   1921  C   ALA A 126      19.100 -64.213  26.364  1.00 24.49           C  
ATOM   1922  CB  ALA A 126      17.356 -66.110  26.270  1.00 24.49           C  
ATOM   1923  HB1 ALA A 126      16.669 -65.532  25.652  1.00 24.49           H  
ATOM   1924  HB2 ALA A 126      16.792 -66.816  26.879  1.00 24.49           H  
ATOM   1925  HB3 ALA A 126      18.026 -66.672  25.620  1.00 24.49           H  
ATOM   1926  O   ALA A 126      19.570 -64.599  25.298  1.00 24.49           O  
ATOM   1927  N   GLN A 127      19.344 -62.970  26.798  1.00 25.68           N  
ATOM   1928  H   GLN A 127      19.013 -62.722  27.720  1.00 25.68           H  
ATOM   1929  CA  GLN A 127      19.717 -61.877  25.870  1.00 25.68           C  
ATOM   1930  HA  GLN A 127      19.182 -62.043  24.935  1.00 25.68           H  
ATOM   1931  C   GLN A 127      21.201 -61.711  25.450  1.00 25.68           C  
ATOM   1932  CB  GLN A 127      19.215 -60.540  26.448  1.00 25.68           C  
ATOM   1933  HB2 GLN A 127      19.600 -60.421  27.460  1.00 25.68           H  
ATOM   1934  HB3 GLN A 127      19.608 -59.725  25.841  1.00 25.68           H  
ATOM   1935  O   GLN A 127      21.439 -61.302  24.321  1.00 25.68           O  
ATOM   1936  CG  GLN A 127      17.682 -60.417  26.460  1.00 25.68           C  
ATOM   1937  HG2 GLN A 127      17.310 -60.513  25.440  1.00 25.68           H  
ATOM   1938  HG3 GLN A 127      17.247 -61.216  27.061  1.00 25.68           H  
ATOM   1939  CD  GLN A 127      17.228 -59.082  27.047  1.00 25.68           C  
ATOM   1940  NE2 GLN A 127      16.440 -58.303  26.339  1.00 25.68           N  
ATOM   1941 HE21 GLN A 127      16.199 -58.540  25.387  1.00 25.68           H  
ATOM   1942 HE22 GLN A 127      16.221 -57.409  26.755  1.00 25.68           H  
ATOM   1943  OE1 GLN A 127      17.564 -58.718  28.160  1.00 25.68           O  
ATOM   1944  N   ALA A 128      22.191 -61.881  26.336  1.00 24.63           N  
ATOM   1945  H   ALA A 128      21.950 -62.340  27.203  1.00 24.63           H  
ATOM   1946  CA  ALA A 128      23.255 -60.853  26.430  1.00 24.63           C  
ATOM   1947  HA  ALA A 128      22.950 -60.003  25.821  1.00 24.63           H  
ATOM   1948  C   ALA A 128      24.703 -61.165  25.945  1.00 24.63           C  
ATOM   1949  CB  ALA A 128      23.249 -60.364  27.888  1.00 24.63           C  
ATOM   1950  HB1 ALA A 128      23.901 -59.496  27.987  1.00 24.63           H  
ATOM   1951  HB2 ALA A 128      22.242 -60.068  28.183  1.00 24.63           H  
ATOM   1952  HB3 ALA A 128      23.609 -61.152  28.549  1.00 24.63           H  
ATOM   1953  O   ALA A 128      25.597 -60.366  26.219  1.00 24.63           O  
ATOM   1954  N   ALA A 129      25.004 -62.301  25.304  1.00 25.10           N  
ATOM   1955  H   ALA A 129      24.251 -62.892  24.980  1.00 25.10           H  
ATOM   1956  CA  ALA A 129      26.400 -62.736  25.074  1.00 25.10           C  
ATOM   1957  HA  ALA A 129      27.038 -62.262  25.820  1.00 25.10           H  
ATOM   1958  C   ALA A 129      26.980 -62.332  23.692  1.00 25.10           C  
ATOM   1959  CB  ALA A 129      26.483 -64.244  25.345  1.00 25.10           C  
ATOM   1960  HB1 ALA A 129      26.151 -64.458  26.361  1.00 25.10           H  
ATOM   1961  HB2 ALA A 129      25.855 -64.783  24.636  1.00 25.10           H  
ATOM   1962  HB3 ALA A 129      27.514 -64.578  25.228  1.00 25.10           H  
ATOM   1963  O   ALA A 129      26.869 -63.090  22.732  1.00 25.10           O  
ATOM   1964  N   ASP A 130      27.631 -61.164  23.615  1.00 23.94           N  
ATOM   1965  H   ASP A 130      27.625 -60.607  24.458  1.00 23.94           H  
ATOM   1966  CA  ASP A 130      27.762 -60.378  22.365  1.00 23.94           C  
ATOM   1967  HA  ASP A 130      27.075 -60.777  21.619  1.00 23.94           H  
ATOM   1968  C   ASP A 130      29.176 -60.317  21.711  1.00 23.94           C  
ATOM   1969  CB  ASP A 130      27.286 -58.962  22.760  1.00 23.94           C  
ATOM   1970  HB2 ASP A 130      28.118 -58.423  23.212  1.00 23.94           H  
ATOM   1971  HB3 ASP A 130      26.509 -59.044  23.521  1.00 23.94           H  
ATOM   1972  O   ASP A 130      29.336 -60.091  20.514  1.00 23.94           O  
ATOM   1973  CG  ASP A 130      26.680 -58.132  21.629  1.00 23.94           C  
ATOM   1974  OD1 ASP A 130      26.004 -58.733  20.766  1.00 23.94           O  
ATOM   1975  OD2 ASP A 130      26.826 -56.893  21.709  1.00 23.94           O  
ATOM   1976  N   ALA A 131      30.247 -60.489  22.491  1.00 24.04           N  
ATOM   1977  H   ALA A 131      30.058 -60.743  23.450  1.00 24.04           H  
ATOM   1978  CA  ALA A 131      31.525 -59.803  22.227  1.00 24.04           C  
ATOM   1979  HA  ALA A 131      31.305 -58.884  21.684  1.00 24.04           H  
ATOM   1980  C   ALA A 131      32.584 -60.562  21.380  1.00 24.04           C  
ATOM   1981  CB  ALA A 131      32.071 -59.391  23.601  1.00 24.04           C  
ATOM   1982  HB1 ALA A 131      32.241 -60.283  24.204  1.00 24.04           H  
ATOM   1983  HB2 ALA A 131      33.010 -58.853  23.478  1.00 24.04           H  
ATOM   1984  HB3 ALA A 131      31.358 -58.740  24.105  1.00 24.04           H  
ATOM   1985  O   ALA A 131      33.583 -61.034  21.926  1.00 24.04           O  
ATOM   1986  N   SER A 132      32.432 -60.687  20.052  1.00 21.52           N  
ATOM   1987  H   SER A 132      31.576 -60.347  19.637  1.00 21.52           H  
ATOM   1988  CA  SER A 132      33.483 -61.279  19.183  1.00 21.52           C  
ATOM   1989  HA  SER A 132      34.369 -61.465  19.790  1.00 21.52           H  
ATOM   1990  C   SER A 132      33.971 -60.384  18.029  1.00 21.52           C  
ATOM   1991  CB  SER A 132      33.058 -62.655  18.664  1.00 21.52           C  
ATOM   1992  HB2 SER A 132      33.872 -63.072  18.071  1.00 21.52           H  
ATOM   1993  HB3 SER A 132      32.879 -63.305  19.521  1.00 21.52           H  
ATOM   1994  O   SER A 132      33.254 -60.213  17.048  1.00 21.52           O  
ATOM   1995  OG  SER A 132      31.891 -62.623  17.877  1.00 21.52           O  
ATOM   1996  HG  SER A 132      31.912 -61.820  17.352  1.00 21.52           H  
ATOM   1997  N   GLY A 133      35.213 -59.886  18.129  1.00 21.57           N  
ATOM   1998  H   GLY A 133      35.719 -60.066  18.985  1.00 21.57           H  
ATOM   1999  CA  GLY A 133      35.886 -59.005  17.148  1.00 21.57           C  
ATOM   2000  HA2 GLY A 133      35.185 -58.230  16.838  1.00 21.57           H  
ATOM   2001  HA3 GLY A 133      36.715 -58.509  17.653  1.00 21.57           H  
ATOM   2002  C   GLY A 133      36.459 -59.665  15.871  1.00 21.57           C  
ATOM   2003  O   GLY A 133      36.570 -60.891  15.796  1.00 21.57           O  
ATOM   2004  N   THR A 134      36.813 -58.834  14.869  1.00 21.59           N  
ATOM   2005  H   THR A 134      36.773 -57.844  15.068  1.00 21.59           H  
ATOM   2006  CA  THR A 134      37.128 -59.169  13.442  1.00 21.59           C  
ATOM   2007  HA  THR A 134      37.508 -60.189  13.401  1.00 21.59           H  
ATOM   2008  C   THR A 134      38.251 -58.250  12.824  1.00 21.59           C  
ATOM   2009  CB  THR A 134      35.821 -59.127  12.622  1.00 21.59           C  
ATOM   2010  HB  THR A 134      36.047 -59.360  11.582  1.00 21.59           H  
ATOM   2011  O   THR A 134      39.007 -57.698  13.618  1.00 21.59           O  
ATOM   2012  CG2 THR A 134      34.738 -60.095  13.111  1.00 21.59           C  
ATOM   2013 HG21 THR A 134      35.162 -61.093  13.222  1.00 21.59           H  
ATOM   2014 HG22 THR A 134      33.928 -60.135  12.382  1.00 21.59           H  
ATOM   2015 HG23 THR A 134      34.333 -59.770  14.070  1.00 21.59           H  
ATOM   2016  OG1 THR A 134      35.252 -57.851  12.698  1.00 21.59           O  
ATOM   2017  HG1 THR A 134      34.437 -57.846  12.190  1.00 21.59           H  
ATOM   2018  N   GLY A 135      38.456 -58.098  11.480  1.00 17.10           N  
ATOM   2019  H   GLY A 135      37.811 -58.525  10.831  1.00 17.10           H  
ATOM   2020  CA  GLY A 135      39.562 -57.274  10.851  1.00 17.10           C  
ATOM   2021  HA2 GLY A 135      39.560 -56.289  11.316  1.00 17.10           H  
ATOM   2022  HA3 GLY A 135      40.521 -57.728  11.103  1.00 17.10           H  
ATOM   2023  C   GLY A 135      39.551 -57.041   9.290  1.00 17.10           C  
ATOM   2024  O   GLY A 135      38.709 -57.655   8.632  1.00 17.10           O  
ATOM   2025  N   ALA A 136      40.435 -56.171   8.706  1.00 20.87           N  
ATOM   2026  H   ALA A 136      41.121 -55.742   9.310  1.00 20.87           H  
ATOM   2027  CA  ALA A 136      40.318 -55.482   7.362  1.00 20.87           C  
ATOM   2028  HA  ALA A 136      39.562 -56.028   6.798  1.00 20.87           H  
ATOM   2029  C   ALA A 136      41.575 -55.385   6.367  1.00 20.87           C  
ATOM   2030  CB  ALA A 136      39.717 -54.098   7.658  1.00 20.87           C  
ATOM   2031  HB1 ALA A 136      38.841 -54.199   8.299  1.00 20.87           H  
ATOM   2032  HB2 ALA A 136      40.456 -53.479   8.166  1.00 20.87           H  
ATOM   2033  HB3 ALA A 136      39.412 -53.610   6.733  1.00 20.87           H  
ATOM   2034  O   ALA A 136      42.330 -56.354   6.303  1.00 20.87           O  
ATOM   2035  N   ASN A 137      41.727 -54.337   5.474  1.00 18.12           N  
ATOM   2036  H   ASN A 137      41.203 -53.499   5.682  1.00 18.12           H  
ATOM   2037  CA  ASN A 137      42.469 -54.314   4.134  1.00 18.12           C  
ATOM   2038  HA  ASN A 137      43.326 -54.979   4.242  1.00 18.12           H  
ATOM   2039  C   ASN A 137      43.058 -52.931   3.534  1.00 18.12           C  
ATOM   2040  CB  ASN A 137      41.480 -54.926   3.106  1.00 18.12           C  
ATOM   2041  HB2 ASN A 137      41.524 -54.380   2.163  1.00 18.12           H  
ATOM   2042  HB3 ASN A 137      40.457 -54.818   3.467  1.00 18.12           H  
ATOM   2043  O   ASN A 137      42.807 -51.902   4.155  1.00 18.12           O  
ATOM   2044  CG  ASN A 137      41.741 -56.388   2.779  1.00 18.12           C  
ATOM   2045  ND2 ASN A 137      40.708 -57.147   2.496  1.00 18.12           N  
ATOM   2046 HD21 ASN A 137      40.920 -58.108   2.271  1.00 18.12           H  
ATOM   2047 HD22 ASN A 137      39.773 -56.767   2.523  1.00 18.12           H  
ATOM   2048  OD1 ASN A 137      42.860 -56.867   2.705  1.00 18.12           O  
ATOM   2049  N   PRO A 138      43.805 -52.866   2.358  1.00 12.79           N  
ATOM   2050  CA  PRO A 138      44.685 -51.728   1.836  1.00 12.79           C  
ATOM   2051  HA  PRO A 138      44.747 -50.943   2.590  1.00 12.79           H  
ATOM   2052  C   PRO A 138      44.408 -51.017   0.423  1.00 12.79           C  
ATOM   2053  CB  PRO A 138      46.041 -52.438   1.754  1.00 12.79           C  
ATOM   2054  HB2 PRO A 138      46.417 -52.637   2.757  1.00 12.79           H  
ATOM   2055  HB3 PRO A 138      46.787 -51.893   1.174  1.00 12.79           H  
ATOM   2056  O   PRO A 138      43.366 -51.282  -0.168  1.00 12.79           O  
ATOM   2057  CG  PRO A 138      45.649 -53.753   1.079  1.00 12.79           C  
ATOM   2058  HG2 PRO A 138      45.540 -53.604   0.004  1.00 12.79           H  
ATOM   2059  HG3 PRO A 138      46.377 -54.539   1.279  1.00 12.79           H  
ATOM   2060  CD  PRO A 138      44.286 -54.079   1.694  1.00 12.79           C  
ATOM   2061  HD2 PRO A 138      43.590 -54.396   0.918  1.00 12.79           H  
ATOM   2062  HD3 PRO A 138      44.429 -54.882   2.417  1.00 12.79           H  
ATOM   2063  N   SER A 139      45.319 -50.141  -0.136  1.00 17.24           N  
ATOM   2064  H   SER A 139      46.172 -49.977   0.380  1.00 17.24           H  
ATOM   2065  CA  SER A 139      45.171 -49.228  -1.359  1.00 17.24           C  
ATOM   2066  HA  SER A 139      44.522 -49.732  -2.075  1.00 17.24           H  
ATOM   2067  C   SER A 139      46.468 -48.756  -2.179  1.00 17.24           C  
ATOM   2068  CB  SER A 139      44.432 -47.969  -0.883  1.00 17.24           C  
ATOM   2069  HB2 SER A 139      44.255 -47.300  -1.725  1.00 17.24           H  
ATOM   2070  HB3 SER A 139      43.468 -48.255  -0.463  1.00 17.24           H  
ATOM   2071  O   SER A 139      47.551 -49.241  -1.856  1.00 17.24           O  
ATOM   2072  OG  SER A 139      45.189 -47.297   0.108  1.00 17.24           O  
ATOM   2073  HG  SER A 139      44.845 -46.407   0.207  1.00 17.24           H  
ATOM   2074  N   GLY A 140      46.373 -47.843  -3.213  1.00 17.04           N  
ATOM   2075  H   GLY A 140      45.452 -47.466  -3.386  1.00 17.04           H  
ATOM   2076  CA  GLY A 140      47.413 -47.251  -4.176  1.00 17.04           C  
ATOM   2077  HA2 GLY A 140      47.638 -47.994  -4.941  1.00 17.04           H  
ATOM   2078  HA3 GLY A 140      48.339 -47.051  -3.637  1.00 17.04           H  
ATOM   2079  C   GLY A 140      46.963 -45.908  -4.908  1.00 17.04           C  
ATOM   2080  O   GLY A 140      45.905 -45.437  -4.494  1.00 17.04           O  
ATOM   2081  N   ASP A 141      47.548 -45.174  -5.923  1.00 17.03           N  
ATOM   2082  H   ASP A 141      46.973 -44.367  -6.117  1.00 17.03           H  
ATOM   2083  CA  ASP A 141      48.777 -45.207  -6.818  1.00 17.03           C  
ATOM   2084  HA  ASP A 141      49.594 -45.571  -6.196  1.00 17.03           H  
ATOM   2085  C   ASP A 141      49.351 -43.815  -7.417  1.00 17.03           C  
ATOM   2086  CB  ASP A 141      48.602 -46.261  -7.929  1.00 17.03           C  
ATOM   2087  HB2 ASP A 141      47.666 -46.082  -8.458  1.00 17.03           H  
ATOM   2088  HB3 ASP A 141      49.418 -46.161  -8.645  1.00 17.03           H  
ATOM   2089  O   ASP A 141      50.003 -43.121  -6.639  1.00 17.03           O  
ATOM   2090  CG  ASP A 141      48.644 -47.693  -7.382  1.00 17.03           C  
ATOM   2091  OD1 ASP A 141      49.674 -48.052  -6.765  1.00 17.03           O  
ATOM   2092  OD2 ASP A 141      47.643 -48.423  -7.559  1.00 17.03           O  
ATOM   2093  N   ASP A 142      49.243 -43.399  -8.732  1.00  9.07           N  
ATOM   2094  H   ASP A 142      48.609 -43.930  -9.312  1.00  9.07           H  
ATOM   2095  CA  ASP A 142      50.223 -42.496  -9.517  1.00  9.07           C  
ATOM   2096  HA  ASP A 142      50.900 -42.065  -8.780  1.00  9.07           H  
ATOM   2097  C   ASP A 142      49.710 -41.241 -10.402  1.00  9.07           C  
ATOM   2098  CB  ASP A 142      51.079 -43.454 -10.387  1.00  9.07           C  
ATOM   2099  HB2 ASP A 142      51.121 -44.429  -9.901  1.00  9.07           H  
ATOM   2100  HB3 ASP A 142      50.581 -43.598 -11.347  1.00  9.07           H  
ATOM   2101  O   ASP A 142      48.540 -40.881 -10.285  1.00  9.07           O  
ATOM   2102  CG  ASP A 142      52.536 -43.019 -10.633  1.00  9.07           C  
ATOM   2103  OD1 ASP A 142      52.850 -41.820 -10.452  1.00  9.07           O  
ATOM   2104  OD2 ASP A 142      53.342 -43.896 -11.020  1.00  9.07           O  
ATOM   2105  N   LEU A 143      50.551 -40.521 -11.237  1.00 11.93           N  
ATOM   2106  H   LEU A 143      51.486 -40.899 -11.284  1.00 11.93           H  
ATOM   2107  CA  LEU A 143      50.415 -39.087 -11.774  1.00 11.93           C  
ATOM   2108  HA  LEU A 143      49.367 -38.811 -11.653  1.00 11.93           H  
ATOM   2109  C   LEU A 143      50.736 -38.711 -13.315  1.00 11.93           C  
ATOM   2110  CB  LEU A 143      51.247 -38.197 -10.817  1.00 11.93           C  
ATOM   2111  HB2 LEU A 143      51.229 -37.165 -11.167  1.00 11.93           H  
ATOM   2112  HB3 LEU A 143      52.280 -38.544 -10.855  1.00 11.93           H  
ATOM   2113  O   LEU A 143      50.628 -39.587 -14.165  1.00 11.93           O  
ATOM   2114  CG  LEU A 143      50.787 -38.179  -9.343  1.00 11.93           C  
ATOM   2115  HG  LEU A 143      50.787 -39.187  -8.928  1.00 11.93           H  
ATOM   2116  CD1 LEU A 143      51.762 -37.335  -8.519  1.00 11.93           C  
ATOM   2117 HD11 LEU A 143      52.758 -37.773  -8.585  1.00 11.93           H  
ATOM   2118 HD12 LEU A 143      51.450 -37.340  -7.474  1.00 11.93           H  
ATOM   2119 HD13 LEU A 143      51.784 -36.311  -8.890  1.00 11.93           H  
ATOM   2120  CD2 LEU A 143      49.394 -37.565  -9.180  1.00 11.93           C  
ATOM   2121 HD21 LEU A 143      49.140 -37.506  -8.122  1.00 11.93           H  
ATOM   2122 HD22 LEU A 143      49.360 -36.569  -9.622  1.00 11.93           H  
ATOM   2123 HD23 LEU A 143      48.653 -38.204  -9.660  1.00 11.93           H  
ATOM   2124  N   GLY A 144      51.033 -37.416 -13.723  1.00 17.26           N  
ATOM   2125  H   GLY A 144      51.216 -36.758 -12.980  1.00 17.26           H  
ATOM   2126  CA  GLY A 144      50.920 -36.801 -15.129  1.00 17.26           C  
ATOM   2127  HA2 GLY A 144      49.929 -36.350 -15.192  1.00 17.26           H  
ATOM   2128  HA3 GLY A 144      50.909 -37.626 -15.840  1.00 17.26           H  
ATOM   2129  C   GLY A 144      51.945 -35.724 -15.740  1.00 17.26           C  
ATOM   2130  O   GLY A 144      53.125 -35.791 -15.412  1.00 17.26           O  
ATOM   2131  N   GLU A 145      51.545 -34.781 -16.671  1.00 18.13           N  
ATOM   2132  H   GLU A 145      50.545 -34.711 -16.795  1.00 18.13           H  
ATOM   2133  CA  GLU A 145      52.343 -34.265 -17.884  1.00 18.13           C  
ATOM   2134  HA  GLU A 145      53.306 -34.767 -17.798  1.00 18.13           H  
ATOM   2135  C   GLU A 145      52.800 -32.741 -18.180  1.00 18.13           C  
ATOM   2136  CB  GLU A 145      51.721 -34.848 -19.167  1.00 18.13           C  
ATOM   2137  HB2 GLU A 145      50.733 -34.412 -19.316  1.00 18.13           H  
ATOM   2138  HB3 GLU A 145      52.351 -34.556 -20.008  1.00 18.13           H  
ATOM   2139  O   GLU A 145      53.717 -32.276 -17.508  1.00 18.13           O  
ATOM   2140  CG  GLU A 145      51.611 -36.376 -19.206  1.00 18.13           C  
ATOM   2141  HG2 GLU A 145      52.537 -36.812 -18.832  1.00 18.13           H  
ATOM   2142  HG3 GLU A 145      50.794 -36.701 -18.563  1.00 18.13           H  
ATOM   2143  CD  GLU A 145      51.368 -36.829 -20.652  1.00 18.13           C  
ATOM   2144  OE1 GLU A 145      52.338 -37.314 -21.278  1.00 18.13           O  
ATOM   2145  OE2 GLU A 145      50.233 -36.623 -21.135  1.00 18.13           O  
ATOM   2146  N   ALA A 146      52.366 -32.015 -19.276  1.00 16.33           N  
ATOM   2147  H   ALA A 146      51.503 -32.344 -19.684  1.00 16.33           H  
ATOM   2148  CA  ALA A 146      53.228 -31.208 -20.259  1.00 16.33           C  
ATOM   2149  HA  ALA A 146      54.236 -31.165 -19.845  1.00 16.33           H  
ATOM   2150  C   ALA A 146      52.879 -29.708 -20.738  1.00 16.33           C  
ATOM   2151  CB  ALA A 146      53.285 -32.097 -21.515  1.00 16.33           C  
ATOM   2152  HB1 ALA A 146      52.288 -32.179 -21.948  1.00 16.33           H  
ATOM   2153  HB2 ALA A 146      53.958 -31.676 -22.262  1.00 16.33           H  
ATOM   2154  HB3 ALA A 146      53.640 -33.095 -21.259  1.00 16.33           H  
ATOM   2155  O   ALA A 146      51.917 -29.128 -20.245  1.00 16.33           O  
ATOM   2156  N   GLY A 147      53.631 -29.067 -21.711  1.00 25.39           N  
ATOM   2157  H   GLY A 147      54.407 -29.589 -22.092  1.00 25.39           H  
ATOM   2158  CA  GLY A 147      53.451 -27.674 -22.322  1.00 25.39           C  
ATOM   2159  HA2 GLY A 147      53.588 -26.941 -21.528  1.00 25.39           H  
ATOM   2160  HA3 GLY A 147      52.415 -27.588 -22.648  1.00 25.39           H  
ATOM   2161  C   GLY A 147      54.373 -27.217 -23.546  1.00 25.39           C  
ATOM   2162  O   GLY A 147      55.402 -27.857 -23.740  1.00 25.39           O  
ATOM   2163  N   VAL A 148      54.024 -26.177 -24.385  1.00 21.43           N  
ATOM   2164  H   VAL A 148      53.238 -25.612 -24.097  1.00 21.43           H  
ATOM   2165  CA  VAL A 148      54.571 -25.805 -25.781  1.00 21.43           C  
ATOM   2166  HA  VAL A 148      55.640 -26.014 -25.817  1.00 21.43           H  
ATOM   2167  C   VAL A 148      54.344 -24.280 -26.196  1.00 21.43           C  
ATOM   2168  CB  VAL A 148      53.844 -26.700 -26.838  1.00 21.43           C  
ATOM   2169  HB  VAL A 148      52.823 -26.334 -26.948  1.00 21.43           H  
ATOM   2170  O   VAL A 148      53.624 -23.616 -25.458  1.00 21.43           O  
ATOM   2171  CG1 VAL A 148      54.488 -26.713 -28.235  1.00 21.43           C  
ATOM   2172 HG11 VAL A 148      54.330 -25.763 -28.745  1.00 21.43           H  
ATOM   2173 HG12 VAL A 148      54.034 -27.476 -28.868  1.00 21.43           H  
ATOM   2174 HG13 VAL A 148      55.555 -26.916 -28.145  1.00 21.43           H  
ATOM   2175  CG2 VAL A 148      53.742 -28.189 -26.455  1.00 21.43           C  
ATOM   2176 HG21 VAL A 148      53.289 -28.767 -27.261  1.00 21.43           H  
ATOM   2177 HG22 VAL A 148      53.100 -28.319 -25.584  1.00 21.43           H  
ATOM   2178 HG23 VAL A 148      54.736 -28.585 -26.246  1.00 21.43           H  
ATOM   2179  N   ASP A 149      54.642 -23.694 -27.402  1.00 24.00           N  
ATOM   2180  H   ASP A 149      53.869 -23.085 -27.631  1.00 24.00           H  
ATOM   2181  CA  ASP A 149      55.903 -23.028 -27.917  1.00 24.00           C  
ATOM   2182  HA  ASP A 149      56.367 -22.573 -27.042  1.00 24.00           H  
ATOM   2183  C   ASP A 149      55.732 -21.791 -28.915  1.00 24.00           C  
ATOM   2184  CB  ASP A 149      56.940 -24.024 -28.498  1.00 24.00           C  
ATOM   2185  HB2 ASP A 149      57.467 -23.552 -29.327  1.00 24.00           H  
ATOM   2186  HB3 ASP A 149      56.431 -24.892 -28.919  1.00 24.00           H  
ATOM   2187  O   ASP A 149      55.716 -20.656 -28.448  1.00 24.00           O  
ATOM   2188  CG  ASP A 149      58.039 -24.466 -27.520  1.00 24.00           C  
ATOM   2189  OD1 ASP A 149      58.453 -23.639 -26.676  1.00 24.00           O  
ATOM   2190  OD2 ASP A 149      58.483 -25.628 -27.650  1.00 24.00           O  
ATOM   2191  N   GLU A 150      55.667 -21.932 -30.271  1.00 23.84           N  
ATOM   2192  H   GLU A 150      55.599 -22.889 -30.585  1.00 23.84           H  
ATOM   2193  CA  GLU A 150      56.387 -21.023 -31.249  1.00 23.84           C  
ATOM   2194  HA  GLU A 150      56.983 -20.335 -30.650  1.00 23.84           H  
ATOM   2195  C   GLU A 150      55.650 -20.068 -32.282  1.00 23.84           C  
ATOM   2196  CB  GLU A 150      57.390 -21.916 -32.043  1.00 23.84           C  
ATOM   2197  HB2 GLU A 150      57.333 -21.684 -33.107  1.00 23.84           H  
ATOM   2198  HB3 GLU A 150      57.096 -22.961 -31.949  1.00 23.84           H  
ATOM   2199  O   GLU A 150      56.329 -19.415 -33.077  1.00 23.84           O  
ATOM   2200  CG  GLU A 150      58.865 -21.780 -31.612  1.00 23.84           C  
ATOM   2201  HG2 GLU A 150      58.961 -22.121 -30.581  1.00 23.84           H  
ATOM   2202  HG3 GLU A 150      59.130 -20.723 -31.638  1.00 23.84           H  
ATOM   2203  CD  GLU A 150      59.854 -22.565 -32.507  1.00 23.84           C  
ATOM   2204  OE1 GLU A 150      61.076 -22.299 -32.397  1.00 23.84           O  
ATOM   2205  OE2 GLU A 150      59.407 -23.404 -33.327  1.00 23.84           O  
ATOM   2206  N   LEU A 151      54.311 -19.969 -32.370  1.00 19.36           N  
ATOM   2207  H   LEU A 151      53.784 -20.435 -31.646  1.00 19.36           H  
ATOM   2208  CA  LEU A 151      53.535 -19.348 -33.506  1.00 19.36           C  
ATOM   2209  HA  LEU A 151      53.934 -19.742 -34.441  1.00 19.36           H  
ATOM   2210  C   LEU A 151      53.558 -17.778 -33.616  1.00 19.36           C  
ATOM   2211  CB  LEU A 151      52.068 -19.804 -33.317  1.00 19.36           C  
ATOM   2212  HB2 LEU A 151      51.424 -19.122 -33.872  1.00 19.36           H  
ATOM   2213  HB3 LEU A 151      51.791 -19.676 -32.271  1.00 19.36           H  
ATOM   2214  O   LEU A 151      53.838 -17.141 -32.607  1.00 19.36           O  
ATOM   2215  CG  LEU A 151      51.718 -21.237 -33.761  1.00 19.36           C  
ATOM   2216  HG  LEU A 151      52.080 -21.400 -34.776  1.00 19.36           H  
ATOM   2217  CD1 LEU A 151      52.292 -22.328 -32.853  1.00 19.36           C  
ATOM   2218 HD11 LEU A 151      51.905 -23.301 -33.153  1.00 19.36           H  
ATOM   2219 HD12 LEU A 151      53.377 -22.357 -32.944  1.00 19.36           H  
ATOM   2220 HD13 LEU A 151      52.014 -22.138 -31.816  1.00 19.36           H  
ATOM   2221  CD2 LEU A 151      50.194 -21.395 -33.760  1.00 19.36           C  
ATOM   2222 HD21 LEU A 151      49.741 -20.659 -34.424  1.00 19.36           H  
ATOM   2223 HD22 LEU A 151      49.924 -22.391 -34.111  1.00 19.36           H  
ATOM   2224 HD23 LEU A 151      49.805 -21.252 -32.752  1.00 19.36           H  
ATOM   2225  N   LEU A 152      53.118 -17.014 -34.661  1.00 21.08           N  
ATOM   2226  H   LEU A 152      52.995 -16.075 -34.308  1.00 21.08           H  
ATOM   2227  CA  LEU A 152      52.910 -17.003 -36.161  1.00 21.08           C  
ATOM   2228  HA  LEU A 152      53.872 -17.100 -36.665  1.00 21.08           H  
ATOM   2229  C   LEU A 152      52.310 -15.585 -36.545  1.00 21.08           C  
ATOM   2230  CB  LEU A 152      51.923 -18.099 -36.624  1.00 21.08           C  
ATOM   2231  HB2 LEU A 152      51.226 -18.324 -35.816  1.00 21.08           H  
ATOM   2232  HB3 LEU A 152      51.299 -17.696 -37.423  1.00 21.08           H  
ATOM   2233  O   LEU A 152      51.896 -14.888 -35.625  1.00 21.08           O  
ATOM   2234  CG  LEU A 152      52.553 -19.400 -37.157  1.00 21.08           C  
ATOM   2235  HG  LEU A 152      53.166 -19.860 -36.381  1.00 21.08           H  
ATOM   2236  CD1 LEU A 152      51.445 -20.382 -37.545  1.00 21.08           C  
ATOM   2237 HD11 LEU A 152      50.843 -19.970 -38.354  1.00 21.08           H  
ATOM   2238 HD12 LEU A 152      50.802 -20.573 -36.686  1.00 21.08           H  
ATOM   2239 HD13 LEU A 152      51.885 -21.326 -37.865  1.00 21.08           H  
ATOM   2240  CD2 LEU A 152      53.424 -19.186 -38.399  1.00 21.08           C  
ATOM   2241 HD21 LEU A 152      52.848 -18.698 -39.185  1.00 21.08           H  
ATOM   2242 HD22 LEU A 152      54.298 -18.583 -38.152  1.00 21.08           H  
ATOM   2243 HD23 LEU A 152      53.778 -20.151 -38.763  1.00 21.08           H  
ATOM   2244  N   GLU A 153      52.141 -15.007 -37.764  1.00 23.10           N  
ATOM   2245  H   GLU A 153      51.709 -14.104 -37.627  1.00 23.10           H  
ATOM   2246  CA  GLU A 153      52.503 -15.240 -39.197  1.00 23.10           C  
ATOM   2247  HA  GLU A 153      53.406 -15.851 -39.219  1.00 23.10           H  
ATOM   2248  C   GLU A 153      52.865 -13.888 -39.929  1.00 23.10           C  
ATOM   2249  CB  GLU A 153      51.394 -16.019 -39.948  1.00 23.10           C  
ATOM   2250  HB2 GLU A 153      50.490 -15.411 -39.986  1.00 23.10           H  
ATOM   2251  HB3 GLU A 153      51.140 -16.913 -39.378  1.00 23.10           H  
ATOM   2252  O   GLU A 153      53.835 -13.260 -39.510  1.00 23.10           O  
ATOM   2253  CG  GLU A 153      51.818 -16.495 -41.362  1.00 23.10           C  
ATOM   2254  HG2 GLU A 153      51.802 -17.585 -41.367  1.00 23.10           H  
ATOM   2255  HG3 GLU A 153      52.853 -16.205 -41.543  1.00 23.10           H  
ATOM   2256  CD  GLU A 153      50.951 -15.973 -42.529  1.00 23.10           C  
ATOM   2257  OE1 GLU A 153      50.959 -16.630 -43.591  1.00 23.10           O  
ATOM   2258  OE2 GLU A 153      50.345 -14.881 -42.397  1.00 23.10           O  
ATOM   2259  N   ALA A 154      52.189 -13.436 -41.021  1.00 22.75           N  
ATOM   2260  H   ALA A 154      51.386 -13.962 -41.336  1.00 22.75           H  
ATOM   2261  CA  ALA A 154      52.675 -12.372 -41.942  1.00 22.75           C  
ATOM   2262  HA  ALA A 154      53.185 -11.623 -41.336  1.00 22.75           H  
ATOM   2263  C   ALA A 154      51.692 -11.566 -42.871  1.00 22.75           C  
ATOM   2264  CB  ALA A 154      53.724 -13.034 -42.853  1.00 22.75           C  
ATOM   2265  HB1 ALA A 154      54.505 -13.496 -42.250  1.00 22.75           H  
ATOM   2266  HB2 ALA A 154      54.183 -12.283 -43.497  1.00 22.75           H  
ATOM   2267  HB3 ALA A 154      53.248 -13.795 -43.470  1.00 22.75           H  
ATOM   2268  O   ALA A 154      52.127 -10.531 -43.383  1.00 22.75           O  
ATOM   2269  N   LEU A 155      50.449 -11.982 -43.188  1.00 21.63           N  
ATOM   2270  H   LEU A 155      50.161 -12.881 -42.830  1.00 21.63           H  
ATOM   2271  CA  LEU A 155      49.602 -11.324 -44.236  1.00 21.63           C  
ATOM   2272  HA  LEU A 155      50.144 -11.432 -45.175  1.00 21.63           H  
ATOM   2273  C   LEU A 155      49.328  -9.792 -44.066  1.00 21.63           C  
ATOM   2274  CB  LEU A 155      48.239 -12.051 -44.353  1.00 21.63           C  
ATOM   2275  HB2 LEU A 155      48.001 -12.536 -43.406  1.00 21.63           H  
ATOM   2276  HB3 LEU A 155      47.466 -11.296 -44.495  1.00 21.63           H  
ATOM   2277  O   LEU A 155      49.129  -9.314 -42.957  1.00 21.63           O  
ATOM   2278  CG  LEU A 155      48.130 -13.067 -45.511  1.00 21.63           C  
ATOM   2279  HG  LEU A 155      48.928 -12.898 -46.234  1.00 21.63           H  
ATOM   2280  CD1 LEU A 155      48.205 -14.508 -45.020  1.00 21.63           C  
ATOM   2281 HD11 LEU A 155      48.085 -15.206 -45.849  1.00 21.63           H  
ATOM   2282 HD12 LEU A 155      49.186 -14.686 -44.580  1.00 21.63           H  
ATOM   2283 HD13 LEU A 155      47.446 -14.703 -44.263  1.00 21.63           H  
ATOM   2284  CD2 LEU A 155      46.796 -12.906 -46.252  1.00 21.63           C  
ATOM   2285 HD21 LEU A 155      45.974 -13.078 -45.558  1.00 21.63           H  
ATOM   2286 HD22 LEU A 155      46.746 -13.632 -47.063  1.00 21.63           H  
ATOM   2287 HD23 LEU A 155      46.732 -11.900 -46.668  1.00 21.63           H  
ATOM   2288  N   GLY A 156      49.157  -8.978 -45.133  1.00 21.84           N  
ATOM   2289  H   GLY A 156      48.992  -8.014 -44.884  1.00 21.84           H  
ATOM   2290  CA  GLY A 156      49.345  -9.290 -46.565  1.00 21.84           C  
ATOM   2291  HA2 GLY A 156      48.850 -10.237 -46.779  1.00 21.84           H  
ATOM   2292  HA3 GLY A 156      50.412  -9.435 -46.739  1.00 21.84           H  
ATOM   2293  C   GLY A 156      48.842  -8.267 -47.623  1.00 21.84           C  
ATOM   2294  O   GLY A 156      49.638  -7.808 -48.436  1.00 21.84           O  
ATOM   2295  N   ARG A 157      47.528  -7.982 -47.699  1.00 23.75           N  
ATOM   2296  H   ARG A 157      46.955  -8.258 -46.915  1.00 23.75           H  
ATOM   2297  CA  ARG A 157      46.842  -7.330 -48.863  1.00 23.75           C  
ATOM   2298  HA  ARG A 157      47.474  -7.439 -49.744  1.00 23.75           H  
ATOM   2299  C   ARG A 157      46.637  -5.803 -48.699  1.00 23.75           C  
ATOM   2300  CB  ARG A 157      45.497  -8.060 -49.102  1.00 23.75           C  
ATOM   2301  HB2 ARG A 157      45.033  -8.303 -48.146  1.00 23.75           H  
ATOM   2302  HB3 ARG A 157      44.813  -7.404 -49.640  1.00 23.75           H  
ATOM   2303  O   ARG A 157      46.913  -5.282 -47.632  1.00 23.75           O  
ATOM   2304  CG  ARG A 157      45.673  -9.334 -49.946  1.00 23.75           C  
ATOM   2305  HG2 ARG A 157      46.367 -10.016 -49.454  1.00 23.75           H  
ATOM   2306  HG3 ARG A 157      46.105  -9.052 -50.907  1.00 23.75           H  
ATOM   2307  CD  ARG A 157      44.347 -10.057 -50.224  1.00 23.75           C  
ATOM   2308  HD2 ARG A 157      44.510 -10.727 -51.068  1.00 23.75           H  
ATOM   2309  HD3 ARG A 157      43.595  -9.324 -50.516  1.00 23.75           H  
ATOM   2310  NE  ARG A 157      43.880 -10.846 -49.061  1.00 23.75           N  
ATOM   2311  HE  ARG A 157      44.391 -10.724 -48.198  1.00 23.75           H  
ATOM   2312  NH1 ARG A 157      42.150 -11.927 -50.111  1.00 23.75           N  
ATOM   2313 HH11 ARG A 157      41.386 -12.588 -50.095  1.00 23.75           H  
ATOM   2314 HH12 ARG A 157      42.339 -11.377 -50.937  1.00 23.75           H  
ATOM   2315  NH2 ARG A 157      42.622 -12.417 -47.985  1.00 23.75           N  
ATOM   2316 HH21 ARG A 157      43.176 -12.296 -47.149  1.00 23.75           H  
ATOM   2317 HH22 ARG A 157      41.862 -13.082 -47.985  1.00 23.75           H  
ATOM   2318  CZ  ARG A 157      42.889 -11.722 -49.056  1.00 23.75           C  
ATOM   2319  N   GLU A 158      46.040  -5.031 -49.619  1.00 21.12           N  
ATOM   2320  H   GLU A 158      45.740  -4.175 -49.173  1.00 21.12           H  
ATOM   2321  CA  GLU A 158      46.348  -4.794 -51.057  1.00 21.12           C  
ATOM   2322  HA  GLU A 158      47.410  -4.574 -51.171  1.00 21.12           H  
ATOM   2323  C   GLU A 158      45.570  -3.557 -51.582  1.00 21.12           C  
ATOM   2324  CB  GLU A 158      46.000  -6.010 -51.941  1.00 21.12           C  
ATOM   2325  HB2 GLU A 158      44.955  -6.272 -51.779  1.00 21.12           H  
ATOM   2326  HB3 GLU A 158      46.622  -6.849 -51.629  1.00 21.12           H  
ATOM   2327  O   GLU A 158      46.101  -2.779 -52.366  1.00 21.12           O  
ATOM   2328  CG  GLU A 158      46.234  -5.798 -53.452  1.00 21.12           C  
ATOM   2329  HG2 GLU A 158      47.244  -5.415 -53.596  1.00 21.12           H  
ATOM   2330  HG3 GLU A 158      45.525  -5.059 -53.826  1.00 21.12           H  
ATOM   2331  CD  GLU A 158      46.056  -7.098 -54.257  1.00 21.12           C  
ATOM   2332  OE1 GLU A 158      46.720  -7.233 -55.311  1.00 21.12           O  
ATOM   2333  OE2 GLU A 158      45.283  -7.975 -53.795  1.00 21.12           O  
ATOM   2334  N   LEU A 159      44.318  -3.397 -51.135  1.00 19.61           N  
ATOM   2335  H   LEU A 159      44.015  -4.044 -50.420  1.00 19.61           H  
ATOM   2336  CA  LEU A 159      43.255  -2.541 -51.697  1.00 19.61           C  
ATOM   2337  HA  LEU A 159      43.359  -2.493 -52.781  1.00 19.61           H  
ATOM   2338  C   LEU A 159      43.246  -1.095 -51.145  1.00 19.61           C  
ATOM   2339  CB  LEU A 159      41.923  -3.228 -51.308  1.00 19.61           C  
ATOM   2340  HB2 LEU A 159      41.081  -2.595 -51.586  1.00 19.61           H  
ATOM   2341  HB3 LEU A 159      41.899  -3.301 -50.221  1.00 19.61           H  
ATOM   2342  O   LEU A 159      43.604  -0.908 -49.985  1.00 19.61           O  
ATOM   2343  CG  LEU A 159      41.701  -4.637 -51.892  1.00 19.61           C  
ATOM   2344  HG  LEU A 159      42.559  -5.271 -51.666  1.00 19.61           H  
ATOM   2345  CD1 LEU A 159      40.474  -5.278 -51.240  1.00 19.61           C  
ATOM   2346 HD11 LEU A 159      39.590  -4.675 -51.450  1.00 19.61           H  
ATOM   2347 HD12 LEU A 159      40.619  -5.341 -50.162  1.00 19.61           H  
ATOM   2348 HD13 LEU A 159      40.328  -6.281 -51.641  1.00 19.61           H  
ATOM   2349  CD2 LEU A 159      41.490  -4.617 -53.404  1.00 19.61           C  
ATOM   2350 HD21 LEU A 159      41.323  -5.629 -53.772  1.00 19.61           H  
ATOM   2351 HD22 LEU A 159      40.636  -3.990 -53.661  1.00 19.61           H  
ATOM   2352 HD23 LEU A 159      42.377  -4.218 -53.898  1.00 19.61           H  
ATOM   2353  N   ASP A 160      42.741  -0.060 -51.834  1.00 21.64           N  
ATOM   2354  H   ASP A 160      42.742   0.798 -51.302  1.00 21.64           H  
ATOM   2355  CA  ASP A 160      42.559   0.180 -53.287  1.00 21.64           C  
ATOM   2356  HA  ASP A 160      43.450  -0.179 -53.802  1.00 21.64           H  
ATOM   2357  C   ASP A 160      42.501   1.727 -53.513  1.00 21.64           C  
ATOM   2358  CB  ASP A 160      41.340  -0.582 -53.866  1.00 21.64           C  
ATOM   2359  HB2 ASP A 160      41.323  -1.592 -53.458  1.00 21.64           H  
ATOM   2360  HB3 ASP A 160      40.418  -0.088 -53.561  1.00 21.64           H  
ATOM   2361  O   ASP A 160      43.293   2.435 -52.891  1.00 21.64           O  
ATOM   2362  CG  ASP A 160      41.367  -0.748 -55.397  1.00 21.64           C  
ATOM   2363  OD1 ASP A 160      42.317  -0.248 -56.038  1.00 21.64           O  
ATOM   2364  OD2 ASP A 160      40.419  -1.374 -55.920  1.00 21.64           O  
ATOM   2365  N   GLY A 161      41.627   2.265 -54.382  1.00 22.27           N  
ATOM   2366  H   GLY A 161      41.036   1.621 -54.888  1.00 22.27           H  
ATOM   2367  CA  GLY A 161      41.616   3.678 -54.828  1.00 22.27           C  
ATOM   2368  HA2 GLY A 161      41.093   3.717 -55.783  1.00 22.27           H  
ATOM   2369  HA3 GLY A 161      42.647   3.978 -55.017  1.00 22.27           H  
ATOM   2370  C   GLY A 161      40.994   4.770 -53.922  1.00 22.27           C  
ATOM   2371  O   GLY A 161      40.668   4.520 -52.766  1.00 22.27           O  
ATOM   2372  N   ASP A 162      40.874   5.970 -54.529  1.00 18.63           N  
ATOM   2373  H   ASP A 162      41.200   6.002 -55.485  1.00 18.63           H  
ATOM   2374  CA  ASP A 162      40.460   7.320 -54.041  1.00 18.63           C  
ATOM   2375  HA  ASP A 162      41.367   7.925 -54.020  1.00 18.63           H  
ATOM   2376  C   ASP A 162      39.887   7.485 -52.609  1.00 18.63           C  
ATOM   2377  CB  ASP A 162      39.522   7.989 -55.088  1.00 18.63           C  
ATOM   2378  HB2 ASP A 162      38.696   7.310 -55.300  1.00 18.63           H  
ATOM   2379  HB3 ASP A 162      39.095   8.882 -54.631  1.00 18.63           H  
ATOM   2380  O   ASP A 162      38.685   7.198 -52.395  1.00 18.63           O  
ATOM   2381  CG  ASP A 162      40.151   8.439 -56.429  1.00 18.63           C  
ATOM   2382  OD1 ASP A 162      41.379   8.277 -56.638  1.00 18.63           O  
ATOM   2383  OD2 ASP A 162      39.390   8.967 -57.280  1.00 18.63           O  
ATOM   2384  OXT ASP A 162      40.629   8.069 -51.780  1.00 18.63           O  
TER    2385      ASP A 162                                                       
ATOM   2385  N   MET B   1      -2.154  36.609 -43.787  1.00 70.65           N  
ATOM   2386  H   MET B   1      -2.113  37.038 -42.874  1.00 70.65           H  
ATOM   2387  H2  MET B   1      -3.106  36.351 -44.004  1.00 70.65           H  
ATOM   2388  H3  MET B   1      -1.818  37.269 -44.474  1.00 70.65           H  
ATOM   2389  CA  MET B   1      -1.305  35.408 -43.805  1.00 70.65           C  
ATOM   2390  HA  MET B   1      -0.269  35.699 -43.628  1.00 70.65           H  
ATOM   2391  C   MET B   1      -1.385  34.724 -45.159  1.00 70.65           C  
ATOM   2392  CB  MET B   1      -1.702  34.399 -42.727  1.00 70.65           C  
ATOM   2393  HB2 MET B   1      -2.745  34.114 -42.866  1.00 70.65           H  
ATOM   2394  HB3 MET B   1      -1.090  33.504 -42.840  1.00 70.65           H  
ATOM   2395  O   MET B   1      -2.470  34.335 -45.588  1.00 70.65           O  
ATOM   2396  CG  MET B   1      -1.520  34.908 -41.301  1.00 70.65           C  
ATOM   2397  HG2 MET B   1      -2.134  35.796 -41.148  1.00 70.65           H  
ATOM   2398  HG3 MET B   1      -0.475  35.156 -41.117  1.00 70.65           H  
ATOM   2399  SD  MET B   1      -2.048  33.632 -40.144  1.00 70.65           S  
ATOM   2400  CE  MET B   1      -2.380  34.628 -38.667  1.00 70.65           C  
ATOM   2401  HE1 MET B   1      -1.443  35.009 -38.261  1.00 70.65           H  
ATOM   2402  HE2 MET B   1      -3.045  35.457 -38.910  1.00 70.65           H  
ATOM   2403  HE3 MET B   1      -2.857  34.005 -37.911  1.00 70.65           H  
ATOM   2404  N   THR B   2      -0.233  34.576 -45.798  1.00 85.96           N  
ATOM   2405  H   THR B   2       0.567  35.014 -45.366  1.00 85.96           H  
ATOM   2406  CA  THR B   2       0.116  33.500 -46.733  1.00 85.96           C  
ATOM   2407  HA  THR B   2      -0.491  33.573 -47.635  1.00 85.96           H  
ATOM   2408  C   THR B   2      -0.104  32.123 -46.095  1.00 85.96           C  
ATOM   2409  CB  THR B   2       1.608  33.606 -47.104  1.00 85.96           C  
ATOM   2410  HB  THR B   2       1.852  32.799 -47.795  1.00 85.96           H  
ATOM   2411  O   THR B   2      -0.204  32.008 -44.872  1.00 85.96           O  
ATOM   2412  CG2 THR B   2       1.974  34.932 -47.770  1.00 85.96           C  
ATOM   2413 HG21 THR B   2       1.360  35.081 -48.658  1.00 85.96           H  
ATOM   2414 HG22 THR B   2       1.828  35.765 -47.082  1.00 85.96           H  
ATOM   2415 HG23 THR B   2       3.023  34.905 -48.067  1.00 85.96           H  
ATOM   2416  OG1 THR B   2       2.416  33.472 -45.957  1.00 85.96           O  
ATOM   2417  HG1 THR B   2       2.321  34.271 -45.433  1.00 85.96           H  
ATOM   2418  N   ASP B   3      -0.147  31.058 -46.896  1.00 73.12           N  
ATOM   2419  H   ASP B   3      -0.112  31.163 -47.900  1.00 73.12           H  
ATOM   2420  CA  ASP B   3      -0.278  29.701 -46.346  1.00 73.12           C  
ATOM   2421  HA  ASP B   3      -1.113  29.694 -45.646  1.00 73.12           H  
ATOM   2422  C   ASP B   3       0.949  29.286 -45.521  1.00 73.12           C  
ATOM   2423  CB  ASP B   3      -0.613  28.705 -47.466  1.00 73.12           C  
ATOM   2424  HB2 ASP B   3      -0.609  27.697 -47.052  1.00 73.12           H  
ATOM   2425  HB3 ASP B   3       0.153  28.762 -48.240  1.00 73.12           H  
ATOM   2426  O   ASP B   3       0.790  28.629 -44.495  1.00 73.12           O  
ATOM   2427  CG  ASP B   3      -1.996  28.974 -48.072  1.00 73.12           C  
ATOM   2428  OD1 ASP B   3      -2.882  29.472 -47.334  1.00 73.12           O  
ATOM   2429  OD2 ASP B   3      -2.163  28.741 -49.283  1.00 73.12           O  
ATOM   2430  N   SER B   4       2.148  29.764 -45.873  1.00 73.50           N  
ATOM   2431  H   SER B   4       2.242  30.265 -46.745  1.00 73.50           H  
ATOM   2432  CA  SER B   4       3.366  29.574 -45.072  1.00 73.50           C  
ATOM   2433  HA  SER B   4       3.564  28.505 -44.985  1.00 73.50           H  
ATOM   2434  C   SER B   4       3.234  30.142 -43.654  1.00 73.50           C  
ATOM   2435  CB  SER B   4       4.566  30.232 -45.761  1.00 73.50           C  
ATOM   2436  HB2 SER B   4       4.447  31.315 -45.747  1.00 73.50           H  
ATOM   2437  HB3 SER B   4       5.475  29.969 -45.220  1.00 73.50           H  
ATOM   2438  O   SER B   4       3.628  29.483 -42.696  1.00 73.50           O  
ATOM   2439  OG  SER B   4       4.671  29.795 -47.104  1.00 73.50           O  
ATOM   2440  HG  SER B   4       5.537  30.036 -47.439  1.00 73.50           H  
ATOM   2441  N   GLU B   5       2.643  31.332 -43.494  1.00 76.88           N  
ATOM   2442  H   GLU B   5       2.332  31.833 -44.314  1.00 76.88           H  
ATOM   2443  CA  GLU B   5       2.399  31.931 -42.173  1.00 76.88           C  
ATOM   2444  HA  GLU B   5       3.322  31.914 -41.592  1.00 76.88           H  
ATOM   2445  C   GLU B   5       1.357  31.135 -41.368  1.00 76.88           C  
ATOM   2446  CB  GLU B   5       1.956  33.394 -42.329  1.00 76.88           C  
ATOM   2447  HB2 GLU B   5       1.556  33.752 -41.380  1.00 76.88           H  
ATOM   2448  HB3 GLU B   5       1.153  33.424 -43.066  1.00 76.88           H  
ATOM   2449  O   GLU B   5       1.604  30.830 -40.203  1.00 76.88           O  
ATOM   2450  CG  GLU B   5       3.085  34.344 -42.762  1.00 76.88           C  
ATOM   2451  HG2 GLU B   5       3.681  33.875 -43.545  1.00 76.88           H  
ATOM   2452  HG3 GLU B   5       3.739  34.533 -41.910  1.00 76.88           H  
ATOM   2453  CD  GLU B   5       2.500  35.654 -43.303  1.00 76.88           C  
ATOM   2454  OE1 GLU B   5       2.683  36.722 -42.695  1.00 76.88           O  
ATOM   2455  OE2 GLU B   5       1.784  35.577 -44.331  1.00 76.88           O  
ATOM   2456  N   LYS B   6       0.241  30.721 -41.992  1.00 74.41           N  
ATOM   2457  H   LYS B   6       0.126  30.965 -42.965  1.00 74.41           H  
ATOM   2458  CA  LYS B   6      -0.786  29.886 -41.330  1.00 74.41           C  
ATOM   2459  HA  LYS B   6      -1.177  30.410 -40.458  1.00 74.41           H  
ATOM   2460  C   LYS B   6      -0.190  28.568 -40.830  1.00 74.41           C  
ATOM   2461  CB  LYS B   6      -1.937  29.542 -42.292  1.00 74.41           C  
ATOM   2462  HB2 LYS B   6      -2.639  28.891 -41.771  1.00 74.41           H  
ATOM   2463  HB3 LYS B   6      -1.520  28.979 -43.126  1.00 74.41           H  
ATOM   2464  O   LYS B   6      -0.399  28.166 -39.689  1.00 74.41           O  
ATOM   2465  CG  LYS B   6      -2.720  30.737 -42.851  1.00 74.41           C  
ATOM   2466  HG2 LYS B   6      -3.283  31.225 -42.055  1.00 74.41           H  
ATOM   2467  HG3 LYS B   6      -2.023  31.455 -43.283  1.00 74.41           H  
ATOM   2468  CD  LYS B   6      -3.672  30.245 -43.950  1.00 74.41           C  
ATOM   2469  HD2 LYS B   6      -3.143  29.534 -44.585  1.00 74.41           H  
ATOM   2470  HD3 LYS B   6      -4.521  29.733 -43.496  1.00 74.41           H  
ATOM   2471  CE  LYS B   6      -4.156  31.399 -44.830  1.00 74.41           C  
ATOM   2472  HE2 LYS B   6      -3.294  32.015 -45.088  1.00 74.41           H  
ATOM   2473  HE3 LYS B   6      -4.863  32.009 -44.268  1.00 74.41           H  
ATOM   2474  NZ  LYS B   6      -4.766  30.878 -46.076  1.00 74.41           N  
ATOM   2475  HZ1 LYS B   6      -4.081  30.325 -46.571  1.00 74.41           H  
ATOM   2476  HZ2 LYS B   6      -5.035  31.617 -46.709  1.00 74.41           H  
ATOM   2477  HZ3 LYS B   6      -5.542  30.258 -45.890  1.00 74.41           H  
ATOM   2478  N   VAL B   7       0.566  27.883 -41.690  1.00 77.11           N  
ATOM   2479  H   VAL B   7       0.700  28.262 -42.616  1.00 77.11           H  
ATOM   2480  CA  VAL B   7       1.173  26.586 -41.366  1.00 77.11           C  
ATOM   2481  HA  VAL B   7       0.409  25.953 -40.913  1.00 77.11           H  
ATOM   2482  C   VAL B   7       2.274  26.738 -40.312  1.00 77.11           C  
ATOM   2483  CB  VAL B   7       1.650  25.877 -42.647  1.00 77.11           C  
ATOM   2484  HB  VAL B   7       2.334  26.527 -43.192  1.00 77.11           H  
ATOM   2485  O   VAL B   7       2.400  25.865 -39.455  1.00 77.11           O  
ATOM   2486  CG1 VAL B   7       2.358  24.557 -42.339  1.00 77.11           C  
ATOM   2487 HG11 VAL B   7       1.717  23.915 -41.734  1.00 77.11           H  
ATOM   2488 HG12 VAL B   7       3.285  24.746 -41.797  1.00 77.11           H  
ATOM   2489 HG13 VAL B   7       2.594  24.048 -43.274  1.00 77.11           H  
ATOM   2490  CG2 VAL B   7       0.459  25.515 -43.549  1.00 77.11           C  
ATOM   2491 HG21 VAL B   7      -0.190  24.797 -43.047  1.00 77.11           H  
ATOM   2492 HG22 VAL B   7       0.822  25.082 -44.481  1.00 77.11           H  
ATOM   2493 HG23 VAL B   7      -0.127  26.401 -43.793  1.00 77.11           H  
ATOM   2494  N   ALA B   8       3.004  27.858 -40.289  1.00 77.24           N  
ATOM   2495  H   ALA B   8       2.891  28.538 -41.027  1.00 77.24           H  
ATOM   2496  CA  ALA B   8       3.940  28.166 -39.209  1.00 77.24           C  
ATOM   2497  HA  ALA B   8       4.629  27.328 -39.107  1.00 77.24           H  
ATOM   2498  C   ALA B   8       3.237  28.341 -37.847  1.00 77.24           C  
ATOM   2499  CB  ALA B   8       4.759  29.405 -39.592  1.00 77.24           C  
ATOM   2500  HB1 ALA B   8       4.105  30.270 -39.704  1.00 77.24           H  
ATOM   2501  HB2 ALA B   8       5.494  29.611 -38.814  1.00 77.24           H  
ATOM   2502  HB3 ALA B   8       5.281  29.226 -40.532  1.00 77.24           H  
ATOM   2503  O   ALA B   8       3.762  27.869 -36.838  1.00 77.24           O  
ATOM   2504  N   GLU B   9       2.046  28.950 -37.793  1.00 78.43           N  
ATOM   2505  H   GLU B   9       1.666  29.367 -38.630  1.00 78.43           H  
ATOM   2506  CA  GLU B   9       1.250  29.009 -36.557  1.00 78.43           C  
ATOM   2507  HA  GLU B   9       1.893  29.353 -35.746  1.00 78.43           H  
ATOM   2508  C   GLU B   9       0.727  27.633 -36.126  1.00 78.43           C  
ATOM   2509  CB  GLU B   9       0.084  29.998 -36.674  1.00 78.43           C  
ATOM   2510  HB2 GLU B   9      -0.538  29.884 -35.786  1.00 78.43           H  
ATOM   2511  HB3 GLU B   9      -0.519  29.769 -37.553  1.00 78.43           H  
ATOM   2512  O   GLU B   9       0.887  27.264 -34.960  1.00 78.43           O  
ATOM   2513  CG  GLU B   9       0.573  31.449 -36.737  1.00 78.43           C  
ATOM   2514  HG2 GLU B   9       1.010  31.646 -37.715  1.00 78.43           H  
ATOM   2515  HG3 GLU B   9       1.356  31.582 -35.990  1.00 78.43           H  
ATOM   2516  CD  GLU B   9      -0.550  32.455 -36.460  1.00 78.43           C  
ATOM   2517  OE1 GLU B   9      -0.205  33.524 -35.907  1.00 78.43           O  
ATOM   2518  OE2 GLU B   9      -1.721  32.151 -36.777  1.00 78.43           O  
ATOM   2519  N   TYR B  10       0.176  26.836 -37.049  1.00 76.22           N  
ATOM   2520  H   TYR B  10       0.021  27.206 -37.975  1.00 76.22           H  
ATOM   2521  CA  TYR B  10      -0.289  25.479 -36.732  1.00 76.22           C  
ATOM   2522  HA  TYR B  10      -1.000  25.547 -35.909  1.00 76.22           H  
ATOM   2523  C   TYR B  10       0.850  24.569 -36.248  1.00 76.22           C  
ATOM   2524  CB  TYR B  10      -1.000  24.853 -37.941  1.00 76.22           C  
ATOM   2525  HB2 TYR B  10      -0.342  24.911 -38.808  1.00 76.22           H  
ATOM   2526  HB3 TYR B  10      -1.165  23.796 -37.731  1.00 76.22           H  
ATOM   2527  O   TYR B  10       0.686  23.858 -35.255  1.00 76.22           O  
ATOM   2528  CG  TYR B  10      -2.353  25.457 -38.280  1.00 76.22           C  
ATOM   2529  CD1 TYR B  10      -3.377  25.484 -37.311  1.00 76.22           C  
ATOM   2530  HD1 TYR B  10      -3.199  25.085 -36.324  1.00 76.22           H  
ATOM   2531  CD2 TYR B  10      -2.604  25.956 -39.573  1.00 76.22           C  
ATOM   2532  HD2 TYR B  10      -1.827  25.932 -40.323  1.00 76.22           H  
ATOM   2533  CE1 TYR B  10      -4.636  26.033 -37.622  1.00 76.22           C  
ATOM   2534  HE1 TYR B  10      -5.413  26.062 -36.873  1.00 76.22           H  
ATOM   2535  CE2 TYR B  10      -3.863  26.501 -39.891  1.00 76.22           C  
ATOM   2536  HE2 TYR B  10      -4.061  26.892 -40.878  1.00 76.22           H  
ATOM   2537  OH  TYR B  10      -6.089  27.077 -39.228  1.00 76.22           O  
ATOM   2538  HH  TYR B  10      -6.681  27.074 -38.472  1.00 76.22           H  
ATOM   2539  CZ  TYR B  10      -4.878  26.546 -38.915  1.00 76.22           C  
ATOM   2540  N   LEU B  11       2.024  24.621 -36.888  1.00 75.01           N  
ATOM   2541  H   LEU B  11       2.096  25.204 -37.710  1.00 75.01           H  
ATOM   2542  CA  LEU B  11       3.198  23.846 -36.479  1.00 75.01           C  
ATOM   2543  HA  LEU B  11       2.882  22.810 -36.356  1.00 75.01           H  
ATOM   2544  C   LEU B  11       3.749  24.319 -35.123  1.00 75.01           C  
ATOM   2545  CB  LEU B  11       4.249  23.915 -37.602  1.00 75.01           C  
ATOM   2546  HB2 LEU B  11       4.591  24.946 -37.689  1.00 75.01           H  
ATOM   2547  HB3 LEU B  11       3.772  23.642 -38.544  1.00 75.01           H  
ATOM   2548  O   LEU B  11       4.124  23.487 -34.294  1.00 75.01           O  
ATOM   2549  CG  LEU B  11       5.473  23.001 -37.396  1.00 75.01           C  
ATOM   2550  HG  LEU B  11       5.963  23.254 -36.456  1.00 75.01           H  
ATOM   2551  CD1 LEU B  11       5.109  21.513 -37.385  1.00 75.01           C  
ATOM   2552 HD11 LEU B  11       6.016  20.915 -37.303  1.00 75.01           H  
ATOM   2553 HD12 LEU B  11       4.591  21.246 -38.307  1.00 75.01           H  
ATOM   2554 HD13 LEU B  11       4.476  21.285 -36.528  1.00 75.01           H  
ATOM   2555  CD2 LEU B  11       6.468  23.230 -38.534  1.00 75.01           C  
ATOM   2556 HD21 LEU B  11       6.011  22.968 -39.489  1.00 75.01           H  
ATOM   2557 HD22 LEU B  11       6.771  24.277 -38.555  1.00 75.01           H  
ATOM   2558 HD23 LEU B  11       7.353  22.613 -38.380  1.00 75.01           H  
ATOM   2559  N   ARG B  12       3.736  25.634 -34.850  1.00 77.18           N  
ATOM   2560  H   ARG B  12       3.458  26.267 -35.586  1.00 77.18           H  
ATOM   2561  CA  ARG B  12       4.067  26.201 -33.529  1.00 77.18           C  
ATOM   2562  HA  ARG B  12       5.055  25.850 -33.235  1.00 77.18           H  
ATOM   2563  C   ARG B  12       3.096  25.713 -32.451  1.00 77.18           C  
ATOM   2564  CB  ARG B  12       4.096  27.738 -33.617  1.00 77.18           C  
ATOM   2565  HB2 ARG B  12       4.748  28.028 -34.442  1.00 77.18           H  
ATOM   2566  HB3 ARG B  12       3.091  28.104 -33.830  1.00 77.18           H  
ATOM   2567  O   ARG B  12       3.544  25.303 -31.385  1.00 77.18           O  
ATOM   2568  CG  ARG B  12       4.616  28.411 -32.334  1.00 77.18           C  
ATOM   2569  HG2 ARG B  12       4.072  28.026 -31.472  1.00 77.18           H  
ATOM   2570  HG3 ARG B  12       5.673  28.175 -32.204  1.00 77.18           H  
ATOM   2571  CD  ARG B  12       4.426  29.936 -32.361  1.00 77.18           C  
ATOM   2572  HD2 ARG B  12       4.782  30.345 -31.416  1.00 77.18           H  
ATOM   2573  HD3 ARG B  12       3.357  30.141 -32.432  1.00 77.18           H  
ATOM   2574  NE  ARG B  12       5.161  30.583 -33.470  1.00 77.18           N  
ATOM   2575  HE  ARG B  12       6.105  30.260 -33.629  1.00 77.18           H  
ATOM   2576  NH1 ARG B  12       3.515  32.035 -34.195  1.00 77.18           N  
ATOM   2577 HH11 ARG B  12       2.890  31.719 -33.468  1.00 77.18           H  
ATOM   2578 HH12 ARG B  12       3.164  32.703 -34.866  1.00 77.18           H  
ATOM   2579  NH2 ARG B  12       5.478  31.978 -35.241  1.00 77.18           N  
ATOM   2580 HH21 ARG B  12       5.117  32.688 -35.863  1.00 77.18           H  
ATOM   2581 HH22 ARG B  12       6.412  31.615 -35.369  1.00 77.18           H  
ATOM   2582  CZ  ARG B  12       4.713  31.524 -34.289  1.00 77.18           C  
ATOM   2583  N   ARG B  13       1.782  25.699 -32.713  1.00 78.97           N  
ATOM   2584  H   ARG B  13       1.467  26.074 -33.596  1.00 78.97           H  
ATOM   2585  CA  ARG B  13       0.793  25.175 -31.754  1.00 78.97           C  
ATOM   2586  HA  ARG B  13       0.976  25.658 -30.794  1.00 78.97           H  
ATOM   2587  C   ARG B  13       0.998  23.681 -31.501  1.00 78.97           C  
ATOM   2588  CB  ARG B  13      -0.642  25.500 -32.217  1.00 78.97           C  
ATOM   2589  HB2 ARG B  13      -0.832  24.988 -33.161  1.00 78.97           H  
ATOM   2590  HB3 ARG B  13      -0.733  26.572 -32.393  1.00 78.97           H  
ATOM   2591  O   ARG B  13       1.084  23.283 -30.345  1.00 78.97           O  
ATOM   2592  CG  ARG B  13      -1.716  25.065 -31.199  1.00 78.97           C  
ATOM   2593  HG2 ARG B  13      -1.569  24.013 -30.955  1.00 78.97           H  
ATOM   2594  HG3 ARG B  13      -2.699  25.154 -31.661  1.00 78.97           H  
ATOM   2595  CD  ARG B  13      -1.709  25.907 -29.912  1.00 78.97           C  
ATOM   2596  HD2 ARG B  13      -0.695  26.241 -29.691  1.00 78.97           H  
ATOM   2597  HD3 ARG B  13      -2.329  26.789 -30.076  1.00 78.97           H  
ATOM   2598  NE  ARG B  13      -2.189  25.142 -28.748  1.00 78.97           N  
ATOM   2599  HE  ARG B  13      -2.080  24.138 -28.780  1.00 78.97           H  
ATOM   2600  NH1 ARG B  13      -2.884  26.892 -27.419  1.00 78.97           N  
ATOM   2601 HH11 ARG B  13      -2.773  27.529 -28.195  1.00 78.97           H  
ATOM   2602 HH12 ARG B  13      -3.224  27.213 -26.524  1.00 78.97           H  
ATOM   2603  NH2 ARG B  13      -2.806  24.834 -26.587  1.00 78.97           N  
ATOM   2604 HH21 ARG B  13      -3.100  25.168 -25.681  1.00 78.97           H  
ATOM   2605 HH22 ARG B  13      -2.416  23.906 -26.666  1.00 78.97           H  
ATOM   2606  CZ  ARG B  13      -2.628  25.625 -27.599  1.00 78.97           C  
ATOM   2607  N   ALA B  14       1.157  22.879 -32.555  1.00 78.56           N  
ATOM   2608  H   ALA B  14       1.057  23.276 -33.478  1.00 78.56           H  
ATOM   2609  CA  ALA B  14       1.378  21.437 -32.440  1.00 78.56           C  
ATOM   2610  HA  ALA B  14       0.536  20.998 -31.906  1.00 78.56           H  
ATOM   2611  C   ALA B  14       2.652  21.091 -31.646  1.00 78.56           C  
ATOM   2612  CB  ALA B  14       1.424  20.840 -33.853  1.00 78.56           C  
ATOM   2613  HB1 ALA B  14       1.548  19.759 -33.788  1.00 78.56           H  
ATOM   2614  HB2 ALA B  14       2.259  21.261 -34.413  1.00 78.56           H  
ATOM   2615  HB3 ALA B  14       0.495  21.058 -34.379  1.00 78.56           H  
ATOM   2616  O   ALA B  14       2.630  20.184 -30.818  1.00 78.56           O  
ATOM   2617  N   THR B  15       3.749  21.826 -31.852  1.00 81.71           N  
ATOM   2618  H   THR B  15       3.719  22.557 -32.549  1.00 81.71           H  
ATOM   2619  CA  THR B  15       5.005  21.610 -31.110  1.00 81.71           C  
ATOM   2620  HA  THR B  15       5.179  20.536 -31.051  1.00 81.71           H  
ATOM   2621  C   THR B  15       4.941  22.097 -29.660  1.00 81.71           C  
ATOM   2622  CB  THR B  15       6.218  22.221 -31.826  1.00 81.71           C  
ATOM   2623  HB  THR B  15       7.059  22.248 -31.133  1.00 81.71           H  
ATOM   2624  O   THR B  15       5.505  21.438 -28.786  1.00 81.71           O  
ATOM   2625  CG2 THR B  15       6.623  21.396 -33.047  1.00 81.71           C  
ATOM   2626 HG21 THR B  15       6.885  20.385 -32.735  1.00 81.71           H  
ATOM   2627 HG22 THR B  15       7.492  21.851 -33.523  1.00 81.71           H  
ATOM   2628 HG23 THR B  15       5.804  21.347 -33.765  1.00 81.71           H  
ATOM   2629  OG1 THR B  15       5.960  23.528 -32.279  1.00 81.71           O  
ATOM   2630  HG1 THR B  15       5.399  23.459 -33.055  1.00 81.71           H  
ATOM   2631  N   LEU B  16       4.209  23.179 -29.365  1.00 84.47           N  
ATOM   2632  H   LEU B  16       3.808  23.713 -30.122  1.00 84.47           H  
ATOM   2633  CA  LEU B  16       3.930  23.603 -27.986  1.00 84.47           C  
ATOM   2634  HA  LEU B  16       4.871  23.655 -27.439  1.00 84.47           H  
ATOM   2635  C   LEU B  16       3.060  22.579 -27.240  1.00 84.47           C  
ATOM   2636  CB  LEU B  16       3.267  24.994 -27.990  1.00 84.47           C  
ATOM   2637  HB2 LEU B  16       2.455  24.986 -28.716  1.00 84.47           H  
ATOM   2638  HB3 LEU B  16       2.825  25.174 -27.010  1.00 84.47           H  
ATOM   2639  O   LEU B  16       3.419  22.172 -26.136  1.00 84.47           O  
ATOM   2640  CG  LEU B  16       4.223  26.158 -28.310  1.00 84.47           C  
ATOM   2641  HG  LEU B  16       4.786  25.944 -29.218  1.00 84.47           H  
ATOM   2642  CD1 LEU B  16       3.411  27.437 -28.526  1.00 84.47           C  
ATOM   2643 HD11 LEU B  16       2.844  27.675 -27.626  1.00 84.47           H  
ATOM   2644 HD12 LEU B  16       2.723  27.292 -29.358  1.00 84.47           H  
ATOM   2645 HD13 LEU B  16       4.081  28.265 -28.759  1.00 84.47           H  
ATOM   2646  CD2 LEU B  16       5.220  26.417 -27.176  1.00 84.47           C  
ATOM   2647 HD21 LEU B  16       4.684  26.602 -26.245  1.00 84.47           H  
ATOM   2648 HD22 LEU B  16       5.832  27.286 -27.418  1.00 84.47           H  
ATOM   2649 HD23 LEU B  16       5.878  25.557 -27.054  1.00 84.47           H  
ATOM   2650  N   ASP B  17       1.972  22.111 -27.859  1.00 83.74           N  
ATOM   2651  H   ASP B  17       1.725  22.502 -28.758  1.00 83.74           H  
ATOM   2652  CA  ASP B  17       1.087  21.090 -27.284  1.00 83.74           C  
ATOM   2653  HA  ASP B  17       0.756  21.422 -26.300  1.00 83.74           H  
ATOM   2654  C   ASP B  17       1.813  19.749 -27.079  1.00 83.74           C  
ATOM   2655  CB  ASP B  17      -0.152  20.898 -28.183  1.00 83.74           C  
ATOM   2656  HB2 ASP B  17       0.165  20.789 -29.220  1.00 83.74           H  
ATOM   2657  HB3 ASP B  17      -0.646  19.972 -27.889  1.00 83.74           H  
ATOM   2658  O   ASP B  17       1.601  19.081 -26.068  1.00 83.74           O  
ATOM   2659  CG  ASP B  17      -1.190  22.019 -28.068  1.00 83.74           C  
ATOM   2660  OD1 ASP B  17      -1.344  22.601 -26.976  1.00 83.74           O  
ATOM   2661  OD2 ASP B  17      -1.937  22.272 -29.037  1.00 83.74           O  
ATOM   2662  N   LEU B  18       2.710  19.365 -27.998  1.00 84.16           N  
ATOM   2663  H   LEU B  18       2.786  19.911 -28.844  1.00 84.16           H  
ATOM   2664  CA  LEU B  18       3.548  18.168 -27.865  1.00 84.16           C  
ATOM   2665  HA  LEU B  18       2.907  17.319 -27.626  1.00 84.16           H  
ATOM   2666  C   LEU B  18       4.557  18.301 -26.719  1.00 84.16           C  
ATOM   2667  CB  LEU B  18       4.248  17.898 -29.211  1.00 84.16           C  
ATOM   2668  HB2 LEU B  18       4.783  18.800 -29.508  1.00 84.16           H  
ATOM   2669  HB3 LEU B  18       3.484  17.699 -29.962  1.00 84.16           H  
ATOM   2670  O   LEU B  18       4.776  17.337 -25.985  1.00 84.16           O  
ATOM   2671  CG  LEU B  18       5.255  16.730 -29.204  1.00 84.16           C  
ATOM   2672  HG  LEU B  18       6.071  16.951 -28.517  1.00 84.16           H  
ATOM   2673  CD1 LEU B  18       4.612  15.406 -28.801  1.00 84.16           C  
ATOM   2674 HD11 LEU B  18       4.250  15.448 -27.774  1.00 84.16           H  
ATOM   2675 HD12 LEU B  18       3.774  15.200 -29.468  1.00 84.16           H  
ATOM   2676 HD13 LEU B  18       5.336  14.595 -28.884  1.00 84.16           H  
ATOM   2677  CD2 LEU B  18       5.846  16.560 -30.604  1.00 84.16           C  
ATOM   2678 HD21 LEU B  18       6.341  17.482 -30.910  1.00 84.16           H  
ATOM   2679 HD22 LEU B  18       5.056  16.325 -31.316  1.00 84.16           H  
ATOM   2680 HD23 LEU B  18       6.577  15.751 -30.605  1.00 84.16           H  
ATOM   2681  N   ARG B  19       5.161  19.483 -26.540  1.00 86.02           N  
ATOM   2682  H   ARG B  19       4.952  20.230 -27.187  1.00 86.02           H  
ATOM   2683  CA  ARG B  19       6.078  19.746 -25.423  1.00 86.02           C  
ATOM   2684  HA  ARG B  19       6.836  18.963 -25.409  1.00 86.02           H  
ATOM   2685  C   ARG B  19       5.351  19.654 -24.081  1.00 86.02           C  
ATOM   2686  CB  ARG B  19       6.770  21.103 -25.618  1.00 86.02           C  
ATOM   2687  HB2 ARG B  19       7.207  21.137 -26.616  1.00 86.02           H  
ATOM   2688  HB3 ARG B  19       6.032  21.901 -25.538  1.00 86.02           H  
ATOM   2689  O   ARG B  19       5.868  19.000 -23.183  1.00 86.02           O  
ATOM   2690  CG  ARG B  19       7.889  21.320 -24.586  1.00 86.02           C  
ATOM   2691  HG2 ARG B  19       7.488  21.269 -23.573  1.00 86.02           H  
ATOM   2692  HG3 ARG B  19       8.630  20.528 -24.700  1.00 86.02           H  
ATOM   2693  CD  ARG B  19       8.586  22.671 -24.776  1.00 86.02           C  
ATOM   2694  HD2 ARG B  19       9.474  22.688 -24.144  1.00 86.02           H  
ATOM   2695  HD3 ARG B  19       8.896  22.766 -25.817  1.00 86.02           H  
ATOM   2696  NE  ARG B  19       7.709  23.795 -24.397  1.00 86.02           N  
ATOM   2697  HE  ARG B  19       6.878  23.559 -23.873  1.00 86.02           H  
ATOM   2698  NH1 ARG B  19       9.032  25.506 -25.172  1.00 86.02           N  
ATOM   2699 HH11 ARG B  19       9.719  24.826 -25.465  1.00 86.02           H  
ATOM   2700 HH12 ARG B  19       9.241  26.493 -25.211  1.00 86.02           H  
ATOM   2701  NH2 ARG B  19       7.129  25.974 -24.105  1.00 86.02           N  
ATOM   2702 HH21 ARG B  19       6.338  25.683 -23.548  1.00 86.02           H  
ATOM   2703 HH22 ARG B  19       7.352  26.958 -24.161  1.00 86.02           H  
ATOM   2704  CZ  ARG B  19       7.959  25.081 -24.564  1.00 86.02           C  
ATOM   2705  N   ALA B  20       4.159  20.245 -23.976  1.00 89.65           N  
ATOM   2706  H   ALA B  20       3.808  20.768 -24.766  1.00 89.65           H  
ATOM   2707  CA  ALA B  20       3.321  20.163 -22.780  1.00 89.65           C  
ATOM   2708  HA  ALA B  20       3.892  20.521 -21.922  1.00 89.65           H  
ATOM   2709  C   ALA B  20       2.901  18.714 -22.473  1.00 89.65           C  
ATOM   2710  CB  ALA B  20       2.112  21.087 -22.971  1.00 89.65           C  
ATOM   2711  HB1 ALA B  20       1.516  20.760 -23.823  1.00 89.65           H  
ATOM   2712  HB2 ALA B  20       2.447  22.110 -23.137  1.00 89.65           H  
ATOM   2713  HB3 ALA B  20       1.493  21.062 -22.074  1.00 89.65           H  
ATOM   2714  O   ALA B  20       3.085  18.247 -21.354  1.00 89.65           O  
ATOM   2715  N   ALA B  21       2.440  17.957 -23.476  1.00 89.46           N  
ATOM   2716  H   ALA B  21       2.271  18.383 -24.376  1.00 89.46           H  
ATOM   2717  CA  ALA B  21       2.071  16.553 -23.286  1.00 89.46           C  
ATOM   2718  HA  ALA B  21       1.330  16.505 -22.488  1.00 89.46           H  
ATOM   2719  C   ALA B  21       3.269  15.687 -22.842  1.00 89.46           C  
ATOM   2720  CB  ALA B  21       1.426  16.034 -24.577  1.00 89.46           C  
ATOM   2721  HB1 ALA B  21       0.566  16.654 -24.833  1.00 89.46           H  
ATOM   2722  HB2 ALA B  21       1.088  15.009 -24.426  1.00 89.46           H  
ATOM   2723  HB3 ALA B  21       2.145  16.062 -25.395  1.00 89.46           H  
ATOM   2724  O   ALA B  21       3.166  14.923 -21.888  1.00 89.46           O  
ATOM   2725  N   ARG B  22       4.443  15.848 -23.471  1.00 87.84           N  
ATOM   2726  H   ARG B  22       4.484  16.496 -24.245  1.00 87.84           H  
ATOM   2727  CA  ARG B  22       5.675  15.151 -23.051  1.00 87.84           C  
ATOM   2728  HA  ARG B  22       5.453  14.092 -22.925  1.00 87.84           H  
ATOM   2729  C   ARG B  22       6.196  15.595 -21.683  1.00 87.84           C  
ATOM   2730  CB  ARG B  22       6.776  15.313 -24.109  1.00 87.84           C  
ATOM   2731  HB2 ARG B  22       6.852  16.360 -24.403  1.00 87.84           H  
ATOM   2732  HB3 ARG B  22       7.728  15.011 -23.672  1.00 87.84           H  
ATOM   2733  O   ARG B  22       7.003  14.874 -21.108  1.00 87.84           O  
ATOM   2734  CG  ARG B  22       6.531  14.434 -25.342  1.00 87.84           C  
ATOM   2735  HG2 ARG B  22       5.604  14.732 -25.833  1.00 87.84           H  
ATOM   2736  HG3 ARG B  22       6.447  13.394 -25.028  1.00 87.84           H  
ATOM   2737  CD  ARG B  22       7.705  14.574 -26.319  1.00 87.84           C  
ATOM   2738  HD2 ARG B  22       8.628  14.327 -25.795  1.00 87.84           H  
ATOM   2739  HD3 ARG B  22       7.752  15.609 -26.657  1.00 87.84           H  
ATOM   2740  NE  ARG B  22       7.555  13.678 -27.480  1.00 87.84           N  
ATOM   2741  HE  ARG B  22       6.780  13.031 -27.453  1.00 87.84           H  
ATOM   2742  NH1 ARG B  22       9.401  14.368 -28.662  1.00 87.84           N  
ATOM   2743 HH11 ARG B  22       9.682  14.933 -27.874  1.00 87.84           H  
ATOM   2744 HH12 ARG B  22      10.009  14.256 -29.461  1.00 87.84           H  
ATOM   2745  NH2 ARG B  22       8.043  12.828 -29.538  1.00 87.84           N  
ATOM   2746 HH21 ARG B  22       8.599  12.810 -30.381  1.00 87.84           H  
ATOM   2747 HH22 ARG B  22       7.251  12.203 -29.481  1.00 87.84           H  
ATOM   2748  CZ  ARG B  22       8.332  13.628 -28.549  1.00 87.84           C  
ATOM   2749  N   GLN B  23       5.805  16.767 -21.189  1.00 89.92           N  
ATOM   2750  H   GLN B  23       5.166  17.335 -21.727  1.00 89.92           H  
ATOM   2751  CA  GLN B  23       6.109  17.198 -19.828  1.00 89.92           C  
ATOM   2752  HA  GLN B  23       7.114  16.864 -19.567  1.00 89.92           H  
ATOM   2753  C   GLN B  23       5.176  16.515 -18.820  1.00 89.92           C  
ATOM   2754  CB  GLN B  23       6.113  18.731 -19.762  1.00 89.92           C  
ATOM   2755  HB2 GLN B  23       6.920  19.105 -20.393  1.00 89.92           H  
ATOM   2756  HB3 GLN B  23       5.167  19.129 -20.129  1.00 89.92           H  
ATOM   2757  O   GLN B  23       5.688  15.867 -17.914  1.00 89.92           O  
ATOM   2758  CG  GLN B  23       6.320  19.214 -18.324  1.00 89.92           C  
ATOM   2759  HG2 GLN B  23       7.194  18.733 -17.884  1.00 89.92           H  
ATOM   2760  HG3 GLN B  23       5.442  18.921 -17.748  1.00 89.92           H  
ATOM   2761  CD  GLN B  23       6.485  20.721 -18.191  1.00 89.92           C  
ATOM   2762  NE2 GLN B  23       6.223  21.240 -17.017  1.00 89.92           N  
ATOM   2763 HE21 GLN B  23       6.312  22.235 -16.866  1.00 89.92           H  
ATOM   2764 HE22 GLN B  23       5.850  20.635 -16.300  1.00 89.92           H  
ATOM   2765  OE1 GLN B  23       6.863  21.424 -19.124  1.00 89.92           O  
ATOM   2766  N   ARG B  24       3.852  16.540 -19.040  1.00 92.92           N  
ATOM   2767  H   ARG B  24       3.500  17.111 -19.795  1.00 92.92           H  
ATOM   2768  CA  ARG B  24       2.876  15.879 -18.152  1.00 92.92           C  
ATOM   2769  HA  ARG B  24       2.983  16.321 -17.162  1.00 92.92           H  
ATOM   2770  C   ARG B  24       3.148  14.381 -17.974  1.00 92.92           C  
ATOM   2771  CB  ARG B  24       1.442  16.149 -18.651  1.00 92.92           C  
ATOM   2772  HB2 ARG B  24       1.345  15.770 -19.668  1.00 92.92           H  
ATOM   2773  HB3 ARG B  24       1.284  17.227 -18.677  1.00 92.92           H  
ATOM   2774  O   ARG B  24       3.014  13.877 -16.870  1.00 92.92           O  
ATOM   2775  CG  ARG B  24       0.326  15.518 -17.790  1.00 92.92           C  
ATOM   2776  HG2 ARG B  24       0.393  14.431 -17.851  1.00 92.92           H  
ATOM   2777  HG3 ARG B  24      -0.638  15.814 -18.203  1.00 92.92           H  
ATOM   2778  CD  ARG B  24       0.378  15.938 -16.313  1.00 92.92           C  
ATOM   2779  HD2 ARG B  24       0.331  17.025 -16.244  1.00 92.92           H  
ATOM   2780  HD3 ARG B  24       1.325  15.611 -15.884  1.00 92.92           H  
ATOM   2781  NE  ARG B  24      -0.726  15.347 -15.531  1.00 92.92           N  
ATOM   2782  HE  ARG B  24      -1.472  14.861 -16.007  1.00 92.92           H  
ATOM   2783  NH1 ARG B  24       0.142  15.676 -13.421  1.00 92.92           N  
ATOM   2784 HH11 ARG B  24       0.976  16.082 -13.821  1.00 92.92           H  
ATOM   2785 HH12 ARG B  24       0.125  15.400 -12.449  1.00 92.92           H  
ATOM   2786  NH2 ARG B  24      -1.827  14.651 -13.696  1.00 92.92           N  
ATOM   2787 HH21 ARG B  24      -2.456  14.204 -14.348  1.00 92.92           H  
ATOM   2788 HH22 ARG B  24      -1.887  14.427 -12.713  1.00 92.92           H  
ATOM   2789  CZ  ARG B  24      -0.793  15.237 -14.217  1.00 92.92           C  
ATOM   2790  N   ILE B  25       3.599  13.683 -19.022  1.00 92.46           N  
ATOM   2791  H   ILE B  25       3.618  14.143 -19.922  1.00 92.46           H  
ATOM   2792  CA  ILE B  25       4.029  12.274 -18.919  1.00 92.46           C  
ATOM   2793  HA  ILE B  25       3.194  11.679 -18.549  1.00 92.46           H  
ATOM   2794  C   ILE B  25       5.159  12.106 -17.887  1.00 92.46           C  
ATOM   2795  CB  ILE B  25       4.427  11.727 -20.310  1.00 92.46           C  
ATOM   2796  HB  ILE B  25       5.134  12.422 -20.763  1.00 92.46           H  
ATOM   2797  O   ILE B  25       5.045  11.277 -16.994  1.00 92.46           O  
ATOM   2798  CG1 ILE B  25       3.181  11.620 -21.211  1.00 92.46           C  
ATOM   2799 HG12 ILE B  25       2.621  12.554 -21.160  1.00 92.46           H  
ATOM   2800 HG13 ILE B  25       2.531  10.825 -20.845  1.00 92.46           H  
ATOM   2801  CG2 ILE B  25       5.101  10.351 -20.217  1.00 92.46           C  
ATOM   2802 HG21 ILE B  25       5.352   9.950 -21.199  1.00 92.46           H  
ATOM   2803 HG22 ILE B  25       6.035  10.415 -19.658  1.00 92.46           H  
ATOM   2804 HG23 ILE B  25       4.452   9.643 -19.703  1.00 92.46           H  
ATOM   2805  CD1 ILE B  25       3.505  11.366 -22.687  1.00 92.46           C  
ATOM   2806 HD11 ILE B  25       2.584  11.463 -23.263  1.00 92.46           H  
ATOM   2807 HD12 ILE B  25       4.225  12.100 -23.047  1.00 92.46           H  
ATOM   2808 HD13 ILE B  25       3.898  10.359 -22.830  1.00 92.46           H  
ATOM   2809  N   ARG B  26       6.212  12.937 -17.943  1.00 91.82           N  
ATOM   2810  H   ARG B  26       6.198  13.692 -18.613  1.00 91.82           H  
ATOM   2811  CA  ARG B  26       7.314  12.866 -16.965  1.00 91.82           C  
ATOM   2812  HA  ARG B  26       7.655  11.833 -16.900  1.00 91.82           H  
ATOM   2813  C   ARG B  26       6.875  13.228 -15.548  1.00 91.82           C  
ATOM   2814  CB  ARG B  26       8.494  13.756 -17.374  1.00 91.82           C  
ATOM   2815  HB2 ARG B  26       9.185  13.808 -16.533  1.00 91.82           H  
ATOM   2816  HB3 ARG B  26       8.134  14.764 -17.582  1.00 91.82           H  
ATOM   2817  O   ARG B  26       7.415  12.657 -14.611  1.00 91.82           O  
ATOM   2818  CG  ARG B  26       9.259  13.201 -18.582  1.00 91.82           C  
ATOM   2819  HG2 ARG B  26       8.633  13.258 -19.473  1.00 91.82           H  
ATOM   2820  HG3 ARG B  26       9.504  12.155 -18.397  1.00 91.82           H  
ATOM   2821  CD  ARG B  26      10.568  13.975 -18.800  1.00 91.82           C  
ATOM   2822  HD2 ARG B  26      11.181  13.862 -17.906  1.00 91.82           H  
ATOM   2823  HD3 ARG B  26      11.118  13.526 -19.626  1.00 91.82           H  
ATOM   2824  NE  ARG B  26      10.335  15.415 -19.044  1.00 91.82           N  
ATOM   2825  HE  ARG B  26      10.370  16.001 -18.222  1.00 91.82           H  
ATOM   2826  NH1 ARG B  26       9.893  15.279 -21.281  1.00 91.82           N  
ATOM   2827 HH11 ARG B  26       9.307  15.627 -22.026  1.00 91.82           H  
ATOM   2828 HH12 ARG B  26      10.021  14.284 -21.170  1.00 91.82           H  
ATOM   2829  NH2 ARG B  26       9.677  17.242 -20.232  1.00 91.82           N  
ATOM   2830 HH21 ARG B  26       9.390  17.674 -21.098  1.00 91.82           H  
ATOM   2831 HH22 ARG B  26       9.705  17.778 -19.376  1.00 91.82           H  
ATOM   2832  CZ  ARG B  26       9.976  15.973 -20.182  1.00 91.82           C  
ATOM   2833  N   GLU B  27       5.918  14.141 -15.394  1.00 92.60           N  
ATOM   2834  H   GLU B  27       5.555  14.598 -16.218  1.00 92.60           H  
ATOM   2835  CA  GLU B  27       5.335  14.500 -14.091  1.00 92.60           C  
ATOM   2836  HA  GLU B  27       6.136  14.717 -13.385  1.00 92.60           H  
ATOM   2837  C   GLU B  27       4.498  13.347 -13.490  1.00 92.60           C  
ATOM   2838  CB  GLU B  27       4.484  15.775 -14.250  1.00 92.60           C  
ATOM   2839  HB2 GLU B  27       3.948  15.968 -13.321  1.00 92.60           H  
ATOM   2840  HB3 GLU B  27       3.749  15.595 -15.034  1.00 92.60           H  
ATOM   2841  O   GLU B  27       4.460  13.178 -12.278  1.00 92.60           O  
ATOM   2842  CG  GLU B  27       5.321  17.027 -14.597  1.00 92.60           C  
ATOM   2843  HG2 GLU B  27       5.885  17.321 -13.712  1.00 92.60           H  
ATOM   2844  HG3 GLU B  27       6.041  16.777 -15.376  1.00 92.60           H  
ATOM   2845  CD  GLU B  27       4.489  18.224 -15.095  1.00 92.60           C  
ATOM   2846  OE1 GLU B  27       5.103  19.291 -15.348  1.00 92.60           O  
ATOM   2847  OE2 GLU B  27       3.262  18.076 -15.307  1.00 92.60           O  
ATOM   2848  N   LEU B  28       3.871  12.513 -14.325  1.00 93.97           N  
ATOM   2849  H   LEU B  28       3.903  12.713 -15.315  1.00 93.97           H  
ATOM   2850  CA  LEU B  28       3.113  11.332 -13.890  1.00 93.97           C  
ATOM   2851  HA  LEU B  28       2.568  11.566 -12.975  1.00 93.97           H  
ATOM   2852  C   LEU B  28       4.006  10.120 -13.570  1.00 93.97           C  
ATOM   2853  CB  LEU B  28       2.114  10.973 -15.001  1.00 93.97           C  
ATOM   2854  HB2 LEU B  28       2.649  10.967 -15.950  1.00 93.97           H  
ATOM   2855  HB3 LEU B  28       1.737   9.965 -14.831  1.00 93.97           H  
ATOM   2856  O   LEU B  28       3.731   9.382 -12.626  1.00 93.97           O  
ATOM   2857  CG  LEU B  28       0.920  11.936 -15.099  1.00 93.97           C  
ATOM   2858  HG  LEU B  28       1.259  12.969 -15.026  1.00 93.97           H  
ATOM   2859  CD1 LEU B  28       0.229  11.756 -16.451  1.00 93.97           C  
ATOM   2860 HD11 LEU B  28       0.940  11.940 -17.257  1.00 93.97           H  
ATOM   2861 HD12 LEU B  28      -0.161  10.741 -16.528  1.00 93.97           H  
ATOM   2862 HD13 LEU B  28      -0.598  12.461 -16.531  1.00 93.97           H  
ATOM   2863  CD2 LEU B  28      -0.085  11.662 -13.983  1.00 93.97           C  
ATOM   2864 HD21 LEU B  28      -0.354  10.605 -13.963  1.00 93.97           H  
ATOM   2865 HD22 LEU B  28       0.336  11.937 -13.016  1.00 93.97           H  
ATOM   2866 HD23 LEU B  28      -0.999  12.232 -14.148  1.00 93.97           H  
ATOM   2867  N   GLU B  29       5.063   9.908 -14.359  1.00 92.07           N  
ATOM   2868  H   GLU B  29       5.157  10.495 -15.175  1.00 92.07           H  
ATOM   2869  CA  GLU B  29       5.937   8.725 -14.267  1.00 92.07           C  
ATOM   2870  HA  GLU B  29       5.375   7.880 -13.868  1.00 92.07           H  
ATOM   2871  C   GLU B  29       7.148   8.938 -13.337  1.00 92.07           C  
ATOM   2872  CB  GLU B  29       6.422   8.351 -15.687  1.00 92.07           C  
ATOM   2873  HB2 GLU B  29       6.904   9.223 -16.129  1.00 92.07           H  
ATOM   2874  HB3 GLU B  29       7.164   7.556 -15.609  1.00 92.07           H  
ATOM   2875  O   GLU B  29       7.623   7.997 -12.706  1.00 92.07           O  
ATOM   2876  CG  GLU B  29       5.288   7.862 -16.611  1.00 92.07           C  
ATOM   2877  HG2 GLU B  29       4.876   6.949 -16.183  1.00 92.07           H  
ATOM   2878  HG3 GLU B  29       4.494   8.608 -16.627  1.00 92.07           H  
ATOM   2879  CD  GLU B  29       5.713   7.587 -18.069  1.00 92.07           C  
ATOM   2880  OE1 GLU B  29       5.012   6.789 -18.748  1.00 92.07           O  
ATOM   2881  OE2 GLU B  29       6.677   8.211 -18.567  1.00 92.07           O  
ATOM   2882  N   SER B  30       7.686  10.162 -13.268  1.00 90.66           N  
ATOM   2883  H   SER B  30       7.207  10.907 -13.754  1.00 90.66           H  
ATOM   2884  CA  SER B  30       9.084  10.398 -12.860  1.00 90.66           C  
ATOM   2885  HA  SER B  30       9.362   9.639 -12.128  1.00 90.66           H  
ATOM   2886  C   SER B  30       9.357  11.753 -12.184  1.00 90.66           C  
ATOM   2887  CB  SER B  30       9.999  10.206 -14.083  1.00 90.66           C  
ATOM   2888  HB2 SER B  30      11.043  10.310 -13.786  1.00 90.66           H  
ATOM   2889  HB3 SER B  30       9.859   9.199 -14.475  1.00 90.66           H  
ATOM   2890  O   SER B  30      10.509  12.183 -12.120  1.00 90.66           O  
ATOM   2891  OG  SER B  30       9.691  11.149 -15.103  1.00 90.66           O  
ATOM   2892  HG  SER B  30       8.908  11.622 -14.812  1.00 90.66           H  
ATOM   2893  N   ASP B  31       8.333  12.456 -11.683  1.00 93.73           N  
ATOM   2894  H   ASP B  31       7.391  12.105 -11.781  1.00 93.73           H  
ATOM   2895  CA  ASP B  31       8.549  13.752 -11.017  1.00 93.73           C  
ATOM   2896  HA  ASP B  31       9.043  14.395 -11.745  1.00 93.73           H  
ATOM   2897  C   ASP B  31       9.435  13.567  -9.768  1.00 93.73           C  
ATOM   2898  CB  ASP B  31       7.218  14.420 -10.634  1.00 93.73           C  
ATOM   2899  HB2 ASP B  31       6.454  14.069 -11.328  1.00 93.73           H  
ATOM   2900  HB3 ASP B  31       6.919  14.107  -9.634  1.00 93.73           H  
ATOM   2901  O   ASP B  31       9.161  12.650  -8.976  1.00 93.73           O  
ATOM   2902  CG  ASP B  31       7.226  15.953 -10.708  1.00 93.73           C  
ATOM   2903  OD1 ASP B  31       8.294  16.563 -10.922  1.00 93.73           O  
ATOM   2904  OD2 ASP B  31       6.125  16.537 -10.592  1.00 93.73           O  
ATOM   2905  N   PRO B  32      10.490  14.379  -9.566  1.00 97.17           N  
ATOM   2906  CA  PRO B  32      11.304  14.307  -8.361  1.00 97.17           C  
ATOM   2907  HA  PRO B  32      11.605  13.271  -8.205  1.00 97.17           H  
ATOM   2908  C   PRO B  32      10.525  14.803  -7.138  1.00 97.17           C  
ATOM   2909  CB  PRO B  32      12.554  15.148  -8.642  1.00 97.17           C  
ATOM   2910  HB2 PRO B  32      13.450  14.642  -8.283  1.00 97.17           H  
ATOM   2911  HB3 PRO B  32      12.457  16.136  -8.191  1.00 97.17           H  
ATOM   2912  O   PRO B  32       9.914  15.875  -7.159  1.00 97.17           O  
ATOM   2913  CG  PRO B  32      12.589  15.282 -10.161  1.00 97.17           C  
ATOM   2914  HG2 PRO B  32      13.073  14.408 -10.597  1.00 97.17           H  
ATOM   2915  HG3 PRO B  32      13.085  16.200 -10.478  1.00 97.17           H  
ATOM   2916  CD  PRO B  32      11.111  15.281 -10.524  1.00 97.17           C  
ATOM   2917  HD2 PRO B  32      10.995  14.942 -11.553  1.00 97.17           H  
ATOM   2918  HD3 PRO B  32      10.702  16.284 -10.400  1.00 97.17           H  
ATOM   2919  N   ILE B  33      10.576  14.040  -6.048  1.00 98.77           N  
ATOM   2920  H   ILE B  33      11.142  13.204  -6.071  1.00 98.77           H  
ATOM   2921  CA  ILE B  33       9.891  14.368  -4.793  1.00 98.77           C  
ATOM   2922  HA  ILE B  33       9.159  15.156  -4.968  1.00 98.77           H  
ATOM   2923  C   ILE B  33      10.920  14.921  -3.804  1.00 98.77           C  
ATOM   2924  CB  ILE B  33       9.118  13.134  -4.274  1.00 98.77           C  
ATOM   2925  HB  ILE B  33       9.838  12.334  -4.105  1.00 98.77           H  
ATOM   2926  O   ILE B  33      11.922  14.274  -3.513  1.00 98.77           O  
ATOM   2927  CG1 ILE B  33       8.083  12.589  -5.290  1.00 98.77           C  
ATOM   2928 HG12 ILE B  33       8.613  12.167  -6.144  1.00 98.77           H  
ATOM   2929 HG13 ILE B  33       7.538  11.771  -4.820  1.00 98.77           H  
ATOM   2930  CG2 ILE B  33       8.436  13.414  -2.927  1.00 98.77           C  
ATOM   2931 HG21 ILE B  33       7.726  14.237  -3.018  1.00 98.77           H  
ATOM   2932 HG22 ILE B  33       7.906  12.524  -2.588  1.00 98.77           H  
ATOM   2933 HG23 ILE B  33       9.177  13.678  -2.172  1.00 98.77           H  
ATOM   2934  CD1 ILE B  33       7.056  13.602  -5.819  1.00 98.77           C  
ATOM   2935 HD11 ILE B  33       6.532  14.084  -4.994  1.00 98.77           H  
ATOM   2936 HD12 ILE B  33       7.551  14.357  -6.430  1.00 98.77           H  
ATOM   2937 HD13 ILE B  33       6.326  13.081  -6.438  1.00 98.77           H  
ATOM   2938  N   ALA B  34      10.700  16.130  -3.298  1.00 98.74           N  
ATOM   2939  H   ALA B  34       9.796  16.552  -3.462  1.00 98.74           H  
ATOM   2940  CA  ALA B  34      11.534  16.744  -2.276  1.00 98.74           C  
ATOM   2941  HA  ALA B  34      12.581  16.528  -2.488  1.00 98.74           H  
ATOM   2942  C   ALA B  34      11.193  16.184  -0.889  1.00 98.74           C  
ATOM   2943  CB  ALA B  34      11.339  18.264  -2.328  1.00 98.74           C  
ATOM   2944  HB1 ALA B  34      11.914  18.732  -1.529  1.00 98.74           H  
ATOM   2945  HB2 ALA B  34      10.286  18.508  -2.190  1.00 98.74           H  
ATOM   2946  HB3 ALA B  34      11.682  18.649  -3.289  1.00 98.74           H  
ATOM   2947  O   ALA B  34      10.023  16.106  -0.514  1.00 98.74           O  
ATOM   2948  N   ILE B  35      12.226  15.860  -0.111  1.00 98.83           N  
ATOM   2949  H   ILE B  35      13.154  15.941  -0.502  1.00 98.83           H  
ATOM   2950  CA  ILE B  35      12.134  15.714   1.344  1.00 98.83           C  
ATOM   2951  HA  ILE B  35      11.133  15.383   1.622  1.00 98.83           H  
ATOM   2952  C   ILE B  35      12.377  17.108   1.928  1.00 98.83           C  
ATOM   2953  CB  ILE B  35      13.160  14.675   1.863  1.00 98.83           C  
ATOM   2954  HB  ILE B  35      14.158  14.995   1.564  1.00 98.83           H  
ATOM   2955  O   ILE B  35      13.466  17.652   1.741  1.00 98.83           O  
ATOM   2956  CG1 ILE B  35      12.897  13.274   1.260  1.00 98.83           C  
ATOM   2957 HG12 ILE B  35      12.763  13.356   0.181  1.00 98.83           H  
ATOM   2958 HG13 ILE B  35      11.977  12.874   1.686  1.00 98.83           H  
ATOM   2959  CG2 ILE B  35      13.108  14.613   3.403  1.00 98.83           C  
ATOM   2960 HG21 ILE B  35      13.388  15.575   3.833  1.00 98.83           H  
ATOM   2961 HG22 ILE B  35      12.101  14.360   3.736  1.00 98.83           H  
ATOM   2962 HG23 ILE B  35      13.809  13.870   3.784  1.00 98.83           H  
ATOM   2963  CD1 ILE B  35      14.017  12.253   1.497  1.00 98.83           C  
ATOM   2964 HD11 ILE B  35      13.776  11.330   0.970  1.00 98.83           H  
ATOM   2965 HD12 ILE B  35      14.115  12.026   2.558  1.00 98.83           H  
ATOM   2966 HD13 ILE B  35      14.960  12.641   1.113  1.00 98.83           H  
ATOM   2967  N   VAL B  36      11.389  17.694   2.608  1.00 98.44           N  
ATOM   2968  H   VAL B  36      10.507  17.206   2.668  1.00 98.44           H  
ATOM   2969  CA  VAL B  36      11.481  19.066   3.163  1.00 98.44           C  
ATOM   2970  HA  VAL B  36      12.428  19.511   2.858  1.00 98.44           H  
ATOM   2971  C   VAL B  36      11.517  19.108   4.692  1.00 98.44           C  
ATOM   2972  CB  VAL B  36      10.387  19.994   2.599  1.00 98.44           C  
ATOM   2973  HB  VAL B  36      10.486  20.967   3.079  1.00 98.44           H  
ATOM   2974  O   VAL B  36      12.099  20.020   5.268  1.00 98.44           O  
ATOM   2975  CG1 VAL B  36      10.595  20.198   1.093  1.00 98.44           C  
ATOM   2976 HG11 VAL B  36      11.606  20.556   0.903  1.00 98.44           H  
ATOM   2977 HG12 VAL B  36       9.892  20.949   0.733  1.00 98.44           H  
ATOM   2978 HG13 VAL B  36      10.420  19.267   0.553  1.00 98.44           H  
ATOM   2979  CG2 VAL B  36       8.962  19.482   2.845  1.00 98.44           C  
ATOM   2980 HG21 VAL B  36       8.797  18.533   2.335  1.00 98.44           H  
ATOM   2981 HG22 VAL B  36       8.782  19.367   3.914  1.00 98.44           H  
ATOM   2982 HG23 VAL B  36       8.249  20.209   2.456  1.00 98.44           H  
ATOM   2983  N   GLY B  37      10.983  18.084   5.360  1.00 98.70           N  
ATOM   2984  H   GLY B  37      10.555  17.343   4.824  1.00 98.70           H  
ATOM   2985  CA  GLY B  37      11.041  17.918   6.815  1.00 98.70           C  
ATOM   2986  HA2 GLY B  37      10.097  18.227   7.265  1.00 98.70           H  
ATOM   2987  HA3 GLY B  37      11.836  18.535   7.234  1.00 98.70           H  
ATOM   2988  C   GLY B  37      11.283  16.466   7.203  1.00 98.70           C  
ATOM   2989  O   GLY B  37      10.968  15.557   6.437  1.00 98.70           O  
ATOM   2990  N   MET B  38      11.854  16.239   8.386  1.00 98.82           N  
ATOM   2991  H   MET B  38      12.057  17.026   8.985  1.00 98.82           H  
ATOM   2992  CA  MET B  38      12.133  14.900   8.916  1.00 98.82           C  
ATOM   2993  HA  MET B  38      11.413  14.194   8.501  1.00 98.82           H  
ATOM   2994  C   MET B  38      12.011  14.885  10.440  1.00 98.82           C  
ATOM   2995  CB  MET B  38      13.552  14.430   8.545  1.00 98.82           C  
ATOM   2996  HB2 MET B  38      14.276  15.048   9.075  1.00 98.82           H  
ATOM   2997  HB3 MET B  38      13.669  13.401   8.885  1.00 98.82           H  
ATOM   2998  O   MET B  38      12.424  15.836  11.101  1.00 98.82           O  
ATOM   2999  CG  MET B  38      13.880  14.487   7.050  1.00 98.82           C  
ATOM   3000  HG2 MET B  38      13.057  14.043   6.491  1.00 98.82           H  
ATOM   3001  HG3 MET B  38      13.959  15.531   6.748  1.00 98.82           H  
ATOM   3002  SD  MET B  38      15.405  13.632   6.571  1.00 98.82           S  
ATOM   3003  CE  MET B  38      16.658  14.592   7.468  1.00 98.82           C  
ATOM   3004  HE1 MET B  38      16.464  14.553   8.540  1.00 98.82           H  
ATOM   3005  HE2 MET B  38      17.644  14.169   7.273  1.00 98.82           H  
ATOM   3006  HE3 MET B  38      16.641  15.628   7.131  1.00 98.82           H  
ATOM   3007  N   ALA B  39      11.528  13.788  11.012  1.00 98.88           N  
ATOM   3008  H   ALA B  39      11.173  13.051  10.418  1.00 98.88           H  
ATOM   3009  CA  ALA B  39      11.598  13.513  12.442  1.00 98.88           C  
ATOM   3010  HA  ALA B  39      12.417  14.084  12.879  1.00 98.88           H  
ATOM   3011  C   ALA B  39      11.880  12.034  12.694  1.00 98.88           C  
ATOM   3012  CB  ALA B  39      10.288  13.923  13.115  1.00 98.88           C  
ATOM   3013  HB1 ALA B  39       9.476  13.317  12.713  1.00 98.88           H  
ATOM   3014  HB2 ALA B  39      10.346  13.755  14.191  1.00 98.88           H  
ATOM   3015  HB3 ALA B  39      10.083  14.977  12.927  1.00 98.88           H  
ATOM   3016  O   ALA B  39      11.466  11.174  11.919  1.00 98.88           O  
ATOM   3017  N   CYS B  40      12.559  11.738  13.798  1.00 98.85           N  
ATOM   3018  H   CYS B  40      12.868  12.472  14.419  1.00 98.85           H  
ATOM   3019  CA  CYS B  40      12.758  10.372  14.253  1.00 98.85           C  
ATOM   3020  HA  CYS B  40      11.841   9.819  14.052  1.00 98.85           H  
ATOM   3021  C   CYS B  40      13.014  10.319  15.757  1.00 98.85           C  
ATOM   3022  CB  CYS B  40      13.919   9.721  13.480  1.00 98.85           C  
ATOM   3023  HB2 CYS B  40      14.060   8.702  13.840  1.00 98.85           H  
ATOM   3024  HB3 CYS B  40      13.662   9.669  12.422  1.00 98.85           H  
ATOM   3025  O   CYS B  40      13.640  11.226  16.307  1.00 98.85           O  
ATOM   3026  SG  CYS B  40      15.465  10.661  13.681  1.00 98.85           S  
ATOM   3027  HG  CYS B  40      15.420  10.760  15.013  1.00 98.85           H  
ATOM   3028  N   ARG B  41      12.609   9.213  16.386  1.00 98.78           N  
ATOM   3029  H   ARG B  41      12.130   8.513  15.837  1.00 98.78           H  
ATOM   3030  CA  ARG B  41      13.148   8.784  17.682  1.00 98.78           C  
ATOM   3031  HA  ARG B  41      14.001   9.418  17.924  1.00 98.78           H  
ATOM   3032  C   ARG B  41      13.663   7.366  17.533  1.00 98.78           C  
ATOM   3033  CB  ARG B  41      12.143   8.919  18.832  1.00 98.78           C  
ATOM   3034  HB2 ARG B  41      11.292   8.258  18.667  1.00 98.78           H  
ATOM   3035  HB3 ARG B  41      12.635   8.619  19.757  1.00 98.78           H  
ATOM   3036  O   ARG B  41      12.945   6.514  17.008  1.00 98.78           O  
ATOM   3037  CG  ARG B  41      11.658  10.366  18.975  1.00 98.78           C  
ATOM   3038  HG2 ARG B  41      11.097  10.650  18.084  1.00 98.78           H  
ATOM   3039  HG3 ARG B  41      12.513  11.034  19.081  1.00 98.78           H  
ATOM   3040  CD  ARG B  41      10.750  10.518  20.191  1.00 98.78           C  
ATOM   3041  HD2 ARG B  41       9.959   9.771  20.127  1.00 98.78           H  
ATOM   3042  HD3 ARG B  41      11.326  10.339  21.099  1.00 98.78           H  
ATOM   3043  NE  ARG B  41      10.157  11.865  20.226  1.00 98.78           N  
ATOM   3044  HE  ARG B  41      10.587  12.595  19.677  1.00 98.78           H  
ATOM   3045  NH1 ARG B  41       8.354  11.394  21.582  1.00 98.78           N  
ATOM   3046 HH11 ARG B  41       7.493  11.761  21.962  1.00 98.78           H  
ATOM   3047 HH12 ARG B  41       8.652  10.447  21.767  1.00 98.78           H  
ATOM   3048  NH2 ARG B  41       8.572  13.403  20.723  1.00 98.78           N  
ATOM   3049 HH21 ARG B  41       8.955  14.064  20.062  1.00 98.78           H  
ATOM   3050 HH22 ARG B  41       7.684  13.572  21.174  1.00 98.78           H  
ATOM   3051  CZ  ARG B  41       9.045  12.208  20.841  1.00 98.78           C  
ATOM   3052  N   LEU B  42      14.915   7.149  17.917  1.00 98.86           N  
ATOM   3053  H   LEU B  42      15.380   7.879  18.437  1.00 98.86           H  
ATOM   3054  CA  LEU B  42      15.669   5.919  17.674  1.00 98.86           C  
ATOM   3055  HA  LEU B  42      14.960   5.109  17.504  1.00 98.86           H  
ATOM   3056  C   LEU B  42      16.510   5.559  18.926  1.00 98.86           C  
ATOM   3057  CB  LEU B  42      16.530   6.099  16.399  1.00 98.86           C  
ATOM   3058  HB2 LEU B  42      17.189   6.954  16.545  1.00 98.86           H  
ATOM   3059  HB3 LEU B  42      17.174   5.228  16.272  1.00 98.86           H  
ATOM   3060  O   LEU B  42      16.710   6.415  19.793  1.00 98.86           O  
ATOM   3061  CG  LEU B  42      15.748   6.324  15.086  1.00 98.86           C  
ATOM   3062  HG  LEU B  42      15.062   7.164  15.201  1.00 98.86           H  
ATOM   3063  CD1 LEU B  42      16.705   6.692  13.956  1.00 98.86           C  
ATOM   3064 HD11 LEU B  42      17.223   7.614  14.219  1.00 98.86           H  
ATOM   3065 HD12 LEU B  42      16.147   6.866  13.036  1.00 98.86           H  
ATOM   3066 HD13 LEU B  42      17.431   5.894  13.797  1.00 98.86           H  
ATOM   3067  CD2 LEU B  42      14.949   5.090  14.671  1.00 98.86           C  
ATOM   3068 HD21 LEU B  42      14.003   5.081  15.213  1.00 98.86           H  
ATOM   3069 HD22 LEU B  42      15.508   4.188  14.917  1.00 98.86           H  
ATOM   3070 HD23 LEU B  42      14.729   5.110  13.603  1.00 98.86           H  
ATOM   3071  N   PRO B  43      16.992   4.308  19.049  1.00 98.45           N  
ATOM   3072  CA  PRO B  43      17.738   3.830  20.216  1.00 98.45           C  
ATOM   3073  HA  PRO B  43      17.060   3.843  21.069  1.00 98.45           H  
ATOM   3074  C   PRO B  43      18.982   4.659  20.571  1.00 98.45           C  
ATOM   3075  CB  PRO B  43      18.096   2.374  19.904  1.00 98.45           C  
ATOM   3076  HB2 PRO B  43      18.149   1.771  20.811  1.00 98.45           H  
ATOM   3077  HB3 PRO B  43      19.036   2.324  19.355  1.00 98.45           H  
ATOM   3078  O   PRO B  43      19.507   5.421  19.762  1.00 98.45           O  
ATOM   3079  CG  PRO B  43      16.948   1.942  18.995  1.00 98.45           C  
ATOM   3080  HG2 PRO B  43      17.212   1.090  18.368  1.00 98.45           H  
ATOM   3081  HG3 PRO B  43      16.059   1.733  19.590  1.00 98.45           H  
ATOM   3082  CD  PRO B  43      16.700   3.192  18.165  1.00 98.45           C  
ATOM   3083  HD2 PRO B  43      15.665   3.201  17.822  1.00 98.45           H  
ATOM   3084  HD3 PRO B  43      17.379   3.218  17.312  1.00 98.45           H  
ATOM   3085  N   GLY B  44      19.462   4.511  21.809  1.00 97.60           N  
ATOM   3086  H   GLY B  44      19.030   3.814  22.400  1.00 97.60           H  
ATOM   3087  CA  GLY B  44      20.654   5.207  22.313  1.00 97.60           C  
ATOM   3088  HA2 GLY B  44      20.896   4.795  23.292  1.00 97.60           H  
ATOM   3089  HA3 GLY B  44      21.497   5.004  21.653  1.00 97.60           H  
ATOM   3090  C   GLY B  44      20.504   6.730  22.474  1.00 97.60           C  
ATOM   3091  O   GLY B  44      21.508   7.449  22.436  1.00 97.60           O  
ATOM   3092  N   GLY B  45      19.270   7.213  22.670  1.00 96.51           N  
ATOM   3093  H   GLY B  45      18.500   6.560  22.644  1.00 96.51           H  
ATOM   3094  CA  GLY B  45      18.957   8.614  22.985  1.00 96.51           C  
ATOM   3095  HA2 GLY B  45      18.012   8.642  23.527  1.00 96.51           H  
ATOM   3096  HA3 GLY B  45      19.730   9.024  23.635  1.00 96.51           H  
ATOM   3097  C   GLY B  45      18.817   9.537  21.771  1.00 96.51           C  
ATOM   3098  O   GLY B  45      19.016  10.744  21.895  1.00 96.51           O  
ATOM   3099  N   VAL B  46      18.510   8.993  20.590  1.00 98.40           N  
ATOM   3100  H   VAL B  46      18.315   8.003  20.545  1.00 98.40           H  
ATOM   3101  CA  VAL B  46      18.283   9.787  19.377  1.00 98.40           C  
ATOM   3102  HA  VAL B  46      18.977  10.627  19.365  1.00 98.40           H  
ATOM   3103  C   VAL B  46      16.860  10.347  19.392  1.00 98.40           C  
ATOM   3104  CB  VAL B  46      18.561   8.931  18.130  1.00 98.40           C  
ATOM   3105  HB  VAL B  46      18.039   7.980  18.239  1.00 98.40           H  
ATOM   3106  O   VAL B  46      15.901   9.601  19.215  1.00 98.40           O  
ATOM   3107  CG1 VAL B  46      18.089   9.592  16.830  1.00 98.40           C  
ATOM   3108 HG11 VAL B  46      18.392   8.973  15.986  1.00 98.40           H  
ATOM   3109 HG12 VAL B  46      18.528  10.585  16.734  1.00 98.40           H  
ATOM   3110 HG13 VAL B  46      17.002   9.675  16.812  1.00 98.40           H  
ATOM   3111  CG2 VAL B  46      20.059   8.633  17.999  1.00 98.40           C  
ATOM   3112 HG21 VAL B  46      20.239   8.012  17.122  1.00 98.40           H  
ATOM   3113 HG22 VAL B  46      20.403   8.082  18.874  1.00 98.40           H  
ATOM   3114 HG23 VAL B  46      20.627   9.560  17.910  1.00 98.40           H  
ATOM   3115  N   MET B  47      16.727  11.666  19.566  1.00 96.83           N  
ATOM   3116  H   MET B  47      17.558  12.206  19.764  1.00 96.83           H  
ATOM   3117  CA  MET B  47      15.439  12.381  19.628  1.00 96.83           C  
ATOM   3118  HA  MET B  47      14.628  11.653  19.613  1.00 96.83           H  
ATOM   3119  C   MET B  47      15.193  13.305  18.420  1.00 96.83           C  
ATOM   3120  CB  MET B  47      15.353  13.152  20.957  1.00 96.83           C  
ATOM   3121  HB2 MET B  47      16.216  13.813  21.042  1.00 96.83           H  
ATOM   3122  HB3 MET B  47      14.453  13.767  20.967  1.00 96.83           H  
ATOM   3123  O   MET B  47      14.191  14.019  18.362  1.00 96.83           O  
ATOM   3124  CG  MET B  47      15.315  12.218  22.175  1.00 96.83           C  
ATOM   3125  HG2 MET B  47      16.187  11.565  22.147  1.00 96.83           H  
ATOM   3126  HG3 MET B  47      15.393  12.820  23.081  1.00 96.83           H  
ATOM   3127  SD  MET B  47      13.830  11.180  22.306  1.00 96.83           S  
ATOM   3128  CE  MET B  47      12.631  12.387  22.932  1.00 96.83           C  
ATOM   3129  HE1 MET B  47      12.494  13.187  22.204  1.00 96.83           H  
ATOM   3130  HE2 MET B  47      12.989  12.802  23.873  1.00 96.83           H  
ATOM   3131  HE3 MET B  47      11.676  11.890  23.103  1.00 96.83           H  
ATOM   3132  N   SER B  48      16.116  13.327  17.456  1.00 97.61           N  
ATOM   3133  H   SER B  48      16.944  12.762  17.579  1.00 97.61           H  
ATOM   3134  CA  SER B  48      16.030  14.135  16.240  1.00 97.61           C  
ATOM   3135  HA  SER B  48      14.999  14.107  15.887  1.00 97.61           H  
ATOM   3136  C   SER B  48      16.960  13.604  15.137  1.00 97.61           C  
ATOM   3137  CB  SER B  48      16.405  15.586  16.571  1.00 97.61           C  
ATOM   3138  HB2 SER B  48      15.837  15.929  17.435  1.00 97.61           H  
ATOM   3139  HB3 SER B  48      16.156  16.224  15.723  1.00 97.61           H  
ATOM   3140  O   SER B  48      17.886  12.839  15.430  1.00 97.61           O  
ATOM   3141  OG  SER B  48      17.785  15.711  16.837  1.00 97.61           O  
ATOM   3142  HG  SER B  48      17.951  15.362  17.716  1.00 97.61           H  
ATOM   3143  N   PRO B  49      16.793  14.043  13.873  1.00 98.70           N  
ATOM   3144  CA  PRO B  49      17.743  13.739  12.800  1.00 98.70           C  
ATOM   3145  HA  PRO B  49      17.745  12.662  12.630  1.00 98.70           H  
ATOM   3146  C   PRO B  49      19.184  14.198  13.085  1.00 98.70           C  
ATOM   3147  CB  PRO B  49      17.185  14.445  11.558  1.00 98.70           C  
ATOM   3148  HB2 PRO B  49      17.585  15.456  11.489  1.00 98.70           H  
ATOM   3149  HB3 PRO B  49      17.410  13.888  10.648  1.00 98.70           H  
ATOM   3150  O   PRO B  49      20.131  13.597  12.579  1.00 98.70           O  
ATOM   3151  CG  PRO B  49      15.684  14.516  11.833  1.00 98.70           C  
ATOM   3152  HG2 PRO B  49      15.210  15.330  11.284  1.00 98.70           H  
ATOM   3153  HG3 PRO B  49      15.216  13.560  11.597  1.00 98.70           H  
ATOM   3154  CD  PRO B  49      15.641  14.756  13.340  1.00 98.70           C  
ATOM   3155  HD2 PRO B  49      15.743  15.822  13.543  1.00 98.70           H  
ATOM   3156  HD3 PRO B  49      14.704  14.377  13.748  1.00 98.70           H  
ATOM   3157  N   ASP B  50      19.379  15.246  13.888  1.00 97.61           N  
ATOM   3158  H   ASP B  50      18.580  15.725  14.280  1.00 97.61           H  
ATOM   3159  CA  ASP B  50      20.709  15.775  14.223  1.00 97.61           C  
ATOM   3160  HA  ASP B  50      21.356  15.693  13.350  1.00 97.61           H  
ATOM   3161  C   ASP B  50      21.378  14.966  15.352  1.00 97.61           C  
ATOM   3162  CB  ASP B  50      20.584  17.271  14.548  1.00 97.61           C  
ATOM   3163  HB2 ASP B  50      21.579  17.679  14.729  1.00 97.61           H  
ATOM   3164  HB3 ASP B  50      19.997  17.389  15.458  1.00 97.61           H  
ATOM   3165  O   ASP B  50      22.602  14.818  15.386  1.00 97.61           O  
ATOM   3166  CG  ASP B  50      19.924  18.056  13.402  1.00 97.61           C  
ATOM   3167  OD1 ASP B  50      20.372  17.897  12.240  1.00 97.61           O  
ATOM   3168  OD2 ASP B  50      18.932  18.767  13.681  1.00 97.61           O  
ATOM   3169  N   ASP B  51      20.581  14.342  16.227  1.00 98.17           N  
ATOM   3170  H   ASP B  51      19.588  14.516  16.172  1.00 98.17           H  
ATOM   3171  CA  ASP B  51      21.065  13.332  17.176  1.00 98.17           C  
ATOM   3172  HA  ASP B  51      21.970  13.703  17.657  1.00 98.17           H  
ATOM   3173  C   ASP B  51      21.429  12.025  16.466  1.00 98.17           C  
ATOM   3174  CB  ASP B  51      20.024  13.066  18.269  1.00 98.17           C  
ATOM   3175  HB2 ASP B  51      20.440  12.354  18.982  1.00 98.17           H  
ATOM   3176  HB3 ASP B  51      19.134  12.624  17.823  1.00 98.17           H  
ATOM   3177  O   ASP B  51      22.452  11.420  16.791  1.00 98.17           O  
ATOM   3178  CG  ASP B  51      19.640  14.336  19.017  1.00 98.17           C  
ATOM   3179  OD1 ASP B  51      20.565  15.067  19.439  1.00 98.17           O  
ATOM   3180  OD2 ASP B  51      18.419  14.596  19.109  1.00 98.17           O  
ATOM   3181  N   LEU B  52      20.643  11.623  15.456  1.00 98.75           N  
ATOM   3182  H   LEU B  52      19.797  12.144  15.275  1.00 98.75           H  
ATOM   3183  CA  LEU B  52      20.974  10.487  14.592  1.00 98.75           C  
ATOM   3184  HA  LEU B  52      21.101   9.608  15.223  1.00 98.75           H  
ATOM   3185  C   LEU B  52      22.295  10.735  13.863  1.00 98.75           C  
ATOM   3186  CB  LEU B  52      19.837  10.231  13.582  1.00 98.75           C  
ATOM   3187  HB2 LEU B  52      19.709  11.117  12.960  1.00 98.75           H  
ATOM   3188  HB3 LEU B  52      18.901  10.075  14.119  1.00 98.75           H  
ATOM   3189  O   LEU B  52      23.151   9.853  13.837  1.00 98.75           O  
ATOM   3190  CG  LEU B  52      20.095   9.027  12.652  1.00 98.75           C  
ATOM   3191  HG  LEU B  52      20.988   9.212  12.054  1.00 98.75           H  
ATOM   3192  CD1 LEU B  52      20.292   7.723  13.423  1.00 98.75           C  
ATOM   3193 HD11 LEU B  52      20.284   6.885  12.726  1.00 98.75           H  
ATOM   3194 HD12 LEU B  52      21.254   7.733  13.935  1.00 98.75           H  
ATOM   3195 HD13 LEU B  52      19.499   7.588  14.159  1.00 98.75           H  
ATOM   3196  CD2 LEU B  52      18.925   8.862  11.683  1.00 98.75           C  
ATOM   3197 HD21 LEU B  52      18.858   9.750  11.056  1.00 98.75           H  
ATOM   3198 HD22 LEU B  52      17.992   8.735  12.231  1.00 98.75           H  
ATOM   3199 HD23 LEU B  52      19.087   7.996  11.041  1.00 98.75           H  
ATOM   3200  N   TRP B  53      22.477  11.941  13.310  1.00 98.49           N  
ATOM   3201  H   TRP B  53      21.717  12.606  13.338  1.00 98.49           H  
ATOM   3202  CA  TRP B  53      23.720  12.317  12.645  1.00 98.49           C  
ATOM   3203  HA  TRP B  53      23.904  11.605  11.841  1.00 98.49           H  
ATOM   3204  C   TRP B  53      24.922  12.226  13.589  1.00 98.49           C  
ATOM   3205  CB  TRP B  53      23.627  13.713  12.022  1.00 98.49           C  
ATOM   3206  HB2 TRP B  53      23.391  14.445  12.795  1.00 98.49           H  
ATOM   3207  HB3 TRP B  53      22.827  13.725  11.283  1.00 98.49           H  
ATOM   3208  O   TRP B  53      25.902  11.565  13.249  1.00 98.49           O  
ATOM   3209  CG  TRP B  53      24.916  14.089  11.363  1.00 98.49           C  
ATOM   3210  CD1 TRP B  53      25.734  15.094  11.746  1.00 98.49           C  
ATOM   3211  HD1 TRP B  53      25.515  15.808  12.527  1.00 98.49           H  
ATOM   3212  CD2 TRP B  53      25.626  13.376  10.303  1.00 98.49           C  
ATOM   3213  CE2 TRP B  53      26.910  13.975  10.139  1.00 98.49           C  
ATOM   3214  CE3 TRP B  53      25.326  12.261   9.490  1.00 98.49           C  
ATOM   3215  HE3 TRP B  53      24.363  11.781   9.580  1.00 98.49           H  
ATOM   3216  NE1 TRP B  53      26.907  15.036  11.019  1.00 98.49           N  
ATOM   3217  HE1 TRP B  53      27.658  15.704  11.120  1.00 98.49           H  
ATOM   3218  CH2 TRP B  53      27.535  12.355   8.455  1.00 98.49           C  
ATOM   3219  HH2 TRP B  53      28.251  11.950   7.756  1.00 98.49           H  
ATOM   3220  CZ2 TRP B  53      27.862  13.476   9.237  1.00 98.49           C  
ATOM   3221  HZ2 TRP B  53      28.827  13.951   9.140  1.00 98.49           H  
ATOM   3222  CZ3 TRP B  53      26.268  11.759   8.574  1.00 98.49           C  
ATOM   3223  HZ3 TRP B  53      26.019  10.908   7.957  1.00 98.49           H  
ATOM   3224  N   ARG B  54      24.828  12.804  14.798  1.00 98.00           N  
ATOM   3225  H   ARG B  54      23.997  13.336  15.012  1.00 98.00           H  
ATOM   3226  CA  ARG B  54      25.876  12.654  15.821  1.00 98.00           C  
ATOM   3227  HA  ARG B  54      26.813  13.053  15.432  1.00 98.00           H  
ATOM   3228  C   ARG B  54      26.174  11.194  16.123  1.00 98.00           C  
ATOM   3229  CB  ARG B  54      25.510  13.388  17.116  1.00 98.00           C  
ATOM   3230  HB2 ARG B  54      26.022  12.908  17.950  1.00 98.00           H  
ATOM   3231  HB3 ARG B  54      24.437  13.330  17.294  1.00 98.00           H  
ATOM   3232  O   ARG B  54      27.332  10.810  16.061  1.00 98.00           O  
ATOM   3233  CG  ARG B  54      25.973  14.846  17.058  1.00 98.00           C  
ATOM   3234  HG2 ARG B  54      25.418  15.384  16.289  1.00 98.00           H  
ATOM   3235  HG3 ARG B  54      27.034  14.870  16.810  1.00 98.00           H  
ATOM   3236  CD  ARG B  54      25.789  15.528  18.413  1.00 98.00           C  
ATOM   3237  HD2 ARG B  54      26.269  14.919  19.179  1.00 98.00           H  
ATOM   3238  HD3 ARG B  54      26.300  16.490  18.367  1.00 98.00           H  
ATOM   3239  NE  ARG B  54      24.365  15.743  18.745  1.00 98.00           N  
ATOM   3240  HE  ARG B  54      23.673  15.313  18.147  1.00 98.00           H  
ATOM   3241  NH1 ARG B  54      24.728  17.149  20.510  1.00 98.00           N  
ATOM   3242 HH11 ARG B  54      25.718  17.011  20.368  1.00 98.00           H  
ATOM   3243 HH12 ARG B  54      24.364  17.736  21.247  1.00 98.00           H  
ATOM   3244  NH2 ARG B  54      22.644  16.661  19.941  1.00 98.00           N  
ATOM   3245 HH21 ARG B  54      22.292  17.228  20.699  1.00 98.00           H  
ATOM   3246 HH22 ARG B  54      21.960  16.062  19.499  1.00 98.00           H  
ATOM   3247  CZ  ARG B  54      23.913  16.508  19.719  1.00 98.00           C  
ATOM   3248  N   MET B  55      25.160  10.368  16.382  1.00 97.69           N  
ATOM   3249  H   MET B  55      24.223  10.745  16.388  1.00 97.69           H  
ATOM   3250  CA  MET B  55      25.357   8.947  16.680  1.00 97.69           C  
ATOM   3251  HA  MET B  55      25.941   8.868  17.597  1.00 97.69           H  
ATOM   3252  C   MET B  55      26.155   8.218  15.588  1.00 97.69           C  
ATOM   3253  CB  MET B  55      23.993   8.285  16.923  1.00 97.69           C  
ATOM   3254  HB2 MET B  55      23.593   8.640  17.873  1.00 97.69           H  
ATOM   3255  HB3 MET B  55      23.297   8.566  16.132  1.00 97.69           H  
ATOM   3256  O   MET B  55      27.110   7.510  15.913  1.00 97.69           O  
ATOM   3257  CG  MET B  55      24.090   6.756  16.948  1.00 97.69           C  
ATOM   3258  HG2 MET B  55      24.881   6.444  17.630  1.00 97.69           H  
ATOM   3259  HG3 MET B  55      24.348   6.403  15.950  1.00 97.69           H  
ATOM   3260  SD  MET B  55      22.564   5.929  17.423  1.00 97.69           S  
ATOM   3261  CE  MET B  55      22.747   5.967  19.219  1.00 97.69           C  
ATOM   3262  HE1 MET B  55      22.682   6.994  19.579  1.00 97.69           H  
ATOM   3263  HE2 MET B  55      23.702   5.525  19.501  1.00 97.69           H  
ATOM   3264  HE3 MET B  55      21.941   5.377  19.655  1.00 97.69           H  
ATOM   3265  N   VAL B  56      25.792   8.384  14.310  1.00 98.34           N  
ATOM   3266  H   VAL B  56      25.005   8.979  14.097  1.00 98.34           H  
ATOM   3267  CA  VAL B  56      26.475   7.670  13.216  1.00 98.34           C  
ATOM   3268  HA  VAL B  56      26.666   6.653  13.559  1.00 98.34           H  
ATOM   3269  C   VAL B  56      27.853   8.262  12.905  1.00 98.34           C  
ATOM   3270  CB  VAL B  56      25.605   7.533  11.951  1.00 98.34           C  
ATOM   3271  HB  VAL B  56      26.150   6.917  11.236  1.00 98.34           H  
ATOM   3272  O   VAL B  56      28.782   7.505  12.638  1.00 98.34           O  
ATOM   3273  CG1 VAL B  56      24.289   6.806  12.257  1.00 98.34           C  
ATOM   3274 HG11 VAL B  56      23.745   6.623  11.330  1.00 98.34           H  
ATOM   3275 HG12 VAL B  56      23.665   7.403  12.923  1.00 98.34           H  
ATOM   3276 HG13 VAL B  56      24.502   5.849  12.733  1.00 98.34           H  
ATOM   3277  CG2 VAL B  56      25.280   8.864  11.263  1.00 98.34           C  
ATOM   3278 HG21 VAL B  56      24.740   9.516  11.949  1.00 98.34           H  
ATOM   3279 HG22 VAL B  56      24.663   8.691  10.382  1.00 98.34           H  
ATOM   3280 HG23 VAL B  56      26.195   9.368  10.950  1.00 98.34           H  
ATOM   3281  N   ALA B  57      28.027   9.585  12.997  1.00 97.61           N  
ATOM   3282  H   ALA B  57      27.231  10.166  13.219  1.00 97.61           H  
ATOM   3283  CA  ALA B  57      29.311  10.253  12.769  1.00 97.61           C  
ATOM   3284  HA  ALA B  57      29.758   9.847  11.861  1.00 97.61           H  
ATOM   3285  C   ALA B  57      30.320  10.022  13.914  1.00 97.61           C  
ATOM   3286  CB  ALA B  57      29.041  11.744  12.540  1.00 97.61           C  
ATOM   3287  HB1 ALA B  57      28.347  11.870  11.709  1.00 97.61           H  
ATOM   3288  HB2 ALA B  57      28.609  12.188  13.437  1.00 97.61           H  
ATOM   3289  HB3 ALA B  57      29.975  12.253  12.302  1.00 97.61           H  
ATOM   3290  O   ALA B  57      31.515   9.890  13.664  1.00 97.61           O  
ATOM   3291  N   GLU B  58      29.844   9.910  15.159  1.00 96.89           N  
ATOM   3292  H   GLU B  58      28.864  10.101  15.309  1.00 96.89           H  
ATOM   3293  CA  GLU B  58      30.628   9.500  16.337  1.00 96.89           C  
ATOM   3294  HA  GLU B  58      31.592  10.009  16.316  1.00 96.89           H  
ATOM   3295  C   GLU B  58      30.928   7.985  16.347  1.00 96.89           C  
ATOM   3296  CB  GLU B  58      29.887   9.907  17.637  1.00 96.89           C  
ATOM   3297  HB2 GLU B  58      28.884   9.480  17.608  1.00 96.89           H  
ATOM   3298  HB3 GLU B  58      30.400   9.468  18.492  1.00 96.89           H  
ATOM   3299  O   GLU B  58      31.674   7.518  17.207  1.00 96.89           O  
ATOM   3300  CG  GLU B  58      29.807  11.430  17.880  1.00 96.89           C  
ATOM   3301  HG2 GLU B  58      30.798  11.778  18.172  1.00 96.89           H  
ATOM   3302  HG3 GLU B  58      29.558  11.931  16.944  1.00 96.89           H  
ATOM   3303  CD  GLU B  58      28.780  11.871  18.955  1.00 96.89           C  
ATOM   3304  OE1 GLU B  58      28.542  13.098  19.054  1.00 96.89           O  
ATOM   3305  OE2 GLU B  58      28.214  11.022  19.694  1.00 96.89           O  
ATOM   3306  N   GLY B  59      30.350   7.204  15.422  1.00 97.38           N  
ATOM   3307  H   GLY B  59      29.773   7.646  14.721  1.00 97.38           H  
ATOM   3308  CA  GLY B  59      30.531   5.751  15.343  1.00 97.38           C  
ATOM   3309  HA2 GLY B  59      30.039   5.393  14.438  1.00 97.38           H  
ATOM   3310  HA3 GLY B  59      31.594   5.523  15.276  1.00 97.38           H  
ATOM   3311  C   GLY B  59      29.947   4.989  16.539  1.00 97.38           C  
ATOM   3312  O   GLY B  59      30.505   3.974  16.956  1.00 97.38           O  
ATOM   3313  N   ARG B  60      28.857   5.487  17.136  1.00 97.59           N  
ATOM   3314  H   ARG B  60      28.414   6.290  16.712  1.00 97.59           H  
ATOM   3315  CA  ARG B  60      28.288   4.938  18.375  1.00 97.59           C  
ATOM   3316  HA  ARG B  60      29.118   4.607  19.000  1.00 97.59           H  
ATOM   3317  C   ARG B  60      27.402   3.712  18.148  1.00 97.59           C  
ATOM   3318  CB  ARG B  60      27.522   6.028  19.132  1.00 97.59           C  
ATOM   3319  HB2 ARG B  60      26.930   6.608  18.424  1.00 97.59           H  
ATOM   3320  HB3 ARG B  60      26.843   5.554  19.840  1.00 97.59           H  
ATOM   3321  O   ARG B  60      26.544   3.704  17.265  1.00 97.59           O  
ATOM   3322  CG  ARG B  60      28.466   6.961  19.903  1.00 97.59           C  
ATOM   3323  HG2 ARG B  60      28.910   6.419  20.739  1.00 97.59           H  
ATOM   3324  HG3 ARG B  60      29.264   7.303  19.245  1.00 97.59           H  
ATOM   3325  CD  ARG B  60      27.715   8.186  20.425  1.00 97.59           C  
ATOM   3326  HD2 ARG B  60      27.404   8.759  19.552  1.00 97.59           H  
ATOM   3327  HD3 ARG B  60      28.397   8.800  21.014  1.00 97.59           H  
ATOM   3328  NE  ARG B  60      26.524   7.836  21.226  1.00 97.59           N  
ATOM   3329  HE  ARG B  60      26.427   6.874  21.517  1.00 97.59           H  
ATOM   3330  NH1 ARG B  60      25.559   9.903  21.084  1.00 97.59           N  
ATOM   3331 HH11 ARG B  60      26.407  10.250  20.660  1.00 97.59           H  
ATOM   3332 HH12 ARG B  60      24.759  10.512  21.182  1.00 97.59           H  
ATOM   3333  NH2 ARG B  60      24.404   8.177  21.966  1.00 97.59           N  
ATOM   3334 HH21 ARG B  60      23.568   8.739  22.043  1.00 97.59           H  
ATOM   3335 HH22 ARG B  60      24.314   7.195  22.184  1.00 97.59           H  
ATOM   3336  CZ  ARG B  60      25.501   8.644  21.429  1.00 97.59           C  
ATOM   3337  N   ASP B  61      27.590   2.732  19.030  1.00 97.06           N  
ATOM   3338  H   ASP B  61      28.352   2.848  19.682  1.00 97.06           H  
ATOM   3339  CA  ASP B  61      26.660   1.641  19.344  1.00 97.06           C  
ATOM   3340  HA  ASP B  61      26.209   1.263  18.426  1.00 97.06           H  
ATOM   3341  C   ASP B  61      25.544   2.212  20.252  1.00 97.06           C  
ATOM   3342  CB  ASP B  61      27.490   0.498  19.990  1.00 97.06           C  
ATOM   3343  HB2 ASP B  61      27.959   0.881  20.896  1.00 97.06           H  
ATOM   3344  HB3 ASP B  61      28.289   0.233  19.298  1.00 97.06           H  
ATOM   3345  O   ASP B  61      25.823   2.907  21.236  1.00 97.06           O  
ATOM   3346  CG  ASP B  61      26.741  -0.798  20.354  1.00 97.06           C  
ATOM   3347  OD1 ASP B  61      25.493  -0.758  20.380  1.00 97.06           O  
ATOM   3348  OD2 ASP B  61      27.429  -1.814  20.661  1.00 97.06           O  
ATOM   3349  N   GLY B  62      24.285   2.005  19.866  1.00 97.01           N  
ATOM   3350  H   GLY B  62      24.147   1.459  19.027  1.00 97.01           H  
ATOM   3351  CA  GLY B  62      23.072   2.470  20.545  1.00 97.01           C  
ATOM   3352  HA2 GLY B  62      23.335   3.188  21.323  1.00 97.01           H  
ATOM   3353  HA3 GLY B  62      22.433   2.965  19.813  1.00 97.01           H  
ATOM   3354  C   GLY B  62      22.256   1.350  21.197  1.00 97.01           C  
ATOM   3355  O   GLY B  62      21.130   1.601  21.632  1.00 97.01           O  
ATOM   3356  N   MET B  63      22.792   0.127  21.244  1.00 97.22           N  
ATOM   3357  H   MET B  63      23.728  -0.010  20.891  1.00 97.22           H  
ATOM   3358  CA  MET B  63      22.126  -1.037  21.828  1.00 97.22           C  
ATOM   3359  HA  MET B  63      21.085  -1.029  21.505  1.00 97.22           H  
ATOM   3360  C   MET B  63      22.125  -0.975  23.362  1.00 97.22           C  
ATOM   3361  CB  MET B  63      22.774  -2.332  21.305  1.00 97.22           C  
ATOM   3362  HB2 MET B  63      23.803  -2.391  21.660  1.00 97.22           H  
ATOM   3363  HB3 MET B  63      22.230  -3.189  21.703  1.00 97.22           H  
ATOM   3364  O   MET B  63      23.000  -0.377  23.990  1.00 97.22           O  
ATOM   3365  CG  MET B  63      22.772  -2.409  19.769  1.00 97.22           C  
ATOM   3366  HG2 MET B  63      23.399  -1.609  19.374  1.00 97.22           H  
ATOM   3367  HG3 MET B  63      23.228  -3.351  19.465  1.00 97.22           H  
ATOM   3368  SD  MET B  63      21.142  -2.264  18.986  1.00 97.22           S  
ATOM   3369  CE  MET B  63      20.544  -3.940  19.264  1.00 97.22           C  
ATOM   3370  HE1 MET B  63      19.523  -4.027  18.892  1.00 97.22           H  
ATOM   3371  HE2 MET B  63      20.577  -4.172  20.328  1.00 97.22           H  
ATOM   3372  HE3 MET B  63      21.185  -4.641  18.729  1.00 97.22           H  
ATOM   3373  N   SER B  64      21.118  -1.589  23.986  1.00 97.07           N  
ATOM   3374  H   SER B  64      20.426  -2.074  23.433  1.00 97.07           H  
ATOM   3375  CA  SER B  64      20.930  -1.553  25.442  1.00 97.07           C  
ATOM   3376  HA  SER B  64      21.903  -1.416  25.913  1.00 97.07           H  
ATOM   3377  C   SER B  64      20.318  -2.850  25.984  1.00 97.07           C  
ATOM   3378  CB  SER B  64      20.042  -0.355  25.807  1.00 97.07           C  
ATOM   3379  HB2 SER B  64      19.969  -0.265  26.891  1.00 97.07           H  
ATOM   3380  HB3 SER B  64      20.499   0.555  25.418  1.00 97.07           H  
ATOM   3381  O   SER B  64      19.724  -3.605  25.211  1.00 97.07           O  
ATOM   3382  OG  SER B  64      18.737  -0.483  25.269  1.00 97.07           O  
ATOM   3383  HG  SER B  64      18.748  -1.202  24.634  1.00 97.07           H  
ATOM   3384  N   PRO B  65      20.390  -3.106  27.304  1.00 96.03           N  
ATOM   3385  CA  PRO B  65      19.552  -4.106  27.959  1.00 96.03           C  
ATOM   3386  HA  PRO B  65      19.836  -5.087  27.578  1.00 96.03           H  
ATOM   3387  C   PRO B  65      18.052  -3.880  27.720  1.00 96.03           C  
ATOM   3388  CB  PRO B  65      19.893  -4.027  29.451  1.00 96.03           C  
ATOM   3389  HB2 PRO B  65      19.859  -5.009  29.923  1.00 96.03           H  
ATOM   3390  HB3 PRO B  65      19.213  -3.339  29.953  1.00 96.03           H  
ATOM   3391  O   PRO B  65      17.621  -2.768  27.413  1.00 96.03           O  
ATOM   3392  CG  PRO B  65      21.303  -3.440  29.458  1.00 96.03           C  
ATOM   3393  HG2 PRO B  65      21.525  -2.926  30.393  1.00 96.03           H  
ATOM   3394  HG3 PRO B  65      22.031  -4.228  29.265  1.00 96.03           H  
ATOM   3395  CD  PRO B  65      21.268  -2.475  28.275  1.00 96.03           C  
ATOM   3396  HD2 PRO B  65      22.272  -2.335  27.876  1.00 96.03           H  
ATOM   3397  HD3 PRO B  65      20.842  -1.522  28.588  1.00 96.03           H  
ATOM   3398  N   PHE B  66      17.253  -4.933  27.900  1.00 95.88           N  
ATOM   3399  H   PHE B  66      17.669  -5.826  28.122  1.00 95.88           H  
ATOM   3400  CA  PHE B  66      15.791  -4.851  27.794  1.00 95.88           C  
ATOM   3401  HA  PHE B  66      15.559  -4.470  26.799  1.00 95.88           H  
ATOM   3402  C   PHE B  66      15.182  -3.893  28.849  1.00 95.88           C  
ATOM   3403  CB  PHE B  66      15.180  -6.256  27.928  1.00 95.88           C  
ATOM   3404  HB2 PHE B  66      15.534  -6.691  28.863  1.00 95.88           H  
ATOM   3405  HB3 PHE B  66      14.100  -6.137  28.016  1.00 95.88           H  
ATOM   3406  O   PHE B  66      15.727  -3.794  29.954  1.00 95.88           O  
ATOM   3407  CG  PHE B  66      15.422  -7.263  26.810  1.00 95.88           C  
ATOM   3408  CD1 PHE B  66      16.248  -6.986  25.700  1.00 95.88           C  
ATOM   3409  HD1 PHE B  66      16.781  -6.049  25.629  1.00 95.88           H  
ATOM   3410  CD2 PHE B  66      14.772  -8.511  26.880  1.00 95.88           C  
ATOM   3411  HD2 PHE B  66      14.130  -8.739  27.718  1.00 95.88           H  
ATOM   3412  CE1 PHE B  66      16.383  -7.921  24.662  1.00 95.88           C  
ATOM   3413  HE1 PHE B  66      16.976  -7.691  23.789  1.00 95.88           H  
ATOM   3414  CE2 PHE B  66      14.942  -9.464  25.861  1.00 95.88           C  
ATOM   3415  HE2 PHE B  66      14.448 -10.422  25.926  1.00 95.88           H  
ATOM   3416  CZ  PHE B  66      15.740  -9.162  24.748  1.00 95.88           C  
ATOM   3417  HZ  PHE B  66      15.859  -9.882  23.952  1.00 95.88           H  
ATOM   3418  N   PRO B  67      14.052  -3.212  28.558  1.00 94.53           N  
ATOM   3419  CA  PRO B  67      13.412  -2.282  29.492  1.00 94.53           C  
ATOM   3420  HA  PRO B  67      14.144  -1.528  29.782  1.00 94.53           H  
ATOM   3421  C   PRO B  67      12.870  -2.984  30.746  1.00 94.53           C  
ATOM   3422  CB  PRO B  67      12.287  -1.594  28.706  1.00 94.53           C  
ATOM   3423  HB2 PRO B  67      12.194  -0.541  28.971  1.00 94.53           H  
ATOM   3424  HB3 PRO B  67      11.343  -2.115  28.870  1.00 94.53           H  
ATOM   3425  O   PRO B  67      12.140  -3.970  30.653  1.00 94.53           O  
ATOM   3426  CG  PRO B  67      12.706  -1.773  27.251  1.00 94.53           C  
ATOM   3427  HG2 PRO B  67      13.437  -1.011  26.981  1.00 94.53           H  
ATOM   3428  HG3 PRO B  67      11.855  -1.754  26.569  1.00 94.53           H  
ATOM   3429  CD  PRO B  67      13.371  -3.143  27.273  1.00 94.53           C  
ATOM   3430  HD2 PRO B  67      14.058  -3.213  26.430  1.00 94.53           H  
ATOM   3431  HD3 PRO B  67      12.616  -3.927  27.216  1.00 94.53           H  
ATOM   3432  N   GLY B  68      13.208  -2.462  31.928  1.00 93.78           N  
ATOM   3433  H   GLY B  68      13.782  -1.631  31.924  1.00 93.78           H  
ATOM   3434  CA  GLY B  68      12.814  -3.035  33.226  1.00 93.78           C  
ATOM   3435  HA2 GLY B  68      13.576  -2.785  33.965  1.00 93.78           H  
ATOM   3436  HA3 GLY B  68      12.769  -4.121  33.141  1.00 93.78           H  
ATOM   3437  C   GLY B  68      11.460  -2.563  33.771  1.00 93.78           C  
ATOM   3438  O   GLY B  68      11.089  -2.935  34.880  1.00 93.78           O  
ATOM   3439  N   ASP B  69      10.746  -1.716  33.032  1.00 92.36           N  
ATOM   3440  H   ASP B  69      11.125  -1.409  32.148  1.00 92.36           H  
ATOM   3441  CA  ASP B  69       9.538  -0.997  33.455  1.00 92.36           C  
ATOM   3442  HA  ASP B  69       9.341  -1.222  34.503  1.00 92.36           H  
ATOM   3443  C   ASP B  69       8.265  -1.401  32.686  1.00 92.36           C  
ATOM   3444  CB  ASP B  69       9.815   0.513  33.358  1.00 92.36           C  
ATOM   3445  HB2 ASP B  69       8.937   1.050  33.717  1.00 92.36           H  
ATOM   3446  HB3 ASP B  69      10.641   0.755  34.027  1.00 92.36           H  
ATOM   3447  O   ASP B  69       7.160  -1.050  33.097  1.00 92.36           O  
ATOM   3448  CG  ASP B  69      10.169   1.017  31.950  1.00 92.36           C  
ATOM   3449  OD1 ASP B  69      10.511   0.182  31.075  1.00 92.36           O  
ATOM   3450  OD2 ASP B  69      10.130   2.253  31.785  1.00 92.36           O  
ATOM   3451  N   ARG B  70       8.393  -2.207  31.624  1.00 88.94           N  
ATOM   3452  H   ARG B  70       9.337  -2.409  31.329  1.00 88.94           H  
ATOM   3453  CA  ARG B  70       7.276  -2.690  30.783  1.00 88.94           C  
ATOM   3454  HA  ARG B  70       6.515  -1.911  30.755  1.00 88.94           H  
ATOM   3455  C   ARG B  70       6.546  -3.927  31.323  1.00 88.94           C  
ATOM   3456  CB  ARG B  70       7.770  -2.913  29.345  1.00 88.94           C  
ATOM   3457  HB2 ARG B  70       8.560  -3.664  29.340  1.00 88.94           H  
ATOM   3458  HB3 ARG B  70       6.944  -3.280  28.735  1.00 88.94           H  
ATOM   3459  O   ARG B  70       5.716  -4.503  30.632  1.00 88.94           O  
ATOM   3460  CG  ARG B  70       8.289  -1.613  28.721  1.00 88.94           C  
ATOM   3461  HG2 ARG B  70       7.521  -0.842  28.782  1.00 88.94           H  
ATOM   3462  HG3 ARG B  70       9.178  -1.272  29.253  1.00 88.94           H  
ATOM   3463  CD  ARG B  70       8.641  -1.859  27.257  1.00 88.94           C  
ATOM   3464  HD2 ARG B  70       9.333  -2.699  27.193  1.00 88.94           H  
ATOM   3465  HD3 ARG B  70       7.730  -2.119  26.717  1.00 88.94           H  
ATOM   3466  NE  ARG B  70       9.265  -0.672  26.651  1.00 88.94           N  
ATOM   3467  HE  ARG B  70       9.577   0.064  27.268  1.00 88.94           H  
ATOM   3468  NH1 ARG B  70       9.216  -1.476  24.513  1.00 88.94           N  
ATOM   3469 HH11 ARG B  70       8.569  -2.220  24.732  1.00 88.94           H  
ATOM   3470 HH12 ARG B  70       9.411  -1.316  23.535  1.00 88.94           H  
ATOM   3471  NH2 ARG B  70      10.256   0.431  24.913  1.00 88.94           N  
ATOM   3472 HH21 ARG B  70      10.552   0.403  23.947  1.00 88.94           H  
ATOM   3473 HH22 ARG B  70      10.564   1.212  25.474  1.00 88.94           H  
ATOM   3474  CZ  ARG B  70       9.571  -0.572  25.373  1.00 88.94           C  
ATOM   3475  N   GLY B  71       6.863  -4.366  32.542  1.00 87.09           N  
ATOM   3476  H   GLY B  71       7.533  -3.821  33.066  1.00 87.09           H  
ATOM   3477  CA  GLY B  71       6.254  -5.547  33.170  1.00 87.09           C  
ATOM   3478  HA2 GLY B  71       5.175  -5.513  33.019  1.00 87.09           H  
ATOM   3479  HA3 GLY B  71       6.450  -5.516  34.242  1.00 87.09           H  
ATOM   3480  C   GLY B  71       6.751  -6.903  32.647  1.00 87.09           C  
ATOM   3481  O   GLY B  71       6.256  -7.934  33.092  1.00 87.09           O  
ATOM   3482  N   TRP B  72       7.732  -6.920  31.740  1.00 86.66           N  
ATOM   3483  H   TRP B  72       8.088  -6.039  31.397  1.00 86.66           H  
ATOM   3484  CA  TRP B  72       8.348  -8.144  31.224  1.00 86.66           C  
ATOM   3485  HA  TRP B  72       7.565  -8.812  30.866  1.00 86.66           H  
ATOM   3486  C   TRP B  72       9.143  -8.867  32.328  1.00 86.66           C  
ATOM   3487  CB  TRP B  72       9.275  -7.793  30.045  1.00 86.66           C  
ATOM   3488  HB2 TRP B  72      10.082  -7.165  30.424  1.00 86.66           H  
ATOM   3489  HB3 TRP B  72       9.731  -8.719  29.693  1.00 86.66           H  
ATOM   3490  O   TRP B  72       9.960  -8.246  33.012  1.00 86.66           O  
ATOM   3491  CG  TRP B  72       8.696  -7.095  28.841  1.00 86.66           C  
ATOM   3492  CD1 TRP B  72       7.402  -6.745  28.634  1.00 86.66           C  
ATOM   3493  HD1 TRP B  72       6.584  -6.911  29.319  1.00 86.66           H  
ATOM   3494  CD2 TRP B  72       9.409  -6.677  27.631  1.00 86.66           C  
ATOM   3495  CE2 TRP B  72       8.467  -6.108  26.723  1.00 86.66           C  
ATOM   3496  CE3 TRP B  72      10.753  -6.745  27.197  1.00 86.66           C  
ATOM   3497  HE3 TRP B  72      11.496  -7.164  27.860  1.00 86.66           H  
ATOM   3498  NE1 TRP B  72       7.270  -6.143  27.399  1.00 86.66           N  
ATOM   3499  HE1 TRP B  72       6.391  -5.806  27.032  1.00 86.66           H  
ATOM   3500  CH2 TRP B  72      10.163  -5.782  25.029  1.00 86.66           C  
ATOM   3501  HH2 TRP B  72      10.436  -5.482  24.028  1.00 86.66           H  
ATOM   3502  CZ2 TRP B  72       8.826  -5.674  25.442  1.00 86.66           C  
ATOM   3503  HZ2 TRP B  72       8.070  -5.296  24.770  1.00 86.66           H  
ATOM   3504  CZ3 TRP B  72      11.129  -6.302  25.911  1.00 86.66           C  
ATOM   3505  HZ3 TRP B  72      12.157  -6.382  25.592  1.00 86.66           H  
ATOM   3506  N   ASP B  73       8.967 -10.183  32.479  1.00 88.92           N  
ATOM   3507  H   ASP B  73       8.269 -10.653  31.920  1.00 88.92           H  
ATOM   3508  CA  ASP B  73       9.787 -11.003  33.385  1.00 88.92           C  
ATOM   3509  HA  ASP B  73       9.929 -10.459  34.319  1.00 88.92           H  
ATOM   3510  C   ASP B  73      11.180 -11.239  32.776  1.00 88.92           C  
ATOM   3511  CB  ASP B  73       9.066 -12.318  33.738  1.00 88.92           C  
ATOM   3512  HB2 ASP B  73       8.108 -12.076  34.198  1.00 88.92           H  
ATOM   3513  HB3 ASP B  73       8.869 -12.877  32.823  1.00 88.92           H  
ATOM   3514  O   ASP B  73      11.432 -12.253  32.133  1.00 88.92           O  
ATOM   3515  CG  ASP B  73       9.864 -13.209  34.708  1.00 88.92           C  
ATOM   3516  OD1 ASP B  73      10.964 -12.796  35.153  1.00 88.92           O  
ATOM   3517  OD2 ASP B  73       9.374 -14.320  35.010  1.00 88.92           O  
ATOM   3518  N   LEU B  74      12.094 -10.280  32.949  1.00 92.98           N  
ATOM   3519  H   LEU B  74      11.783  -9.433  33.403  1.00 92.98           H  
ATOM   3520  CA  LEU B  74      13.431 -10.315  32.340  1.00 92.98           C  
ATOM   3521  HA  LEU B  74      13.311 -10.471  31.268  1.00 92.98           H  
ATOM   3522  C   LEU B  74      14.332 -11.463  32.834  1.00 92.98           C  
ATOM   3523  CB  LEU B  74      14.139  -8.967  32.571  1.00 92.98           C  
ATOM   3524  HB2 LEU B  74      14.273  -8.826  33.643  1.00 92.98           H  
ATOM   3525  HB3 LEU B  74      15.130  -9.036  32.123  1.00 92.98           H  
ATOM   3526  O   LEU B  74      15.314 -11.786  32.160  1.00 92.98           O  
ATOM   3527  CG  LEU B  74      13.441  -7.719  31.998  1.00 92.98           C  
ATOM   3528  HG  LEU B  74      12.518  -7.530  32.545  1.00 92.98           H  
ATOM   3529  CD1 LEU B  74      14.370  -6.517  32.180  1.00 92.98           C  
ATOM   3530 HD11 LEU B  74      13.892  -5.625  31.774  1.00 92.98           H  
ATOM   3531 HD12 LEU B  74      15.310  -6.677  31.651  1.00 92.98           H  
ATOM   3532 HD13 LEU B  74      14.564  -6.359  33.241  1.00 92.98           H  
ATOM   3533  CD2 LEU B  74      13.121  -7.855  30.509  1.00 92.98           C  
ATOM   3534 HD21 LEU B  74      12.739  -6.906  30.132  1.00 92.98           H  
ATOM   3535 HD22 LEU B  74      12.349  -8.612  30.367  1.00 92.98           H  
ATOM   3536 HD23 LEU B  74      14.020  -8.140  29.964  1.00 92.98           H  
ATOM   3537  N   ASP B  75      14.029 -12.071  33.985  1.00 92.33           N  
ATOM   3538  H   ASP B  75      13.164 -11.823  34.444  1.00 92.33           H  
ATOM   3539  CA  ASP B  75      14.769 -13.230  34.498  1.00 92.33           C  
ATOM   3540  HA  ASP B  75      15.778 -13.221  34.085  1.00 92.33           H  
ATOM   3541  C   ASP B  75      14.152 -14.554  34.026  1.00 92.33           C  
ATOM   3542  CB  ASP B  75      14.893 -13.166  36.033  1.00 92.33           C  
ATOM   3543  HB2 ASP B  75      13.956 -12.810  36.460  1.00 92.33           H  
ATOM   3544  HB3 ASP B  75      15.061 -14.176  36.407  1.00 92.33           H  
ATOM   3545  O   ASP B  75      14.896 -15.474  33.687  1.00 92.33           O  
ATOM   3546  CG  ASP B  75      16.064 -12.301  36.530  1.00 92.33           C  
ATOM   3547  OD1 ASP B  75      17.115 -12.247  35.836  1.00 92.33           O  
ATOM   3548  OD2 ASP B  75      15.945 -11.760  37.654  1.00 92.33           O  
ATOM   3549  N   GLY B  76      12.820 -14.647  33.941  1.00 92.49           N  
ATOM   3550  H   GLY B  76      12.256 -13.886  34.291  1.00 92.49           H  
ATOM   3551  CA  GLY B  76      12.114 -15.798  33.367  1.00 92.49           C  
ATOM   3552  HA2 GLY B  76      12.519 -16.718  33.788  1.00 92.49           H  
ATOM   3553  HA3 GLY B  76      11.061 -15.726  33.638  1.00 92.49           H  
ATOM   3554  C   GLY B  76      12.199 -15.887  31.838  1.00 92.49           C  
ATOM   3555  O   GLY B  76      12.236 -16.991  31.298  1.00 92.49           O  
ATOM   3556  N   LEU B  77      12.284 -14.745  31.147  1.00 91.63           N  
ATOM   3557  H   LEU B  77      12.167 -13.887  31.668  1.00 91.63           H  
ATOM   3558  CA  LEU B  77      12.382 -14.630  29.687  1.00 91.63           C  
ATOM   3559  HA  LEU B  77      11.596 -15.236  29.238  1.00 91.63           H  
ATOM   3560  C   LEU B  77      13.723 -15.129  29.131  1.00 91.63           C  
ATOM   3561  CB  LEU B  77      12.147 -13.148  29.318  1.00 91.63           C  
ATOM   3562  HB2 LEU B  77      12.862 -12.546  29.880  1.00 91.63           H  
ATOM   3563  HB3 LEU B  77      11.145 -12.873  29.648  1.00 91.63           H  
ATOM   3564  O   LEU B  77      13.784 -15.509  27.964  1.00 91.63           O  
ATOM   3565  CG  LEU B  77      12.279 -12.759  27.833  1.00 91.63           C  
ATOM   3566  HG  LEU B  77      13.284 -12.987  27.478  1.00 91.63           H  
ATOM   3567  CD1 LEU B  77      11.260 -13.473  26.947  1.00 91.63           C  
ATOM   3568 HD11 LEU B  77      11.393 -13.163  25.911  1.00 91.63           H  
ATOM   3569 HD12 LEU B  77      10.248 -13.236  27.275  1.00 91.63           H  
ATOM   3570 HD13 LEU B  77      11.402 -14.552  27.003  1.00 91.63           H  
ATOM   3571  CD2 LEU B  77      12.065 -11.251  27.685  1.00 91.63           C  
ATOM   3572 HD21 LEU B  77      11.068 -10.980  28.032  1.00 91.63           H  
ATOM   3573 HD22 LEU B  77      12.174 -10.963  26.640  1.00 91.63           H  
ATOM   3574 HD23 LEU B  77      12.805 -10.719  28.283  1.00 91.63           H  
ATOM   3575  N   PHE B  78      14.804 -15.123  29.914  1.00 94.86           N  
ATOM   3576  H   PHE B  78      14.698 -14.881  30.889  1.00 94.86           H  
ATOM   3577  CA  PHE B  78      16.121 -15.511  29.410  1.00 94.86           C  
ATOM   3578  HA  PHE B  78      16.153 -15.297  28.342  1.00 94.86           H  
ATOM   3579  C   PHE B  78      16.417 -17.004  29.595  1.00 94.86           C  
ATOM   3580  CB  PHE B  78      17.219 -14.655  30.042  1.00 94.86           C  
ATOM   3581  HB2 PHE B  78      17.029 -13.607  29.810  1.00 94.86           H  
ATOM   3582  HB3 PHE B  78      17.172 -14.769  31.125  1.00 94.86           H  
ATOM   3583  O   PHE B  78      16.523 -17.487  30.723  1.00 94.86           O  
ATOM   3584  CG  PHE B  78      18.609 -15.030  29.553  1.00 94.86           C  
ATOM   3585  CD1 PHE B  78      19.376 -15.989  30.246  1.00 94.86           C  
ATOM   3586  HD1 PHE B  78      18.951 -16.501  31.096  1.00 94.86           H  
ATOM   3587  CD2 PHE B  78      19.121 -14.454  28.377  1.00 94.86           C  
ATOM   3588  HD2 PHE B  78      18.509 -13.775  27.801  1.00 94.86           H  
ATOM   3589  CE1 PHE B  78      20.666 -16.326  29.797  1.00 94.86           C  
ATOM   3590  HE1 PHE B  78      21.236 -17.087  30.309  1.00 94.86           H  
ATOM   3591  CE2 PHE B  78      20.414 -14.784  27.935  1.00 94.86           C  
ATOM   3592  HE2 PHE B  78      20.801 -14.347  27.027  1.00 94.86           H  
ATOM   3593  CZ  PHE B  78      21.189 -15.715  28.645  1.00 94.86           C  
ATOM   3594  HZ  PHE B  78      22.164 -15.994  28.273  1.00 94.86           H  
ATOM   3595  N   ASP B  79      16.723 -17.698  28.498  1.00 93.78           N  
ATOM   3596  H   ASP B  79      16.649 -17.239  27.601  1.00 93.78           H  
ATOM   3597  CA  ASP B  79      17.475 -18.955  28.541  1.00 93.78           C  
ATOM   3598  HA  ASP B  79      18.084 -18.947  29.445  1.00 93.78           H  
ATOM   3599  C   ASP B  79      18.426 -19.069  27.346  1.00 93.78           C  
ATOM   3600  CB  ASP B  79      16.549 -20.176  28.632  1.00 93.78           C  
ATOM   3601  HB2 ASP B  79      15.739 -19.951  29.326  1.00 93.78           H  
ATOM   3602  HB3 ASP B  79      16.113 -20.386  27.655  1.00 93.78           H  
ATOM   3603  O   ASP B  79      18.066 -18.778  26.209  1.00 93.78           O  
ATOM   3604  CG  ASP B  79      17.305 -21.413  29.141  1.00 93.78           C  
ATOM   3605  OD1 ASP B  79      18.321 -21.809  28.530  1.00 93.78           O  
ATOM   3606  OD2 ASP B  79      16.882 -21.969  30.180  1.00 93.78           O  
ATOM   3607  N   SER B  80      19.646 -19.525  27.618  1.00 92.29           N  
ATOM   3608  H   SER B  80      19.806 -19.874  28.552  1.00 92.29           H  
ATOM   3609  CA  SER B  80      20.691 -19.780  26.627  1.00 92.29           C  
ATOM   3610  HA  SER B  80      20.834 -18.876  26.034  1.00 92.29           H  
ATOM   3611  C   SER B  80      20.388 -20.915  25.638  1.00 92.29           C  
ATOM   3612  CB  SER B  80      22.000 -20.090  27.360  1.00 92.29           C  
ATOM   3613  HB2 SER B  80      22.748 -20.435  26.646  1.00 92.29           H  
ATOM   3614  HB3 SER B  80      22.368 -19.176  27.826  1.00 92.29           H  
ATOM   3615  O   SER B  80      21.090 -21.015  24.637  1.00 92.29           O  
ATOM   3616  OG  SER B  80      21.801 -21.072  28.370  1.00 92.29           O  
ATOM   3617  HG  SER B  80      21.050 -21.615  28.122  1.00 92.29           H  
ATOM   3618  N   ASP B  81      19.404 -21.787  25.891  1.00 91.24           N  
ATOM   3619  H   ASP B  81      18.874 -21.690  26.745  1.00 91.24           H  
ATOM   3620  CA  ASP B  81      18.959 -22.800  24.923  1.00 91.24           C  
ATOM   3621  HA  ASP B  81      19.815 -23.082  24.309  1.00 91.24           H  
ATOM   3622  C   ASP B  81      17.838 -22.259  24.008  1.00 91.24           C  
ATOM   3623  CB  ASP B  81      18.525 -24.099  25.629  1.00 91.24           C  
ATOM   3624  HB2 ASP B  81      17.669 -23.894  26.272  1.00 91.24           H  
ATOM   3625  HB3 ASP B  81      19.345 -24.446  26.258  1.00 91.24           H  
ATOM   3626  O   ASP B  81      16.696 -22.122  24.459  1.00 91.24           O  
ATOM   3627  CG  ASP B  81      18.159 -25.223  24.639  1.00 91.24           C  
ATOM   3628  OD1 ASP B  81      18.375 -25.052  23.412  1.00 91.24           O  
ATOM   3629  OD2 ASP B  81      17.677 -26.284  25.099  1.00 91.24           O  
ATOM   3630  N   PRO B  82      18.089 -22.049  22.696  1.00 85.67           N  
ATOM   3631  CA  PRO B  82      17.061 -21.619  21.747  1.00 85.67           C  
ATOM   3632  HA  PRO B  82      16.641 -20.677  22.100  1.00 85.67           H  
ATOM   3633  C   PRO B  82      15.910 -22.622  21.560  1.00 85.67           C  
ATOM   3634  CB  PRO B  82      17.791 -21.382  20.418  1.00 85.67           C  
ATOM   3635  HB2 PRO B  82      17.423 -20.487  19.916  1.00 85.67           H  
ATOM   3636  HB3 PRO B  82      17.677 -22.250  19.768  1.00 85.67           H  
ATOM   3637  O   PRO B  82      14.939 -22.289  20.884  1.00 85.67           O  
ATOM   3638  CG  PRO B  82      19.259 -21.237  20.807  1.00 85.67           C  
ATOM   3639  HG2 PRO B  82      19.470 -20.215  21.120  1.00 85.67           H  
ATOM   3640  HG3 PRO B  82      19.932 -21.535  20.003  1.00 85.67           H  
ATOM   3641  CD  PRO B  82      19.366 -22.162  22.009  1.00 85.67           C  
ATOM   3642  HD2 PRO B  82      19.508 -23.192  21.682  1.00 85.67           H  
ATOM   3643  HD3 PRO B  82      20.206 -21.845  22.627  1.00 85.67           H  
ATOM   3644  N   GLU B  83      16.015 -23.846  22.101  1.00 83.07           N  
ATOM   3645  H   GLU B  83      16.861 -24.065  22.609  1.00 83.07           H  
ATOM   3646  CA  GLU B  83      14.973 -24.886  22.097  1.00 83.07           C  
ATOM   3647  HA  GLU B  83      14.332 -24.742  21.227  1.00 83.07           H  
ATOM   3648  C   GLU B  83      14.055 -24.836  23.341  1.00 83.07           C  
ATOM   3649  CB  GLU B  83      15.610 -26.282  21.975  1.00 83.07           C  
ATOM   3650  HB2 GLU B  83      16.244 -26.438  22.848  1.00 83.07           H  
ATOM   3651  HB3 GLU B  83      14.828 -27.039  22.037  1.00 83.07           H  
ATOM   3652  O   GLU B  83      13.005 -25.491  23.353  1.00 83.07           O  
ATOM   3653  CG  GLU B  83      16.467 -26.516  20.712  1.00 83.07           C  
ATOM   3654  HG2 GLU B  83      16.922 -25.584  20.379  1.00 83.07           H  
ATOM   3655  HG3 GLU B  83      17.286 -27.177  20.995  1.00 83.07           H  
ATOM   3656  CD  GLU B  83      15.742 -27.192  19.538  1.00 83.07           C  
ATOM   3657  OE1 GLU B  83      16.239 -27.036  18.402  1.00 83.07           O  
ATOM   3658  OE2 GLU B  83      14.860 -28.058  19.770  1.00 83.07           O  
ATOM   3659  N   ARG B  84      14.349 -24.011  24.361  1.00 87.27           N  
ATOM   3660  H   ARG B  84      15.186 -23.449  24.311  1.00 87.27           H  
ATOM   3661  CA  ARG B  84      13.454 -23.828  25.520  1.00 87.27           C  
ATOM   3662  HA  ARG B  84      13.099 -24.819  25.802  1.00 87.27           H  
ATOM   3663  C   ARG B  84      12.250 -22.930  25.155  1.00 87.27           C  
ATOM   3664  CB  ARG B  84      14.253 -23.293  26.717  1.00 87.27           C  
ATOM   3665  HB2 ARG B  84      14.605 -22.281  26.516  1.00 87.27           H  
ATOM   3666  HB3 ARG B  84      15.122 -23.932  26.874  1.00 87.27           H  
ATOM   3667  O   ARG B  84      12.477 -21.898  24.532  1.00 87.27           O  
ATOM   3668  CG  ARG B  84      13.383 -23.315  27.981  1.00 87.27           C  
ATOM   3669  HG2 ARG B  84      12.566 -22.600  27.880  1.00 87.27           H  
ATOM   3670  HG3 ARG B  84      12.967 -24.314  28.108  1.00 87.27           H  
ATOM   3671  CD  ARG B  84      14.193 -22.957  29.224  1.00 87.27           C  
ATOM   3672  HD2 ARG B  84      14.534 -21.927  29.117  1.00 87.27           H  
ATOM   3673  HD3 ARG B  84      15.059 -23.615  29.296  1.00 87.27           H  
ATOM   3674  NE  ARG B  84      13.365 -23.069  30.436  1.00 87.27           N  
ATOM   3675  HE  ARG B  84      12.375 -23.196  30.281  1.00 87.27           H  
ATOM   3676  NH1 ARG B  84      14.969 -22.460  31.979  1.00 87.27           N  
ATOM   3677 HH11 ARG B  84      15.642 -22.370  31.231  1.00 87.27           H  
ATOM   3678 HH12 ARG B  84      15.209 -22.010  32.851  1.00 87.27           H  
ATOM   3679  NH2 ARG B  84      12.867 -22.741  32.623  1.00 87.27           N  
ATOM   3680 HH21 ARG B  84      11.889 -22.792  32.379  1.00 87.27           H  
ATOM   3681 HH22 ARG B  84      13.148 -22.359  33.515  1.00 87.27           H  
ATOM   3682  CZ  ARG B  84      13.747 -22.765  31.663  1.00 87.27           C  
ATOM   3683  N   PRO B  85      10.984 -23.323  25.416  1.00 82.33           N  
ATOM   3684  CA  PRO B  85       9.812 -22.519  25.029  1.00 82.33           C  
ATOM   3685  HA  PRO B  85       9.923 -22.214  23.989  1.00 82.33           H  
ATOM   3686  C   PRO B  85       9.632 -21.272  25.896  1.00 82.33           C  
ATOM   3687  CB  PRO B  85       8.584 -23.427  25.165  1.00 82.33           C  
ATOM   3688  HB2 PRO B  85       7.901 -23.316  24.322  1.00 82.33           H  
ATOM   3689  HB3 PRO B  85       8.056 -23.209  26.093  1.00 82.33           H  
ATOM   3690  O   PRO B  85       9.984 -21.300  27.075  1.00 82.33           O  
ATOM   3691  CG  PRO B  85       9.170 -24.834  25.244  1.00 82.33           C  
ATOM   3692  HG2 PRO B  85       8.543 -25.498  25.839  1.00 82.33           H  
ATOM   3693  HG3 PRO B  85       9.304 -25.233  24.238  1.00 82.33           H  
ATOM   3694  CD  PRO B  85      10.540 -24.628  25.881  1.00 82.33           C  
ATOM   3695  HD2 PRO B  85      10.454 -24.619  26.968  1.00 82.33           H  
ATOM   3696  HD3 PRO B  85      11.194 -25.435  25.552  1.00 82.33           H  
ATOM   3697  N   GLY B  86       9.029 -20.222  25.338  1.00 84.16           N  
ATOM   3698  H   GLY B  86       8.679 -20.314  24.395  1.00 84.16           H  
ATOM   3699  CA  GLY B  86       8.709 -18.956  26.004  1.00 84.16           C  
ATOM   3700  HA2 GLY B  86       8.021 -18.402  25.366  1.00 84.16           H  
ATOM   3701  HA3 GLY B  86       8.209 -19.158  26.951  1.00 84.16           H  
ATOM   3702  C   GLY B  86       9.906 -18.044  26.288  1.00 84.16           C  
ATOM   3703  O   GLY B  86       9.737 -17.016  26.937  1.00 84.16           O  
ATOM   3704  N   THR B  87      11.110 -18.408  25.832  1.00 89.65           N  
ATOM   3705  H   THR B  87      11.176 -19.262  25.297  1.00 89.65           H  
ATOM   3706  CA  THR B  87      12.369 -17.752  26.222  1.00 89.65           C  
ATOM   3707  HA  THR B  87      12.124 -16.855  26.791  1.00 89.65           H  
ATOM   3708  C   THR B  87      13.219 -17.287  25.040  1.00 89.65           C  
ATOM   3709  CB  THR B  87      13.213 -18.649  27.146  1.00 89.65           C  
ATOM   3710  HB  THR B  87      14.164 -18.155  27.348  1.00 89.65           H  
ATOM   3711  O   THR B  87      13.133 -17.822  23.935  1.00 89.65           O  
ATOM   3712  CG2 THR B  87      12.518 -18.914  28.479  1.00 89.65           C  
ATOM   3713 HG21 THR B  87      12.201 -17.966  28.912  1.00 89.65           H  
ATOM   3714 HG22 THR B  87      13.215 -19.400  29.162  1.00 89.65           H  
ATOM   3715 HG23 THR B  87      11.644 -19.548  28.333  1.00 89.65           H  
ATOM   3716  OG1 THR B  87      13.463 -19.914  26.571  1.00 89.65           O  
ATOM   3717  HG1 THR B  87      13.764 -19.788  25.668  1.00 89.65           H  
ATOM   3718  N   ALA B  88      14.093 -16.316  25.303  1.00 92.38           N  
ATOM   3719  H   ALA B  88      14.106 -15.949  26.243  1.00 92.38           H  
ATOM   3720  CA  ALA B  88      15.083 -15.773  24.383  1.00 92.38           C  
ATOM   3721  HA  ALA B  88      15.017 -16.304  23.433  1.00 92.38           H  
ATOM   3722  C   ALA B  88      16.514 -15.947  24.925  1.00 92.38           C  
ATOM   3723  CB  ALA B  88      14.745 -14.300  24.134  1.00 92.38           C  
ATOM   3724  HB1 ALA B  88      13.750 -14.223  23.696  1.00 92.38           H  
ATOM   3725  HB2 ALA B  88      15.474 -13.868  23.448  1.00 92.38           H  
ATOM   3726  HB3 ALA B  88      14.770 -13.748  25.074  1.00 92.38           H  
ATOM   3727  O   ALA B  88      16.753 -15.816  26.124  1.00 92.38           O  
ATOM   3728  N   TYR B  89      17.483 -16.178  24.034  1.00 93.37           N  
ATOM   3729  H   TYR B  89      17.229 -16.264  23.060  1.00 93.37           H  
ATOM   3730  CA  TYR B  89      18.901 -16.364  24.397  1.00 93.37           C  
ATOM   3731  HA  TYR B  89      18.947 -16.729  25.423  1.00 93.37           H  
ATOM   3732  C   TYR B  89      19.725 -15.070  24.419  1.00 93.37           C  
ATOM   3733  CB  TYR B  89      19.533 -17.448  23.512  1.00 93.37           C  
ATOM   3734  HB2 TYR B  89      18.996 -18.383  23.672  1.00 93.37           H  
ATOM   3735  HB3 TYR B  89      20.560 -17.618  23.836  1.00 93.37           H  
ATOM   3736  O   TYR B  89      20.930 -15.105  24.655  1.00 93.37           O  
ATOM   3737  CG  TYR B  89      19.538 -17.129  22.030  1.00 93.37           C  
ATOM   3738  CD1 TYR B  89      18.562 -17.702  21.195  1.00 93.37           C  
ATOM   3739  HD1 TYR B  89      17.817 -18.364  21.613  1.00 93.37           H  
ATOM   3740  CD2 TYR B  89      20.528 -16.289  21.481  1.00 93.37           C  
ATOM   3741  HD2 TYR B  89      21.293 -15.869  22.117  1.00 93.37           H  
ATOM   3742  CE1 TYR B  89      18.598 -17.458  19.811  1.00 93.37           C  
ATOM   3743  HE1 TYR B  89      17.894 -17.943  19.152  1.00 93.37           H  
ATOM   3744  CE2 TYR B  89      20.538 -16.010  20.099  1.00 93.37           C  
ATOM   3745  HE2 TYR B  89      21.298 -15.368  19.680  1.00 93.37           H  
ATOM   3746  OH  TYR B  89      19.565 -16.369  17.925  1.00 93.37           O  
ATOM   3747  HH  TYR B  89      20.276 -15.773  17.676  1.00 93.37           H  
ATOM   3748  CZ  TYR B  89      19.573 -16.604  19.261  1.00 93.37           C  
ATOM   3749  N   ILE B  90      19.087 -13.919  24.198  1.00 94.30           N  
ATOM   3750  H   ILE B  90      18.081 -13.954  24.110  1.00 94.30           H  
ATOM   3751  CA  ILE B  90      19.722 -12.596  24.219  1.00 94.30           C  
ATOM   3752  HA  ILE B  90      20.792 -12.724  24.383  1.00 94.30           H  
ATOM   3753  C   ILE B  90      19.190 -11.754  25.385  1.00 94.30           C  
ATOM   3754  CB  ILE B  90      19.567 -11.873  22.864  1.00 94.30           C  
ATOM   3755  HB  ILE B  90      20.168 -10.965  22.918  1.00 94.30           H  
ATOM   3756  O   ILE B  90      18.107 -12.010  25.907  1.00 94.30           O  
ATOM   3757  CG1 ILE B  90      18.106 -11.455  22.601  1.00 94.30           C  
ATOM   3758 HG12 ILE B  90      17.738 -10.889  23.457  1.00 94.30           H  
ATOM   3759 HG13 ILE B  90      17.476 -12.334  22.470  1.00 94.30           H  
ATOM   3760  CG2 ILE B  90      20.135 -12.723  21.716  1.00 94.30           C  
ATOM   3761 HG21 ILE B  90      20.206 -12.127  20.806  1.00 94.30           H  
ATOM   3762 HG22 ILE B  90      21.140 -13.062  21.968  1.00 94.30           H  
ATOM   3763 HG23 ILE B  90      19.500 -13.588  21.526  1.00 94.30           H  
ATOM   3764  CD1 ILE B  90      17.968 -10.547  21.382  1.00 94.30           C  
ATOM   3765 HD11 ILE B  90      18.719  -9.757  21.411  1.00 94.30           H  
ATOM   3766 HD12 ILE B  90      16.978 -10.091  21.382  1.00 94.30           H  
ATOM   3767 HD13 ILE B  90      18.101 -11.138  20.476  1.00 94.30           H  
ATOM   3768  N   ARG B  91      19.934 -10.710  25.771  1.00 94.35           N  
ATOM   3769  H   ARG B  91      20.830 -10.592  25.320  1.00 94.35           H  
ATOM   3770  CA  ARG B  91      19.512  -9.726  26.792  1.00 94.35           C  
ATOM   3771  HA  ARG B  91      18.458  -9.887  27.018  1.00 94.35           H  
ATOM   3772  C   ARG B  91      19.567  -8.268  26.321  1.00 94.35           C  
ATOM   3773  CB  ARG B  91      20.310  -9.926  28.098  1.00 94.35           C  
ATOM   3774  HB2 ARG B  91      21.376  -9.829  27.892  1.00 94.35           H  
ATOM   3775  HB3 ARG B  91      20.028  -9.147  28.807  1.00 94.35           H  
ATOM   3776  O   ARG B  91      19.381  -7.373  27.142  1.00 94.35           O  
ATOM   3777  CG  ARG B  91      20.037 -11.281  28.765  1.00 94.35           C  
ATOM   3778  HG2 ARG B  91      20.430 -12.072  28.125  1.00 94.35           H  
ATOM   3779  HG3 ARG B  91      18.961 -11.411  28.879  1.00 94.35           H  
ATOM   3780  CD  ARG B  91      20.703 -11.375  30.146  1.00 94.35           C  
ATOM   3781  HD2 ARG B  91      20.421 -10.498  30.729  1.00 94.35           H  
ATOM   3782  HD3 ARG B  91      21.785 -11.358  30.013  1.00 94.35           H  
ATOM   3783  NE  ARG B  91      20.321 -12.614  30.859  1.00 94.35           N  
ATOM   3784  HE  ARG B  91      20.490 -13.479  30.367  1.00 94.35           H  
ATOM   3785  NH1 ARG B  91      19.246 -11.706  32.709  1.00 94.35           N  
ATOM   3786 HH11 ARG B  91      19.245 -10.789  32.286  1.00 94.35           H  
ATOM   3787 HH12 ARG B  91      18.661 -11.859  33.518  1.00 94.35           H  
ATOM   3788  NH2 ARG B  91      19.442 -13.892  32.532  1.00 94.35           N  
ATOM   3789 HH21 ARG B  91      19.605 -14.717  31.972  1.00 94.35           H  
ATOM   3790 HH22 ARG B  91      18.833 -13.946  33.336  1.00 94.35           H  
ATOM   3791  CZ  ARG B  91      19.682 -12.723  32.020  1.00 94.35           C  
ATOM   3792  N   GLN B  92      19.866  -8.020  25.042  1.00 94.84           N  
ATOM   3793  H   GLN B  92      19.892  -8.791  24.391  1.00 94.84           H  
ATOM   3794  CA  GLN B  92      20.047  -6.673  24.490  1.00 94.84           C  
ATOM   3795  HA  GLN B  92      19.635  -5.959  25.204  1.00 94.84           H  
ATOM   3796  C   GLN B  92      19.283  -6.456  23.181  1.00 94.84           C  
ATOM   3797  CB  GLN B  92      21.537  -6.342  24.294  1.00 94.84           C  
ATOM   3798  HB2 GLN B  92      21.999  -7.075  23.633  1.00 94.84           H  
ATOM   3799  HB3 GLN B  92      21.607  -5.364  23.819  1.00 94.84           H  
ATOM   3800  O   GLN B  92      19.082  -7.389  22.409  1.00 94.84           O  
ATOM   3801  CG  GLN B  92      22.303  -6.288  25.622  1.00 94.84           C  
ATOM   3802  HG2 GLN B  92      22.524  -7.300  25.962  1.00 94.84           H  
ATOM   3803  HG3 GLN B  92      21.689  -5.797  26.376  1.00 94.84           H  
ATOM   3804  CD  GLN B  92      23.592  -5.490  25.492  1.00 94.84           C  
ATOM   3805  NE2 GLN B  92      24.718  -6.111  25.228  1.00 94.84           N  
ATOM   3806 HE21 GLN B  92      24.707  -7.071  24.913  1.00 94.84           H  
ATOM   3807 HE22 GLN B  92      25.495  -5.499  25.025  1.00 94.84           H  
ATOM   3808  OE1 GLN B  92      23.609  -4.280  25.630  1.00 94.84           O  
ATOM   3809  N   GLY B  93      18.873  -5.211  22.955  1.00 96.68           N  
ATOM   3810  H   GLY B  93      19.107  -4.512  23.645  1.00 96.68           H  
ATOM   3811  CA  GLY B  93      18.137  -4.729  21.787  1.00 96.68           C  
ATOM   3812  HA2 GLY B  93      17.099  -5.058  21.831  1.00 96.68           H  
ATOM   3813  HA3 GLY B  93      18.580  -5.133  20.877  1.00 96.68           H  
ATOM   3814  C   GLY B  93      18.172  -3.198  21.721  1.00 96.68           C  
ATOM   3815  O   GLY B  93      18.658  -2.538  22.646  1.00 96.68           O  
ATOM   3816  N   GLY B  94      17.688  -2.616  20.626  1.00 98.28           N  
ATOM   3817  H   GLY B  94      17.296  -3.183  19.888  1.00 98.28           H  
ATOM   3818  CA  GLY B  94      17.600  -1.162  20.493  1.00 98.28           C  
ATOM   3819  HA2 GLY B  94      17.732  -0.887  19.447  1.00 98.28           H  
ATOM   3820  HA3 GLY B  94      18.389  -0.672  21.064  1.00 98.28           H  
ATOM   3821  C   GLY B  94      16.238  -0.662  20.963  1.00 98.28           C  
ATOM   3822  O   GLY B  94      15.272  -0.762  20.215  1.00 98.28           O  
ATOM   3823  N   PHE B  95      16.149  -0.106  22.171  1.00 98.21           N  
ATOM   3824  H   PHE B  95      16.980  -0.028  22.739  1.00 98.21           H  
ATOM   3825  CA  PHE B  95      14.873   0.323  22.759  1.00 98.21           C  
ATOM   3826  HA  PHE B  95      14.053  -0.043  22.140  1.00 98.21           H  
ATOM   3827  C   PHE B  95      14.720   1.841  22.823  1.00 98.21           C  
ATOM   3828  CB  PHE B  95      14.684  -0.311  24.142  1.00 98.21           C  
ATOM   3829  HB2 PHE B  95      13.784   0.098  24.601  1.00 98.21           H  
ATOM   3830  HB3 PHE B  95      15.529  -0.050  24.780  1.00 98.21           H  
ATOM   3831  O   PHE B  95      15.689   2.579  23.020  1.00 98.21           O  
ATOM   3832  CG  PHE B  95      14.545  -1.814  24.072  1.00 98.21           C  
ATOM   3833  CD1 PHE B  95      13.290  -2.396  23.818  1.00 98.21           C  
ATOM   3834  HD1 PHE B  95      12.413  -1.773  23.720  1.00 98.21           H  
ATOM   3835  CD2 PHE B  95      15.682  -2.632  24.196  1.00 98.21           C  
ATOM   3836  HD2 PHE B  95      16.647  -2.193  24.399  1.00 98.21           H  
ATOM   3837  CE1 PHE B  95      13.173  -3.790  23.683  1.00 98.21           C  
ATOM   3838  HE1 PHE B  95      12.207  -4.230  23.484  1.00 98.21           H  
ATOM   3839  CE2 PHE B  95      15.566  -4.020  24.035  1.00 98.21           C  
ATOM   3840  HE2 PHE B  95      16.452  -4.635  24.095  1.00 98.21           H  
ATOM   3841  CZ  PHE B  95      14.313  -4.605  23.784  1.00 98.21           C  
ATOM   3842  HZ  PHE B  95      14.226  -5.675  23.663  1.00 98.21           H  
ATOM   3843  N   LEU B  96      13.468   2.285  22.728  1.00 98.42           N  
ATOM   3844  H   LEU B  96      12.743   1.598  22.580  1.00 98.42           H  
ATOM   3845  CA  LEU B  96      13.034   3.604  23.162  1.00 98.42           C  
ATOM   3846  HA  LEU B  96      13.856   4.317  23.091  1.00 98.42           H  
ATOM   3847  C   LEU B  96      12.631   3.498  24.639  1.00 98.42           C  
ATOM   3848  CB  LEU B  96      11.880   4.080  22.262  1.00 98.42           C  
ATOM   3849  HB2 LEU B  96      11.496   5.016  22.667  1.00 98.42           H  
ATOM   3850  HB3 LEU B  96      11.087   3.333  22.305  1.00 98.42           H  
ATOM   3851  O   LEU B  96      11.527   3.062  24.973  1.00 98.42           O  
ATOM   3852  CG  LEU B  96      12.224   4.282  20.776  1.00 98.42           C  
ATOM   3853  HG  LEU B  96      12.469   3.321  20.323  1.00 98.42           H  
ATOM   3854  CD1 LEU B  96      11.003   4.858  20.057  1.00 98.42           C  
ATOM   3855 HD11 LEU B  96      10.707   5.801  20.517  1.00 98.42           H  
ATOM   3856 HD12 LEU B  96      11.233   5.031  19.005  1.00 98.42           H  
ATOM   3857 HD13 LEU B  96      10.179   4.148  20.123  1.00 98.42           H  
ATOM   3858  CD2 LEU B  96      13.399   5.230  20.555  1.00 98.42           C  
ATOM   3859 HD21 LEU B  96      14.311   4.799  20.967  1.00 98.42           H  
ATOM   3860 HD22 LEU B  96      13.206   6.194  21.026  1.00 98.42           H  
ATOM   3861 HD23 LEU B  96      13.541   5.362  19.482  1.00 98.42           H  
ATOM   3862  N   HIS B  97      13.536   3.869  25.545  1.00 93.23           N  
ATOM   3863  H   HIS B  97      14.422   4.239  25.231  1.00 93.23           H  
ATOM   3864  CA  HIS B  97      13.258   3.832  26.989  1.00 93.23           C  
ATOM   3865  HA  HIS B  97      12.846   2.857  27.250  1.00 93.23           H  
ATOM   3866  C   HIS B  97      12.174   4.856  27.367  1.00 93.23           C  
ATOM   3867  CB  HIS B  97      14.572   3.989  27.768  1.00 93.23           C  
ATOM   3868  HB2 HIS B  97      15.085   4.897  27.449  1.00 93.23           H  
ATOM   3869  HB3 HIS B  97      14.340   4.084  28.829  1.00 93.23           H  
ATOM   3870  O   HIS B  97      11.335   4.594  28.219  1.00 93.23           O  
ATOM   3871  CG  HIS B  97      15.485   2.792  27.591  1.00 93.23           C  
ATOM   3872  CD2 HIS B  97      16.444   2.643  26.628  1.00 93.23           C  
ATOM   3873  HD2 HIS B  97      16.704   3.368  25.871  1.00 93.23           H  
ATOM   3874  ND1 HIS B  97      15.388   1.596  28.307  1.00 93.23           N  
ATOM   3875  CE1 HIS B  97      16.281   0.757  27.762  1.00 93.23           C  
ATOM   3876  HE1 HIS B  97      16.427  -0.270  28.063  1.00 93.23           H  
ATOM   3877  NE2 HIS B  97      16.936   1.360  26.756  1.00 93.23           N  
ATOM   3878  HE2 HIS B  97      17.595   0.894  26.149  1.00 93.23           H  
ATOM   3879  N   GLU B  98      12.084   5.966  26.636  1.00 93.55           N  
ATOM   3880  H   GLU B  98      12.868   6.206  26.046  1.00 93.55           H  
ATOM   3881  CA  GLU B  98      11.018   6.962  26.747  1.00 93.55           C  
ATOM   3882  HA  GLU B  98      10.760   7.059  27.801  1.00 93.55           H  
ATOM   3883  C   GLU B  98       9.705   6.583  26.021  1.00 93.55           C  
ATOM   3884  CB  GLU B  98      11.531   8.338  26.269  1.00 93.55           C  
ATOM   3885  HB2 GLU B  98      11.762   8.298  25.205  1.00 93.55           H  
ATOM   3886  HB3 GLU B  98      10.720   9.057  26.390  1.00 93.55           H  
ATOM   3887  O   GLU B  98       8.804   7.416  25.965  1.00 93.55           O  
ATOM   3888  CG  GLU B  98      12.737   8.893  27.052  1.00 93.55           C  
ATOM   3889  HG2 GLU B  98      12.729   9.976  26.934  1.00 93.55           H  
ATOM   3890  HG3 GLU B  98      12.595   8.684  28.112  1.00 93.55           H  
ATOM   3891  CD  GLU B  98      14.117   8.378  26.597  1.00 93.55           C  
ATOM   3892  OE1 GLU B  98      15.116   8.884  27.155  1.00 93.55           O  
ATOM   3893  OE2 GLU B  98      14.183   7.485  25.716  1.00 93.55           O  
ATOM   3894  N   ALA B  99       9.535   5.366  25.475  1.00 95.16           N  
ATOM   3895  H   ALA B  99      10.286   4.696  25.556  1.00 95.16           H  
ATOM   3896  CA  ALA B  99       8.354   4.991  24.666  1.00 95.16           C  
ATOM   3897  HA  ALA B  99       8.332   5.623  23.778  1.00 95.16           H  
ATOM   3898  C   ALA B  99       6.991   5.162  25.370  1.00 95.16           C  
ATOM   3899  CB  ALA B  99       8.490   3.531  24.219  1.00 95.16           C  
ATOM   3900  HB1 ALA B  99       8.564   2.877  25.087  1.00 95.16           H  
ATOM   3901  HB2 ALA B  99       9.376   3.410  23.596  1.00 95.16           H  
ATOM   3902  HB3 ALA B  99       7.619   3.243  23.629  1.00 95.16           H  
ATOM   3903  O   ALA B  99       5.961   5.285  24.708  1.00 95.16           O  
ATOM   3904  N   ALA B 100       6.968   5.157  26.705  1.00 93.51           N  
ATOM   3905  H   ALA B 100       7.844   5.035  27.192  1.00 93.51           H  
ATOM   3906  CA  ALA B 100       5.758   5.401  27.486  1.00 93.51           C  
ATOM   3907  HA  ALA B 100       4.922   4.911  26.986  1.00 93.51           H  
ATOM   3908  C   ALA B 100       5.394   6.897  27.610  1.00 93.51           C  
ATOM   3909  CB  ALA B 100       5.940   4.742  28.858  1.00 93.51           C  
ATOM   3910  HB1 ALA B 100       6.773   5.203  29.387  1.00 93.51           H  
ATOM   3911  HB2 ALA B 100       5.032   4.864  29.449  1.00 93.51           H  
ATOM   3912  HB3 ALA B 100       6.141   3.677  28.736  1.00 93.51           H  
ATOM   3913  O   ALA B 100       4.248   7.209  27.946  1.00 93.51           O  
ATOM   3914  N   LEU B 101       6.338   7.813  27.356  1.00 95.71           N  
ATOM   3915  H   LEU B 101       7.207   7.501  26.947  1.00 95.71           H  
ATOM   3916  CA  LEU B 101       6.151   9.260  27.475  1.00 95.71           C  
ATOM   3917  HA  LEU B 101       5.499   9.444  28.329  1.00 95.71           H  
ATOM   3918  C   LEU B 101       5.448   9.842  26.240  1.00 95.71           C  
ATOM   3919  CB  LEU B 101       7.494   9.973  27.736  1.00 95.71           C  
ATOM   3920  HB2 LEU B 101       8.127   9.846  26.857  1.00 95.71           H  
ATOM   3921  HB3 LEU B 101       7.293  11.039  27.840  1.00 95.71           H  
ATOM   3922  O   LEU B 101       5.716   9.457  25.105  1.00 95.71           O  
ATOM   3923  CG  LEU B 101       8.280   9.500  28.974  1.00 95.71           C  
ATOM   3924  HG  LEU B 101       8.600   8.468  28.830  1.00 95.71           H  
ATOM   3925  CD1 LEU B 101       9.522  10.374  29.162  1.00 95.71           C  
ATOM   3926 HD11 LEU B 101      10.129  10.343  28.257  1.00 95.71           H  
ATOM   3927 HD12 LEU B 101      10.120   9.991  29.989  1.00 95.71           H  
ATOM   3928 HD13 LEU B 101       9.233  11.406  29.362  1.00 95.71           H  
ATOM   3929  CD2 LEU B 101       7.459   9.587  30.265  1.00 95.71           C  
ATOM   3930 HD21 LEU B 101       8.084   9.312  31.114  1.00 95.71           H  
ATOM   3931 HD22 LEU B 101       6.625   8.887  30.219  1.00 95.71           H  
ATOM   3932 HD23 LEU B 101       7.081  10.601  30.401  1.00 95.71           H  
ATOM   3933  N   PHE B 102       4.535  10.777  26.491  1.00 96.51           N  
ATOM   3934  H   PHE B 102       4.380  11.052  27.451  1.00 96.51           H  
ATOM   3935  CA  PHE B 102       3.687  11.444  25.503  1.00 96.51           C  
ATOM   3936  HA  PHE B 102       4.274  11.720  24.627  1.00 96.51           H  
ATOM   3937  C   PHE B 102       3.093  12.708  26.147  1.00 96.51           C  
ATOM   3938  CB  PHE B 102       2.574  10.451  25.114  1.00 96.51           C  
ATOM   3939  HB2 PHE B 102       3.044   9.555  24.709  1.00 96.51           H  
ATOM   3940  HB3 PHE B 102       2.045  10.156  26.020  1.00 96.51           H  
ATOM   3941  O   PHE B 102       2.838  12.691  27.355  1.00 96.51           O  
ATOM   3942  CG  PHE B 102       1.562  10.922  24.088  1.00 96.51           C  
ATOM   3943  CD1 PHE B 102       0.184  10.879  24.373  1.00 96.51           C  
ATOM   3944  HD1 PHE B 102      -0.156  10.549  25.344  1.00 96.51           H  
ATOM   3945  CD2 PHE B 102       1.995  11.334  22.815  1.00 96.51           C  
ATOM   3946  HD2 PHE B 102       3.049  11.347  22.580  1.00 96.51           H  
ATOM   3947  CE1 PHE B 102      -0.754  11.255  23.393  1.00 96.51           C  
ATOM   3948  HE1 PHE B 102      -1.811  11.219  23.609  1.00 96.51           H  
ATOM   3949  CE2 PHE B 102       1.062  11.721  21.841  1.00 96.51           C  
ATOM   3950  HE2 PHE B 102       1.405  12.047  20.871  1.00 96.51           H  
ATOM   3951  CZ  PHE B 102      -0.311  11.684  22.130  1.00 96.51           C  
ATOM   3952  HZ  PHE B 102      -1.018  11.991  21.373  1.00 96.51           H  
ATOM   3953  N   ASP B 103       2.822  13.771  25.383  1.00 95.07           N  
ATOM   3954  H   ASP B 103       3.153  13.767  24.429  1.00 95.07           H  
ATOM   3955  CA  ASP B 103       1.990  14.900  25.842  1.00 95.07           C  
ATOM   3956  HA  ASP B 103       1.942  14.873  26.930  1.00 95.07           H  
ATOM   3957  C   ASP B 103       0.544  14.777  25.311  1.00 95.07           C  
ATOM   3958  CB  ASP B 103       2.632  16.265  25.528  1.00 95.07           C  
ATOM   3959  HB2 ASP B 103       2.640  16.430  24.451  1.00 95.07           H  
ATOM   3960  HB3 ASP B 103       3.666  16.248  25.874  1.00 95.07           H  
ATOM   3961  O   ASP B 103       0.192  15.361  24.280  1.00 95.07           O  
ATOM   3962  CG  ASP B 103       1.905  17.436  26.225  1.00 95.07           C  
ATOM   3963  OD1 ASP B 103       0.729  17.270  26.643  1.00 95.07           O  
ATOM   3964  OD2 ASP B 103       2.514  18.526  26.334  1.00 95.07           O  
ATOM   3965  N   PRO B 104      -0.352  14.045  26.007  1.00 92.76           N  
ATOM   3966  CA  PRO B 104      -1.738  13.912  25.570  1.00 92.76           C  
ATOM   3967  HA  PRO B 104      -1.767  13.557  24.540  1.00 92.76           H  
ATOM   3968  C   PRO B 104      -2.502  15.243  25.632  1.00 92.76           C  
ATOM   3969  CB  PRO B 104      -2.331  12.846  26.494  1.00 92.76           C  
ATOM   3970  HB2 PRO B 104      -2.138  11.866  26.058  1.00 92.76           H  
ATOM   3971  HB3 PRO B 104      -3.400  12.979  26.664  1.00 92.76           H  
ATOM   3972  O   PRO B 104      -3.398  15.471  24.817  1.00 92.76           O  
ATOM   3973  CG  PRO B 104      -1.530  12.988  27.785  1.00 92.76           C  
ATOM   3974  HG2 PRO B 104      -1.913  13.823  28.372  1.00 92.76           H  
ATOM   3975  HG3 PRO B 104      -1.531  12.067  28.368  1.00 92.76           H  
ATOM   3976  CD  PRO B 104      -0.140  13.320  27.253  1.00 92.76           C  
ATOM   3977  HD2 PRO B 104       0.391  12.392  27.041  1.00 92.76           H  
ATOM   3978  HD3 PRO B 104       0.406  13.914  27.987  1.00 92.76           H  
ATOM   3979  N   GLY B 105      -2.124  16.156  26.535  1.00 88.98           N  
ATOM   3980  H   GLY B 105      -1.250  16.007  27.019  1.00 88.98           H  
ATOM   3981  CA  GLY B 105      -2.744  17.477  26.654  1.00 88.98           C  
ATOM   3982  HA2 GLY B 105      -2.329  17.979  27.527  1.00 88.98           H  
ATOM   3983  HA3 GLY B 105      -3.821  17.367  26.778  1.00 88.98           H  
ATOM   3984  C   GLY B 105      -2.476  18.358  25.432  1.00 88.98           C  
ATOM   3985  O   GLY B 105      -3.351  19.118  25.010  1.00 88.98           O  
ATOM   3986  N   PHE B 106      -1.307  18.207  24.806  1.00 92.94           N  
ATOM   3987  H   PHE B 106      -0.605  17.629  25.244  1.00 92.94           H  
ATOM   3988  CA  PHE B 106      -0.954  18.905  23.574  1.00 92.94           C  
ATOM   3989  HA  PHE B 106      -1.079  19.973  23.755  1.00 92.94           H  
ATOM   3990  C   PHE B 106      -1.857  18.527  22.391  1.00 92.94           C  
ATOM   3991  CB  PHE B 106       0.520  18.643  23.257  1.00 92.94           C  
ATOM   3992  HB2 PHE B 106       0.663  17.596  22.989  1.00 92.94           H  
ATOM   3993  HB3 PHE B 106       1.110  18.845  24.151  1.00 92.94           H  
ATOM   3994  O   PHE B 106      -2.268  19.407  21.627  1.00 92.94           O  
ATOM   3995  CG  PHE B 106       1.056  19.515  22.148  1.00 92.94           C  
ATOM   3996  CD1 PHE B 106       0.907  19.123  20.806  1.00 92.94           C  
ATOM   3997  HD1 PHE B 106       0.442  18.180  20.561  1.00 92.94           H  
ATOM   3998  CD2 PHE B 106       1.698  20.727  22.462  1.00 92.94           C  
ATOM   3999  HD2 PHE B 106       1.849  21.000  23.496  1.00 92.94           H  
ATOM   4000  CE1 PHE B 106       1.376  19.958  19.781  1.00 92.94           C  
ATOM   4001  HE1 PHE B 106       1.270  19.650  18.751  1.00 92.94           H  
ATOM   4002  CE2 PHE B 106       2.167  21.563  21.434  1.00 92.94           C  
ATOM   4003  HE2 PHE B 106       2.683  22.482  21.669  1.00 92.94           H  
ATOM   4004  CZ  PHE B 106       2.003  21.176  20.094  1.00 92.94           C  
ATOM   4005  HZ  PHE B 106       2.389  21.803  19.304  1.00 92.94           H  
ATOM   4006  N   PHE B 107      -2.227  17.250  22.272  1.00 91.53           N  
ATOM   4007  H   PHE B 107      -1.819  16.586  22.915  1.00 91.53           H  
ATOM   4008  CA  PHE B 107      -3.101  16.737  21.207  1.00 91.53           C  
ATOM   4009  HA  PHE B 107      -3.025  17.404  20.349  1.00 91.53           H  
ATOM   4010  C   PHE B 107      -4.595  16.709  21.578  1.00 91.53           C  
ATOM   4011  CB  PHE B 107      -2.581  15.370  20.744  1.00 91.53           C  
ATOM   4012  HB2 PHE B 107      -2.605  14.679  21.587  1.00 91.53           H  
ATOM   4013  HB3 PHE B 107      -3.243  14.974  19.974  1.00 91.53           H  
ATOM   4014  O   PHE B 107      -5.426  16.400  20.728  1.00 91.53           O  
ATOM   4015  CG  PHE B 107      -1.174  15.438  20.180  1.00 91.53           C  
ATOM   4016  CD1 PHE B 107      -0.939  15.971  18.897  1.00 91.53           C  
ATOM   4017  HD1 PHE B 107      -1.764  16.310  18.288  1.00 91.53           H  
ATOM   4018  CD2 PHE B 107      -0.085  15.033  20.971  1.00 91.53           C  
ATOM   4019  HD2 PHE B 107      -0.245  14.629  21.960  1.00 91.53           H  
ATOM   4020  CE1 PHE B 107       0.374  16.090  18.407  1.00 91.53           C  
ATOM   4021  HE1 PHE B 107       0.554  16.493  17.421  1.00 91.53           H  
ATOM   4022  CE2 PHE B 107       1.226  15.177  20.495  1.00 91.53           C  
ATOM   4023  HE2 PHE B 107       2.048  14.894  21.136  1.00 91.53           H  
ATOM   4024  CZ  PHE B 107       1.459  15.700  19.211  1.00 91.53           C  
ATOM   4025  HZ  PHE B 107       2.470  15.815  18.848  1.00 91.53           H  
ATOM   4026  N   GLY B 108      -4.959  17.067  22.816  1.00 85.31           N  
ATOM   4027  H   GLY B 108      -4.227  17.266  23.483  1.00 85.31           H  
ATOM   4028  CA  GLY B 108      -6.347  17.047  23.304  1.00 85.31           C  
ATOM   4029  HA2 GLY B 108      -7.006  17.459  22.540  1.00 85.31           H  
ATOM   4030  HA3 GLY B 108      -6.410  17.673  24.193  1.00 85.31           H  
ATOM   4031  C   GLY B 108      -6.870  15.653  23.678  1.00 85.31           C  
ATOM   4032  O   GLY B 108      -8.078  15.464  23.796  1.00 85.31           O  
ATOM   4033  N   ILE B 109      -5.970  14.688  23.862  1.00 85.78           N  
ATOM   4034  H   ILE B 109      -4.999  14.968  23.874  1.00 85.78           H  
ATOM   4035  CA  ILE B 109      -6.257  13.299  24.230  1.00 85.78           C  
ATOM   4036  HA  ILE B 109      -7.209  13.001  23.791  1.00 85.78           H  
ATOM   4037  C   ILE B 109      -6.400  13.201  25.757  1.00 85.78           C  
ATOM   4038  CB  ILE B 109      -5.151  12.393  23.632  1.00 85.78           C  
ATOM   4039  HB  ILE B 109      -4.183  12.821  23.892  1.00 85.78           H  
ATOM   4040  O   ILE B 109      -5.699  13.879  26.512  1.00 85.78           O  
ATOM   4041  CG1 ILE B 109      -5.293  12.375  22.089  1.00 85.78           C  
ATOM   4042 HG12 ILE B 109      -5.421  13.392  21.718  1.00 85.78           H  
ATOM   4043 HG13 ILE B 109      -6.184  11.810  21.814  1.00 85.78           H  
ATOM   4044  CG2 ILE B 109      -5.191  10.957  24.179  1.00 85.78           C  
ATOM   4045 HG21 ILE B 109      -5.081  10.959  25.263  1.00 85.78           H  
ATOM   4046 HG22 ILE B 109      -6.135  10.484  23.909  1.00 85.78           H  
ATOM   4047 HG23 ILE B 109      -4.372  10.366  23.767  1.00 85.78           H  
ATOM   4048  CD1 ILE B 109      -4.085  11.792  21.351  1.00 85.78           C  
ATOM   4049 HD11 ILE B 109      -4.237  11.893  20.277  1.00 85.78           H  
ATOM   4050 HD12 ILE B 109      -3.190  12.344  21.637  1.00 85.78           H  
ATOM   4051 HD13 ILE B 109      -3.957  10.736  21.589  1.00 85.78           H  
ATOM   4052  N   SER B 110      -7.313  12.358  26.247  1.00 82.86           N  
ATOM   4053  H   SER B 110      -7.831  11.786  25.596  1.00 82.86           H  
ATOM   4054  CA  SER B 110      -7.479  12.176  27.699  1.00 82.86           C  
ATOM   4055  HA  SER B 110      -7.390  13.162  28.155  1.00 82.86           H  
ATOM   4056  C   SER B 110      -6.385  11.266  28.287  1.00 82.86           C  
ATOM   4057  CB  SER B 110      -8.880  11.663  28.042  1.00 82.86           C  
ATOM   4058  HB2 SER B 110      -9.055  11.818  29.107  1.00 82.86           H  
ATOM   4059  HB3 SER B 110      -9.626  12.232  27.486  1.00 82.86           H  
ATOM   4060  O   SER B 110      -5.954  10.334  27.610  1.00 82.86           O  
ATOM   4061  OG  SER B 110      -9.024  10.285  27.764  1.00 82.86           O  
ATOM   4062  HG  SER B 110      -9.082  10.176  26.812  1.00 82.86           H  
ATOM   4063  N   PRO B 111      -5.971  11.420  29.563  1.00 83.23           N  
ATOM   4064  CA  PRO B 111      -5.004  10.505  30.181  1.00 83.23           C  
ATOM   4065  HA  PRO B 111      -4.063  10.574  29.634  1.00 83.23           H  
ATOM   4066  C   PRO B 111      -5.452   9.033  30.192  1.00 83.23           C  
ATOM   4067  CB  PRO B 111      -4.794  11.032  31.604  1.00 83.23           C  
ATOM   4068  HB2 PRO B 111      -3.776  10.855  31.951  1.00 83.23           H  
ATOM   4069  HB3 PRO B 111      -5.513  10.576  32.285  1.00 83.23           H  
ATOM   4070  O   PRO B 111      -4.614   8.139  30.145  1.00 83.23           O  
ATOM   4071  CG  PRO B 111      -5.098  12.523  31.472  1.00 83.23           C  
ATOM   4072  HG2 PRO B 111      -5.404  12.962  32.421  1.00 83.23           H  
ATOM   4073  HG3 PRO B 111      -4.225  13.040  31.072  1.00 83.23           H  
ATOM   4074  CD  PRO B 111      -6.226  12.551  30.441  1.00 83.23           C  
ATOM   4075  HD2 PRO B 111      -6.202  13.497  29.899  1.00 83.23           H  
ATOM   4076  HD3 PRO B 111      -7.189  12.420  30.936  1.00 83.23           H  
ATOM   4077  N   ARG B 112      -6.770   8.774  30.226  1.00 80.96           N  
ATOM   4078  H   ARG B 112      -7.402   9.561  30.199  1.00 80.96           H  
ATOM   4079  CA  ARG B 112      -7.339   7.415  30.172  1.00 80.96           C  
ATOM   4080  HA  ARG B 112      -6.720   6.768  30.794  1.00 80.96           H  
ATOM   4081  C   ARG B 112      -7.239   6.815  28.766  1.00 80.96           C  
ATOM   4082  CB  ARG B 112      -8.787   7.412  30.716  1.00 80.96           C  
ATOM   4083  HB2 ARG B 112      -9.025   8.383  31.151  1.00 80.96           H  
ATOM   4084  HB3 ARG B 112      -9.488   7.229  29.902  1.00 80.96           H  
ATOM   4085  O   ARG B 112      -6.882   5.654  28.628  1.00 80.96           O  
ATOM   4086  CG  ARG B 112      -8.966   6.340  31.806  1.00 80.96           C  
ATOM   4087  HG2 ARG B 112      -8.697   5.366  31.397  1.00 80.96           H  
ATOM   4088  HG3 ARG B 112      -8.276   6.562  32.620  1.00 80.96           H  
ATOM   4089  CD  ARG B 112     -10.384   6.262  32.395  1.00 80.96           C  
ATOM   4090  HD2 ARG B 112     -10.346   5.629  33.281  1.00 80.96           H  
ATOM   4091  HD3 ARG B 112     -10.682   7.263  32.708  1.00 80.96           H  
ATOM   4092  NE  ARG B 112     -11.368   5.681  31.455  1.00 80.96           N  
ATOM   4093  HE  ARG B 112     -11.094   4.841  30.965  1.00 80.96           H  
ATOM   4094  NH1 ARG B 112     -13.195   6.980  31.980  1.00 80.96           N  
ATOM   4095 HH11 ARG B 112     -12.651   7.418  32.711  1.00 80.96           H  
ATOM   4096 HH12 ARG B 112     -14.176   7.183  31.853  1.00 80.96           H  
ATOM   4097  NH2 ARG B 112     -13.381   5.379  30.449  1.00 80.96           N  
ATOM   4098 HH21 ARG B 112     -13.006   4.520  30.072  1.00 80.96           H  
ATOM   4099 HH22 ARG B 112     -14.356   5.600  30.306  1.00 80.96           H  
ATOM   4100  CZ  ARG B 112     -12.636   6.020  31.299  1.00 80.96           C  
ATOM   4101  N   GLU B 113      -7.488   7.619  27.734  1.00 83.12           N  
ATOM   4102  H   GLU B 113      -7.757   8.575  27.916  1.00 83.12           H  
ATOM   4103  CA  GLU B 113      -7.281   7.221  26.337  1.00 83.12           C  
ATOM   4104  HA  GLU B 113      -7.785   6.272  26.152  1.00 83.12           H  
ATOM   4105  C   GLU B 113      -5.791   7.025  26.027  1.00 83.12           C  
ATOM   4106  CB  GLU B 113      -7.901   8.284  25.425  1.00 83.12           C  
ATOM   4107  HB2 GLU B 113      -8.947   8.416  25.702  1.00 83.12           H  
ATOM   4108  HB3 GLU B 113      -7.382   9.228  25.588  1.00 83.12           H  
ATOM   4109  O   GLU B 113      -5.421   6.007  25.458  1.00 83.12           O  
ATOM   4110  CG  GLU B 113      -7.831   7.915  23.936  1.00 83.12           C  
ATOM   4111  HG2 GLU B 113      -8.370   6.981  23.779  1.00 83.12           H  
ATOM   4112  HG3 GLU B 113      -6.789   7.759  23.657  1.00 83.12           H  
ATOM   4113  CD  GLU B 113      -8.414   9.005  23.029  1.00 83.12           C  
ATOM   4114  OE1 GLU B 113      -8.494   8.737  21.805  1.00 83.12           O  
ATOM   4115  OE2 GLU B 113      -8.738  10.101  23.549  1.00 83.12           O  
ATOM   4116  N   ALA B 114      -4.918   7.936  26.470  1.00 90.20           N  
ATOM   4117  H   ALA B 114      -5.281   8.766  26.916  1.00 90.20           H  
ATOM   4118  CA  ALA B 114      -3.470   7.844  26.268  1.00 90.20           C  
ATOM   4119  HA  ALA B 114      -3.273   7.780  25.198  1.00 90.20           H  
ATOM   4120  C   ALA B 114      -2.833   6.610  26.932  1.00 90.20           C  
ATOM   4121  CB  ALA B 114      -2.837   9.128  26.809  1.00 90.20           C  
ATOM   4122  HB1 ALA B 114      -3.295   9.989  26.322  1.00 90.20           H  
ATOM   4123  HB2 ALA B 114      -2.994   9.196  27.886  1.00 90.20           H  
ATOM   4124  HB3 ALA B 114      -1.767   9.122  26.603  1.00 90.20           H  
ATOM   4125  O   ALA B 114      -1.817   6.119  26.445  1.00 90.20           O  
ATOM   4126  N   LEU B 115      -3.427   6.111  28.024  1.00 87.71           N  
ATOM   4127  H   LEU B 115      -4.212   6.616  28.410  1.00 87.71           H  
ATOM   4128  CA  LEU B 115      -3.029   4.861  28.675  1.00 87.71           C  
ATOM   4129  HA  LEU B 115      -1.940   4.818  28.693  1.00 87.71           H  
ATOM   4130  C   LEU B 115      -3.519   3.618  27.913  1.00 87.71           C  
ATOM   4131  CB  LEU B 115      -3.560   4.881  30.121  1.00 87.71           C  
ATOM   4132  HB2 LEU B 115      -4.649   4.882  30.084  1.00 87.71           H  
ATOM   4133  HB3 LEU B 115      -3.239   5.806  30.600  1.00 87.71           H  
ATOM   4134  O   LEU B 115      -2.850   2.593  27.948  1.00 87.71           O  
ATOM   4135  CG  LEU B 115      -3.099   3.696  30.993  1.00 87.71           C  
ATOM   4136  HG  LEU B 115      -3.376   2.752  30.522  1.00 87.71           H  
ATOM   4137  CD1 LEU B 115      -1.589   3.716  31.240  1.00 87.71           C  
ATOM   4138 HD11 LEU B 115      -1.318   2.910  31.922  1.00 87.71           H  
ATOM   4139 HD12 LEU B 115      -1.285   4.673  31.665  1.00 87.71           H  
ATOM   4140 HD13 LEU B 115      -1.063   3.548  30.301  1.00 87.71           H  
ATOM   4141  CD2 LEU B 115      -3.803   3.760  32.349  1.00 87.71           C  
ATOM   4142 HD21 LEU B 115      -3.500   2.907  32.957  1.00 87.71           H  
ATOM   4143 HD22 LEU B 115      -4.882   3.714  32.201  1.00 87.71           H  
ATOM   4144 HD23 LEU B 115      -3.543   4.685  32.863  1.00 87.71           H  
ATOM   4145  N   ALA B 116      -4.666   3.699  27.231  1.00 84.00           N  
ATOM   4146  H   ALA B 116      -5.177   4.570  27.239  1.00 84.00           H  
ATOM   4147  CA  ALA B 116      -5.158   2.622  26.371  1.00 84.00           C  
ATOM   4148  HA  ALA B 116      -4.982   1.665  26.862  1.00 84.00           H  
ATOM   4149  C   ALA B 116      -4.426   2.577  25.019  1.00 84.00           C  
ATOM   4150  CB  ALA B 116      -6.671   2.798  26.183  1.00 84.00           C  
ATOM   4151  HB1 ALA B 116      -7.062   1.958  25.609  1.00 84.00           H  
ATOM   4152  HB2 ALA B 116      -6.880   3.723  25.647  1.00 84.00           H  
ATOM   4153  HB3 ALA B 116      -7.165   2.825  27.154  1.00 84.00           H  
ATOM   4154  O   ALA B 116      -4.163   1.495  24.504  1.00 84.00           O  
ATOM   4155  N   MET B 117      -4.107   3.743  24.444  1.00 89.52           N  
ATOM   4156  H   MET B 117      -4.381   4.587  24.926  1.00 89.52           H  
ATOM   4157  CA  MET B 117      -3.461   3.886  23.138  1.00 89.52           C  
ATOM   4158  HA  MET B 117      -4.103   3.446  22.375  1.00 89.52           H  
ATOM   4159  C   MET B 117      -2.107   3.185  23.076  1.00 89.52           C  
ATOM   4160  CB  MET B 117      -3.229   5.368  22.806  1.00 89.52           C  
ATOM   4161  HB2 MET B 117      -2.868   5.886  23.695  1.00 89.52           H  
ATOM   4162  HB3 MET B 117      -2.453   5.430  22.043  1.00 89.52           H  
ATOM   4163  O   MET B 117      -1.202   3.488  23.860  1.00 89.52           O  
ATOM   4164  CG  MET B 117      -4.470   6.078  22.263  1.00 89.52           C  
ATOM   4165  HG2 MET B 117      -5.296   5.937  22.960  1.00 89.52           H  
ATOM   4166  HG3 MET B 117      -4.750   5.615  21.317  1.00 89.52           H  
ATOM   4167  SD  MET B 117      -4.245   7.863  22.000  1.00 89.52           S  
ATOM   4168  CE  MET B 117      -2.949   7.862  20.731  1.00 89.52           C  
ATOM   4169  HE1 MET B 117      -3.251   7.223  19.901  1.00 89.52           H  
ATOM   4170  HE2 MET B 117      -2.784   8.878  20.372  1.00 89.52           H  
ATOM   4171  HE3 MET B 117      -2.019   7.479  21.150  1.00 89.52           H  
ATOM   4172  N   ASP B 118      -1.933   2.372  22.038  1.00 92.51           N  
ATOM   4173  H   ASP B 118      -2.723   2.156  21.447  1.00 92.51           H  
ATOM   4174  CA  ASP B 118      -0.640   1.854  21.607  1.00 92.51           C  
ATOM   4175  HA  ASP B 118      -0.313   1.113  22.337  1.00 92.51           H  
ATOM   4176  C   ASP B 118       0.401   3.000  21.509  1.00 92.51           C  
ATOM   4177  CB  ASP B 118      -0.873   1.124  20.272  1.00 92.51           C  
ATOM   4178  HB2 ASP B 118      -1.588   0.319  20.441  1.00 92.51           H  
ATOM   4179  HB3 ASP B 118      -1.318   1.822  19.563  1.00 92.51           H  
ATOM   4180  O   ASP B 118       0.130   4.028  20.866  1.00 92.51           O  
ATOM   4181  CG  ASP B 118       0.373   0.522  19.625  1.00 92.51           C  
ATOM   4182  OD1 ASP B 118       1.496   0.818  20.080  1.00 92.51           O  
ATOM   4183  OD2 ASP B 118       0.212  -0.174  18.605  1.00 92.51           O  
ATOM   4184  N   PRO B 119       1.584   2.879  22.152  1.00 95.67           N  
ATOM   4185  CA  PRO B 119       2.660   3.866  22.039  1.00 95.67           C  
ATOM   4186  HA  PRO B 119       2.328   4.807  22.477  1.00 95.67           H  
ATOM   4187  C   PRO B 119       3.085   4.147  20.589  1.00 95.67           C  
ATOM   4188  CB  PRO B 119       3.818   3.315  22.880  1.00 95.67           C  
ATOM   4189  HB2 PRO B 119       3.751   3.716  23.891  1.00 95.67           H  
ATOM   4190  HB3 PRO B 119       4.792   3.546  22.449  1.00 95.67           H  
ATOM   4191  O   PRO B 119       3.534   5.257  20.306  1.00 95.67           O  
ATOM   4192  CG  PRO B 119       3.556   1.811  22.915  1.00 95.67           C  
ATOM   4193  HG2 PRO B 119       3.911   1.349  21.994  1.00 95.67           H  
ATOM   4194  HG3 PRO B 119       4.004   1.336  23.788  1.00 95.67           H  
ATOM   4195  CD  PRO B 119       2.036   1.746  22.952  1.00 95.67           C  
ATOM   4196  HD2 PRO B 119       1.714   0.788  22.546  1.00 95.67           H  
ATOM   4197  HD3 PRO B 119       1.680   1.857  23.976  1.00 95.67           H  
ATOM   4198  N   GLN B 120       2.872   3.226  19.644  1.00 97.34           N  
ATOM   4199  H   GLN B 120       2.483   2.334  19.914  1.00 97.34           H  
ATOM   4200  CA  GLN B 120       3.074   3.473  18.214  1.00 97.34           C  
ATOM   4201  HA  GLN B 120       4.117   3.749  18.058  1.00 97.34           H  
ATOM   4202  C   GLN B 120       2.206   4.638  17.701  1.00 97.34           C  
ATOM   4203  CB  GLN B 120       2.786   2.190  17.415  1.00 97.34           C  
ATOM   4204  HB2 GLN B 120       2.883   2.408  16.352  1.00 97.34           H  
ATOM   4205  HB3 GLN B 120       1.756   1.879  17.590  1.00 97.34           H  
ATOM   4206  O   GLN B 120       2.716   5.522  17.012  1.00 97.34           O  
ATOM   4207  CG  GLN B 120       3.743   1.038  17.766  1.00 97.34           C  
ATOM   4208  HG2 GLN B 120       4.772   1.374  17.637  1.00 97.34           H  
ATOM   4209  HG3 GLN B 120       3.613   0.740  18.806  1.00 97.34           H  
ATOM   4210  CD  GLN B 120       3.525  -0.186  16.891  1.00 97.34           C  
ATOM   4211  NE2 GLN B 120       2.392  -0.839  16.999  1.00 97.34           N  
ATOM   4212 HE21 GLN B 120       2.235  -1.680  16.462  1.00 97.34           H  
ATOM   4213 HE22 GLN B 120       1.691  -0.561  17.671  1.00 97.34           H  
ATOM   4214  OE1 GLN B 120       4.380  -0.545  16.093  1.00 97.34           O  
ATOM   4215  N   GLN B 121       0.925   4.713  18.095  1.00 97.05           N  
ATOM   4216  H   GLN B 121       0.581   4.015  18.738  1.00 97.05           H  
ATOM   4217  CA  GLN B 121       0.044   5.836  17.730  1.00 97.05           C  
ATOM   4218  HA  GLN B 121       0.084   5.975  16.650  1.00 97.05           H  
ATOM   4219  C   GLN B 121       0.500   7.154  18.382  1.00 97.05           C  
ATOM   4220  CB  GLN B 121      -1.419   5.561  18.133  1.00 97.05           C  
ATOM   4221  HB2 GLN B 121      -1.488   5.487  19.218  1.00 97.05           H  
ATOM   4222  HB3 GLN B 121      -2.003   6.425  17.818  1.00 97.05           H  
ATOM   4223  O   GLN B 121       0.413   8.219  17.768  1.00 97.05           O  
ATOM   4224  CG  GLN B 121      -2.057   4.301  17.516  1.00 97.05           C  
ATOM   4225  HG2 GLN B 121      -1.610   3.414  17.964  1.00 97.05           H  
ATOM   4226  HG3 GLN B 121      -1.844   4.274  16.447  1.00 97.05           H  
ATOM   4227  CD  GLN B 121      -3.579   4.239  17.708  1.00 97.05           C  
ATOM   4228  NE2 GLN B 121      -4.238   3.207  17.235  1.00 97.05           N  
ATOM   4229 HE21 GLN B 121      -3.766   2.437  16.782  1.00 97.05           H  
ATOM   4230 HE22 GLN B 121      -5.227   3.164  17.440  1.00 97.05           H  
ATOM   4231  OE1 GLN B 121      -4.220   5.136  18.248  1.00 97.05           O  
ATOM   4232  N   ARG B 122       1.002   7.090  19.623  1.00 97.70           N  
ATOM   4233  H   ARG B 122       1.067   6.175  20.045  1.00 97.70           H  
ATOM   4234  CA  ARG B 122       1.502   8.255  20.378  1.00 97.70           C  
ATOM   4235  HA  ARG B 122       0.764   9.056  20.341  1.00 97.70           H  
ATOM   4236  C   ARG B 122       2.769   8.843  19.747  1.00 97.70           C  
ATOM   4237  CB  ARG B 122       1.729   7.860  21.849  1.00 97.70           C  
ATOM   4238  HB2 ARG B 122       2.245   8.676  22.354  1.00 97.70           H  
ATOM   4239  HB3 ARG B 122       2.370   6.980  21.906  1.00 97.70           H  
ATOM   4240  O   ARG B 122       2.832  10.046  19.496  1.00 97.70           O  
ATOM   4241  CG  ARG B 122       0.403   7.585  22.578  1.00 97.70           C  
ATOM   4242  HG2 ARG B 122      -0.222   8.474  22.491  1.00 97.70           H  
ATOM   4243  HG3 ARG B 122      -0.116   6.750  22.107  1.00 97.70           H  
ATOM   4244  CD  ARG B 122       0.600   7.285  24.071  1.00 97.70           C  
ATOM   4245  HD2 ARG B 122      -0.232   7.729  24.618  1.00 97.70           H  
ATOM   4246  HD3 ARG B 122       1.519   7.759  24.415  1.00 97.70           H  
ATOM   4247  NE  ARG B 122       0.608   5.840  24.365  1.00 97.70           N  
ATOM   4248  HE  ARG B 122      -0.048   5.254  23.868  1.00 97.70           H  
ATOM   4249  NH1 ARG B 122       2.035   5.846  26.177  1.00 97.70           N  
ATOM   4250 HH11 ARG B 122       2.349   6.778  25.950  1.00 97.70           H  
ATOM   4251 HH12 ARG B 122       2.444   5.367  26.966  1.00 97.70           H  
ATOM   4252  NH2 ARG B 122       0.853   4.014  25.666  1.00 97.70           N  
ATOM   4253 HH21 ARG B 122       0.109   3.598  25.124  1.00 97.70           H  
ATOM   4254 HH22 ARG B 122       1.154   3.543  26.507  1.00 97.70           H  
ATOM   4255  CZ  ARG B 122       1.171   5.247  25.401  1.00 97.70           C  
ATOM   4256  N   LEU B 123       3.739   7.991  19.413  1.00 98.54           N  
ATOM   4257  H   LEU B 123       3.617   7.018  19.655  1.00 98.54           H  
ATOM   4258  CA  LEU B 123       4.983   8.393  18.754  1.00 98.54           C  
ATOM   4259  HA  LEU B 123       5.433   9.208  19.321  1.00 98.54           H  
ATOM   4260  C   LEU B 123       4.755   8.939  17.336  1.00 98.54           C  
ATOM   4261  CB  LEU B 123       5.953   7.200  18.722  1.00 98.54           C  
ATOM   4262  HB2 LEU B 123       6.777   7.444  18.052  1.00 98.54           H  
ATOM   4263  HB3 LEU B 123       5.431   6.342  18.298  1.00 98.54           H  
ATOM   4264  O   LEU B 123       5.437   9.885  16.945  1.00 98.54           O  
ATOM   4265  CG  LEU B 123       6.551   6.800  20.084  1.00 98.54           C  
ATOM   4266  HG  LEU B 123       5.756   6.538  20.782  1.00 98.54           H  
ATOM   4267  CD1 LEU B 123       7.447   5.582  19.873  1.00 98.54           C  
ATOM   4268 HD11 LEU B 123       7.807   5.217  20.835  1.00 98.54           H  
ATOM   4269 HD12 LEU B 123       6.869   4.793  19.393  1.00 98.54           H  
ATOM   4270 HD13 LEU B 123       8.294   5.838  19.235  1.00 98.54           H  
ATOM   4271  CD2 LEU B 123       7.408   7.908  20.706  1.00 98.54           C  
ATOM   4272 HD21 LEU B 123       7.895   7.526  21.604  1.00 98.54           H  
ATOM   4273 HD22 LEU B 123       6.773   8.743  21.000  1.00 98.54           H  
ATOM   4274 HD23 LEU B 123       8.160   8.242  19.991  1.00 98.54           H  
ATOM   4275  N   LEU B 124       3.791   8.398  16.578  1.00 98.58           N  
ATOM   4276  H   LEU B 124       3.299   7.586  16.923  1.00 98.58           H  
ATOM   4277  CA  LEU B 124       3.439   8.921  15.251  1.00 98.58           C  
ATOM   4278  HA  LEU B 124       4.345   8.969  14.647  1.00 98.58           H  
ATOM   4279  C   LEU B 124       2.889  10.353  15.303  1.00 98.58           C  
ATOM   4280  CB  LEU B 124       2.424   7.990  14.565  1.00 98.58           C  
ATOM   4281  HB2 LEU B 124       1.657   7.718  15.290  1.00 98.58           H  
ATOM   4282  HB3 LEU B 124       1.930   8.536  13.762  1.00 98.58           H  
ATOM   4283  O   LEU B 124       3.243  11.155  14.437  1.00 98.58           O  
ATOM   4284  CG  LEU B 124       3.032   6.712  13.962  1.00 98.58           C  
ATOM   4285  HG  LEU B 124       3.637   6.200  14.710  1.00 98.58           H  
ATOM   4286  CD1 LEU B 124       1.895   5.798  13.517  1.00 98.58           C  
ATOM   4287 HD11 LEU B 124       1.298   5.535  14.391  1.00 98.58           H  
ATOM   4288 HD12 LEU B 124       2.289   4.885  13.071  1.00 98.58           H  
ATOM   4289 HD13 LEU B 124       1.264   6.307  12.789  1.00 98.58           H  
ATOM   4290  CD2 LEU B 124       3.908   6.989  12.739  1.00 98.58           C  
ATOM   4291 HD21 LEU B 124       4.774   7.585  13.025  1.00 98.58           H  
ATOM   4292 HD22 LEU B 124       4.263   6.046  12.323  1.00 98.58           H  
ATOM   4293 HD23 LEU B 124       3.329   7.520  11.983  1.00 98.58           H  
ATOM   4294  N   LEU B 125       2.073  10.701  16.305  1.00 98.15           N  
ATOM   4295  H   LEU B 125       1.812   9.995  16.979  1.00 98.15           H  
ATOM   4296  CA  LEU B 125       1.551  12.065  16.473  1.00 98.15           C  
ATOM   4297  HA  LEU B 125       1.072  12.374  15.544  1.00 98.15           H  
ATOM   4298  C   LEU B 125       2.672  13.081  16.735  1.00 98.15           C  
ATOM   4299  CB  LEU B 125       0.518  12.096  17.617  1.00 98.15           C  
ATOM   4300  HB2 LEU B 125       0.371  13.131  17.926  1.00 98.15           H  
ATOM   4301  HB3 LEU B 125       0.930  11.560  18.472  1.00 98.15           H  
ATOM   4302  O   LEU B 125       2.750  14.102  16.049  1.00 98.15           O  
ATOM   4303  CG  LEU B 125      -0.858  11.503  17.268  1.00 98.15           C  
ATOM   4304  HG  LEU B 125      -0.743  10.499  16.861  1.00 98.15           H  
ATOM   4305  CD1 LEU B 125      -1.704  11.428  18.539  1.00 98.15           C  
ATOM   4306 HD11 LEU B 125      -1.225  10.753  19.249  1.00 98.15           H  
ATOM   4307 HD12 LEU B 125      -1.799  12.420  18.981  1.00 98.15           H  
ATOM   4308 HD13 LEU B 125      -2.696  11.046  18.297  1.00 98.15           H  
ATOM   4309  CD2 LEU B 125      -1.614  12.367  16.254  1.00 98.15           C  
ATOM   4310 HD21 LEU B 125      -1.091  12.362  15.298  1.00 98.15           H  
ATOM   4311 HD22 LEU B 125      -2.615  11.968  16.094  1.00 98.15           H  
ATOM   4312 HD23 LEU B 125      -1.694  13.391  16.621  1.00 98.15           H  
ATOM   4313  N   GLU B 126       3.566  12.789  17.683  1.00 98.59           N  
ATOM   4314  H   GLU B 126       3.448  11.940  18.217  1.00 98.59           H  
ATOM   4315  CA  GLU B 126       4.678  13.688  18.014  1.00 98.59           C  
ATOM   4316  HA  GLU B 126       4.287  14.699  18.133  1.00 98.59           H  
ATOM   4317  C   GLU B 126       5.704  13.780  16.877  1.00 98.59           C  
ATOM   4318  CB  GLU B 126       5.329  13.284  19.346  1.00 98.59           C  
ATOM   4319  HB2 GLU B 126       6.251  13.856  19.454  1.00 98.59           H  
ATOM   4320  HB3 GLU B 126       5.566  12.220  19.339  1.00 98.59           H  
ATOM   4321  O   GLU B 126       6.074  14.886  16.482  1.00 98.59           O  
ATOM   4322  CG  GLU B 126       4.405  13.621  20.529  1.00 98.59           C  
ATOM   4323  HG2 GLU B 126       3.480  13.056  20.422  1.00 98.59           H  
ATOM   4324  HG3 GLU B 126       4.171  14.684  20.470  1.00 98.59           H  
ATOM   4325  CD  GLU B 126       5.003  13.341  21.916  1.00 98.59           C  
ATOM   4326  OE1 GLU B 126       4.273  13.524  22.915  1.00 98.59           O  
ATOM   4327  OE2 GLU B 126       6.194  12.960  21.991  1.00 98.59           O  
ATOM   4328  N   ALA B 127       6.095  12.654  16.269  1.00 98.74           N  
ATOM   4329  H   ALA B 127       5.752  11.766  16.605  1.00 98.74           H  
ATOM   4330  CA  ALA B 127       7.004  12.664  15.122  1.00 98.74           C  
ATOM   4331  HA  ALA B 127       7.917  13.180  15.417  1.00 98.74           H  
ATOM   4332  C   ALA B 127       6.416  13.429  13.921  1.00 98.74           C  
ATOM   4333  CB  ALA B 127       7.363  11.220  14.754  1.00 98.74           C  
ATOM   4334  HB1 ALA B 127       6.467  10.677  14.455  1.00 98.74           H  
ATOM   4335  HB2 ALA B 127       8.075  11.217  13.928  1.00 98.74           H  
ATOM   4336  HB3 ALA B 127       7.813  10.723  15.613  1.00 98.74           H  
ATOM   4337  O   ALA B 127       7.142  14.170  13.260  1.00 98.74           O  
ATOM   4338  N   SER B 128       5.109  13.315  13.661  1.00 98.72           N  
ATOM   4339  H   SER B 128       4.554  12.688  14.225  1.00 98.72           H  
ATOM   4340  CA  SER B 128       4.441  14.076  12.593  1.00 98.72           C  
ATOM   4341  HA  SER B 128       4.975  13.912  11.657  1.00 98.72           H  
ATOM   4342  C   SER B 128       4.447  15.583  12.863  1.00 98.72           C  
ATOM   4343  CB  SER B 128       3.000  13.599  12.398  1.00 98.72           C  
ATOM   4344  HB2 SER B 128       2.438  13.715  13.325  1.00 98.72           H  
ATOM   4345  HB3 SER B 128       2.525  14.203  11.624  1.00 98.72           H  
ATOM   4346  O   SER B 128       4.727  16.363  11.951  1.00 98.72           O  
ATOM   4347  OG  SER B 128       2.992  12.242  12.004  1.00 98.72           O  
ATOM   4348  HG  SER B 128       3.080  11.720  12.804  1.00 98.72           H  
ATOM   4349  N   TRP B 129       4.208  16.005  14.113  1.00 98.48           N  
ATOM   4350  H   TRP B 129       4.005  15.322  14.828  1.00 98.48           H  
ATOM   4351  CA  TRP B 129       4.277  17.421  14.494  1.00 98.48           C  
ATOM   4352  HA  TRP B 129       3.631  17.997  13.832  1.00 98.48           H  
ATOM   4353  C   TRP B 129       5.693  17.976  14.320  1.00 98.48           C  
ATOM   4354  CB  TRP B 129       3.794  17.621  15.940  1.00 98.48           C  
ATOM   4355  HB2 TRP B 129       2.823  17.143  16.072  1.00 98.48           H  
ATOM   4356  HB3 TRP B 129       4.487  17.137  16.628  1.00 98.48           H  
ATOM   4357  O   TRP B 129       5.896  18.991  13.652  1.00 98.48           O  
ATOM   4358  CG  TRP B 129       3.658  19.063  16.323  1.00 98.48           C  
ATOM   4359  CD1 TRP B 129       4.676  19.879  16.678  1.00 98.48           C  
ATOM   4360  HD1 TRP B 129       5.712  19.583  16.748  1.00 98.48           H  
ATOM   4361  CD2 TRP B 129       2.461  19.903  16.320  1.00 98.48           C  
ATOM   4362  CE2 TRP B 129       2.848  21.236  16.650  1.00 98.48           C  
ATOM   4363  CE3 TRP B 129       1.089  19.680  16.058  1.00 98.48           C  
ATOM   4364  HE3 TRP B 129       0.756  18.684  15.808  1.00 98.48           H  
ATOM   4365  NE1 TRP B 129       4.207  21.164  16.857  1.00 98.48           N  
ATOM   4366  HE1 TRP B 129       4.817  21.954  17.014  1.00 98.48           H  
ATOM   4367  CH2 TRP B 129       0.572  22.035  16.461  1.00 98.48           C  
ATOM   4368  HH2 TRP B 129      -0.152  22.834  16.524  1.00 98.48           H  
ATOM   4369  CZ2 TRP B 129       1.930  22.294  16.706  1.00 98.48           C  
ATOM   4370  HZ2 TRP B 129       2.276  23.287  16.952  1.00 98.48           H  
ATOM   4371  CZ3 TRP B 129       0.154  20.731  16.135  1.00 98.48           C  
ATOM   4372  HZ3 TRP B 129      -0.888  20.534  15.935  1.00 98.48           H  
ATOM   4373  N   GLU B 130       6.690  17.283  14.878  1.00 98.60           N  
ATOM   4374  H   GLU B 130       6.464  16.454  15.408  1.00 98.60           H  
ATOM   4375  CA  GLU B 130       8.087  17.700  14.785  1.00 98.60           C  
ATOM   4376  HA  GLU B 130       8.190  18.707  15.189  1.00 98.60           H  
ATOM   4377  C   GLU B 130       8.606  17.722  13.335  1.00 98.60           C  
ATOM   4378  CB  GLU B 130       8.986  16.750  15.583  1.00 98.60           C  
ATOM   4379  HB2 GLU B 130      10.001  17.085  15.369  1.00 98.60           H  
ATOM   4380  HB3 GLU B 130       8.861  15.739  15.195  1.00 98.60           H  
ATOM   4381  O   GLU B 130       9.441  18.564  12.998  1.00 98.60           O  
ATOM   4382  CG  GLU B 130       8.858  16.716  17.115  1.00 98.60           C  
ATOM   4383  HG2 GLU B 130       9.097  17.704  17.508  1.00 98.60           H  
ATOM   4384  HG3 GLU B 130       7.833  16.478  17.399  1.00 98.60           H  
ATOM   4385  CD  GLU B 130       9.833  15.678  17.716  1.00 98.60           C  
ATOM   4386  OE1 GLU B 130       9.531  15.092  18.780  1.00 98.60           O  
ATOM   4387  OE2 GLU B 130      10.920  15.477  17.115  1.00 98.60           O  
ATOM   4388  N   ALA B 131       8.144  16.812  12.467  1.00 98.78           N  
ATOM   4389  H   ALA B 131       7.498  16.110  12.799  1.00 98.78           H  
ATOM   4390  CA  ALA B 131       8.567  16.753  11.067  1.00 98.78           C  
ATOM   4391  HA  ALA B 131       9.657  16.755  11.035  1.00 98.78           H  
ATOM   4392  C   ALA B 131       8.084  17.978  10.275  1.00 98.78           C  
ATOM   4393  CB  ALA B 131       8.073  15.441  10.444  1.00 98.78           C  
ATOM   4394  HB1 ALA B 131       8.439  14.588  11.015  1.00 98.78           H  
ATOM   4395  HB2 ALA B 131       6.983  15.417  10.431  1.00 98.78           H  
ATOM   4396  HB3 ALA B 131       8.449  15.351   9.425  1.00 98.78           H  
ATOM   4397  O   ALA B 131       8.858  18.548   9.503  1.00 98.78           O  
ATOM   4398  N   LEU B 132       6.842  18.418  10.511  1.00 98.55           N  
ATOM   4399  H   LEU B 132       6.273  17.898  11.164  1.00 98.55           H  
ATOM   4400  CA  LEU B 132       6.268  19.630   9.918  1.00 98.55           C  
ATOM   4401  HA  LEU B 132       6.445  19.621   8.842  1.00 98.55           H  
ATOM   4402  C   LEU B 132       6.948  20.897  10.459  1.00 98.55           C  
ATOM   4403  CB  LEU B 132       4.751  19.633  10.177  1.00 98.55           C  
ATOM   4404  HB2 LEU B 132       4.344  20.612   9.923  1.00 98.55           H  
ATOM   4405  HB3 LEU B 132       4.590  19.464  11.241  1.00 98.55           H  
ATOM   4406  O   LEU B 132       7.384  21.740   9.675  1.00 98.55           O  
ATOM   4407  CG  LEU B 132       3.990  18.556   9.383  1.00 98.55           C  
ATOM   4408  HG  LEU B 132       4.508  17.601   9.469  1.00 98.55           H  
ATOM   4409  CD1 LEU B 132       2.582  18.382   9.946  1.00 98.55           C  
ATOM   4410 HD11 LEU B 132       2.082  17.582   9.400  1.00 98.55           H  
ATOM   4411 HD12 LEU B 132       2.643  18.094  10.996  1.00 98.55           H  
ATOM   4412 HD13 LEU B 132       2.016  19.307   9.846  1.00 98.55           H  
ATOM   4413  CD2 LEU B 132       3.863  18.913   7.899  1.00 98.55           C  
ATOM   4414 HD21 LEU B 132       3.298  18.138   7.381  1.00 98.55           H  
ATOM   4415 HD22 LEU B 132       4.849  18.982   7.440  1.00 98.55           H  
ATOM   4416 HD23 LEU B 132       3.347  19.867   7.784  1.00 98.55           H  
ATOM   4417  N   GLU B 133       7.174  20.989  11.774  1.00 97.63           N  
ATOM   4418  H   GLU B 133       6.780  20.289  12.387  1.00 97.63           H  
ATOM   4419  CA  GLU B 133       7.937  22.103  12.355  1.00 97.63           C  
ATOM   4420  HA  GLU B 133       7.432  23.036  12.105  1.00 97.63           H  
ATOM   4421  C   GLU B 133       9.370  22.199  11.796  1.00 97.63           C  
ATOM   4422  CB  GLU B 133       8.022  21.971  13.884  1.00 97.63           C  
ATOM   4423  HB2 GLU B 133       8.204  20.934  14.165  1.00 97.63           H  
ATOM   4424  HB3 GLU B 133       8.886  22.554  14.203  1.00 97.63           H  
ATOM   4425  O   GLU B 133       9.893  23.305  11.608  1.00 97.63           O  
ATOM   4426  CG  GLU B 133       6.782  22.503  14.620  1.00 97.63           C  
ATOM   4427  HG2 GLU B 133       5.978  21.772  14.537  1.00 97.63           H  
ATOM   4428  HG3 GLU B 133       6.455  23.419  14.129  1.00 97.63           H  
ATOM   4429  CD  GLU B 133       7.050  22.833  16.103  1.00 97.63           C  
ATOM   4430  OE1 GLU B 133       6.082  23.255  16.777  1.00 97.63           O  
ATOM   4431  OE2 GLU B 133       8.219  22.766  16.556  1.00 97.63           O  
ATOM   4432  N   ARG B 134      10.019  21.061  11.511  1.00 97.83           N  
ATOM   4433  H   ARG B 134       9.557  20.193  11.743  1.00 97.83           H  
ATOM   4434  CA  ARG B 134      11.353  21.001  10.883  1.00 97.83           C  
ATOM   4435  HA  ARG B 134      11.971  21.798  11.297  1.00 97.83           H  
ATOM   4436  C   ARG B 134      11.336  21.277   9.373  1.00 97.83           C  
ATOM   4437  CB  ARG B 134      12.028  19.658  11.211  1.00 97.83           C  
ATOM   4438  HB2 ARG B 134      12.894  19.525  10.561  1.00 97.83           H  
ATOM   4439  HB3 ARG B 134      11.327  18.850  11.002  1.00 97.83           H  
ATOM   4440  O   ARG B 134      12.381  21.646   8.847  1.00 97.83           O  
ATOM   4441  CG  ARG B 134      12.513  19.575  12.673  1.00 97.83           C  
ATOM   4442  HG2 ARG B 134      11.702  19.846  13.350  1.00 97.83           H  
ATOM   4443  HG3 ARG B 134      13.345  20.263  12.823  1.00 97.83           H  
ATOM   4444  CD  ARG B 134      12.962  18.141  12.978  1.00 97.83           C  
ATOM   4445  HD2 ARG B 134      12.107  17.506  12.744  1.00 97.83           H  
ATOM   4446  HD3 ARG B 134      13.787  17.870  12.319  1.00 97.83           H  
ATOM   4447  NE  ARG B 134      13.362  17.927  14.389  1.00 97.83           N  
ATOM   4448  HE  ARG B 134      14.009  18.589  14.792  1.00 97.83           H  
ATOM   4449  NH1 ARG B 134      12.148  16.005  14.745  1.00 97.83           N  
ATOM   4450 HH11 ARG B 134      11.656  15.506  15.473  1.00 97.83           H  
ATOM   4451 HH12 ARG B 134      11.792  16.041  13.801  1.00 97.83           H  
ATOM   4452  NH2 ARG B 134      13.191  16.895  16.439  1.00 97.83           N  
ATOM   4453 HH21 ARG B 134      12.663  16.220  16.974  1.00 97.83           H  
ATOM   4454 HH22 ARG B 134      13.787  17.562  16.908  1.00 97.83           H  
ATOM   4455  CZ  ARG B 134      12.912  16.959  15.174  1.00 97.83           C  
ATOM   4456  N   ALA B 135      10.182  21.182   8.705  1.00 97.24           N  
ATOM   4457  H   ALA B 135       9.374  20.821   9.191  1.00 97.24           H  
ATOM   4458  CA  ALA B 135       9.979  21.692   7.342  1.00 97.24           C  
ATOM   4459  HA  ALA B 135      10.868  21.473   6.751  1.00 97.24           H  
ATOM   4460  C   ALA B 135       9.781  23.221   7.284  1.00 97.24           C  
ATOM   4461  CB  ALA B 135       8.783  20.969   6.702  1.00 97.24           C  
ATOM   4462  HB1 ALA B 135       8.917  19.888   6.737  1.00 97.24           H  
ATOM   4463  HB2 ALA B 135       8.692  21.277   5.660  1.00 97.24           H  
ATOM   4464  HB3 ALA B 135       7.861  21.229   7.221  1.00 97.24           H  
ATOM   4465  O   ALA B 135       9.782  23.799   6.201  1.00 97.24           O  
ATOM   4466  N   GLY B 136       9.597  23.882   8.435  1.00 96.74           N  
ATOM   4467  H   GLY B 136       9.599  23.348   9.292  1.00 96.74           H  
ATOM   4468  CA  GLY B 136       9.198  25.293   8.502  1.00 96.74           C  
ATOM   4469  HA2 GLY B 136       9.526  25.703   9.457  1.00 96.74           H  
ATOM   4470  HA3 GLY B 136       9.682  25.852   7.701  1.00 96.74           H  
ATOM   4471  C   GLY B 136       7.684  25.510   8.385  1.00 96.74           C  
ATOM   4472  O   GLY B 136       7.242  26.637   8.182  1.00 96.74           O  
ATOM   4473  N   ILE B 137       6.884  24.453   8.531  1.00 96.50           N  
ATOM   4474  H   ILE B 137       7.292  23.560   8.768  1.00 96.50           H  
ATOM   4475  CA  ILE B 137       5.429  24.490   8.373  1.00 96.50           C  
ATOM   4476  HA  ILE B 137       5.156  25.378   7.803  1.00 96.50           H  
ATOM   4477  C   ILE B 137       4.774  24.588   9.753  1.00 96.50           C  
ATOM   4478  CB  ILE B 137       4.955  23.259   7.564  1.00 96.50           C  
ATOM   4479  HB  ILE B 137       5.249  22.358   8.103  1.00 96.50           H  
ATOM   4480  O   ILE B 137       5.044  23.775  10.634  1.00 96.50           O  
ATOM   4481  CG1 ILE B 137       5.634  23.237   6.170  1.00 96.50           C  
ATOM   4482 HG12 ILE B 137       6.716  23.314   6.280  1.00 96.50           H  
ATOM   4483 HG13 ILE B 137       5.299  24.097   5.589  1.00 96.50           H  
ATOM   4484  CG2 ILE B 137       3.420  23.249   7.424  1.00 96.50           C  
ATOM   4485 HG21 ILE B 137       3.083  24.137   6.890  1.00 96.50           H  
ATOM   4486 HG22 ILE B 137       3.092  22.362   6.882  1.00 96.50           H  
ATOM   4487 HG23 ILE B 137       2.946  23.216   8.405  1.00 96.50           H  
ATOM   4488  CD1 ILE B 137       5.369  21.960   5.370  1.00 96.50           C  
ATOM   4489 HD11 ILE B 137       4.326  21.929   5.056  1.00 96.50           H  
ATOM   4490 HD12 ILE B 137       5.598  21.083   5.975  1.00 96.50           H  
ATOM   4491 HD13 ILE B 137       6.001  21.952   4.481  1.00 96.50           H  
ATOM   4492  N   ASP B 138       3.873  25.558   9.925  1.00 95.99           N  
ATOM   4493  H   ASP B 138       3.702  26.183   9.150  1.00 95.99           H  
ATOM   4494  CA  ASP B 138       2.934  25.596  11.051  1.00 95.99           C  
ATOM   4495  HA  ASP B 138       3.485  25.476  11.984  1.00 95.99           H  
ATOM   4496  C   ASP B 138       1.908  24.458  10.877  1.00 95.99           C  
ATOM   4497  CB  ASP B 138       2.254  26.975  11.092  1.00 95.99           C  
ATOM   4498  HB2 ASP B 138       3.018  27.730  11.279  1.00 95.99           H  
ATOM   4499  HB3 ASP B 138       1.825  27.174  10.110  1.00 95.99           H  
ATOM   4500  O   ASP B 138       1.075  24.537   9.964  1.00 95.99           O  
ATOM   4501  CG  ASP B 138       1.141  27.139  12.138  1.00 95.99           C  
ATOM   4502  OD1 ASP B 138       0.704  26.143  12.767  1.00 95.99           O  
ATOM   4503  OD2 ASP B 138       0.698  28.298  12.290  1.00 95.99           O  
ATOM   4504  N   PRO B 139       1.914  23.413  11.729  1.00 95.63           N  
ATOM   4505  CA  PRO B 139       1.058  22.247  11.521  1.00 95.63           C  
ATOM   4506  HA  PRO B 139       1.255  21.848  10.526  1.00 95.63           H  
ATOM   4507  C   PRO B 139      -0.438  22.562  11.633  1.00 95.63           C  
ATOM   4508  CB  PRO B 139       1.499  21.217  12.567  1.00 95.63           C  
ATOM   4509  HB2 PRO B 139       1.494  20.209  12.151  1.00 95.63           H  
ATOM   4510  HB3 PRO B 139       0.857  21.275  13.445  1.00 95.63           H  
ATOM   4511  O   PRO B 139      -1.260  21.798  11.136  1.00 95.63           O  
ATOM   4512  CG  PRO B 139       2.912  21.656  12.944  1.00 95.63           C  
ATOM   4513  HG2 PRO B 139       3.203  21.319  13.939  1.00 95.63           H  
ATOM   4514  HG3 PRO B 139       3.627  21.307  12.198  1.00 95.63           H  
ATOM   4515  CD  PRO B 139       2.804  23.171  12.858  1.00 95.63           C  
ATOM   4516  HD2 PRO B 139       3.799  23.594  12.726  1.00 95.63           H  
ATOM   4517  HD3 PRO B 139       2.347  23.564  13.767  1.00 95.63           H  
ATOM   4518  N   THR B 140      -0.810  23.692  12.250  1.00 92.23           N  
ATOM   4519  H   THR B 140      -0.091  24.327  12.566  1.00 92.23           H  
ATOM   4520  CA  THR B 140      -2.212  24.119  12.371  1.00 92.23           C  
ATOM   4521  HA  THR B 140      -2.823  23.228  12.520  1.00 92.23           H  
ATOM   4522  C   THR B 140      -2.751  24.788  11.107  1.00 92.23           C  
ATOM   4523  CB  THR B 140      -2.444  25.025  13.591  1.00 92.23           C  
ATOM   4524  HB  THR B 140      -3.518  25.189  13.681  1.00 92.23           H  
ATOM   4525  O   THR B 140      -3.965  24.792  10.902  1.00 92.23           O  
ATOM   4526  CG2 THR B 140      -1.969  24.385  14.894  1.00 92.23           C  
ATOM   4527 HG21 THR B 140      -0.889  24.242  14.860  1.00 92.23           H  
ATOM   4528 HG22 THR B 140      -2.221  25.036  15.731  1.00 92.23           H  
ATOM   4529 HG23 THR B 140      -2.457  23.420  15.029  1.00 92.23           H  
ATOM   4530  OG1 THR B 140      -1.830  26.289  13.487  1.00 92.23           O  
ATOM   4531  HG1 THR B 140      -0.902  26.199  13.256  1.00 92.23           H  
ATOM   4532  N   LYS B 141      -1.875  25.302  10.228  1.00 92.56           N  
ATOM   4533  H   LYS B 141      -0.892  25.231  10.448  1.00 92.56           H  
ATOM   4534  CA  LYS B 141      -2.258  25.924   8.946  1.00 92.56           C  
ATOM   4535  HA  LYS B 141      -3.230  26.403   9.063  1.00 92.56           H  
ATOM   4536  C   LYS B 141      -2.452  24.919   7.810  1.00 92.56           C  
ATOM   4537  CB  LYS B 141      -1.241  27.003   8.547  1.00 92.56           C  
ATOM   4538  HB2 LYS B 141      -1.438  27.318   7.523  1.00 92.56           H  
ATOM   4539  HB3 LYS B 141      -0.236  26.582   8.589  1.00 92.56           H  
ATOM   4540  O   LYS B 141      -3.161  25.236   6.866  1.00 92.56           O  
ATOM   4541  CG  LYS B 141      -1.339  28.234   9.459  1.00 92.56           C  
ATOM   4542  HG2 LYS B 141      -1.192  27.922  10.493  1.00 92.56           H  
ATOM   4543  HG3 LYS B 141      -2.329  28.680   9.368  1.00 92.56           H  
ATOM   4544  CD  LYS B 141      -0.276  29.274   9.087  1.00 92.56           C  
ATOM   4545  HD2 LYS B 141       0.691  28.774   9.025  1.00 92.56           H  
ATOM   4546  HD3 LYS B 141      -0.505  29.711   8.114  1.00 92.56           H  
ATOM   4547  CE  LYS B 141      -0.211  30.368  10.158  1.00 92.56           C  
ATOM   4548  HE2 LYS B 141      -1.015  31.086   9.994  1.00 92.56           H  
ATOM   4549  HE3 LYS B 141      -0.373  29.897  11.127  1.00 92.56           H  
ATOM   4550  NZ  LYS B 141       1.117  31.029  10.172  1.00 92.56           N  
ATOM   4551  HZ1 LYS B 141       1.337  31.458   9.285  1.00 92.56           H  
ATOM   4552  HZ2 LYS B 141       1.825  30.337  10.372  1.00 92.56           H  
ATOM   4553  HZ3 LYS B 141       1.176  31.710  10.915  1.00 92.56           H  
ATOM   4554  N   ALA B 142      -1.898  23.712   7.928  1.00 92.48           N  
ATOM   4555  H   ALA B 142      -1.299  23.543   8.724  1.00 92.48           H  
ATOM   4556  CA  ALA B 142      -2.133  22.599   6.999  1.00 92.48           C  
ATOM   4557  HA  ALA B 142      -2.182  22.997   5.985  1.00 92.48           H  
ATOM   4558  C   ALA B 142      -3.481  21.869   7.241  1.00 92.48           C  
ATOM   4559  CB  ALA B 142      -0.916  21.669   7.077  1.00 92.48           C  
ATOM   4560  HB1 ALA B 142      -0.019  22.212   6.779  1.00 92.48           H  
ATOM   4561  HB2 ALA B 142      -0.790  21.303   8.096  1.00 92.48           H  
ATOM   4562  HB3 ALA B 142      -1.055  20.827   6.398  1.00 92.48           H  
ATOM   4563  O   ALA B 142      -3.778  20.852   6.614  1.00 92.48           O  
ATOM   4564  N   ARG B 143      -4.316  22.369   8.162  1.00 91.68           N  
ATOM   4565  H   ARG B 143      -4.040  23.222   8.627  1.00 91.68           H  
ATOM   4566  CA  ARG B 143      -5.660  21.847   8.436  1.00 91.68           C  
ATOM   4567  HA  ARG B 143      -5.596  20.766   8.564  1.00 91.68           H  
ATOM   4568  C   ARG B 143      -6.597  22.145   7.261  1.00 91.68           C  
ATOM   4569  CB  ARG B 143      -6.160  22.475   9.743  1.00 91.68           C  
ATOM   4570  HB2 ARG B 143      -5.440  22.253  10.531  1.00 91.68           H  
ATOM   4571  HB3 ARG B 143      -6.213  23.557   9.623  1.00 91.68           H  
ATOM   4572  O   ARG B 143      -6.838  23.306   6.943  1.00 91.68           O  
ATOM   4573  CG  ARG B 143      -7.535  21.945  10.166  1.00 91.68           C  
ATOM   4574  HG2 ARG B 143      -7.474  20.866  10.312  1.00 91.68           H  
ATOM   4575  HG3 ARG B 143      -8.277  22.164   9.399  1.00 91.68           H  
ATOM   4576  CD  ARG B 143      -7.952  22.613  11.477  1.00 91.68           C  
ATOM   4577  HD2 ARG B 143      -8.042  23.686  11.303  1.00 91.68           H  
ATOM   4578  HD3 ARG B 143      -7.161  22.466  12.212  1.00 91.68           H  
ATOM   4579  NE  ARG B 143      -9.245  22.097  11.974  1.00 91.68           N  
ATOM   4580  HE  ARG B 143     -10.056  22.321  11.414  1.00 91.68           H  
ATOM   4581  NH1 ARG B 143      -8.478  20.992  13.840  1.00 91.68           N  
ATOM   4582 HH11 ARG B 143      -8.650  20.352  14.602  1.00 91.68           H  
ATOM   4583 HH12 ARG B 143      -7.534  21.099  13.496  1.00 91.68           H  
ATOM   4584  NH2 ARG B 143     -10.670  21.101  13.444  1.00 91.68           N  
ATOM   4585 HH21 ARG B 143     -10.821  20.505  14.245  1.00 91.68           H  
ATOM   4586 HH22 ARG B 143     -11.448  21.297  12.831  1.00 91.68           H  
ATOM   4587  CZ  ARG B 143      -9.455  21.405  13.081  1.00 91.68           C  
ATOM   4588  N   GLY B 144      -7.175  21.103   6.672  1.00 93.25           N  
ATOM   4589  H   GLY B 144      -6.965  20.181   7.027  1.00 93.25           H  
ATOM   4590  CA  GLY B 144      -8.009  21.177   5.470  1.00 93.25           C  
ATOM   4591  HA2 GLY B 144      -8.494  22.152   5.416  1.00 93.25           H  
ATOM   4592  HA3 GLY B 144      -8.786  20.415   5.532  1.00 93.25           H  
ATOM   4593  C   GLY B 144      -7.246  20.965   4.157  1.00 93.25           C  
ATOM   4594  O   GLY B 144      -7.883  20.873   3.112  1.00 93.25           O  
ATOM   4595  N   ASP B 145      -5.912  20.850   4.184  1.00 94.68           N  
ATOM   4596  H   ASP B 145      -5.420  20.918   5.063  1.00 94.68           H  
ATOM   4597  CA  ASP B 145      -5.135  20.493   2.993  1.00 94.68           C  
ATOM   4598  HA  ASP B 145      -5.562  21.018   2.139  1.00 94.68           H  
ATOM   4599  C   ASP B 145      -5.223  18.990   2.682  1.00 94.68           C  
ATOM   4600  CB  ASP B 145      -3.656  20.915   3.125  1.00 94.68           C  
ATOM   4601  HB2 ASP B 145      -3.055  20.256   2.498  1.00 94.68           H  
ATOM   4602  HB3 ASP B 145      -3.316  20.769   4.150  1.00 94.68           H  
ATOM   4603  O   ASP B 145      -5.338  18.135   3.568  1.00 94.68           O  
ATOM   4604  CG  ASP B 145      -3.339  22.340   2.661  1.00 94.68           C  
ATOM   4605  OD1 ASP B 145      -3.987  22.794   1.691  1.00 94.68           O  
ATOM   4606  OD2 ASP B 145      -2.344  22.901   3.170  1.00 94.68           O  
ATOM   4607  N   ALA B 146      -5.061  18.657   1.399  1.00 97.56           N  
ATOM   4608  H   ALA B 146      -4.986  19.411   0.732  1.00 97.56           H  
ATOM   4609  CA  ALA B 146      -4.900  17.291   0.901  1.00 97.56           C  
ATOM   4610  HA  ALA B 146      -5.622  16.658   1.418  1.00 97.56           H  
ATOM   4611  C   ALA B 146      -3.498  16.721   1.218  1.00 97.56           C  
ATOM   4612  CB  ALA B 146      -5.257  17.264  -0.592  1.00 97.56           C  
ATOM   4613  HB1 ALA B 146      -4.563  17.890  -1.153  1.00 97.56           H  
ATOM   4614  HB2 ALA B 146      -5.195  16.242  -0.965  1.00 97.56           H  
ATOM   4615  HB3 ALA B 146      -6.275  17.628  -0.735  1.00 97.56           H  
ATOM   4616  O   ALA B 146      -2.738  16.346   0.323  1.00 97.56           O  
ATOM   4617  N   VAL B 147      -3.137  16.681   2.503  1.00 98.60           N  
ATOM   4618  H   VAL B 147      -3.788  17.050   3.182  1.00 98.60           H  
ATOM   4619  CA  VAL B 147      -1.936  15.995   2.995  1.00 98.60           C  
ATOM   4620  HA  VAL B 147      -1.150  16.108   2.248  1.00 98.60           H  
ATOM   4621  C   VAL B 147      -2.250  14.507   3.162  1.00 98.60           C  
ATOM   4622  CB  VAL B 147      -1.408  16.611   4.306  1.00 98.60           C  
ATOM   4623  HB  VAL B 147      -2.169  16.506   5.079  1.00 98.60           H  
ATOM   4624  O   VAL B 147      -3.167  14.148   3.897  1.00 98.60           O  
ATOM   4625  CG1 VAL B 147      -0.128  15.915   4.790  1.00 98.60           C  
ATOM   4626 HG11 VAL B 147       0.642  15.953   4.020  1.00 98.60           H  
ATOM   4627 HG12 VAL B 147      -0.341  14.876   5.041  1.00 98.60           H  
ATOM   4628 HG13 VAL B 147       0.236  16.405   5.694  1.00 98.60           H  
ATOM   4629  CG2 VAL B 147      -1.108  18.106   4.146  1.00 98.60           C  
ATOM   4630 HG21 VAL B 147      -2.035  18.647   3.956  1.00 98.60           H  
ATOM   4631 HG22 VAL B 147      -0.677  18.499   5.068  1.00 98.60           H  
ATOM   4632 HG23 VAL B 147      -0.417  18.270   3.319  1.00 98.60           H  
ATOM   4633  N   GLY B 148      -1.509  13.637   2.476  1.00 98.81           N  
ATOM   4634  H   GLY B 148      -0.782  14.003   1.878  1.00 98.81           H  
ATOM   4635  CA  GLY B 148      -1.599  12.185   2.674  1.00 98.81           C  
ATOM   4636  HA2 GLY B 148      -1.235  11.667   1.786  1.00 98.81           H  
ATOM   4637  HA3 GLY B 148      -2.640  11.900   2.824  1.00 98.81           H  
ATOM   4638  C   GLY B 148      -0.782  11.714   3.882  1.00 98.81           C  
ATOM   4639  O   GLY B 148       0.225  12.332   4.227  1.00 98.81           O  
ATOM   4640  N   VAL B 149      -1.177  10.604   4.503  1.00 98.92           N  
ATOM   4641  H   VAL B 149      -2.002  10.136   4.155  1.00 98.92           H  
ATOM   4642  CA  VAL B 149      -0.459   9.974   5.623  1.00 98.92           C  
ATOM   4643  HA  VAL B 149       0.527  10.428   5.720  1.00 98.92           H  
ATOM   4644  C   VAL B 149      -0.262   8.489   5.327  1.00 98.92           C  
ATOM   4645  CB  VAL B 149      -1.188  10.182   6.967  1.00 98.92           C  
ATOM   4646  HB  VAL B 149      -2.175   9.719   6.924  1.00 98.92           H  
ATOM   4647  O   VAL B 149      -1.214   7.713   5.350  1.00 98.92           O  
ATOM   4648  CG1 VAL B 149      -0.396   9.547   8.120  1.00 98.92           C  
ATOM   4649 HG11 VAL B 149      -0.279   8.475   7.963  1.00 98.92           H  
ATOM   4650 HG12 VAL B 149       0.587  10.009   8.204  1.00 98.92           H  
ATOM   4651 HG13 VAL B 149      -0.940   9.684   9.055  1.00 98.92           H  
ATOM   4652  CG2 VAL B 149      -1.362  11.671   7.295  1.00 98.92           C  
ATOM   4653 HG21 VAL B 149      -1.837  11.779   8.270  1.00 98.92           H  
ATOM   4654 HG22 VAL B 149      -2.005  12.144   6.552  1.00 98.92           H  
ATOM   4655 HG23 VAL B 149      -0.395  12.172   7.300  1.00 98.92           H  
ATOM   4656  N   PHE B 150       0.981   8.088   5.069  1.00 98.89           N  
ATOM   4657  H   PHE B 150       1.716   8.780   5.087  1.00 98.89           H  
ATOM   4658  CA  PHE B 150       1.351   6.713   4.732  1.00 98.89           C  
ATOM   4659  HA  PHE B 150       0.459   6.086   4.705  1.00 98.89           H  
ATOM   4660  C   PHE B 150       2.282   6.158   5.815  1.00 98.89           C  
ATOM   4661  CB  PHE B 150       1.971   6.679   3.326  1.00 98.89           C  
ATOM   4662  HB2 PHE B 150       2.858   7.312   3.310  1.00 98.89           H  
ATOM   4663  HB3 PHE B 150       2.292   5.659   3.114  1.00 98.89           H  
ATOM   4664  O   PHE B 150       3.424   6.605   5.957  1.00 98.89           O  
ATOM   4665  CG  PHE B 150       1.027   7.121   2.219  1.00 98.89           C  
ATOM   4666  CD1 PHE B 150       0.271   6.166   1.510  1.00 98.89           C  
ATOM   4667  HD1 PHE B 150       0.360   5.118   1.752  1.00 98.89           H  
ATOM   4668  CD2 PHE B 150       0.890   8.488   1.904  1.00 98.89           C  
ATOM   4669  HD2 PHE B 150       1.457   9.225   2.452  1.00 98.89           H  
ATOM   4670  CE1 PHE B 150      -0.610   6.575   0.493  1.00 98.89           C  
ATOM   4671  HE1 PHE B 150      -1.194   5.844  -0.046  1.00 98.89           H  
ATOM   4672  CE2 PHE B 150       0.009   8.896   0.886  1.00 98.89           C  
ATOM   4673  HE2 PHE B 150      -0.098   9.944   0.648  1.00 98.89           H  
ATOM   4674  CZ  PHE B 150      -0.742   7.940   0.180  1.00 98.89           C  
ATOM   4675  HZ  PHE B 150      -1.426   8.251  -0.596  1.00 98.89           H  
ATOM   4676  N   SER B 151       1.794   5.202   6.607  1.00 98.76           N  
ATOM   4677  H   SER B 151       0.856   4.869   6.439  1.00 98.76           H  
ATOM   4678  CA  SER B 151       2.484   4.732   7.817  1.00 98.76           C  
ATOM   4679  HA  SER B 151       3.455   5.221   7.899  1.00 98.76           H  
ATOM   4680  C   SER B 151       2.740   3.229   7.785  1.00 98.76           C  
ATOM   4681  CB  SER B 151       1.690   5.113   9.073  1.00 98.76           C  
ATOM   4682  HB2 SER B 151       2.245   4.801   9.958  1.00 98.76           H  
ATOM   4683  HB3 SER B 151       0.726   4.605   9.070  1.00 98.76           H  
ATOM   4684  O   SER B 151       1.812   2.425   7.807  1.00 98.76           O  
ATOM   4685  OG  SER B 151       1.482   6.515   9.125  1.00 98.76           O  
ATOM   4686  HG  SER B 151       2.278   6.960   8.823  1.00 98.76           H  
ATOM   4687  N   GLY B 152       4.015   2.843   7.775  1.00 98.73           N  
ATOM   4688  H   GLY B 152       4.733   3.547   7.678  1.00 98.73           H  
ATOM   4689  CA  GLY B 152       4.433   1.463   7.981  1.00 98.73           C  
ATOM   4690  HA2 GLY B 152       5.484   1.357   7.711  1.00 98.73           H  
ATOM   4691  HA3 GLY B 152       3.841   0.816   7.334  1.00 98.73           H  
ATOM   4692  C   GLY B 152       4.266   1.036   9.442  1.00 98.73           C  
ATOM   4693  O   GLY B 152       4.912   1.619  10.314  1.00 98.73           O  
ATOM   4694  N   VAL B 153       3.436   0.021   9.694  1.00 97.17           N  
ATOM   4695  H   VAL B 153       2.961  -0.410   8.914  1.00 97.17           H  
ATOM   4696  CA  VAL B 153       3.185  -0.581  11.019  1.00 97.17           C  
ATOM   4697  HA  VAL B 153       4.023  -0.364  11.682  1.00 97.17           H  
ATOM   4698  C   VAL B 153       3.075  -2.096  10.838  1.00 97.17           C  
ATOM   4699  CB  VAL B 153       1.889  -0.042  11.669  1.00 97.17           C  
ATOM   4700  HB  VAL B 153       1.034  -0.370  11.079  1.00 97.17           H  
ATOM   4701  O   VAL B 153       2.486  -2.544   9.860  1.00 97.17           O  
ATOM   4702  CG1 VAL B 153       1.709  -0.567  13.102  1.00 97.17           C  
ATOM   4703 HG11 VAL B 153       0.821  -0.125  13.555  1.00 97.17           H  
ATOM   4704 HG12 VAL B 153       2.577  -0.316  13.712  1.00 97.17           H  
ATOM   4705 HG13 VAL B 153       1.567  -1.647  13.098  1.00 97.17           H  
ATOM   4706  CG2 VAL B 153       1.858   1.492  11.742  1.00 97.17           C  
ATOM   4707 HG21 VAL B 153       0.952   1.820  12.252  1.00 97.17           H  
ATOM   4708 HG22 VAL B 153       1.857   1.918  10.739  1.00 97.17           H  
ATOM   4709 HG23 VAL B 153       2.732   1.845  12.288  1.00 97.17           H  
ATOM   4710  N   SER B 154       3.655  -2.884  11.746  1.00 92.59           N  
ATOM   4711  H   SER B 154       4.167  -2.455  12.503  1.00 92.59           H  
ATOM   4712  CA  SER B 154       3.653  -4.358  11.653  1.00 92.59           C  
ATOM   4713  HA  SER B 154       2.751  -4.672  11.127  1.00 92.59           H  
ATOM   4714  C   SER B 154       3.626  -5.068  13.017  1.00 92.59           C  
ATOM   4715  CB  SER B 154       4.859  -4.826  10.824  1.00 92.59           C  
ATOM   4716  HB2 SER B 154       4.718  -5.871  10.546  1.00 92.59           H  
ATOM   4717  HB3 SER B 154       4.924  -4.234   9.911  1.00 92.59           H  
ATOM   4718  O   SER B 154       4.041  -6.222  13.122  1.00 92.59           O  
ATOM   4719  OG  SER B 154       6.065  -4.698  11.563  1.00 92.59           O  
ATOM   4720  HG  SER B 154       6.009  -5.354  12.262  1.00 92.59           H  
ATOM   4721  N   ILE B 155       3.240  -4.362  14.083  1.00 85.11           N  
ATOM   4722  H   ILE B 155       2.833  -3.450  13.930  1.00 85.11           H  
ATOM   4723  CA  ILE B 155       3.225  -4.858  15.467  1.00 85.11           C  
ATOM   4724  HA  ILE B 155       3.282  -5.947  15.456  1.00 85.11           H  
ATOM   4725  C   ILE B 155       1.890  -4.450  16.092  1.00 85.11           C  
ATOM   4726  CB  ILE B 155       4.418  -4.317  16.298  1.00 85.11           C  
ATOM   4727  HB  ILE B 155       4.280  -3.245  16.440  1.00 85.11           H  
ATOM   4728  O   ILE B 155       1.476  -3.302  15.941  1.00 85.11           O  
ATOM   4729  CG1 ILE B 155       5.782  -4.530  15.599  1.00 85.11           C  
ATOM   4730 HG12 ILE B 155       5.960  -5.596  15.458  1.00 85.11           H  
ATOM   4731 HG13 ILE B 155       5.758  -4.056  14.618  1.00 85.11           H  
ATOM   4732  CG2 ILE B 155       4.411  -4.991  17.683  1.00 85.11           C  
ATOM   4733 HG21 ILE B 155       3.498  -4.741  18.223  1.00 85.11           H  
ATOM   4734 HG22 ILE B 155       5.228  -4.621  18.301  1.00 85.11           H  
ATOM   4735 HG23 ILE B 155       4.502  -6.074  17.591  1.00 85.11           H  
ATOM   4736  CD1 ILE B 155       6.972  -3.916  16.348  1.00 85.11           C  
ATOM   4737 HD11 ILE B 155       7.201  -4.489  17.247  1.00 85.11           H  
ATOM   4738 HD12 ILE B 155       7.844  -3.930  15.695  1.00 85.11           H  
ATOM   4739 HD13 ILE B 155       6.748  -2.884  16.617  1.00 85.11           H  
ATOM   4740  N   HIS B 156       1.228  -5.384  16.780  1.00 78.39           N  
ATOM   4741  H   HIS B 156       1.648  -6.299  16.860  1.00 78.39           H  
ATOM   4742  CA  HIS B 156      -0.114  -5.206  17.356  1.00 78.39           C  
ATOM   4743  HA  HIS B 156      -0.302  -4.139  17.476  1.00 78.39           H  
ATOM   4744  C   HIS B 156      -0.228  -5.818  18.768  1.00 78.39           C  
ATOM   4745  CB  HIS B 156      -1.166  -5.762  16.372  1.00 78.39           C  
ATOM   4746  HB2 HIS B 156      -1.014  -6.834  16.247  1.00 78.39           H  
ATOM   4747  HB3 HIS B 156      -2.161  -5.610  16.789  1.00 78.39           H  
ATOM   4748  O   HIS B 156      -1.302  -6.241  19.185  1.00 78.39           O  
ATOM   4749  CG  HIS B 156      -1.120  -5.090  15.021  1.00 78.39           C  
ATOM   4750  CD2 HIS B 156      -0.571  -5.596  13.872  1.00 78.39           C  
ATOM   4751  HD2 HIS B 156      -0.144  -6.581  13.752  1.00 78.39           H  
ATOM   4752  ND1 HIS B 156      -1.493  -3.793  14.754  1.00 78.39           N  
ATOM   4753  HD1 HIS B 156      -1.888  -3.141  15.416  1.00 78.39           H  
ATOM   4754  CE1 HIS B 156      -1.157  -3.521  13.482  1.00 78.39           C  
ATOM   4755  HE1 HIS B 156      -1.302  -2.570  12.991  1.00 78.39           H  
ATOM   4756  NE2 HIS B 156      -0.582  -4.586  12.906  1.00 78.39           N  
ATOM   4757  N   ASP B 157       0.885  -5.902  19.503  1.00 79.01           N  
ATOM   4758  H   ASP B 157       1.728  -5.452  19.175  1.00 79.01           H  
ATOM   4759  CA  ASP B 157       1.020  -6.693  20.737  1.00 79.01           C  
ATOM   4760  HA  ASP B 157       0.232  -7.446  20.742  1.00 79.01           H  
ATOM   4761  C   ASP B 157       0.845  -5.898  22.048  1.00 79.01           C  
ATOM   4762  CB  ASP B 157       2.355  -7.456  20.694  1.00 79.01           C  
ATOM   4763  HB2 ASP B 157       2.318  -8.247  21.443  1.00 79.01           H  
ATOM   4764  HB3 ASP B 157       2.466  -7.934  19.721  1.00 79.01           H  
ATOM   4765  O   ASP B 157       0.991  -6.458  23.132  1.00 79.01           O  
ATOM   4766  CG  ASP B 157       3.587  -6.586  20.967  1.00 79.01           C  
ATOM   4767  OD1 ASP B 157       3.533  -5.352  20.776  1.00 79.01           O  
ATOM   4768  OD2 ASP B 157       4.617  -7.162  21.377  1.00 79.01           O  
ATOM   4769  N   TYR B 158       0.518  -4.600  21.973  1.00 79.64           N  
ATOM   4770  H   TYR B 158       0.478  -4.186  21.053  1.00 79.64           H  
ATOM   4771  CA  TYR B 158       0.443  -3.724  23.152  1.00 79.64           C  
ATOM   4772  HA  TYR B 158       1.410  -3.764  23.654  1.00 79.64           H  
ATOM   4773  C   TYR B 158      -0.601  -4.161  24.193  1.00 79.64           C  
ATOM   4774  CB  TYR B 158       0.181  -2.274  22.710  1.00 79.64           C  
ATOM   4775  HB2 TYR B 158       0.973  -1.961  22.030  1.00 79.64           H  
ATOM   4776  HB3 TYR B 158      -0.763  -2.231  22.167  1.00 79.64           H  
ATOM   4777  O   TYR B 158      -0.370  -4.037  25.395  1.00 79.64           O  
ATOM   4778  CG  TYR B 158       0.138  -1.302  23.877  1.00 79.64           C  
ATOM   4779  CD1 TYR B 158      -1.029  -0.566  24.174  1.00 79.64           C  
ATOM   4780  HD1 TYR B 158      -1.903  -0.648  23.544  1.00 79.64           H  
ATOM   4781  CD2 TYR B 158       1.265  -1.190  24.714  1.00 79.64           C  
ATOM   4782  HD2 TYR B 158       2.153  -1.765  24.498  1.00 79.64           H  
ATOM   4783  CE1 TYR B 158      -1.062   0.280  25.301  1.00 79.64           C  
ATOM   4784  HE1 TYR B 158      -1.950   0.844  25.543  1.00 79.64           H  
ATOM   4785  CE2 TYR B 158       1.224  -0.374  25.858  1.00 79.64           C  
ATOM   4786  HE2 TYR B 158       2.084  -0.326  26.510  1.00 79.64           H  
ATOM   4787  OH  TYR B 158       0.037   1.151  27.259  1.00 79.64           O  
ATOM   4788  HH  TYR B 158       0.747   0.907  27.857  1.00 79.64           H  
ATOM   4789  CZ  TYR B 158       0.059   0.362  26.152  1.00 79.64           C  
ATOM   4790  N   LEU B 159      -1.741  -4.691  23.745  1.00 64.59           N  
ATOM   4791  H   LEU B 159      -1.822  -4.845  22.750  1.00 64.59           H  
ATOM   4792  CA  LEU B 159      -2.796  -5.220  24.613  1.00 64.59           C  
ATOM   4793  HA  LEU B 159      -2.552  -4.994  25.651  1.00 64.59           H  
ATOM   4794  C   LEU B 159      -2.793  -6.754  24.537  1.00 64.59           C  
ATOM   4795  CB  LEU B 159      -4.144  -4.527  24.306  1.00 64.59           C  
ATOM   4796  HB2 LEU B 159      -4.408  -4.729  23.268  1.00 64.59           H  
ATOM   4797  HB3 LEU B 159      -4.914  -4.969  24.938  1.00 64.59           H  
ATOM   4798  O   LEU B 159      -3.745  -7.362  24.062  1.00 64.59           O  
ATOM   4799  CG  LEU B 159      -4.124  -2.996  24.535  1.00 64.59           C  
ATOM   4800  HG  LEU B 159      -3.345  -2.560  23.910  1.00 64.59           H  
ATOM   4801  CD1 LEU B 159      -5.446  -2.336  24.134  1.00 64.59           C  
ATOM   4802 HD11 LEU B 159      -5.798  -2.736  23.183  1.00 64.59           H  
ATOM   4803 HD12 LEU B 159      -5.290  -1.262  24.034  1.00 64.59           H  
ATOM   4804 HD13 LEU B 159      -6.206  -2.502  24.898  1.00 64.59           H  
ATOM   4805  CD2 LEU B 159      -3.851  -2.610  25.992  1.00 64.59           C  
ATOM   4806 HD21 LEU B 159      -4.566  -3.096  26.656  1.00 64.59           H  
ATOM   4807 HD22 LEU B 159      -2.837  -2.900  26.268  1.00 64.59           H  
ATOM   4808 HD23 LEU B 159      -3.925  -1.528  26.102  1.00 64.59           H  
ATOM   4809  N   GLU B 160      -1.690  -7.345  25.016  1.00 56.37           N  
ATOM   4810  H   GLU B 160      -0.946  -6.721  25.296  1.00 56.37           H  
ATOM   4811  CA  GLU B 160      -1.328  -8.780  24.986  1.00 56.37           C  
ATOM   4812  HA  GLU B 160      -1.056  -9.052  23.966  1.00 56.37           H  
ATOM   4813  C   GLU B 160      -2.441  -9.748  25.443  1.00 56.37           C  
ATOM   4814  CB  GLU B 160      -0.086  -8.947  25.888  1.00 56.37           C  
ATOM   4815  HB2 GLU B 160      -0.396  -8.781  26.920  1.00 56.37           H  
ATOM   4816  HB3 GLU B 160       0.642  -8.178  25.633  1.00 56.37           H  
ATOM   4817  O   GLU B 160      -2.450 -10.915  25.057  1.00 56.37           O  
ATOM   4818  CG  GLU B 160       0.618 -10.312  25.781  1.00 56.37           C  
ATOM   4819  HG2 GLU B 160       1.052 -10.408  24.786  1.00 56.37           H  
ATOM   4820  HG3 GLU B 160      -0.104 -11.118  25.910  1.00 56.37           H  
ATOM   4821  CD  GLU B 160       1.697 -10.482  26.859  1.00 56.37           C  
ATOM   4822  OE1 GLU B 160       2.874 -10.705  26.492  1.00 56.37           O  
ATOM   4823  OE2 GLU B 160       1.324 -10.434  28.056  1.00 56.37           O  
ATOM   4824  N   SER B 161      -3.391  -9.275  26.255  1.00 52.55           N  
ATOM   4825  H   SER B 161      -3.310  -8.305  26.526  1.00 52.55           H  
ATOM   4826  CA  SER B 161      -4.715  -9.889  26.395  1.00 52.55           C  
ATOM   4827  HA  SER B 161      -5.035 -10.238  25.413  1.00 52.55           H  
ATOM   4828  C   SER B 161      -5.738  -8.876  26.913  1.00 52.55           C  
ATOM   4829  CB  SER B 161      -4.672 -11.097  27.335  1.00 52.55           C  
ATOM   4830  HB2 SER B 161      -4.219 -10.806  28.282  1.00 52.55           H  
ATOM   4831  HB3 SER B 161      -4.077 -11.889  26.880  1.00 52.55           H  
ATOM   4832  O   SER B 161      -5.450  -8.081  27.815  1.00 52.55           O  
ATOM   4833  OG  SER B 161      -5.990 -11.566  27.569  1.00 52.55           O  
ATOM   4834  HG  SER B 161      -5.948 -12.342  28.133  1.00 52.55           H  
ATOM   4835  N   LEU B 162      -6.975  -8.984  26.416  1.00 48.33           N  
ATOM   4836  H   LEU B 162      -7.118  -9.689  25.708  1.00 48.33           H  
ATOM   4837  CA  LEU B 162      -8.153  -8.275  26.929  1.00 48.33           C  
ATOM   4838  HA  LEU B 162      -8.022  -7.211  26.733  1.00 48.33           H  
ATOM   4839  C   LEU B 162      -8.320  -8.465  28.451  1.00 48.33           C  
ATOM   4840  CB  LEU B 162      -9.405  -8.803  26.185  1.00 48.33           C  
ATOM   4841  HB2 LEU B 162     -10.016  -9.381  26.878  1.00 48.33           H  
ATOM   4842  HB3 LEU B 162      -9.097  -9.491  25.398  1.00 48.33           H  
ATOM   4843  O   LEU B 162      -8.684  -7.527  29.156  1.00 48.33           O  
ATOM   4844  CG  LEU B 162     -10.296  -7.734  25.525  1.00 48.33           C  
ATOM   4845  HG  LEU B 162      -9.722  -7.213  24.759  1.00 48.33           H  
ATOM   4846  CD1 LEU B 162     -11.491  -8.434  24.873  1.00 48.33           C  
ATOM   4847 HD11 LEU B 162     -12.168  -7.696  24.442  1.00 48.33           H  
ATOM   4848 HD12 LEU B 162     -12.040  -9.011  25.617  1.00 48.33           H  
ATOM   4849 HD13 LEU B 162     -11.143  -9.110  24.092  1.00 48.33           H  
ATOM   4850  CD2 LEU B 162     -10.857  -6.700  26.503  1.00 48.33           C  
ATOM   4851 HD21 LEU B 162     -11.438  -5.955  25.961  1.00 48.33           H  
ATOM   4852 HD22 LEU B 162     -11.504  -7.188  27.232  1.00 48.33           H  
ATOM   4853 HD23 LEU B 162     -10.054  -6.197  27.041  1.00 48.33           H  
ATOM   4854  N   SER B 163      -8.005  -9.658  28.975  1.00 51.69           N  
ATOM   4855  H   SER B 163      -7.618 -10.360  28.362  1.00 51.69           H  
ATOM   4856  CA  SER B 163      -8.212 -10.011  30.389  1.00 51.69           C  
ATOM   4857  HA  SER B 163      -9.233  -9.739  30.654  1.00 51.69           H  
ATOM   4858  C   SER B 163      -7.294  -9.274  31.369  1.00 51.69           C  
ATOM   4859  CB  SER B 163      -8.068 -11.525  30.588  1.00 51.69           C  
ATOM   4860  HB2 SER B 163      -8.357 -11.781  31.607  1.00 51.69           H  
ATOM   4861  HB3 SER B 163      -8.740 -12.039  29.901  1.00 51.69           H  
ATOM   4862  O   SER B 163      -7.572  -9.264  32.567  1.00 51.69           O  
ATOM   4863  OG  SER B 163      -6.740 -11.968  30.357  1.00 51.69           O  
ATOM   4864  HG  SER B 163      -6.162 -11.607  31.033  1.00 51.69           H  
ATOM   4865  N   ASN B 164      -6.209  -8.663  30.881  1.00 59.31           N  
ATOM   4866  H   ASN B 164      -6.050  -8.703  29.884  1.00 59.31           H  
ATOM   4867  CA  ASN B 164      -5.308  -7.831  31.685  1.00 59.31           C  
ATOM   4868  HA  ASN B 164      -5.348  -8.158  32.724  1.00 59.31           H  
ATOM   4869  C   ASN B 164      -5.723  -6.349  31.689  1.00 59.31           C  
ATOM   4870  CB  ASN B 164      -3.868  -8.031  31.174  1.00 59.31           C  
ATOM   4871  HB2 ASN B 164      -3.838  -7.879  30.095  1.00 59.31           H  
ATOM   4872  HB3 ASN B 164      -3.216  -7.289  31.636  1.00 59.31           H  
ATOM   4873  O   ASN B 164      -5.122  -5.538  32.395  1.00 59.31           O  
ATOM   4874  CG  ASN B 164      -3.294  -9.399  31.505  1.00 59.31           C  
ATOM   4875  ND2 ASN B 164      -2.207  -9.776  30.871  1.00 59.31           N  
ATOM   4876 HD21 ASN B 164      -1.832 -10.689  31.085  1.00 59.31           H  
ATOM   4877 HD22 ASN B 164      -1.775  -9.194  30.168  1.00 59.31           H  
ATOM   4878  OD1 ASN B 164      -3.795 -10.141  32.337  1.00 59.31           O  
ATOM   4879  N   MET B 165      -6.736  -5.975  30.905  1.00 64.88           N  
ATOM   4880  H   MET B 165      -7.248  -6.679  30.391  1.00 64.88           H  
ATOM   4881  CA  MET B 165      -7.117  -4.586  30.702  1.00 64.88           C  
ATOM   4882  HA  MET B 165      -6.208  -3.989  30.779  1.00 64.88           H  
ATOM   4883  C   MET B 165      -8.147  -4.119  31.744  1.00 64.88           C  
ATOM   4884  CB  MET B 165      -7.641  -4.426  29.276  1.00 64.88           C  
ATOM   4885  HB2 MET B 165      -8.700  -4.681  29.232  1.00 64.88           H  
ATOM   4886  HB3 MET B 165      -7.088  -5.103  28.624  1.00 64.88           H  
ATOM   4887  O   MET B 165      -9.157  -4.792  31.959  1.00 64.88           O  
ATOM   4888  CG  MET B 165      -7.421  -2.996  28.785  1.00 64.88           C  
ATOM   4889  HG2 MET B 165      -7.836  -2.303  29.517  1.00 64.88           H  
ATOM   4890  HG3 MET B 165      -6.349  -2.816  28.712  1.00 64.88           H  
ATOM   4891  SD  MET B 165      -8.168  -2.627  27.183  1.00 64.88           S  
ATOM   4892  CE  MET B 165      -7.735  -4.128  26.247  1.00 64.88           C  
ATOM   4893  HE1 MET B 165      -6.667  -4.323  26.334  1.00 64.88           H  
ATOM   4894  HE2 MET B 165      -7.992  -4.010  25.194  1.00 64.88           H  
ATOM   4895  HE3 MET B 165      -8.287  -4.981  26.643  1.00 64.88           H  
ATOM   4896  N   PRO B 166      -7.963  -2.948  32.383  1.00 70.95           N  
ATOM   4897  CA  PRO B 166      -8.993  -2.373  33.240  1.00 70.95           C  
ATOM   4898  HA  PRO B 166      -9.187  -3.066  34.058  1.00 70.95           H  
ATOM   4899  C   PRO B 166     -10.286  -2.120  32.453  1.00 70.95           C  
ATOM   4900  CB  PRO B 166      -8.396  -1.075  33.800  1.00 70.95           C  
ATOM   4901  HB2 PRO B 166      -8.701  -0.905  34.833  1.00 70.95           H  
ATOM   4902  HB3 PRO B 166      -8.684  -0.226  33.181  1.00 70.95           H  
ATOM   4903  O   PRO B 166     -10.253  -1.499  31.392  1.00 70.95           O  
ATOM   4904  CG  PRO B 166      -6.887  -1.291  33.687  1.00 70.95           C  
ATOM   4905  HG2 PRO B 166      -6.348  -0.348  33.592  1.00 70.95           H  
ATOM   4906  HG3 PRO B 166      -6.531  -1.852  34.551  1.00 70.95           H  
ATOM   4907  CD  PRO B 166      -6.750  -2.148  32.432  1.00 70.95           C  
ATOM   4908  HD2 PRO B 166      -5.859  -2.772  32.508  1.00 70.95           H  
ATOM   4909  HD3 PRO B 166      -6.698  -1.514  31.547  1.00 70.95           H  
ATOM   4910  N   ALA B 167     -11.437  -2.505  33.012  1.00 72.93           N  
ATOM   4911  H   ALA B 167     -11.384  -3.080  33.840  1.00 72.93           H  
ATOM   4912  CA  ALA B 167     -12.763  -2.314  32.400  1.00 72.93           C  
ATOM   4913  HA  ALA B 167     -12.812  -2.896  31.480  1.00 72.93           H  
ATOM   4914  C   ALA B 167     -13.092  -0.845  32.040  1.00 72.93           C  
ATOM   4915  CB  ALA B 167     -13.797  -2.865  33.386  1.00 72.93           C  
ATOM   4916  HB1 ALA B 167     -13.724  -2.346  34.342  1.00 72.93           H  
ATOM   4917  HB2 ALA B 167     -13.638  -3.933  33.532  1.00 72.93           H  
ATOM   4918  HB3 ALA B 167     -14.793  -2.706  32.973  1.00 72.93           H  
ATOM   4919  O   ALA B 167     -13.962  -0.565  31.218  1.00 72.93           O  
ATOM   4920  N   GLU B 168     -12.378   0.105  32.644  1.00 72.89           N  
ATOM   4921  H   GLU B 168     -11.697  -0.204  33.323  1.00 72.89           H  
ATOM   4922  CA  GLU B 168     -12.422   1.540  32.347  1.00 72.89           C  
ATOM   4923  HA  GLU B 168     -13.457   1.882  32.357  1.00 72.89           H  
ATOM   4924  C   GLU B 168     -11.809   1.905  30.981  1.00 72.89           C  
ATOM   4925  CB  GLU B 168     -11.630   2.273  33.439  1.00 72.89           C  
ATOM   4926  HB2 GLU B 168     -11.619   3.338  33.209  1.00 72.89           H  
ATOM   4927  HB3 GLU B 168     -10.602   1.910  33.416  1.00 72.89           H  
ATOM   4928  O   GLU B 168     -12.085   2.985  30.451  1.00 72.89           O  
ATOM   4929  CG  GLU B 168     -12.191   2.084  34.857  1.00 72.89           C  
ATOM   4930  HG2 GLU B 168     -13.126   2.638  34.944  1.00 72.89           H  
ATOM   4931  HG3 GLU B 168     -12.405   1.031  35.037  1.00 72.89           H  
ATOM   4932  CD  GLU B 168     -11.191   2.575  35.910  1.00 72.89           C  
ATOM   4933  OE1 GLU B 168     -10.996   1.839  36.903  1.00 72.89           O  
ATOM   4934  OE2 GLU B 168     -10.639   3.682  35.709  1.00 72.89           O  
ATOM   4935  N   LEU B 169     -10.956   1.046  30.416  1.00 76.54           N  
ATOM   4936  H   LEU B 169     -10.765   0.179  30.897  1.00 76.54           H  
ATOM   4937  CA  LEU B 169     -10.290   1.239  29.123  1.00 76.54           C
[truncated: 1,775,125 more chars]
