# Supplementary material for: Module-Based Polyketide Synthase Engineering for de Novo Polyketide Biosynthesis
Source: ACS Synth Biol. 2023 Oct 23;12(11):3148–55. doi: 10.1021/acssynbio.3c00282 (PMC10661043; doi:10.1021/acssynbio.3c00282)
Supplement: Supplementary file 2 — sb3c00282_si_002.zip [file sb3c00282_si_002.zip › Final_PKS_Structures/menzella_pdbs/epoM3_ACP_rifM5_KSAT_dimer.pdb]

ATOM      1  N   TRP A   1      25.707 -48.974  13.739  1.00 53.97           N  
ATOM      2  H   TRP A   1      26.334 -48.728  14.491  1.00 53.97           H  
ATOM      3  H2  TRP A   1      25.444 -49.947  13.808  1.00 53.97           H  
ATOM      4  H3  TRP A   1      24.877 -48.404  13.816  1.00 53.97           H  
ATOM      5  CA  TRP A   1      26.332 -48.707  12.426  1.00 53.97           C  
ATOM      6  HA  TRP A   1      25.607 -48.972  11.656  1.00 53.97           H  
ATOM      7  C   TRP A   1      27.546 -49.587  12.165  1.00 53.97           C  
ATOM      8  CB  TRP A   1      26.615 -47.218  12.254  1.00 53.97           C  
ATOM      9  HB2 TRP A   1      27.403 -46.906  12.940  1.00 53.97           H  
ATOM     10  HB3 TRP A   1      26.955 -47.032  11.235  1.00 53.97           H  
ATOM     11  O   TRP A   1      27.516 -50.345  11.204  1.00 53.97           O  
ATOM     12  CG  TRP A   1      25.389 -46.405  12.510  1.00 53.97           C  
ATOM     13  CD1 TRP A   1      25.172 -45.598  13.576  1.00 53.97           C  
ATOM     14  HD1 TRP A   1      25.880 -45.364  14.357  1.00 53.97           H  
ATOM     15  CD2 TRP A   1      24.189 -46.303  11.680  1.00 53.97           C  
ATOM     16  CE2 TRP A   1      23.267 -45.436  12.338  1.00 53.97           C  
ATOM     17  CE3 TRP A   1      23.800 -46.834  10.430  1.00 53.97           C  
ATOM     18  HE3 TRP A   1      24.482 -47.448   9.860  1.00 53.97           H  
ATOM     19  NE1 TRP A   1      23.916 -45.036  13.481  1.00 53.97           N  
ATOM     20  HE1 TRP A   1      23.572 -44.310  14.093  1.00 53.97           H  
ATOM     21  CH2 TRP A   1      21.647 -45.680  10.577  1.00 53.97           C  
ATOM     22  HH2 TRP A   1      20.684 -45.426  10.159  1.00 53.97           H  
ATOM     23  CZ2 TRP A   1      22.015 -45.125  11.808  1.00 53.97           C  
ATOM     24  HZ2 TRP A   1      21.352 -44.449  12.327  1.00 53.97           H  
ATOM     25  CZ3 TRP A   1      22.540 -46.521   9.887  1.00 53.97           C  
ATOM     26  HZ3 TRP A   1      22.264 -46.897   8.913  1.00 53.97           H  
ATOM     27  N   ARG A   2      28.583 -49.559  13.022  1.00 53.59           N  
ATOM     28  H   ARG A   2      28.610 -48.860  13.751  1.00 53.59           H  
ATOM     29  CA  ARG A   2      29.753 -50.451  12.899  1.00 53.59           C  
ATOM     30  HA  ARG A   2      30.253 -50.236  11.954  1.00 53.59           H  
ATOM     31  C   ARG A   2      29.324 -51.925  12.860  1.00 53.59           C  
ATOM     32  CB  ARG A   2      30.755 -50.201  14.044  1.00 53.59           C  
ATOM     33  HB2 ARG A   2      30.237 -50.256  15.001  1.00 53.59           H  
ATOM     34  HB3 ARG A   2      31.507 -50.990  14.020  1.00 53.59           H  
ATOM     35  O   ARG A   2      28.689 -52.400  13.797  1.00 53.59           O  
ATOM     36  CG  ARG A   2      31.481 -48.847  13.923  1.00 53.59           C  
ATOM     37  HG2 ARG A   2      31.991 -48.794  12.961  1.00 53.59           H  
ATOM     38  HG3 ARG A   2      30.757 -48.034  13.981  1.00 53.59           H  
ATOM     39  CD  ARG A   2      32.514 -48.678  15.046  1.00 53.59           C  
ATOM     40  HD2 ARG A   2      33.235 -49.492  14.980  1.00 53.59           H  
ATOM     41  HD3 ARG A   2      31.997 -48.742  16.004  1.00 53.59           H  
ATOM     42  NE  ARG A   2      33.237 -47.390  14.967  1.00 53.59           N  
ATOM     43  HE  ARG A   2      33.112 -46.795  14.161  1.00 53.59           H  
ATOM     44  NH1 ARG A   2      34.389 -47.569  16.947  1.00 53.59           N  
ATOM     45 HH11 ARG A   2      35.034 -47.151  17.603  1.00 53.59           H  
ATOM     46 HH12 ARG A   2      33.988 -48.485  17.089  1.00 53.59           H  
ATOM     47  NH2 ARG A   2      34.650 -45.758  15.684  1.00 53.59           N  
ATOM     48 HH21 ARG A   2      35.308 -45.334  16.322  1.00 53.59           H  
ATOM     49 HH22 ARG A   2      34.473 -45.249  14.830  1.00 53.59           H  
ATOM     50  CZ  ARG A   2      34.085 -46.911  15.861  1.00 53.59           C  
ATOM     51  N   GLY A   3      29.664 -52.612  11.771  1.00 63.78           N  
ATOM     52  H   GLY A   3      30.129 -52.118  11.023  1.00 63.78           H  
ATOM     53  CA  GLY A   3      29.385 -54.036  11.560  1.00 63.78           C  
ATOM     54  HA2 GLY A   3      29.234 -54.525  12.522  1.00 63.78           H  
ATOM     55  HA3 GLY A   3      30.255 -54.494  11.089  1.00 63.78           H  
ATOM     56  C   GLY A   3      28.170 -54.360  10.685  1.00 63.78           C  
ATOM     57  O   GLY A   3      28.000 -55.527  10.348  1.00 63.78           O  
ATOM     58  N   LEU A   4      27.355 -53.372  10.291  1.00 68.87           N  
ATOM     59  H   LEU A   4      27.568 -52.419  10.547  1.00 68.87           H  
ATOM     60  CA  LEU A   4      26.292 -53.596   9.306  1.00 68.87           C  
ATOM     61  HA  LEU A   4      25.781 -54.532   9.533  1.00 68.87           H  
ATOM     62  C   LEU A   4      26.890 -53.753   7.905  1.00 68.87           C  
ATOM     63  CB  LEU A   4      25.264 -52.449   9.340  1.00 68.87           C  
ATOM     64  HB2 LEU A   4      25.793 -51.509   9.188  1.00 68.87           H  
ATOM     65  HB3 LEU A   4      24.575 -52.575   8.505  1.00 68.87           H  
ATOM     66  O   LEU A   4      27.857 -53.071   7.554  1.00 68.87           O  
ATOM     67  CG  LEU A   4      24.441 -52.360  10.637  1.00 68.87           C  
ATOM     68  HG  LEU A   4      25.115 -52.238  11.484  1.00 68.87           H  
ATOM     69  CD1 LEU A   4      23.530 -51.133  10.584  1.00 68.87           C  
ATOM     70 HD11 LEU A   4      22.811 -51.245   9.773  1.00 68.87           H  
ATOM     71 HD12 LEU A   4      22.979 -51.030  11.519  1.00 68.87           H  
ATOM     72 HD13 LEU A   4      24.117 -50.233  10.402  1.00 68.87           H  
ATOM     73  CD2 LEU A   4      23.570 -53.596  10.875  1.00 68.87           C  
ATOM     74 HD21 LEU A   4      24.194 -54.474  11.043  1.00 68.87           H  
ATOM     75 HD22 LEU A   4      22.934 -53.780  10.009  1.00 68.87           H  
ATOM     76 HD23 LEU A   4      22.940 -53.448  11.751  1.00 68.87           H  
ATOM     77  N   SER A   5      26.295 -54.621   7.086  1.00 67.08           N  
ATOM     78  H   SER A   5      25.501 -55.148   7.419  1.00 67.08           H  
ATOM     79  CA  SER A   5      26.561 -54.594   5.648  1.00 67.08           C  
ATOM     80  HA  SER A   5      27.637 -54.676   5.496  1.00 67.08           H  
ATOM     81  C   SER A   5      26.093 -53.262   5.052  1.00 67.08           C  
ATOM     82  CB  SER A   5      25.889 -55.775   4.946  1.00 67.08           C  
ATOM     83  HB2 SER A   5      26.187 -56.707   5.427  1.00 67.08           H  
ATOM     84  HB3 SER A   5      26.206 -55.801   3.903  1.00 67.08           H  
ATOM     85  O   SER A   5      25.225 -52.590   5.603  1.00 67.08           O  
ATOM     86  OG  SER A   5      24.488 -55.647   4.996  1.00 67.08           O  
ATOM     87  HG  SER A   5      24.227 -55.879   5.890  1.00 67.08           H  
ATOM     88  N   VAL A   6      26.635 -52.877   3.895  1.00 67.14           N  
ATOM     89  H   VAL A   6      27.381 -53.433   3.503  1.00 67.14           H  
ATOM     90  CA  VAL A   6      26.261 -51.624   3.212  1.00 67.14           C  
ATOM     91  HA  VAL A   6      26.536 -50.780   3.845  1.00 67.14           H  
ATOM     92  C   VAL A   6      24.744 -51.532   2.973  1.00 67.14           C  
ATOM     93  CB  VAL A   6      27.032 -51.509   1.882  1.00 67.14           C  
ATOM     94  HB  VAL A   6      26.800 -52.378   1.266  1.00 67.14           H  
ATOM     95  O   VAL A   6      24.154 -50.473   3.164  1.00 67.14           O  
ATOM     96  CG1 VAL A   6      26.684 -50.252   1.082  1.00 67.14           C  
ATOM     97 HG11 VAL A   6      25.615 -50.194   0.875  1.00 67.14           H  
ATOM     98 HG12 VAL A   6      27.213 -50.260   0.130  1.00 67.14           H  
ATOM     99 HG13 VAL A   6      26.996 -49.372   1.644  1.00 67.14           H  
ATOM    100  CG2 VAL A   6      28.549 -51.475   2.127  1.00 67.14           C  
ATOM    101 HG21 VAL A   6      28.889 -52.399   2.594  1.00 67.14           H  
ATOM    102 HG22 VAL A   6      29.074 -51.360   1.178  1.00 67.14           H  
ATOM    103 HG23 VAL A   6      28.802 -50.634   2.772  1.00 67.14           H  
ATOM    104  N   ALA A   7      24.095 -52.642   2.605  1.00 70.73           N  
ATOM    105  H   ALA A   7      24.613 -53.507   2.542  1.00 70.73           H  
ATOM    106  CA  ALA A   7      22.651 -52.685   2.368  1.00 70.73           C  
ATOM    107  HA  ALA A   7      22.380 -51.868   1.699  1.00 70.73           H  
ATOM    108  C   ALA A   7      21.836 -52.502   3.660  1.00 70.73           C  
ATOM    109  CB  ALA A   7      22.315 -54.012   1.678  1.00 70.73           C  
ATOM    110  HB1 ALA A   7      22.861 -54.092   0.738  1.00 70.73           H  
ATOM    111  HB2 ALA A   7      22.577 -54.849   2.325  1.00 70.73           H  
ATOM    112  HB3 ALA A   7      21.246 -54.049   1.470  1.00 70.73           H  
ATOM    113  O   ALA A   7      20.881 -51.728   3.680  1.00 70.73           O  
ATOM    114  N   GLU A   8      22.236 -53.165   4.749  1.00 78.48           N  
ATOM    115  H   GLU A   8      23.037 -53.778   4.692  1.00 78.48           H  
ATOM    116  CA  GLU A   8      21.594 -52.992   6.058  1.00 78.48           C  
ATOM    117  HA  GLU A   8      20.518 -53.146   5.968  1.00 78.48           H  
ATOM    118  C   GLU A   8      21.815 -51.577   6.604  1.00 78.48           C  
ATOM    119  CB  GLU A   8      22.162 -54.002   7.058  1.00 78.48           C  
ATOM    120  HB2 GLU A   8      23.246 -53.895   7.054  1.00 78.48           H  
ATOM    121  HB3 GLU A   8      21.797 -53.749   8.054  1.00 78.48           H  
ATOM    122  O   GLU A   8      20.889 -50.974   7.142  1.00 78.48           O  
ATOM    123  CG  GLU A   8      21.761 -55.455   6.763  1.00 78.48           C  
ATOM    124  HG2 GLU A   8      20.713 -55.590   7.031  1.00 78.48           H  
ATOM    125  HG3 GLU A   8      21.859 -55.657   5.697  1.00 78.48           H  
ATOM    126  CD  GLU A   8      22.645 -56.448   7.530  1.00 78.48           C  
ATOM    127  OE1 GLU A   8      22.111 -57.464   8.023  1.00 78.48           O  
ATOM    128  OE2 GLU A   8      23.881 -56.212   7.549  1.00 78.48           O  
ATOM    129  N   ALA A   9      23.017 -51.021   6.423  1.00 77.97           N  
ATOM    130  H   ALA A   9      23.744 -51.574   5.992  1.00 77.97           H  
ATOM    131  CA  ALA A   9      23.323 -49.644   6.787  1.00 77.97           C  
ATOM    132  HA  ALA A   9      23.098 -49.507   7.844  1.00 77.97           H  
ATOM    133  C   ALA A   9      22.450 -48.652   6.004  1.00 77.97           C  
ATOM    134  CB  ALA A   9      24.819 -49.387   6.572  1.00 77.97           C  
ATOM    135  HB1 ALA A   9      25.408 -50.095   7.156  1.00 77.97           H  
ATOM    136  HB2 ALA A   9      25.072 -49.497   5.517  1.00 77.97           H  
ATOM    137  HB3 ALA A   9      25.063 -48.372   6.888  1.00 77.97           H  
ATOM    138  O   ALA A   9      21.911 -47.731   6.608  1.00 77.97           O  
ATOM    139  N   ARG A  10      22.242 -48.866   4.696  1.00 80.72           N  
ATOM    140  H   ARG A  10      22.749 -49.619   4.253  1.00 80.72           H  
ATOM    141  CA  ARG A  10      21.356 -48.033   3.863  1.00 80.72           C  
ATOM    142  HA  ARG A  10      21.657 -46.989   3.956  1.00 80.72           H  
ATOM    143  C   ARG A  10      19.912 -48.071   4.346  1.00 80.72           C  
ATOM    144  CB  ARG A  10      21.476 -48.455   2.389  1.00 80.72           C  
ATOM    145  HB2 ARG A  10      21.184 -49.500   2.289  1.00 80.72           H  
ATOM    146  HB3 ARG A  10      22.515 -48.362   2.071  1.00 80.72           H  
ATOM    147  O   ARG A  10      19.300 -47.018   4.477  1.00 80.72           O  
ATOM    148  CG  ARG A  10      20.591 -47.601   1.465  1.00 80.72           C  
ATOM    149  HG2 ARG A  10      19.548 -47.705   1.765  1.00 80.72           H  
ATOM    150  HG3 ARG A  10      20.868 -46.550   1.546  1.00 80.72           H  
ATOM    151  CD  ARG A  10      20.694 -48.056   0.007  1.00 80.72           C  
ATOM    152  HD2 ARG A  10      19.836 -47.655  -0.532  1.00 80.72           H  
ATOM    153  HD3 ARG A  10      20.647 -49.144  -0.035  1.00 80.72           H  
ATOM    154  NE  ARG A  10      21.906 -47.536  -0.639  1.00 80.72           N  
ATOM    155  HE  ARG A  10      21.954 -46.530  -0.721  1.00 80.72           H  
ATOM    156  NH1 ARG A  10      22.578 -49.377  -1.827  1.00 80.72           N  
ATOM    157 HH11 ARG A  10      23.150 -49.752  -2.569  1.00 80.72           H  
ATOM    158 HH12 ARG A  10      21.769 -49.863  -1.467  1.00 80.72           H  
ATOM    159  NH2 ARG A  10      23.667 -47.425  -2.041  1.00 80.72           N  
ATOM    160 HH21 ARG A  10      23.635 -46.424  -1.907  1.00 80.72           H  
ATOM    161 HH22 ARG A  10      24.250 -47.777  -2.787  1.00 80.72           H  
ATOM    162  CZ  ARG A  10      22.716 -48.122  -1.491  1.00 80.72           C  
ATOM    163  N   MET A  11      19.377 -49.258   4.632  1.00 84.45           N  
ATOM    164  H   MET A  11      19.935 -50.088   4.488  1.00 84.45           H  
ATOM    165  CA  MET A  11      18.020 -49.392   5.175  1.00 84.45           C  
ATOM    166  HA  MET A  11      17.313 -48.912   4.499  1.00 84.45           H  
ATOM    167  C   MET A  11      17.871 -48.690   6.526  1.00 84.45           C  
ATOM    168  CB  MET A  11      17.642 -50.871   5.325  1.00 84.45           C  
ATOM    169  HB2 MET A  11      18.528 -51.469   5.541  1.00 84.45           H  
ATOM    170  HB3 MET A  11      16.953 -50.972   6.164  1.00 84.45           H  
ATOM    171  O   MET A  11      16.908 -47.954   6.723  1.00 84.45           O  
ATOM    172  CG  MET A  11      16.940 -51.407   4.077  1.00 84.45           C  
ATOM    173  HG2 MET A  11      16.012 -50.854   3.931  1.00 84.45           H  
ATOM    174  HG3 MET A  11      17.582 -51.228   3.215  1.00 84.45           H  
ATOM    175  SD  MET A  11      16.555 -53.181   4.134  1.00 84.45           S  
ATOM    176  CE  MET A  11      15.474 -53.265   5.592  1.00 84.45           C  
ATOM    177  HE1 MET A  11      16.038 -53.018   6.491  1.00 84.45           H  
ATOM    178  HE2 MET A  11      15.076 -54.275   5.689  1.00 84.45           H  
ATOM    179  HE3 MET A  11      14.648 -52.563   5.477  1.00 84.45           H  
ATOM    180  N   ALA A  12      18.830 -48.875   7.436  1.00 84.66           N  
ATOM    181  H   ALA A  12      19.589 -49.510   7.234  1.00 84.66           H  
ATOM    182  CA  ALA A  12      18.796 -48.224   8.741  1.00 84.66           C  
ATOM    183  HA  ALA A  12      17.841 -48.444   9.218  1.00 84.66           H  
ATOM    184  C   ALA A  12      18.891 -46.692   8.620  1.00 84.66           C  
ATOM    185  CB  ALA A  12      19.914 -48.823   9.602  1.00 84.66           C  
ATOM    186  HB1 ALA A  12      19.723 -49.885   9.758  1.00 84.66           H  
ATOM    187  HB2 ALA A  12      19.940 -48.319  10.568  1.00 84.66           H  
ATOM    188  HB3 ALA A  12      20.877 -48.708   9.102  1.00 84.66           H  
ATOM    189  O   ALA A  12      18.153 -45.979   9.293  1.00 84.66           O  
ATOM    190  N   LEU A  13      19.754 -46.172   7.736  1.00 88.28           N  
ATOM    191  H   LEU A  13      20.353 -46.797   7.217  1.00 88.28           H  
ATOM    192  CA  LEU A  13      19.850 -44.732   7.464  1.00 88.28           C  
ATOM    193  HA  LEU A  13      19.975 -44.195   8.405  1.00 88.28           H  
ATOM    194  C   LEU A  13      18.561 -44.190   6.846  1.00 88.28           C  
ATOM    195  CB  LEU A  13      21.060 -44.441   6.554  1.00 88.28           C  
ATOM    196  HB2 LEU A  13      21.307 -45.331   5.975  1.00 88.28           H  
ATOM    197  HB3 LEU A  13      20.788 -43.666   5.838  1.00 88.28           H  
ATOM    198  O   LEU A  13      18.124 -43.109   7.224  1.00 88.28           O  
ATOM    199  CG  LEU A  13      22.290 -43.947   7.334  1.00 88.28           C  
ATOM    200  HG  LEU A  13      22.321 -44.420   8.316  1.00 88.28           H  
ATOM    201  CD1 LEU A  13      23.588 -44.297   6.611  1.00 88.28           C  
ATOM    202 HD11 LEU A  13      24.438 -43.943   7.195  1.00 88.28           H  
ATOM    203 HD12 LEU A  13      23.661 -45.378   6.492  1.00 88.28           H  
ATOM    204 HD13 LEU A  13      23.604 -43.809   5.636  1.00 88.28           H  
ATOM    205  CD2 LEU A  13      22.225 -42.433   7.525  1.00 88.28           C  
ATOM    206 HD21 LEU A  13      22.177 -41.935   6.557  1.00 88.28           H  
ATOM    207 HD22 LEU A  13      21.336 -42.172   8.099  1.00 88.28           H  
ATOM    208 HD23 LEU A  13      23.104 -42.089   8.071  1.00 88.28           H  
ATOM    209  N   HIS A  14      17.931 -44.938   5.938  1.00 89.01           N  
ATOM    210  H   HIS A  14      18.353 -45.805   5.639  1.00 89.01           H  
ATOM    211  CA  HIS A  14      16.650 -44.548   5.362  1.00 89.01           C  
ATOM    212  HA  HIS A  14      16.751 -43.552   4.930  1.00 89.01           H  
ATOM    213  C   HIS A  14      15.559 -44.419   6.424  1.00 89.01           C  
ATOM    214  CB  HIS A  14      16.251 -45.517   4.243  1.00 89.01           C  
ATOM    215  HB2 HIS A  14      17.054 -45.559   3.507  1.00 89.01           H  
ATOM    216  HB3 HIS A  14      16.116 -46.516   4.656  1.00 89.01           H  
ATOM    217  O   HIS A  14      14.865 -43.409   6.427  1.00 89.01           O  
ATOM    218  CG  HIS A  14      14.976 -45.106   3.549  1.00 89.01           C  
ATOM    219  CD2 HIS A  14      14.872 -44.497   2.328  1.00 89.01           C  
ATOM    220  HD2 HIS A  14      15.693 -44.236   1.677  1.00 89.01           H  
ATOM    221  ND1 HIS A  14      13.698 -45.221   4.051  1.00 89.01           N  
ATOM    222  HD1 HIS A  14      13.444 -45.533   4.978  1.00 89.01           H  
ATOM    223  CE1 HIS A  14      12.848 -44.687   3.159  1.00 89.01           C  
ATOM    224  HE1 HIS A  14      11.782 -44.588   3.300  1.00 89.01           H  
ATOM    225  NE2 HIS A  14      13.519 -44.245   2.082  1.00 89.01           N  
ATOM    226  N   GLU A  15      15.416 -45.381   7.342  1.00 88.50           N  
ATOM    227  H   GLU A  15      16.005 -46.201   7.304  1.00 88.50           H  
ATOM    228  CA  GLU A  15      14.447 -45.248   8.441  1.00 88.50           C  
ATOM    229  HA  GLU A  15      13.451 -45.094   8.026  1.00 88.50           H  
ATOM    230  C   GLU A  15      14.721 -44.020   9.317  1.00 88.50           C  
ATOM    231  CB  GLU A  15      14.421 -46.496   9.337  1.00 88.50           C  
ATOM    232  HB2 GLU A  15      15.424 -46.907   9.450  1.00 88.50           H  
ATOM    233  HB3 GLU A  15      14.079 -46.175  10.321  1.00 88.50           H  
ATOM    234  O   GLU A  15      13.790 -43.276   9.626  1.00 88.50           O  
ATOM    235  CG  GLU A  15      13.453 -47.580   8.842  1.00 88.50           C  
ATOM    236  HG2 GLU A  15      13.965 -48.211   8.115  1.00 88.50           H  
ATOM    237  HG3 GLU A  15      12.613 -47.104   8.336  1.00 88.50           H  
ATOM    238  CD  GLU A  15      12.906 -48.436  10.000  1.00 88.50           C  
ATOM    239  OE1 GLU A  15      11.764 -48.932   9.862  1.00 88.50           O  
ATOM    240  OE2 GLU A  15      13.631 -48.625  11.004  1.00 88.50           O  
ATOM    241  N   VAL A  16      15.985 -43.773   9.677  1.00 89.30           N  
ATOM    242  H   VAL A  16      16.699 -44.435   9.410  1.00 89.30           H  
ATOM    243  CA  VAL A  16      16.362 -42.618  10.509  1.00 89.30           C  
ATOM    244  HA  VAL A  16      15.755 -42.628  11.414  1.00 89.30           H  
ATOM    245  C   VAL A  16      16.058 -41.300   9.795  1.00 89.30           C  
ATOM    246  CB  VAL A  16      17.841 -42.710  10.932  1.00 89.30           C  
ATOM    247  HB  VAL A  16      18.457 -42.897  10.052  1.00 89.30           H  
ATOM    248  O   VAL A  16      15.407 -40.428  10.369  1.00 89.30           O  
ATOM    249  CG1 VAL A  16      18.347 -41.427  11.605  1.00 89.30           C  
ATOM    250 HG11 VAL A  16      17.687 -41.156  12.429  1.00 89.30           H  
ATOM    251 HG12 VAL A  16      19.350 -41.580  12.002  1.00 89.30           H  
ATOM    252 HG13 VAL A  16      18.383 -40.606  10.890  1.00 89.30           H  
ATOM    253  CG2 VAL A  16      18.040 -43.863  11.924  1.00 89.30           C  
ATOM    254 HG21 VAL A  16      19.100 -43.971  12.155  1.00 89.30           H  
ATOM    255 HG22 VAL A  16      17.669 -44.800  11.509  1.00 89.30           H  
ATOM    256 HG23 VAL A  16      17.502 -43.648  12.847  1.00 89.30           H  
ATOM    257  N   VAL A  17      16.478 -41.149   8.535  1.00 91.36           N  
ATOM    258  H   VAL A  17      16.979 -41.911   8.103  1.00 91.36           H  
ATOM    259  CA  VAL A  17      16.274 -39.910   7.767  1.00 91.36           C  
ATOM    260  HA  VAL A  17      16.593 -39.067   8.381  1.00 91.36           H  
ATOM    261  C   VAL A  17      14.796 -39.685   7.468  1.00 91.36           C  
ATOM    262  CB  VAL A  17      17.110 -39.899   6.473  1.00 91.36           C  
ATOM    263  HB  VAL A  17      16.864 -40.781   5.883  1.00 91.36           H  
ATOM    264  O   VAL A  17      14.284 -38.601   7.734  1.00 91.36           O  
ATOM    265  CG1 VAL A  17      16.845 -38.646   5.625  1.00 91.36           C  
ATOM    266 HG11 VAL A  17      17.467 -38.669   4.730  1.00 91.36           H  
ATOM    267 HG12 VAL A  17      17.076 -37.754   6.208  1.00 91.36           H  
ATOM    268 HG13 VAL A  17      15.802 -38.595   5.314  1.00 91.36           H  
ATOM    269  CG2 VAL A  17      18.614 -39.899   6.777  1.00 91.36           C  
ATOM    270 HG21 VAL A  17      18.881 -40.730   7.430  1.00 91.36           H  
ATOM    271 HG22 VAL A  17      18.899 -38.968   7.267  1.00 91.36           H  
ATOM    272 HG23 VAL A  17      19.170 -40.000   5.844  1.00 91.36           H  
ATOM    273  N   HIS A  18      14.092 -40.697   6.957  1.00 90.00           N  
ATOM    274  H   HIS A  18      14.548 -41.588   6.822  1.00 90.00           H  
ATOM    275  CA  HIS A  18      12.667 -40.602   6.630  1.00 90.00           C  
ATOM    276  HA  HIS A  18      12.511 -39.792   5.918  1.00 90.00           H  
ATOM    277  C   HIS A  18      11.834 -40.270   7.874  1.00 90.00           C  
ATOM    278  CB  HIS A  18      12.229 -41.923   5.985  1.00 90.00           C  
ATOM    279  HB2 HIS A  18      12.914 -42.175   5.175  1.00 90.00           H  
ATOM    280  HB3 HIS A  18      12.289 -42.719   6.726  1.00 90.00           H  
ATOM    281  O   HIS A  18      11.035 -39.335   7.850  1.00 90.00           O  
ATOM    282  CG  HIS A  18      10.839 -41.907   5.419  1.00 90.00           C  
ATOM    283  CD2 HIS A  18      10.449 -41.333   4.244  1.00 90.00           C  
ATOM    284  HD2 HIS A  18      11.072 -40.772   3.563  1.00 90.00           H  
ATOM    285  ND1 HIS A  18       9.751 -42.558   5.989  1.00 90.00           N  
ATOM    286  CE1 HIS A  18       8.728 -42.344   5.150  1.00 90.00           C  
ATOM    287  HE1 HIS A  18       7.739 -42.758   5.281  1.00 90.00           H  
ATOM    288  NE2 HIS A  18       9.105 -41.596   4.103  1.00 90.00           N  
ATOM    289  HE2 HIS A  18       8.479 -41.252   3.389  1.00 90.00           H  
ATOM    290  N   GLY A  19      12.100 -40.949   8.996  1.00 89.77           N  
ATOM    291  H   GLY A  19      12.779 -41.696   8.963  1.00 89.77           H  
ATOM    292  CA  GLY A  19      11.437 -40.691  10.272  1.00 89.77           C  
ATOM    293  HA2 GLY A  19      11.730 -41.472  10.973  1.00 89.77           H  
ATOM    294  HA3 GLY A  19      10.357 -40.739  10.129  1.00 89.77           H  
ATOM    295  C   GLY A  19      11.784 -39.334  10.895  1.00 89.77           C  
ATOM    296  O   GLY A  19      10.937 -38.735  11.558  1.00 89.77           O  
ATOM    297  N   ALA A  20      13.002 -38.818  10.704  1.00 90.53           N  
ATOM    298  H   ALA A  20      13.696 -39.367  10.215  1.00 90.53           H  
ATOM    299  CA  ALA A  20      13.371 -37.471  11.142  1.00 90.53           C  
ATOM    300  HA  ALA A  20      13.062 -37.339  12.179  1.00 90.53           H  
ATOM    301  C   ALA A  20      12.645 -36.398  10.316  1.00 90.53           C  
ATOM    302  CB  ALA A  20      14.895 -37.309  11.085  1.00 90.53           C  
ATOM    303  HB1 ALA A  20      15.252 -37.446  10.064  1.00 90.53           H  
ATOM    304  HB2 ALA A  20      15.372 -38.048  11.729  1.00 90.53           H  
ATOM    305  HB3 ALA A  20      15.172 -36.312  11.427  1.00 90.53           H  
ATOM    306  O   ALA A  20      12.000 -35.522  10.890  1.00 90.53           O  
ATOM    307  N   VAL A  21      12.687 -36.503   8.985  1.00 90.38           N  
ATOM    308  H   VAL A  21      13.209 -37.269   8.583  1.00 90.38           H  
ATOM    309  CA  VAL A  21      12.053 -35.543   8.066  1.00 90.38           C  
ATOM    310  HA  VAL A  21      12.419 -34.542   8.295  1.00 90.38           H  
ATOM    311  C   VAL A  21      10.535 -35.508   8.261  1.00 90.38           C  
ATOM    312  CB  VAL A  21      12.430 -35.867   6.607  1.00 90.38           C  
ATOM    313  HB  VAL A  21      12.180 -36.906   6.393  1.00 90.38           H  
ATOM    314  O   VAL A  21       9.970 -34.429   8.428  1.00 90.38           O  
ATOM    315  CG1 VAL A  21      11.684 -34.973   5.612  1.00 90.38           C  
ATOM    316 HG11 VAL A  21      10.619 -35.207   5.634  1.00 90.38           H  
ATOM    317 HG12 VAL A  21      11.831 -33.922   5.858  1.00 90.38           H  
ATOM    318 HG13 VAL A  21      12.039 -35.159   4.599  1.00 90.38           H  
ATOM    319  CG2 VAL A  21      13.932 -35.663   6.358  1.00 90.38           C  
ATOM    320 HG21 VAL A  21      14.530 -36.226   7.074  1.00 90.38           H  
ATOM    321 HG22 VAL A  21      14.187 -35.998   5.352  1.00 90.38           H  
ATOM    322 HG23 VAL A  21      14.187 -34.608   6.455  1.00 90.38           H  
ATOM    323  N   ALA A  22       9.877 -36.671   8.325  1.00 89.64           N  
ATOM    324  H   ALA A  22      10.380 -37.532   8.166  1.00 89.64           H  
ATOM    325  CA  ALA A  22       8.433 -36.751   8.547  1.00 89.64           C  
ATOM    326  HA  ALA A  22       7.921 -36.232   7.736  1.00 89.64           H  
ATOM    327  C   ALA A  22       8.006 -36.087   9.867  1.00 89.64           C  
ATOM    328  CB  ALA A  22       8.020 -38.224   8.523  1.00 89.64           C  
ATOM    329  HB1 ALA A  22       8.213 -38.649   7.538  1.00 89.64           H  
ATOM    330  HB2 ALA A  22       8.575 -38.787   9.273  1.00 89.64           H  
ATOM    331  HB3 ALA A  22       6.955 -38.296   8.742  1.00 89.64           H  
ATOM    332  O   ALA A  22       7.021 -35.352   9.903  1.00 89.64           O  
ATOM    333  N   ARG A  23       8.777 -36.302  10.941  1.00 87.33           N  
ATOM    334  H   ARG A  23       9.583 -36.899  10.824  1.00 87.33           H  
ATOM    335  CA  ARG A  23       8.509 -35.727  12.266  1.00 87.33           C  
ATOM    336  HA  ARG A  23       7.477 -35.945  12.538  1.00 87.33           H  
ATOM    337  C   ARG A  23       8.654 -34.208  12.272  1.00 87.33           C  
ATOM    338  CB  ARG A  23       9.458 -36.387  13.266  1.00 87.33           C  
ATOM    339  HB2 ARG A  23      10.466 -36.007  13.100  1.00 87.33           H  
ATOM    340  HB3 ARG A  23       9.442 -37.457  13.060  1.00 87.33           H  
ATOM    341  O   ARG A  23       7.810 -33.537  12.852  1.00 87.33           O  
ATOM    342  CG  ARG A  23       9.074 -36.216  14.743  1.00 87.33           C  
ATOM    343  HG2 ARG A  23       8.867 -35.168  14.958  1.00 87.33           H  
ATOM    344  HG3 ARG A  23       8.168 -36.791  14.932  1.00 87.33           H  
ATOM    345  CD  ARG A  23      10.189 -36.704  15.691  1.00 87.33           C  
ATOM    346  HD2 ARG A  23      10.839 -35.854  15.899  1.00 87.33           H  
ATOM    347  HD3 ARG A  23       9.735 -37.027  16.628  1.00 87.33           H  
ATOM    348  NE  ARG A  23      11.018 -37.791  15.114  1.00 87.33           N  
ATOM    349  HE  ARG A  23      10.872 -37.990  14.134  1.00 87.33           H  
ATOM    350  NH1 ARG A  23      12.296 -38.296  16.953  1.00 87.33           N  
ATOM    351 HH11 ARG A  23      11.749 -37.649  17.502  1.00 87.33           H  
ATOM    352 HH12 ARG A  23      13.136 -38.724  17.316  1.00 87.33           H  
ATOM    353  NH2 ARG A  23      12.828 -39.170  14.976  1.00 87.33           N  
ATOM    354 HH21 ARG A  23      12.686 -39.265  13.981  1.00 87.33           H  
ATOM    355 HH22 ARG A  23      13.663 -39.571  15.380  1.00 87.33           H  
ATOM    356  CZ  ARG A  23      12.033 -38.416  15.683  1.00 87.33           C  
ATOM    357  N   VAL A  24       9.686 -33.676  11.612  1.00 87.47           N  
ATOM    358  H   VAL A  24      10.338 -34.298  11.156  1.00 87.47           H  
ATOM    359  CA  VAL A  24       9.919 -32.225  11.525  1.00 87.47           C  
ATOM    360  HA  VAL A  24       9.862 -31.799  12.527  1.00 87.47           H  
ATOM    361  C   VAL A  24       8.832 -31.524  10.705  1.00 87.47           C  
ATOM    362  CB  VAL A  24      11.326 -31.928  10.974  1.00 87.47           C  
ATOM    363  HB  VAL A  24      11.495 -32.496  10.059  1.00 87.47           H  
ATOM    364  O   VAL A  24       8.308 -30.502  11.148  1.00 87.47           O  
ATOM    365  CG1 VAL A  24      11.495 -30.441  10.667  1.00 87.47           C  
ATOM    366 HG11 VAL A  24      10.921 -30.189   9.775  1.00 87.47           H  
ATOM    367 HG12 VAL A  24      12.541 -30.191  10.493  1.00 87.47           H  
ATOM    368 HG13 VAL A  24      11.136 -29.843  11.504  1.00 87.47           H  
ATOM    369  CG2 VAL A  24      12.387 -32.320  12.005  1.00 87.47           C  
ATOM    370 HG21 VAL A  24      12.202 -31.790  12.939  1.00 87.47           H  
ATOM    371 HG22 VAL A  24      12.358 -33.394  12.188  1.00 87.47           H  
ATOM    372 HG23 VAL A  24      13.378 -32.051  11.639  1.00 87.47           H  
ATOM    373  N   LEU A  25       8.445 -32.106   9.562  1.00 87.06           N  
ATOM    374  H   LEU A  25       8.938 -32.932   9.254  1.00 87.06           H  
ATOM    375  CA  LEU A  25       7.369 -31.591   8.701  1.00 87.06           C  
ATOM    376  HA  LEU A  25       7.498 -30.515   8.583  1.00 87.06           H  
ATOM    377  C   LEU A  25       5.960 -31.788   9.306  1.00 87.06           C  
ATOM    378  CB  LEU A  25       7.476 -32.255   7.314  1.00 87.06           C  
ATOM    379  HB2 LEU A  25       6.592 -31.993   6.734  1.00 87.06           H  
ATOM    380  HB3 LEU A  25       7.472 -33.335   7.461  1.00 87.06           H  
ATOM    381  O   LEU A  25       4.996 -31.181   8.840  1.00 87.06           O  
ATOM    382  CG  LEU A  25       8.722 -31.871   6.489  1.00 87.06           C  
ATOM    383  HG  LEU A  25       9.620 -31.991   7.094  1.00 87.06           H  
ATOM    384  CD1 LEU A  25       8.835 -32.783   5.273  1.00 87.06           C  
ATOM    385 HD11 LEU A  25       7.974 -32.647   4.619  1.00 87.06           H  
ATOM    386 HD12 LEU A  25       8.876 -33.813   5.626  1.00 87.06           H  
ATOM    387 HD13 LEU A  25       9.746 -32.554   4.720  1.00 87.06           H  
ATOM    388  CD2 LEU A  25       8.671 -30.447   5.950  1.00 87.06           C  
ATOM    389 HD21 LEU A  25       8.660 -29.738   6.778  1.00 87.06           H  
ATOM    390 HD22 LEU A  25       9.549 -30.246   5.336  1.00 87.06           H  
ATOM    391 HD23 LEU A  25       7.774 -30.298   5.349  1.00 87.06           H  
ATOM    392  N   GLY A  26       5.825 -32.611  10.353  1.00 80.98           N  
ATOM    393  H   GLY A  26       6.655 -33.078  10.691  1.00 80.98           H  
ATOM    394  CA  GLY A  26       4.576 -32.808  11.096  1.00 80.98           C  
ATOM    395  HA2 GLY A  26       4.011 -31.876  11.108  1.00 80.98           H  
ATOM    396  HA3 GLY A  26       4.831 -33.060  12.125  1.00 80.98           H  
ATOM    397  C   GLY A  26       3.656 -33.914  10.562  1.00 80.98           C  
ATOM    398  O   GLY A  26       2.455 -33.892  10.832  1.00 80.98           O  
ATOM    399  N   PHE A  27       4.180 -34.894   9.821  1.00 82.28           N  
ATOM    400  H   PHE A  27       5.178 -34.895   9.667  1.00 82.28           H  
ATOM    401  CA  PHE A  27       3.412 -36.068   9.393  1.00 82.28           C  
ATOM    402  HA  PHE A  27       2.408 -35.743   9.118  1.00 82.28           H  
ATOM    403  C   PHE A  27       3.286 -37.089  10.539  1.00 82.28           C  
ATOM    404  CB  PHE A  27       4.046 -36.696   8.142  1.00 82.28           C  
ATOM    405  HB2 PHE A  27       5.087 -36.936   8.353  1.00 82.28           H  
ATOM    406  HB3 PHE A  27       3.536 -37.635   7.927  1.00 82.28           H  
ATOM    407  O   PHE A  27       4.284 -37.626  11.017  1.00 82.28           O  
ATOM    408  CG  PHE A  27       3.975 -35.827   6.899  1.00 82.28           C  
ATOM    409  CD1 PHE A  27       2.806 -35.810   6.113  1.00 82.28           C  
ATOM    410  HD1 PHE A  27       1.960 -36.422   6.388  1.00 82.28           H  
ATOM    411  CD2 PHE A  27       5.078 -35.040   6.519  1.00 82.28           C  
ATOM    412  HD2 PHE A  27       5.977 -35.047   7.117  1.00 82.28           H  
ATOM    413  CE1 PHE A  27       2.744 -35.015   4.954  1.00 82.28           C  
ATOM    414  HE1 PHE A  27       1.856 -35.018   4.339  1.00 82.28           H  
ATOM    415  CE2 PHE A  27       5.013 -34.242   5.363  1.00 82.28           C  
ATOM    416  HE2 PHE A  27       5.859 -33.641   5.065  1.00 82.28           H  
ATOM    417  CZ  PHE A  27       3.848 -34.232   4.579  1.00 82.28           C  
ATOM    418  HZ  PHE A  27       3.811 -33.630   3.683  1.00 82.28           H  
ATOM    419  N   LEU A  28       2.051 -37.390  10.970  1.00 75.11           N  
ATOM    420  H   LEU A  28       1.284 -36.853  10.591  1.00 75.11           H  
ATOM    421  CA  LEU A  28       1.764 -38.396  12.013  1.00 75.11           C  
ATOM    422  HA  LEU A  28       2.359 -38.171  12.897  1.00 75.11           H  
ATOM    423  C   LEU A  28       2.132 -39.825  11.587  1.00 75.11           C  
ATOM    424  CB  LEU A  28       0.262 -38.352  12.361  1.00 75.11           C  
ATOM    425  HB2 LEU A  28      -0.041 -39.316  12.769  1.00 75.11           H  
ATOM    426  HB3 LEU A  28      -0.302 -38.204  11.440  1.00 75.11           H  
ATOM    427  O   LEU A  28       2.555 -40.630  12.415  1.00 75.11           O  
ATOM    428  CG  LEU A  28      -0.115 -37.265  13.379  1.00 75.11           C  
ATOM    429  HG  LEU A  28       0.400 -36.336  13.136  1.00 75.11           H  
ATOM    430  CD1 LEU A  28      -1.623 -37.013  13.330  1.00 75.11           C  
ATOM    431 HD11 LEU A  28      -2.167 -37.929  13.559  1.00 75.11           H  
ATOM    432 HD12 LEU A  28      -1.886 -36.239  14.051  1.00 75.11           H  
ATOM    433 HD13 LEU A  28      -1.901 -36.663  12.335  1.00 75.11           H  
ATOM    434  CD2 LEU A  28       0.244 -37.691  14.807  1.00 75.11           C  
ATOM    435 HD21 LEU A  28       1.318 -37.861  14.881  1.00 75.11           H  
ATOM    436 HD22 LEU A  28      -0.026 -36.896  15.502  1.00 75.11           H  
ATOM    437 HD23 LEU A  28      -0.284 -38.607  15.074  1.00 75.11           H  
ATOM    438  N   ASP A  29       1.946 -40.131  10.305  1.00 80.15           N  
ATOM    439  H   ASP A  29       1.640 -39.397   9.683  1.00 80.15           H  
ATOM    440  CA  ASP A  29       2.367 -41.378   9.680  1.00 80.15           C  
ATOM    441  HA  ASP A  29       2.699 -42.086  10.439  1.00 80.15           H  
ATOM    442  C   ASP A  29       3.518 -41.059   8.717  1.00 80.15           C  
ATOM    443  CB  ASP A  29       1.173 -42.029   8.967  1.00 80.15           C  
ATOM    444  HB2 ASP A  29       0.372 -42.168   9.693  1.00 80.15           H  
ATOM    445  HB3 ASP A  29       0.806 -41.364   8.185  1.00 80.15           H  
ATOM    446  O   ASP A  29       3.275 -40.422   7.688  1.00 80.15           O  
ATOM    447  CG  ASP A  29       1.509 -43.391   8.351  1.00 80.15           C  
ATOM    448  OD1 ASP A  29       2.704 -43.775   8.294  1.00 80.15           O  
ATOM    449  OD2 ASP A  29       0.557 -44.072   7.925  1.00 80.15           O  
ATOM    450  N   PRO A  30       4.763 -41.474   9.020  1.00 81.12           N  
ATOM    451  CA  PRO A  30       5.901 -41.240   8.141  1.00 81.12           C  
ATOM    452  HA  PRO A  30       6.094 -40.168   8.105  1.00 81.12           H  
ATOM    453  C   PRO A  30       5.667 -41.733   6.715  1.00 81.12           C  
ATOM    454  CB  PRO A  30       7.086 -41.961   8.793  1.00 81.12           C  
ATOM    455  HB2 PRO A  30       7.154 -42.984   8.424  1.00 81.12           H  
ATOM    456  HB3 PRO A  30       8.024 -41.433   8.617  1.00 81.12           H  
ATOM    457  O   PRO A  30       6.181 -41.125   5.784  1.00 81.12           O  
ATOM    458  CG  PRO A  30       6.713 -41.983  10.273  1.00 81.12           C  
ATOM    459  HG2 PRO A  30       7.187 -42.811  10.799  1.00 81.12           H  
ATOM    460  HG3 PRO A  30       6.983 -41.031  10.730  1.00 81.12           H  
ATOM    461  CD  PRO A  30       5.193 -42.121  10.248  1.00 81.12           C  
ATOM    462  HD2 PRO A  30       4.764 -41.639  11.126  1.00 81.12           H  
ATOM    463  HD3 PRO A  30       4.914 -43.174  10.215  1.00 81.12           H  
ATOM    464  N   SER A  31       4.861 -42.785   6.513  1.00 77.76           N  
ATOM    465  H   SER A  31       4.348 -43.165   7.296  1.00 77.76           H  
ATOM    466  CA  SER A  31       4.577 -43.326   5.177  1.00 77.76           C  
ATOM    467  HA  SER A  31       5.533 -43.506   4.685  1.00 77.76           H  
ATOM    468  C   SER A  31       3.809 -42.366   4.259  1.00 77.76           C  
ATOM    469  CB  SER A  31       3.865 -44.677   5.282  1.00 77.76           C  
ATOM    470  HB2 SER A  31       4.429 -45.334   5.945  1.00 77.76           H  
ATOM    471  HB3 SER A  31       3.840 -45.130   4.291  1.00 77.76           H  
ATOM    472  O   SER A  31       3.785 -42.585   3.050  1.00 77.76           O  
ATOM    473  OG  SER A  31       2.542 -44.567   5.752  1.00 77.76           O  
ATOM    474  HG  SER A  31       2.528 -44.354   6.688  1.00 77.76           H  
ATOM    475  N   ALA A  32       3.240 -41.284   4.803  1.00 77.32           N  
ATOM    476  H   ALA A  32       3.292 -41.163   5.804  1.00 77.32           H  
ATOM    477  CA  ALA A  32       2.641 -40.203   4.023  1.00 77.32           C  
ATOM    478  HA  ALA A  32       2.037 -40.640   3.228  1.00 77.32           H  
ATOM    479  C   ALA A  32       3.680 -39.285   3.349  1.00 77.32           C  
ATOM    480  CB  ALA A  32       1.720 -39.402   4.950  1.00 77.32           C  
ATOM    481  HB1 ALA A  32       0.989 -40.065   5.412  1.00 77.32           H  
ATOM    482  HB2 ALA A  32       1.198 -38.639   4.370  1.00 77.32           H  
ATOM    483  HB3 ALA A  32       2.310 -38.913   5.725  1.00 77.32           H  
ATOM    484  O   ALA A  32       3.337 -38.589   2.395  1.00 77.32           O  
ATOM    485  N   LEU A  33       4.928 -39.277   3.830  1.00 81.56           N  
ATOM    486  H   LEU A  33       5.158 -39.908   4.585  1.00 81.56           H  
ATOM    487  CA  LEU A  33       6.033 -38.549   3.212  1.00 81.56           C  
ATOM    488  HA  LEU A  33       5.673 -37.587   2.846  1.00 81.56           H  
ATOM    489  C   LEU A  33       6.579 -39.366   2.035  1.00 81.56           C  
ATOM    490  CB  LEU A  33       7.122 -38.307   4.275  1.00 81.56           C  
ATOM    491  HB2 LEU A  33       6.668 -37.887   5.172  1.00 81.56           H  
ATOM    492  HB3 LEU A  33       7.557 -39.267   4.553  1.00 81.56           H  
ATOM    493  O   LEU A  33       7.146 -40.441   2.252  1.00 81.56           O  
ATOM    494  CG  LEU A  33       8.235 -37.370   3.769  1.00 81.56           C  
ATOM    495  HG  LEU A  33       8.289 -37.395   2.681  1.00 81.56           H  
ATOM    496  CD1 LEU A  33       7.970 -35.945   4.233  1.00 81.56           C  
ATOM    497 HD11 LEU A  33       8.699 -35.275   3.777  1.00 81.56           H  
ATOM    498 HD12 LEU A  33       6.975 -35.640   3.907  1.00 81.56           H  
ATOM    499 HD13 LEU A  33       8.019 -35.888   5.320  1.00 81.56           H  
ATOM    500  CD2 LEU A  33       9.605 -37.783   4.304  1.00 81.56           C  
ATOM    501 HD21 LEU A  33      10.360 -37.082   3.950  1.00 81.56           H  
ATOM    502 HD22 LEU A  33       9.595 -37.806   5.393  1.00 81.56           H  
ATOM    503 HD23 LEU A  33       9.840 -38.776   3.920  1.00 81.56           H  
ATOM    504  N   ASP A  34       6.473 -38.852   0.809  1.00 75.92           N  
ATOM    505  H   ASP A  34       6.030 -37.952   0.698  1.00 75.92           H  
ATOM    506  CA  ASP A  34       7.078 -39.499  -0.361  1.00 75.92           C  
ATOM    507  HA  ASP A  34       6.833 -40.560  -0.326  1.00 75.92           H  
ATOM    508  C   ASP A  34       8.604 -39.308  -0.304  1.00 75.92           C  
ATOM    509  CB  ASP A  34       6.483 -38.955  -1.670  1.00 75.92           C  
ATOM    510  HB2 ASP A  34       6.676 -37.884  -1.736  1.00 75.92           H  
ATOM    511  HB3 ASP A  34       5.403 -39.098  -1.643  1.00 75.92           H  
ATOM    512  O   ASP A  34       9.085 -38.186  -0.470  1.00 75.92           O  
ATOM    513  CG  ASP A  34       7.039 -39.647  -2.929  1.00 75.92           C  
ATOM    514  OD1 ASP A  34       8.068 -40.364  -2.831  1.00 75.92           O  
ATOM    515  OD2 ASP A  34       6.436 -39.446  -4.002  1.00 75.92           O  
ATOM    516  N   PRO A  35       9.410 -40.360  -0.074  1.00 78.85           N  
ATOM    517  CA  PRO A  35      10.854 -40.202   0.040  1.00 78.85           C  
ATOM    518  HA  PRO A  35      11.070 -39.484   0.831  1.00 78.85           H  
ATOM    519  C   PRO A  35      11.506 -39.680  -1.253  1.00 78.85           C  
ATOM    520  CB  PRO A  35      11.369 -41.584   0.461  1.00 78.85           C  
ATOM    521  HB2 PRO A  35      12.357 -41.804   0.056  1.00 78.85           H  
ATOM    522  HB3 PRO A  35      11.407 -41.638   1.549  1.00 78.85           H  
ATOM    523  O   PRO A  35      12.592 -39.104  -1.162  1.00 78.85           O  
ATOM    524  CG  PRO A  35      10.305 -42.557  -0.044  1.00 78.85           C  
ATOM    525  HG2 PRO A  35      10.499 -42.805  -1.087  1.00 78.85           H  
ATOM    526  HG3 PRO A  35      10.262 -43.460   0.564  1.00 78.85           H  
ATOM    527  CD  PRO A  35       9.016 -41.754   0.048  1.00 78.85           C  
ATOM    528  HD2 PRO A  35       8.337 -42.050  -0.752  1.00 78.85           H  
ATOM    529  HD3 PRO A  35       8.555 -41.932   1.020  1.00 78.85           H  
ATOM    530  N   GLY A  36      10.857 -39.873  -2.416  1.00 73.09           N  
ATOM    531  H   GLY A  36       9.914 -40.232  -2.371  1.00 73.09           H  
ATOM    532  CA  GLY A  36      11.297 -39.431  -3.745  1.00 73.09           C  
ATOM    533  HA2 GLY A  36      10.789 -40.045  -4.489  1.00 73.09           H  
ATOM    534  HA3 GLY A  36      12.372 -39.565  -3.865  1.00 73.09           H  
ATOM    535  C   GLY A  36      10.996 -37.975  -4.090  1.00 73.09           C  
ATOM    536  O   GLY A  36      11.593 -37.446  -5.028  1.00 73.09           O  
ATOM    537  N   MET A  37      10.107 -37.319  -3.344  1.00 76.99           N  
ATOM    538  H   MET A  37       9.689 -37.797  -2.558  1.00 76.99           H  
ATOM    539  CA  MET A  37       9.687 -35.944  -3.613  1.00 76.99           C  
ATOM    540  HA  MET A  37       9.759 -35.769  -4.686  1.00 76.99           H  
ATOM    541  C   MET A  37      10.606 -34.930  -2.921  1.00 76.99           C  
ATOM    542  CB  MET A  37       8.210 -35.797  -3.233  1.00 76.99           C  
ATOM    543  HB2 MET A  37       7.657 -36.607  -3.710  1.00 76.99           H  
ATOM    544  HB3 MET A  37       8.092 -35.896  -2.154  1.00 76.99           H  
ATOM    545  O   MET A  37      11.110 -35.182  -1.820  1.00 76.99           O  
ATOM    546  CG  MET A  37       7.604 -34.466  -3.688  1.00 76.99           C  
ATOM    547  HG2 MET A  37       8.102 -33.660  -3.149  1.00 76.99           H  
ATOM    548  HG3 MET A  37       7.793 -34.328  -4.752  1.00 76.99           H  
ATOM    549  SD  MET A  37       5.821 -34.312  -3.387  1.00 76.99           S  
ATOM    550  CE  MET A  37       5.171 -35.487  -4.608  1.00 76.99           C  
ATOM    551  HE1 MET A  37       5.489 -36.499  -4.356  1.00 76.99           H  
ATOM    552  HE2 MET A  37       4.082 -35.449  -4.602  1.00 76.99           H  
ATOM    553  HE3 MET A  37       5.540 -35.228  -5.601  1.00 76.99           H  
ATOM    554  N   GLY A  38      10.830 -33.777  -3.562  1.00 79.54           N  
ATOM    555  H   GLY A  38      10.310 -33.558  -4.399  1.00 79.54           H  
ATOM    556  CA  GLY A  38      11.700 -32.732  -3.037  1.00 79.54           C  
ATOM    557  HA2 GLY A  38      12.712 -33.131  -2.963  1.00 79.54           H  
ATOM    558  HA3 GLY A  38      11.709 -31.896  -3.736  1.00 79.54           H  
ATOM    559  C   GLY A  38      11.227 -32.214  -1.675  1.00 79.54           C  
ATOM    560  O   GLY A  38      10.036 -32.003  -1.473  1.00 79.54           O  
ATOM    561  N   PHE A  39      12.135 -31.944  -0.736  1.00 83.31           N  
ATOM    562  H   PHE A  39      13.092 -32.217  -0.905  1.00 83.31           H  
ATOM    563  CA  PHE A  39      11.771 -31.428   0.587  1.00 83.31           C  
ATOM    564  HA  PHE A  39      11.092 -32.135   1.065  1.00 83.31           H  
ATOM    565  C   PHE A  39      11.007 -30.102   0.501  1.00 83.31           C  
ATOM    566  CB  PHE A  39      13.024 -31.265   1.457  1.00 83.31           C  
ATOM    567  HB2 PHE A  39      12.700 -30.845   2.409  1.00 83.31           H  
ATOM    568  HB3 PHE A  39      13.693 -30.550   0.979  1.00 83.31           H  
ATOM    569  O   PHE A  39       9.993 -29.945   1.174  1.00 83.31           O  
ATOM    570  CG  PHE A  39      13.799 -32.518   1.809  1.00 83.31           C  
ATOM    571  CD1 PHE A  39      13.131 -33.726   2.087  1.00 83.31           C  
ATOM    572  HD1 PHE A  39      12.056 -33.795   2.013  1.00 83.31           H  
ATOM    573  CD2 PHE A  39      15.196 -32.451   1.956  1.00 83.31           C  
ATOM    574  HD2 PHE A  39      15.714 -31.522   1.767  1.00 83.31           H  
ATOM    575  CE1 PHE A  39      13.860 -34.853   2.490  1.00 83.31           C  
ATOM    576  HE1 PHE A  39      13.333 -35.769   2.714  1.00 83.31           H  
ATOM    577  CE2 PHE A  39      15.923 -33.582   2.366  1.00 83.31           C  
ATOM    578  HE2 PHE A  39      16.995 -33.521   2.480  1.00 83.31           H  
ATOM    579  CZ  PHE A  39      15.255 -34.787   2.632  1.00 83.31           C  
ATOM    580  HZ  PHE A  39      15.814 -35.654   2.950  1.00 83.31           H  
ATOM    581  N   ASN A  40      11.424 -29.185  -0.381  1.00 72.34           N  
ATOM    582  H   ASN A  40      12.284 -29.354  -0.881  1.00 72.34           H  
ATOM    583  CA  ASN A  40      10.687 -27.939  -0.630  1.00 72.34           C  
ATOM    584  HA  ASN A  40      10.561 -27.399   0.309  1.00 72.34           H  
ATOM    585  C   ASN A  40       9.268 -28.194  -1.162  1.00 72.34           C  
ATOM    586  CB  ASN A  40      11.467 -27.052  -1.622  1.00 72.34           C  
ATOM    587  HB2 ASN A  40      11.981 -27.662  -2.365  1.00 72.34           H  
ATOM    588  HB3 ASN A  40      10.753 -26.416  -2.147  1.00 72.34           H  
ATOM    589  O   ASN A  40       8.345 -27.471  -0.809  1.00 72.34           O  
ATOM    590  CG  ASN A  40      12.457 -26.114  -0.955  1.00 72.34           C  
ATOM    591  ND2 ASN A  40      13.067 -25.227  -1.705  1.00 72.34           N  
ATOM    592 HD21 ASN A  40      13.601 -24.542  -1.190  1.00 72.34           H  
ATOM    593 HD22 ASN A  40      12.803 -25.101  -2.672  1.00 72.34           H  
ATOM    594  OD1 ASN A  40      12.718 -26.161   0.228  1.00 72.34           O  
ATOM    595  N   GLU A  41       9.072 -29.223  -1.990  1.00 70.15           N  
ATOM    596  H   GLU A  41       9.831 -29.864  -2.170  1.00 70.15           H  
ATOM    597  CA  GLU A  41       7.746 -29.586  -2.515  1.00 70.15           C  
ATOM    598  HA  GLU A  41       7.240 -28.688  -2.868  1.00 70.15           H  
ATOM    599  C   GLU A  41       6.850 -30.198  -1.430  1.00 70.15           C  
ATOM    600  CB  GLU A  41       7.902 -30.557  -3.697  1.00 70.15           C  
ATOM    601  HB2 GLU A  41       6.920 -30.911  -4.011  1.00 70.15           H  
ATOM    602  HB3 GLU A  41       8.481 -31.416  -3.358  1.00 70.15           H  
ATOM    603  O   GLU A  41       5.628 -30.130  -1.539  1.00 70.15           O  
ATOM    604  CG  GLU A  41       8.590 -29.893  -4.902  1.00 70.15           C  
ATOM    605  HG2 GLU A  41       9.433 -29.294  -4.558  1.00 70.15           H  
ATOM    606  HG3 GLU A  41       7.878 -29.215  -5.372  1.00 70.15           H  
ATOM    607  CD  GLU A  41       9.134 -30.889  -5.939  1.00 70.15           C  
ATOM    608  OE1 GLU A  41       9.319 -30.441  -7.093  1.00 70.15           O  
ATOM    609  OE2 GLU A  41       9.430 -32.053  -5.574  1.00 70.15           O  
ATOM    610  N   GLN A  42       7.455 -30.736  -0.367  1.00 78.08           N  
ATOM    611  H   GLN A  42       8.464 -30.781  -0.378  1.00 78.08           H  
ATOM    612  CA  GLN A  42       6.777 -31.246   0.827  1.00 78.08           C  
ATOM    613  HA  GLN A  42       5.746 -31.477   0.558  1.00 78.08           H  
ATOM    614  C   GLN A  42       6.668 -30.215   1.963  1.00 78.08           C  
ATOM    615  CB  GLN A  42       7.434 -32.560   1.277  1.00 78.08           C  
ATOM    616  HB2 GLN A  42       6.935 -32.912   2.180  1.00 78.08           H  
ATOM    617  HB3 GLN A  42       8.490 -32.405   1.496  1.00 78.08           H  
ATOM    618  O   GLN A  42       6.275 -30.567   3.075  1.00 78.08           O  
ATOM    619  CG  GLN A  42       7.270 -33.623   0.186  1.00 78.08           C  
ATOM    620  HG2 GLN A  42       7.963 -33.425  -0.633  1.00 78.08           H  
ATOM    621  HG3 GLN A  42       6.258 -33.583  -0.216  1.00 78.08           H  
ATOM    622  CD  GLN A  42       7.486 -35.027   0.714  1.00 78.08           C  
ATOM    623  NE2 GLN A  42       8.605 -35.634   0.397  1.00 78.08           N  
ATOM    624 HE21 GLN A  42       9.272 -35.186  -0.215  1.00 78.08           H  
ATOM    625 HE22 GLN A  42       8.642 -36.637   0.506  1.00 78.08           H  
ATOM    626  OE1 GLN A  42       6.651 -35.599   1.394  1.00 78.08           O  
ATOM    627  N   GLY A  43       6.979 -28.944   1.687  1.00 75.49           N  
ATOM    628  H   GLY A  43       7.276 -28.712   0.750  1.00 75.49           H  
ATOM    629  CA  GLY A  43       6.796 -27.842   2.631  1.00 75.49           C  
ATOM    630  HA2 GLY A  43       6.688 -26.920   2.060  1.00 75.49           H  
ATOM    631  HA3 GLY A  43       5.882 -27.992   3.205  1.00 75.49           H  
ATOM    632  C   GLY A  43       7.954 -27.633   3.604  1.00 75.49           C  
ATOM    633  O   GLY A  43       7.732 -27.141   4.706  1.00 75.49           O  
ATOM    634  N   LEU A  44       9.180 -28.008   3.227  1.00 79.81           N  
ATOM    635  H   LEU A  44       9.292 -28.475   2.339  1.00 79.81           H  
ATOM    636  CA  LEU A  44      10.376 -27.623   3.973  1.00 79.81           C  
ATOM    637  HA  LEU A  44      10.243 -27.936   5.009  1.00 79.81           H  
ATOM    638  C   LEU A  44      10.559 -26.101   3.943  1.00 79.81           C  
ATOM    639  CB  LEU A  44      11.605 -28.327   3.379  1.00 79.81           C  
ATOM    640  HB2 LEU A  44      11.744 -27.964   2.361  1.00 79.81           H  
ATOM    641  HB3 LEU A  44      11.401 -29.397   3.348  1.00 79.81           H  
ATOM    642  O   LEU A  44      10.649 -25.498   2.876  1.00 79.81           O  
ATOM    643  CG  LEU A  44      12.897 -28.077   4.174  1.00 79.81           C  
ATOM    644  HG  LEU A  44      12.959 -27.032   4.476  1.00 79.81           H  
ATOM    645  CD1 LEU A  44      12.914 -28.964   5.412  1.00 79.81           C  
ATOM    646 HD11 LEU A  44      12.060 -28.728   6.048  1.00 79.81           H  
ATOM    647 HD12 LEU A  44      12.865 -30.013   5.120  1.00 79.81           H  
ATOM    648 HD13 LEU A  44      13.832 -28.771   5.967  1.00 79.81           H  
ATOM    649  CD2 LEU A  44      14.150 -28.383   3.353  1.00 79.81           C  
ATOM    650 HD21 LEU A  44      14.104 -27.842   2.408  1.00 79.81           H  
ATOM    651 HD22 LEU A  44      15.026 -28.036   3.901  1.00 79.81           H  
ATOM    652 HD23 LEU A  44      14.241 -29.453   3.168  1.00 79.81           H  
ATOM    653  N   ASP A  45      10.700 -25.505   5.122  1.00 66.85           N  
ATOM    654  H   ASP A  45      10.595 -26.056   5.962  1.00 66.85           H  
ATOM    655  CA  ASP A  45      11.150 -24.128   5.291  1.00 66.85           C  
ATOM    656  HA  ASP A  45      11.259 -23.670   4.308  1.00 66.85           H  
ATOM    657  C   ASP A  45      12.542 -24.079   5.947  1.00 66.85           C  
ATOM    658  CB  ASP A  45      10.077 -23.312   6.035  1.00 66.85           C  
ATOM    659  HB2 ASP A  45       9.123 -23.442   5.525  1.00 66.85           H  
ATOM    660  HB3 ASP A  45      10.340 -22.256   5.967  1.00 66.85           H  
ATOM    661  O   ASP A  45      13.144 -25.101   6.293  1.00 66.85           O  
ATOM    662  CG  ASP A  45       9.909 -23.664   7.516  1.00 66.85           C  
ATOM    663  OD1 ASP A  45      10.867 -24.184   8.127  1.00 66.85           O  
ATOM    664  OD2 ASP A  45       8.841 -23.354   8.066  1.00 66.85           O  
ATOM    665  N   SER A  46      13.078 -22.872   6.131  1.00 63.34           N  
ATOM    666  H   SER A  46      12.576 -22.064   5.792  1.00 63.34           H  
ATOM    667  CA  SER A  46      14.402 -22.670   6.725  1.00 63.34           C  
ATOM    668  HA  SER A  46      15.139 -23.206   6.126  1.00 63.34           H  
ATOM    669  C   SER A  46      14.513 -23.180   8.169  1.00 63.34           C  
ATOM    670  CB  SER A  46      14.751 -21.181   6.703  1.00 63.34           C  
ATOM    671  HB2 SER A  46      14.046 -20.637   7.331  1.00 63.34           H  
ATOM    672  HB3 SER A  46      15.757 -21.038   7.096  1.00 63.34           H  
ATOM    673  O   SER A  46      15.580 -23.663   8.554  1.00 63.34           O  
ATOM    674  OG  SER A  46      14.685 -20.674   5.382  1.00 63.34           O  
ATOM    675  HG  SER A  46      14.690 -19.715   5.414  1.00 63.34           H  
ATOM    676  N   LEU A  47      13.443 -23.087   8.969  1.00 63.67           N  
ATOM    677  H   LEU A  47      12.543 -22.906   8.546  1.00 63.67           H  
ATOM    678  CA  LEU A  47      13.435 -23.569  10.354  1.00 63.67           C  
ATOM    679  HA  LEU A  47      14.319 -23.191  10.867  1.00 63.67           H  
ATOM    680  C   LEU A  47      13.505 -25.097  10.364  1.00 63.67           C  
ATOM    681  CB  LEU A  47      12.171 -23.051  11.070  1.00 63.67           C  
ATOM    682  HB2 LEU A  47      11.294 -23.364  10.504  1.00 63.67           H  
ATOM    683  HB3 LEU A  47      12.188 -21.961  11.076  1.00 63.67           H  
ATOM    684  O   LEU A  47      14.381 -25.683  10.999  1.00 63.67           O  
ATOM    685  CG  LEU A  47      12.007 -23.563  12.515  1.00 63.67           C  
ATOM    686  HG  LEU A  47      12.041 -24.652  12.530  1.00 63.67           H  
ATOM    687  CD1 LEU A  47      13.098 -23.015  13.439  1.00 63.67           C  
ATOM    688 HD11 LEU A  47      13.081 -21.925  13.448  1.00 63.67           H  
ATOM    689 HD12 LEU A  47      12.932 -23.391  14.449  1.00 63.67           H  
ATOM    690 HD13 LEU A  47      14.075 -23.371  13.113  1.00 63.67           H  
ATOM    691  CD2 LEU A  47      10.646 -23.126  13.054  1.00 63.67           C  
ATOM    692 HD21 LEU A  47      10.554 -22.041  12.996  1.00 63.67           H  
ATOM    693 HD22 LEU A  47      10.535 -23.467  14.083  1.00 63.67           H  
ATOM    694 HD23 LEU A  47       9.859 -23.580  12.452  1.00 63.67           H  
ATOM    695  N   MET A  48      12.645 -25.735   9.578  1.00 78.92           N  
ATOM    696  H   MET A  48      11.974 -25.178   9.068  1.00 78.92           H  
ATOM    697  CA  MET A  48      12.591 -27.180   9.415  1.00 78.92           C  
ATOM    698  HA  MET A  48      12.477 -27.635  10.399  1.00 78.92           H  
ATOM    699  C   MET A  48      13.890 -27.733   8.810  1.00 78.92           C  
ATOM    700  CB  MET A  48      11.352 -27.528   8.576  1.00 78.92           C  
ATOM    701  HB2 MET A  48      11.390 -28.582   8.301  1.00 78.92           H  
ATOM    702  HB3 MET A  48      11.336 -26.933   7.663  1.00 78.92           H  
ATOM    703  O   MET A  48      14.356 -28.794   9.223  1.00 78.92           O  
ATOM    704  CG  MET A  48      10.071 -27.272   9.384  1.00 78.92           C  
ATOM    705  HG2 MET A  48      10.167 -27.788  10.340  1.00 78.92           H  
ATOM    706  HG3 MET A  48       9.975 -26.207   9.595  1.00 78.92           H  
ATOM    707  SD  MET A  48       8.536 -27.854   8.621  1.00 78.92           S  
ATOM    708  CE  MET A  48       8.036 -26.387   7.690  1.00 78.92           C  
ATOM    709  HE1 MET A  48       7.130 -26.597   7.122  1.00 78.92           H  
ATOM    710  HE2 MET A  48       8.827 -26.106   6.994  1.00 78.92           H  
ATOM    711  HE3 MET A  48       7.850 -25.558   8.373  1.00 78.92           H  
ATOM    712  N   ALA A  49      14.552 -27.003   7.906  1.00 79.04           N  
ATOM    713  H   ALA A  49      14.101 -26.177   7.539  1.00 79.04           H  
ATOM    714  CA  ALA A  49      15.866 -27.383   7.380  1.00 79.04           C  
ATOM    715  HA  ALA A  49      15.799 -28.386   6.958  1.00 79.04           H  
ATOM    716  C   ALA A  49      16.946 -27.421   8.477  1.00 79.04           C  
ATOM    717  CB  ALA A  49      16.246 -26.409   6.257  1.00 79.04           C  
ATOM    718  HB1 ALA A  49      15.463 -26.393   5.499  1.00 79.04           H  
ATOM    719  HB2 ALA A  49      17.183 -26.720   5.798  1.00 79.04           H  
ATOM    720  HB3 ALA A  49      16.361 -25.402   6.658  1.00 79.04           H  
ATOM    721  O   ALA A  49      17.767 -28.346   8.520  1.00 79.04           O  
ATOM    722  N   VAL A  50      16.935 -26.441   9.389  1.00 73.89           N  
ATOM    723  H   VAL A  50      16.221 -25.731   9.310  1.00 73.89           H  
ATOM    724  CA  VAL A  50      17.830 -26.404  10.554  1.00 73.89           C  
ATOM    725  HA  VAL A  50      18.850 -26.577  10.211  1.00 73.89           H  
ATOM    726  C   VAL A  50      17.504 -27.533  11.531  1.00 73.89           C  
ATOM    727  CB  VAL A  50      17.779 -25.021  11.237  1.00 73.89           C  
ATOM    728  HB  VAL A  50      16.743 -24.710  11.371  1.00 73.89           H  
ATOM    729  O   VAL A  50      18.427 -28.221  11.973  1.00 73.89           O  
ATOM    730  CG1 VAL A  50      18.461 -25.010  12.613  1.00 73.89           C  
ATOM    731 HG11 VAL A  50      18.539 -23.987  12.980  1.00 73.89           H  
ATOM    732 HG12 VAL A  50      19.445 -25.474  12.549  1.00 73.89           H  
ATOM    733 HG13 VAL A  50      17.844 -25.564  13.321  1.00 73.89           H  
ATOM    734  CG2 VAL A  50      18.492 -23.982  10.361  1.00 73.89           C  
ATOM    735 HG21 VAL A  50      18.028 -23.949   9.375  1.00 73.89           H  
ATOM    736 HG22 VAL A  50      18.390 -22.994  10.809  1.00 73.89           H  
ATOM    737 HG23 VAL A  50      19.547 -24.234  10.250  1.00 73.89           H  
ATOM    738  N   GLU A  51      16.224 -27.764  11.824  1.00 79.89           N  
ATOM    739  H   GLU A  51      15.523 -27.135  11.458  1.00 79.89           H  
ATOM    740  CA  GLU A  51      15.771 -28.843  12.708  1.00 79.89           C  
ATOM    741  HA  GLU A  51      16.250 -28.734  13.681  1.00 79.89           H  
ATOM    742  C   GLU A  51      16.162 -30.227  12.164  1.00 79.89           C  
ATOM    743  CB  GLU A  51      14.251 -28.767  12.927  1.00 79.89           C  
ATOM    744  HB2 GLU A  51      13.759 -28.670  11.960  1.00 79.89           H  
ATOM    745  HB3 GLU A  51      13.933 -29.707  13.377  1.00 79.89           H  
ATOM    746  O   GLU A  51      16.745 -31.019  12.904  1.00 79.89           O  
ATOM    747  CG  GLU A  51      13.799 -27.620  13.855  1.00 79.89           C  
ATOM    748  HG2 GLU A  51      14.285 -27.747  14.822  1.00 79.89           H  
ATOM    749  HG3 GLU A  51      14.125 -26.668  13.436  1.00 79.89           H  
ATOM    750  CD  GLU A  51      12.268 -27.595  14.056  1.00 79.89           C  
ATOM    751  OE1 GLU A  51      11.721 -26.649  14.666  1.00 79.89           O  
ATOM    752  OE2 GLU A  51      11.578 -28.529  13.591  1.00 79.89           O  
ATOM    753  N   ILE A  52      15.949 -30.506  10.868  1.00 87.26           N  
ATOM    754  H   ILE A  52      15.445 -29.825  10.317  1.00 87.26           H  
ATOM    755  CA  ILE A  52      16.360 -31.769  10.222  1.00 87.26           C  
ATOM    756  HA  ILE A  52      15.878 -32.597  10.741  1.00 87.26           H  
ATOM    757  C   ILE A  52      17.866 -31.976  10.363  1.00 87.26           C  
ATOM    758  CB  ILE A  52      15.936 -31.812   8.733  1.00 87.26           C  
ATOM    759  HB  ILE A  52      16.180 -30.852   8.278  1.00 87.26           H  
ATOM    760  O   ILE A  52      18.307 -33.042  10.796  1.00 87.26           O  
ATOM    761  CG1 ILE A  52      14.416 -32.048   8.638  1.00 87.26           C  
ATOM    762 HG12 ILE A  52      13.914 -31.407   9.363  1.00 87.26           H  
ATOM    763 HG13 ILE A  52      14.182 -33.082   8.890  1.00 87.26           H  
ATOM    764  CG2 ILE A  52      16.665 -32.921   7.941  1.00 87.26           C  
ATOM    765 HG21 ILE A  52      17.734 -32.717   7.885  1.00 87.26           H  
ATOM    766 HG22 ILE A  52      16.299 -32.965   6.916  1.00 87.26           H  
ATOM    767 HG23 ILE A  52      16.504 -33.888   8.417  1.00 87.26           H  
ATOM    768  CD1 ILE A  52      13.837 -31.709   7.264  1.00 87.26           C  
ATOM    769 HD11 ILE A  52      14.208 -32.384   6.492  1.00 87.26           H  
ATOM    770 HD12 ILE A  52      14.134 -30.690   7.015  1.00 87.26           H  
ATOM    771 HD13 ILE A  52      12.749 -31.773   7.300  1.00 87.26           H  
ATOM    772  N   ARG A  53      18.674 -30.959  10.034  1.00 83.94           N  
ATOM    773  H   ARG A  53      18.253 -30.105   9.698  1.00 83.94           H  
ATOM    774  CA  ARG A  53      20.132 -31.043  10.182  1.00 83.94           C  
ATOM    775  HA  ARG A  53      20.499 -31.879   9.587  1.00 83.94           H  
ATOM    776  C   ARG A  53      20.510 -31.333  11.635  1.00 83.94           C  
ATOM    777  CB  ARG A  53      20.765 -29.740   9.680  1.00 83.94           C  
ATOM    778  HB2 ARG A  53      20.463 -29.565   8.648  1.00 83.94           H  
ATOM    779  HB3 ARG A  53      20.372 -28.921  10.282  1.00 83.94           H  
ATOM    780  O   ARG A  53      21.324 -32.218  11.878  1.00 83.94           O  
ATOM    781  CG  ARG A  53      22.305 -29.763   9.746  1.00 83.94           C  
ATOM    782  HG2 ARG A  53      22.659 -30.267  10.645  1.00 83.94           H  
ATOM    783  HG3 ARG A  53      22.689 -30.301   8.879  1.00 83.94           H  
ATOM    784  CD  ARG A  53      22.873 -28.344   9.752  1.00 83.94           C  
ATOM    785  HD2 ARG A  53      23.959 -28.404   9.673  1.00 83.94           H  
ATOM    786  HD3 ARG A  53      22.491 -27.826   8.872  1.00 83.94           H  
ATOM    787  NE  ARG A  53      22.509 -27.630  10.994  1.00 83.94           N  
ATOM    788  HE  ARG A  53      22.338 -28.192  11.816  1.00 83.94           H  
ATOM    789  NH1 ARG A  53      22.384 -25.500  10.142  1.00 83.94           N  
ATOM    790 HH11 ARG A  53      22.133 -24.530  10.268  1.00 83.94           H  
ATOM    791 HH12 ARG A  53      22.421 -25.888   9.210  1.00 83.94           H  
ATOM    792  NH2 ARG A  53      21.992 -25.871  12.309  1.00 83.94           N  
ATOM    793 HH21 ARG A  53      21.727 -24.903  12.419  1.00 83.94           H  
ATOM    794 HH22 ARG A  53      21.761 -26.546  13.024  1.00 83.94           H  
ATOM    795  CZ  ARG A  53      22.307 -26.337  11.139  1.00 83.94           C  
ATOM    796  N   ASN A  54      19.942 -30.607  12.597  1.00 80.07           N  
ATOM    797  H   ASN A  54      19.248 -29.922  12.331  1.00 80.07           H  
ATOM    798  CA  ASN A  54      20.271 -30.758  14.015  1.00 80.07           C  
ATOM    799  HA  ASN A  54      21.349 -30.662  14.140  1.00 80.07           H  
ATOM    800  C   ASN A  54      19.891 -32.151  14.545  1.00 80.07           C  
ATOM    801  CB  ASN A  54      19.585 -29.644  14.825  1.00 80.07           C  
ATOM    802  HB2 ASN A  54      18.517 -29.647  14.606  1.00 80.07           H  
ATOM    803  HB3 ASN A  54      19.699 -29.854  15.888  1.00 80.07           H  
ATOM    804  O   ASN A  54      20.713 -32.785  15.208  1.00 80.07           O  
ATOM    805  CG  ASN A  54      20.122 -28.242  14.578  1.00 80.07           C  
ATOM    806  ND2 ASN A  54      19.441 -27.248  15.104  1.00 80.07           N  
ATOM    807 HD21 ASN A  54      18.592 -27.415  15.624  1.00 80.07           H  
ATOM    808 HD22 ASN A  54      19.677 -26.291  14.881  1.00 80.07           H  
ATOM    809  OD1 ASN A  54      21.162 -28.014  13.955  1.00 80.07           O  
ATOM    810  N   LEU A  55      18.697 -32.648  14.203  1.00 87.37           N  
ATOM    811  H   LEU A  55      18.069 -32.063  13.669  1.00 87.37           H  
ATOM    812  CA  LEU A  55      18.236 -33.995  14.551  1.00 87.37           C  
ATOM    813  HA  LEU A  55      18.242 -34.104  15.636  1.00 87.37           H  
ATOM    814  C   LEU A  55      19.171 -35.071  13.997  1.00 87.37           C  
ATOM    815  CB  LEU A  55      16.803 -34.197  14.021  1.00 87.37           C  
ATOM    816  HB2 LEU A  55      16.688 -33.651  13.084  1.00 87.37           H  
ATOM    817  HB3 LEU A  55      16.640 -35.250  13.795  1.00 87.37           H  
ATOM    818  O   LEU A  55      19.583 -35.961  14.737  1.00 87.37           O  
ATOM    819  CG  LEU A  55      15.733 -33.746  15.030  1.00 87.37           C  
ATOM    820  HG  LEU A  55      16.059 -32.836  15.534  1.00 87.37           H  
ATOM    821  CD1 LEU A  55      14.421 -33.457  14.315  1.00 87.37           C  
ATOM    822 HD11 LEU A  55      13.664 -33.140  15.033  1.00 87.37           H  
ATOM    823 HD12 LEU A  55      14.585 -32.638  13.616  1.00 87.37           H  
ATOM    824 HD13 LEU A  55      14.076 -34.337  13.772  1.00 87.37           H  
ATOM    825  CD2 LEU A  55      15.470 -34.841  16.070  1.00 87.37           C  
ATOM    826 HD21 LEU A  55      15.108 -35.745  15.582  1.00 87.37           H  
ATOM    827 HD22 LEU A  55      16.391 -35.069  16.608  1.00 87.37           H  
ATOM    828 HD23 LEU A  55      14.727 -34.486  16.785  1.00 87.37           H  
ATOM    829  N   LEU A  56      19.560 -34.967  12.724  1.00 88.31           N  
ATOM    830  H   LEU A  56      19.175 -34.223  12.160  1.00 88.31           H  
ATOM    831  CA  LEU A  56      20.459 -35.938  12.101  1.00 88.31           C  
ATOM    832  HA  LEU A  56      20.093 -36.941  12.321  1.00 88.31           H  
ATOM    833  C   LEU A  56      21.875 -35.883  12.679  1.00 88.31           C  
ATOM    834  CB  LEU A  56      20.473 -35.730  10.581  1.00 88.31           C  
ATOM    835  HB2 LEU A  56      21.262 -36.347  10.151  1.00 88.31           H  
ATOM    836  HB3 LEU A  56      20.709 -34.686  10.373  1.00 88.31           H  
ATOM    837  O   LEU A  56      22.467 -36.935  12.902  1.00 88.31           O  
ATOM    838  CG  LEU A  56      19.146 -36.094   9.893  1.00 88.31           C  
ATOM    839  HG  LEU A  56      18.324 -35.529  10.332  1.00 88.31           H  
ATOM    840  CD1 LEU A  56      19.243 -35.740   8.411  1.00 88.31           C  
ATOM    841 HD11 LEU A  56      18.295 -35.970   7.924  1.00 88.31           H  
ATOM    842 HD12 LEU A  56      19.436 -34.672   8.307  1.00 88.31           H  
ATOM    843 HD13 LEU A  56      20.045 -36.305   7.938  1.00 88.31           H  
ATOM    844  CD2 LEU A  56      18.813 -37.581  10.008  1.00 88.31           C  
ATOM    845 HD21 LEU A  56      18.625 -37.850  11.048  1.00 88.31           H  
ATOM    846 HD22 LEU A  56      19.630 -38.187   9.616  1.00 88.31           H  
ATOM    847 HD23 LEU A  56      17.901 -37.785   9.448  1.00 88.31           H  
ATOM    848  N   GLN A  57      22.410 -34.695  12.980  1.00 85.51           N  
ATOM    849  H   GLN A  57      21.888 -33.857  12.765  1.00 85.51           H  
ATOM    850  CA  GLN A  57      23.701 -34.588  13.669  1.00 85.51           C  
ATOM    851  HA  GLN A  57      24.468 -35.087  13.076  1.00 85.51           H  
ATOM    852  C   GLN A  57      23.666 -35.271  15.039  1.00 85.51           C  
ATOM    853  CB  GLN A  57      24.110 -33.126  13.886  1.00 85.51           C  
ATOM    854  HB2 GLN A  57      24.953 -33.122  14.578  1.00 85.51           H  
ATOM    855  HB3 GLN A  57      23.286 -32.591  14.357  1.00 85.51           H  
ATOM    856  O   GLN A  57      24.623 -35.947  15.401  1.00 85.51           O  
ATOM    857  CG  GLN A  57      24.553 -32.376  12.623  1.00 85.51           C  
ATOM    858  HG2 GLN A  57      25.255 -32.987  12.056  1.00 85.51           H  
ATOM    859  HG3 GLN A  57      23.696 -32.178  11.980  1.00 85.51           H  
ATOM    860  CD  GLN A  57      25.224 -31.049  12.951  1.00 85.51           C  
ATOM    861  NE2 GLN A  57      24.822 -30.357  13.994  1.00 85.51           N  
ATOM    862 HE21 GLN A  57      24.085 -30.722  14.582  1.00 85.51           H  
ATOM    863 HE22 GLN A  57      25.274 -29.467  14.151  1.00 85.51           H  
ATOM    864  OE1 GLN A  57      26.120 -30.584  12.265  1.00 85.51           O  
ATOM    865  N   ALA A  58      22.576 -35.106  15.795  1.00 83.82           N  
ATOM    866  H   ALA A  58      21.817 -34.537  15.447  1.00 83.82           H  
ATOM    867  CA  ALA A  58      22.433 -35.708  17.116  1.00 83.82           C  
ATOM    868  HA  ALA A  58      23.341 -35.513  17.687  1.00 83.82           H  
ATOM    869  C   ALA A  58      22.262 -37.236  17.053  1.00 83.82           C  
ATOM    870  CB  ALA A  58      21.260 -35.031  17.833  1.00 83.82           C  
ATOM    871  HB1 ALA A  58      21.164 -35.439  18.840  1.00 83.82           H  
ATOM    872  HB2 ALA A  58      20.334 -35.209  17.286  1.00 83.82           H  
ATOM    873  HB3 ALA A  58      21.435 -33.957  17.898  1.00 83.82           H  
ATOM    874  O   ALA A  58      22.861 -37.947  17.857  1.00 83.82           O  
ATOM    875  N   GLU A  59      21.477 -37.753  16.102  1.00 84.56           N  
ATOM    876  H   GLU A  59      20.957 -37.126  15.505  1.00 84.56           H  
ATOM    877  CA  GLU A  59      21.268 -39.201  15.947  1.00 84.56           C  
ATOM    878  HA  GLU A  59      21.102 -39.644  16.928  1.00 84.56           H  
ATOM    879  C   GLU A  59      22.485 -39.936  15.366  1.00 84.56           C  
ATOM    880  CB  GLU A  59      20.027 -39.480  15.079  1.00 84.56           C  
ATOM    881  HB2 GLU A  59      20.035 -38.837  14.199  1.00 84.56           H  
ATOM    882  HB3 GLU A  59      20.117 -40.507  14.724  1.00 84.56           H  
ATOM    883  O   GLU A  59      22.723 -41.100  15.698  1.00 84.56           O  
ATOM    884  CG  GLU A  59      18.702 -39.293  15.854  1.00 84.56           C  
ATOM    885  HG2 GLU A  59      18.917 -39.225  16.921  1.00 84.56           H  
ATOM    886  HG3 GLU A  59      18.266 -38.338  15.559  1.00 84.56           H  
ATOM    887  CD  GLU A  59      17.651 -40.410  15.662  1.00 84.56           C  
ATOM    888  OE1 GLU A  59      16.523 -40.235  16.189  1.00 84.56           O  
ATOM    889  OE2 GLU A  59      17.957 -41.448  15.033  1.00 84.56           O  
ATOM    890  N   LEU A  60      23.262 -39.276  14.504  1.00 80.45           N  
ATOM    891  H   LEU A  60      22.988 -38.343  14.234  1.00 80.45           H  
ATOM    892  CA  LEU A  60      24.399 -39.889  13.812  1.00 80.45           C  
ATOM    893  HA  LEU A  60      24.323 -40.973  13.888  1.00 80.45           H  
ATOM    894  C   LEU A  60      25.761 -39.538  14.432  1.00 80.45           C  
ATOM    895  CB  LEU A  60      24.323 -39.515  12.322  1.00 80.45           C  
ATOM    896  HB2 LEU A  60      24.360 -38.427  12.259  1.00 80.45           H  
ATOM    897  HB3 LEU A  60      25.195 -39.920  11.810  1.00 80.45           H  
ATOM    898  O   LEU A  60      26.754 -40.160  14.065  1.00 80.45           O  
ATOM    899  CG  LEU A  60      23.050 -39.979  11.591  1.00 80.45           C  
ATOM    900  HG  LEU A  60      22.164 -39.589  12.092  1.00 80.45           H  
ATOM    901  CD1 LEU A  60      23.058 -39.439  10.163  1.00 80.45           C  
ATOM    902 HD11 LEU A  60      22.127 -39.727   9.676  1.00 80.45           H  
ATOM    903 HD12 LEU A  60      23.119 -38.351  10.184  1.00 80.45           H  
ATOM    904 HD13 LEU A  60      23.908 -39.842   9.611  1.00 80.45           H  
ATOM    905  CD2 LEU A  60      22.938 -41.504  11.522  1.00 80.45           C  
ATOM    906 HD21 LEU A  60      22.063 -41.780  10.934  1.00 80.45           H  
ATOM    907 HD22 LEU A  60      22.811 -41.905  12.528  1.00 80.45           H  
ATOM    908 HD23 LEU A  60      23.833 -41.927  11.065  1.00 80.45           H  
ATOM    909  N   ASP A  61      25.809 -38.577  15.361  1.00 79.85           N  
ATOM    910  H   ASP A  61      24.943 -38.117  15.603  1.00 79.85           H  
ATOM    911  CA  ASP A  61      27.030 -38.025  15.973  1.00 79.85           C  
ATOM    912  HA  ASP A  61      26.718 -37.119  16.492  1.00 79.85           H  
ATOM    913  C   ASP A  61      28.066 -37.559  14.926  1.00 79.85           C  
ATOM    914  CB  ASP A  61      27.573 -38.977  17.057  1.00 79.85           C  
ATOM    915  HB2 ASP A  61      26.733 -39.354  17.641  1.00 79.85           H  
ATOM    916  HB3 ASP A  61      28.052 -39.830  16.577  1.00 79.85           H  
ATOM    917  O   ASP A  61      29.272 -37.778  15.041  1.00 79.85           O  
ATOM    918  CG  ASP A  61      28.556 -38.313  18.035  1.00 79.85           C  
ATOM    919  OD1 ASP A  61      28.389 -37.106  18.332  1.00 79.85           O  
ATOM    920  OD2 ASP A  61      29.432 -39.044  18.561  1.00 79.85           O  
ATOM    921  N   VAL A  62      27.578 -36.920  13.856  1.00 80.62           N  
ATOM    922  H   VAL A  62      26.583 -36.746  13.850  1.00 80.62           H  
ATOM    923  CA  VAL A  62      28.393 -36.335  12.776  1.00 80.62           C  
ATOM    924  HA  VAL A  62      29.443 -36.423  13.055  1.00 80.62           H  
ATOM    925  C   VAL A  62      28.099 -34.846  12.632  1.00 80.62           C  
ATOM    926  CB  VAL A  62      28.229 -37.062  11.423  1.00 80.62           C  
ATOM    927  HB  VAL A  62      28.851 -36.547  10.691  1.00 80.62           H  
ATOM    928  O   VAL A  62      27.010 -34.379  12.957  1.00 80.62           O  
ATOM    929  CG1 VAL A  62      28.717 -38.512  11.491  1.00 80.62           C  
ATOM    930 HG11 VAL A  62      28.081 -39.092  12.159  1.00 80.62           H  
ATOM    931 HG12 VAL A  62      28.692 -38.958  10.497  1.00 80.62           H  
ATOM    932 HG13 VAL A  62      29.739 -38.540  11.869  1.00 80.62           H  
ATOM    933  CG2 VAL A  62      26.790 -37.047  10.905  1.00 80.62           C  
ATOM    934 HG21 VAL A  62      26.731 -37.568   9.950  1.00 80.62           H  
ATOM    935 HG22 VAL A  62      26.146 -37.542  11.632  1.00 80.62           H  
ATOM    936 HG23 VAL A  62      26.450 -36.020  10.771  1.00 80.62           H  
ATOM    937  N   ARG A  63      29.064 -34.078  12.118  1.00 79.43           N  
ATOM    938  H   ARG A  63      29.900 -34.541  11.792  1.00 79.43           H  
ATOM    939  CA  ARG A  63      28.828 -32.690  11.693  1.00 79.43           C  
ATOM    940  HA  ARG A  63      28.037 -32.256  12.305  1.00 79.43           H  
ATOM    941  C   ARG A  63      28.324 -32.671  10.258  1.00 79.43           C  
ATOM    942  CB  ARG A  63      30.095 -31.841  11.829  1.00 79.43           C  
ATOM    943  HB2 ARG A  63      30.979 -32.457  11.667  1.00 79.43           H  
ATOM    944  HB3 ARG A  63      30.078 -31.063  11.066  1.00 79.43           H  
ATOM    945  O   ARG A  63      28.957 -33.261   9.391  1.00 79.43           O  
ATOM    946  CG  ARG A  63      30.156 -31.159  13.197  1.00 79.43           C  
ATOM    947  HG2 ARG A  63      30.191 -31.910  13.986  1.00 79.43           H  
ATOM    948  HG3 ARG A  63      29.269 -30.540  13.327  1.00 79.43           H  
ATOM    949  CD  ARG A  63      31.406 -30.280  13.259  1.00 79.43           C  
ATOM    950  HD2 ARG A  63      31.434 -29.644  12.374  1.00 79.43           H  
ATOM    951  HD3 ARG A  63      32.282 -30.928  13.259  1.00 79.43           H  
ATOM    952  NE  ARG A  63      31.400 -29.427  14.459  1.00 79.43           N  
ATOM    953  HE  ARG A  63      30.529 -29.381  14.967  1.00 79.43           H  
ATOM    954  NH1 ARG A  63      33.571 -28.708  14.313  1.00 79.43           N  
ATOM    955 HH11 ARG A  63      33.677 -29.287  13.491  1.00 79.43           H  
ATOM    956 HH12 ARG A  63      34.318 -28.107  14.629  1.00 79.43           H  
ATOM    957  NH2 ARG A  63      32.250 -27.919  15.934  1.00 79.43           N  
ATOM    958 HH21 ARG A  63      31.347 -27.866  16.383  1.00 79.43           H  
ATOM    959 HH22 ARG A  63      33.004 -27.330  16.256  1.00 79.43           H  
ATOM    960  CZ  ARG A  63      32.405 -28.693  14.897  1.00 79.43           C  
ATOM    961  N   LEU A  64      27.236 -31.950  10.018  1.00 80.36           N  
ATOM    962  H   LEU A  64      26.835 -31.423  10.781  1.00 80.36           H  
ATOM    963  CA  LEU A  64      26.584 -31.838   8.718  1.00 80.36           C  
ATOM    964  HA  LEU A  64      27.131 -32.433   7.986  1.00 80.36           H  
ATOM    965  C   LEU A  64      26.622 -30.395   8.215  1.00 80.36           C  
ATOM    966  CB  LEU A  64      25.147 -32.386   8.810  1.00 80.36           C  
ATOM    967  HB2 LEU A  64      24.651 -32.236   7.851  1.00 80.36           H  
ATOM    968  HB3 LEU A  64      24.606 -31.812   9.562  1.00 80.36           H  
ATOM    969  O   LEU A  64      26.655 -29.445   9.001  1.00 80.36           O  
ATOM    970  CG  LEU A  64      25.075 -33.882   9.175  1.00 80.36           C  
ATOM    971  HG  LEU A  64      25.610 -34.043  10.111  1.00 80.36           H  
ATOM    972  CD1 LEU A  64      23.631 -34.332   9.390  1.00 80.36           C  
ATOM    973 HD11 LEU A  64      23.130 -33.673  10.099  1.00 80.36           H  
ATOM    974 HD12 LEU A  64      23.093 -34.335   8.442  1.00 80.36           H  
ATOM    975 HD13 LEU A  64      23.629 -35.345   9.793  1.00 80.36           H  
ATOM    976  CD2 LEU A  64      25.702 -34.770   8.102  1.00 80.36           C  
ATOM    977 HD21 LEU A  64      25.218 -34.613   7.138  1.00 80.36           H  
ATOM    978 HD22 LEU A  64      26.769 -34.568   8.005  1.00 80.36           H  
ATOM    979 HD23 LEU A  64      25.599 -35.816   8.393  1.00 80.36           H  
ATOM    980  N   SER A  65      26.615 -30.241   6.890  1.00 70.44           N  
ATOM    981  H   SER A  65      26.583 -31.069   6.313  1.00 70.44           H  
ATOM    982  CA  SER A  65      26.567 -28.933   6.229  1.00 70.44           C  
ATOM    983  HA  SER A  65      27.466 -28.376   6.494  1.00 70.44           H  
ATOM    984  C   SER A  65      25.346 -28.125   6.677  1.00 70.44           C  
ATOM    985  CB  SER A  65      26.541 -29.103   4.706  1.00 70.44           C  
ATOM    986  HB2 SER A  65      25.658 -29.675   4.419  1.00 70.44           H  
ATOM    987  HB3 SER A  65      27.433 -29.634   4.374  1.00 70.44           H  
ATOM    988  O   SER A  65      24.272 -28.670   6.936  1.00 70.44           O  
ATOM    989  OG  SER A  65      26.490 -27.832   4.092  1.00 70.44           O  
ATOM    990  HG  SER A  65      26.214 -27.932   3.178  1.00 70.44           H  
ATOM    991  N   THR A  66      25.476 -26.800   6.731  1.00 65.64           N  
ATOM    992  H   THR A  66      26.330 -26.378   6.397  1.00 65.64           H  
ATOM    993  CA  THR A  66      24.346 -25.907   7.014  1.00 65.64           C  
ATOM    994  HA  THR A  66      23.859 -26.251   7.927  1.00 65.64           H  
ATOM    995  C   THR A  66      23.287 -25.935   5.912  1.00 65.64           C  
ATOM    996  CB  THR A  66      24.815 -24.464   7.232  1.00 65.64           C  
ATOM    997  HB  THR A  66      23.960 -23.790   7.184  1.00 65.64           H  
ATOM    998  O   THR A  66      22.115 -25.748   6.222  1.00 65.64           O  
ATOM    999  CG2 THR A  66      25.503 -24.298   8.586  1.00 65.64           C  
ATOM   1000 HG21 THR A  66      25.810 -23.260   8.712  1.00 65.64           H  
ATOM   1001 HG22 THR A  66      26.383 -24.939   8.640  1.00 65.64           H  
ATOM   1002 HG23 THR A  66      24.818 -24.562   9.392  1.00 65.64           H  
ATOM   1003  OG1 THR A  66      25.756 -24.111   6.247  1.00 65.64           O  
ATOM   1004  HG1 THR A  66      25.725 -23.160   6.119  1.00 65.64           H  
ATOM   1005  N   THR A  67      23.675 -26.223   4.668  1.00 68.24           N  
ATOM   1006  H   THR A  67      24.662 -26.334   4.486  1.00 68.24           H  
ATOM   1007  CA  THR A  67      22.802 -26.316   3.486  1.00 68.24           C  
ATOM   1008  HA  THR A  67      21.884 -25.763   3.686  1.00 68.24           H  
ATOM   1009  C   THR A  67      22.367 -27.746   3.162  1.00 68.24           C  
ATOM   1010  CB  THR A  67      23.476 -25.666   2.264  1.00 68.24           C  
ATOM   1011  HB  THR A  67      22.913 -25.873   1.354  1.00 68.24           H  
ATOM   1012  O   THR A  67      21.809 -27.978   2.095  1.00 68.24           O  
ATOM   1013  CG2 THR A  67      23.560 -24.148   2.446  1.00 68.24           C  
ATOM   1014 HG21 THR A  67      24.171 -23.901   3.314  1.00 68.24           H  
ATOM   1015 HG22 THR A  67      24.013 -23.710   1.557  1.00 68.24           H  
ATOM   1016 HG23 THR A  67      22.559 -23.735   2.571  1.00 68.24           H  
ATOM   1017  OG1 THR A  67      24.795 -26.141   2.134  1.00 68.24           O  
ATOM   1018  HG1 THR A  67      24.770 -26.938   1.599  1.00 68.24           H  
ATOM   1019  N   LEU A  68      22.555 -28.697   4.088  1.00 80.06           N  
ATOM   1020  H   LEU A  68      23.013 -28.420   4.944  1.00 80.06           H  
ATOM   1021  CA  LEU A  68      22.306 -30.134   3.900  1.00 80.06           C  
ATOM   1022  HA  LEU A  68      23.131 -30.556   3.325  1.00 80.06           H  
ATOM   1023  C   LEU A  68      21.003 -30.454   3.149  1.00 80.06           C  
ATOM   1024  CB  LEU A  68      22.262 -30.780   5.297  1.00 80.06           C  
ATOM   1025  HB2 LEU A  68      23.187 -30.551   5.827  1.00 80.06           H  
ATOM   1026  HB3 LEU A  68      21.441 -30.331   5.855  1.00 80.06           H  
ATOM   1027  O   LEU A  68      21.013 -31.229   2.195  1.00 80.06           O  
ATOM   1028  CG  LEU A  68      22.089 -32.308   5.298  1.00 80.06           C  
ATOM   1029  HG  LEU A  68      21.316 -32.608   4.590  1.00 80.06           H  
ATOM   1030  CD1 LEU A  68      23.406 -32.997   4.932  1.00 80.06           C  
ATOM   1031 HD11 LEU A  68      23.304 -34.079   5.013  1.00 80.06           H  
ATOM   1032 HD12 LEU A  68      23.684 -32.754   3.906  1.00 80.06           H  
ATOM   1033 HD13 LEU A  68      24.207 -32.673   5.597  1.00 80.06           H  
ATOM   1034  CD2 LEU A  68      21.635 -32.738   6.693  1.00 80.06           C  
ATOM   1035 HD21 LEU A  68      20.641 -32.336   6.889  1.00 80.06           H  
ATOM   1036 HD22 LEU A  68      21.581 -33.825   6.755  1.00 80.06           H  
ATOM   1037 HD23 LEU A  68      22.329 -32.363   7.446  1.00 80.06           H  
ATOM   1038  N   ALA A  69      19.886 -29.858   3.578  1.00 80.12           N  
ATOM   1039  H   ALA A  69      19.950 -29.214   4.353  1.00 80.12           H  
ATOM   1040  CA  ALA A  69      18.566 -30.128   3.010  1.00 80.12           C  
ATOM   1041  HA  ALA A  69      18.442 -31.207   2.918  1.00 80.12           H  
ATOM   1042  C   ALA A  69      18.373 -29.536   1.600  1.00 80.12           C  
ATOM   1043  CB  ALA A  69      17.514 -29.610   3.995  1.00 80.12           C  
ATOM   1044  HB1 ALA A  69      17.548 -28.522   4.046  1.00 80.12           H  
ATOM   1045  HB2 ALA A  69      16.527 -29.922   3.654  1.00 80.12           H  
ATOM   1046  HB3 ALA A  69      17.683 -30.030   4.987  1.00 80.12           H  
ATOM   1047  O   ALA A  69      17.519 -30.005   0.856  1.00 80.12           O  
ATOM   1048  N   PHE A  70      19.176 -28.545   1.211  1.00 71.51           N  
ATOM   1049  H   PHE A  70      19.909 -28.246   1.838  1.00 71.51           H  
ATOM   1050  CA  PHE A  70      19.186 -27.982  -0.141  1.00 71.51           C  
ATOM   1051  HA  PHE A  70      18.198 -28.097  -0.587  1.00 71.51           H  
ATOM   1052  C   PHE A  70      20.178 -28.721  -1.052  1.00 71.51           C  
ATOM   1053  CB  PHE A  70      19.496 -26.481  -0.062  1.00 71.51           C  
ATOM   1054  HB2 PHE A  70      19.491 -26.074  -1.073  1.00 71.51           H  
ATOM   1055  HB3 PHE A  70      20.502 -26.342   0.336  1.00 71.51           H  
ATOM   1056  O   PHE A  70      19.876 -28.957  -2.220  1.00 71.51           O  
ATOM   1057  CG  PHE A  70      18.507 -25.688   0.776  1.00 71.51           C  
ATOM   1058  CD1 PHE A  70      17.216 -25.427   0.279  1.00 71.51           C  
ATOM   1059  HD1 PHE A  70      16.925 -25.790  -0.696  1.00 71.51           H  
ATOM   1060  CD2 PHE A  70      18.865 -25.230   2.059  1.00 71.51           C  
ATOM   1061  HD2 PHE A  70      19.852 -25.433   2.449  1.00 71.51           H  
ATOM   1062  CE1 PHE A  70      16.290 -24.710   1.059  1.00 71.51           C  
ATOM   1063  HE1 PHE A  70      15.291 -24.528   0.691  1.00 71.51           H  
ATOM   1064  CE2 PHE A  70      17.939 -24.511   2.838  1.00 71.51           C  
ATOM   1065  HE2 PHE A  70      18.209 -24.163   3.824  1.00 71.51           H  
ATOM   1066  CZ  PHE A  70      16.652 -24.251   2.336  1.00 71.51           C  
ATOM   1067  HZ  PHE A  70      15.933 -23.710   2.934  1.00 71.51           H  
ATOM   1068  N   ASP A  71      21.323 -29.146  -0.505  1.00 74.85           N  
ATOM   1069  H   ASP A  71      21.533 -28.853   0.438  1.00 74.85           H  
ATOM   1070  CA  ASP A  71      22.339 -29.938  -1.212  1.00 74.85           C  
ATOM   1071  HA  ASP A  71      22.599 -29.435  -2.143  1.00 74.85           H  
ATOM   1072  C   ASP A  71      21.810 -31.346  -1.560  1.00 74.85           C  
ATOM   1073  CB  ASP A  71      23.609 -30.039  -0.340  1.00 74.85           C  
ATOM   1074  HB2 ASP A  71      23.353 -30.532   0.598  1.00 74.85           H  
ATOM   1075  HB3 ASP A  71      24.336 -30.666  -0.858  1.00 74.85           H  
ATOM   1076  O   ASP A  71      22.063 -31.880  -2.645  1.00 74.85           O  
ATOM   1077  CG  ASP A  71      24.277 -28.691  -0.027  1.00 74.85           C  
ATOM   1078  OD1 ASP A  71      24.238 -27.787  -0.888  1.00 74.85           O  
ATOM   1079  OD2 ASP A  71      24.832 -28.547   1.092  1.00 74.85           O  
ATOM   1080  N   HIS A  72      21.011 -31.931  -0.658  1.00 86.89           N  
ATOM   1081  H   HIS A  72      20.881 -31.449   0.220  1.00 86.89           H  
ATOM   1082  CA  HIS A  72      20.419 -33.263  -0.789  1.00 86.89           C  
ATOM   1083  HA  HIS A  72      20.637 -33.654  -1.783  1.00 86.89           H  
ATOM   1084  C   HIS A  72      18.889 -33.211  -0.626  1.00 86.89           C  
ATOM   1085  CB  HIS A  72      21.083 -34.212   0.215  1.00 86.89           C  
ATOM   1086  HB2 HIS A  72      20.836 -33.897   1.229  1.00 86.89           H  
ATOM   1087  HB3 HIS A  72      20.687 -35.215   0.057  1.00 86.89           H  
ATOM   1088  O   HIS A  72      18.364 -33.656   0.391  1.00 86.89           O  
ATOM   1089  CG  HIS A  72      22.576 -34.251   0.072  1.00 86.89           C  
ATOM   1090  CD2 HIS A  72      23.470 -33.536   0.820  1.00 86.89           C  
ATOM   1091  HD2 HIS A  72      23.227 -32.880   1.642  1.00 86.89           H  
ATOM   1092  ND1 HIS A  72      23.283 -34.868  -0.932  1.00 86.89           N  
ATOM   1093  HD1 HIS A  72      22.906 -35.485  -1.637  1.00 86.89           H  
ATOM   1094  CE1 HIS A  72      24.573 -34.523  -0.798  1.00 86.89           C  
ATOM   1095  HE1 HIS A  72      25.380 -34.854  -1.435  1.00 86.89           H  
ATOM   1096  NE2 HIS A  72      24.734 -33.717   0.257  1.00 86.89           N  
ATOM   1097  N   PRO A  73      18.148 -32.710  -1.631  1.00 82.88           N  
ATOM   1098  CA  PRO A  73      16.765 -32.247  -1.477  1.00 82.88           C  
ATOM   1099  HA  PRO A  73      16.679 -31.679  -0.550  1.00 82.88           H  
ATOM   1100  C   PRO A  73      15.697 -33.345  -1.391  1.00 82.88           C  
ATOM   1101  CB  PRO A  73      16.542 -31.290  -2.658  1.00 82.88           C  
ATOM   1102  HB2 PRO A  73      15.502 -31.227  -2.978  1.00 82.88           H  
ATOM   1103  HB3 PRO A  73      16.907 -30.299  -2.389  1.00 82.88           H  
ATOM   1104  O   PRO A  73      14.527 -33.044  -1.548  1.00 82.88           O  
ATOM   1105  CG  PRO A  73      17.436 -31.881  -3.744  1.00 82.88           C  
ATOM   1106  HG2 PRO A  73      16.950 -32.747  -4.194  1.00 82.88           H  
ATOM   1107  HG3 PRO A  73      17.698 -31.141  -4.500  1.00 82.88           H  
ATOM   1108  CD  PRO A  73      18.654 -32.323  -2.940  1.00 82.88           C  
ATOM   1109  HD2 PRO A  73      19.332 -31.476  -2.831  1.00 82.88           H  
ATOM   1110  HD3 PRO A  73      19.163 -33.150  -3.435  1.00 82.88           H  
ATOM   1111  N   THR A  74      16.058 -34.612  -1.191  1.00 88.14           N  
ATOM   1112  H   THR A  74      16.985 -34.761  -0.820  1.00 88.14           H  
ATOM   1113  CA  THR A  74      15.113 -35.742  -1.060  1.00 88.14           C  
ATOM   1114  HA  THR A  74      14.136 -35.379  -0.739  1.00 88.14           H  
ATOM   1115  C   THR A  74      15.634 -36.702  -0.001  1.00 88.14           C  
ATOM   1116  CB  THR A  74      14.934 -36.534  -2.369  1.00 88.14           C  
ATOM   1117  HB  THR A  74      14.299 -37.402  -2.192  1.00 88.14           H  
ATOM   1118  O   THR A  74      16.842 -36.731   0.266  1.00 88.14           O  
ATOM   1119  CG2 THR A  74      14.339 -35.710  -3.506  1.00 88.14           C  
ATOM   1120 HG21 THR A  74      14.197 -36.346  -4.379  1.00 88.14           H  
ATOM   1121 HG22 THR A  74      13.362 -35.339  -3.197  1.00 88.14           H  
ATOM   1122 HG23 THR A  74      14.978 -34.865  -3.763  1.00 88.14           H  
ATOM   1123  OG1 THR A  74      16.201 -36.962  -2.815  1.00 88.14           O  
ATOM   1124  HG1 THR A  74      16.652 -36.135  -3.001  1.00 88.14           H  
ATOM   1125  N   VAL A  75      14.763 -37.546   0.557  1.00 88.75           N  
ATOM   1126  H   VAL A  75      13.805 -37.549   0.235  1.00 88.75           H  
ATOM   1127  CA  VAL A  75      15.181 -38.549   1.547  1.00 88.75           C  
ATOM   1128  HA  VAL A  75      15.648 -38.034   2.387  1.00 88.75           H  
ATOM   1129  C   VAL A  75      16.242 -39.477   0.953  1.00 88.75           C  
ATOM   1130  CB  VAL A  75      13.981 -39.346   2.087  1.00 88.75           C  
ATOM   1131  HB  VAL A  75      13.446 -39.788   1.247  1.00 88.75           H  
ATOM   1132  O   VAL A  75      17.268 -39.691   1.599  1.00 88.75           O  
ATOM   1133  CG1 VAL A  75      14.392 -40.490   3.021  1.00 88.75           C  
ATOM   1134 HG11 VAL A  75      13.499 -41.019   3.354  1.00 88.75           H  
ATOM   1135 HG12 VAL A  75      15.017 -41.213   2.496  1.00 88.75           H  
ATOM   1136 HG13 VAL A  75      14.931 -40.106   3.887  1.00 88.75           H  
ATOM   1137  CG2 VAL A  75      13.025 -38.428   2.858  1.00 88.75           C  
ATOM   1138 HG21 VAL A  75      12.236 -39.011   3.333  1.00 88.75           H  
ATOM   1139 HG22 VAL A  75      13.565 -37.882   3.632  1.00 88.75           H  
ATOM   1140 HG23 VAL A  75      12.546 -37.735   2.166  1.00 88.75           H  
ATOM   1141  N   GLN A  76      16.077 -39.982  -0.282  1.00 84.07           N  
ATOM   1142  H   GLN A  76      15.246 -39.761  -0.811  1.00 84.07           H  
ATOM   1143  CA  GLN A  76      17.077 -40.908  -0.839  1.00 84.07           C  
ATOM   1144  HA  GLN A  76      17.254 -41.684  -0.095  1.00 84.07           H  
ATOM   1145  C   GLN A  76      18.431 -40.237  -1.091  1.00 84.07           C  
ATOM   1146  CB  GLN A  76      16.627 -41.614  -2.126  1.00 84.07           C  
ATOM   1147  HB2 GLN A  76      17.424 -42.306  -2.395  1.00 84.07           H  
ATOM   1148  HB3 GLN A  76      16.560 -40.898  -2.946  1.00 84.07           H  
ATOM   1149  O   GLN A  76      19.462 -40.836  -0.783  1.00 84.07           O  
ATOM   1150  CG  GLN A  76      15.340 -42.452  -1.992  1.00 84.07           C  
ATOM   1151  HG2 GLN A  76      15.194 -42.760  -0.957  1.00 84.07           H  
ATOM   1152  HG3 GLN A  76      15.451 -43.352  -2.596  1.00 84.07           H  
ATOM   1153  CD  GLN A  76      14.101 -41.726  -2.485  1.00 84.07           C  
ATOM   1154  NE2 GLN A  76      12.948 -42.358  -2.500  1.00 84.07           N  
ATOM   1155 HE21 GLN A  76      12.165 -41.818  -2.838  1.00 84.07           H  
ATOM   1156 HE22 GLN A  76      12.853 -43.301  -2.152  1.00 84.07           H  
ATOM   1157  OE1 GLN A  76      14.170 -40.588  -2.896  1.00 84.07           O  
ATOM   1158  N   ARG A  77      18.464 -38.997  -1.607  1.00 88.02           N  
ATOM   1159  H   ARG A  77      17.590 -38.532  -1.806  1.00 88.02           H  
ATOM   1160  CA  ARG A  77      19.743 -38.293  -1.822  1.00 88.02           C  
ATOM   1161  HA  ARG A  77      20.411 -38.939  -2.392  1.00 88.02           H  
ATOM   1162  C   ARG A  77      20.471 -38.028  -0.512  1.00 88.02           C  
ATOM   1163  CB  ARG A  77      19.551 -36.971  -2.573  1.00 88.02           C  
ATOM   1164  HB2 ARG A  77      18.743 -36.398  -2.118  1.00 88.02           H  
ATOM   1165  HB3 ARG A  77      20.468 -36.389  -2.482  1.00 88.02           H  
ATOM   1166  O   ARG A  77      21.694 -38.150  -0.471  1.00 88.02           O  
ATOM   1167  CG  ARG A  77      19.281 -37.199  -4.064  1.00 88.02           C  
ATOM   1168  HG2 ARG A  77      20.072 -37.820  -4.484  1.00 88.02           H  
ATOM   1169  HG3 ARG A  77      18.325 -37.706  -4.199  1.00 88.02           H  
ATOM   1170  CD  ARG A  77      19.269 -35.850  -4.786  1.00 88.02           C  
ATOM   1171  HD2 ARG A  77      20.239 -35.371  -4.653  1.00 88.02           H  
ATOM   1172  HD3 ARG A  77      18.500 -35.221  -4.337  1.00 88.02           H  
ATOM   1173  NE  ARG A  77      18.987 -36.009  -6.222  1.00 88.02           N  
ATOM   1174  HE  ARG A  77      18.729 -36.934  -6.535  1.00 88.02           H  
ATOM   1175  NH1 ARG A  77      19.223 -33.798  -6.803  1.00 88.02           N  
ATOM   1176 HH11 ARG A  77      19.150 -33.058  -7.487  1.00 88.02           H  
ATOM   1177 HH12 ARG A  77      19.506 -33.577  -5.858  1.00 88.02           H  
ATOM   1178  NH2 ARG A  77      18.603 -35.289  -8.345  1.00 88.02           N  
ATOM   1179 HH21 ARG A  77      18.315 -36.221  -8.607  1.00 88.02           H  
ATOM   1180 HH22 ARG A  77      18.513 -34.535  -9.010  1.00 88.02           H  
ATOM   1181  CZ  ARG A  77      18.942 -35.034  -7.113  1.00 88.02           C  
ATOM   1182  N   LEU A  78      19.731 -37.682   0.538  1.00 90.39           N  
ATOM   1183  H   LEU A  78      18.735 -37.564   0.422  1.00 90.39           H  
ATOM   1184  CA  LEU A  78      20.308 -37.438   1.853  1.00 90.39           C  
ATOM   1185  HA  LEU A  78      21.156 -36.765   1.728  1.00 90.39           H  
ATOM   1186  C   LEU A  78      20.855 -38.733   2.473  1.00 90.39           C  
ATOM   1187  CB  LEU A  78      19.242 -36.729   2.703  1.00 90.39           C  
ATOM   1188  HB2 LEU A  78      18.934 -35.827   2.173  1.00 90.39           H  
ATOM   1189  HB3 LEU A  78      18.368 -37.374   2.794  1.00 90.39           H  
ATOM   1190  O   LEU A  78      21.958 -38.735   3.013  1.00 90.39           O  
ATOM   1191  CG  LEU A  78      19.705 -36.328   4.110  1.00 90.39           C  
ATOM   1192  HG  LEU A  78      19.841 -37.224   4.716  1.00 90.39           H  
ATOM   1193  CD1 LEU A  78      21.009 -35.534   4.099  1.00 90.39           C  
ATOM   1194 HD11 LEU A  78      21.835 -36.151   3.744  1.00 90.39           H  
ATOM   1195 HD12 LEU A  78      20.908 -34.651   3.466  1.00 90.39           H  
ATOM   1196 HD13 LEU A  78      21.242 -35.235   5.121  1.00 90.39           H  
ATOM   1197  CD2 LEU A  78      18.632 -35.451   4.754  1.00 90.39           C  
ATOM   1198 HD21 LEU A  78      17.682 -35.983   4.787  1.00 90.39           H  
ATOM   1199 HD22 LEU A  78      18.501 -34.537   4.175  1.00 90.39           H  
ATOM   1200 HD23 LEU A  78      18.929 -35.181   5.768  1.00 90.39           H  
ATOM   1201  N   VAL A  79      20.151 -39.857   2.317  1.00 87.96           N  
ATOM   1202  H   VAL A  79      19.240 -39.789   1.886  1.00 87.96           H  
ATOM   1203  CA  VAL A  79      20.617 -41.182   2.761  1.00 87.96           C  
ATOM   1204  HA  VAL A  79      20.847 -41.132   3.826  1.00 87.96           H  
ATOM   1205  C   VAL A  79      21.905 -41.612   2.055  1.00 87.96           C  
ATOM   1206  CB  VAL A  79      19.507 -42.229   2.560  1.00 87.96           C  
ATOM   1207  HB  VAL A  79      19.102 -42.127   1.553  1.00 87.96           H  
ATOM   1208  O   VAL A  79      22.841 -42.032   2.733  1.00 87.96           O  
ATOM   1209  CG1 VAL A  79      19.985 -43.679   2.729  1.00 87.96           C  
ATOM   1210 HG11 VAL A  79      20.632 -43.955   1.896  1.00 87.96           H  
ATOM   1211 HG12 VAL A  79      19.130 -44.356   2.735  1.00 87.96           H  
ATOM   1212 HG13 VAL A  79      20.540 -43.788   3.661  1.00 87.96           H  
ATOM   1213  CG2 VAL A  79      18.372 -41.990   3.558  1.00 87.96           C  
ATOM   1214 HG21 VAL A  79      18.097 -40.936   3.592  1.00 87.96           H  
ATOM   1215 HG22 VAL A  79      17.497 -42.554   3.235  1.00 87.96           H  
ATOM   1216 HG23 VAL A  79      18.680 -42.294   4.558  1.00 87.96           H  
ATOM   1217  N   GLU A  80      21.988 -41.504   0.722  1.00 83.77           N  
ATOM   1218  H   GLU A  80      21.183 -41.176   0.209  1.00 83.77           H  
ATOM   1219  CA  GLU A  80      23.206 -41.875  -0.025  1.00 83.77           C  
ATOM   1220  HA  GLU A  80      23.472 -42.907   0.203  1.00 83.77           H  
ATOM   1221  C   GLU A  80      24.409 -41.021   0.379  1.00 83.77           C  
ATOM   1222  CB  GLU A  80      22.999 -41.735  -1.543  1.00 83.77           C  
ATOM   1223  HB2 GLU A  80      23.970 -41.789  -2.036  1.00 83.77           H  
ATOM   1224  HB3 GLU A  80      22.577 -40.754  -1.757  1.00 83.77           H  
ATOM   1225  O   GLU A  80      25.517 -41.539   0.519  1.00 83.77           O  
ATOM   1226  CG  GLU A  80      22.098 -42.809  -2.164  1.00 83.77           C  
ATOM   1227  HG2 GLU A  80      21.098 -42.712  -1.741  1.00 83.77           H  
ATOM   1228  HG3 GLU A  80      22.021 -42.611  -3.233  1.00 83.77           H  
ATOM   1229  CD  GLU A  80      22.592 -44.252  -1.964  1.00 83.77           C  
ATOM   1230  OE1 GLU A  80      21.743 -45.161  -1.874  1.00 83.77           O  
ATOM   1231  OE2 GLU A  80      23.807 -44.543  -1.886  1.00 83.77           O  
ATOM   1232  N   HIS A  81      24.192 -39.725   0.614  1.00 86.75           N  
ATOM   1233  H   HIS A  81      23.263 -39.351   0.487  1.00 86.75           H  
ATOM   1234  CA  HIS A  81      25.244 -38.834   1.089  1.00 86.75           C  
ATOM   1235  HA  HIS A  81      26.082 -38.876   0.393  1.00 86.75           H  
ATOM   1236  C   HIS A  81      25.777 -39.262   2.463  1.00 86.75           C  
ATOM   1237  CB  HIS A  81      24.704 -37.405   1.114  1.00 86.75           C  
ATOM   1238  HB2 HIS A  81      24.486 -37.103   0.089  1.00 86.75           H  
ATOM   1239  HB3 HIS A  81      23.774 -37.370   1.682  1.00 86.75           H  
ATOM   1240  O   HIS A  81      26.979 -39.474   2.625  1.00 86.75           O  
ATOM   1241  CG  HIS A  81      25.674 -36.428   1.722  1.00 86.75           C  
ATOM   1242  CD2 HIS A  81      25.419 -35.584   2.767  1.00 86.75           C  
ATOM   1243  HD2 HIS A  81      24.474 -35.477   3.278  1.00 86.75           H  
ATOM   1244  ND1 HIS A  81      26.998 -36.265   1.384  1.00 86.75           N  
ATOM   1245  HD1 HIS A  81      27.540 -36.857   0.770  1.00 86.75           H  
ATOM   1246  CE1 HIS A  81      27.525 -35.351   2.217  1.00 86.75           C  
ATOM   1247  HE1 HIS A  81      28.570 -35.087   2.274  1.00 86.75           H  
ATOM   1248  NE2 HIS A  81      26.592 -34.891   3.064  1.00 86.75           N  
ATOM   1249  N   LEU A  82      24.879 -39.480   3.425  1.00 86.34           N  
ATOM   1250  H   LEU A  82      23.905 -39.303   3.222  1.00 86.34           H  
ATOM   1251  CA  LEU A  82      25.246 -39.900   4.777  1.00 86.34           C  
ATOM   1252  HA  LEU A  82      25.963 -39.187   5.185  1.00 86.34           H  
ATOM   1253  C   LEU A  82      25.932 -41.277   4.801  1.00 86.34           C  
ATOM   1254  CB  LEU A  82      23.976 -39.905   5.638  1.00 86.34           C  
ATOM   1255  HB2 LEU A  82      24.199 -40.388   6.589  1.00 86.34           H  
ATOM   1256  HB3 LEU A  82      23.224 -40.502   5.121  1.00 86.34           H  
ATOM   1257  O   LEU A  82      26.783 -41.530   5.652  1.00 86.34           O  
ATOM   1258  CG  LEU A  82      23.395 -38.509   5.924  1.00 86.34           C  
ATOM   1259  HG  LEU A  82      23.278 -37.948   4.997  1.00 86.34           H  
ATOM   1260  CD1 LEU A  82      22.021 -38.658   6.573  1.00 86.34           C  
ATOM   1261 HD11 LEU A  82      21.356 -39.172   5.879  1.00 86.34           H  
ATOM   1262 HD12 LEU A  82      22.098 -39.237   7.494  1.00 86.34           H  
ATOM   1263 HD13 LEU A  82      21.605 -37.674   6.787  1.00 86.34           H  
ATOM   1264  CD2 LEU A  82      24.286 -37.692   6.853  1.00 86.34           C  
ATOM   1265 HD21 LEU A  82      25.226 -37.456   6.356  1.00 86.34           H  
ATOM   1266 HD22 LEU A  82      23.784 -36.756   7.098  1.00 86.34           H  
ATOM   1267 HD23 LEU A  82      24.487 -38.243   7.772  1.00 86.34           H  
ATOM   1268  N   LEU A  83      25.612 -42.164   3.853  1.00 78.80           N  
ATOM   1269  H   LEU A  83      24.879 -41.919   3.204  1.00 78.80           H  
ATOM   1270  CA  LEU A  83      26.245 -43.480   3.739  1.00 78.80           C  
ATOM   1271  HA  LEU A  83      26.106 -43.993   4.691  1.00 78.80           H  
ATOM   1272  C   LEU A  83      27.756 -43.390   3.464  1.00 78.80           C  
ATOM   1273  CB  LEU A  83      25.557 -44.269   2.612  1.00 78.80           C  
ATOM   1274  HB2 LEU A  83      26.101 -44.111   1.680  1.00 78.80           H  
ATOM   1275  HB3 LEU A  83      24.550 -43.884   2.444  1.00 78.80           H  
ATOM   1276  O   LEU A  83      28.529 -44.203   3.977  1.00 78.80           O  
ATOM   1277  CG  LEU A  83      25.471 -45.768   2.934  1.00 78.80           C  
ATOM   1278  HG  LEU A  83      26.109 -46.018   3.782  1.00 78.80           H  
ATOM   1279  CD1 LEU A  83      24.037 -46.152   3.270  1.00 78.80           C  
ATOM   1280 HD11 LEU A  83      23.670 -45.528   4.085  1.00 78.80           H  
ATOM   1281 HD12 LEU A  83      24.021 -47.196   3.582  1.00 78.80           H  
ATOM   1282 HD13 LEU A  83      23.398 -46.005   2.400  1.00 78.80           H  
ATOM   1283  CD2 LEU A  83      25.899 -46.632   1.754  1.00 78.80           C  
ATOM   1284 HD21 LEU A  83      26.965 -46.493   1.574  1.00 78.80           H  
ATOM   1285 HD22 LEU A  83      25.343 -46.338   0.863  1.00 78.80           H  
ATOM   1286 HD23 LEU A  83      25.689 -47.677   1.982  1.00 78.80           H  
ATOM   1287  N   VAL A  84      28.172 -42.408   2.658  1.00 72.85           N  
ATOM   1288  H   VAL A  84      27.479 -41.762   2.307  1.00 72.85           H  
ATOM   1289  CA  VAL A  84      29.584 -42.158   2.327  1.00 72.85           C  
ATOM   1290  HA  VAL A  84      30.054 -43.103   2.054  1.00 72.85           H  
ATOM   1291  C   VAL A  84      30.331 -41.622   3.545  1.00 72.85           C  
ATOM   1292  CB  VAL A  84      29.704 -41.193   1.128  1.00 72.85           C  
ATOM   1293  HB  VAL A  84      29.159 -40.274   1.343  1.00 72.85           H  
ATOM   1294  O   VAL A  84      31.414 -42.120   3.866  1.00 72.85           O  
ATOM   1295  CG1 VAL A  84      31.161 -40.823   0.818  1.00 72.85           C  
ATOM   1296 HG11 VAL A  84      31.199 -40.197  -0.074  1.00 72.85           H  
ATOM   1297 HG12 VAL A  84      31.755 -41.724   0.661  1.00 72.85           H  
ATOM   1298 HG13 VAL A  84      31.580 -40.248   1.644  1.00 72.85           H  
ATOM   1299  CG2 VAL A  84      29.113 -41.831  -0.138  1.00 72.85           C  
ATOM   1300 HG21 VAL A  84      28.059 -42.058   0.016  1.00 72.85           H  
ATOM   1301 HG22 VAL A  84      29.646 -42.749  -0.383  1.00 72.85           H  
ATOM   1302 HG23 VAL A  84      29.186 -41.131  -0.971  1.00 72.85           H  
ATOM   1303  N   ASP A  85      29.733 -40.667   4.257  1.00 67.21           N  
ATOM   1304  H   ASP A  85      28.863 -40.281   3.918  1.00 67.21           H  
ATOM   1305  CA  ASP A  85      30.369 -40.017   5.404  1.00 67.21           C  
ATOM   1306  HA  ASP A  85      31.383 -39.733   5.126  1.00 67.21           H  
ATOM   1307  C   ASP A  85      30.516 -40.965   6.603  1.00 67.21           C  
ATOM   1308  CB  ASP A  85      29.599 -38.735   5.764  1.00 67.21           C  
ATOM   1309  HB2 ASP A  85      28.528 -38.939   5.765  1.00 67.21           H  
ATOM   1310  HB3 ASP A  85      29.883 -38.435   6.773  1.00 67.21           H  
ATOM   1311  O   ASP A  85      31.584 -41.028   7.214  1.00 67.21           O  
ATOM   1312  CG  ASP A  85      29.911 -37.559   4.826  1.00 67.21           C  
ATOM   1313  OD1 ASP A  85      30.893 -37.648   4.050  1.00 67.21           O  
ATOM   1314  OD2 ASP A  85      29.189 -36.547   4.928  1.00 67.21           O  
ATOM   1315  N   VAL A  86      29.504 -41.790   6.894  1.00 60.71           N  
ATOM   1316  H   VAL A  86      28.642 -41.679   6.380  1.00 60.71           H  
ATOM   1317  CA  VAL A  86      29.567 -42.782   7.986  1.00 60.71           C  
ATOM   1318  HA  VAL A  86      30.041 -42.309   8.846  1.00 60.71           H  
ATOM   1319  C   VAL A  86      30.445 -43.997   7.614  1.00 60.71           C  
ATOM   1320  CB  VAL A  86      28.136 -43.190   8.411  1.00 60.71           C  
ATOM   1321  HB  VAL A  86      27.630 -43.653   7.564  1.00 60.71           H  
ATOM   1322  O   VAL A  86      31.020 -44.657   8.483  1.00 60.71           O  
ATOM   1323  CG1 VAL A  86      28.123 -44.184   9.584  1.00 60.71           C  
ATOM   1324 HG11 VAL A  86      27.094 -44.397   9.872  1.00 60.71           H  
ATOM   1325 HG12 VAL A  86      28.657 -43.759  10.434  1.00 60.71           H  
ATOM   1326 HG13 VAL A  86      28.595 -45.120   9.286  1.00 60.71           H  
ATOM   1327  CG2 VAL A  86      27.314 -41.977   8.875  1.00 60.71           C  
ATOM   1328 HG21 VAL A  86      27.199 -41.249   8.072  1.00 60.71           H  
ATOM   1329 HG22 VAL A  86      26.317 -42.290   9.188  1.00 60.71           H  
ATOM   1330 HG23 VAL A  86      27.812 -41.485   9.710  1.00 60.71           H  
ATOM   1331  N   GLY A  87      30.582 -44.312   6.320  1.00 50.15           N  
ATOM   1332  H   GLY A  87      30.109 -43.724   5.648  1.00 50.15           H  
ATOM   1333  CA  GLY A  87      31.219 -45.535   5.818  1.00 50.15           C  
ATOM   1334  HA2 GLY A  87      30.923 -45.656   4.776  1.00 50.15           H  
ATOM   1335  HA3 GLY A  87      30.828 -46.387   6.374  1.00 50.15           H  
ATOM   1336  C   GLY A  87      32.754 -45.586   5.865  1.00 50.15           C  
ATOM   1337  O   GLY A  87      33.323 -46.676   5.822  1.00 50.15           O  
ATOM   1338  N   THR A  88      33.465 -44.460   5.969  1.00 45.10           N  
ATOM   1339  H   THR A  88      32.968 -43.583   6.035  1.00 45.10           H  
ATOM   1340  CA  THR A  88      34.947 -44.461   5.926  1.00 45.10           C  
ATOM   1341  HA  THR A  88      35.252 -45.005   5.032  1.00 45.10           H  
ATOM   1342  C   THR A  88      35.610 -45.194   7.099  1.00 45.10           C  
ATOM   1343  CB  THR A  88      35.535 -43.047   5.831  1.00 45.10           C  
ATOM   1344  HB  THR A  88      36.569 -43.080   6.176  1.00 45.10           H  
ATOM   1345  O   THR A  88      36.680 -45.786   6.925  1.00 45.10           O  
ATOM   1346  CG2 THR A  88      35.559 -42.525   4.400  1.00 45.10           C  
ATOM   1347 HG21 THR A  88      34.545 -42.491   4.002  1.00 45.10           H  
ATOM   1348 HG22 THR A  88      36.171 -43.177   3.776  1.00 45.10           H  
ATOM   1349 HG23 THR A  88      35.978 -41.518   4.387  1.00 45.10           H  
ATOM   1350  OG1 THR A  88      34.838 -42.131   6.638  1.00 45.10           O  
ATOM   1351  HG1 THR A  88      34.051 -41.806   6.194  1.00 45.10           H  
ATOM   1352  N   GLU A  89      34.978 -45.230   8.275  1.00 40.81           N  
ATOM   1353  H   GLU A  89      34.129 -44.693   8.380  1.00 40.81           H  
ATOM   1354  CA  GLU A  89      35.449 -46.045   9.405  1.00 40.81           C  
ATOM   1355  HA  GLU A  89      36.533 -45.963   9.475  1.00 40.81           H  
ATOM   1356  C   GLU A  89      35.141 -47.540   9.255  1.00 40.81           C  
ATOM   1357  CB  GLU A  89      34.853 -45.554  10.725  1.00 40.81           C  
ATOM   1358  HB2 GLU A  89      35.003 -46.343  11.462  1.00 40.81           H  
ATOM   1359  HB3 GLU A  89      33.781 -45.399  10.612  1.00 40.81           H  
ATOM   1360  O   GLU A  89      35.698 -48.357   9.991  1.00 40.81           O  
ATOM   1361  CG  GLU A  89      35.517 -44.285  11.272  1.00 40.81           C  
ATOM   1362  HG2 GLU A  89      35.151 -43.416  10.725  1.00 40.81           H  
ATOM   1363  HG3 GLU A  89      36.595 -44.359  11.126  1.00 40.81           H  
ATOM   1364  CD  GLU A  89      35.222 -44.138  12.773  1.00 40.81           C  
ATOM   1365  OE1 GLU A  89      36.080 -43.590  13.498  1.00 40.81           O  
ATOM   1366  OE2 GLU A  89      34.213 -44.713  13.256  1.00 40.81           O  
ATOM   1367  N   VAL A  90      34.310 -47.935   8.287  1.00 35.80           N  
ATOM   1368  H   VAL A  90      33.928 -47.231   7.671  1.00 35.80           H  
ATOM   1369  CA  VAL A  90      34.000 -49.338   7.980  1.00 35.80           C  
ATOM   1370  HA  VAL A  90      33.959 -49.878   8.926  1.00 35.80           H  
ATOM   1371  C   VAL A  90      35.157 -49.951   7.175  1.00 35.80           C  
ATOM   1372  CB  VAL A  90      32.612 -49.495   7.310  1.00 35.80           C  
ATOM   1373  HB  VAL A  90      32.658 -49.158   6.275  1.00 35.80           H  
ATOM   1374  O   VAL A  90      34.990 -50.534   6.107  1.00 35.80           O  
ATOM   1375  CG1 VAL A  90      32.140 -50.959   7.334  1.00 35.80           C  
ATOM   1376 HG11 VAL A  90      32.822 -51.590   6.764  1.00 35.80           H  
ATOM   1377 HG12 VAL A  90      31.154 -51.034   6.876  1.00 35.80           H  
ATOM   1378 HG13 VAL A  90      32.087 -51.323   8.360  1.00 35.80           H  
ATOM   1379  CG2 VAL A  90      31.524 -48.689   8.041  1.00 35.80           C  
ATOM   1380 HG21 VAL A  90      30.563 -48.830   7.545  1.00 35.80           H  
ATOM   1381 HG22 VAL A  90      31.448 -49.012   9.079  1.00 35.80           H  
ATOM   1382 HG23 VAL A  90      31.755 -47.624   8.021  1.00 35.80           H  
ATOM   1383  N   ARG A  91      36.394 -49.807   7.667  1.00 32.83           N  
ATOM   1384  H   ARG A  91      36.469 -49.339   8.558  1.00 32.83           H  
ATOM   1385  CA  ARG A  91      37.523 -50.595   7.168  1.00 32.83           C  
ATOM   1386  HA  ARG A  91      37.471 -50.617   6.079  1.00 32.83           H  
ATOM   1387  C   ARG A  91      37.359 -52.025   7.658  1.00 32.83           C  
ATOM   1388  CB  ARG A  91      38.870 -50.003   7.601  1.00 32.83           C  
ATOM   1389  HB2 ARG A  91      39.610 -50.803   7.628  1.00 32.83           H  
ATOM   1390  HB3 ARG A  91      38.788 -49.579   8.602  1.00 32.83           H  
ATOM   1391  O   ARG A  91      37.203 -52.261   8.852  1.00 32.83           O  
ATOM   1392  CG  ARG A  91      39.346 -48.941   6.605  1.00 32.83           C  
ATOM   1393  HG2 ARG A  91      38.650 -48.102   6.603  1.00 32.83           H  
ATOM   1394  HG3 ARG A  91      39.381 -49.377   5.607  1.00 32.83           H  
ATOM   1395  CD  ARG A  91      40.745 -48.452   6.988  1.00 32.83           C  
ATOM   1396  HD2 ARG A  91      41.397 -49.316   7.116  1.00 32.83           H  
ATOM   1397  HD3 ARG A  91      40.673 -47.916   7.934  1.00 32.83           H  
ATOM   1398  NE  ARG A  91      41.304 -47.571   5.948  1.00 32.83           N  
ATOM   1399  HE  ARG A  91      40.709 -47.394   5.151  1.00 32.83           H  
ATOM   1400  NH1 ARG A  91      43.232 -47.007   7.051  1.00 32.83           N  
ATOM   1401 HH11 ARG A  91      44.071 -46.448   7.118  1.00 32.83           H  
ATOM   1402 HH12 ARG A  91      42.899 -47.537   7.843  1.00 32.83           H  
ATOM   1403  NH2 ARG A  91      42.834 -46.166   5.018  1.00 32.83           N  
ATOM   1404 HH21 ARG A  91      43.680 -45.620   5.087  1.00 32.83           H  
ATOM   1405 HH22 ARG A  91      42.213 -46.033   4.232  1.00 32.83           H  
ATOM   1406  CZ  ARG A  91      42.452 -46.923   6.008  1.00 32.83           C  
ATOM   1407  N   GLY A  92      37.444 -52.976   6.731  1.00 31.51           N  
ATOM   1408  H   GLY A  92      37.500 -52.699   5.761  1.00 31.51           H  
ATOM   1409  CA  GLY A  92      37.470 -54.395   7.064  1.00 31.51           C  
ATOM   1410  HA2 GLY A  92      37.559 -54.991   6.155  1.00 31.51           H  
ATOM   1411  HA3 GLY A  92      36.546 -54.668   7.574  1.00 31.51           H  
ATOM   1412  C   GLY A  92      38.662 -54.700   7.967  1.00 31.51           C  
ATOM   1413  O   GLY A  92      39.808 -54.627   7.520  1.00 31.51           O  
ATOM   1414  N   GLU A  93      38.401 -55.016   9.236  1.00 33.84           N  
ATOM   1415  H   GLU A  93      37.453 -54.945   9.578  1.00 33.84           H  
ATOM   1416  CA  GLU A  93      39.418 -55.545  10.139  1.00 33.84           C  
ATOM   1417  HA  GLU A  93      40.223 -54.816  10.236  1.00 33.84           H  
ATOM   1418  C   GLU A  93      39.994 -56.818   9.517  1.00 33.84           C  
ATOM   1419  CB  GLU A  93      38.848 -55.823  11.541  1.00 33.84           C  
ATOM   1420  HB2 GLU A  93      39.485 -56.557  12.035  1.00 33.84           H  
ATOM   1421  HB3 GLU A  93      37.845 -56.239  11.450  1.00 33.84           H  
ATOM   1422  O   GLU A  93      39.298 -57.818   9.325  1.00 33.84           O  
ATOM   1423  CG  GLU A  93      38.831 -54.558  12.412  1.00 33.84           C  
ATOM   1424  HG2 GLU A  93      38.185 -53.816  11.943  1.00 33.84           H  
ATOM   1425  HG3 GLU A  93      39.841 -54.150  12.445  1.00 33.84           H  
ATOM   1426  CD  GLU A  93      38.339 -54.823  13.846  1.00 33.84           C  
ATOM   1427  OE1 GLU A  93      38.822 -54.114  14.758  1.00 33.84           O  
ATOM   1428  OE2 GLU A  93      37.499 -55.733  14.026  1.00 33.84           O  
ATOM   1429  N   ALA A  94      41.275 -56.761   9.147  1.00 38.21           N  
ATOM   1430  H   ALA A  94      41.778 -55.893   9.266  1.00 38.21           H  
ATOM   1431  CA  ALA A  94      41.976 -57.922   8.629  1.00 38.21           C  
ATOM   1432  HA  ALA A  94      41.458 -58.232   7.722  1.00 38.21           H  
ATOM   1433  C   ALA A  94      41.916 -59.042   9.686  1.00 38.21           C  
ATOM   1434  CB  ALA A  94      43.414 -57.534   8.267  1.00 38.21           C  
ATOM   1435  HB1 ALA A  94      43.940 -57.190   9.157  1.00 38.21           H  
ATOM   1436  HB2 ALA A  94      43.404 -56.740   7.520  1.00 38.21           H  
ATOM   1437  HB3 ALA A  94      43.933 -58.402   7.860  1.00 38.21           H  
ATOM   1438  O   ALA A  94      42.207 -58.780  10.858  1.00 38.21           O  
ATOM   1439  N   PRO A  95      41.546 -60.279   9.307  1.00 39.84           N  
ATOM   1440  CA  PRO A  95      41.345 -61.360  10.262  1.00 39.84           C  
ATOM   1441  HA  PRO A  95      40.535 -61.084  10.937  1.00 39.84           H  
ATOM   1442  C   PRO A  95      42.620 -61.592  11.082  1.00 39.84           C  
ATOM   1443  CB  PRO A  95      40.905 -62.576   9.439  1.00 39.84           C  
ATOM   1444  HB2 PRO A  95      41.361 -63.501   9.793  1.00 39.84           H  
ATOM   1445  HB3 PRO A  95      39.818 -62.656   9.475  1.00 39.84           H  
ATOM   1446  O   PRO A  95      43.701 -61.817  10.538  1.00 39.84           O  
ATOM   1447  CG  PRO A  95      41.336 -62.246   8.009  1.00 39.84           C  
ATOM   1448  HG2 PRO A  95      40.678 -62.704   7.271  1.00 39.84           H  
ATOM   1449  HG3 PRO A  95      42.366 -62.569   7.859  1.00 39.84           H  
ATOM   1450  CD  PRO A  95      41.272 -60.724   7.954  1.00 39.84           C  
ATOM   1451  HD2 PRO A  95      40.270 -60.405   7.667  1.00 39.84           H  
ATOM   1452  HD3 PRO A  95      42.011 -60.347   7.248  1.00 39.84           H  
ATOM   1453  N   SER A  96      42.485 -61.490  12.406  1.00 46.18           N  
ATOM   1454  H   SER A  96      41.574 -61.228  12.754  1.00 46.18           H  
ATOM   1455  CA  SER A  96      43.590 -61.581  13.363  1.00 46.18           C  
ATOM   1456  HA  SER A  96      44.260 -60.737  13.197  1.00 46.18           H  
ATOM   1457  C   SER A  96      44.378 -62.883  13.193  1.00 46.18           C  
ATOM   1458  CB  SER A  96      43.026 -61.479  14.784  1.00 46.18           C  
ATOM   1459  HB2 SER A  96      42.169 -62.146  14.874  1.00 46.18           H  
ATOM   1460  HB3 SER A  96      42.694 -60.457  14.966  1.00 46.18           H  
ATOM   1461  O   SER A  96      43.810 -63.975  13.209  1.00 46.18           O  
ATOM   1462  OG  SER A  96      43.983 -61.854  15.757  1.00 46.18           O  
ATOM   1463  HG  SER A  96      43.577 -61.724  16.617  1.00 46.18           H  
ATOM   1464  N   ALA A  97      45.708 -62.778  13.100  1.00 53.81           N  
ATOM   1465  H   ALA A  97      46.107 -61.851  13.054  1.00 53.81           H  
ATOM   1466  CA  ALA A  97      46.604 -63.930  12.981  1.00 53.81           C  
ATOM   1467  HA  ALA A  97      46.364 -64.461  12.060  1.00 53.81           H  
ATOM   1468  C   ALA A  97      46.459 -64.937  14.143  1.00 53.81           C  
ATOM   1469  CB  ALA A  97      48.043 -63.403  12.887  1.00 53.81           C  
ATOM   1470  HB1 ALA A  97      48.727 -64.242  12.760  1.00 53.81           H  
ATOM   1471  HB2 ALA A  97      48.305 -62.864  13.797  1.00 53.81           H  
ATOM   1472  HB3 ALA A  97      48.137 -62.737  12.029  1.00 53.81           H  
ATOM   1473  O   ALA A  97      46.695 -66.129  13.952  1.00 53.81           O  
ATOM   1474  N   LEU A  98      46.039 -64.473  15.330  1.00 56.48           N  
ATOM   1475  H   LEU A  98      45.780 -63.499  15.393  1.00 56.48           H  
ATOM   1476  CA  LEU A  98      45.808 -65.324  16.503  1.00 56.48           C  
ATOM   1477  HA  LEU A  98      46.683 -65.954  16.664  1.00 56.48           H  
ATOM   1478  C   LEU A  98      44.625 -66.280  16.305  1.00 56.48           C  
ATOM   1479  CB  LEU A  98      45.589 -64.442  17.747  1.00 56.48           C  
ATOM   1480  HB2 LEU A  98      45.196 -65.063  18.551  1.00 56.48           H  
ATOM   1481  HB3 LEU A  98      44.827 -63.698  17.515  1.00 56.48           H  
ATOM   1482  O   LEU A  98      44.721 -67.438  16.692  1.00 56.48           O  
ATOM   1483  CG  LEU A  98      46.860 -63.739  18.255  1.00 56.48           C  
ATOM   1484  HG  LEU A  98      47.379 -63.269  17.420  1.00 56.48           H  
ATOM   1485  CD1 LEU A  98      46.489 -62.646  19.257  1.00 56.48           C  
ATOM   1486 HD11 LEU A  98      45.840 -61.912  18.779  1.00 56.48           H  
ATOM   1487 HD12 LEU A  98      45.968 -63.084  20.108  1.00 56.48           H  
ATOM   1488 HD13 LEU A  98      47.391 -62.142  19.607  1.00 56.48           H  
ATOM   1489  CD2 LEU A  98      47.811 -64.719  18.948  1.00 56.48           C  
ATOM   1490 HD21 LEU A  98      48.152 -65.476  18.242  1.00 56.48           H  
ATOM   1491 HD22 LEU A  98      48.680 -64.183  19.331  1.00 56.48           H  
ATOM   1492 HD23 LEU A  98      47.300 -65.212  19.775  1.00 56.48           H  
ATOM   1493  N   ALA A  99      43.564 -65.854  15.613  1.00 54.98           N  
ATOM   1494  H   ALA A  99      43.564 -64.921  15.225  1.00 54.98           H  
ATOM   1495  CA  ALA A  99      42.421 -66.725  15.327  1.00 54.98           C  
ATOM   1496  HA  ALA A  99      42.061 -67.150  16.264  1.00 54.98           H  
ATOM   1497  C   ALA A  99      42.806 -67.904  14.408  1.00 54.98           C  
ATOM   1498  CB  ALA A  99      41.305 -65.868  14.718  1.00 54.98           C  
ATOM   1499  HB1 ALA A  99      41.628 -65.443  13.768  1.00 54.98           H  
ATOM   1500  HB2 ALA A  99      41.038 -65.065  15.405  1.00 54.98           H  
ATOM   1501  HB3 ALA A  99      40.426 -66.490  14.548  1.00 54.98           H  
ATOM   1502  O   ALA A  99      42.239 -68.992  14.499  1.00 54.98           O  
ATOM   1503  N   GLY A 100      43.818 -67.717  13.549  1.00 56.69           N  
ATOM   1504  H   GLY A 100      44.254 -66.806  13.522  1.00 56.69           H  
ATOM   1505  CA  GLY A 100      44.398 -68.804  12.756  1.00 56.69           C  
ATOM   1506  HA2 GLY A 100      45.092 -68.376  12.032  1.00 56.69           H  
ATOM   1507  HA3 GLY A 100      43.605 -69.323  12.219  1.00 56.69           H  
ATOM   1508  C   GLY A 100      45.166 -69.834  13.597  1.00 56.69           C  
ATOM   1509  O   GLY A 100      45.198 -71.011  13.238  1.00 56.69           O  
ATOM   1510  N   LEU A 101      45.758 -69.412  14.721  1.00 60.88           N  
ATOM   1511  H   LEU A 101      45.606 -68.455  15.005  1.00 60.88           H  
ATOM   1512  CA  LEU A 101      46.462 -70.285  15.669  1.00 60.88           C  
ATOM   1513  HA  LEU A 101      47.104 -70.963  15.107  1.00 60.88           H  
ATOM   1514  C   LEU A 101      45.486 -71.180  16.449  1.00 60.88           C  
ATOM   1515  CB  LEU A 101      47.339 -69.416  16.600  1.00 60.88           C  
ATOM   1516  HB2 LEU A 101      47.196 -69.724  17.636  1.00 60.88           H  
ATOM   1517  HB3 LEU A 101      47.011 -68.378  16.538  1.00 60.88           H  
ATOM   1518  O   LEU A 101      45.747 -72.376  16.568  1.00 60.88           O  
ATOM   1519  CG  LEU A 101      48.836 -69.475  16.255  1.00 60.88           C  
ATOM   1520  HG  LEU A 101      48.959 -69.579  15.177  1.00 60.88           H  
ATOM   1521  CD1 LEU A 101      49.545 -68.188  16.682  1.00 60.88           C  
ATOM   1522 HD11 LEU A 101      50.606 -68.252  16.443  1.00 60.88           H  
ATOM   1523 HD12 LEU A 101      49.110 -67.343  16.148  1.00 60.88           H  
ATOM   1524 HD13 LEU A 101      49.417 -68.038  17.754  1.00 60.88           H  
ATOM   1525  CD2 LEU A 101      49.514 -70.656  16.953  1.00 60.88           C  
ATOM   1526 HD21 LEU A 101      49.436 -70.544  18.034  1.00 60.88           H  
ATOM   1527 HD22 LEU A 101      49.014 -71.581  16.666  1.00 60.88           H  
ATOM   1528 HD23 LEU A 101      50.563 -70.709  16.664  1.00 60.88           H  
ATOM   1529  N   ASP A 102      44.341 -70.645  16.883  1.00 59.68           N  
ATOM   1530  H   ASP A 102      44.235 -69.641  16.849  1.00 59.68           H  
ATOM   1531  CA  ASP A 102      43.303 -71.417  17.589  1.00 59.68           C  
ATOM   1532  HA  ASP A 102      43.738 -71.878  18.476  1.00 59.68           H  
ATOM   1533  C   ASP A 102      42.719 -72.535  16.707  1.00 59.68           C  
ATOM   1534  CB  ASP A 102      42.162 -70.485  18.033  1.00 59.68           C  
ATOM   1535  HB2 ASP A 102      41.363 -71.095  18.455  1.00 59.68           H  
ATOM   1536  HB3 ASP A 102      41.762 -69.975  17.156  1.00 59.68           H  
ATOM   1537  O   ASP A 102      42.546 -73.676  17.144  1.00 59.68           O  
ATOM   1538  CG  ASP A 102      42.558 -69.441  19.083  1.00 59.68           C  
ATOM   1539  OD1 ASP A 102      43.536 -69.675  19.823  1.00 59.68           O  
ATOM   1540  OD2 ASP A 102      41.860 -68.403  19.134  1.00 59.68           O  
ATOM   1541  N   ALA A 103      42.461 -72.233  15.428  1.00 62.28           N  
ATOM   1542  H   ALA A 103      42.584 -71.274  15.134  1.00 62.28           H  
ATOM   1543  CA  ALA A 103      41.982 -73.222  14.463  1.00 62.28           C  
ATOM   1544  HA  ALA A 103      41.068 -73.672  14.851  1.00 62.28           H  
ATOM   1545  C   ALA A 103      42.999 -74.356  14.247  1.00 62.28           C  
ATOM   1546  CB  ALA A 103      41.658 -72.503  13.149  1.00 62.28           C  
ATOM   1547  HB1 ALA A 103      41.281 -73.221  12.422  1.00 62.28           H  
ATOM   1548  HB2 ALA A 103      40.898 -71.741  13.326  1.00 62.28           H  
ATOM   1549  HB3 ALA A 103      42.554 -72.025  12.754  1.00 62.28           H  
ATOM   1550  O   ALA A 103      42.615 -75.522  14.120  1.00 62.28           O  
ATOM   1551  N   LEU A 104      44.297 -74.027  14.239  1.00 64.29           N  
ATOM   1552  H   LEU A 104      44.545 -73.058  14.381  1.00 64.29           H  
ATOM   1553  CA  LEU A 104      45.363 -75.021  14.163  1.00 64.29           C  
ATOM   1554  HA  LEU A 104      45.160 -75.662  13.305  1.00 64.29           H  
ATOM   1555  C   LEU A 104      45.359 -75.912  15.413  1.00 64.29           C  
ATOM   1556  CB  LEU A 104      46.714 -74.312  13.956  1.00 64.29           C  
ATOM   1557  HB2 LEU A 104      46.618 -73.583  13.151  1.00 64.29           H  
ATOM   1558  HB3 LEU A 104      46.958 -73.766  14.868  1.00 64.29           H  
ATOM   1559  O   LEU A 104      45.384 -77.131  15.262  1.00 64.29           O  
ATOM   1560  CG  LEU A 104      47.877 -75.267  13.634  1.00 64.29           C  
ATOM   1561  HG  LEU A 104      47.873 -76.112  14.322  1.00 64.29           H  
ATOM   1562  CD1 LEU A 104      47.806 -75.790  12.196  1.00 64.29           C  
ATOM   1563 HD11 LEU A 104      46.895 -76.375  12.066  1.00 64.29           H  
ATOM   1564 HD12 LEU A 104      47.799 -74.956  11.495  1.00 64.29           H  
ATOM   1565 HD13 LEU A 104      48.661 -76.435  11.995  1.00 64.29           H  
ATOM   1566  CD2 LEU A 104      49.206 -74.529  13.801  1.00 64.29           C  
ATOM   1567 HD21 LEU A 104      49.217 -73.641  13.169  1.00 64.29           H  
ATOM   1568 HD22 LEU A 104      50.033 -75.184  13.526  1.00 64.29           H  
ATOM   1569 HD23 LEU A 104      49.321 -74.227  14.842  1.00 64.29           H  
ATOM   1570  N   GLU A 105      45.277 -75.332  16.617  1.00 64.95           N  
ATOM   1571  H   GLU A 105      45.229 -74.324  16.663  1.00 64.95           H  
ATOM   1572  CA  GLU A 105      45.231 -76.071  17.889  1.00 64.95           C  
ATOM   1573  HA  GLU A 105      46.135 -76.674  17.963  1.00 64.95           H  
ATOM   1574  C   GLU A 105      44.054 -77.050  17.963  1.00 64.95           C  
ATOM   1575  CB  GLU A 105      45.184 -75.108  19.096  1.00 64.95           C  
ATOM   1576  HB2 GLU A 105      44.436 -75.465  19.804  1.00 64.95           H  
ATOM   1577  HB3 GLU A 105      44.895 -74.108  18.772  1.00 64.95           H  
ATOM   1578  O   GLU A 105      44.239 -78.203  18.360  1.00 64.95           O  
ATOM   1579  CG  GLU A 105      46.538 -75.049  19.820  1.00 64.95           C  
ATOM   1580  HG2 GLU A 105      47.277 -74.620  19.144  1.00 64.95           H  
ATOM   1581  HG3 GLU A 105      46.850 -76.069  20.045  1.00 64.95           H  
ATOM   1582  CD  GLU A 105      46.519 -74.251  21.137  1.00 64.95           C  
ATOM   1583  OE1 GLU A 105      47.593 -74.220  21.786  1.00 64.95           O  
ATOM   1584  OE2 GLU A 105      45.447 -73.744  21.528  1.00 64.95           O  
ATOM   1585  N   ALA A 106      42.865 -76.630  17.524  1.00 63.81           N  
ATOM   1586  H   ALA A 106      42.773 -75.660  17.258  1.00 63.81           H  
ATOM   1587  CA  ALA A 106      41.674 -77.477  17.502  1.00 63.81           C  
ATOM   1588  HA  ALA A 106      41.542 -77.913  18.493  1.00 63.81           H  
ATOM   1589  C   ALA A 106      41.778 -78.639  16.500  1.00 63.81           C  
ATOM   1590  CB  ALA A 106      40.462 -76.593  17.197  1.00 63.81           C  
ATOM   1591  HB1 ALA A 106      40.386 -75.801  17.943  1.00 63.81           H  
ATOM   1592  HB2 ALA A 106      40.572 -76.140  16.211  1.00 63.81           H  
ATOM   1593  HB3 ALA A 106      39.553 -77.194  17.218  1.00 63.81           H  
ATOM   1594  O   ALA A 106      41.199 -79.700  16.732  1.00 63.81           O  
ATOM   1595  N   ALA A 107      42.525 -78.463  15.405  1.00 65.31           N  
ATOM   1596  H   ALA A 107      42.938 -77.554  15.251  1.00 65.31           H  
ATOM   1597  CA  ALA A 107      42.754 -79.503  14.404  1.00 65.31           C  
ATOM   1598  HA  ALA A 107      41.838 -80.083  14.291  1.00 65.31           H  
ATOM   1599  C   ALA A 107      43.867 -80.497  14.799  1.00 65.31           C  
ATOM   1600  CB  ALA A 107      43.040 -78.817  13.064  1.00 65.31           C  
ATOM   1601  HB1 ALA A 107      42.211 -78.158  12.803  1.00 65.31           H  
ATOM   1602  HB2 ALA A 107      43.154 -79.570  12.285  1.00 65.31           H  
ATOM   1603  HB3 ALA A 107      43.954 -78.228  13.134  1.00 65.31           H  
ATOM   1604  O   ALA A 107      43.881 -81.625  14.301  1.00 65.31           O  
ATOM   1605  N   LEU A 108      44.781 -80.129  15.714  1.00 68.70           N  
ATOM   1606  H   LEU A 108      44.725 -79.187  16.074  1.00 68.70           H  
ATOM   1607  CA  LEU A 108      45.891 -80.990  16.165  1.00 68.70           C  
ATOM   1608  HA  LEU A 108      46.553 -81.143  15.313  1.00 68.70           H  
ATOM   1609  C   LEU A 108      45.477 -82.403  16.635  1.00 68.70           C  
ATOM   1610  CB  LEU A 108      46.695 -80.323  17.304  1.00 68.70           C  
ATOM   1611  HB2 LEU A 108      46.005 -80.011  18.088  1.00 68.70           H  
ATOM   1612  HB3 LEU A 108      47.351 -81.075  17.744  1.00 68.70           H  
ATOM   1613  O   LEU A 108      46.198 -83.352  16.305  1.00 68.70           O  
ATOM   1614  CG  LEU A 108      47.574 -79.125  16.921  1.00 68.70           C  
ATOM   1615  HG  LEU A 108      46.965 -78.363  16.435  1.00 68.70           H  
ATOM   1616  CD1 LEU A 108      48.201 -78.494  18.161  1.00 68.70           C  
ATOM   1617 HD11 LEU A 108      48.714 -77.572  17.888  1.00 68.70           H  
ATOM   1618 HD12 LEU A 108      48.905 -79.184  18.626  1.00 68.70           H  
ATOM   1619 HD13 LEU A 108      47.421 -78.251  18.882  1.00 68.70           H  
ATOM   1620  CD2 LEU A 108      48.708 -79.515  15.982  1.00 68.70           C  
ATOM   1621 HD21 LEU A 108      49.311 -80.312  16.418  1.00 68.70           H  
ATOM   1622 HD22 LEU A 108      49.320 -78.632  15.799  1.00 68.70           H  
ATOM   1623 HD23 LEU A 108      48.276 -79.826  15.031  1.00 68.70           H  
ATOM   1624  N   PRO A 109      44.379 -82.609  17.398  1.00 68.24           N  
ATOM   1625  CA  PRO A 109      44.025 -83.928  17.923  1.00 68.24           C  
ATOM   1626  HA  PRO A 109      44.857 -84.301  18.520  1.00 68.24           H  
ATOM   1627  C   PRO A 109      43.705 -84.942  16.823  1.00 68.24           C  
ATOM   1628  CB  PRO A 109      42.803 -83.711  18.827  1.00 68.24           C  
ATOM   1629  HB2 PRO A 109      41.885 -83.940  18.285  1.00 68.24           H  
ATOM   1630  HB3 PRO A 109      42.864 -84.317  19.731  1.00 68.24           H  
ATOM   1631  O   PRO A 109      44.039 -86.125  16.962  1.00 68.24           O  
ATOM   1632  CG  PRO A 109      42.823 -82.221  19.151  1.00 68.24           C  
ATOM   1633  HG2 PRO A 109      41.823 -81.828  19.335  1.00 68.24           H  
ATOM   1634  HG3 PRO A 109      43.478 -82.033  20.002  1.00 68.24           H  
ATOM   1635  CD  PRO A 109      43.438 -81.622  17.896  1.00 68.24           C  
ATOM   1636  HD2 PRO A 109      42.660 -81.494  17.143  1.00 68.24           H  
ATOM   1637  HD3 PRO A 109      43.907 -80.668  18.135  1.00 68.24           H  
ATOM   1638  N   GLU A 110      43.086 -84.475  15.735  1.00 65.14           N  
ATOM   1639  H   GLU A 110      42.899 -83.485  15.670  1.00 65.14           H  
ATOM   1640  CA  GLU A 110      42.630 -85.310  14.621  1.00 65.14           C  
ATOM   1641  HA  GLU A 110      42.267 -86.257  15.018  1.00 65.14           H  
ATOM   1642  C   GLU A 110      43.750 -85.667  13.641  1.00 65.14           C  
ATOM   1643  CB  GLU A 110      41.455 -84.648  13.885  1.00 65.14           C  
ATOM   1644  HB2 GLU A 110      41.767 -83.687  13.476  1.00 65.14           H  
ATOM   1645  HB3 GLU A 110      41.196 -85.303  13.053  1.00 65.14           H  
ATOM   1646  O   GLU A 110      43.546 -86.510  12.767  1.00 65.14           O  
ATOM   1647  CG  GLU A 110      40.224 -84.447  14.792  1.00 65.14           C  
ATOM   1648  HG2 GLU A 110      40.345 -85.051  15.691  1.00 65.14           H  
ATOM   1649  HG3 GLU A 110      40.188 -83.404  15.108  1.00 65.14           H  
ATOM   1650  CD  GLU A 110      38.889 -84.838  14.129  1.00 65.14           C  
ATOM   1651  OE1 GLU A 110      37.970 -85.209  14.896  1.00 65.14           O  
ATOM   1652  OE2 GLU A 110      38.795 -84.816  12.882  1.00 65.14           O  
ATOM   1653  N   VAL A 111      44.952 -85.094  13.801  1.00 69.16           N  
ATOM   1654  H   VAL A 111      45.064 -84.391  14.518  1.00 69.16           H  
ATOM   1655  CA  VAL A 111      46.078 -85.409  12.919  1.00 69.16           C  
ATOM   1656  HA  VAL A 111      45.744 -85.166  11.910  1.00 69.16           H  
ATOM   1657  C   VAL A 111      46.407 -86.907  13.024  1.00 69.16           C  
ATOM   1658  CB  VAL A 111      47.315 -84.531  13.162  1.00 69.16           C  
ATOM   1659  HB  VAL A 111      47.671 -84.658  14.185  1.00 69.16           H  
ATOM   1660  O   VAL A 111      46.746 -87.385  14.124  1.00 69.16           O  
ATOM   1661  CG1 VAL A 111      48.438 -84.922  12.185  1.00 69.16           C  
ATOM   1662 HG11 VAL A 111      49.281 -84.235  12.266  1.00 69.16           H  
ATOM   1663 HG12 VAL A 111      48.801 -85.928  12.397  1.00 69.16           H  
ATOM   1664 HG13 VAL A 111      48.072 -84.884  11.159  1.00 69.16           H  
ATOM   1665  CG2 VAL A 111      46.963 -83.057  12.922  1.00 69.16           C  
ATOM   1666 HG21 VAL A 111      47.832 -82.420  13.086  1.00 69.16           H  
ATOM   1667 HG22 VAL A 111      46.608 -82.916  11.901  1.00 69.16           H  
ATOM   1668 HG23 VAL A 111      46.177 -82.742  13.608  1.00 69.16           H  
ATOM   1669  N   PRO A 112      46.324 -87.661  11.905  1.00 73.71           N  
ATOM   1670  CA  PRO A 112      46.565 -89.097  11.879  1.00 73.71           C  
ATOM   1671  HA  PRO A 112      45.776 -89.584  12.453  1.00 73.71           H  
ATOM   1672  C   PRO A 112      47.934 -89.453  12.459  1.00 73.71           C  
ATOM   1673  CB  PRO A 112      46.463 -89.521  10.409  1.00 73.71           C  
ATOM   1674  HB2 PRO A 112      46.031 -90.516  10.304  1.00 73.71           H  
ATOM   1675  HB3 PRO A 112      47.445 -89.483   9.937  1.00 73.71           H  
ATOM   1676  O   PRO A 112      48.927 -88.764  12.226  1.00 73.71           O  
ATOM   1677  CG  PRO A 112      45.576 -88.453   9.781  1.00 73.71           C  
ATOM   1678  HG2 PRO A 112      44.528 -88.705   9.942  1.00 73.71           H  
ATOM   1679  HG3 PRO A 112      45.784 -88.324   8.719  1.00 73.71           H  
ATOM   1680  CD  PRO A 112      45.924 -87.203  10.577  1.00 73.71           C  
ATOM   1681  HD2 PRO A 112      46.756 -86.685  10.102  1.00 73.71           H  
ATOM   1682  HD3 PRO A 112      45.045 -86.559  10.610  1.00 73.71           H  
ATOM   1683  N   ALA A 113      48.013 -90.569  13.189  1.00 71.88           N  
ATOM   1684  H   ALA A 113      47.163 -91.090  13.347  1.00 71.88           H  
ATOM   1685  CA  ALA A 113      49.230 -90.980  13.895  1.00 71.88           C  
ATOM   1686  HA  ALA A 113      49.450 -90.236  14.661  1.00 71.88           H  
ATOM   1687  C   ALA A 113      50.474 -91.076  12.991  1.00 71.88           C  
ATOM   1688  CB  ALA A 113      48.956 -92.325  14.579  1.00 71.88           C  
ATOM   1689  HB1 ALA A 113      48.116 -92.228  15.267  1.00 71.88           H  
ATOM   1690  HB2 ALA A 113      49.839 -92.632  15.140  1.00 71.88           H  
ATOM   1691  HB3 ALA A 113      48.729 -93.086  13.832  1.00 71.88           H  
ATOM   1692  O   ALA A 113      51.577 -90.793  13.448  1.00 71.88           O  
ATOM   1693  N   THR A 114      50.288 -91.446  11.721  1.00 69.39           N  
ATOM   1694  H   THR A 114      49.344 -91.591  11.391  1.00 69.39           H  
ATOM   1695  CA  THR A 114      51.348 -91.558  10.708  1.00 69.39           C  
ATOM   1696  HA  THR A 114      52.162 -92.167  11.101  1.00 69.39           H  
ATOM   1697  C   THR A 114      51.958 -90.219  10.304  1.00 69.39           C  
ATOM   1698  CB  THR A 114      50.791 -92.227   9.440  1.00 69.39           C  
ATOM   1699  HB  THR A 114      51.490 -92.103   8.613  1.00 69.39           H  
ATOM   1700  O   THR A 114      53.118 -90.187   9.919  1.00 69.39           O  
ATOM   1701  CG2 THR A 114      50.555 -93.722   9.662  1.00 69.39           C  
ATOM   1702 HG21 THR A 114      50.178 -94.165   8.740  1.00 69.39           H  
ATOM   1703 HG22 THR A 114      49.827 -93.877  10.458  1.00 69.39           H  
ATOM   1704 HG23 THR A 114      51.496 -94.204   9.928  1.00 69.39           H  
ATOM   1705  OG1 THR A 114      49.537 -91.671   9.094  1.00 69.39           O  
ATOM   1706  HG1 THR A 114      49.687 -90.918   8.517  1.00 69.39           H  
ATOM   1707  N   GLU A 115      51.197 -89.126  10.393  1.00 72.13           N  
ATOM   1708  H   GLU A 115      50.253 -89.217  10.741  1.00 72.13           H  
ATOM   1709  CA  GLU A 115      51.637 -87.775  10.018  1.00 72.13           C  
ATOM   1710  HA  GLU A 115      52.491 -87.831   9.344  1.00 72.13           H  
ATOM   1711  C   GLU A 115      52.079 -86.951  11.232  1.00 72.13           C  
ATOM   1712  CB  GLU A 115      50.503 -87.051   9.281  1.00 72.13           C  
ATOM   1713  HB2 GLU A 115      50.801 -86.015   9.119  1.00 72.13           H  
ATOM   1714  HB3 GLU A 115      49.607 -87.064   9.902  1.00 72.13           H  
ATOM   1715  O   GLU A 115      52.795 -85.964  11.080  1.00 72.13           O  
ATOM   1716  CG  GLU A 115      50.194 -87.696   7.920  1.00 72.13           C  
ATOM   1717  HG2 GLU A 115      51.092 -87.656   7.303  1.00 72.13           H  
ATOM   1718  HG3 GLU A 115      49.938 -88.744   8.074  1.00 72.13           H  
ATOM   1719  CD  GLU A 115      49.035 -87.012   7.181  1.00 72.13           C  
ATOM   1720  OE1 GLU A 115      48.515 -87.660   6.245  1.00 72.13           O  
ATOM   1721  OE2 GLU A 115      48.657 -85.885   7.571  1.00 72.13           O  
ATOM   1722  N   ARG A 116      51.701 -87.361  12.455  1.00 67.76           N  
ATOM   1723  H   ARG A 116      51.074 -88.152  12.497  1.00 67.76           H  
ATOM   1724  CA  ARG A 116      52.039 -86.645  13.699  1.00 67.76           C  
ATOM   1725  HA  ARG A 116      51.568 -85.662  13.675  1.00 67.76           H  
ATOM   1726  C   ARG A 116      53.528 -86.382  13.857  1.00 67.76           C  
ATOM   1727  CB  ARG A 116      51.556 -87.417  14.934  1.00 67.76           C  
ATOM   1728  HB2 ARG A 116      51.748 -88.482  14.805  1.00 67.76           H  
ATOM   1729  HB3 ARG A 116      52.116 -87.075  15.805  1.00 67.76           H  
ATOM   1730  O   ARG A 116      53.891 -85.314  14.325  1.00 67.76           O  
ATOM   1731  CG  ARG A 116      50.074 -87.172  15.211  1.00 67.76           C  
ATOM   1732  HG2 ARG A 116      49.485 -87.545  14.373  1.00 67.76           H  
ATOM   1733  HG3 ARG A 116      49.886 -86.104  15.322  1.00 67.76           H  
ATOM   1734  CD  ARG A 116      49.657 -87.897  16.491  1.00 67.76           C  
ATOM   1735  HD2 ARG A 116      49.953 -88.943  16.419  1.00 67.76           H  
ATOM   1736  HD3 ARG A 116      50.167 -87.437  17.337  1.00 67.76           H  
ATOM   1737  NE  ARG A 116      48.202 -87.809  16.679  1.00 67.76           N  
ATOM   1738  HE  ARG A 116      47.672 -87.370  15.940  1.00 67.76           H  
ATOM   1739  NH1 ARG A 116      48.073 -88.988  18.638  1.00 67.76           N  
ATOM   1740 HH11 ARG A 116      47.524 -89.297  19.427  1.00 67.76           H  
ATOM   1741 HH12 ARG A 116      49.072 -89.128  18.586  1.00 67.76           H  
ATOM   1742  NH2 ARG A 116      46.231 -88.037  17.784  1.00 67.76           N  
ATOM   1743 HH21 ARG A 116      45.782 -87.435  17.109  1.00 67.76           H  
ATOM   1744 HH22 ARG A 116      45.672 -88.329  18.573  1.00 67.76           H  
ATOM   1745  CZ  ARG A 116      47.508 -88.277  17.696  1.00 67.76           C  
ATOM   1746  N   GLU A 117      54.382 -87.330  13.492  1.00 73.87           N  
ATOM   1747  H   GLU A 117      54.017 -88.185  13.097  1.00 73.87           H  
ATOM   1748  CA  GLU A 117      55.833 -87.181  13.642  1.00 73.87           C  
ATOM   1749  HA  GLU A 117      56.041 -86.850  14.660  1.00 73.87           H  
ATOM   1750  C   GLU A 117      56.384 -86.102  12.693  1.00 73.87           C  
ATOM   1751  CB  GLU A 117      56.471 -88.565  13.440  1.00 73.87           C  
ATOM   1752  HB2 GLU A 117      56.595 -88.765  12.376  1.00 73.87           H  
ATOM   1753  HB3 GLU A 117      55.782 -89.307  13.844  1.00 73.87           H  
ATOM   1754  O   GLU A 117      57.203 -85.273  13.091  1.00 73.87           O  
ATOM   1755  CG  GLU A 117      57.808 -88.745  14.172  1.00 73.87           C  
ATOM   1756  HG2 GLU A 117      58.588 -88.214  13.625  1.00 73.87           H  
ATOM   1757  HG3 GLU A 117      57.726 -88.296  15.162  1.00 73.87           H  
ATOM   1758  CD  GLU A 117      58.192 -90.229  14.331  1.00 73.87           C  
ATOM   1759  OE1 GLU A 117      58.961 -90.529  15.274  1.00 73.87           O  
ATOM   1760  OE2 GLU A 117      57.727 -91.063  13.521  1.00 73.87           O  
ATOM   1761  N   GLU A 118      55.855 -86.031  11.468  1.00 72.35           N  
ATOM   1762  H   GLU A 118      55.123 -86.680  11.216  1.00 72.35           H  
ATOM   1763  CA  GLU A 118      56.200 -84.990  10.499  1.00 72.35           C  
ATOM   1764  HA  GLU A 118      57.284 -84.873  10.504  1.00 72.35           H  
ATOM   1765  C   GLU A 118      55.591 -83.633  10.880  1.00 72.35           C  
ATOM   1766  CB  GLU A 118      55.782 -85.442   9.090  1.00 72.35           C  
ATOM   1767  HB2 GLU A 118      56.126 -86.466   8.944  1.00 72.35           H  
ATOM   1768  HB3 GLU A 118      54.696 -85.417   9.000  1.00 72.35           H  
ATOM   1769  O   GLU A 118      56.275 -82.613  10.784  1.00 72.35           O  
ATOM   1770  CG  GLU A 118      56.421 -84.554   8.012  1.00 72.35           C  
ATOM   1771  HG2 GLU A 118      56.007 -83.549   8.091  1.00 72.35           H  
ATOM   1772  HG3 GLU A 118      57.491 -84.485   8.210  1.00 72.35           H  
ATOM   1773  CD  GLU A 118      56.219 -85.063   6.576  1.00 72.35           C  
ATOM   1774  OE1 GLU A 118      56.870 -84.463   5.687  1.00 72.35           O  
ATOM   1775  OE2 GLU A 118      55.434 -86.012   6.369  1.00 72.35           O  
ATOM   1776  N   LEU A 119      54.352 -83.610  11.388  1.00 66.96           N  
ATOM   1777  H   LEU A 119      53.835 -84.477  11.394  1.00 66.96           H  
ATOM   1778  CA  LEU A 119      53.706 -82.417  11.938  1.00 66.96           C  
ATOM   1779  HA  LEU A 119      53.670 -81.650  11.164  1.00 66.96           H  
ATOM   1780  C   LEU A 119      54.492 -81.862  13.126  1.00 66.96           C  
ATOM   1781  CB  LEU A 119      52.272 -82.750  12.376  1.00 66.96           C  
ATOM   1782  HB2 LEU A 119      52.327 -83.473  13.191  1.00 66.96           H  
ATOM   1783  HB3 LEU A 119      51.735 -83.224  11.555  1.00 66.96           H  
ATOM   1784  O   LEU A 119      54.762 -80.668  13.144  1.00 66.96           O  
ATOM   1785  CG  LEU A 119      51.495 -81.505  12.854  1.00 66.96           C  
ATOM   1786  HG  LEU A 119      52.173 -80.759  13.268  1.00 66.96           H  
ATOM   1787  CD1 LEU A 119      50.737 -80.841  11.706  1.00 66.96           C  
ATOM   1788 HD11 LEU A 119      50.232 -79.946  12.068  1.00 66.96           H  
ATOM   1789 HD12 LEU A 119      49.993 -81.529  11.304  1.00 66.96           H  
ATOM   1790 HD13 LEU A 119      51.434 -80.560  10.916  1.00 66.96           H  
ATOM   1791  CD2 LEU A 119      50.534 -81.893  13.970  1.00 66.96           C  
ATOM   1792 HD21 LEU A 119      49.843 -81.070  14.150  1.00 66.96           H  
ATOM   1793 HD22 LEU A 119      51.096 -82.094  14.883  1.00 66.96           H  
ATOM   1794 HD23 LEU A 119      49.966 -82.784  13.701  1.00 66.96           H  
ATOM   1795  N   VAL A 120      54.897 -82.702  14.082  1.00 72.63           N  
ATOM   1796  H   VAL A 120      54.626 -83.673  14.012  1.00 72.63           H  
ATOM   1797  CA  VAL A 120      55.743 -82.295  15.212  1.00 72.63           C  
ATOM   1798  HA  VAL A 120      55.247 -81.483  15.743  1.00 72.63           H  
ATOM   1799  C   VAL A 120      57.058 -81.740  14.688  1.00 72.63           C  
ATOM   1800  CB  VAL A 120      55.968 -83.443  16.215  1.00 72.63           C  
ATOM   1801  HB  VAL A 120      56.259 -84.344  15.677  1.00 72.63           H  
ATOM   1802  O   VAL A 120      57.399 -80.629  15.058  1.00 72.63           O  
ATOM   1803  CG1 VAL A 120      57.053 -83.117  17.251  1.00 72.63           C  
ATOM   1804 HG11 VAL A 120      56.837 -82.172  17.749  1.00 72.63           H  
ATOM   1805 HG12 VAL A 120      58.031 -83.049  16.774  1.00 72.63           H  
ATOM   1806 HG13 VAL A 120      57.108 -83.909  17.998  1.00 72.63           H  
ATOM   1807  CG2 VAL A 120      54.678 -83.719  17.003  1.00 72.63           C  
ATOM   1808 HG21 VAL A 120      54.805 -84.617  17.607  1.00 72.63           H  
ATOM   1809 HG22 VAL A 120      54.451 -82.875  17.654  1.00 72.63           H  
ATOM   1810 HG23 VAL A 120      53.836 -83.866  16.326  1.00 72.63           H  
ATOM   1811  N   GLN A 121      57.735 -82.395  13.739  1.00 72.26           N  
ATOM   1812  H   GLN A 121      57.427 -83.317  13.464  1.00 72.26           H  
ATOM   1813  CA  GLN A 121      58.950 -81.833  13.129  1.00 72.26           C  
ATOM   1814  HA  GLN A 121      59.689 -81.656  13.911  1.00 72.26           H  
ATOM   1815  C   GLN A 121      58.707 -80.502  12.406  1.00 72.26           C  
ATOM   1816  CB  GLN A 121      59.524 -82.809  12.100  1.00 72.26           C  
ATOM   1817  HB2 GLN A 121      60.230 -82.272  11.465  1.00 72.26           H  
ATOM   1818  HB3 GLN A 121      58.723 -83.190  11.467  1.00 72.26           H  
ATOM   1819  O   GLN A 121      59.611 -79.670  12.292  1.00 72.26           O  
ATOM   1820  CG  GLN A 121      60.277 -83.981  12.731  1.00 72.26           C  
ATOM   1821  HG2 GLN A 121      59.617 -84.528  13.404  1.00 72.26           H  
ATOM   1822  HG3 GLN A 121      61.117 -83.603  13.314  1.00 72.26           H  
ATOM   1823  CD  GLN A 121      60.808 -84.938  11.670  1.00 72.26           C  
ATOM   1824  NE2 GLN A 121      61.314 -86.082  12.068  1.00 72.26           N  
ATOM   1825 HE21 GLN A 121      61.210 -86.358  13.034  1.00 72.26           H  
ATOM   1826 HE22 GLN A 121      61.540 -86.742  11.338  1.00 72.26           H  
ATOM   1827  OE1 GLN A 121      60.809 -84.673  10.475  1.00 72.26           O  
ATOM   1828  N   ARG A 122      57.519 -80.293  11.833  1.00 71.75           N  
ATOM   1829  H   ARG A 122      56.835 -81.035  11.888  1.00 71.75           H  
ATOM   1830  CA  ARG A 122      57.164 -79.053  11.135  1.00 71.75           C  
ATOM   1831  HA  ARG A 122      58.045 -78.693  10.604  1.00 71.75           H  
ATOM   1832  C   ARG A 122      56.802 -77.943  12.118  1.00 71.75           C  
ATOM   1833  CB  ARG A 122      56.050 -79.323  10.112  1.00 71.75           C  
ATOM   1834  HB2 ARG A 122      55.097 -78.953  10.491  1.00 71.75           H  
ATOM   1835  HB3 ARG A 122      55.943 -80.393   9.938  1.00 71.75           H  
ATOM   1836  O   ARG A 122      57.315 -76.842  11.959  1.00 71.75           O  
ATOM   1837  CG  ARG A 122      56.364 -78.672   8.763  1.00 71.75           C  
ATOM   1838  HG2 ARG A 122      56.371 -77.589   8.888  1.00 71.75           H  
ATOM   1839  HG3 ARG A 122      57.340 -79.003   8.406  1.00 71.75           H  
ATOM   1840  CD  ARG A 122      55.297 -79.073   7.743  1.00 71.75           C  
ATOM   1841  HD2 ARG A 122      54.315 -78.958   8.201  1.00 71.75           H  
ATOM   1842  HD3 ARG A 122      55.434 -80.122   7.477  1.00 71.75           H  
ATOM   1843  NE  ARG A 122      55.361 -78.225   6.540  1.00 71.75           N  
ATOM   1844  HE  ARG A 122      56.012 -77.454   6.555  1.00 71.75           H  
ATOM   1845  NH1 ARG A 122      53.654 -79.251   5.397  1.00 71.75           N  
ATOM   1846 HH11 ARG A 122      53.600 -79.963   6.111  1.00 71.75           H  
ATOM   1847 HH12 ARG A 122      53.025 -79.303   4.608  1.00 71.75           H  
ATOM   1848  NH2 ARG A 122      54.608 -77.419   4.550  1.00 71.75           N  
ATOM   1849 HH21 ARG A 122      55.242 -76.636   4.615  1.00 71.75           H  
ATOM   1850 HH22 ARG A 122      53.952 -77.474   3.784  1.00 71.75           H  
ATOM   1851  CZ  ARG A 122      54.545 -78.305   5.504  1.00 71.75           C  
ATOM   1852  N   LEU A 123      56.020 -78.241  13.152  1.00 69.16           N  
ATOM   1853  H   LEU A 123      55.658 -79.183  13.200  1.00 69.16           H  
ATOM   1854  CA  LEU A 123      55.700 -77.349  14.266  1.00 69.16           C  
ATOM   1855  HA  LEU A 123      55.294 -76.416  13.877  1.00 69.16           H  
ATOM   1856  C   LEU A 123      56.948 -77.005  15.064  1.00 69.16           C  
ATOM   1857  CB  LEU A 123      54.672 -78.009  15.199  1.00 69.16           C  
ATOM   1858  HB2 LEU A 123      54.683 -77.498  16.161  1.00 69.16           H  
ATOM   1859  HB3 LEU A 123      54.975 -79.040  15.376  1.00 69.16           H  
ATOM   1860  O   LEU A 123      57.146 -75.843  15.367  1.00 69.16           O  
ATOM   1861  CG  LEU A 123      53.234 -77.979  14.663  1.00 69.16           C  
ATOM   1862  HG  LEU A 123      53.219 -78.328  13.630  1.00 69.16           H  
ATOM   1863  CD1 LEU A 123      52.367 -78.912  15.502  1.00 69.16           C  
ATOM   1864 HD11 LEU A 123      52.273 -78.535  16.520  1.00 69.16           H  
ATOM   1865 HD12 LEU A 123      51.379 -78.979  15.045  1.00 69.16           H  
ATOM   1866 HD13 LEU A 123      52.803 -79.911  15.522  1.00 69.16           H  
ATOM   1867  CD2 LEU A 123      52.631 -76.573  14.730  1.00 69.16           C  
ATOM   1868 HD21 LEU A 123      53.156 -75.897  14.055  1.00 69.16           H  
ATOM   1869 HD22 LEU A 123      51.586 -76.619  14.424  1.00 69.16           H  
ATOM   1870 HD23 LEU A 123      52.679 -76.186  15.747  1.00 69.16           H  
ATOM   1871  N   GLU A 124      57.829 -77.964  15.338  1.00 72.70           N  
ATOM   1872  H   GLU A 124      57.572 -78.919  15.137  1.00 72.70           H  
ATOM   1873  CA  GLU A 124      59.138 -77.738  15.948  1.00 72.70           C  
ATOM   1874  HA  GLU A 124      59.013 -77.193  16.884  1.00 72.70           H  
ATOM   1875  C   GLU A 124      60.026 -76.898  15.042  1.00 72.70           C  
ATOM   1876  CB  GLU A 124      59.864 -79.053  16.249  1.00 72.70           C  
ATOM   1877  HB2 GLU A 124      60.915 -78.831  16.431  1.00 72.70           H  
ATOM   1878  HB3 GLU A 124      59.806 -79.701  15.374  1.00 72.70           H  
ATOM   1879  O   GLU A 124      60.712 -76.029  15.554  1.00 72.70           O  
ATOM   1880  CG  GLU A 124      59.322 -79.764  17.496  1.00 72.70           C  
ATOM   1881  HG2 GLU A 124      59.421 -79.084  18.342  1.00 72.70           H  
ATOM   1882  HG3 GLU A 124      58.262 -79.983  17.373  1.00 72.70           H  
ATOM   1883  CD  GLU A 124      60.089 -81.062  17.794  1.00 72.70           C  
ATOM   1884  OE1 GLU A 124      60.114 -81.445  18.985  1.00 72.70           O  
ATOM   1885  OE2 GLU A 124      60.677 -81.640  16.849  1.00 72.70           O  
ATOM   1886  N   ARG A 125      59.996 -77.074  13.712  1.00 70.89           N  
ATOM   1887  H   ARG A 125      59.465 -77.852  13.347  1.00 70.89           H  
ATOM   1888  CA  ARG A 125      60.684 -76.157  12.784  1.00 70.89           C  
ATOM   1889  HA  ARG A 125      61.708 -76.022  13.130  1.00 70.89           H  
ATOM   1890  C   ARG A 125      60.077 -74.761  12.802  1.00 70.89           C  
ATOM   1891  CB  ARG A 125      60.708 -76.711  11.352  1.00 70.89           C  
ATOM   1892  HB2 ARG A 125      60.784 -75.880  10.650  1.00 70.89           H  
ATOM   1893  HB3 ARG A 125      59.781 -77.245  11.142  1.00 70.89           H  
ATOM   1894  O   ARG A 125      60.830 -73.798  12.761  1.00 70.89           O  
ATOM   1895  CG  ARG A 125      61.922 -77.620  11.133  1.00 70.89           C  
ATOM   1896  HG2 ARG A 125      61.916 -78.438  11.853  1.00 70.89           H  
ATOM   1897  HG3 ARG A 125      62.828 -77.034  11.293  1.00 70.89           H  
ATOM   1898  CD  ARG A 125      61.955 -78.182   9.708  1.00 70.89           C  
ATOM   1899  HD2 ARG A 125      62.936 -78.632   9.553  1.00 70.89           H  
ATOM   1900  HD3 ARG A 125      61.823 -77.369   8.995  1.00 70.89           H  
ATOM   1901  NE  ARG A 125      60.914 -79.206   9.506  1.00 70.89           N  
ATOM   1902  HE  ARG A 125      60.293 -79.359  10.288  1.00 70.89           H  
ATOM   1903  NH1 ARG A 125      61.689 -80.042   7.511  1.00 70.89           N  
ATOM   1904 HH11 ARG A 125      62.442 -79.370   7.533  1.00 70.89           H  
ATOM   1905 HH12 ARG A 125      61.614 -80.731   6.777  1.00 70.89           H  
ATOM   1906  NH2 ARG A 125      59.868 -80.934   8.443  1.00 70.89           N  
ATOM   1907 HH21 ARG A 125      59.828 -81.632   7.714  1.00 70.89           H  
ATOM   1908 HH22 ARG A 125      59.241 -81.048   9.226  1.00 70.89           H  
ATOM   1909  CZ  ARG A 125      60.826 -80.051   8.491  1.00 70.89           C  
ATOM   1910  N   MET A 126      58.756 -74.634  12.897  1.00 67.39           N  
ATOM   1911  H   MET A 126      58.194 -75.473  12.887  1.00 67.39           H  
ATOM   1912  CA  MET A 126      58.078 -73.340  13.016  1.00 67.39           C  
ATOM   1913  HA  MET A 126      58.450 -72.671  12.241  1.00 67.39           H  
ATOM   1914  C   MET A 126      58.391 -72.671  14.360  1.00 67.39           C  
ATOM   1915  CB  MET A 126      56.564 -73.506  12.817  1.00 67.39           C  
ATOM   1916  HB2 MET A 126      56.192 -74.314  13.448  1.00 67.39           H  
ATOM   1917  HB3 MET A 126      56.070 -72.583  13.119  1.00 67.39           H  
ATOM   1918  O   MET A 126      58.758 -71.505  14.381  1.00 67.39           O  
ATOM   1919  CG  MET A 126      56.207 -73.791  11.354  1.00 67.39           C  
ATOM   1920  HG2 MET A 126      56.794 -74.640  11.002  1.00 67.39           H  
ATOM   1921  HG3 MET A 126      56.484 -72.927  10.751  1.00 67.39           H  
ATOM   1922  SD  MET A 126      54.458 -74.165  11.060  1.00 67.39           S  
ATOM   1923  CE  MET A 126      53.707 -72.548  11.409  1.00 67.39           C  
ATOM   1924  HE1 MET A 126      52.636 -72.599  11.214  1.00 67.39           H  
ATOM   1925  HE2 MET A 126      53.860 -72.283  12.455  1.00 67.39           H  
ATOM   1926  HE3 MET A 126      54.151 -71.785  10.769  1.00 67.39           H  
ATOM   1927  N   LEU A 127      58.350 -73.413  15.468  1.00 68.08           N  
ATOM   1928  H   LEU A 127      58.008 -74.359  15.373  1.00 68.08           H  
ATOM   1929  CA  LEU A 127      58.735 -72.979  16.813  1.00 68.08           C  
ATOM   1930  HA  LEU A 127      58.196 -72.064  17.061  1.00 68.08           H  
ATOM   1931  C   LEU A 127      60.226 -72.666  16.910  1.00 68.08           C  
ATOM   1932  CB  LEU A 127      58.373 -74.075  17.837  1.00 68.08           C  
ATOM   1933  HB2 LEU A 127      58.340 -75.045  17.341  1.00 68.08           H  
ATOM   1934  HB3 LEU A 127      59.161 -74.156  18.586  1.00 68.08           H  
ATOM   1935  O   LEU A 127      60.596 -71.693  17.553  1.00 68.08           O  
ATOM   1936  CG  LEU A 127      57.044 -73.802  18.560  1.00 68.08           C  
ATOM   1937  HG  LEU A 127      56.366 -73.262  17.898  1.00 68.08           H  
ATOM   1938  CD1 LEU A 127      56.370 -75.107  18.975  1.00 68.08           C  
ATOM   1939 HD11 LEU A 127      56.136 -75.693  18.086  1.00 68.08           H  
ATOM   1940 HD12 LEU A 127      55.436 -74.889  19.494  1.00 68.08           H  
ATOM   1941 HD13 LEU A 127      57.023 -75.686  19.627  1.00 68.08           H  
ATOM   1942  CD2 LEU A 127      57.307 -72.968  19.818  1.00 68.08           C  
ATOM   1943 HD21 LEU A 127      57.929 -73.525  20.519  1.00 68.08           H  
ATOM   1944 HD22 LEU A 127      56.355 -72.731  20.293  1.00 68.08           H  
ATOM   1945 HD23 LEU A 127      57.798 -72.034  19.544  1.00 68.08           H  
ATOM   1946  N   ALA A 128      61.091 -73.466  16.290  1.00 66.28           N  
ATOM   1947  H   ALA A 128      60.734 -74.297  15.840  1.00 66.28           H  
ATOM   1948  CA  ALA A 128      62.531 -73.237  16.238  1.00 66.28           C  
ATOM   1949  HA  ALA A 128      62.879 -72.975  17.237  1.00 66.28           H  
ATOM   1950  C   ALA A 128      62.883 -72.071  15.315  1.00 66.28           C  
ATOM   1951  CB  ALA A 128      63.258 -74.511  15.796  1.00 66.28           C  
ATOM   1952  HB1 ALA A 128      62.941 -74.793  14.792  1.00 66.28           H  
ATOM   1953  HB2 ALA A 128      63.043 -75.323  16.490  1.00 66.28           H  
ATOM   1954  HB3 ALA A 128      64.333 -74.331  15.788  1.00 66.28           H  
ATOM   1955  O   ALA A 128      63.893 -71.423  15.552  1.00 66.28           O  
ATOM   1956  N   ALA A 129      62.059 -71.779  14.305  1.00 62.17           N  
ATOM   1957  H   ALA A 129      61.313 -72.421  14.080  1.00 62.17           H  
ATOM   1958  CA  ALA A 129      62.161 -70.558  13.516  1.00 62.17           C  
ATOM   1959  HA  ALA A 129      63.211 -70.368  13.294  1.00 62.17           H  
ATOM   1960  C   ALA A 129      61.635 -69.339  14.292  1.00 62.17           C  
ATOM   1961  CB  ALA A 129      61.426 -70.757  12.185  1.00 62.17           C  
ATOM   1962  HB1 ALA A 129      60.370 -70.963  12.361  1.00 62.17           H  
ATOM   1963  HB2 ALA A 129      61.513 -69.851  11.585  1.00 62.17           H  
ATOM   1964  HB3 ALA A 129      61.871 -71.587  11.636  1.00 62.17           H  
ATOM   1965  O   ALA A 129      62.217 -68.267  14.186  1.00 62.17           O  
ATOM   1966  N   LEU A 130      60.593 -69.503  15.115  1.00 56.50           N  
ATOM   1967  H   LEU A 130      60.099 -70.382  15.068  1.00 56.50           H  
ATOM   1968  CA  LEU A 130      60.008 -68.443  15.949  1.00 56.50           C  
ATOM   1969  HA  LEU A 130      59.946 -67.528  15.361  1.00 56.50           H  
ATOM   1970  C   LEU A 130      60.854 -68.100  17.185  1.00 56.50           C  
ATOM   1971  CB  LEU A 130      58.586 -68.868  16.371  1.00 56.50           C  
ATOM   1972  HB2 LEU A 130      58.546 -69.954  16.457  1.00 56.50           H  
ATOM   1973  HB3 LEU A 130      58.363 -68.469  17.361  1.00 56.50           H  
ATOM   1974  O   LEU A 130      60.985 -66.932  17.538  1.00 56.50           O  
ATOM   1975  CG  LEU A 130      57.499 -68.378  15.399  1.00 56.50           C  
ATOM   1976  HG  LEU A 130      57.868 -68.435  14.375  1.00 56.50           H  
ATOM   1977  CD1 LEU A 130      56.241 -69.240  15.504  1.00 56.50           C  
ATOM   1978 HD11 LEU A 130      56.477 -70.270  15.237  1.00 56.50           H  
ATOM   1979 HD12 LEU A 130      55.481 -68.866  14.818  1.00 56.50           H  
ATOM   1980 HD13 LEU A 130      55.849 -69.210  16.521  1.00 56.50           H  
ATOM   1981  CD2 LEU A 130      57.116 -66.932  15.725  1.00 56.50           C  
ATOM   1982 HD21 LEU A 130      56.369 -66.582  15.012  1.00 56.50           H  
ATOM   1983 HD22 LEU A 130      56.703 -66.865  16.731  1.00 56.50           H  
ATOM   1984 HD23 LEU A 130      57.992 -66.286  15.654  1.00 56.50           H  
ATOM   1985  N   ARG A 131      61.449 -69.093  17.853  1.00 59.45           N  
ATOM   1986  H   ARG A 131      61.267 -70.032  17.526  1.00 59.45           H  
ATOM   1987  CA  ARG A 131      62.235 -68.916  19.088  1.00 59.45           C  
ATOM   1988  HA  ARG A 131      61.570 -68.510  19.850  1.00 59.45           H  
ATOM   1989  C   ARG A 131      63.367 -67.894  18.982  1.00 59.45           C  
ATOM   1990  CB  ARG A 131      62.821 -70.250  19.572  1.00 59.45           C  
ATOM   1991  HB2 ARG A 131      62.963 -70.929  18.732  1.00 59.45           H  
ATOM   1992  HB3 ARG A 131      63.797 -70.070  20.023  1.00 59.45           H  
ATOM   1993  O   ARG A 131      63.414 -67.015  19.842  1.00 59.45           O  
ATOM   1994  CG  ARG A 131      61.939 -70.902  20.634  1.00 59.45           C  
ATOM   1995  HG2 ARG A 131      60.988 -71.191  20.188  1.00 59.45           H  
ATOM   1996  HG3 ARG A 131      61.758 -70.202  21.450  1.00 59.45           H  
ATOM   1997  CD  ARG A 131      62.660 -72.136  21.178  1.00 59.45           C  
ATOM   1998  HD2 ARG A 131      63.555 -71.817  21.713  1.00 59.45           H  
ATOM   1999  HD3 ARG A 131      62.953 -72.763  20.335  1.00 59.45           H  
ATOM   2000  NE  ARG A 131      61.786 -72.906  22.075  1.00 59.45           N  
ATOM   2001  HE  ARG A 131      60.871 -72.518  22.255  1.00 59.45           H  
ATOM   2002  NH1 ARG A 131      63.208 -74.673  22.414  1.00 59.45           N  
ATOM   2003 HH11 ARG A 131      63.908 -74.196  21.864  1.00 59.45           H  
ATOM   2004 HH12 ARG A 131      63.374 -75.605  22.767  1.00 59.45           H  
ATOM   2005  NH2 ARG A 131      61.149 -74.724  23.280  1.00 59.45           N  
ATOM   2006 HH21 ARG A 131      60.234 -74.318  23.407  1.00 59.45           H  
ATOM   2007 HH22 ARG A 131      61.330 -75.655  23.629  1.00 59.45           H  
ATOM   2008  CZ  ARG A 131      62.053 -74.092  22.587  1.00 59.45           C  
ATOM   2009  N   PRO A 132      64.293 -67.992  18.008  1.00 51.81           N  
ATOM   2010  CA  PRO A 132      65.414 -67.065  17.933  1.00 51.81           C  
ATOM   2011  HA  PRO A 132      65.973 -67.082  18.869  1.00 51.81           H  
ATOM   2012  C   PRO A 132      64.935 -65.630  17.703  1.00 51.81           C  
ATOM   2013  CB  PRO A 132      66.315 -67.579  16.804  1.00 51.81           C  
ATOM   2014  HB2 PRO A 132      67.101 -68.201  17.232  1.00 51.81           H  
ATOM   2015  HB3 PRO A 132      66.756 -66.767  16.226  1.00 51.81           H  
ATOM   2016  O   PRO A 132      65.567 -64.699  18.188  1.00 51.81           O  
ATOM   2017  CG  PRO A 132      65.398 -68.446  15.947  1.00 51.81           C  
ATOM   2018  HG2 PRO A 132      65.941 -69.250  15.451  1.00 51.81           H  
ATOM   2019  HG3 PRO A 132      64.885 -67.822  15.215  1.00 51.81           H  
ATOM   2020  CD  PRO A 132      64.387 -68.981  16.952  1.00 51.81           C  
ATOM   2021  HD2 PRO A 132      63.437 -69.130  16.439  1.00 51.81           H  
ATOM   2022  HD3 PRO A 132      64.752 -69.919  17.372  1.00 51.81           H  
ATOM   2023  N   VAL A 133      63.784 -65.452  17.043  1.00 44.38           N  
ATOM   2024  H   VAL A 133      63.280 -66.259  16.705  1.00 44.38           H  
ATOM   2025  CA  VAL A 133      63.198 -64.128  16.797  1.00 44.38           C  
ATOM   2026  HA  VAL A 133      63.966 -63.491  16.360  1.00 44.38           H  
ATOM   2027  C   VAL A 133      62.764 -63.456  18.104  1.00 44.38           C  
ATOM   2028  CB  VAL A 133      62.030 -64.217  15.791  1.00 44.38           C  
ATOM   2029  HB  VAL A 133      61.204 -64.771  16.237  1.00 44.38           H  
ATOM   2030  O   VAL A 133      62.903 -62.244  18.227  1.00 44.38           O  
ATOM   2031  CG1 VAL A 133      61.516 -62.831  15.392  1.00 44.38           C  
ATOM   2032 HG11 VAL A 133      62.329 -62.229  14.984  1.00 44.38           H  
ATOM   2033 HG12 VAL A 133      60.728 -62.925  14.645  1.00 44.38           H  
ATOM   2034 HG13 VAL A 133      61.098 -62.319  16.259  1.00 44.38           H  
ATOM   2035  CG2 VAL A 133      62.454 -64.925  14.496  1.00 44.38           C  
ATOM   2036 HG21 VAL A 133      63.252 -64.366  14.009  1.00 44.38           H  
ATOM   2037 HG22 VAL A 133      61.602 -65.001  13.820  1.00 44.38           H  
ATOM   2038 HG23 VAL A 133      62.807 -65.934  14.709  1.00 44.38           H  
ATOM   2039  N   ALA A 134      62.311 -64.220  19.106  1.00 38.70           N  
ATOM   2040  H   ALA A 134      62.214 -65.214  18.950  1.00 38.70           H  
ATOM   2041  CA  ALA A 134      61.976 -63.683  20.428  1.00 38.70           C  
ATOM   2042  HA  ALA A 134      61.408 -62.762  20.298  1.00 38.70           H  
ATOM   2043  C   ALA A 134      63.218 -63.335  21.269  1.00 38.70           C  
ATOM   2044  CB  ALA A 134      61.088 -64.697  21.160  1.00 38.70           C  
ATOM   2045  HB1 ALA A 134      61.632 -65.626  21.326  1.00 38.70           H  
ATOM   2046  HB2 ALA A 134      60.197 -64.900  20.567  1.00 38.70           H  
ATOM   2047  HB3 ALA A 134      60.785 -64.282  22.122  1.00 38.70           H  
ATOM   2048  O   ALA A 134      63.231 -62.314  21.953  1.00 38.70           O  
ATOM   2049  N   GLN A 135      64.255 -64.184  21.240  1.00 38.60           N  
ATOM   2050  H   GLN A 135      64.201 -64.992  20.637  1.00 38.60           H  
ATOM   2051  CA  GLN A 135      65.460 -63.983  22.060  1.00 38.60           C  
ATOM   2052  HA  GLN A 135      65.157 -63.806  23.092  1.00 38.60           H  
ATOM   2053  C   GLN A 135      66.277 -62.760  21.656  1.00 38.60           C  
ATOM   2054  CB  GLN A 135      66.371 -65.216  22.011  1.00 38.60           C  
ATOM   2055  HB2 GLN A 135      67.390 -64.917  22.258  1.00 38.60           H  
ATOM   2056  HB3 GLN A 135      66.375 -65.638  21.006  1.00 38.60           H  
ATOM   2057  O   GLN A 135      66.943 -62.195  22.514  1.00 38.60           O  
ATOM   2058  CG  GLN A 135      65.940 -66.269  23.033  1.00 38.60           C  
ATOM   2059  HG2 GLN A 135      65.894 -65.805  24.018  1.00 38.60           H  
ATOM   2060  HG3 GLN A 135      64.947 -66.641  22.779  1.00 38.60           H  
ATOM   2061  CD  GLN A 135      66.905 -67.448  23.099  1.00 38.60           C  
ATOM   2062  NE2 GLN A 135      66.891 -68.201  24.177  1.00 38.60           N  
ATOM   2063 HE21 GLN A 135      66.338 -67.919  24.973  1.00 38.60           H  
ATOM   2064 HE22 GLN A 135      67.616 -68.903  24.212  1.00 38.60           H  
ATOM   2065  OE1 GLN A 135      67.667 -67.754  22.198  1.00 38.60           O  
ATOM   2066  N   ALA A 136      66.195 -62.331  20.393  1.00 29.90           N  
ATOM   2067  H   ALA A 136      65.641 -62.865  19.739  1.00 29.90           H  
ATOM   2068  CA  ALA A 136      66.980 -61.217  19.860  1.00 29.90           C  
ATOM   2069  HA  ALA A 136      68.033 -61.449  20.018  1.00 29.90           H  
ATOM   2070  C   ALA A 136      66.729 -59.857  20.553  1.00 29.90           C  
ATOM   2071  CB  ALA A 136      66.729 -61.146  18.350  1.00 29.90           C  
ATOM   2072  HB1 ALA A 136      65.682 -60.912  18.159  1.00 29.90           H  
ATOM   2073  HB2 ALA A 136      67.357 -60.371  17.912  1.00 29.90           H  
ATOM   2074  HB3 ALA A 136      66.976 -62.103  17.890  1.00 29.90           H  
ATOM   2075  O   ALA A 136      67.371 -58.865  20.203  1.00 29.90           O  
ATOM   2076  N   ALA A 137      65.848 -59.793  21.560  1.00 26.72           N  
ATOM   2077  H   ALA A 137      65.365 -60.650  21.791  1.00 26.72           H  
ATOM   2078  CA  ALA A 137      65.838 -58.759  22.595  1.00 26.72           C  
ATOM   2079  HA  ALA A 137      65.845 -57.784  22.107  1.00 26.72           H  
ATOM   2080  C   ALA A 137      67.110 -58.837  23.485  1.00 26.72           C  
ATOM   2081  CB  ALA A 137      64.524 -58.893  23.381  1.00 26.72           C  
ATOM   2082  HB1 ALA A 137      64.489 -59.863  23.878  1.00 26.72           H  
ATOM   2083  HB2 ALA A 137      64.465 -58.106  24.133  1.00 26.72           H  
ATOM   2084  HB3 ALA A 137      63.675 -58.806  22.704  1.00 26.72           H  
ATOM   2085  O   ALA A 137      67.032 -58.946  24.705  1.00 26.72           O  
ATOM   2086  N   ASP A 138      68.288 -58.828  22.853  1.00 25.24           N  
ATOM   2087  H   ASP A 138      68.243 -58.758  21.846  1.00 25.24           H  
ATOM   2088  CA  ASP A 138      69.579 -59.251  23.412  1.00 25.24           C  
ATOM   2089  HA  ASP A 138      69.445 -60.145  24.021  1.00 25.24           H  
ATOM   2090  C   ASP A 138      70.262 -58.185  24.286  1.00 25.24           C  
ATOM   2091  CB  ASP A 138      70.551 -59.557  22.242  1.00 25.24           C  
ATOM   2092  HB2 ASP A 138      70.303 -58.928  21.387  1.00 25.24           H  
ATOM   2093  HB3 ASP A 138      71.562 -59.285  22.546  1.00 25.24           H  
ATOM   2094  O   ASP A 138      70.653 -58.417  25.428  1.00 25.24           O  
ATOM   2095  CG  ASP A 138      70.666 -61.011  21.794  1.00 25.24           C  
ATOM   2096  OD1 ASP A 138      70.482 -61.913  22.637  1.00 25.24           O  
ATOM   2097  OD2 ASP A 138      71.053 -61.201  20.618  1.00 25.24           O  
ATOM   2098  N   ALA A 139      70.571 -57.041  23.669  1.00 22.21           N  
ATOM   2099  H   ALA A 139      70.116 -56.907  22.778  1.00 22.21           H  
ATOM   2100  CA  ALA A 139      71.922 -56.479  23.779  1.00 22.21           C  
ATOM   2101  HA  ALA A 139      72.563 -57.230  24.241  1.00 22.21           H  
ATOM   2102  C   ALA A 139      72.029 -55.234  24.670  1.00 22.21           C  
ATOM   2103  CB  ALA A 139      72.456 -56.239  22.357  1.00 22.21           C  
ATOM   2104  HB1 ALA A 139      71.867 -55.468  21.863  1.00 22.21           H  
ATOM   2105  HB2 ALA A 139      73.498 -55.921  22.402  1.00 22.21           H  
ATOM   2106  HB3 ALA A 139      72.402 -57.160  21.777  1.00 22.21           H  
ATOM   2107  O   ALA A 139      72.811 -54.330  24.369  1.00 22.21           O  
ATOM   2108  N   SER A 140      71.226 -55.128  25.732  1.00 20.06           N  
ATOM   2109  H   SER A 140      70.642 -55.914  25.977  1.00 20.06           H  
ATOM   2110  CA  SER A 140      71.205 -53.924  26.579  1.00 20.06           C  
ATOM   2111  HA  SER A 140      70.929 -53.072  25.957  1.00 20.06           H  
ATOM   2112  C   SER A 140      72.597 -53.648  27.180  1.00 20.06           C  
ATOM   2113  CB  SER A 140      70.135 -54.064  27.668  1.00 20.06           C  
ATOM   2114  HB2 SER A 140      70.179 -53.201  28.332  1.00 20.06           H  
ATOM   2115  HB3 SER A 140      69.150 -54.097  27.203  1.00 20.06           H  
ATOM   2116  O   SER A 140      73.008 -54.343  28.108  1.00 20.06           O  
ATOM   2117  OG  SER A 140      70.327 -55.244  28.417  1.00 20.06           O  
ATOM   2118  HG  SER A 140      71.266 -55.325  28.598  1.00 20.06           H  
ATOM   2119  N   GLY A 141      73.348 -52.684  26.617  1.00 20.92           N  
ATOM   2120  H   GLY A 141      72.930 -52.216  25.826  1.00 20.92           H  
ATOM   2121  CA  GLY A 141      74.813 -52.823  26.571  1.00 20.92           C  
ATOM   2122  HA2 GLY A 141      75.103 -53.748  27.068  1.00 20.92           H  
ATOM   2123  HA3 GLY A 141      75.080 -52.956  25.523  1.00 20.92           H  
ATOM   2124  C   GLY A 141      75.753 -51.733  27.117  1.00 20.92           C  
ATOM   2125  O   GLY A 141      76.926 -52.049  27.263  1.00 20.92           O  
ATOM   2126  N   THR A 142      75.371 -50.468  27.350  1.00 20.55           N  
ATOM   2127  H   THR A 142      74.391 -50.232  27.294  1.00 20.55           H  
ATOM   2128  CA  THR A 142      76.350 -49.357  27.159  1.00 20.55           C  
ATOM   2129  HA  THR A 142      77.097 -49.741  26.464  1.00 20.55           H  
ATOM   2130  C   THR A 142      77.235 -48.848  28.323  1.00 20.55           C  
ATOM   2131  CB  THR A 142      75.726 -48.160  26.422  1.00 20.55           C  
ATOM   2132  HB  THR A 142      76.341 -47.273  26.574  1.00 20.55           H  
ATOM   2133  O   THR A 142      78.443 -49.046  28.277  1.00 20.55           O  
ATOM   2134  CG2 THR A 142      75.625 -48.398  24.918  1.00 20.55           C  
ATOM   2135 HG21 THR A 142      75.188 -47.526  24.433  1.00 20.55           H  
ATOM   2136 HG22 THR A 142      75.006 -49.272  24.719  1.00 20.55           H  
ATOM   2137 HG23 THR A 142      76.621 -48.565  24.506  1.00 20.55           H  
ATOM   2138  OG1 THR A 142      74.426 -47.912  26.907  1.00 20.55           O  
ATOM   2139  HG1 THR A 142      74.014 -47.262  26.332  1.00 20.55           H  
ATOM   2140  N   GLY A 143      76.721 -47.960  29.188  1.00 18.76           N  
ATOM   2141  H   GLY A 143      75.713 -47.929  29.236  1.00 18.76           H  
ATOM   2142  CA  GLY A 143      77.439 -46.719  29.586  1.00 18.76           C  
ATOM   2143  HA2 GLY A 143      78.014 -46.376  28.726  1.00 18.76           H  
ATOM   2144  HA3 GLY A 143      76.681 -45.959  29.778  1.00 18.76           H  
ATOM   2145  C   GLY A 143      78.409 -46.702  30.796  1.00 18.76           C  
ATOM   2146  O   GLY A 143      78.763 -47.727  31.355  1.00 18.76           O  
ATOM   2147  N   ALA A 144      78.837 -45.485  31.191  1.00 18.58           N  
ATOM   2148  H   ALA A 144      78.307 -44.706  30.828  1.00 18.58           H  
ATOM   2149  CA  ALA A 144      80.254 -45.165  31.453  1.00 18.58           C  
ATOM   2150  HA  ALA A 144      80.849 -45.997  31.077  1.00 18.58           H  
ATOM   2151  C   ALA A 144      80.797 -44.902  32.890  1.00 18.58           C  
ATOM   2152  CB  ALA A 144      80.569 -43.945  30.568  1.00 18.58           C  
ATOM   2153  HB1 ALA A 144      80.437 -44.211  29.519  1.00 18.58           H  
ATOM   2154  HB2 ALA A 144      81.605 -43.641  30.717  1.00 18.58           H  
ATOM   2155  HB3 ALA A 144      79.908 -43.113  30.809  1.00 18.58           H  
ATOM   2156  O   ALA A 144      81.859 -45.425  33.210  1.00 18.58           O  
ATOM   2157  N   ASN A 145      80.265 -43.935  33.655  1.00 18.93           N  
ATOM   2158  H   ASN A 145      79.312 -43.661  33.467  1.00 18.93           H  
ATOM   2159  CA  ASN A 145      81.157 -42.903  34.249  1.00 18.93           C  
ATOM   2160  HA  ASN A 145      82.161 -43.105  33.877  1.00 18.93           H  
ATOM   2161  C   ASN A 145      81.354 -42.970  35.812  1.00 18.93           C  
ATOM   2162  CB  ASN A 145      80.722 -41.579  33.578  1.00 18.93           C  
ATOM   2163  HB2 ASN A 145      79.841 -41.165  34.069  1.00 18.93           H  
ATOM   2164  HB3 ASN A 145      80.410 -41.785  32.554  1.00 18.93           H  
ATOM   2165  O   ASN A 145      81.181 -44.046  36.372  1.00 18.93           O  
ATOM   2166  CG  ASN A 145      81.835 -40.554  33.414  1.00 18.93           C  
ATOM   2167  ND2 ASN A 145      81.497 -39.300  33.226  1.00 18.93           N  
ATOM   2168 HD21 ASN A 145      80.528 -39.015  33.208  1.00 18.93           H  
ATOM   2169 HD22 ASN A 145      82.263 -38.652  33.109  1.00 18.93           H  
ATOM   2170  OD1 ASN A 145      83.012 -40.858  33.415  1.00 18.93           O  
ATOM   2171  N   PRO A 146      81.769 -41.914  36.562  1.00 18.79           N  
ATOM   2172  CA  PRO A 146      83.058 -41.887  37.286  1.00 18.79           C  
ATOM   2173  HA  PRO A 146      83.642 -42.784  37.078  1.00 18.79           H  
ATOM   2174  C   PRO A 146      83.031 -41.653  38.818  1.00 18.79           C  
ATOM   2175  CB  PRO A 146      83.732 -40.656  36.667  1.00 18.79           C  
ATOM   2176  HB2 PRO A 146      84.532 -40.252  37.288  1.00 18.79           H  
ATOM   2177  HB3 PRO A 146      84.135 -40.921  35.689  1.00 18.79           H  
ATOM   2178  O   PRO A 146      84.084 -41.679  39.448  1.00 18.79           O  
ATOM   2179  CG  PRO A 146      82.580 -39.659  36.511  1.00 18.79           C  
ATOM   2180  HG2 PRO A 146      82.540 -38.998  37.377  1.00 18.79           H  
ATOM   2181  HG3 PRO A 146      82.700 -39.066  35.604  1.00 18.79           H  
ATOM   2182  CD  PRO A 146      81.323 -40.530  36.481  1.00 18.79           C  
ATOM   2183  HD2 PRO A 146      80.720 -40.302  37.360  1.00 18.79           H  
ATOM   2184  HD3 PRO A 146      80.689 -40.273  35.632  1.00 18.79           H  
ATOM   2185  N   SER A 147      81.894 -41.249  39.387  1.00 18.76           N  
ATOM   2186  H   SER A 147      81.033 -41.403  38.881  1.00 18.76           H  
ATOM   2187  CA  SER A 147      81.815 -40.347  40.559  1.00 18.76           C  
ATOM   2188  HA  SER A 147      82.564 -39.561  40.467  1.00 18.76           H  
ATOM   2189  C   SER A 147      82.053 -41.059  41.897  1.00 18.76           C  
ATOM   2190  CB  SER A 147      80.422 -39.711  40.567  1.00 18.76           C  
ATOM   2191  HB2 SER A 147      80.318 -39.053  39.704  1.00 18.76           H  
ATOM   2192  HB3 SER A 147      80.289 -39.121  41.473  1.00 18.76           H  
ATOM   2193  O   SER A 147      81.902 -42.272  41.951  1.00 18.76           O  
ATOM   2194  OG  SER A 147      79.425 -40.716  40.503  1.00 18.76           O  
ATOM   2195  HG  SER A 147      79.628 -41.388  41.158  1.00 18.76           H  
ATOM   2196  N   GLY A 148      82.302 -40.440  43.054  1.00 20.29           N  
ATOM   2197  H   GLY A 148      82.380 -41.106  43.810  1.00 20.29           H  
ATOM   2198  CA  GLY A 148      82.532 -39.071  43.545  1.00 20.29           C  
ATOM   2199  HA2 GLY A 148      81.653 -38.445  43.388  1.00 20.29           H  
ATOM   2200  HA3 GLY A 148      83.399 -38.631  43.052  1.00 20.29           H  
ATOM   2201  C   GLY A 148      82.818 -39.180  45.071  1.00 20.29           C  
ATOM   2202  O   GLY A 148      82.638 -40.261  45.629  1.00 20.29           O  
ATOM   2203  N   ASP A 149      83.273 -38.113  45.738  1.00 21.11           N  
ATOM   2204  H   ASP A 149      83.306 -37.238  45.235  1.00 21.11           H  
ATOM   2205  CA  ASP A 149      84.277 -38.200  46.828  1.00 21.11           C  
ATOM   2206  HA  ASP A 149      85.026 -38.938  46.542  1.00 21.11           H  
ATOM   2207  C   ASP A 149      83.845 -38.583  48.265  1.00 21.11           C  
ATOM   2208  CB  ASP A 149      84.986 -36.830  46.919  1.00 21.11           C  
ATOM   2209  HB2 ASP A 149      85.653 -36.834  47.781  1.00 21.11           H  
ATOM   2210  HB3 ASP A 149      84.240 -36.053  47.081  1.00 21.11           H  
ATOM   2211  O   ASP A 149      84.578 -39.296  48.955  1.00 21.11           O  
ATOM   2212  CG  ASP A 149      85.829 -36.486  45.688  1.00 21.11           C  
ATOM   2213  OD1 ASP A 149      86.424 -37.420  45.105  1.00 21.11           O  
ATOM   2214  OD2 ASP A 149      85.849 -35.297  45.301  1.00 21.11           O  
ATOM   2215  N   ASP A 150      82.774 -37.984  48.793  1.00 21.10           N  
ATOM   2216  H   ASP A 150      82.145 -37.541  48.139  1.00 21.10           H  
ATOM   2217  CA  ASP A 150      82.962 -37.229  50.048  1.00 21.10           C  
ATOM   2218  HA  ASP A 150      84.029 -37.015  50.104  1.00 21.10           H  
ATOM   2219  C   ASP A 150      82.618 -37.999  51.347  1.00 21.10           C  
ATOM   2220  CB  ASP A 150      82.244 -35.866  49.917  1.00 21.10           C  
ATOM   2221  HB2 ASP A 150      81.997 -35.692  48.869  1.00 21.10           H  
ATOM   2222  HB3 ASP A 150      81.303 -35.883  50.465  1.00 21.10           H  
ATOM   2223  O   ASP A 150      81.461 -38.130  51.742  1.00 21.10           O  
ATOM   2224  CG  ASP A 150      83.085 -34.672  50.386  1.00 21.10           C  
ATOM   2225  OD1 ASP A 150      84.128 -34.898  51.042  1.00 21.10           O  
ATOM   2226  OD2 ASP A 150      82.677 -33.538  50.051  1.00 21.10           O  
ATOM   2227  N   LEU A 151      83.645 -38.531  52.021  1.00 26.17           N  
ATOM   2228  H   LEU A 151      84.556 -38.390  51.610  1.00 26.17           H  
ATOM   2229  CA  LEU A 151      83.553 -39.396  53.216  1.00 26.17           C  
ATOM   2230  HA  LEU A 151      82.631 -39.974  53.152  1.00 26.17           H  
ATOM   2231  C   LEU A 151      83.478 -38.640  54.564  1.00 26.17           C  
ATOM   2232  CB  LEU A 151      84.766 -40.358  53.202  1.00 26.17           C  
ATOM   2233  HB2 LEU A 151      84.970 -40.728  54.206  1.00 26.17           H  
ATOM   2234  HB3 LEU A 151      85.643 -39.787  52.898  1.00 26.17           H  
ATOM   2235  O   LEU A 151      83.640 -39.271  55.611  1.00 26.17           O  
ATOM   2236  CG  LEU A 151      84.614 -41.585  52.289  1.00 26.17           C  
ATOM   2237  HG  LEU A 151      84.186 -41.290  51.331  1.00 26.17           H  
ATOM   2238  CD1 LEU A 151      85.992 -42.206  52.043  1.00 26.17           C  
ATOM   2239 HD11 LEU A 151      85.886 -43.085  51.408  1.00 26.17           H  
ATOM   2240 HD12 LEU A 151      86.621 -41.482  51.526  1.00 26.17           H  
ATOM   2241 HD13 LEU A 151      86.454 -42.484  52.991  1.00 26.17           H  
ATOM   2242  CD2 LEU A 151      83.734 -42.661  52.935  1.00 26.17           C  
ATOM   2243 HD21 LEU A 151      84.156 -42.973  53.890  1.00 26.17           H  
ATOM   2244 HD22 LEU A 151      83.654 -43.518  52.265  1.00 26.17           H  
ATOM   2245 HD23 LEU A 151      82.735 -42.259  53.101  1.00 26.17           H  
ATOM   2246  N   GLY A 152      83.342 -37.308  54.552  1.00 25.40           N  
ATOM   2247  H   GLY A 152      83.180 -36.863  53.660  1.00 25.40           H  
ATOM   2248  CA  GLY A 152      83.430 -36.450  55.748  1.00 25.40           C  
ATOM   2249  HA2 GLY A 152      83.472 -35.410  55.423  1.00 25.40           H  
ATOM   2250  HA3 GLY A 152      84.341 -36.678  56.301  1.00 25.40           H  
ATOM   2251  C   GLY A 152      82.231 -36.610  56.698  1.00 25.40           C  
ATOM   2252  O   GLY A 152      81.499 -37.587  56.641  1.00 25.40           O  
ATOM   2253  N   GLU A 153      81.868 -35.689  57.582  1.00 26.64           N  
ATOM   2254  H   GLU A 153      80.962 -35.912  57.968  1.00 26.64           H  
ATOM   2255  CA  GLU A 153      82.651 -34.807  58.448  1.00 26.64           C  
ATOM   2256  HA  GLU A 153      83.670 -35.183  58.548  1.00 26.64           H  
ATOM   2257  C   GLU A 153      81.996 -34.877  59.852  1.00 26.64           C  
ATOM   2258  CB  GLU A 153      82.718 -33.344  57.957  1.00 26.64           C  
ATOM   2259  HB2 GLU A 153      83.116 -32.757  58.785  1.00 26.64           H  
ATOM   2260  HB3 GLU A 153      81.715 -32.982  57.731  1.00 26.64           H  
ATOM   2261  O   GLU A 153      81.744 -35.960  60.371  1.00 26.64           O  
ATOM   2262  CG  GLU A 153      83.668 -32.989  56.818  1.00 26.64           C  
ATOM   2263  HG2 GLU A 153      83.219 -33.268  55.865  1.00 26.64           H  
ATOM   2264  HG3 GLU A 153      84.595 -33.548  56.947  1.00 26.64           H  
ATOM   2265  CD  GLU A 153      83.952 -31.472  56.849  1.00 26.64           C  
ATOM   2266  OE1 GLU A 153      85.121 -31.097  56.604  1.00 26.64           O  
ATOM   2267  OE2 GLU A 153      83.028 -30.703  57.202  1.00 26.64           O  
ATOM   2268  N   ALA A 154      81.761 -33.736  60.500  1.00 24.32           N  
ATOM   2269  H   ALA A 154      81.823 -32.883  59.963  1.00 24.32           H  
ATOM   2270  CA  ALA A 154      81.848 -33.578  61.940  1.00 24.32           C  
ATOM   2271  HA  ALA A 154      82.739 -34.117  62.263  1.00 24.32           H  
ATOM   2272  C   ALA A 154      80.662 -34.163  62.719  1.00 24.32           C  
ATOM   2273  CB  ALA A 154      82.078 -32.093  62.228  1.00 24.32           C  
ATOM   2274  HB1 ALA A 154      82.208 -31.938  63.299  1.00 24.32           H  
ATOM   2275  HB2 ALA A 154      82.967 -31.742  61.705  1.00 24.32           H  
ATOM   2276  HB3 ALA A 154      81.218 -31.514  61.893  1.00 24.32           H  
ATOM   2277  O   ALA A 154      79.507 -34.087  62.314  1.00 24.32           O  
ATOM   2278  N   GLY A 155      80.968 -34.770  63.866  1.00 28.16           N  
ATOM   2279  H   GLY A 155      81.930 -34.749  64.172  1.00 28.16           H  
ATOM   2280  CA  GLY A 155      80.087 -35.788  64.439  1.00 28.16           C  
ATOM   2281  HA2 GLY A 155      79.386 -36.126  63.676  1.00 28.16           H  
ATOM   2282  HA3 GLY A 155      80.691 -36.653  64.714  1.00 28.16           H  
ATOM   2283  C   GLY A 155      79.257 -35.408  65.661  1.00 28.16           C  
ATOM   2284  O   GLY A 155      78.605 -36.297  66.196  1.00 28.16           O  
ATOM   2285  N   VAL A 156      79.348 -34.183  66.186  1.00 25.32           N  
ATOM   2286  H   VAL A 156      79.791 -33.457  65.641  1.00 25.32           H  
ATOM   2287  CA  VAL A 156      79.214 -33.978  67.645  1.00 25.32           C  
ATOM   2288  HA  VAL A 156      79.227 -34.948  68.142  1.00 25.32           H  
ATOM   2289  C   VAL A 156      77.907 -33.320  68.097  1.00 25.32           C  
ATOM   2290  CB  VAL A 156      80.442 -33.194  68.166  1.00 25.32           C  
ATOM   2291  HB  VAL A 156      80.511 -32.247  67.632  1.00 25.32           H  
ATOM   2292  O   VAL A 156      77.401 -33.672  69.159  1.00 25.32           O  
ATOM   2293  CG1 VAL A 156      80.388 -32.903  69.672  1.00 25.32           C  
ATOM   2294 HG11 VAL A 156      80.232 -33.825  70.232  1.00 25.32           H  
ATOM   2295 HG12 VAL A 156      79.572 -32.212  69.883  1.00 25.32           H  
ATOM   2296 HG13 VAL A 156      81.313 -32.422  69.993  1.00 25.32           H  
ATOM   2297  CG2 VAL A 156      81.741 -33.981  67.913  1.00 25.32           C  
ATOM   2298 HG21 VAL A 156      81.689 -34.953  68.403  1.00 25.32           H  
ATOM   2299 HG22 VAL A 156      82.589 -33.420  68.307  1.00 25.32           H  
ATOM   2300 HG23 VAL A 156      81.897 -34.118  66.843  1.00 25.32           H  
ATOM   2301  N   ASP A 157      77.393 -32.341  67.356  1.00 25.26           N  
ATOM   2302  H   ASP A 157      77.794 -32.199  66.440  1.00 25.26           H  
ATOM   2303  CA  ASP A 157      76.964 -31.110  68.038  1.00 25.26           C  
ATOM   2304  HA  ASP A 157      77.638 -30.933  68.876  1.00 25.26           H  
ATOM   2305  C   ASP A 157      75.554 -31.087  68.652  1.00 25.26           C  
ATOM   2306  CB  ASP A 157      77.128 -29.922  67.072  1.00 25.26           C  
ATOM   2307  HB2 ASP A 157      76.594 -30.136  66.147  1.00 25.26           H  
ATOM   2308  HB3 ASP A 157      76.676 -29.039  67.522  1.00 25.26           H  
ATOM   2309  O   ASP A 157      75.389 -30.528  69.732  1.00 25.26           O  
ATOM   2310  CG  ASP A 157      78.593 -29.587  66.765  1.00 25.26           C  
ATOM   2311  OD1 ASP A 157      79.443 -29.755  67.670  1.00 25.26           O  
ATOM   2312  OD2 ASP A 157      78.867 -29.183  65.616  1.00 25.26           O  
ATOM   2313  N   GLU A 158      74.529 -31.582  67.950  1.00 26.90           N  
ATOM   2314  H   GLU A 158      74.766 -32.079  67.103  1.00 26.90           H  
ATOM   2315  CA  GLU A 158      73.206 -30.931  67.993  1.00 26.90           C  
ATOM   2316  HA  GLU A 158      73.407 -29.859  67.977  1.00 26.90           H  
ATOM   2317  C   GLU A 158      72.350 -31.099  69.258  1.00 26.90           C  
ATOM   2318  CB  GLU A 158      72.390 -31.214  66.724  1.00 26.90           C  
ATOM   2319  HB2 GLU A 158      72.410 -32.284  66.521  1.00 26.90           H  
ATOM   2320  HB3 GLU A 158      71.356 -30.911  66.892  1.00 26.90           H  
ATOM   2321  O   GLU A 158      72.384 -30.229  70.117  1.00 26.90           O  
ATOM   2322  CG  GLU A 158      72.896 -30.424  65.512  1.00 26.90           C  
ATOM   2323  HG2 GLU A 158      72.897 -29.363  65.762  1.00 26.90           H  
ATOM   2324  HG3 GLU A 158      73.921 -30.726  65.293  1.00 26.90           H  
ATOM   2325  CD  GLU A 158      72.019 -30.665  64.276  1.00 26.90           C  
ATOM   2326  OE1 GLU A 158      71.883 -29.718  63.470  1.00 26.90           O  
ATOM   2327  OE2 GLU A 158      71.465 -31.783  64.160  1.00 26.90           O  
ATOM   2328  N   LEU A 159      71.393 -32.035  69.300  1.00 25.40           N  
ATOM   2329  H   LEU A 159      71.406 -32.746  68.582  1.00 25.40           H  
ATOM   2330  CA  LEU A 159      70.107 -31.699  69.937  1.00 25.40           C  
ATOM   2331  HA  LEU A 159      69.818 -30.764  69.458  1.00 25.40           H  
ATOM   2332  C   LEU A 159      70.222 -31.355  71.444  1.00 25.40           C  
ATOM   2333  CB  LEU A 159      69.021 -32.729  69.563  1.00 25.40           C  
ATOM   2334  HB2 LEU A 159      68.565 -33.139  70.465  1.00 25.40           H  
ATOM   2335  HB3 LEU A 159      69.492 -33.559  69.037  1.00 25.40           H  
ATOM   2336  O   LEU A 159      70.545 -32.184  72.291  1.00 25.40           O  
ATOM   2337  CG  LEU A 159      67.932 -32.116  68.655  1.00 25.40           C  
ATOM   2338  HG  LEU A 159      68.386 -31.416  67.954  1.00 25.40           H  
ATOM   2339  CD1 LEU A 159      67.235 -33.198  67.834  1.00 25.40           C  
ATOM   2340 HD11 LEU A 159      67.965 -33.691  67.194  1.00 25.40           H  
ATOM   2341 HD12 LEU A 159      66.475 -32.744  67.197  1.00 25.40           H  
ATOM   2342 HD13 LEU A 159      66.773 -33.933  68.493  1.00 25.40           H  
ATOM   2343  CD2 LEU A 159      66.871 -31.379  69.480  1.00 25.40           C  
ATOM   2344 HD21 LEU A 159      66.132 -30.940  68.810  1.00 25.40           H  
ATOM   2345 HD22 LEU A 159      67.341 -30.577  70.050  1.00 25.40           H  
ATOM   2346 HD23 LEU A 159      66.378 -32.071  70.162  1.00 25.40           H  
ATOM   2347  N   LEU A 160      69.909 -30.082  71.724  1.00 28.37           N  
ATOM   2348  H   LEU A 160      69.538 -29.594  70.922  1.00 28.37           H  
ATOM   2349  CA  LEU A 160      70.668 -29.170  72.598  1.00 28.37           C  
ATOM   2350  HA  LEU A 160      71.731 -29.410  72.555  1.00 28.37           H  
ATOM   2351  C   LEU A 160      70.243 -29.128  74.075  1.00 28.37           C  
ATOM   2352  CB  LEU A 160      70.423 -27.751  72.021  1.00 28.37           C  
ATOM   2353  HB2 LEU A 160      69.347 -27.623  71.899  1.00 28.37           H  
ATOM   2354  HB3 LEU A 160      70.742 -27.011  72.755  1.00 28.37           H  
ATOM   2355  O   LEU A 160      71.059 -29.064  74.989  1.00 28.37           O  
ATOM   2356  CG  LEU A 160      71.088 -27.398  70.678  1.00 28.37           C  
ATOM   2357  HG  LEU A 160      71.028 -28.245  69.995  1.00 28.37           H  
ATOM   2358  CD1 LEU A 160      70.343 -26.249  69.999  1.00 28.37           C  
ATOM   2359 HD11 LEU A 160      70.832 -26.009  69.055  1.00 28.37           H  
ATOM   2360 HD12 LEU A 160      69.313 -26.541  69.792  1.00 28.37           H  
ATOM   2361 HD13 LEU A 160      70.347 -25.368  70.641  1.00 28.37           H  
ATOM   2362  CD2 LEU A 160      72.538 -26.970  70.895  1.00 28.37           C  
ATOM   2363 HD21 LEU A 160      72.592 -26.095  71.543  1.00 28.37           H  
ATOM   2364 HD22 LEU A 160      73.093 -27.794  71.341  1.00 28.37           H  
ATOM   2365 HD23 LEU A 160      72.998 -26.743  69.933  1.00 28.37           H  
ATOM   2366  N   GLU A 161      68.934 -29.006  74.303  1.00 25.71           N  
ATOM   2367  H   GLU A 161      68.361 -29.121  73.479  1.00 25.71           H  
ATOM   2368  CA  GLU A 161      68.425 -28.043  75.301  1.00 25.71           C  
ATOM   2369  HA  GLU A 161      69.275 -27.555  75.778  1.00 25.71           H  
ATOM   2370  C   GLU A 161      67.596 -28.680  76.427  1.00 25.71           C  
ATOM   2371  CB  GLU A 161      67.621 -26.965  74.557  1.00 25.71           C  
ATOM   2372  HB2 GLU A 161      66.569 -27.248  74.561  1.00 25.71           H  
ATOM   2373  HB3 GLU A 161      67.945 -26.923  73.517  1.00 25.71           H  
ATOM   2374  O   GLU A 161      66.942 -28.002  77.222  1.00 25.71           O  
ATOM   2375  CG  GLU A 161      67.796 -25.555  75.139  1.00 25.71           C  
ATOM   2376  HG2 GLU A 161      68.857 -25.304  75.129  1.00 25.71           H  
ATOM   2377  HG3 GLU A 161      67.454 -25.549  76.173  1.00 25.71           H  
ATOM   2378  CD  GLU A 161      67.010 -24.506  74.336  1.00 25.71           C  
ATOM   2379  OE1 GLU A 161      67.344 -23.309  74.470  1.00 25.71           O  
ATOM   2380  OE2 GLU A 161      66.055 -24.905  73.629  1.00 25.71           O  
ATOM   2381  N   ALA A 162      67.556 -30.010  76.518  1.00 25.12           N  
ATOM   2382  H   ALA A 162      68.094 -30.535  75.843  1.00 25.12           H  
ATOM   2383  CA  ALA A 162      67.237 -30.604  77.809  1.00 25.12           C  
ATOM   2384  HA  ALA A 162      66.569 -29.938  78.355  1.00 25.12           H  
ATOM   2385  C   ALA A 162      68.455 -30.650  78.705  1.00 25.12           C  
ATOM   2386  CB  ALA A 162      66.496 -31.938  77.689  1.00 25.12           C  
ATOM   2387  HB1 ALA A 162      67.126 -32.670  77.184  1.00 25.12           H  
ATOM   2388  HB2 ALA A 162      65.583 -31.808  77.109  1.00 25.12           H  
ATOM   2389  HB3 ALA A 162      66.243 -32.308  78.683  1.00 25.12           H  
ATOM   2390  O   ALA A 162      68.483 -29.966  79.716  1.00 25.12           O  
ATOM   2391  N   LEU A 163      69.403 -31.518  78.378  1.00 24.40           N  
ATOM   2392  H   LEU A 163      69.450 -31.792  77.407  1.00 24.40           H  
ATOM   2393  CA  LEU A 163      69.882 -32.539  79.312  1.00 24.40           C  
ATOM   2394  HA  LEU A 163      69.036 -32.799  79.948  1.00 24.40           H  
ATOM   2395  C   LEU A 163      70.918 -32.089  80.357  1.00 24.40           C  
ATOM   2396  CB  LEU A 163      70.239 -33.802  78.496  1.00 24.40           C  
ATOM   2397  HB2 LEU A 163      70.440 -33.525  77.461  1.00 24.40           H  
ATOM   2398  HB3 LEU A 163      71.168 -34.236  78.865  1.00 24.40           H  
ATOM   2399  O   LEU A 163      71.617 -32.911  80.931  1.00 24.40           O  
ATOM   2400  CG  LEU A 163      69.123 -34.870  78.551  1.00 24.40           C  
ATOM   2401  HG  LEU A 163      68.203 -34.440  78.946  1.00 24.40           H  
ATOM   2402  CD1 LEU A 163      68.791 -35.420  77.164  1.00 24.40           C  
ATOM   2403 HD11 LEU A 163      67.994 -36.159  77.240  1.00 24.40           H  
ATOM   2404 HD12 LEU A 163      68.469 -34.612  76.507  1.00 24.40           H  
ATOM   2405 HD13 LEU A 163      69.675 -35.892  76.734  1.00 24.40           H  
ATOM   2406  CD2 LEU A 163      69.541 -36.031  79.451  1.00 24.40           C  
ATOM   2407 HD21 LEU A 163      69.775 -35.657  80.448  1.00 24.40           H  
ATOM   2408 HD22 LEU A 163      68.731 -36.755  79.533  1.00 24.40           H  
ATOM   2409 HD23 LEU A 163      70.427 -36.523  79.049  1.00 24.40           H  
ATOM   2410  N   GLY A 164      70.899 -30.799  80.690  1.00 21.35           N  
ATOM   2411  H   GLY A 164      70.362 -30.194  80.085  1.00 21.35           H  
ATOM   2412  CA  GLY A 164      71.091 -30.307  82.054  1.00 21.35           C  
ATOM   2413  HA2 GLY A 164      71.557 -29.323  82.010  1.00 21.35           H  
ATOM   2414  HA3 GLY A 164      71.768 -30.973  82.589  1.00 21.35           H  
ATOM   2415  C   GLY A 164      69.796 -30.182  82.884  1.00 21.35           C  
ATOM   2416  O   GLY A 164      69.881 -29.744  84.019  1.00 21.35           O  
ATOM   2417  N   ARG A 165      68.590 -30.543  82.396  1.00 25.83           N  
ATOM   2418  H   ARG A 165      68.566 -30.778  81.414  1.00 25.83           H  
ATOM   2419  CA  ARG A 165      67.287 -30.463  83.129  1.00 25.83           C  
ATOM   2420  HA  ARG A 165      67.208 -29.458  83.545  1.00 25.83           H  
ATOM   2421  C   ARG A 165      67.202 -31.381  84.382  1.00 25.83           C  
ATOM   2422  CB  ARG A 165      66.099 -30.691  82.153  1.00 25.83           C  
ATOM   2423  HB2 ARG A 165      65.226 -31.015  82.720  1.00 25.83           H  
ATOM   2424  HB3 ARG A 165      66.355 -31.500  81.469  1.00 25.83           H  
ATOM   2425  O   ARG A 165      66.117 -31.593  84.918  1.00 25.83           O  
ATOM   2426  CG  ARG A 165      65.652 -29.457  81.341  1.00 25.83           C  
ATOM   2427  HG2 ARG A 165      65.404 -28.648  82.028  1.00 25.83           H  
ATOM   2428  HG3 ARG A 165      66.469 -29.109  80.710  1.00 25.83           H  
ATOM   2429  CD  ARG A 165      64.408 -29.776  80.481  1.00 25.83           C  
ATOM   2430  HD2 ARG A 165      63.528 -29.354  80.968  1.00 25.83           H  
ATOM   2431  HD3 ARG A 165      64.284 -30.858  80.432  1.00 25.83           H  
ATOM   2432  NE  ARG A 165      64.520 -29.254  79.105  1.00 25.83           N  
ATOM   2433  HE  ARG A 165      65.308 -28.650  78.919  1.00 25.83           H  
ATOM   2434  NH1 ARG A 165      62.708 -30.276  78.136  1.00 25.83           N  
ATOM   2435 HH11 ARG A 165      62.201 -30.535  77.301  1.00 25.83           H  
ATOM   2436 HH12 ARG A 165      62.352 -30.481  79.058  1.00 25.83           H  
ATOM   2437  NH2 ARG A 165      64.272 -29.320  76.854  1.00 25.83           N  
ATOM   2438 HH21 ARG A 165      65.116 -28.769  76.786  1.00 25.83           H  
ATOM   2439 HH22 ARG A 165      63.747 -29.519  76.015  1.00 25.83           H  
ATOM   2440  CZ  ARG A 165      63.830 -29.620  78.040  1.00 25.83           C  
ATOM   2441  N   GLU A 166      68.351 -31.912  84.796  1.00 20.20           N  
ATOM   2442  H   GLU A 166      69.160 -31.437  84.423  1.00 20.20           H  
ATOM   2443  CA  GLU A 166      68.704 -32.877  85.842  1.00 20.20           C  
ATOM   2444  HA  GLU A 166      67.813 -33.113  86.423  1.00 20.20           H  
ATOM   2445  C   GLU A 166      69.766 -32.262  86.816  1.00 20.20           C  
ATOM   2446  CB  GLU A 166      69.196 -34.156  85.126  1.00 20.20           C  
ATOM   2447  HB2 GLU A 166      70.264 -34.066  84.927  1.00 20.20           H  
ATOM   2448  HB3 GLU A 166      68.691 -34.254  84.166  1.00 20.20           H  
ATOM   2449  O   GLU A 166      69.659 -31.081  87.123  1.00 20.20           O  
ATOM   2450  CG  GLU A 166      68.900 -35.435  85.924  1.00 20.20           C  
ATOM   2451  HG2 GLU A 166      67.831 -35.636  85.856  1.00 20.20           H  
ATOM   2452  HG3 GLU A 166      69.118 -35.255  86.976  1.00 20.20           H  
ATOM   2453  CD  GLU A 166      69.679 -36.669  85.428  1.00 20.20           C  
ATOM   2454  OE1 GLU A 166      69.631 -37.693  86.146  1.00 20.20           O  
ATOM   2455  OE2 GLU A 166      70.292 -36.596  84.340  1.00 20.20           O  
ATOM   2456  N   LEU A 167      70.736 -33.062  87.315  1.00 18.10           N  
ATOM   2457  H   LEU A 167      70.866 -33.916  86.791  1.00 18.10           H  
ATOM   2458  CA  LEU A 167      71.386 -33.102  88.654  1.00 18.10           C  
ATOM   2459  HA  LEU A 167      70.591 -33.285  89.377  1.00 18.10           H  
ATOM   2460  C   LEU A 167      72.198 -31.901  89.205  1.00 18.10           C  
ATOM   2461  CB  LEU A 167      72.334 -34.328  88.656  1.00 18.10           C  
ATOM   2462  HB2 LEU A 167      73.080 -34.219  89.444  1.00 18.10           H  
ATOM   2463  HB3 LEU A 167      72.883 -34.332  87.714  1.00 18.10           H  
ATOM   2464  O   LEU A 167      73.070 -31.364  88.533  1.00 18.10           O  
ATOM   2465  CG  LEU A 167      71.634 -35.685  88.847  1.00 18.10           C  
ATOM   2466  HG  LEU A 167      70.672 -35.679  88.334  1.00 18.10           H  
ATOM   2467  CD1 LEU A 167      72.470 -36.824  88.262  1.00 18.10           C  
ATOM   2468 HD11 LEU A 167      71.943 -37.769  88.390  1.00 18.10           H  
ATOM   2469 HD12 LEU A 167      72.600 -36.658  87.192  1.00 18.10           H  
ATOM   2470 HD13 LEU A 167      73.446 -36.864  88.746  1.00 18.10           H  
ATOM   2471  CD2 LEU A 167      71.382 -35.974  90.331  1.00 18.10           C  
ATOM   2472 HD21 LEU A 167      70.769 -35.180  90.758  1.00 18.10           H  
ATOM   2473 HD22 LEU A 167      70.855 -36.923  90.428  1.00 18.10           H  
ATOM   2474 HD23 LEU A 167      72.331 -36.026  90.864  1.00 18.10           H  
ATOM   2475  N   ASP A 168      72.009 -31.667  90.520  1.00 16.90           N  
ATOM   2476  H   ASP A 168      71.204 -32.100  90.948  1.00 16.90           H  
ATOM   2477  CA  ASP A 168      72.910 -30.954  91.452  1.00 16.90           C  
ATOM   2478  HA  ASP A 168      73.059 -29.932  91.105  1.00 16.90           H  
ATOM   2479  C   ASP A 168      74.301 -31.605  91.517  1.00 16.90           C  
ATOM   2480  CB  ASP A 168      72.317 -30.925  92.887  1.00 16.90           C  
ATOM   2481  HB2 ASP A 168      73.130 -30.973  93.612  1.00 16.90           H  
ATOM   2482  HB3 ASP A 168      71.704 -31.814  93.041  1.00 16.90           H  
ATOM   2483  O   ASP A 168      75.247 -31.085  90.953  1.00 16.90           O  
ATOM   2484  CG  ASP A 168      71.524 -29.673  93.268  1.00 16.90           C  
ATOM   2485  OD1 ASP A 168      71.925 -28.558  92.874  1.00 16.90           O  
ATOM   2486  OD2 ASP A 168      70.538 -29.845  94.023  1.00 16.90           O  
ATOM   2487  N   GLY A 169      74.465 -32.716  92.241  1.00 22.36           N  
ATOM   2488  H   GLY A 169      73.666 -33.072  92.745  1.00 22.36           H  
ATOM   2489  CA  GLY A 169      75.802 -33.157  92.629  1.00 22.36           C  
ATOM   2490  HA2 GLY A 169      75.733 -33.858  93.460  1.00 22.36           H  
ATOM   2491  HA3 GLY A 169      76.249 -33.677  91.781  1.00 22.36           H  
ATOM   2492  C   GLY A 169      76.745 -32.020  93.059  1.00 22.36           C  
ATOM   2493  O   GLY A 169      76.468 -31.285  94.009  1.00 22.36           O  
ATOM   2494  N   ASP A 170      77.888 -31.983  92.383  1.00 16.76           N  
ATOM   2495  H   ASP A 170      77.908 -32.377  91.453  1.00 16.76           H  
ATOM   2496  CA  ASP A 170      79.177 -31.481  92.855  1.00 16.76           C  
ATOM   2497  HA  ASP A 170      79.039 -30.841  93.726  1.00 16.76           H  
ATOM   2498  C   ASP A 170      79.890 -30.639  91.785  1.00 16.76           C  
ATOM   2499  CB  ASP A 170      80.065 -32.689  93.242  1.00 16.76           C  
ATOM   2500  HB2 ASP A 170      81.107 -32.372  93.184  1.00 16.76           H  
ATOM   2501  HB3 ASP A 170      79.940 -33.477  92.500  1.00 16.76           H  
ATOM   2502  O   ASP A 170      79.867 -31.043  90.596  1.00 16.76           O  
ATOM   2503  CG  ASP A 170      79.870 -33.273  94.655  1.00 16.76           C  
ATOM   2504  OD1 ASP A 170      79.694 -32.504  95.630  1.00 16.76           O  
ATOM   2505  OD2 ASP A 170      80.021 -34.514  94.796  1.00 16.76           O  
ATOM   2506  OXT ASP A 170      80.513 -29.630  92.190  1.00 16.76           O  
TER    2507      ASP A 170                                                       
ATOM   2507  N   MET B   1      -4.044  37.830 -43.933  1.00 77.51           N  
ATOM   2508  H   MET B   1      -4.919  37.396 -44.193  1.00 77.51           H  
ATOM   2509  H2  MET B   1      -3.694  38.371 -44.711  1.00 77.51           H  
ATOM   2510  H3  MET B   1      -4.182  38.438 -43.139  1.00 77.51           H  
ATOM   2511  CA  MET B   1      -3.072  36.784 -43.592  1.00 77.51           C  
ATOM   2512  HA  MET B   1      -2.111  37.257 -43.392  1.00 77.51           H  
ATOM   2513  C   MET B   1      -2.907  35.860 -44.784  1.00 77.51           C  
ATOM   2514  CB  MET B   1      -3.492  36.017 -42.334  1.00 77.51           C  
ATOM   2515  HB2 MET B   1      -4.501  36.286 -42.025  1.00 77.51           H  
ATOM   2516  HB3 MET B   1      -3.474  34.949 -42.549  1.00 77.51           H  
ATOM   2517  O   MET B   1      -3.902  35.328 -45.275  1.00 77.51           O  
ATOM   2518  CG  MET B   1      -2.520  36.282 -41.191  1.00 77.51           C  
ATOM   2519  HG2 MET B   1      -1.504  36.189 -41.573  1.00 77.51           H  
ATOM   2520  HG3 MET B   1      -2.643  37.301 -40.823  1.00 77.51           H  
ATOM   2521  SD  MET B   1      -2.720  35.118 -39.828  1.00 77.51           S  
ATOM   2522  CE  MET B   1      -3.923  36.002 -38.799  1.00 77.51           C  
ATOM   2523  HE1 MET B   1      -3.505  36.957 -38.483  1.00 77.51           H  
ATOM   2524  HE2 MET B   1      -4.850  36.160 -39.351  1.00 77.51           H  
ATOM   2525  HE3 MET B   1      -4.131  35.405 -37.911  1.00 77.51           H  
ATOM   2526  N   THR B   2      -1.688  35.735 -45.295  1.00 85.55           N  
ATOM   2527  H   THR B   2      -0.929  36.182 -44.800  1.00 85.55           H  
ATOM   2528  CA  THR B   2      -1.338  34.748 -46.322  1.00 85.55           C  
ATOM   2529  HA  THR B   2      -1.989  34.889 -47.184  1.00 85.55           H  
ATOM   2530  C   THR B   2      -1.566  33.335 -45.790  1.00 85.55           C  
ATOM   2531  CB  THR B   2       0.118  34.899 -46.792  1.00 85.55           C  
ATOM   2532  HB  THR B   2       0.297  34.177 -47.589  1.00 85.55           H  
ATOM   2533  O   THR B   2      -1.713  33.125 -44.584  1.00 85.55           O  
ATOM   2534  CG2 THR B   2       0.428  36.295 -47.327  1.00 85.55           C  
ATOM   2535 HG21 THR B   2       0.343  37.039 -46.535  1.00 85.55           H  
ATOM   2536 HG22 THR B   2       1.447  36.312 -47.715  1.00 85.55           H  
ATOM   2537 HG23 THR B   2      -0.260  36.543 -48.135  1.00 85.55           H  
ATOM   2538  OG1 THR B   2       1.006  34.626 -45.741  1.00 85.55           O  
ATOM   2539  HG1 THR B   2       1.194  35.452 -45.289  1.00 85.55           H  
ATOM   2540  N   ASP B   3      -1.620  32.348 -46.682  1.00 76.91           N  
ATOM   2541  H   ASP B   3      -1.498  32.532 -47.668  1.00 76.91           H  
ATOM   2542  CA  ASP B   3      -1.768  30.963 -46.240  1.00 76.91           C  
ATOM   2543  HA  ASP B   3      -2.662  30.912 -45.619  1.00 76.91           H  
ATOM   2544  C   ASP B   3      -0.603  30.527 -45.341  1.00 76.91           C  
ATOM   2545  CB  ASP B   3      -1.986  30.051 -47.447  1.00 76.91           C  
ATOM   2546  HB2 ASP B   3      -1.027  29.778 -47.887  1.00 76.91           H  
ATOM   2547  HB3 ASP B   3      -2.573  30.577 -48.200  1.00 76.91           H  
ATOM   2548  O   ASP B   3      -0.831  29.983 -44.264  1.00 76.91           O  
ATOM   2549  CG  ASP B   3      -2.769  28.813 -47.020  1.00 76.91           C  
ATOM   2550  OD1 ASP B   3      -3.898  29.028 -46.497  1.00 76.91           O  
ATOM   2551  OD2 ASP B   3      -2.240  27.706 -47.236  1.00 76.91           O  
ATOM   2552  N   SER B   4       0.623  30.921 -45.699  1.00 74.74           N  
ATOM   2553  H   SER B   4       0.757  31.343 -46.607  1.00 74.74           H  
ATOM   2554  CA  SER B   4       1.820  30.723 -44.877  1.00 74.74           C  
ATOM   2555  HA  SER B   4       1.982  29.652 -44.749  1.00 74.74           H  
ATOM   2556  C   SER B   4       1.701  31.340 -43.480  1.00 74.74           C  
ATOM   2557  CB  SER B   4       3.042  31.315 -45.587  1.00 74.74           C  
ATOM   2558  HB2 SER B   4       2.893  32.386 -45.730  1.00 74.74           H  
ATOM   2559  HB3 SER B   4       3.929  31.163 -44.973  1.00 74.74           H  
ATOM   2560  O   SER B   4       2.059  30.684 -42.507  1.00 74.74           O  
ATOM   2561  OG  SER B   4       3.230  30.697 -46.846  1.00 74.74           O  
ATOM   2562  HG  SER B   4       3.893  30.011 -46.743  1.00 74.74           H  
ATOM   2563  N   GLU B   5       1.171  32.563 -43.346  1.00 82.91           N  
ATOM   2564  H   GLU B   5       0.883  33.066 -44.173  1.00 82.91           H  
ATOM   2565  CA  GLU B   5       0.998  33.204 -42.031  1.00 82.91           C  
ATOM   2566  HA  GLU B   5       1.945  33.185 -41.492  1.00 82.91           H  
ATOM   2567  C   GLU B   5      -0.023  32.462 -41.155  1.00 82.91           C  
ATOM   2568  CB  GLU B   5       0.563  34.666 -42.189  1.00 82.91           C  
ATOM   2569  HB2 GLU B   5      -0.291  34.688 -42.866  1.00 82.91           H  
ATOM   2570  HB3 GLU B   5       0.246  35.028 -41.211  1.00 82.91           H  
ATOM   2571  O   GLU B   5       0.257  32.213 -39.983  1.00 82.91           O  
ATOM   2572  CG  GLU B   5       1.669  35.610 -42.686  1.00 82.91           C  
ATOM   2573  HG2 GLU B   5       2.184  35.157 -43.532  1.00 82.91           H  
ATOM   2574  HG3 GLU B   5       2.401  35.730 -41.887  1.00 82.91           H  
ATOM   2575  CD  GLU B   5       1.131  36.988 -43.112  1.00 82.91           C  
ATOM   2576  OE1 GLU B   5       1.911  37.957 -43.097  1.00 82.91           O  
ATOM   2577  OE2 GLU B   5      -0.041  37.066 -43.563  1.00 82.91           O  
ATOM   2578  N   LYS B   6      -1.166  32.041 -41.722  1.00 84.43           N  
ATOM   2579  H   LYS B   6      -1.309  32.238 -42.702  1.00 84.43           H  
ATOM   2580  CA  LYS B   6      -2.179  31.272 -40.972  1.00 84.43           C  
ATOM   2581  HA  LYS B   6      -2.462  31.829 -40.079  1.00 84.43           H  
ATOM   2582  C   LYS B   6      -1.610  29.942 -40.489  1.00 84.43           C  
ATOM   2583  CB  LYS B   6      -3.427  30.988 -41.820  1.00 84.43           C  
ATOM   2584  HB2 LYS B   6      -3.118  30.452 -42.717  1.00 84.43           H  
ATOM   2585  HB3 LYS B   6      -4.085  30.333 -41.249  1.00 84.43           H  
ATOM   2586  O   LYS B   6      -1.756  29.585 -39.323  1.00 84.43           O  
ATOM   2587  CG  LYS B   6      -4.221  32.246 -42.197  1.00 84.43           C  
ATOM   2588  HG2 LYS B   6      -4.556  32.744 -41.287  1.00 84.43           H  
ATOM   2589  HG3 LYS B   6      -3.556  32.909 -42.750  1.00 84.43           H  
ATOM   2590  CD  LYS B   6      -5.438  31.926 -43.083  1.00 84.43           C  
ATOM   2591  HD2 LYS B   6      -5.988  31.095 -42.643  1.00 84.43           H  
ATOM   2592  HD3 LYS B   6      -6.090  32.798 -43.140  1.00 84.43           H  
ATOM   2593  CE  LYS B   6      -4.928  31.572 -44.486  1.00 84.43           C  
ATOM   2594  HE2 LYS B   6      -4.726  32.483 -45.050  1.00 84.43           H  
ATOM   2595  HE3 LYS B   6      -3.972  31.067 -44.352  1.00 84.43           H  
ATOM   2596  NZ  LYS B   6      -5.802  30.644 -45.241  1.00 84.43           N  
ATOM   2597  HZ1 LYS B   6      -6.124  29.896 -44.644  1.00 84.43           H  
ATOM   2598  HZ2 LYS B   6      -5.242  30.161 -45.929  1.00 84.43           H  
ATOM   2599  HZ3 LYS B   6      -6.583  31.106 -45.687  1.00 84.43           H  
ATOM   2600  N   VAL B   7      -0.953  29.196 -41.381  1.00 83.80           N  
ATOM   2601  H   VAL B   7      -0.853  29.542 -42.325  1.00 83.80           H  
ATOM   2602  CA  VAL B   7      -0.397  27.881 -41.038  1.00 83.80           C  
ATOM   2603  HA  VAL B   7      -1.178  27.295 -40.554  1.00 83.80           H  
ATOM   2604  C   VAL B   7       0.737  28.021 -40.013  1.00 83.80           C  
ATOM   2605  CB  VAL B   7       0.036  27.107 -42.298  1.00 83.80           C  
ATOM   2606  HB  VAL B   7       0.831  27.652 -42.808  1.00 83.80           H  
ATOM   2607  O   VAL B   7       0.833  27.192 -39.110  1.00 83.80           O  
ATOM   2608  CG1 VAL B   7       0.524  25.706 -41.931  1.00 83.80           C  
ATOM   2609 HG11 VAL B   7      -0.300  25.114 -41.531  1.00 83.80           H  
ATOM   2610 HG12 VAL B   7       0.918  25.211 -42.819  1.00 83.80           H  
ATOM   2611 HG13 VAL B   7       1.299  25.762 -41.167  1.00 83.80           H  
ATOM   2612  CG2 VAL B   7      -1.134  26.867 -43.266  1.00 83.80           C  
ATOM   2613 HG21 VAL B   7      -0.772  26.377 -44.170  1.00 83.80           H  
ATOM   2614 HG22 VAL B   7      -1.607  27.805 -43.559  1.00 83.80           H  
ATOM   2615 HG23 VAL B   7      -1.894  26.241 -42.800  1.00 83.80           H  
ATOM   2616  N   ALA B   8       1.542  29.088 -40.075  1.00 82.66           N  
ATOM   2617  H   ALA B   8       1.446  29.736 -40.843  1.00 82.66           H  
ATOM   2618  CA  ALA B   8       2.563  29.367 -39.065  1.00 82.66           C  
ATOM   2619  HA  ALA B   8       3.219  28.500 -38.990  1.00 82.66           H  
ATOM   2620  C   ALA B   8       1.962  29.608 -37.666  1.00 82.66           C  
ATOM   2621  CB  ALA B   8       3.402  30.564 -39.526  1.00 82.66           C  
ATOM   2622  HB1 ALA B   8       2.773  31.449 -39.626  1.00 82.66           H  
ATOM   2623  HB2 ALA B   8       3.864  30.342 -40.488  1.00 82.66           H  
ATOM   2624  HB3 ALA B   8       4.187  30.763 -38.796  1.00 82.66           H  
ATOM   2625  O   ALA B   8       2.516  29.135 -36.672  1.00 82.66           O  
ATOM   2626  N   GLU B   9       0.819  30.294 -37.573  1.00 86.81           N  
ATOM   2627  H   GLU B   9       0.420  30.695 -38.409  1.00 86.81           H  
ATOM   2628  CA  GLU B   9       0.100  30.490 -36.308  1.00 86.81           C  
ATOM   2629  HA  GLU B   9       0.807  30.867 -35.570  1.00 86.81           H  
ATOM   2630  C   GLU B   9      -0.452  29.173 -35.744  1.00 86.81           C  
ATOM   2631  CB  GLU B   9      -1.024  31.526 -36.495  1.00 86.81           C  
ATOM   2632  HB2 GLU B   9      -1.052  31.872 -37.528  1.00 86.81           H  
ATOM   2633  HB3 GLU B   9      -1.987  31.071 -36.262  1.00 86.81           H  
ATOM   2634  O   GLU B   9      -0.244  28.869 -34.565  1.00 86.81           O  
ATOM   2635  CG  GLU B   9      -0.799  32.728 -35.572  1.00 86.81           C  
ATOM   2636  HG2 GLU B   9      -0.756  32.373 -34.542  1.00 86.81           H  
ATOM   2637  HG3 GLU B   9       0.169  33.170 -35.808  1.00 86.81           H  
ATOM   2638  CD  GLU B   9      -1.887  33.806 -35.687  1.00 86.81           C  
ATOM   2639  OE1 GLU B   9      -1.695  34.842 -35.013  1.00 86.81           O  
ATOM   2640  OE2 GLU B   9      -2.878  33.600 -36.424  1.00 86.81           O  
ATOM   2641  N   TYR B  10      -1.071  28.343 -36.591  1.00 86.51           N  
ATOM   2642  H   TYR B  10      -1.252  28.665 -37.531  1.00 86.51           H  
ATOM   2643  CA  TYR B  10      -1.547  27.016 -36.188  1.00 86.51           C  
ATOM   2644  HA  TYR B  10      -2.202  27.136 -35.325  1.00 86.51           H  
ATOM   2645  C   TYR B  10      -0.403  26.096 -35.745  1.00 86.51           C  
ATOM   2646  CB  TYR B  10      -2.344  26.361 -37.324  1.00 86.51           C  
ATOM   2647  HB2 TYR B  10      -1.749  26.384 -38.237  1.00 86.51           H  
ATOM   2648  HB3 TYR B  10      -2.507  25.313 -37.071  1.00 86.51           H  
ATOM   2649  O   TYR B  10      -0.526  25.416 -34.724  1.00 86.51           O  
ATOM   2650  CG  TYR B  10      -3.706  26.977 -37.581  1.00 86.51           C  
ATOM   2651  CD1 TYR B  10      -4.667  27.011 -36.550  1.00 86.51           C  
ATOM   2652  HD1 TYR B  10      -4.433  26.604 -35.577  1.00 86.51           H  
ATOM   2653  CD2 TYR B  10      -4.026  27.489 -38.853  1.00 86.51           C  
ATOM   2654  HD2 TYR B  10      -3.295  27.460 -39.646  1.00 86.51           H  
ATOM   2655  CE1 TYR B  10      -5.935  27.577 -36.781  1.00 86.51           C  
ATOM   2656  HE1 TYR B  10      -6.665  27.610 -35.986  1.00 86.51           H  
ATOM   2657  CE2 TYR B  10      -5.294  28.052 -39.090  1.00 86.51           C  
ATOM   2658  HE2 TYR B  10      -5.546  28.455 -40.059  1.00 86.51           H  
ATOM   2659  OH  TYR B  10      -7.470  28.647 -38.289  1.00 86.51           O  
ATOM   2660  HH  TYR B  10      -8.011  28.651 -37.496  1.00 86.51           H  
ATOM   2661  CZ  TYR B  10      -6.248  28.102 -38.053  1.00 86.51           C  
ATOM   2662  N   LEU B  11       0.730  26.100 -36.458  1.00 84.08           N  
ATOM   2663  H   LEU B  11       0.764  26.655 -37.301  1.00 84.08           H  
ATOM   2664  CA  LEU B  11       1.905  25.309 -36.090  1.00 84.08           C  
ATOM   2665  HA  LEU B  11       1.584  24.275 -35.965  1.00 84.08           H  
ATOM   2666  C   LEU B  11       2.490  25.760 -34.749  1.00 84.08           C  
ATOM   2667  CB  LEU B  11       2.946  25.377 -37.222  1.00 84.08           C  
ATOM   2668  HB2 LEU B  11       3.260  26.413 -37.346  1.00 84.08           H  
ATOM   2669  HB3 LEU B  11       2.476  25.056 -38.151  1.00 84.08           H  
ATOM   2670  O   LEU B  11       2.852  24.912 -33.929  1.00 84.08           O  
ATOM   2671  CG  LEU B  11       4.196  24.507 -36.973  1.00 84.08           C  
ATOM   2672  HG  LEU B  11       4.686  24.823 -36.052  1.00 84.08           H  
ATOM   2673  CD1 LEU B  11       3.855  23.018 -36.874  1.00 84.08           C  
ATOM   2674 HD11 LEU B  11       3.326  22.703 -37.774  1.00 84.08           H  
ATOM   2675 HD12 LEU B  11       4.772  22.435 -36.779  1.00 84.08           H  
ATOM   2676 HD13 LEU B  11       3.240  22.824 -35.996  1.00 84.08           H  
ATOM   2677  CD2 LEU B  11       5.186  24.683 -38.122  1.00 84.08           C  
ATOM   2678 HD21 LEU B  11       5.440  25.738 -38.233  1.00 84.08           H  
ATOM   2679 HD22 LEU B  11       4.747  24.315 -39.049  1.00 84.08           H  
ATOM   2680 HD23 LEU B  11       6.098  24.124 -37.911  1.00 84.08           H  
ATOM   2681  N   ARG B  12       2.530  27.075 -34.490  1.00 87.90           N  
ATOM   2682  H   ARG B  12       2.238  27.711 -35.219  1.00 87.90           H  
ATOM   2683  CA  ARG B  12       2.955  27.628 -33.197  1.00 87.90           C  
ATOM   2684  HA  ARG B  12       3.949  27.245 -32.964  1.00 87.90           H  
ATOM   2685  C   ARG B  12       2.038  27.165 -32.066  1.00 87.90           C  
ATOM   2686  CB  ARG B  12       3.022  29.160 -33.286  1.00 87.90           C  
ATOM   2687  HB2 ARG B  12       2.017  29.565 -33.401  1.00 87.90           H  
ATOM   2688  HB3 ARG B  12       3.605  29.433 -34.167  1.00 87.90           H  
ATOM   2689  O   ARG B  12       2.532  26.748 -31.023  1.00 87.90           O  
ATOM   2690  CG  ARG B  12       3.683  29.778 -32.042  1.00 87.90           C  
ATOM   2691  HG2 ARG B  12       4.716  29.438 -31.972  1.00 87.90           H  
ATOM   2692  HG3 ARG B  12       3.154  29.454 -31.146  1.00 87.90           H  
ATOM   2693  CD  ARG B  12       3.650  31.312 -32.076  1.00 87.90           C  
ATOM   2694  HD2 ARG B  12       4.082  31.687 -31.148  1.00 87.90           H  
ATOM   2695  HD3 ARG B  12       2.607  31.627 -32.109  1.00 87.90           H  
ATOM   2696  NE  ARG B  12       4.410  31.864 -33.217  1.00 87.90           N  
ATOM   2697  HE  ARG B  12       5.331  31.479 -33.370  1.00 87.90           H  
ATOM   2698  NH1 ARG B  12       2.843  33.378 -33.982  1.00 87.90           N  
ATOM   2699 HH11 ARG B  12       2.532  34.052 -34.667  1.00 87.90           H  
ATOM   2700 HH12 ARG B  12       2.205  33.118 -33.243  1.00 87.90           H  
ATOM   2701  NH2 ARG B  12       4.791  33.172 -35.041  1.00 87.90           N  
ATOM   2702 HH21 ARG B  12       4.467  33.877 -35.688  1.00 87.90           H  
ATOM   2703 HH22 ARG B  12       5.701  32.751 -35.163  1.00 87.90           H  
ATOM   2704  CZ  ARG B  12       4.009  32.798 -34.067  1.00 87.90           C  
ATOM   2705  N   ARG B  13       0.714  27.186 -32.264  1.00 87.55           N  
ATOM   2706  H   ARG B  13       0.366  27.560 -33.136  1.00 87.55           H  
ATOM   2707  CA  ARG B  13      -0.236  26.694 -31.254  1.00 87.55           C  
ATOM   2708  HA  ARG B  13       0.002  27.183 -30.310  1.00 87.55           H  
ATOM   2709  C   ARG B  13      -0.060  25.197 -30.993  1.00 87.55           C  
ATOM   2710  CB  ARG B  13      -1.679  27.044 -31.663  1.00 87.55           C  
ATOM   2711  HB2 ARG B  13      -1.934  26.499 -32.572  1.00 87.55           H  
ATOM   2712  HB3 ARG B  13      -1.751  28.110 -31.878  1.00 87.55           H  
ATOM   2713  O   ARG B  13       0.051  24.802 -29.838  1.00 87.55           O  
ATOM   2714  CG  ARG B  13      -2.702  26.682 -30.571  1.00 87.55           C  
ATOM   2715  HG2 ARG B  13      -3.708  26.775 -30.982  1.00 87.55           H  
ATOM   2716  HG3 ARG B  13      -2.565  25.641 -30.279  1.00 87.55           H  
ATOM   2717  CD  ARG B  13      -2.596  27.591 -29.338  1.00 87.55           C  
ATOM   2718  HD2 ARG B  13      -3.186  28.489 -29.520  1.00 87.55           H  
ATOM   2719  HD3 ARG B  13      -1.560  27.888 -29.172  1.00 87.55           H  
ATOM   2720  NE  ARG B  13      -3.066  26.906 -28.127  1.00 87.55           N  
ATOM   2721  HE  ARG B  13      -3.063  25.896 -28.133  1.00 87.55           H  
ATOM   2722  NH1 ARG B  13      -3.267  28.746 -26.751  1.00 87.55           N  
ATOM   2723 HH11 ARG B  13      -3.077  29.359 -27.530  1.00 87.55           H  
ATOM   2724 HH12 ARG B  13      -3.481  29.111 -25.834  1.00 87.55           H  
ATOM   2725  NH2 ARG B  13      -3.579  26.682 -25.951  1.00 87.55           N  
ATOM   2726 HH21 ARG B  13      -3.294  25.721 -26.070  1.00 87.55           H  
ATOM   2727 HH22 ARG B  13      -3.722  27.037 -25.017  1.00 87.55           H  
ATOM   2728  CZ  ARG B  13      -3.311  27.456 -26.955  1.00 87.55           C  
ATOM   2729  N   ALA B  14       0.050  24.386 -32.046  1.00 88.72           N  
ATOM   2730  H   ALA B  14      -0.073  24.778 -32.969  1.00 88.72           H  
ATOM   2731  CA  ALA B  14       0.244  22.943 -31.920  1.00 88.72           C  
ATOM   2732  HA  ALA B  14      -0.580  22.532 -31.336  1.00 88.72           H  
ATOM   2733  C   ALA B  14       1.547  22.583 -31.186  1.00 88.72           C  
ATOM   2734  CB  ALA B  14       0.206  22.320 -33.321  1.00 88.72           C  
ATOM   2735  HB1 ALA B  14       0.307  21.238 -33.243  1.00 88.72           H  
ATOM   2736  HB2 ALA B  14      -0.745  22.552 -33.803  1.00 88.72           H  
ATOM   2737  HB3 ALA B  14       1.020  22.713 -33.931  1.00 88.72           H  
ATOM   2738  O   ALA B  14       1.550  21.688 -30.346  1.00 88.72           O  
ATOM   2739  N   THR B  15       2.648  23.294 -31.457  1.00 89.31           N  
ATOM   2740  H   THR B  15       2.592  24.025 -32.151  1.00 89.31           H  
ATOM   2741  CA  THR B  15       3.925  23.071 -30.752  1.00 89.31           C  
ATOM   2742  HA  THR B  15       4.105  21.997 -30.717  1.00 89.31           H  
ATOM   2743  C   THR B  15       3.881  23.524 -29.293  1.00 89.31           C  
ATOM   2744  CB  THR B  15       5.130  23.716 -31.459  1.00 89.31           C  
ATOM   2745  HB  THR B  15       5.907  23.911 -30.719  1.00 89.31           H  
ATOM   2746  O   THR B  15       4.457  22.846 -28.443  1.00 89.31           O  
ATOM   2747  CG2 THR B  15       5.728  22.790 -32.512  1.00 89.31           C  
ATOM   2748 HG21 THR B  15       6.075  21.871 -32.040  1.00 89.31           H  
ATOM   2749 HG22 THR B  15       6.575  23.280 -32.992  1.00 89.31           H  
ATOM   2750 HG23 THR B  15       4.979  22.546 -33.266  1.00 89.31           H  
ATOM   2751  OG1 THR B  15       4.811  24.926 -32.104  1.00 89.31           O  
ATOM   2752  HG1 THR B  15       4.187  24.750 -32.811  1.00 89.31           H  
ATOM   2753  N   LEU B  16       3.166  24.611 -28.976  1.00 92.57           N  
ATOM   2754  H   LEU B  16       2.749  25.151 -29.720  1.00 92.57           H  
ATOM   2755  CA  LEU B  16       2.922  25.028 -27.590  1.00 92.57           C  
ATOM   2756  HA  LEU B  16       3.877  25.096 -27.068  1.00 92.57           H  
ATOM   2757  C   LEU B  16       2.092  23.993 -26.820  1.00 92.57           C  
ATOM   2758  CB  LEU B  16       2.228  26.403 -27.571  1.00 92.57           C  
ATOM   2759  HB2 LEU B  16       1.415  26.394 -28.297  1.00 92.57           H  
ATOM   2760  HB3 LEU B  16       1.782  26.558 -26.589  1.00 92.57           H  
ATOM   2761  O   LEU B  16       2.498  23.583 -25.734  1.00 92.57           O  
ATOM   2762  CG  LEU B  16       3.159  27.590 -27.871  1.00 92.57           C  
ATOM   2763  HG  LEU B  16       3.709  27.412 -28.795  1.00 92.57           H  
ATOM   2764  CD1 LEU B  16       2.326  28.862 -28.036  1.00 92.57           C  
ATOM   2765 HD11 LEU B  16       1.774  29.070 -27.120  1.00 92.57           H  
ATOM   2766 HD12 LEU B  16       1.624  28.729 -28.860  1.00 92.57           H  
ATOM   2767 HD13 LEU B  16       2.979  29.704 -28.266  1.00 92.57           H  
ATOM   2768  CD2 LEU B  16       4.167  27.819 -26.743  1.00 92.57           C  
ATOM   2769 HD21 LEU B  16       3.645  27.883 -25.788  1.00 92.57           H  
ATOM   2770 HD22 LEU B  16       4.712  28.746 -26.920  1.00 92.57           H  
ATOM   2771 HD23 LEU B  16       4.883  26.997 -26.719  1.00 92.57           H  
ATOM   2772  N   ASP B  17       0.983  23.530 -27.399  1.00 92.46           N  
ATOM   2773  H   ASP B  17       0.686  23.937 -28.275  1.00 92.46           H  
ATOM   2774  CA  ASP B  17       0.118  22.523 -26.775  1.00 92.46           C  
ATOM   2775  HA  ASP B  17      -0.148  22.861 -25.774  1.00 92.46           H  
ATOM   2776  C   ASP B  17       0.846  21.172 -26.625  1.00 92.46           C  
ATOM   2777  CB  ASP B  17      -1.181  22.363 -27.589  1.00 92.46           C  
ATOM   2778  HB2 ASP B  17      -0.922  22.131 -28.622  1.00 92.46           H  
ATOM   2779  HB3 ASP B  17      -1.730  21.510 -27.189  1.00 92.46           H  
ATOM   2780  O   ASP B  17       0.694  20.499 -25.607  1.00 92.46           O  
ATOM   2781  CG  ASP B  17      -2.133  23.575 -27.563  1.00 92.46           C  
ATOM   2782  OD1 ASP B  17      -2.113  24.391 -26.614  1.00 92.46           O  
ATOM   2783  OD2 ASP B  17      -2.968  23.690 -28.486  1.00 92.46           O  
ATOM   2784  N   LEU B  18       1.690  20.785 -27.594  1.00 91.08           N  
ATOM   2785  H   LEU B  18       1.730  21.339 -28.437  1.00 91.08           H  
ATOM   2786  CA  LEU B  18       2.525  19.579 -27.508  1.00 91.08           C  
ATOM   2787  HA  LEU B  18       1.885  18.727 -27.279  1.00 91.08           H  
ATOM   2788  C   LEU B  18       3.553  19.685 -26.381  1.00 91.08           C  
ATOM   2789  CB  LEU B  18       3.215  19.339 -28.865  1.00 91.08           C  
ATOM   2790  HB2 LEU B  18       3.745  20.249 -29.148  1.00 91.08           H  
ATOM   2791  HB3 LEU B  18       2.448  19.151 -29.615  1.00 91.08           H  
ATOM   2792  O   LEU B  18       3.769  18.720 -25.648  1.00 91.08           O  
ATOM   2793  CG  LEU B  18       4.227  18.174 -28.880  1.00 91.08           C  
ATOM   2794  HG  LEU B  18       5.030  18.372 -28.170  1.00 91.08           H  
ATOM   2795  CD1 LEU B  18       3.583  16.834 -28.535  1.00 91.08           C  
ATOM   2796 HD11 LEU B  18       2.770  16.637 -29.234  1.00 91.08           H  
ATOM   2797 HD12 LEU B  18       4.317  16.032 -28.614  1.00 91.08           H  
ATOM   2798 HD13 LEU B  18       3.189  16.844 -27.518  1.00 91.08           H  
ATOM   2799  CD2 LEU B  18       4.853  18.054 -30.269  1.00 91.08           C  
ATOM   2800 HD21 LEU B  18       5.581  17.242 -30.282  1.00 91.08           H  
ATOM   2801 HD22 LEU B  18       5.357  18.985 -30.529  1.00 91.08           H  
ATOM   2802 HD23 LEU B  18       4.080  17.846 -31.008  1.00 91.08           H  
ATOM   2803  N   ARG B  19       4.191  20.852 -26.232  1.00 92.81           N  
ATOM   2804  H   ARG B  19       3.975  21.602 -26.873  1.00 92.81           H  
ATOM   2805  CA  ARG B  19       5.141  21.094 -25.144  1.00 92.81           C  
ATOM   2806  HA  ARG B  19       5.899  20.310 -25.165  1.00 92.81           H  
ATOM   2807  C   ARG B  19       4.452  20.981 -23.785  1.00 92.81           C  
ATOM   2808  CB  ARG B  19       5.822  22.453 -25.345  1.00 92.81           C  
ATOM   2809  HB2 ARG B  19       5.078  23.245 -25.265  1.00 92.81           H  
ATOM   2810  HB3 ARG B  19       6.255  22.486 -26.345  1.00 92.81           H  
ATOM   2811  O   ARG B  19       4.992  20.304 -22.917  1.00 92.81           O  
ATOM   2812  CG  ARG B  19       6.940  22.681 -24.316  1.00 92.81           C  
ATOM   2813  HG2 ARG B  19       6.535  22.663 -23.304  1.00 92.81           H  
ATOM   2814  HG3 ARG B  19       7.675  21.880 -24.407  1.00 92.81           H  
ATOM   2815  CD  ARG B  19       7.644  24.020 -24.546  1.00 92.81           C  
ATOM   2816  HD2 ARG B  19       8.504  24.073 -23.879  1.00 92.81           H  
ATOM   2817  HD3 ARG B  19       7.998  24.060 -25.577  1.00 92.81           H  
ATOM   2818  NE  ARG B  19       6.749  25.159 -24.268  1.00 92.81           N  
ATOM   2819  HE  ARG B  19       5.901  24.950 -23.761  1.00 92.81           H  
ATOM   2820  NH1 ARG B  19       8.098  26.820 -25.099  1.00 92.81           N  
ATOM   2821 HH11 ARG B  19       8.798  26.125 -25.315  1.00 92.81           H  
ATOM   2822 HH12 ARG B  19       8.309  27.803 -25.189  1.00 92.81           H  
ATOM   2823  NH2 ARG B  19       6.153  27.347 -24.137  1.00 92.81           N  
ATOM   2824 HH21 ARG B  19       5.342  27.085 -23.595  1.00 92.81           H  
ATOM   2825 HH22 ARG B  19       6.374  28.326 -24.245  1.00 92.81           H  
ATOM   2826  CZ  ARG B  19       7.001  26.432 -24.508  1.00 92.81           C  
ATOM   2827  N   ALA B  20       3.269  21.578 -23.636  1.00 94.67           N  
ATOM   2828  H   ALA B  20       2.895  22.115 -24.406  1.00 94.67           H  
ATOM   2829  CA  ALA B  20       2.473  21.486 -22.413  1.00 94.67           C  
ATOM   2830  HA  ALA B  20       3.071  21.835 -21.572  1.00 94.67           H  
ATOM   2831  C   ALA B  20       2.062  20.035 -22.106  1.00 94.67           C  
ATOM   2832  CB  ALA B  20       1.256  22.407 -22.554  1.00 94.67           C  
ATOM   2833  HB1 ALA B  20       0.626  22.084 -23.384  1.00 94.67           H  
ATOM   2834  HB2 ALA B  20       0.672  22.377 -21.634  1.00 94.67           H  
ATOM   2835  HB3 ALA B  20       1.583  23.432 -22.728  1.00 94.67           H  
ATOM   2836  O   ALA B  20       2.258  19.568 -20.990  1.00 94.67           O  
ATOM   2837  N   ALA B  21       1.588  19.283 -23.106  1.00 94.71           N  
ATOM   2838  H   ALA B  21       1.402  19.718 -23.999  1.00 94.71           H  
ATOM   2839  CA  ALA B  21       1.219  17.880 -22.921  1.00 94.71           C  
ATOM   2840  HA  ALA B  21       0.487  17.824 -22.115  1.00 94.71           H  
ATOM   2841  C   ALA B  21       2.420  17.009 -22.503  1.00 94.71           C  
ATOM   2842  CB  ALA B  21       0.561  17.371 -24.211  1.00 94.71           C  
ATOM   2843  HB1 ALA B  21      -0.307  17.986 -24.447  1.00 94.71           H  
ATOM   2844  HB2 ALA B  21       0.234  16.341 -24.067  1.00 94.71           H  
ATOM   2845  HB3 ALA B  21       1.270  17.414 -25.038  1.00 94.71           H  
ATOM   2846  O   ALA B  21       2.326  16.228 -21.565  1.00 94.71           O  
ATOM   2847  N   ARG B  22       3.584  17.174 -23.147  1.00 93.04           N  
ATOM   2848  H   ARG B  22       3.615  17.834 -23.911  1.00 93.04           H  
ATOM   2849  CA  ARG B  22       4.809  16.447 -22.762  1.00 93.04           C  
ATOM   2850  HA  ARG B  22       4.592  15.380 -22.700  1.00 93.04           H  
ATOM   2851  C   ARG B  22       5.318  16.822 -21.374  1.00 93.04           C  
ATOM   2852  CB  ARG B  22       5.918  16.691 -23.786  1.00 93.04           C  
ATOM   2853  HB2 ARG B  22       5.983  17.756 -24.013  1.00 93.04           H  
ATOM   2854  HB3 ARG B  22       6.866  16.372 -23.353  1.00 93.04           H  
ATOM   2855  O   ARG B  22       5.938  15.994 -20.718  1.00 93.04           O  
ATOM   2856  CG  ARG B  22       5.690  15.890 -25.069  1.00 93.04           C  
ATOM   2857  HG2 ARG B  22       4.761  16.199 -25.548  1.00 93.04           H  
ATOM   2858  HG3 ARG B  22       5.628  14.830 -24.821  1.00 93.04           H  
ATOM   2859  CD  ARG B  22       6.867  16.121 -26.019  1.00 93.04           C  
ATOM   2860  HD2 ARG B  22       7.794  15.903 -25.489  1.00 93.04           H  
ATOM   2861  HD3 ARG B  22       6.865  17.167 -26.326  1.00 93.04           H  
ATOM   2862  NE  ARG B  22       6.778  15.252 -27.203  1.00 93.04           N  
ATOM   2863  HE  ARG B  22       6.042  14.560 -27.201  1.00 93.04           H  
ATOM   2864  NH1 ARG B  22       8.603  16.075 -28.327  1.00 93.04           N  
ATOM   2865 HH11 ARG B  22       8.811  16.667 -27.535  1.00 93.04           H  
ATOM   2866 HH12 ARG B  22       9.239  16.012 -29.109  1.00 93.04           H  
ATOM   2867  NH2 ARG B  22       7.381  14.447 -29.243  1.00 93.04           N  
ATOM   2868 HH21 ARG B  22       7.970  14.462 -30.063  1.00 93.04           H  
ATOM   2869 HH22 ARG B  22       6.622  13.781 -29.209  1.00 93.04           H  
ATOM   2870  CZ  ARG B  22       7.586  15.261 -28.248  1.00 93.04           C  
ATOM   2871  N   GLN B  23       5.108  18.065 -20.955  1.00 93.96           N  
ATOM   2872  H   GLN B  23       4.608  18.710 -21.550  1.00 93.96           H  
ATOM   2873  CA  GLN B  23       5.440  18.488 -19.604  1.00 93.96           C  
ATOM   2874  HA  GLN B  23       6.449  18.149 -19.368  1.00 93.96           H  
ATOM   2875  C   GLN B  23       4.517  17.818 -18.581  1.00 93.96           C  
ATOM   2876  CB  GLN B  23       5.430  20.017 -19.543  1.00 93.96           C  
ATOM   2877  HB2 GLN B  23       6.153  20.400 -20.262  1.00 93.96           H  
ATOM   2878  HB3 GLN B  23       4.441  20.400 -19.794  1.00 93.96           H  
ATOM   2879  O   GLN B  23       5.031  17.227 -17.639  1.00 93.96           O  
ATOM   2880  CG  GLN B  23       5.809  20.491 -18.140  1.00 93.96           C  
ATOM   2881  HG2 GLN B  23       6.737  20.018 -17.819  1.00 93.96           H  
ATOM   2882  HG3 GLN B  23       5.018  20.188 -17.454  1.00 93.96           H  
ATOM   2883  CD  GLN B  23       5.978  21.996 -18.032  1.00 93.96           C  
ATOM   2884  NE2 GLN B  23       5.976  22.490 -16.818  1.00 93.96           N  
ATOM   2885 HE21 GLN B  23       6.030  23.489 -16.685  1.00 93.96           H  
ATOM   2886 HE22 GLN B  23       5.667  21.889 -16.067  1.00 93.96           H  
ATOM   2887  OE1 GLN B  23       6.137  22.713 -19.017  1.00 93.96           O  
ATOM   2888  N   ARG B  24       3.201  17.794 -18.830  1.00 94.30           N  
ATOM   2889  H   ARG B  24       2.844  18.335 -19.605  1.00 94.30           H  
ATOM   2890  CA  ARG B  24       2.238  17.109 -17.958  1.00 94.30           C  
ATOM   2891  HA  ARG B  24       2.326  17.548 -16.965  1.00 94.30           H  
ATOM   2892  C   ARG B  24       2.549  15.619 -17.786  1.00 94.30           C  
ATOM   2893  CB  ARG B  24       0.808  17.336 -18.486  1.00 94.30           C  
ATOM   2894  HB2 ARG B  24       0.732  16.936 -19.497  1.00 94.30           H  
ATOM   2895  HB3 ARG B  24       0.621  18.409 -18.533  1.00 94.30           H  
ATOM   2896  O   ARG B  24       2.470  15.120 -16.676  1.00 94.30           O  
ATOM   2897  CG  ARG B  24      -0.294  16.687 -17.626  1.00 94.30           C  
ATOM   2898  HG2 ARG B  24      -1.265  16.936 -18.055  1.00 94.30           H  
ATOM   2899  HG3 ARG B  24      -0.188  15.602 -17.644  1.00 94.30           H  
ATOM   2900  CD  ARG B  24      -0.256  17.173 -16.173  1.00 94.30           C  
ATOM   2901  HD2 ARG B  24       0.699  16.892 -15.731  1.00 94.30           H  
ATOM   2902  HD3 ARG B  24      -0.338  18.260 -16.152  1.00 94.30           H  
ATOM   2903  NE  ARG B  24      -1.331  16.586 -15.355  1.00 94.30           N  
ATOM   2904  HE  ARG B  24      -2.022  15.977 -15.772  1.00 94.30           H  
ATOM   2905  NH1 ARG B  24      -0.494  17.237 -13.310  1.00 94.30           N  
ATOM   2906 HH11 ARG B  24       0.314  17.648 -13.755  1.00 94.30           H  
ATOM   2907 HH12 ARG B  24      -0.505  17.098 -12.310  1.00 94.30           H  
ATOM   2908  NH2 ARG B  24      -2.365  16.012 -13.440  1.00 94.30           N  
ATOM   2909 HH21 ARG B  24      -2.947  15.422 -14.017  1.00 94.30           H  
ATOM   2910 HH22 ARG B  24      -2.386  15.871 -12.440  1.00 94.30           H  
ATOM   2911  CZ  ARG B  24      -1.390  16.622 -14.038  1.00 94.30           C  
ATOM   2912  N   ILE B  25       2.957  14.924 -18.853  1.00 94.86           N  
ATOM   2913  H   ILE B  25       2.929  15.380 -19.753  1.00 94.86           H  
ATOM   2914  CA  ILE B  25       3.378  13.511 -18.765  1.00 94.86           C  
ATOM   2915  HA  ILE B  25       2.561  12.923 -18.348  1.00 94.86           H  
ATOM   2916  C   ILE B  25       4.562  13.349 -17.802  1.00 94.86           C  
ATOM   2917  CB  ILE B  25       3.714  12.948 -20.165  1.00 94.86           C  
ATOM   2918  HB  ILE B  25       4.435  13.614 -20.639  1.00 94.86           H  
ATOM   2919  O   ILE B  25       4.514  12.507 -16.914  1.00 94.86           O  
ATOM   2920  CG1 ILE B  25       2.443  12.886 -21.035  1.00 94.86           C  
ATOM   2921 HG12 ILE B  25       1.786  12.097 -20.669  1.00 94.86           H  
ATOM   2922 HG13 ILE B  25       1.900  13.828 -20.954  1.00 94.86           H  
ATOM   2923  CG2 ILE B  25       4.339  11.545 -20.079  1.00 94.86           C  
ATOM   2924 HG21 ILE B  25       5.287  11.566 -19.542  1.00 94.86           H  
ATOM   2925 HG22 ILE B  25       3.676  10.864 -19.545  1.00 94.86           H  
ATOM   2926 HG23 ILE B  25       4.547  11.130 -21.066  1.00 94.86           H  
ATOM   2927  CD1 ILE B  25       2.732  12.655 -22.522  1.00 94.86           C  
ATOM   2928 HD11 ILE B  25       3.108  11.646 -22.691  1.00 94.86           H  
ATOM   2929 HD12 ILE B  25       3.458  13.384 -22.882  1.00 94.86           H  
ATOM   2930 HD13 ILE B  25       1.804  12.779 -23.081  1.00 94.86           H  
ATOM   2931  N   ARG B  26       5.599  14.190 -17.924  1.00 93.61           N  
ATOM   2932  H   ARG B  26       5.556  14.915 -18.627  1.00 93.61           H  
ATOM   2933  CA  ARG B  26       6.761  14.124 -17.021  1.00 93.61           C  
ATOM   2934  HA  ARG B  26       7.150  13.106 -17.022  1.00 93.61           H  
ATOM   2935  C   ARG B  26       6.398  14.403 -15.566  1.00 93.61           C  
ATOM   2936  CB  ARG B  26       7.860  15.094 -17.455  1.00 93.61           C  
ATOM   2937  HB2 ARG B  26       7.424  16.071 -17.665  1.00 93.61           H  
ATOM   2938  HB3 ARG B  26       8.561  15.204 -16.628  1.00 93.61           H  
ATOM   2939  O   ARG B  26       6.983  13.773 -14.696  1.00 93.61           O  
ATOM   2940  CG  ARG B  26       8.639  14.575 -18.667  1.00 93.61           C  
ATOM   2941  HG2 ARG B  26       7.990  14.533 -19.542  1.00 93.61           H  
ATOM   2942  HG3 ARG B  26       9.005  13.572 -18.452  1.00 93.61           H  
ATOM   2943  CD  ARG B  26       9.840  15.487 -18.939  1.00 93.61           C  
ATOM   2944  HD2 ARG B  26      10.466  15.031 -19.705  1.00 93.61           H  
ATOM   2945  HD3 ARG B  26      10.439  15.545 -18.031  1.00 93.61           H  
ATOM   2946  NE  ARG B  26       9.411  16.847 -19.327  1.00 93.61           N  
ATOM   2947  HE  ARG B  26       9.147  17.445 -18.557  1.00 93.61           H  
ATOM   2948  NH1 ARG B  26       9.571  16.585 -21.594  1.00 93.61           N  
ATOM   2949 HH11 ARG B  26       9.849  15.632 -21.406  1.00 93.61           H  
ATOM   2950 HH12 ARG B  26       9.539  16.960 -22.531  1.00 93.61           H  
ATOM   2951  NH2 ARG B  26       8.856  18.533 -20.747  1.00 93.61           N  
ATOM   2952 HH21 ARG B  26       8.638  19.095 -19.937  1.00 93.61           H  
ATOM   2953 HH22 ARG B  26       8.704  18.893 -21.678  1.00 93.61           H  
ATOM   2954  CZ  ARG B  26       9.278  17.313 -20.552  1.00 93.61           C  
ATOM   2955  N   GLU B  27       5.465  15.319 -15.316  1.00 93.56           N  
ATOM   2956  H   GLU B  27       5.058  15.819 -16.093  1.00 93.56           H  
ATOM   2957  CA  GLU B  27       4.951  15.604 -13.968  1.00 93.56           C  
ATOM   2958  HA  GLU B  27       5.782  15.797 -13.290  1.00 93.56           H  
ATOM   2959  C   GLU B  27       4.173  14.402 -13.393  1.00 93.56           C  
ATOM   2960  CB  GLU B  27       4.060  16.862 -14.014  1.00 93.56           C  
ATOM   2961  HB2 GLU B  27       3.547  16.968 -13.058  1.00 93.56           H  
ATOM   2962  HB3 GLU B  27       3.306  16.721 -14.788  1.00 93.56           H  
ATOM   2963  O   GLU B  27       4.309  14.073 -12.224  1.00 93.56           O  
ATOM   2964  CG  GLU B  27       4.842  18.164 -14.292  1.00 93.56           C  
ATOM   2965  HG2 GLU B  27       5.434  18.408 -13.410  1.00 93.56           H  
ATOM   2966  HG3 GLU B  27       5.536  17.998 -15.116  1.00 93.56           H  
ATOM   2967  CD  GLU B  27       3.947  19.368 -14.652  1.00 93.56           C  
ATOM   2968  OE1 GLU B  27       4.520  20.417 -15.053  1.00 93.56           O  
ATOM   2969  OE2 GLU B  27       2.699  19.241 -14.593  1.00 93.56           O  
ATOM   2970  N   LEU B  28       3.403  13.682 -14.209  1.00 94.18           N  
ATOM   2971  H   LEU B  28       3.294  13.974 -15.169  1.00 94.18           H  
ATOM   2972  CA  LEU B  28       2.664  12.500 -13.743  1.00 94.18           C  
ATOM   2973  HA  LEU B  28       2.169  12.736 -12.801  1.00 94.18           H  
ATOM   2974  C   LEU B  28       3.569  11.288 -13.459  1.00 94.18           C  
ATOM   2975  CB  LEU B  28       1.606  12.147 -14.796  1.00 94.18           C  
ATOM   2976  HB2 LEU B  28       2.091  12.113 -15.772  1.00 94.18           H  
ATOM   2977  HB3 LEU B  28       1.217  11.150 -14.589  1.00 94.18           H  
ATOM   2978  O   LEU B  28       3.296  10.519 -12.538  1.00 94.18           O  
ATOM   2979  CG  LEU B  28       0.426  13.132 -14.839  1.00 94.18           C  
ATOM   2980  HG  LEU B  28       0.788  14.161 -14.846  1.00 94.18           H  
ATOM   2981  CD1 LEU B  28      -0.359  12.899 -16.130  1.00 94.18           C  
ATOM   2982 HD11 LEU B  28      -1.187  13.606 -16.184  1.00 94.18           H  
ATOM   2983 HD12 LEU B  28      -0.757  11.884 -16.133  1.00 94.18           H  
ATOM   2984 HD13 LEU B  28       0.295  13.040 -16.991  1.00 94.18           H  
ATOM   2985  CD2 LEU B  28      -0.502  12.945 -13.640  1.00 94.18           C  
ATOM   2986 HD21 LEU B  28      -1.409  13.537 -13.768  1.00 94.18           H  
ATOM   2987 HD22 LEU B  28      -0.796  11.900 -13.547  1.00 94.18           H  
ATOM   2988 HD23 LEU B  28      -0.004  13.254 -12.721  1.00 94.18           H  
ATOM   2989  N   GLU B  29       4.632  11.112 -14.247  1.00 92.30           N  
ATOM   2990  H   GLU B  29       4.725  11.725 -15.044  1.00 92.30           H  
ATOM   2991  CA  GLU B  29       5.495   9.921 -14.186  1.00 92.30           C  
ATOM   2992  HA  GLU B  29       4.943   9.083 -13.760  1.00 92.30           H  
ATOM   2993  C   GLU B  29       6.741  10.123 -13.304  1.00 92.30           C  
ATOM   2994  CB  GLU B  29       5.916   9.529 -15.619  1.00 92.30           C  
ATOM   2995  HB2 GLU B  29       6.389  10.390 -16.091  1.00 92.30           H  
ATOM   2996  HB3 GLU B  29       6.652   8.727 -15.562  1.00 92.30           H  
ATOM   2997  O   GLU B  29       7.203   9.195 -12.647  1.00 92.30           O  
ATOM   2998  CG  GLU B  29       4.740   9.041 -16.493  1.00 92.30           C  
ATOM   2999  HG2 GLU B  29       3.973   9.815 -16.520  1.00 92.30           H  
ATOM   3000  HG3 GLU B  29       4.304   8.160 -16.023  1.00 92.30           H  
ATOM   3001  CD  GLU B  29       5.128   8.698 -17.949  1.00 92.30           C  
ATOM   3002  OE1 GLU B  29       4.379   7.928 -18.611  1.00 92.30           O  
ATOM   3003  OE2 GLU B  29       6.116   9.259 -18.476  1.00 92.30           O  
ATOM   3004  N   SER B  30       7.316  11.328 -13.297  1.00 90.37           N  
ATOM   3005  H   SER B  30       6.842  12.076 -13.782  1.00 90.37           H  
ATOM   3006  CA  SER B  30       8.708  11.549 -12.866  1.00 90.37           C  
ATOM   3007  HA  SER B  30       8.958  10.804 -12.111  1.00 90.37           H  
ATOM   3008  C   SER B  30       8.953  12.910 -12.201  1.00 90.37           C  
ATOM   3009  CB  SER B  30       9.653  11.320 -14.058  1.00 90.37           C  
ATOM   3010  HB2 SER B  30      10.688  11.463 -13.749  1.00 90.37           H  
ATOM   3011  HB3 SER B  30       9.541  10.291 -14.402  1.00 90.37           H  
ATOM   3012  O   SER B  30      10.089  13.388 -12.183  1.00 90.37           O  
ATOM   3013  OG  SER B  30       9.336  12.203 -15.128  1.00 90.37           O  
ATOM   3014  HG  SER B  30       8.512  12.633 -14.887  1.00 90.37           H  
ATOM   3015  N   ASP B  31       7.914  13.562 -11.659  1.00 94.01           N  
ATOM   3016  H   ASP B  31       6.985  13.171 -11.722  1.00 94.01           H  
ATOM   3017  CA  ASP B  31       8.112  14.829 -10.939  1.00 94.01           C  
ATOM   3018  HA  ASP B  31       8.554  15.520 -11.657  1.00 94.01           H  
ATOM   3019  C   ASP B  31       9.055  14.605  -9.743  1.00 94.01           C  
ATOM   3020  CB  ASP B  31       6.791  15.452 -10.455  1.00 94.01           C  
ATOM   3021  HB2 ASP B  31       6.569  15.129  -9.438  1.00 94.01           H  
ATOM   3022  HB3 ASP B  31       5.989  15.087 -11.097  1.00 94.01           H  
ATOM   3023  O   ASP B  31       8.830  13.658  -8.967  1.00 94.01           O  
ATOM   3024  CG  ASP B  31       6.739  16.983 -10.530  1.00 94.01           C  
ATOM   3025  OD1 ASP B  31       7.789  17.630 -10.717  1.00 94.01           O  
ATOM   3026  OD2 ASP B  31       5.617  17.534 -10.436  1.00 94.01           O  
ATOM   3027  N   PRO B  32      10.109  15.426  -9.576  1.00 97.08           N  
ATOM   3028  CA  PRO B  32      10.970  15.356  -8.407  1.00 97.08           C  
ATOM   3029  HA  PRO B  32      11.325  14.332  -8.291  1.00 97.08           H  
ATOM   3030  C   PRO B  32      10.208  15.786  -7.152  1.00 97.08           C  
ATOM   3031  CB  PRO B  32      12.162  16.275  -8.699  1.00 97.08           C  
ATOM   3032  HB2 PRO B  32      12.052  17.223  -8.173  1.00 97.08           H  
ATOM   3033  HB3 PRO B  32      13.099  15.790  -8.427  1.00 97.08           H  
ATOM   3034  O   PRO B  32       9.545  16.828  -7.133  1.00 97.08           O  
ATOM   3035  CG  PRO B  32      12.108  16.520 -10.203  1.00 97.08           C  
ATOM   3036  HG2 PRO B  32      12.648  15.728 -10.721  1.00 97.08           H  
ATOM   3037  HG3 PRO B  32      12.506  17.499 -10.471  1.00 97.08           H  
ATOM   3038  CD  PRO B  32      10.625  16.408 -10.516  1.00 97.08           C  
ATOM   3039  HD2 PRO B  32      10.499  16.100 -11.554  1.00 97.08           H  
ATOM   3040  HD3 PRO B  32      10.150  17.372 -10.336  1.00 97.08           H  
ATOM   3041  N   ILE B  33      10.342  15.012  -6.079  1.00 98.74           N  
ATOM   3042  H   ILE B  33      10.929  14.192  -6.141  1.00 98.74           H  
ATOM   3043  CA  ILE B  33       9.686  15.288  -4.797  1.00 98.74           C  
ATOM   3044  HA  ILE B  33       8.921  16.054  -4.931  1.00 98.74           H  
ATOM   3045  C   ILE B  33      10.725  15.852  -3.826  1.00 98.74           C  
ATOM   3046  CB  ILE B  33       8.973  14.017  -4.288  1.00 98.74           C  
ATOM   3047  HB  ILE B  33       9.727  13.241  -4.154  1.00 98.74           H  
ATOM   3048  O   ILE B  33      11.764  15.242  -3.601  1.00 98.74           O  
ATOM   3049  CG1 ILE B  33       7.938  13.455  -5.292  1.00 98.74           C  
ATOM   3050 HG12 ILE B  33       8.462  13.078  -6.171  1.00 98.74           H  
ATOM   3051 HG13 ILE B  33       7.440  12.602  -4.832  1.00 98.74           H  
ATOM   3052  CG2 ILE B  33       8.312  14.237  -2.920  1.00 98.74           C  
ATOM   3053 HG21 ILE B  33       7.540  15.005  -2.981  1.00 98.74           H  
ATOM   3054 HG22 ILE B  33       9.052  14.546  -2.181  1.00 98.74           H  
ATOM   3055 HG23 ILE B  33       7.856  13.308  -2.577  1.00 98.74           H  
ATOM   3056  CD1 ILE B  33       6.856  14.437  -5.764  1.00 98.74           C  
ATOM   3057 HD11 ILE B  33       7.301  15.239  -6.352  1.00 98.74           H  
ATOM   3058 HD12 ILE B  33       6.320  14.859  -4.913  1.00 98.74           H  
ATOM   3059 HD13 ILE B  33       6.142  13.907  -6.393  1.00 98.74           H  
ATOM   3060  N   ALA B  34      10.478  17.031  -3.269  1.00 98.71           N  
ATOM   3061  H   ALA B  34       9.551  17.415  -3.383  1.00 98.71           H  
ATOM   3062  CA  ALA B  34      11.325  17.651  -2.261  1.00 98.71           C  
ATOM   3063  HA  ALA B  34      12.371  17.460  -2.499  1.00 98.71           H  
ATOM   3064  C   ALA B  34      11.032  17.072  -0.871  1.00 98.71           C  
ATOM   3065  CB  ALA B  34      11.097  19.166  -2.289  1.00 98.71           C  
ATOM   3066  HB1 ALA B  34      11.636  19.632  -1.464  1.00 98.71           H  
ATOM   3067  HB2 ALA B  34      10.035  19.385  -2.175  1.00 98.71           H  
ATOM   3068  HB3 ALA B  34      11.459  19.577  -3.232  1.00 98.71           H  
ATOM   3069  O   ALA B  34       9.874  16.963  -0.472  1.00 98.71           O  
ATOM   3070  N   ILE B  35      12.092  16.771  -0.121  1.00 98.84           N  
ATOM   3071  H   ILE B  35      13.009  16.874  -0.531  1.00 98.84           H  
ATOM   3072  CA  ILE B  35      12.031  16.574   1.329  1.00 98.84           C  
ATOM   3073  HA  ILE B  35      11.044  16.206   1.611  1.00 98.84           H  
ATOM   3074  C   ILE B  35      12.248  17.946   1.967  1.00 98.84           C  
ATOM   3075  CB  ILE B  35      13.090  15.547   1.800  1.00 98.84           C  
ATOM   3076  HB  ILE B  35      14.080  15.923   1.541  1.00 98.84           H  
ATOM   3077  O   ILE B  35      13.330  18.517   1.816  1.00 98.84           O  
ATOM   3078  CG1 ILE B  35      12.895  14.181   1.102  1.00 98.84           C  
ATOM   3079 HG12 ILE B  35      11.941  13.756   1.414  1.00 98.84           H  
ATOM   3080 HG13 ILE B  35      12.866  14.321   0.021  1.00 98.84           H  
ATOM   3081  CG2 ILE B  35      13.009  15.397   3.332  1.00 98.84           C  
ATOM   3082 HG21 ILE B  35      12.015  15.058   3.623  1.00 98.84           H  
ATOM   3083 HG22 ILE B  35      13.751  14.683   3.689  1.00 98.84           H  
ATOM   3084 HG23 ILE B  35      13.211  16.349   3.823  1.00 98.84           H  
ATOM   3085  CD1 ILE B  35      13.991  13.147   1.389  1.00 98.84           C  
ATOM   3086 HD11 ILE B  35      13.814  12.261   0.779  1.00 98.84           H  
ATOM   3087 HD12 ILE B  35      14.967  13.560   1.136  1.00 98.84           H  
ATOM   3088 HD13 ILE B  35      13.976  12.849   2.437  1.00 98.84           H  
ATOM   3089  N   VAL B  36      11.242  18.485   2.655  1.00 98.42           N  
ATOM   3090  H   VAL B  36      10.373  17.974   2.707  1.00 98.42           H  
ATOM   3091  CA  VAL B  36      11.299  19.842   3.245  1.00 98.42           C  
ATOM   3092  HA  VAL B  36      12.177  20.365   2.864  1.00 98.42           H  
ATOM   3093  C   VAL B  36      11.463  19.836   4.764  1.00 98.42           C  
ATOM   3094  CB  VAL B  36      10.085  20.693   2.835  1.00 98.42           C  
ATOM   3095  HB  VAL B  36      10.171  21.665   3.322  1.00 98.42           H  
ATOM   3096  O   VAL B  36      12.010  20.773   5.334  1.00 98.42           O  
ATOM   3097  CG1 VAL B  36      10.062  20.931   1.319  1.00 98.42           C  
ATOM   3098 HG11 VAL B  36      10.989  21.413   1.011  1.00 98.42           H  
ATOM   3099 HG12 VAL B  36       9.226  21.587   1.076  1.00 98.42           H  
ATOM   3100 HG13 VAL B  36       9.938  19.989   0.785  1.00 98.42           H  
ATOM   3101  CG2 VAL B  36       8.763  20.057   3.272  1.00 98.42           C  
ATOM   3102 HG21 VAL B  36       7.955  20.769   3.106  1.00 98.42           H  
ATOM   3103 HG22 VAL B  36       8.776  19.844   4.341  1.00 98.42           H  
ATOM   3104 HG23 VAL B  36       8.556  19.150   2.705  1.00 98.42           H  
ATOM   3105  N   GLY B  37      11.057  18.754   5.426  1.00 98.66           N  
ATOM   3106  H   GLY B  37      10.635  18.004   4.898  1.00 98.66           H  
ATOM   3107  CA  GLY B  37      11.184  18.576   6.871  1.00 98.66           C  
ATOM   3108  HA2 GLY B  37      10.288  18.934   7.377  1.00 98.66           H  
ATOM   3109  HA3 GLY B  37      12.038  19.141   7.244  1.00 98.66           H  
ATOM   3110  C   GLY B  37      11.362  17.111   7.226  1.00 98.66           C  
ATOM   3111  O   GLY B  37      10.991  16.227   6.455  1.00 98.66           O  
ATOM   3112  N   MET B  38      11.967  16.848   8.381  1.00 98.83           N  
ATOM   3113  H   MET B  38      12.210  17.614   8.992  1.00 98.83           H  
ATOM   3114  CA  MET B  38      12.231  15.492   8.864  1.00 98.83           C  
ATOM   3115  HA  MET B  38      11.455  14.827   8.485  1.00 98.83           H  
ATOM   3116  C   MET B  38      12.209  15.464  10.390  1.00 98.83           C  
ATOM   3117  CB  MET B  38      13.604  14.981   8.393  1.00 98.83           C  
ATOM   3118  HB2 MET B  38      14.377  15.492   8.967  1.00 98.83           H  
ATOM   3119  HB3 MET B  38      13.665  13.915   8.616  1.00 98.83           H  
ATOM   3120  O   MET B  38      12.660  16.416  11.024  1.00 98.83           O  
ATOM   3121  CG  MET B  38      13.905  15.193   6.906  1.00 98.83           C  
ATOM   3122  HG2 MET B  38      13.079  14.788   6.321  1.00 98.83           H  
ATOM   3123  HG3 MET B  38      13.967  16.263   6.707  1.00 98.83           H  
ATOM   3124  SD  MET B  38      15.433  14.419   6.316  1.00 98.83           S  
ATOM   3125  CE  MET B  38      16.691  15.311   7.274  1.00 98.83           C  
ATOM   3126  HE1 MET B  38      16.655  16.375   7.038  1.00 98.83           H  
ATOM   3127  HE2 MET B  38      17.678  14.922   7.025  1.00 98.83           H  
ATOM   3128  HE3 MET B  38      16.520  15.168   8.341  1.00 98.83           H  
ATOM   3129  N   ALA B  39      11.773  14.363  10.985  1.00 98.89           N  
ATOM   3130  H   ALA B  39      11.391  13.625  10.410  1.00 98.89           H  
ATOM   3131  CA  ALA B  39      11.904  14.094  12.413  1.00 98.89           C  
ATOM   3132  HA  ALA B  39      12.732  14.674  12.822  1.00 98.89           H  
ATOM   3133  C   ALA B  39      12.199  12.616  12.645  1.00 98.89           C  
ATOM   3134  CB  ALA B  39      10.616  14.492  13.130  1.00 98.89           C  
ATOM   3135  HB1 ALA B  39       9.801  13.866  12.767  1.00 98.89           H  
ATOM   3136  HB2 ALA B  39      10.382  15.539  12.935  1.00 98.89           H  
ATOM   3137  HB3 ALA B  39      10.716  14.339  14.205  1.00 98.89           H  
ATOM   3138  O   ALA B  39      11.791  11.766  11.853  1.00 98.89           O  
ATOM   3139  N   CYS B  40      12.888  12.303  13.737  1.00 98.87           N  
ATOM   3140  H   CYS B  40      13.175  13.022  14.386  1.00 98.87           H  
ATOM   3141  CA  CYS B  40      13.110  10.925  14.143  1.00 98.87           C  
ATOM   3142  HA  CYS B  40      12.197  10.367  13.940  1.00 98.87           H  
ATOM   3143  C   CYS B  40      13.388  10.815  15.639  1.00 98.87           C  
ATOM   3144  CB  CYS B  40      14.263  10.309  13.329  1.00 98.87           C  
ATOM   3145  HB2 CYS B  40      13.983  10.283  12.276  1.00 98.87           H  
ATOM   3146  HB3 CYS B  40      14.419   9.281  13.656  1.00 98.87           H  
ATOM   3147  O   CYS B  40      13.994  11.715  16.222  1.00 98.87           O  
ATOM   3148  SG  CYS B  40      15.808  11.251  13.524  1.00 98.87           S  
ATOM   3149  HG  CYS B  40      15.791  11.306  14.858  1.00 98.87           H  
ATOM   3150  N   ARG B  41      13.030   9.667  16.216  1.00 98.78           N  
ATOM   3151  H   ARG B  41      12.551   8.989  15.640  1.00 98.78           H  
ATOM   3152  CA  ARG B  41      13.622   9.170  17.461  1.00 98.78           C  
ATOM   3153  HA  ARG B  41      14.449   9.826  17.734  1.00 98.78           H  
ATOM   3154  C   ARG B  41      14.193   7.791  17.212  1.00 98.78           C  
ATOM   3155  CB  ARG B  41      12.644   9.156  18.639  1.00 98.78           C  
ATOM   3156  HB2 ARG B  41      13.155   8.731  19.502  1.00 98.78           H  
ATOM   3157  HB3 ARG B  41      11.779   8.532  18.412  1.00 98.78           H  
ATOM   3158  O   ARG B  41      13.497   6.930  16.674  1.00 98.78           O  
ATOM   3159  CG  ARG B  41      12.190  10.571  18.991  1.00 98.78           C  
ATOM   3160  HG2 ARG B  41      13.061  11.215  19.119  1.00 98.78           H  
ATOM   3161  HG3 ARG B  41      11.575  10.967  18.183  1.00 98.78           H  
ATOM   3162  CD  ARG B  41      11.381  10.569  20.282  1.00 98.78           C  
ATOM   3163  HD2 ARG B  41      10.547   9.877  20.164  1.00 98.78           H  
ATOM   3164  HD3 ARG B  41      12.008  10.228  21.107  1.00 98.78           H  
ATOM   3165  NE  ARG B  41      10.893  11.930  20.557  1.00 98.78           N  
ATOM   3166  HE  ARG B  41      11.477  12.703  20.272  1.00 98.78           H  
ATOM   3167  NH1 ARG B  41       8.877  11.350  21.455  1.00 98.78           N  
ATOM   3168 HH11 ARG B  41       9.144  10.381  21.553  1.00 98.78           H  
ATOM   3169 HH12 ARG B  41       7.991  11.688  21.804  1.00 98.78           H  
ATOM   3170  NH2 ARG B  41       9.306  13.480  21.088  1.00 98.78           N  
ATOM   3171 HH21 ARG B  41       9.719  14.209  20.523  1.00 98.78           H  
ATOM   3172 HH22 ARG B  41       8.366  13.597  21.439  1.00 98.78           H  
ATOM   3173  CZ  ARG B  41       9.710  12.248  21.034  1.00 98.78           C  
ATOM   3174  N   LEU B  42      15.462   7.609  17.550  1.00 98.87           N  
ATOM   3175  H   LEU B  42      15.915   8.333  18.089  1.00 98.87           H  
ATOM   3176  CA  LEU B  42      16.221   6.388  17.286  1.00 98.87           C  
ATOM   3177  HA  LEU B  42      15.514   5.574  17.124  1.00 98.87           H  
ATOM   3178  C   LEU B  42      17.067   6.018  18.524  1.00 98.87           C  
ATOM   3179  CB  LEU B  42      17.070   6.568  16.002  1.00 98.87           C  
ATOM   3180  HB2 LEU B  42      17.684   5.681  15.843  1.00 98.87           H  
ATOM   3181  HB3 LEU B  42      17.757   7.400  16.156  1.00 98.87           H  
ATOM   3182  O   LEU B  42      17.272   6.860  19.406  1.00 98.87           O  
ATOM   3183  CG  LEU B  42      16.270   6.840  14.712  1.00 98.87           C  
ATOM   3184  HG  LEU B  42      15.561   7.650  14.881  1.00 98.87           H  
ATOM   3185  CD1 LEU B  42      17.204   7.291  13.591  1.00 98.87           C  
ATOM   3186 HD11 LEU B  42      17.675   8.230  13.881  1.00 98.87           H  
ATOM   3187 HD12 LEU B  42      16.630   7.463  12.680  1.00 98.87           H  
ATOM   3188 HD13 LEU B  42      17.969   6.538  13.405  1.00 98.87           H  
ATOM   3189  CD2 LEU B  42      15.506   5.612  14.222  1.00 98.87           C  
ATOM   3190 HD21 LEU B  42      14.875   5.889  13.377  1.00 98.87           H  
ATOM   3191 HD22 LEU B  42      14.866   5.235  15.019  1.00 98.87           H  
ATOM   3192 HD23 LEU B  42      16.204   4.832  13.918  1.00 98.87           H  
ATOM   3193  N   PRO B  43      17.557   4.770  18.619  1.00 98.52           N  
ATOM   3194  CA  PRO B  43      18.362   4.308  19.746  1.00 98.52           C  
ATOM   3195  HA  PRO B  43      17.738   4.335  20.640  1.00 98.52           H  
ATOM   3196  C   PRO B  43      19.620   5.152  19.990  1.00 98.52           C  
ATOM   3197  CB  PRO B  43      18.708   2.849  19.434  1.00 98.52           C  
ATOM   3198  HB2 PRO B  43      19.642   2.795  18.874  1.00 98.52           H  
ATOM   3199  HB3 PRO B  43      18.772   2.248  20.341  1.00 98.52           H  
ATOM   3200  O   PRO B  43      20.114   5.854  19.108  1.00 98.52           O  
ATOM   3201  CG  PRO B  43      17.554   2.407  18.537  1.00 98.52           C  
ATOM   3202  HG2 PRO B  43      17.829   1.570  17.894  1.00 98.52           H  
ATOM   3203  HG3 PRO B  43      16.681   2.164  19.143  1.00 98.52           H  
ATOM   3204  CD  PRO B  43      17.269   3.662  17.725  1.00 98.52           C  
ATOM   3205  HD2 PRO B  43      16.229   3.661  17.399  1.00 98.52           H  
ATOM   3206  HD3 PRO B  43      17.934   3.706  16.863  1.00 98.52           H  
ATOM   3207  N   GLY B  44      20.161   5.076  21.207  1.00 97.67           N  
ATOM   3208  H   GLY B  44      19.765   4.409  21.855  1.00 97.67           H  
ATOM   3209  CA  GLY B  44      21.355   5.827  21.613  1.00 97.67           C  
ATOM   3210  HA2 GLY B  44      22.126   5.726  20.849  1.00 97.67           H  
ATOM   3211  HA3 GLY B  44      21.737   5.382  22.532  1.00 97.67           H  
ATOM   3212  C   GLY B  44      21.127   7.322  21.877  1.00 97.67           C  
ATOM   3213  O   GLY B  44      22.080   8.106  21.806  1.00 97.67           O  
ATOM   3214  N   GLY B  45      19.889   7.705  22.210  1.00 96.78           N  
ATOM   3215  H   GLY B  45      19.160   7.006  22.201  1.00 96.78           H  
ATOM   3216  CA  GLY B  45      19.515   9.070  22.595  1.00 96.78           C  
ATOM   3217  HA2 GLY B  45      20.280   9.494  23.246  1.00 96.78           H  
ATOM   3218  HA3 GLY B  45      18.577   9.033  23.151  1.00 96.78           H  
ATOM   3219  C   GLY B  45      19.312  10.018  21.413  1.00 96.78           C  
ATOM   3220  O   GLY B  45      19.468  11.228  21.562  1.00 96.78           O  
ATOM   3221  N   VAL B  46      19.014   9.485  20.227  1.00 98.45           N  
ATOM   3222  H   VAL B  46      18.842   8.492  20.165  1.00 98.45           H  
ATOM   3223  CA  VAL B  46      18.737  10.293  19.038  1.00 98.45           C  
ATOM   3224  HA  VAL B  46      19.411  11.149  19.019  1.00 98.45           H  
ATOM   3225  C   VAL B  46      17.303  10.809  19.113  1.00 98.45           C  
ATOM   3226  CB  VAL B  46      18.980   9.467  17.766  1.00 98.45           C  
ATOM   3227  HB  VAL B  46      18.446   8.522  17.860  1.00 98.45           H  
ATOM   3228  O   VAL B  46      16.363  10.031  18.979  1.00 98.45           O  
ATOM   3229  CG1 VAL B  46      18.486  10.174  16.500  1.00 98.45           C  
ATOM   3230 HG11 VAL B  46      18.939  11.162  16.420  1.00 98.45           H  
ATOM   3231 HG12 VAL B  46      17.401  10.271  16.512  1.00 98.45           H  
ATOM   3232 HG13 VAL B  46      18.758   9.573  15.632  1.00 98.45           H  
ATOM   3233  CG2 VAL B  46      20.469   9.155  17.593  1.00 98.45           C  
ATOM   3234 HG21 VAL B  46      21.046  10.076  17.513  1.00 98.45           H  
ATOM   3235 HG22 VAL B  46      20.829   8.578  18.445  1.00 98.45           H  
ATOM   3236 HG23 VAL B  46      20.618   8.555  16.695  1.00 98.45           H  
ATOM   3237  N   MET B  47      17.140  12.123  19.286  1.00 97.17           N  
ATOM   3238  H   MET B  47      17.959  12.686  19.466  1.00 97.17           H  
ATOM   3239  CA  MET B  47      15.835  12.796  19.392  1.00 97.17           C  
ATOM   3240  HA  MET B  47      15.043  12.047  19.395  1.00 97.17           H  
ATOM   3241  C   MET B  47      15.541  13.723  18.203  1.00 97.17           C  
ATOM   3242  CB  MET B  47      15.774  13.559  20.727  1.00 97.17           C  
ATOM   3243  HB2 MET B  47      16.616  14.249  20.784  1.00 97.17           H  
ATOM   3244  HB3 MET B  47      14.852  14.138  20.777  1.00 97.17           H  
ATOM   3245  O   MET B  47      14.519  14.408  18.161  1.00 97.17           O  
ATOM   3246  CG  MET B  47      15.817  12.613  21.933  1.00 97.17           C  
ATOM   3247  HG2 MET B  47      15.944  13.201  22.842  1.00 97.17           H  
ATOM   3248  HG3 MET B  47      16.682  11.956  21.848  1.00 97.17           H  
ATOM   3249  SD  MET B  47      14.331  11.591  22.108  1.00 97.17           S  
ATOM   3250  CE  MET B  47      13.354  12.636  23.220  1.00 97.17           C  
ATOM   3251  HE1 MET B  47      12.396  12.155  23.413  1.00 97.17           H  
ATOM   3252  HE2 MET B  47      13.190  13.614  22.767  1.00 97.17           H  
ATOM   3253  HE3 MET B  47      13.886  12.746  24.165  1.00 97.17           H  
ATOM   3254  N   SER B  48      16.460  13.795  17.240  1.00 97.89           N  
ATOM   3255  H   SER B  48      17.297  13.238  17.340  1.00 97.89           H  
ATOM   3256  CA  SER B  48      16.354  14.649  16.063  1.00 97.89           C  
ATOM   3257  HA  SER B  48      15.318  14.632  15.724  1.00 97.89           H  
ATOM   3258  C   SER B  48      17.268  14.164  14.930  1.00 97.89           C  
ATOM   3259  CB  SER B  48      16.730  16.084  16.452  1.00 97.89           C  
ATOM   3260  HB2 SER B  48      16.138  16.400  17.311  1.00 97.89           H  
ATOM   3261  HB3 SER B  48      16.509  16.751  15.619  1.00 97.89           H  
ATOM   3262  O   SER B  48      18.211  13.406  15.181  1.00 97.89           O  
ATOM   3263  OG  SER B  48      18.102  16.194  16.766  1.00 97.89           O  
ATOM   3264  HG  SER B  48      18.253  15.823  17.639  1.00 97.89           H  
ATOM   3265  N   PRO B  49      17.062  14.635  13.686  1.00 98.73           N  
ATOM   3266  CA  PRO B  49      17.993  14.368  12.590  1.00 98.73           C  
ATOM   3267  HA  PRO B  49      18.004  13.296  12.393  1.00 98.73           H  
ATOM   3268  C   PRO B  49      19.428  14.837  12.871  1.00 98.73           C  
ATOM   3269  CB  PRO B  49      17.404  15.100  11.380  1.00 98.73           C  
ATOM   3270  HB2 PRO B  49      17.622  14.576  10.449  1.00 98.73           H  
ATOM   3271  HB3 PRO B  49      17.786  16.120  11.334  1.00 98.73           H  
ATOM   3272  O   PRO B  49      20.380  14.221  12.393  1.00 98.73           O  
ATOM   3273  CG  PRO B  49      15.907  15.139  11.681  1.00 98.73           C  
ATOM   3274  HG2 PRO B  49      15.411  15.959  11.163  1.00 98.73           H  
ATOM   3275  HG3 PRO B  49      15.452  14.183  11.422  1.00 98.73           H  
ATOM   3276  CD  PRO B  49      15.879  15.332  13.195  1.00 98.73           C  
ATOM   3277  HD2 PRO B  49      15.953  16.393  13.432  1.00 98.73           H  
ATOM   3278  HD3 PRO B  49      14.961  14.911  13.604  1.00 98.73           H  
ATOM   3279  N   ASP B  50      19.616  15.921  13.628  1.00 97.61           N  
ATOM   3280  H   ASP B  50      18.817  16.414  14.001  1.00 97.61           H  
ATOM   3281  CA  ASP B  50      20.950  16.438  13.971  1.00 97.61           C  
ATOM   3282  HA  ASP B  50      21.578  16.440  13.080  1.00 97.61           H  
ATOM   3283  C   ASP B  50      21.651  15.551  15.007  1.00 97.61           C  
ATOM   3284  CB  ASP B  50      20.839  17.888  14.459  1.00 97.61           C  
ATOM   3285  HB2 ASP B  50      20.200  17.923  15.341  1.00 97.61           H  
ATOM   3286  HB3 ASP B  50      21.830  18.243  14.742  1.00 97.61           H  
ATOM   3287  O   ASP B  50      22.860  15.331  14.923  1.00 97.61           O  
ATOM   3288  CG  ASP B  50      20.281  18.809  13.371  1.00 97.61           C  
ATOM   3289  OD1 ASP B  50      20.788  18.738  12.225  1.00 97.61           O  
ATOM   3290  OD2 ASP B  50      19.307  19.535  13.674  1.00 97.61           O  
ATOM   3291  N   ASP B  51      20.895  14.963  15.939  1.00 98.26           N  
ATOM   3292  H   ASP B  51      19.911  15.190  15.979  1.00 98.26           H  
ATOM   3293  CA  ASP B  51      21.426  13.947  16.852  1.00 98.26           C  
ATOM   3294  HA  ASP B  51      22.330  14.337  17.320  1.00 98.26           H  
ATOM   3295  C   ASP B  51      21.820  12.674  16.102  1.00 98.26           C  
ATOM   3296  CB  ASP B  51      20.423  13.620  17.962  1.00 98.26           C  
ATOM   3297  HB2 ASP B  51      19.517  13.201  17.523  1.00 98.26           H  
ATOM   3298  HB3 ASP B  51      20.863  12.870  18.619  1.00 98.26           H  
ATOM   3299  O   ASP B  51      22.886  12.117  16.375  1.00 98.26           O  
ATOM   3300  CG  ASP B  51      20.068  14.843  18.797  1.00 98.26           C  
ATOM   3301  OD1 ASP B  51      20.992  15.635  19.099  1.00 98.26           O  
ATOM   3302  OD2 ASP B  51      18.858  15.010  19.066  1.00 98.26           O  
ATOM   3303  N   LEU B  52      21.013  12.254  15.115  1.00 98.74           N  
ATOM   3304  H   LEU B  52      20.143  12.745  14.970  1.00 98.74           H  
ATOM   3305  CA  LEU B  52      21.349  11.129  14.240  1.00 98.74           C  
ATOM   3306  HA  LEU B  52      21.498  10.247  14.863  1.00 98.74           H  
ATOM   3307  C   LEU B  52      22.655  11.400  13.493  1.00 98.74           C  
ATOM   3308  CB  LEU B  52      20.207  10.858  13.239  1.00 98.74           C  
ATOM   3309  HB2 LEU B  52      19.286  10.649  13.783  1.00 98.74           H  
ATOM   3310  HB3 LEU B  52      20.033  11.754  12.644  1.00 98.74           H  
ATOM   3311  O   LEU B  52      23.530  10.537  13.466  1.00 98.74           O  
ATOM   3312  CG  LEU B  52      20.501   9.696  12.269  1.00 98.74           C  
ATOM   3313  HG  LEU B  52      21.375   9.935  11.663  1.00 98.74           H  
ATOM   3314  CD1 LEU B  52      20.766   8.378  12.996  1.00 98.74           C  
ATOM   3315 HD11 LEU B  52      21.721   8.422  13.520  1.00 98.74           H  
ATOM   3316 HD12 LEU B  52      20.811   7.566  12.270  1.00 98.74           H  
ATOM   3317 HD13 LEU B  52      19.975   8.174  13.718  1.00 98.74           H  
ATOM   3318  CD2 LEU B  52      19.324   9.512  11.313  1.00 98.74           C  
ATOM   3319 HD21 LEU B  52      19.505   8.666  10.649  1.00 98.74           H  
ATOM   3320 HD22 LEU B  52      19.217  10.411  10.707  1.00 98.74           H  
ATOM   3321 HD23 LEU B  52      18.403   9.340  11.871  1.00 98.74           H  
ATOM   3322  N   TRP B  53      22.798  12.599  12.916  1.00 98.50           N  
ATOM   3323  H   TRP B  53      22.031  13.254  12.972  1.00 98.50           H  
ATOM   3324  CA  TRP B  53      24.018  12.995  12.218  1.00 98.50           C  
ATOM   3325  HA  TRP B  53      24.191  12.301  11.395  1.00 98.50           H  
ATOM   3326  C   TRP B  53      25.241  12.918  13.131  1.00 98.50           C  
ATOM   3327  CB  TRP B  53      23.892  14.405  11.635  1.00 98.50           C  
ATOM   3328  HB2 TRP B  53      23.620  15.106  12.423  1.00 98.50           H  
ATOM   3329  HB3 TRP B  53      23.099  14.415  10.887  1.00 98.50           H  
ATOM   3330  O   TRP B  53      26.227  12.275  12.777  1.00 98.50           O  
ATOM   3331  CG  TRP B  53      25.175  14.852  11.010  1.00 98.50           C  
ATOM   3332  CD1 TRP B  53      25.967  15.853  11.457  1.00 98.50           C  
ATOM   3333  HD1 TRP B  53      25.728  16.510  12.279  1.00 98.50           H  
ATOM   3334  CD2 TRP B  53      25.902  14.228   9.910  1.00 98.50           C  
ATOM   3335  CE2 TRP B  53      27.158  14.888   9.765  1.00 98.50           C  
ATOM   3336  CE3 TRP B  53      25.633  13.146   9.045  1.00 98.50           C  
ATOM   3337  HE3 TRP B  53      24.694  12.618   9.129  1.00 98.50           H  
ATOM   3338  NE1 TRP B  53      27.136  15.880  10.721  1.00 98.50           N  
ATOM   3339  HE1 TRP B  53      27.865  16.565  10.863  1.00 98.50           H  
ATOM   3340  CH2 TRP B  53      27.809  13.399   7.978  1.00 98.50           C  
ATOM   3341  HH2 TRP B  53      28.526  13.044   7.253  1.00 98.50           H  
ATOM   3342  CZ2 TRP B  53      28.110  14.486   8.817  1.00 98.50           C  
ATOM   3343  HZ2 TRP B  53      29.058  14.996   8.738  1.00 98.50           H  
ATOM   3344  CZ3 TRP B  53      26.576  12.739   8.088  1.00 98.50           C  
ATOM   3345  HZ3 TRP B  53      26.358  11.905   7.437  1.00 98.50           H  
ATOM   3346  N   ARG B  54      25.158  13.511  14.328  1.00 98.05           N  
ATOM   3347  H   ARG B  54      24.311  14.016  14.546  1.00 98.05           H  
ATOM   3348  CA  ARG B  54      26.236  13.458  15.327  1.00 98.05           C  
ATOM   3349  HA  ARG B  54      27.121  13.946  14.920  1.00 98.05           H  
ATOM   3350  C   ARG B  54      26.640  12.024  15.632  1.00 98.05           C  
ATOM   3351  CB  ARG B  54      25.782  14.150  16.618  1.00 98.05           C  
ATOM   3352  HB2 ARG B  54      24.797  14.591  16.466  1.00 98.05           H  
ATOM   3353  HB3 ARG B  54      25.695  13.423  17.424  1.00 98.05           H  
ATOM   3354  O   ARG B  54      27.820  11.699  15.607  1.00 98.05           O  
ATOM   3355  CG  ARG B  54      26.763  15.245  17.044  1.00 98.05           C  
ATOM   3356  HG2 ARG B  54      26.730  16.058  16.318  1.00 98.05           H  
ATOM   3357  HG3 ARG B  54      27.776  14.843  17.073  1.00 98.05           H  
ATOM   3358  CD  ARG B  54      26.399  15.784  18.430  1.00 98.05           C  
ATOM   3359  HD2 ARG B  54      26.617  15.008  19.165  1.00 98.05           H  
ATOM   3360  HD3 ARG B  54      27.042  16.640  18.635  1.00 98.05           H  
ATOM   3361  NE  ARG B  54      24.968  16.160  18.521  1.00 98.05           N  
ATOM   3362  HE  ARG B  54      24.330  15.703  17.885  1.00 98.05           H  
ATOM   3363  NH1 ARG B  54      25.143  17.725  20.172  1.00 98.05           N  
ATOM   3364 HH11 ARG B  54      26.142  17.574  20.163  1.00 98.05           H  
ATOM   3365 HH12 ARG B  54      24.704  18.396  20.786  1.00 98.05           H  
ATOM   3366  NH2 ARG B  54      23.134  17.217  19.378  1.00 98.05           N  
ATOM   3367 HH21 ARG B  54      22.704  17.860  20.028  1.00 98.05           H  
ATOM   3368 HH22 ARG B  54      22.485  16.562  18.967  1.00 98.05           H  
ATOM   3369  CZ  ARG B  54      24.418  17.026  19.346  1.00 98.05           C  
ATOM   3370  N   MET B  55      25.655  11.161  15.868  1.00 97.86           N  
ATOM   3371  H   MET B  55      24.706  11.504  15.848  1.00 97.86           H  
ATOM   3372  CA  MET B  55      25.887   9.763  16.198  1.00 97.86           C  
ATOM   3373  HA  MET B  55      26.491   9.717  17.104  1.00 97.86           H  
ATOM   3374  C   MET B  55      26.650   9.022  15.093  1.00 97.86           C  
ATOM   3375  CB  MET B  55      24.533   9.107  16.466  1.00 97.86           C  
ATOM   3376  HB2 MET B  55      23.941   9.086  15.551  1.00 97.86           H  
ATOM   3377  HB3 MET B  55      23.992   9.684  17.216  1.00 97.86           H  
ATOM   3378  O   MET B  55      27.654   8.372  15.382  1.00 97.86           O  
ATOM   3379  CG  MET B  55      24.701   7.685  16.979  1.00 97.86           C  
ATOM   3380  HG2 MET B  55      25.203   7.727  17.946  1.00 97.86           H  
ATOM   3381  HG3 MET B  55      25.305   7.094  16.291  1.00 97.86           H  
ATOM   3382  SD  MET B  55      23.107   6.883  17.171  1.00 97.86           S  
ATOM   3383  CE  MET B  55      23.503   5.887  18.607  1.00 97.86           C  
ATOM   3384  HE1 MET B  55      22.610   5.314  18.855  1.00 97.86           H  
ATOM   3385  HE2 MET B  55      23.770   6.533  19.444  1.00 97.86           H  
ATOM   3386  HE3 MET B  55      24.328   5.216  18.368  1.00 97.86           H  
ATOM   3387  N   VAL B  56      26.204   9.127  13.837  1.00 98.29           N  
ATOM   3388  H   VAL B  56      25.381   9.683  13.656  1.00 98.29           H  
ATOM   3389  CA  VAL B  56      26.845   8.408  12.723  1.00 98.29           C  
ATOM   3390  HA  VAL B  56      27.062   7.394  13.061  1.00 98.29           H  
ATOM   3391  C   VAL B  56      28.193   9.018  12.340  1.00 98.29           C  
ATOM   3392  CB  VAL B  56      25.928   8.272  11.492  1.00 98.29           C  
ATOM   3393  HB  VAL B  56      26.456   7.680  10.745  1.00 98.29           H  
ATOM   3394  O   VAL B  56      29.120   8.278  12.025  1.00 98.29           O  
ATOM   3395  CG1 VAL B  56      24.643   7.511  11.841  1.00 98.29           C  
ATOM   3396 HG11 VAL B  56      24.897   6.543  12.273  1.00 98.29           H  
ATOM   3397 HG12 VAL B  56      24.057   7.348  10.936  1.00 98.29           H  
ATOM   3398 HG13 VAL B  56      24.044   8.075  12.556  1.00 98.29           H  
ATOM   3399  CG2 VAL B  56      25.553   9.608  10.839  1.00 98.29           C  
ATOM   3400 HG21 VAL B  56      26.443  10.125  10.481  1.00 98.29           H  
ATOM   3401 HG22 VAL B  56      24.893   9.435   9.989  1.00 98.29           H  
ATOM   3402 HG23 VAL B  56      25.039  10.245  11.558  1.00 98.29           H  
ATOM   3403  N   ALA B  57      28.340  10.345  12.415  1.00 97.52           N  
ATOM   3404  H   ALA B  57      27.544  10.911  12.673  1.00 97.52           H  
ATOM   3405  CA  ALA B  57      29.596  11.037  12.124  1.00 97.52           C  
ATOM   3406  HA  ALA B  57      29.970  10.697  11.159  1.00 97.52           H  
ATOM   3407  C   ALA B  57      30.681  10.733  13.170  1.00 97.52           C  
ATOM   3408  CB  ALA B  57      29.313  12.541  12.032  1.00 97.52           C  
ATOM   3409  HB1 ALA B  57      28.941  12.911  12.987  1.00 97.52           H  
ATOM   3410  HB2 ALA B  57      30.231  13.070  11.774  1.00 97.52           H  
ATOM   3411  HB3 ALA B  57      28.567  12.728  11.259  1.00 97.52           H  
ATOM   3412  O   ALA B  57      31.847  10.570  12.820  1.00 97.52           O  
ATOM   3413  N   GLU B  58      30.299  10.598  14.444  1.00 96.76           N  
ATOM   3414  H   GLU B  58      29.342  10.814  14.686  1.00 96.76           H  
ATOM   3415  CA  GLU B  58      31.190  10.170  15.531  1.00 96.76           C  
ATOM   3416  HA  GLU B  58      32.152  10.670  15.421  1.00 96.76           H  
ATOM   3417  C   GLU B  58      31.478   8.657  15.509  1.00 96.76           C  
ATOM   3418  CB  GLU B  58      30.583  10.580  16.888  1.00 96.76           C  
ATOM   3419  HB2 GLU B  58      29.567  10.191  16.945  1.00 96.76           H  
ATOM   3420  HB3 GLU B  58      31.162  10.121  17.690  1.00 96.76           H  
ATOM   3421  O   GLU B  58      32.290   8.178  16.301  1.00 96.76           O  
ATOM   3422  CG  GLU B  58      30.580  12.101  17.130  1.00 96.76           C  
ATOM   3423  HG2 GLU B  58      30.171  12.612  16.258  1.00 96.76           H  
ATOM   3424  HG3 GLU B  58      31.612  12.431  17.242  1.00 96.76           H  
ATOM   3425  CD  GLU B  58      29.777  12.525  18.379  1.00 96.76           C  
ATOM   3426  OE1 GLU B  58      29.571  13.750  18.550  1.00 96.76           O  
ATOM   3427  OE2 GLU B  58      29.369  11.651  19.187  1.00 96.76           O  
ATOM   3428  N   GLY B  59      30.818   7.887  14.634  1.00 97.31           N  
ATOM   3429  H   GLY B  59      30.198   8.334  13.973  1.00 97.31           H  
ATOM   3430  CA  GLY B  59      30.937   6.429  14.594  1.00 97.31           C  
ATOM   3431  HA2 GLY B  59      30.359   6.057  13.748  1.00 97.31           H  
ATOM   3432  HA3 GLY B  59      31.982   6.152  14.457  1.00 97.31           H  
ATOM   3433  C   GLY B  59      30.417   5.756  15.868  1.00 97.31           C  
ATOM   3434  O   GLY B  59      30.944   4.725  16.286  1.00 97.31           O  
ATOM   3435  N   ARG B  60      29.415   6.354  16.524  1.00 97.80           N  
ATOM   3436  H   ARG B  60      28.998   7.172  16.101  1.00 97.80           H  
ATOM   3437  CA  ARG B  60      28.845   5.834  17.767  1.00 97.80           C  
ATOM   3438  HA  ARG B  60      29.670   5.477  18.384  1.00 97.80           H  
ATOM   3439  C   ARG B  60      27.932   4.643  17.523  1.00 97.80           C  
ATOM   3440  CB  ARG B  60      28.087   6.924  18.528  1.00 97.80           C  
ATOM   3441  HB2 ARG B  60      27.526   7.540  17.825  1.00 97.80           H  
ATOM   3442  HB3 ARG B  60      27.371   6.435  19.188  1.00 97.80           H  
ATOM   3443  O   ARG B  60      27.191   4.575  16.543  1.00 97.80           O  
ATOM   3444  CG  ARG B  60      29.010   7.815  19.372  1.00 97.80           C  
ATOM   3445  HG2 ARG B  60      29.752   8.287  18.728  1.00 97.80           H  
ATOM   3446  HG3 ARG B  60      29.527   7.202  20.111  1.00 97.80           H  
ATOM   3447  CD  ARG B  60      28.207   8.905  20.092  1.00 97.80           C  
ATOM   3448  HD2 ARG B  60      27.837   9.598  19.336  1.00 97.80           H  
ATOM   3449  HD3 ARG B  60      28.873   9.458  20.754  1.00 97.80           H  
ATOM   3450  NE  ARG B  60      27.069   8.342  20.855  1.00 97.80           N  
ATOM   3451  HE  ARG B  60      27.057   7.339  20.973  1.00 97.80           H  
ATOM   3452  NH1 ARG B  60      25.936  10.298  21.176  1.00 97.80           N  
ATOM   3453 HH11 ARG B  60      25.081  10.782  21.410  1.00 97.80           H  
ATOM   3454 HH12 ARG B  60      26.729  10.788  20.789  1.00 97.80           H  
ATOM   3455  NH2 ARG B  60      24.954   8.338  21.676  1.00 97.80           N  
ATOM   3456 HH21 ARG B  60      24.056   8.780  21.813  1.00 97.80           H  
ATOM   3457 HH22 ARG B  60      24.970   7.329  21.704  1.00 97.80           H  
ATOM   3458  CZ  ARG B  60      25.992   8.999  21.240  1.00 97.80           C  
ATOM   3459  N   ASP B  61      27.942   3.769  18.514  1.00 97.58           N  
ATOM   3460  H   ASP B  61      28.580   3.926  19.281  1.00 97.58           H  
ATOM   3461  CA  ASP B  61      27.102   2.593  18.611  1.00 97.58           C  
ATOM   3462  HA  ASP B  61      26.666   2.358  17.640  1.00 97.58           H  
ATOM   3463  C   ASP B  61      25.976   2.829  19.630  1.00 97.58           C  
ATOM   3464  CB  ASP B  61      28.026   1.456  19.009  1.00 97.58           C  
ATOM   3465  HB2 ASP B  61      28.900   1.465  18.358  1.00 97.58           H  
ATOM   3466  HB3 ASP B  61      28.365   1.595  20.035  1.00 97.58           H  
ATOM   3467  O   ASP B  61      26.223   3.249  20.763  1.00 97.58           O  
ATOM   3468  CG  ASP B  61      27.345   0.120  18.884  1.00 97.58           C  
ATOM   3469  OD1 ASP B  61      26.128   0.019  19.177  1.00 97.58           O  
ATOM   3470  OD2 ASP B  61      28.106  -0.825  18.616  1.00 97.58           O  
ATOM   3471  N   GLY B  62      24.737   2.632  19.191  1.00 97.23           N  
ATOM   3472  H   GLY B  62      24.637   2.213  18.277  1.00 97.23           H  
ATOM   3473  CA  GLY B  62      23.504   2.957  19.898  1.00 97.23           C  
ATOM   3474  HA2 GLY B  62      22.788   3.318  19.158  1.00 97.23           H  
ATOM   3475  HA3 GLY B  62      23.691   3.736  20.636  1.00 97.23           H  
ATOM   3476  C   GLY B  62      22.810   1.799  20.594  1.00 97.23           C  
ATOM   3477  O   GLY B  62      21.738   2.022  21.158  1.00 97.23           O  
ATOM   3478  N   MET B  63      23.360   0.584  20.540  1.00 97.55           N  
ATOM   3479  H   MET B  63      24.239   0.463  20.058  1.00 97.55           H  
ATOM   3480  CA  MET B  63      22.708  -0.570  21.165  1.00 97.55           C  
ATOM   3481  HA  MET B  63      21.643  -0.516  20.940  1.00 97.55           H  
ATOM   3482  C   MET B  63      22.861  -0.544  22.686  1.00 97.55           C  
ATOM   3483  CB  MET B  63      23.213  -1.904  20.619  1.00 97.55           C  
ATOM   3484  HB2 MET B  63      22.547  -2.696  20.960  1.00 97.55           H  
ATOM   3485  HB3 MET B  63      24.183  -2.099  21.077  1.00 97.55           H  
ATOM   3486  O   MET B  63      23.838  -0.031  23.234  1.00 97.55           O  
ATOM   3487  CG  MET B  63      23.286  -1.941  19.084  1.00 97.55           C  
ATOM   3488  HG2 MET B  63      23.953  -1.156  18.726  1.00 97.55           H  
ATOM   3489  HG3 MET B  63      23.698  -2.900  18.773  1.00 97.55           H  
ATOM   3490  SD  MET B  63      21.693  -1.729  18.273  1.00 97.55           S  
ATOM   3491  CE  MET B  63      21.105  -3.422  18.459  1.00 97.55           C  
ATOM   3492  HE1 MET B  63      20.078  -3.495  18.100  1.00 97.55           H  
ATOM   3493  HE2 MET B  63      21.160  -3.724  19.505  1.00 97.55           H  
ATOM   3494  HE3 MET B  63      21.739  -4.086  17.872  1.00 97.55           H  
ATOM   3495  N   SER B  64      21.885  -1.129  23.371  1.00 97.33           N  
ATOM   3496  H   SER B  64      21.135  -1.566  22.855  1.00 97.33           H  
ATOM   3497  CA  SER B  64      21.803  -1.156  24.829  1.00 97.33           C  
ATOM   3498  HA  SER B  64      22.808  -1.063  25.241  1.00 97.33           H  
ATOM   3499  C   SER B  64      21.193  -2.469  25.327  1.00 97.33           C  
ATOM   3500  CB  SER B  64      20.965   0.040  25.301  1.00 97.33           C  
ATOM   3501  HB2 SER B  64      21.426   0.961  24.946  1.00 97.33           H  
ATOM   3502  HB3 SER B  64      20.943   0.069  26.391  1.00 97.33           H  
ATOM   3503  O   SER B  64      20.579  -3.189  24.538  1.00 97.33           O  
ATOM   3504  OG  SER B  64      19.636  -0.029  24.817  1.00 97.33           O  
ATOM   3505  HG  SER B  64      19.488  -0.904  24.452  1.00 97.33           H  
ATOM   3506  N   PRO B  65      21.291  -2.777  26.632  1.00 96.11           N  
ATOM   3507  CA  PRO B  65      20.494  -3.838  27.238  1.00 96.11           C  
ATOM   3508  HA  PRO B  65      20.784  -4.784  26.781  1.00 96.11           H  
ATOM   3509  C   PRO B  65      18.985  -3.619  27.050  1.00 96.11           C  
ATOM   3510  CB  PRO B  65      20.874  -3.853  28.721  1.00 96.11           C  
ATOM   3511  HB2 PRO B  65      20.907  -4.869  29.116  1.00 96.11           H  
ATOM   3512  HB3 PRO B  65      20.172  -3.247  29.294  1.00 96.11           H  
ATOM   3513  O   PRO B  65      18.539  -2.496  26.801  1.00 96.11           O  
ATOM   3514  CG  PRO B  65      22.250  -3.190  28.745  1.00 96.11           C  
ATOM   3515  HG2 PRO B  65      23.016  -3.923  28.493  1.00 96.11           H  
ATOM   3516  HG3 PRO B  65      22.460  -2.726  29.709  1.00 96.11           H  
ATOM   3517  CD  PRO B  65      22.145  -2.155  27.629  1.00 96.11           C  
ATOM   3518  HD2 PRO B  65      21.667  -1.253  28.010  1.00 96.11           H  
ATOM   3519  HD3 PRO B  65      23.135  -1.930  27.233  1.00 96.11           H  
ATOM   3520  N   PHE B  66      18.202  -4.686  27.208  1.00 96.26           N  
ATOM   3521  H   PHE B  66      18.628  -5.589  27.364  1.00 96.26           H  
ATOM   3522  CA  PHE B  66      16.738  -4.607  27.166  1.00 96.26           C  
ATOM   3523  HA  PHE B  66      16.465  -4.208  26.190  1.00 96.26           H  
ATOM   3524  C   PHE B  66      16.173  -3.663  28.252  1.00 96.26           C  
ATOM   3525  CB  PHE B  66      16.135  -6.012  27.303  1.00 96.26           C  
ATOM   3526  HB2 PHE B  66      16.531  -6.459  28.215  1.00 96.26           H  
ATOM   3527  HB3 PHE B  66      15.057  -5.906  27.428  1.00 96.26           H  
ATOM   3528  O   PHE B  66      16.764  -3.562  29.333  1.00 96.26           O  
ATOM   3529  CG  PHE B  66      16.357  -6.985  26.156  1.00 96.26           C  
ATOM   3530  CD1 PHE B  66      17.043  -6.613  24.983  1.00 96.26           C  
ATOM   3531  HD1 PHE B  66      17.490  -5.634  24.896  1.00 96.26           H  
ATOM   3532  CD2 PHE B  66      15.855  -8.294  26.266  1.00 96.26           C  
ATOM   3533  HD2 PHE B  66      15.326  -8.599  27.157  1.00 96.26           H  
ATOM   3534  CE1 PHE B  66      17.187  -7.514  23.918  1.00 96.26           C  
ATOM   3535  HE1 PHE B  66      17.688  -7.217  23.009  1.00 96.26           H  
ATOM   3536  CE2 PHE B  66      16.042  -9.216  25.222  1.00 96.26           C  
ATOM   3537  HE2 PHE B  66      15.676 -10.228  25.318  1.00 96.26           H  
ATOM   3538  CZ  PHE B  66      16.703  -8.822  24.050  1.00 96.26           C  
ATOM   3539  HZ  PHE B  66      16.855  -9.539  23.258  1.00 96.26           H  
ATOM   3540  N   PRO B  67      15.036  -2.983  28.001  1.00 94.92           N  
ATOM   3541  CA  PRO B  67      14.411  -2.082  28.970  1.00 94.92           C  
ATOM   3542  HA  PRO B  67      15.137  -1.322  29.260  1.00 94.92           H  
ATOM   3543  C   PRO B  67      13.916  -2.834  30.212  1.00 94.92           C  
ATOM   3544  CB  PRO B  67      13.245  -1.404  28.238  1.00 94.92           C  
ATOM   3545  HB2 PRO B  67      12.308  -1.906  28.479  1.00 94.92           H  
ATOM   3546  HB3 PRO B  67      13.179  -0.344  28.482  1.00 94.92           H  
ATOM   3547  O   PRO B  67      13.240  -3.855  30.101  1.00 94.92           O  
ATOM   3548  CG  PRO B  67      13.555  -1.623  26.761  1.00 94.92           C  
ATOM   3549  HG2 PRO B  67      12.652  -1.665  26.151  1.00 94.92           H  
ATOM   3550  HG3 PRO B  67      14.222  -0.836  26.409  1.00 94.92           H  
ATOM   3551  CD  PRO B  67      14.289  -2.955  26.754  1.00 94.92           C  
ATOM   3552  HD2 PRO B  67      13.572  -3.775  26.739  1.00 94.92           H  
ATOM   3553  HD3 PRO B  67      14.932  -2.994  25.875  1.00 94.92           H  
ATOM   3554  N   GLY B  68      14.216  -2.314  31.404  1.00 93.62           N  
ATOM   3555  H   GLY B  68      14.748  -1.455  31.422  1.00 93.62           H  
ATOM   3556  CA  GLY B  68      13.811  -2.919  32.683  1.00 93.62           C  
ATOM   3557  HA2 GLY B  68      13.798  -4.005  32.584  1.00 93.62           H  
ATOM   3558  HA3 GLY B  68      14.547  -2.659  33.443  1.00 93.62           H  
ATOM   3559  C   GLY B  68      12.432  -2.493  33.199  1.00 93.62           C  
ATOM   3560  O   GLY B  68      12.004  -2.958  34.250  1.00 93.62           O  
ATOM   3561  N   ASP B  69      11.746  -1.589  32.503  1.00 91.52           N  
ATOM   3562  H   ASP B  69      12.142  -1.221  31.651  1.00 91.52           H  
ATOM   3563  CA  ASP B  69      10.527  -0.906  32.951  1.00 91.52           C  
ATOM   3564  HA  ASP B  69      10.310  -1.207  33.976  1.00 91.52           H  
ATOM   3565  C   ASP B  69       9.270  -1.264  32.135  1.00 91.52           C  
ATOM   3566  CB  ASP B  69      10.795   0.608  32.978  1.00 91.52           C  
ATOM   3567  HB2 ASP B  69       9.914   1.116  33.370  1.00 91.52           H  
ATOM   3568  HB3 ASP B  69      11.616   0.800  33.669  1.00 91.52           H  
ATOM   3569  O   ASP B  69       8.192  -0.735  32.399  1.00 91.52           O  
ATOM   3570  CG  ASP B  69      11.158   1.213  31.614  1.00 91.52           C  
ATOM   3571  OD1 ASP B  69      11.450   0.440  30.667  1.00 91.52           O  
ATOM   3572  OD2 ASP B  69      11.190   2.459  31.561  1.00 91.52           O  
ATOM   3573  N   ARG B  70       9.376  -2.208  31.188  1.00 89.85           N  
ATOM   3574  H   ARG B  70      10.307  -2.551  30.998  1.00 89.85           H  
ATOM   3575  CA  ARG B  70       8.262  -2.675  30.333  1.00 89.85           C  
ATOM   3576  HA  ARG B  70       7.494  -1.901  30.315  1.00 89.85           H  
ATOM   3577  C   ARG B  70       7.538  -3.922  30.844  1.00 89.85           C  
ATOM   3578  CB  ARG B  70       8.757  -2.871  28.896  1.00 89.85           C  
ATOM   3579  HB2 ARG B  70       7.942  -3.257  28.284  1.00 89.85           H  
ATOM   3580  HB3 ARG B  70       9.574  -3.593  28.881  1.00 89.85           H  
ATOM   3581  O   ARG B  70       6.678  -4.459  30.156  1.00 89.85           O  
ATOM   3582  CG  ARG B  70       9.222  -1.543  28.298  1.00 89.85           C  
ATOM   3583  HG2 ARG B  70      10.102  -1.178  28.827  1.00 89.85           H  
ATOM   3584  HG3 ARG B  70       8.426  -0.803  28.374  1.00 89.85           H  
ATOM   3585  CD  ARG B  70       9.562  -1.768  26.834  1.00 89.85           C  
ATOM   3586  HD2 ARG B  70       8.661  -2.080  26.306  1.00 89.85           H  
ATOM   3587  HD3 ARG B  70      10.303  -2.564  26.757  1.00 89.85           H  
ATOM   3588  NE  ARG B  70      10.099  -0.541  26.230  1.00 89.85           N  
ATOM   3589  HE  ARG B  70      10.338   0.226  26.843  1.00 89.85           H  
ATOM   3590  NH1 ARG B  70      10.143  -1.399  24.132  1.00 89.85           N  
ATOM   3591 HH11 ARG B  70      10.280  -1.232  23.145  1.00 89.85           H  
ATOM   3592 HH12 ARG B  70       9.546  -2.178  24.372  1.00 89.85           H  
ATOM   3593  NH2 ARG B  70      10.958   0.640  24.482  1.00 89.85           N  
ATOM   3594 HH21 ARG B  70      11.202   1.442  25.045  1.00 89.85           H  
ATOM   3595 HH22 ARG B  70      11.235   0.637  23.511  1.00 89.85           H  
ATOM   3596  CZ  ARG B  70      10.394  -0.431  24.955  1.00 89.85           C  
ATOM   3597  N   GLY B  71       7.894  -4.404  32.035  1.00 88.13           N  
ATOM   3598  H   GLY B  71       8.597  -3.895  32.552  1.00 88.13           H  
ATOM   3599  CA  GLY B  71       7.310  -5.615  32.625  1.00 88.13           C  
ATOM   3600  HA2 GLY B  71       7.536  -5.632  33.691  1.00 88.13           H  
ATOM   3601  HA3 GLY B  71       6.227  -5.588  32.503  1.00 88.13           H  
ATOM   3602  C   GLY B  71       7.814  -6.931  32.022  1.00 88.13           C  
ATOM   3603  O   GLY B  71       7.239  -7.978  32.300  1.00 88.13           O  
ATOM   3604  N   TRP B  72       8.877  -6.896  31.214  1.00 89.20           N  
ATOM   3605  H   TRP B  72       9.309  -6.006  31.011  1.00 89.20           H  
ATOM   3606  CA  TRP B  72       9.507  -8.095  30.660  1.00 89.20           C  
ATOM   3607  HA  TRP B  72       8.732  -8.763  30.283  1.00 89.20           H  
ATOM   3608  C   TRP B  72      10.293  -8.833  31.753  1.00 89.20           C  
ATOM   3609  CB  TRP B  72      10.423  -7.701  29.492  1.00 89.20           C  
ATOM   3610  HB2 TRP B  72      11.229  -7.080  29.882  1.00 89.20           H  
ATOM   3611  HB3 TRP B  72      10.878  -8.610  29.099  1.00 89.20           H  
ATOM   3612  O   TRP B  72      11.071  -8.211  32.480  1.00 89.20           O  
ATOM   3613  CG  TRP B  72       9.805  -6.966  28.333  1.00 89.20           C  
ATOM   3614  CD1 TRP B  72       8.497  -6.641  28.167  1.00 89.20           C  
ATOM   3615  HD1 TRP B  72       7.699  -6.862  28.860  1.00 89.20           H  
ATOM   3616  CD2 TRP B  72      10.482  -6.482  27.133  1.00 89.20           C  
ATOM   3617  CE2 TRP B  72       9.506  -5.898  26.272  1.00 89.20           C  
ATOM   3618  CE3 TRP B  72      11.818  -6.507  26.669  1.00 89.20           C  
ATOM   3619  HE3 TRP B  72      12.582  -6.945  27.295  1.00 89.20           H  
ATOM   3620  NE1 TRP B  72       8.321  -5.990  26.963  1.00 89.20           N  
ATOM   3621  HE1 TRP B  72       7.425  -5.670  26.623  1.00 89.20           H  
ATOM   3622  CH2 TRP B  72      11.152  -5.481  24.556  1.00 89.20           C  
ATOM   3623  HH2 TRP B  72      11.383  -5.168  23.548  1.00 89.20           H  
ATOM   3624  CZ2 TRP B  72       9.825  -5.413  25.003  1.00 89.20           C  
ATOM   3625  HZ2 TRP B  72       9.042  -5.055  24.351  1.00 89.20           H  
ATOM   3626  CZ3 TRP B  72      12.152  -6.008  25.394  1.00 89.20           C  
ATOM   3627  HZ3 TRP B  72      13.170  -6.070  25.040  1.00 89.20           H  
ATOM   3628  N   ASP B  73      10.133 -10.153  31.859  1.00 89.81           N  
ATOM   3629  H   ASP B  73       9.473 -10.626  31.258  1.00 89.81           H  
ATOM   3630  CA  ASP B  73      10.952 -10.982  32.754  1.00 89.81           C  
ATOM   3631  HA  ASP B  73      11.080 -10.462  33.703  1.00 89.81           H  
ATOM   3632  C   ASP B  73      12.347 -11.184  32.149  1.00 89.81           C  
ATOM   3633  CB  ASP B  73      10.248 -12.316  33.063  1.00 89.81           C  
ATOM   3634  HB2 ASP B  73       9.283 -12.103  33.523  1.00 89.81           H  
ATOM   3635  HB3 ASP B  73      10.067 -12.854  32.132  1.00 89.81           H  
ATOM   3636  O   ASP B  73      12.621 -12.196  31.518  1.00 89.81           O  
ATOM   3637  CG  ASP B  73      11.060 -13.211  34.016  1.00 89.81           C  
ATOM   3638  OD1 ASP B  73      12.101 -12.748  34.545  1.00 89.81           O  
ATOM   3639  OD2 ASP B  73      10.627 -14.362  34.240  1.00 89.81           O  
ATOM   3640  N   LEU B  74      13.230 -10.193  32.293  1.00 93.43           N  
ATOM   3641  H   LEU B  74      12.902  -9.351  32.746  1.00 93.43           H  
ATOM   3642  CA  LEU B  74      14.554 -10.199  31.659  1.00 93.43           C  
ATOM   3643  HA  LEU B  74      14.420 -10.298  30.582  1.00 93.43           H  
ATOM   3644  C   LEU B  74      15.444 -11.379  32.089  1.00 93.43           C  
ATOM   3645  CB  LEU B  74      15.278  -8.876  31.965  1.00 93.43           C  
ATOM   3646  HB2 LEU B  74      16.271  -8.930  31.519  1.00 93.43           H  
ATOM   3647  HB3 LEU B  74      15.406  -8.795  33.044  1.00 93.43           H  
ATOM   3648  O   LEU B  74      16.306 -11.795  31.313  1.00 93.43           O  
ATOM   3649  CG  LEU B  74      14.589  -7.597  31.456  1.00 93.43           C  
ATOM   3650  HG  LEU B  74      13.635  -7.461  31.964  1.00 93.43           H  
ATOM   3651  CD1 LEU B  74      15.481  -6.395  31.778  1.00 93.43           C  
ATOM   3652 HD11 LEU B  74      16.455  -6.511  31.302  1.00 93.43           H  
ATOM   3653 HD12 LEU B  74      15.014  -5.487  31.397  1.00 93.43           H  
ATOM   3654 HD13 LEU B  74      15.603  -6.309  32.857  1.00 93.43           H  
ATOM   3655  CD2 LEU B  74      14.350  -7.634  29.947  1.00 93.43           C  
ATOM   3656 HD21 LEU B  74      15.275  -7.897  29.434  1.00 93.43           H  
ATOM   3657 HD22 LEU B  74      13.992  -6.661  29.608  1.00 93.43           H  
ATOM   3658 HD23 LEU B  74      13.585  -8.375  29.716  1.00 93.43           H  
ATOM   3659  N   ASP B  75      15.257 -11.904  33.305  1.00 92.81           N  
ATOM   3660  H   ASP B  75      14.459 -11.595  33.842  1.00 92.81           H  
ATOM   3661  CA  ASP B  75      16.014 -13.056  33.803  1.00 92.81           C  
ATOM   3662  HA  ASP B  75      17.046 -12.984  33.460  1.00 92.81           H  
ATOM   3663  C   ASP B  75      15.457 -14.369  33.239  1.00 92.81           C  
ATOM   3664  CB  ASP B  75      16.018 -13.087  35.343  1.00 92.81           C  
ATOM   3665  HB2 ASP B  75      15.008 -12.902  35.709  1.00 92.81           H  
ATOM   3666  HB3 ASP B  75      16.306 -14.087  35.666  1.00 92.81           H  
ATOM   3667  O   ASP B  75      16.236 -15.219  32.809  1.00 92.81           O  
ATOM   3668  CG  ASP B  75      16.999 -12.101  35.995  1.00 92.81           C  
ATOM   3669  OD1 ASP B  75      18.095 -11.871  35.426  1.00 92.81           O  
ATOM   3670  OD2 ASP B  75      16.697 -11.640  37.121  1.00 92.81           O  
ATOM   3671  N   GLY B  76      14.128 -14.526  33.208  1.00 93.86           N  
ATOM   3672  H   GLY B  76      13.539 -13.809  33.606  1.00 93.86           H  
ATOM   3673  CA  GLY B  76      13.467 -15.689  32.610  1.00 93.86           C  
ATOM   3674  HA2 GLY B  76      13.927 -16.602  32.987  1.00 93.86           H  
ATOM   3675  HA3 GLY B  76      12.418 -15.679  32.904  1.00 93.86           H  
ATOM   3676  C   GLY B  76      13.524 -15.717  31.080  1.00 93.86           C  
ATOM   3677  O   GLY B  76      13.533 -16.796  30.492  1.00 93.86           O  
ATOM   3678  N   LEU B  77      13.607 -14.549  30.439  1.00 93.24           N  
ATOM   3679  H   LEU B  77      13.505 -13.712  30.995  1.00 93.24           H  
ATOM   3680  CA  LEU B  77      13.651 -14.391  28.985  1.00 93.24           C  
ATOM   3681  HA  LEU B  77      12.864 -15.007  28.550  1.00 93.24           H  
ATOM   3682  C   LEU B  77      14.980 -14.853  28.386  1.00 93.24           C  
ATOM   3683  CB  LEU B  77      13.381 -12.909  28.647  1.00 93.24           C  
ATOM   3684  HB2 LEU B  77      14.136 -12.305  29.150  1.00 93.24           H  
ATOM   3685  HB3 LEU B  77      12.404 -12.640  29.049  1.00 93.24           H  
ATOM   3686  O   LEU B  77      15.003 -15.236  27.223  1.00 93.24           O  
ATOM   3687  CG  LEU B  77      13.388 -12.543  27.151  1.00 93.24           C  
ATOM   3688  HG  LEU B  77      14.359 -12.772  26.712  1.00 93.24           H  
ATOM   3689  CD1 LEU B  77      12.293 -13.272  26.378  1.00 93.24           C  
ATOM   3690 HD11 LEU B  77      11.318 -13.068  26.820  1.00 93.24           H  
ATOM   3691 HD12 LEU B  77      12.470 -14.347  26.398  1.00 93.24           H  
ATOM   3692 HD13 LEU B  77      12.301 -12.946  25.338  1.00 93.24           H  
ATOM   3693  CD2 LEU B  77      13.156 -11.039  26.995  1.00 93.24           C  
ATOM   3694 HD21 LEU B  77      13.917 -10.493  27.554  1.00 93.24           H  
ATOM   3695 HD22 LEU B  77      13.221 -10.765  25.942  1.00 93.24           H  
ATOM   3696 HD23 LEU B  77      12.171 -10.774  27.380  1.00 93.24           H  
ATOM   3697  N   PHE B  78      16.090 -14.801  29.125  1.00 95.67           N  
ATOM   3698  H   PHE B  78      16.017 -14.557  30.102  1.00 95.67           H  
ATOM   3699  CA  PHE B  78      17.389 -15.173  28.569  1.00 95.67           C  
ATOM   3700  HA  PHE B  78      17.374 -14.951  27.502  1.00 95.67           H  
ATOM   3701  C   PHE B  78      17.692 -16.665  28.729  1.00 95.67           C  
ATOM   3702  CB  PHE B  78      18.505 -14.316  29.164  1.00 95.67           C  
ATOM   3703  HB2 PHE B  78      18.299 -13.268  28.946  1.00 95.67           H  
ATOM   3704  HB3 PHE B  78      18.504 -14.437  30.248  1.00 95.67           H  
ATOM   3705  O   PHE B  78      17.803 -17.161  29.850  1.00 95.67           O  
ATOM   3706  CG  PHE B  78      19.874 -14.682  28.619  1.00 95.67           C  
ATOM   3707  CD1 PHE B  78      20.665 -15.646  29.273  1.00 95.67           C  
ATOM   3708  HD1 PHE B  78      20.258 -16.182  30.118  1.00 95.67           H  
ATOM   3709  CD2 PHE B  78      20.341 -14.101  27.428  1.00 95.67           C  
ATOM   3710  HD2 PHE B  78      19.697 -13.444  26.861  1.00 95.67           H  
ATOM   3711  CE1 PHE B  78      21.959 -15.942  28.807  1.00 95.67           C  
ATOM   3712  HE1 PHE B  78      22.549 -16.706  29.291  1.00 95.67           H  
ATOM   3713  CE2 PHE B  78      21.631 -14.402  26.957  1.00 95.67           C  
ATOM   3714  HE2 PHE B  78      21.982 -13.970  26.032  1.00 95.67           H  
ATOM   3715  CZ  PHE B  78      22.447 -15.308  27.653  1.00 95.67           C  
ATOM   3716  HZ  PHE B  78      23.416 -15.570  27.253  1.00 95.67           H  
ATOM   3717  N   ASP B  79      18.001 -17.336  27.622  1.00 95.20           N  
ATOM   3718  H   ASP B  79      17.892 -16.881  26.727  1.00 95.20           H  
ATOM   3719  CA  ASP B  79      18.700 -18.621  27.628  1.00 95.20           C  
ATOM   3720  HA  ASP B  79      19.272 -18.697  28.552  1.00 95.20           H  
ATOM   3721  C   ASP B  79      19.678 -18.700  26.457  1.00 95.20           C  
ATOM   3722  CB  ASP B  79      17.724 -19.799  27.586  1.00 95.20           C  
ATOM   3723  HB2 ASP B  79      16.873 -19.591  28.235  1.00 95.20           H  
ATOM   3724  HB3 ASP B  79      17.365 -19.953  26.568  1.00 95.20           H  
ATOM   3725  O   ASP B  79      19.346 -18.329  25.338  1.00 95.20           O  
ATOM   3726  CG  ASP B  79      18.430 -21.059  28.079  1.00 95.20           C  
ATOM   3727  OD1 ASP B  79      19.400 -21.517  27.444  1.00 95.20           O  
ATOM   3728  OD2 ASP B  79      18.074 -21.539  29.176  1.00 95.20           O  
ATOM   3729  N   SER B  80      20.891 -19.192  26.704  1.00 92.92           N  
ATOM   3730  H   SER B  80      21.045 -19.635  27.598  1.00 92.92           H  
ATOM   3731  CA  SER B  80      21.901 -19.378  25.658  1.00 92.92           C  
ATOM   3732  HA  SER B  80      22.033 -18.436  25.124  1.00 92.92           H  
ATOM   3733  C   SER B  80      21.528 -20.432  24.611  1.00 92.92           C  
ATOM   3734  CB  SER B  80      23.235 -19.769  26.296  1.00 92.92           C  
ATOM   3735  HB2 SER B  80      23.632 -18.913  26.842  1.00 92.92           H  
ATOM   3736  HB3 SER B  80      23.946 -20.041  25.516  1.00 92.92           H  
ATOM   3737  O   SER B  80      22.158 -20.465  23.560  1.00 92.92           O  
ATOM   3738  OG  SER B  80      23.073 -20.854  27.198  1.00 92.92           O  
ATOM   3739  HG  SER B  80      22.333 -21.384  26.892  1.00 92.92           H  
ATOM   3740  N   ASP B  81      20.575 -21.320  24.905  1.00 91.10           N  
ATOM   3741  H   ASP B  81      20.072 -21.232  25.777  1.00 91.10           H  
ATOM   3742  CA  ASP B  81      20.078 -22.331  23.978  1.00 91.10           C  
ATOM   3743  HA  ASP B  81      20.903 -22.656  23.343  1.00 91.10           H  
ATOM   3744  C   ASP B  81      18.936 -21.767  23.107  1.00 91.10           C  
ATOM   3745  CB  ASP B  81      19.629 -23.578  24.753  1.00 91.10           C  
ATOM   3746  HB2 ASP B  81      20.461 -23.932  25.362  1.00 91.10           H  
ATOM   3747  HB3 ASP B  81      18.807 -23.318  25.419  1.00 91.10           H  
ATOM   3748  O   ASP B  81      17.825 -21.574  23.609  1.00 91.10           O  
ATOM   3749  CG  ASP B  81      19.184 -24.716  23.826  1.00 91.10           C  
ATOM   3750  OD1 ASP B  81      19.378 -24.593  22.591  1.00 91.10           O  
ATOM   3751  OD2 ASP B  81      18.686 -25.727  24.369  1.00 91.10           O  
ATOM   3752  N   PRO B  82      19.151 -21.560  21.791  1.00 87.30           N  
ATOM   3753  CA  PRO B  82      18.109 -21.081  20.882  1.00 87.30           C  
ATOM   3754  HA  PRO B  82      17.776 -20.098  21.215  1.00 87.30           H  
ATOM   3755  C   PRO B  82      16.888 -22.012  20.799  1.00 87.30           C  
ATOM   3756  CB  PRO B  82      18.786 -20.966  19.509  1.00 87.30           C  
ATOM   3757  HB2 PRO B  82      18.561 -21.847  18.906  1.00 87.30           H  
ATOM   3758  HB3 PRO B  82      18.472 -20.065  18.983  1.00 87.30           H  
ATOM   3759  O   PRO B  82      15.808 -21.576  20.405  1.00 87.30           O  
ATOM   3760  CG  PRO B  82      20.283 -20.940  19.809  1.00 87.30           C  
ATOM   3761  HG2 PRO B  82      20.599 -19.922  20.039  1.00 87.30           H  
ATOM   3762  HG3 PRO B  82      20.873 -21.349  18.990  1.00 87.30           H  
ATOM   3763  CD  PRO B  82      20.386 -21.794  21.061  1.00 87.30           C  
ATOM   3764  HD2 PRO B  82      21.273 -21.500  21.622  1.00 87.30           H  
ATOM   3765  HD3 PRO B  82      20.447 -22.848  20.790  1.00 87.30           H  
ATOM   3766  N   GLU B  83      17.044 -23.293  21.157  1.00 82.59           N  
ATOM   3767  H   GLU B  83      17.937 -23.594  21.520  1.00 82.59           H  
ATOM   3768  CA  GLU B  83      15.974 -24.296  21.130  1.00 82.59           C  
ATOM   3769  HA  GLU B  83      15.349 -24.135  20.252  1.00 82.59           H  
ATOM   3770  C   GLU B  83      15.061 -24.209  22.366  1.00 82.59           C  
ATOM   3771  CB  GLU B  83      16.576 -25.708  21.032  1.00 82.59           C  
ATOM   3772  HB2 GLU B  83      15.775 -26.446  21.089  1.00 82.59           H  
ATOM   3773  HB3 GLU B  83      17.200 -25.868  21.911  1.00 82.59           H  
ATOM   3774  O   GLU B  83      13.999 -24.837  22.398  1.00 82.59           O  
ATOM   3775  CG  GLU B  83      17.434 -25.979  19.780  1.00 82.59           C  
ATOM   3776  HG2 GLU B  83      18.063 -25.116  19.563  1.00 82.59           H  
ATOM   3777  HG3 GLU B  83      18.110 -26.799  20.018  1.00 82.59           H  
ATOM   3778  CD  GLU B  83      16.647 -26.387  18.525  1.00 82.59           C  
ATOM   3779  OE1 GLU B  83      17.124 -26.009  17.423  1.00 82.59           O  
ATOM   3780  OE2 GLU B  83      15.681 -27.168  18.657  1.00 82.59           O  
ATOM   3781  N   ARG B  84      15.382 -23.399  23.387  1.00 88.90           N  
ATOM   3782  H   ARG B  84      16.234 -22.859  23.330  1.00 88.90           H  
ATOM   3783  CA  ARG B  84      14.582 -23.325  24.620  1.00 88.90           C  
ATOM   3784  HA  ARG B  84      14.256 -24.344  24.827  1.00 88.90           H  
ATOM   3785  C   ARG B  84      13.349 -22.409  24.473  1.00 88.90           C  
ATOM   3786  CB  ARG B  84      15.480 -22.926  25.790  1.00 88.90           C  
ATOM   3787  HB2 ARG B  84      15.757 -21.874  25.727  1.00 88.90           H  
ATOM   3788  HB3 ARG B  84      16.390 -23.525  25.755  1.00 88.90           H  
ATOM   3789  O   ARG B  84      13.523 -21.213  24.252  1.00 88.90           O  
ATOM   3790  CG  ARG B  84      14.745 -23.221  27.100  1.00 88.90           C  
ATOM   3791  HG2 ARG B  84      14.433 -24.266  27.103  1.00 88.90           H  
ATOM   3792  HG3 ARG B  84      13.867 -22.582  27.190  1.00 88.90           H  
ATOM   3793  CD  ARG B  84      15.665 -22.981  28.289  1.00 88.90           C  
ATOM   3794  HD2 ARG B  84      16.633 -23.444  28.098  1.00 88.90           H  
ATOM   3795  HD3 ARG B  84      15.795 -21.904  28.394  1.00 88.90           H  
ATOM   3796  NE  ARG B  84      15.081 -23.532  29.522  1.00 88.90           N  
ATOM   3797  HE  ARG B  84      14.129 -23.860  29.447  1.00 88.90           H  
ATOM   3798  NH1 ARG B  84      16.831 -23.048  30.941  1.00 88.90           N  
ATOM   3799 HH11 ARG B  84      17.292 -22.590  30.168  1.00 88.90           H  
ATOM   3800 HH12 ARG B  84      17.194 -22.855  31.864  1.00 88.90           H  
ATOM   3801  NH2 ARG B  84      14.991 -23.968  31.746  1.00 88.90           N  
ATOM   3802 HH21 ARG B  84      14.026 -24.240  31.622  1.00 88.90           H  
ATOM   3803 HH22 ARG B  84      15.408 -23.867  32.661  1.00 88.90           H  
ATOM   3804  CZ  ARG B  84      15.643 -23.513  30.715  1.00 88.90           C  
ATOM   3805  N   PRO B  85      12.109 -22.942  24.522  1.00 84.83           N  
ATOM   3806  CA  PRO B  85      10.897 -22.175  24.205  1.00 84.83           C  
ATOM   3807  HA  PRO B  85      10.936 -21.815  23.177  1.00 84.83           H  
ATOM   3808  C   PRO B  85      10.710 -20.961  25.104  1.00 84.83           C  
ATOM   3809  CB  PRO B  85       9.713 -23.132  24.336  1.00 84.83           C  
ATOM   3810  HB2 PRO B  85       9.190 -22.952  25.275  1.00 84.83           H  
ATOM   3811  HB3 PRO B  85       9.025 -23.012  23.500  1.00 84.83           H  
ATOM   3812  O   PRO B  85      11.038 -21.026  26.289  1.00 84.83           O  
ATOM   3813  CG  PRO B  85      10.329 -24.529  24.378  1.00 84.83           C  
ATOM   3814  HG2 PRO B  85       9.787 -25.179  25.064  1.00 84.83           H  
ATOM   3815  HG3 PRO B  85      10.327 -24.973  23.383  1.00 84.83           H  
ATOM   3816  CD  PRO B  85      11.764 -24.317  24.842  1.00 84.83           C  
ATOM   3817  HD2 PRO B  85      11.823 -24.452  25.922  1.00 84.83           H  
ATOM   3818  HD3 PRO B  85      12.407 -25.038  24.337  1.00 84.83           H  
ATOM   3819  N   GLY B  86      10.156 -19.886  24.555  1.00 86.33           N  
ATOM   3820  H   GLY B  86       9.852 -19.934  23.593  1.00 86.33           H  
ATOM   3821  CA  GLY B  86       9.830 -18.657  25.273  1.00 86.33           C  
ATOM   3822  HA2 GLY B  86       9.172 -18.055  24.646  1.00 86.33           H  
ATOM   3823  HA3 GLY B  86       9.294 -18.909  26.188  1.00 86.33           H  
ATOM   3824  C   GLY B  86      11.040 -17.806  25.650  1.00 86.33           C  
ATOM   3825  O   GLY B  86      10.887 -16.842  26.398  1.00 86.33           O  
ATOM   3826  N   THR B  87      12.239 -18.152  25.171  1.00 92.39           N  
ATOM   3827  H   THR B  87      12.290 -18.933  24.532  1.00 92.39           H  
ATOM   3828  CA  THR B  87      13.488 -17.468  25.533  1.00 92.39           C  
ATOM   3829  HA  THR B  87      13.240 -16.599  26.143  1.00 92.39           H  
ATOM   3830  C   THR B  87      14.247 -16.927  24.322  1.00 92.39           C  
ATOM   3831  CB  THR B  87      14.404 -18.347  26.397  1.00 92.39           C  
ATOM   3832  HB  THR B  87      15.238 -17.737  26.744  1.00 92.39           H  
ATOM   3833  O   THR B  87      13.979 -17.274  23.172  1.00 92.39           O  
ATOM   3834  CG2 THR B  87      13.717 -18.921  27.634  1.00 92.39           C  
ATOM   3835 HG21 THR B  87      14.464 -19.365  28.291  1.00 92.39           H  
ATOM   3836 HG22 THR B  87      13.219 -18.114  28.171  1.00 92.39           H  
ATOM   3837 HG23 THR B  87      12.981 -19.673  27.351  1.00 92.39           H  
ATOM   3838  OG1 THR B  87      14.934 -19.408  25.650  1.00 92.39           O  
ATOM   3839  HG1 THR B  87      14.234 -19.857  25.171  1.00 92.39           H  
ATOM   3840  N   ALA B  88      15.206 -16.048  24.595  1.00 94.11           N  
ATOM   3841  H   ALA B  88      15.339 -15.797  25.564  1.00 94.11           H  
ATOM   3842  CA  ALA B  88      16.115 -15.447  23.639  1.00 94.11           C  
ATOM   3843  HA  ALA B  88      16.016 -15.958  22.682  1.00 94.11           H  
ATOM   3844  C   ALA B  88      17.568 -15.588  24.112  1.00 94.11           C  
ATOM   3845  CB  ALA B  88      15.721 -13.978  23.464  1.00 94.11           C  
ATOM   3846  HB1 ALA B  88      16.403 -13.502  22.760  1.00 94.11           H  
ATOM   3847  HB2 ALA B  88      14.701 -13.920  23.085  1.00 94.11           H  
ATOM   3848  HB3 ALA B  88      15.780 -13.462  24.422  1.00 94.11           H  
ATOM   3849  O   ALA B  88      17.873 -15.392  25.288  1.00 94.11           O  
ATOM   3850  N   TYR B  89      18.490 -15.837  23.181  1.00 94.74           N  
ATOM   3851  H   TYR B  89      18.193 -15.994  22.229  1.00 94.74           H  
ATOM   3852  CA  TYR B  89      19.923 -15.967  23.489  1.00 94.74           C  
ATOM   3853  HA  TYR B  89      20.030 -16.304  24.520  1.00 94.74           H  
ATOM   3854  C   TYR B  89      20.689 -14.643  23.458  1.00 94.74           C  
ATOM   3855  CB  TYR B  89      20.552 -17.036  22.592  1.00 94.74           C  
ATOM   3856  HB2 TYR B  89      21.597 -17.171  22.873  1.00 94.74           H  
ATOM   3857  HB3 TYR B  89      20.051 -17.987  22.773  1.00 94.74           H  
ATOM   3858  O   TYR B  89      21.901 -14.616  23.664  1.00 94.74           O  
ATOM   3859  CG  TYR B  89      20.481 -16.710  21.117  1.00 94.74           C  
ATOM   3860  CD1 TYR B  89      19.522 -17.345  20.311  1.00 94.74           C  
ATOM   3861  HD1 TYR B  89      18.849 -18.073  20.738  1.00 94.74           H  
ATOM   3862  CD2 TYR B  89      21.383 -15.790  20.547  1.00 94.74           C  
ATOM   3863  HD2 TYR B  89      22.145 -15.331  21.159  1.00 94.74           H  
ATOM   3864  CE1 TYR B  89      19.490 -17.067  18.935  1.00 94.74           C  
ATOM   3865  HE1 TYR B  89      18.824 -17.606  18.277  1.00 94.74           H  
ATOM   3866  CE2 TYR B  89      21.314 -15.481  19.175  1.00 94.74           C  
ATOM   3867  HE2 TYR B  89      22.011 -14.781  18.737  1.00 94.74           H  
ATOM   3868  OH  TYR B  89      20.299 -15.877  17.033  1.00 94.74           O  
ATOM   3869  HH  TYR B  89      21.000 -15.280  16.761  1.00 94.74           H  
ATOM   3870  CZ  TYR B  89      20.362 -16.126  18.366  1.00 94.74           C  
ATOM   3871  N   ILE B  90      19.993 -13.528  23.234  1.00 95.00           N  
ATOM   3872  H   ILE B  90      18.992 -13.619  23.132  1.00 95.00           H  
ATOM   3873  CA  ILE B  90      20.570 -12.185  23.227  1.00 95.00           C  
ATOM   3874  HA  ILE B  90      21.650 -12.269  23.349  1.00 95.00           H  
ATOM   3875  C   ILE B  90      20.055 -11.353  24.405  1.00 95.00           C  
ATOM   3876  CB  ILE B  90      20.342 -11.485  21.875  1.00 95.00           C  
ATOM   3877  HB  ILE B  90      20.870 -10.533  21.933  1.00 95.00           H  
ATOM   3878  O   ILE B  90      18.970 -11.585  24.930  1.00 95.00           O  
ATOM   3879  CG1 ILE B  90      18.851 -11.227  21.558  1.00 95.00           C  
ATOM   3880 HG12 ILE B  90      18.528 -11.819  20.702  1.00 95.00           H  
ATOM   3881 HG13 ILE B  90      18.213 -11.494  22.401  1.00 95.00           H  
ATOM   3882  CG2 ILE B  90      20.985 -12.264  20.723  1.00 95.00           C  
ATOM   3883 HG21 ILE B  90      20.949 -11.667  19.812  1.00 95.00           H  
ATOM   3884 HG22 ILE B  90      20.452 -13.200  20.553  1.00 95.00           H  
ATOM   3885 HG23 ILE B  90      22.029 -12.480  20.950  1.00 95.00           H  
ATOM   3886  CD1 ILE B  90      18.656  -9.747  21.249  1.00 95.00           C  
ATOM   3887 HD11 ILE B  90      18.917  -9.179  22.142  1.00 95.00           H  
ATOM   3888 HD12 ILE B  90      17.614  -9.535  21.008  1.00 95.00           H  
ATOM   3889 HD13 ILE B  90      19.307  -9.438  20.431  1.00 95.00           H  
ATOM   3890  N   ARG B  91      20.840 -10.353  24.821  1.00 94.56           N  
ATOM   3891  H   ARG B  91      21.735 -10.258  24.363  1.00 94.56           H  
ATOM   3892  CA  ARG B  91      20.480  -9.413  25.907  1.00 94.56           C  
ATOM   3893  HA  ARG B  91      19.447  -9.595  26.206  1.00 94.56           H  
ATOM   3894  C   ARG B  91      20.510  -7.945  25.488  1.00 94.56           C  
ATOM   3895  CB  ARG B  91      21.385  -9.634  27.132  1.00 94.56           C  
ATOM   3896  HB2 ARG B  91      21.115  -8.912  27.902  1.00 94.56           H  
ATOM   3897  HB3 ARG B  91      22.423  -9.460  26.848  1.00 94.56           H  
ATOM   3898  O   ARG B  91      20.320  -7.073  26.335  1.00 94.56           O  
ATOM   3899  CG  ARG B  91      21.250 -11.034  27.733  1.00 94.56           C  
ATOM   3900  HG2 ARG B  91      20.202 -11.228  27.962  1.00 94.56           H  
ATOM   3901  HG3 ARG B  91      21.612 -11.760  27.005  1.00 94.56           H  
ATOM   3902  CD  ARG B  91      22.085 -11.149  29.013  1.00 94.56           C  
ATOM   3903  HD2 ARG B  91      23.139 -11.043  28.754  1.00 94.56           H  
ATOM   3904  HD3 ARG B  91      21.808 -10.324  29.670  1.00 94.56           H  
ATOM   3905  NE  ARG B  91      21.882 -12.443  29.694  1.00 94.56           N  
ATOM   3906  HE  ARG B  91      21.804 -13.254  29.097  1.00 94.56           H  
ATOM   3907  NH1 ARG B  91      21.615 -11.667  31.850  1.00 94.56           N  
ATOM   3908 HH11 ARG B  91      21.607 -10.722  31.492  1.00 94.56           H  
ATOM   3909 HH12 ARG B  91      21.235 -11.847  32.768  1.00 94.56           H  
ATOM   3910  NH2 ARG B  91      21.460 -13.834  31.452  1.00 94.56           N  
ATOM   3911 HH21 ARG B  91      21.076 -13.954  32.378  1.00 94.56           H  
ATOM   3912 HH22 ARG B  91      21.377 -14.591  30.788  1.00 94.56           H  
ATOM   3913  CZ  ARG B  91      21.661 -12.640  30.985  1.00 94.56           C  
ATOM   3914  N   GLN B  92      20.823  -7.665  24.224  1.00 94.98           N  
ATOM   3915  H   GLN B  92      20.852  -8.421  23.555  1.00 94.98           H  
ATOM   3916  CA  GLN B  92      21.000  -6.310  23.707  1.00 94.98           C  
ATOM   3917  HA  GLN B  92      20.652  -5.600  24.457  1.00 94.98           H  
ATOM   3918  C   GLN B  92      20.164  -6.065  22.455  1.00 94.98           C  
ATOM   3919  CB  GLN B  92      22.477  -6.006  23.415  1.00 94.98           C  
ATOM   3920  HB2 GLN B  92      22.520  -5.015  22.964  1.00 94.98           H  
ATOM   3921  HB3 GLN B  92      22.871  -6.723  22.695  1.00 94.98           H  
ATOM   3922  O   GLN B  92      19.950  -6.967  21.655  1.00 94.98           O  
ATOM   3923  CG  GLN B  92      23.347  -6.027  24.680  1.00 94.98           C  
ATOM   3924  HG2 GLN B  92      23.623  -7.057  24.904  1.00 94.98           H  
ATOM   3925  HG3 GLN B  92      22.776  -5.636  25.522  1.00 94.98           H  
ATOM   3926  CD  GLN B  92      24.602  -5.167  24.552  1.00 94.98           C  
ATOM   3927  NE2 GLN B  92      25.693  -5.553  25.174  1.00 94.98           N  
ATOM   3928 HE21 GLN B  92      25.742  -6.483  25.565  1.00 94.98           H  
ATOM   3929 HE22 GLN B  92      26.509  -4.995  24.966  1.00 94.98           H  
ATOM   3930  OE1 GLN B  92      24.629  -4.104  23.957  1.00 94.98           O  
ATOM   3931  N   GLY B  93      19.721  -4.825  22.286  1.00 96.64           N  
ATOM   3932  H   GLY B  93      19.969  -4.134  22.979  1.00 96.64           H  
ATOM   3933  CA  GLY B  93      18.958  -4.348  21.135  1.00 96.64           C  
ATOM   3934  HA2 GLY B  93      17.921  -4.676  21.203  1.00 96.64           H  
ATOM   3935  HA3 GLY B  93      19.376  -4.763  20.218  1.00 96.64           H  
ATOM   3936  C   GLY B  93      18.999  -2.823  21.055  1.00 96.64           C  
ATOM   3937  O   GLY B  93      19.582  -2.162  21.921  1.00 96.64           O  
ATOM   3938  N   GLY B  94      18.401  -2.244  20.018  1.00 98.27           N  
ATOM   3939  H   GLY B  94      17.937  -2.814  19.325  1.00 98.27           H  
ATOM   3940  CA  GLY B  94      18.260  -0.792  19.923  1.00 98.27           C  
ATOM   3941  HA2 GLY B  94      18.330  -0.480  18.881  1.00 98.27           H  
ATOM   3942  HA3 GLY B  94      19.059  -0.287  20.466  1.00 98.27           H  
ATOM   3943  C   GLY B  94      16.910  -0.355  20.474  1.00 98.27           C  
ATOM   3944  O   GLY B  94      15.893  -0.575  19.830  1.00 98.27           O  
ATOM   3945  N   PHE B  95      16.880   0.291  21.637  1.00 98.22           N  
ATOM   3946  H   PHE B  95      17.744   0.465  22.128  1.00 98.22           H  
ATOM   3947  CA  PHE B  95      15.623   0.670  22.290  1.00 98.22           C  
ATOM   3948  HA  PHE B  95      14.780   0.309  21.701  1.00 98.22           H  
ATOM   3949  C   PHE B  95      15.449   2.178  22.406  1.00 98.22           C  
ATOM   3950  CB  PHE B  95      15.509  -0.009  23.659  1.00 98.22           C  
ATOM   3951  HB2 PHE B  95      16.381   0.236  24.264  1.00 98.22           H  
ATOM   3952  HB3 PHE B  95      14.630   0.378  24.174  1.00 98.22           H  
ATOM   3953  O   PHE B  95      16.406   2.925  22.628  1.00 98.22           O  
ATOM   3954  CG  PHE B  95      15.370  -1.509  23.544  1.00 98.22           C  
ATOM   3955  CD1 PHE B  95      14.105  -2.085  23.327  1.00 98.22           C  
ATOM   3956  HD1 PHE B  95      13.224  -1.462  23.280  1.00 98.22           H  
ATOM   3957  CD2 PHE B  95      16.512  -2.325  23.584  1.00 98.22           C  
ATOM   3958  HD2 PHE B  95      17.488  -1.889  23.734  1.00 98.22           H  
ATOM   3959  CE1 PHE B  95      13.984  -3.475  23.163  1.00 98.22           C  
ATOM   3960  HE1 PHE B  95      13.012  -3.910  22.986  1.00 98.22           H  
ATOM   3961  CE2 PHE B  95      16.389  -3.707  23.386  1.00 98.22           C  
ATOM   3962  HE2 PHE B  95      17.280  -4.316  23.354  1.00 98.22           H  
ATOM   3963  CZ  PHE B  95      15.126  -4.291  23.189  1.00 98.22           C  
ATOM   3964  HZ  PHE B  95      15.034  -5.356  23.033  1.00 98.22           H  
ATOM   3965  N   LEU B  96      14.191   2.605  22.332  1.00 98.45           N  
ATOM   3966  H   LEU B  96      13.473   1.916  22.157  1.00 98.45           H  
ATOM   3967  CA  LEU B  96      13.743   3.896  22.824  1.00 98.45           C  
ATOM   3968  HA  LEU B  96      14.555   4.622  22.774  1.00 98.45           H  
ATOM   3969  C   LEU B  96      13.353   3.721  24.298  1.00 98.45           C  
ATOM   3970  CB  LEU B  96      12.576   4.399  21.952  1.00 98.45           C  
ATOM   3971  HB2 LEU B  96      12.209   5.332  22.379  1.00 98.45           H  
ATOM   3972  HB3 LEU B  96      11.776   3.661  22.001  1.00 98.45           H  
ATOM   3973  O   LEU B  96      12.213   3.389  24.624  1.00 98.45           O  
ATOM   3974  CG  LEU B  96      12.888   4.619  20.462  1.00 98.45           C  
ATOM   3975  HG  LEU B  96      13.111   3.663  19.989  1.00 98.45           H  
ATOM   3976  CD1 LEU B  96      11.657   5.220  19.779  1.00 98.45           C  
ATOM   3977 HD11 LEU B  96      10.826   4.518  19.854  1.00 98.45           H  
ATOM   3978 HD12 LEU B  96      11.380   6.159  20.257  1.00 98.45           H  
ATOM   3979 HD13 LEU B  96      11.864   5.403  18.725  1.00 98.45           H  
ATOM   3980  CD2 LEU B  96      14.072   5.553  20.232  1.00 98.45           C  
ATOM   3981 HD21 LEU B  96      13.906   6.510  20.727  1.00 98.45           H  
ATOM   3982 HD22 LEU B  96      14.987   5.098  20.612  1.00 98.45           H  
ATOM   3983 HD23 LEU B  96      14.190   5.709  19.159  1.00 98.45           H  
ATOM   3984  N   HIS B  97      14.304   3.938  25.211  1.00 95.19           N  
ATOM   3985  H   HIS B  97      15.245   4.118  24.892  1.00 95.19           H  
ATOM   3986  CA  HIS B  97      14.048   3.850  26.663  1.00 95.19           C  
ATOM   3987  HA  HIS B  97      13.671   2.856  26.906  1.00 95.19           H  
ATOM   3988  C   HIS B  97      12.969   4.839  27.132  1.00 95.19           C  
ATOM   3989  CB  HIS B  97      15.360   4.051  27.434  1.00 95.19           C  
ATOM   3990  HB2 HIS B  97      15.132   4.135  28.497  1.00 95.19           H  
ATOM   3991  HB3 HIS B  97      15.838   4.978  27.118  1.00 95.19           H  
ATOM   3992  O   HIS B  97      12.292   4.611  28.123  1.00 95.19           O  
ATOM   3993  CG  HIS B  97      16.315   2.895  27.262  1.00 95.19           C  
ATOM   3994  CD2 HIS B  97      17.375   2.840  26.404  1.00 95.19           C  
ATOM   3995  HD2 HIS B  97      17.695   3.622  25.731  1.00 95.19           H  
ATOM   3996  ND1 HIS B  97      16.178   1.654  27.884  1.00 95.19           N  
ATOM   3997  CE1 HIS B  97      17.150   0.876  27.388  1.00 95.19           C  
ATOM   3998  HE1 HIS B  97      17.284  -0.169  27.625  1.00 95.19           H  
ATOM   3999  NE2 HIS B  97      17.886   1.563  26.500  1.00 95.19           N  
ATOM   4000  HE2 HIS B  97      18.589   1.146  25.906  1.00 95.19           H  
ATOM   4001  N   GLU B  98      12.747   5.908  26.371  1.00 94.17           N  
ATOM   4002  H   GLU B  98      13.365   6.059  25.586  1.00 94.17           H  
ATOM   4003  CA  GLU B  98      11.729   6.928  26.627  1.00 94.17           C  
ATOM   4004  HA  GLU B  98      11.475   6.931  27.687  1.00 94.17           H  
ATOM   4005  C   GLU B  98      10.419   6.677  25.855  1.00 94.17           C  
ATOM   4006  CB  GLU B  98      12.340   8.290  26.280  1.00 94.17           C  
ATOM   4007  HB2 GLU B  98      11.584   9.073  26.334  1.00 94.17           H  
ATOM   4008  HB3 GLU B  98      12.670   8.221  25.243  1.00 94.17           H  
ATOM   4009  O   GLU B  98       9.564   7.556  25.819  1.00 94.17           O  
ATOM   4010  CG  GLU B  98      13.513   8.668  27.213  1.00 94.17           C  
ATOM   4011  HG2 GLU B  98      13.935   7.773  27.670  1.00 94.17           H  
ATOM   4012  HG3 GLU B  98      13.123   9.280  28.027  1.00 94.17           H  
ATOM   4013  CD  GLU B  98      14.655   9.416  26.508  1.00 94.17           C  
ATOM   4014  OE1 GLU B  98      15.700   9.613  27.170  1.00 94.17           O  
ATOM   4015  OE2 GLU B  98      14.506   9.775  25.319  1.00 94.17           O  
ATOM   4016  N   ALA B  99      10.218   5.500  25.243  1.00 94.91           N  
ATOM   4017  H   ALA B  99      10.948   4.803  25.290  1.00 94.91           H  
ATOM   4018  CA  ALA B  99       9.038   5.202  24.413  1.00 94.91           C  
ATOM   4019  HA  ALA B  99       9.036   5.877  23.558  1.00 94.91           H  
ATOM   4020  C   ALA B  99       7.689   5.386  25.135  1.00 94.91           C  
ATOM   4021  CB  ALA B  99       9.138   3.760  23.900  1.00 94.91           C  
ATOM   4022  HB1 ALA B  99      10.022   3.643  23.273  1.00 94.91           H  
ATOM   4023  HB2 ALA B  99       8.262   3.524  23.297  1.00 94.91           H  
ATOM   4024  HB3 ALA B  99       9.191   3.064  24.737  1.00 94.91           H  
ATOM   4025  O   ALA B  99       6.666   5.608  24.489  1.00 94.91           O  
ATOM   4026  N   ALA B 100       7.669   5.288  26.469  1.00 92.65           N  
ATOM   4027  H   ALA B 100       8.541   5.096  26.941  1.00 92.65           H  
ATOM   4028  CA  ALA B 100       6.469   5.505  27.272  1.00 92.65           C  
ATOM   4029  HA  ALA B 100       5.622   5.065  26.746  1.00 92.65           H  
ATOM   4030  C   ALA B 100       6.137   6.996  27.496  1.00 92.65           C  
ATOM   4031  CB  ALA B 100       6.643   4.759  28.601  1.00 92.65           C  
ATOM   4032  HB1 ALA B 100       7.479   5.180  29.159  1.00 92.65           H  
ATOM   4033  HB2 ALA B 100       5.736   4.850  29.197  1.00 92.65           H  
ATOM   4034  HB3 ALA B 100       6.837   3.703  28.412  1.00 92.65           H  
ATOM   4035  O   ALA B 100       4.998   7.305  27.861  1.00 92.65           O  
ATOM   4036  N   LEU B 101       7.097   7.909  27.296  1.00 95.72           N  
ATOM   4037  H   LEU B 101       7.959   7.613  26.861  1.00 95.72           H  
ATOM   4038  CA  LEU B 101       6.904   9.349  27.467  1.00 95.72           C  
ATOM   4039  HA  LEU B 101       6.291   9.509  28.354  1.00 95.72           H  
ATOM   4040  C   LEU B 101       6.145   9.938  26.275  1.00 95.72           C  
ATOM   4041  CB  LEU B 101       8.250  10.073  27.667  1.00 95.72           C  
ATOM   4042  HB2 LEU B 101       8.055  11.144  27.721  1.00 95.72           H  
ATOM   4043  HB3 LEU B 101       8.867   9.902  26.785  1.00 95.72           H  
ATOM   4044  O   LEU B 101       6.468   9.682  25.119  1.00 95.72           O  
ATOM   4045  CG  LEU B 101       9.049   9.663  28.916  1.00 95.72           C  
ATOM   4046  HG  LEU B 101       9.300   8.603  28.860  1.00 95.72           H  
ATOM   4047  CD1 LEU B 101      10.347  10.468  28.988  1.00 95.72           C  
ATOM   4048 HD11 LEU B 101      10.129  11.526  29.133  1.00 95.72           H  
ATOM   4049 HD12 LEU B 101      10.903  10.352  28.057  1.00 95.72           H  
ATOM   4050 HD13 LEU B 101      10.966  10.102  29.807  1.00 95.72           H  
ATOM   4051  CD2 LEU B 101       8.278   9.929  30.214  1.00 95.72           C  
ATOM   4052 HD21 LEU B 101       8.917   9.708  31.068  1.00 95.72           H  
ATOM   4053 HD22 LEU B 101       7.407   9.274  30.265  1.00 95.72           H  
ATOM   4054 HD23 LEU B 101       7.959  10.970  30.254  1.00 95.72           H  
ATOM   4055  N   PHE B 102       5.130  10.739  26.581  1.00 96.61           N  
ATOM   4056  H   PHE B 102       4.932  10.924  27.554  1.00 96.61           H  
ATOM   4057  CA  PHE B 102       4.262  11.404  25.614  1.00 96.61           C  
ATOM   4058  HA  PHE B 102       4.845  11.722  24.750  1.00 96.61           H  
ATOM   4059  C   PHE B 102       3.639  12.635  26.280  1.00 96.61           C  
ATOM   4060  CB  PHE B 102       3.187  10.394  25.181  1.00 96.61           C  
ATOM   4061  HB2 PHE B 102       2.678  10.023  26.072  1.00 96.61           H  
ATOM   4062  HB3 PHE B 102       3.693   9.550  24.714  1.00 96.61           H  
ATOM   4063  O   PHE B 102       3.376  12.585  27.485  1.00 96.61           O  
ATOM   4064  CG  PHE B 102       2.153  10.910  24.201  1.00 96.61           C  
ATOM   4065  CD1 PHE B 102       0.780  10.846  24.505  1.00 96.61           C  
ATOM   4066  HD1 PHE B 102       0.454  10.452  25.456  1.00 96.61           H  
ATOM   4067  CD2 PHE B 102       2.568  11.418  22.958  1.00 96.61           C  
ATOM   4068  HD2 PHE B 102       3.618  11.451  22.709  1.00 96.61           H  
ATOM   4069  CE1 PHE B 102      -0.171  11.294  23.569  1.00 96.61           C  
ATOM   4070  HE1 PHE B 102      -1.225  11.240  23.798  1.00 96.61           H  
ATOM   4071  CE2 PHE B 102       1.621  11.877  22.030  1.00 96.61           C  
ATOM   4072  HE2 PHE B 102       1.949  12.270  21.079  1.00 96.61           H  
ATOM   4073  CZ  PHE B 102       0.254  11.817  22.336  1.00 96.61           C  
ATOM   4074  HZ  PHE B 102      -0.463  12.177  21.612  1.00 96.61           H  
ATOM   4075  N   ASP B 103       3.375  13.710  25.532  1.00 96.36           N  
ATOM   4076  H   ASP B 103       3.729  13.726  24.586  1.00 96.36           H  
ATOM   4077  CA  ASP B 103       2.582  14.856  26.009  1.00 96.36           C  
ATOM   4078  HA  ASP B 103       2.598  14.856  27.099  1.00 96.36           H  
ATOM   4079  C   ASP B 103       1.109  14.740  25.562  1.00 96.36           C  
ATOM   4080  CB  ASP B 103       3.222  16.197  25.614  1.00 96.36           C  
ATOM   4081  HB2 ASP B 103       4.278  16.168  25.884  1.00 96.36           H  
ATOM   4082  HB3 ASP B 103       3.155  16.337  24.535  1.00 96.36           H  
ATOM   4083  O   ASP B 103       0.696  15.333  24.558  1.00 96.36           O  
ATOM   4084  CG  ASP B 103       2.572  17.398  26.333  1.00 96.36           C  
ATOM   4085  OD1 ASP B 103       1.425  17.273  26.837  1.00 96.36           O  
ATOM   4086  OD2 ASP B 103       3.218  18.471  26.379  1.00 96.36           O  
ATOM   4087  N   PRO B 104       0.262  13.992  26.297  1.00 94.95           N  
ATOM   4088  CA  PRO B 104      -1.133  13.813  25.914  1.00 94.95           C  
ATOM   4089  HA  PRO B 104      -1.186  13.428  24.896  1.00 94.95           H  
ATOM   4090  C   PRO B 104      -1.921  15.129  25.955  1.00 94.95           C  
ATOM   4091  CB  PRO B 104      -1.658  12.753  26.886  1.00 94.95           C  
ATOM   4092  HB2 PRO B 104      -1.471  11.772  26.449  1.00 94.95           H  
ATOM   4093  HB3 PRO B 104      -2.718  12.865  27.116  1.00 94.95           H  
ATOM   4094  O   PRO B 104      -2.788  15.351  25.108  1.00 94.95           O  
ATOM   4095  CG  PRO B 104      -0.796  12.912  28.133  1.00 94.95           C  
ATOM   4096  HG2 PRO B 104      -1.154  13.749  28.732  1.00 94.95           H  
ATOM   4097  HG3 PRO B 104      -0.755  11.995  28.721  1.00 94.95           H  
ATOM   4098  CD  PRO B 104       0.551  13.250  27.515  1.00 94.95           C  
ATOM   4099  HD2 PRO B 104       1.040  12.313  27.246  1.00 94.95           H  
ATOM   4100  HD3 PRO B 104       1.154  13.822  28.220  1.00 94.95           H  
ATOM   4101  N   GLY B 105      -1.591  16.041  26.879  1.00 91.95           N  
ATOM   4102  H   GLY B 105      -0.738  15.894  27.399  1.00 91.95           H  
ATOM   4103  CA  GLY B 105      -2.271  17.331  27.016  1.00 91.95           C  
ATOM   4104  HA2 GLY B 105      -3.341  17.166  27.142  1.00 91.95           H  
ATOM   4105  HA3 GLY B 105      -1.880  17.839  27.897  1.00 91.95           H  
ATOM   4106  C   GLY B 105      -2.056  18.247  25.809  1.00 91.95           C  
ATOM   4107  O   GLY B 105      -2.975  18.965  25.405  1.00 91.95           O  
ATOM   4108  N   PHE B 106      -0.879  18.183  25.183  1.00 95.79           N  
ATOM   4109  H   PHE B 106      -0.143  17.624  25.590  1.00 95.79           H  
ATOM   4110  CA  PHE B 106      -0.572  18.938  23.971  1.00 95.79           C  
ATOM   4111  HA  PHE B 106      -0.703  19.999  24.181  1.00 95.79           H  
ATOM   4112  C   PHE B 106      -1.486  18.579  22.788  1.00 95.79           C  
ATOM   4113  CB  PHE B 106       0.898  18.711  23.621  1.00 95.79           C  
ATOM   4114  HB2 PHE B 106       1.066  17.663  23.373  1.00 95.79           H  
ATOM   4115  HB3 PHE B 106       1.502  18.955  24.495  1.00 95.79           H  
ATOM   4116  O   PHE B 106      -1.950  19.474  22.070  1.00 95.79           O  
ATOM   4117  CG  PHE B 106       1.369  19.576  22.482  1.00 95.79           C  
ATOM   4118  CD1 PHE B 106       1.278  19.112  21.159  1.00 95.79           C  
ATOM   4119  HD1 PHE B 106       0.900  18.122  20.954  1.00 95.79           H  
ATOM   4120  CD2 PHE B 106       1.891  20.852  22.752  1.00 95.79           C  
ATOM   4121  HD2 PHE B 106       1.998  21.181  23.775  1.00 95.79           H  
ATOM   4122  CE1 PHE B 106       1.702  19.932  20.104  1.00 95.79           C  
ATOM   4123  HE1 PHE B 106       1.654  19.567  19.089  1.00 95.79           H  
ATOM   4124  CE2 PHE B 106       2.314  21.674  21.696  1.00 95.79           C  
ATOM   4125  HE2 PHE B 106       2.752  22.641  21.896  1.00 95.79           H  
ATOM   4126  CZ  PHE B 106       2.219  21.211  20.374  1.00 95.79           C  
ATOM   4127  HZ  PHE B 106       2.580  21.832  19.568  1.00 95.79           H  
ATOM   4128  N   PHE B 107      -1.799  17.291  22.623  1.00 95.53           N  
ATOM   4129  H   PHE B 107      -1.357  16.622  23.238  1.00 95.53           H  
ATOM   4130  CA  PHE B 107      -2.652  16.775  21.545  1.00 95.53           C  
ATOM   4131  HA  PHE B 107      -2.618  17.476  20.711  1.00 95.53           H  
ATOM   4132  C   PHE B 107      -4.135  16.651  21.928  1.00 95.53           C  
ATOM   4133  CB  PHE B 107      -2.080  15.447  21.037  1.00 95.53           C  
ATOM   4134  HB2 PHE B 107      -2.736  15.041  20.267  1.00 95.53           H  
ATOM   4135  HB3 PHE B 107      -2.059  14.735  21.862  1.00 95.53           H  
ATOM   4136  O   PHE B 107      -4.942  16.217  21.109  1.00 95.53           O  
ATOM   4137  CG  PHE B 107      -0.692  15.583  20.447  1.00 95.53           C  
ATOM   4138  CD1 PHE B 107      -0.506  16.186  19.187  1.00 95.53           C  
ATOM   4139  HD1 PHE B 107      -1.353  16.556  18.629  1.00 95.53           H  
ATOM   4140  CD2 PHE B 107       0.424  15.145  21.179  1.00 95.53           C  
ATOM   4141  HD2 PHE B 107       0.302  14.699  22.155  1.00 95.53           H  
ATOM   4142  CE1 PHE B 107       0.786  16.327  18.652  1.00 95.53           C  
ATOM   4143  HE1 PHE B 107       0.929  16.780  17.683  1.00 95.53           H  
ATOM   4144  CE2 PHE B 107       1.715  15.306  20.656  1.00 95.53           C  
ATOM   4145  HE2 PHE B 107       2.562  14.992  21.248  1.00 95.53           H  
ATOM   4146  CZ  PHE B 107       1.899  15.890  19.391  1.00 95.53           C  
ATOM   4147  HZ  PHE B 107       2.895  16.021  18.994  1.00 95.53           H  
ATOM   4148  N   GLY B 108      -4.515  17.044  23.149  1.00 90.46           N  
ATOM   4149  H   GLY B 108      -3.801  17.356  23.792  1.00 90.46           H  
ATOM   4150  CA  GLY B 108      -5.895  16.937  23.633  1.00 90.46           C  
ATOM   4151  HA2 GLY B 108      -6.575  17.347  22.886  1.00 90.46           H  
ATOM   4152  HA3 GLY B 108      -5.988  17.519  24.549  1.00 90.46           H  
ATOM   4153  C   GLY B 108      -6.342  15.502  23.942  1.00 90.46           C  
ATOM   4154  O   GLY B 108      -7.535  15.219  23.905  1.00 90.46           O  
ATOM   4155  N   ILE B 109      -5.400  14.607  24.244  1.00 91.07           N  
ATOM   4156  H   ILE B 109      -4.450  14.938  24.327  1.00 91.07           H  
ATOM   4157  CA  ILE B 109      -5.639  13.203  24.596  1.00 91.07           C  
ATOM   4158  HA  ILE B 109      -6.598  12.888  24.185  1.00 91.07           H  
ATOM   4159  C   ILE B 109      -5.723  13.085  26.123  1.00 91.07           C  
ATOM   4160  CB  ILE B 109      -4.544  12.318  23.956  1.00 91.07           C  
ATOM   4161  HB  ILE B 109      -3.571  12.733  24.217  1.00 91.07           H  
ATOM   4162  O   ILE B 109      -4.951  13.699  26.859  1.00 91.07           O  
ATOM   4163  CG1 ILE B 109      -4.704  12.334  22.417  1.00 91.07           C  
ATOM   4164 HG12 ILE B 109      -4.872  13.354  22.069  1.00 91.07           H  
ATOM   4165 HG13 ILE B 109      -5.577  11.744  22.136  1.00 91.07           H  
ATOM   4166  CG2 ILE B 109      -4.600  10.869  24.465  1.00 91.07           C  
ATOM   4167 HG21 ILE B 109      -3.801  10.275  24.021  1.00 91.07           H  
ATOM   4168 HG22 ILE B 109      -5.558  10.421  24.203  1.00 91.07           H  
ATOM   4169 HG23 ILE B 109      -4.461  10.839  25.546  1.00 91.07           H  
ATOM   4170  CD1 ILE B 109      -3.481  11.812  21.660  1.00 91.07           C  
ATOM   4171 HD11 ILE B 109      -3.662  11.889  20.588  1.00 91.07           H  
ATOM   4172 HD12 ILE B 109      -3.282  10.770  21.910  1.00 91.07           H  
ATOM   4173 HD13 ILE B 109      -2.617  12.423  21.920  1.00 91.07           H  
ATOM   4174  N   SER B 110      -6.676  12.302  26.632  1.00 85.66           N  
ATOM   4175  H   SER B 110      -7.254  11.780  25.989  1.00 85.66           H  
ATOM   4176  CA  SER B 110      -6.786  12.087  28.082  1.00 85.66           C  
ATOM   4177  HA  SER B 110      -6.674  13.060  28.560  1.00 85.66           H  
ATOM   4178  C   SER B 110      -5.676  11.155  28.593  1.00 85.66           C  
ATOM   4179  CB  SER B 110      -8.170  11.555  28.464  1.00 85.66           C  
ATOM   4180  HB2 SER B 110      -8.298  11.655  29.542  1.00 85.66           H  
ATOM   4181  HB3 SER B 110      -8.940  12.147  27.970  1.00 85.66           H  
ATOM   4182  O   SER B 110      -5.261  10.258  27.861  1.00 85.66           O  
ATOM   4183  OG  SER B 110      -8.317  10.191  28.120  1.00 85.66           O  
ATOM   4184  HG  SER B 110      -8.380  10.128  27.164  1.00 85.66           H  
ATOM   4185  N   PRO B 111      -5.237  11.255  29.864  1.00 88.13           N  
ATOM   4186  CA  PRO B 111      -4.267  10.308  30.421  1.00 88.13           C  
ATOM   4187  HA  PRO B 111      -3.323  10.421  29.888  1.00 88.13           H  
ATOM   4188  C   PRO B 111      -4.721   8.844  30.322  1.00 88.13           C  
ATOM   4189  CB  PRO B 111      -4.082  10.728  31.882  1.00 88.13           C  
ATOM   4190  HB2 PRO B 111      -3.063  10.549  32.223  1.00 88.13           H  
ATOM   4191  HB3 PRO B 111      -4.795  10.205  32.520  1.00 88.13           H  
ATOM   4192  O   PRO B 111      -3.898   7.957  30.119  1.00 88.13           O  
ATOM   4193  CG  PRO B 111      -4.422  12.218  31.869  1.00 88.13           C  
ATOM   4194  HG2 PRO B 111      -3.552  12.786  31.540  1.00 88.13           H  
ATOM   4195  HG3 PRO B 111      -4.763  12.566  32.844  1.00 88.13           H  
ATOM   4196  CD  PRO B 111      -5.524  12.316  30.815  1.00 88.13           C  
ATOM   4197  HD2 PRO B 111      -5.495  13.298  30.343  1.00 88.13           H  
ATOM   4198  HD3 PRO B 111      -6.497  12.141  31.275  1.00 88.13           H  
ATOM   4199  N   ARG B 112      -6.036   8.593  30.427  1.00 82.52           N  
ATOM   4200  H   ARG B 112      -6.658   9.381  30.532  1.00 82.52           H  
ATOM   4201  CA  ARG B 112      -6.620   7.248  30.321  1.00 82.52           C  
ATOM   4202  HA  ARG B 112      -6.043   6.576  30.957  1.00 82.52           H  
ATOM   4203  C   ARG B 112      -6.496   6.685  28.905  1.00 82.52           C  
ATOM   4204  CB  ARG B 112      -8.083   7.276  30.805  1.00 82.52           C  
ATOM   4205  HB2 ARG B 112      -8.714   7.755  30.056  1.00 82.52           H  
ATOM   4206  HB3 ARG B 112      -8.140   7.852  31.729  1.00 82.52           H  
ATOM   4207  O   ARG B 112      -6.119   5.533  28.741  1.00 82.52           O  
ATOM   4208  CG  ARG B 112      -8.593   5.856  31.090  1.00 82.52           C  
ATOM   4209  HG2 ARG B 112      -8.532   5.259  30.180  1.00 82.52           H  
ATOM   4210  HG3 ARG B 112      -7.933   5.407  31.833  1.00 82.52           H  
ATOM   4211  CD  ARG B 112     -10.025   5.803  31.645  1.00 82.52           C  
ATOM   4212  HD2 ARG B 112     -10.104   4.889  32.234  1.00 82.52           H  
ATOM   4213  HD3 ARG B 112     -10.196   6.650  32.309  1.00 82.52           H  
ATOM   4214  NE  ARG B 112     -11.047   5.766  30.580  1.00 82.52           N  
ATOM   4215  HE  ARG B 112     -10.744   6.010  29.648  1.00 82.52           H  
ATOM   4216  NH1 ARG B 112     -12.805   5.008  31.845  1.00 82.52           N  
ATOM   4217 HH11 ARG B 112     -12.216   5.061  32.664  1.00 82.52           H  
ATOM   4218 HH12 ARG B 112     -13.686   4.516  31.887  1.00 82.52           H  
ATOM   4219  NH2 ARG B 112     -12.986   5.041  29.620  1.00 82.52           N  
ATOM   4220 HH21 ARG B 112     -12.558   5.093  28.707  1.00 82.52           H  
ATOM   4221 HH22 ARG B 112     -13.869   4.559  29.710  1.00 82.52           H  
ATOM   4222  CZ  ARG B 112     -12.271   5.273  30.686  1.00 82.52           C  
ATOM   4223  N   GLU B 113      -6.779   7.505  27.896  1.00 85.02           N  
ATOM   4224  H   GLU B 113      -7.036   8.459  28.103  1.00 85.02           H  
ATOM   4225  CA  GLU B 113      -6.589   7.127  26.493  1.00 85.02           C  
ATOM   4226  HA  GLU B 113      -7.068   6.165  26.307  1.00 85.02           H  
ATOM   4227  C   GLU B 113      -5.101   6.964  26.163  1.00 85.02           C  
ATOM   4228  CB  GLU B 113      -7.256   8.175  25.595  1.00 85.02           C  
ATOM   4229  HB2 GLU B 113      -8.306   8.255  25.877  1.00 85.02           H  
ATOM   4230  HB3 GLU B 113      -6.779   9.139  25.770  1.00 85.02           H  
ATOM   4231  O   GLU B 113      -4.730   5.978  25.544  1.00 85.02           O  
ATOM   4232  CG  GLU B 113      -7.173   7.818  24.102  1.00 85.02           C  
ATOM   4233  HG2 GLU B 113      -7.666   6.859  23.943  1.00 85.02           H  
ATOM   4234  HG3 GLU B 113      -6.125   7.714  23.819  1.00 85.02           H  
ATOM   4235  CD  GLU B 113      -7.811   8.878  23.194  1.00 85.02           C  
ATOM   4236  OE1 GLU B 113      -7.870   8.621  21.965  1.00 85.02           O  
ATOM   4237  OE2 GLU B 113      -8.208   9.944  23.724  1.00 85.02           O  
ATOM   4238  N   ALA B 114      -4.233   7.861  26.641  1.00 90.64           N  
ATOM   4239  H   ALA B 114      -4.594   8.667  27.131  1.00 90.64           H  
ATOM   4240  CA  ALA B 114      -2.790   7.784  26.413  1.00 90.64           C  
ATOM   4241  HA  ALA B 114      -2.607   7.791  25.339  1.00 90.64           H  
ATOM   4242  C   ALA B 114      -2.152   6.508  26.986  1.00 90.64           C  
ATOM   4243  CB  ALA B 114      -2.141   9.023  27.033  1.00 90.64           C  
ATOM   4244  HB1 ALA B 114      -1.079   9.039  26.789  1.00 90.64           H  
ATOM   4245  HB2 ALA B 114      -2.621   9.915  26.633  1.00 90.64           H  
ATOM   4246  HB3 ALA B 114      -2.258   9.005  28.117  1.00 90.64           H  
ATOM   4247  O   ALA B 114      -1.196   5.996  26.407  1.00 90.64           O  
ATOM   4248  N   LEU B 115      -2.677   6.005  28.110  1.00 86.51           N  
ATOM   4249  H   LEU B 115      -3.417   6.519  28.566  1.00 86.51           H  
ATOM   4250  CA  LEU B 115      -2.242   4.744  28.709  1.00 86.51           C  
ATOM   4251  HA  LEU B 115      -1.152   4.733  28.726  1.00 86.51           H  
ATOM   4252  C   LEU B 115      -2.694   3.532  27.884  1.00 86.51           C  
ATOM   4253  CB  LEU B 115      -2.784   4.661  30.148  1.00 86.51           C  
ATOM   4254  HB2 LEU B 115      -3.855   4.464  30.098  1.00 86.51           H  
ATOM   4255  HB3 LEU B 115      -2.644   5.621  30.645  1.00 86.51           H  
ATOM   4256  O   LEU B 115      -1.952   2.564  27.790  1.00 86.51           O  
ATOM   4257  CG  LEU B 115      -2.105   3.568  30.997  1.00 86.51           C  
ATOM   4258  HG  LEU B 115      -2.052   2.632  30.441  1.00 86.51           H  
ATOM   4259  CD1 LEU B 115      -0.697   3.993  31.426  1.00 86.51           C  
ATOM   4260 HD11 LEU B 115      -0.067   4.124  30.546  1.00 86.51           H  
ATOM   4261 HD12 LEU B 115      -0.734   4.925  31.989  1.00 86.51           H  
ATOM   4262 HD13 LEU B 115      -0.255   3.210  32.042  1.00 86.51           H  
ATOM   4263  CD2 LEU B 115      -2.914   3.317  32.269  1.00 86.51           C  
ATOM   4264 HD21 LEU B 115      -2.459   2.503  32.835  1.00 86.51           H  
ATOM   4265 HD22 LEU B 115      -2.940   4.218  32.882  1.00 86.51           H  
ATOM   4266 HD23 LEU B 115      -3.933   3.034  32.007  1.00 86.51           H  
ATOM   4267  N   ALA B 116      -3.892   3.586  27.293  1.00 85.24           N  
ATOM   4268  H   ALA B 116      -4.458   4.414  27.408  1.00 85.24           H  
ATOM   4269  CA  ALA B 116      -4.373   2.537  26.398  1.00 85.24           C  
ATOM   4270  HA  ALA B 116      -4.137   1.564  26.830  1.00 85.24           H  
ATOM   4271  C   ALA B 116      -3.698   2.591  25.019  1.00 85.24           C  
ATOM   4272  CB  ALA B 116      -5.896   2.652  26.275  1.00 85.24           C  
ATOM   4273  HB1 ALA B 116      -6.257   1.864  25.613  1.00 85.24           H  
ATOM   4274  HB2 ALA B 116      -6.355   2.521  27.255  1.00 85.24           H  
ATOM   4275  HB3 ALA B 116      -6.173   3.623  25.864  1.00 85.24           H  
ATOM   4276  O   ALA B 116      -3.522   1.555  24.395  1.00 85.24           O  
ATOM   4277  N   MET B 117      -3.328   3.777  24.532  1.00 90.55           N  
ATOM   4278  H   MET B 117      -3.540   4.598  25.080  1.00 90.55           H  
ATOM   4279  CA  MET B 117      -2.731   3.962  23.210  1.00 90.55           C  
ATOM   4280  HA  MET B 117      -3.405   3.544  22.463  1.00 90.55           H  
ATOM   4281  C   MET B 117      -1.385   3.248  23.068  1.00 90.55           C  
ATOM   4282  CB  MET B 117      -2.530   5.455  22.911  1.00 90.55           C  
ATOM   4283  HB2 MET B 117      -2.166   5.964  23.804  1.00 90.55           H  
ATOM   4284  HB3 MET B 117      -1.771   5.552  22.135  1.00 90.55           H  
ATOM   4285  O   MET B 117      -0.442   3.495  23.835  1.00 90.55           O  
ATOM   4286  CG  MET B 117      -3.801   6.141  22.404  1.00 90.55           C  
ATOM   4287  HG2 MET B 117      -4.075   5.704  21.444  1.00 90.55           H  
ATOM   4288  HG3 MET B 117      -4.617   5.946  23.101  1.00 90.55           H  
ATOM   4289  SD  MET B 117      -3.638   7.938  22.198  1.00 90.55           S  
ATOM   4290  CE  MET B 117      -2.370   8.010  20.904  1.00 90.55           C  
ATOM   4291  HE1 MET B 117      -2.252   9.037  20.560  1.00 90.55           H  
ATOM   4292  HE2 MET B 117      -2.660   7.371  20.070  1.00 90.55           H  
ATOM   4293  HE3 MET B 117      -1.417   7.660  21.301  1.00 90.55           H  
ATOM   4294  N   ASP B 118      -1.263   2.485  21.982  1.00 92.46           N  
ATOM   4295  H   ASP B 118      -2.074   2.273  21.418  1.00 92.46           H  
ATOM   4296  CA  ASP B 118       0.014   1.958  21.520  1.00 92.46           C  
ATOM   4297  HA  ASP B 118       0.339   1.221  22.254  1.00 92.46           H  
ATOM   4298  C   ASP B 118       1.047   3.110  21.414  1.00 92.46           C  
ATOM   4299  CB  ASP B 118      -0.203   1.215  20.189  1.00 92.46           C  
ATOM   4300  HB2 ASP B 118      -0.908   0.402  20.363  1.00 92.46           H  
ATOM   4301  HB3 ASP B 118      -0.650   1.901  19.469  1.00 92.46           H  
ATOM   4302  O   ASP B 118       0.769   4.145  20.785  1.00 92.46           O  
ATOM   4303  CG  ASP B 118       1.062   0.618  19.565  1.00 92.46           C  
ATOM   4304  OD1 ASP B 118       2.178   0.956  20.012  1.00 92.46           O  
ATOM   4305  OD2 ASP B 118       0.928  -0.106  18.561  1.00 92.46           O  
ATOM   4306  N   PRO B 119       2.230   2.989  22.052  1.00 95.26           N  
ATOM   4307  CA  PRO B 119       3.306   3.976  21.949  1.00 95.26           C  
ATOM   4308  HA  PRO B 119       2.981   4.908  22.412  1.00 95.26           H  
ATOM   4309  C   PRO B 119       3.713   4.307  20.505  1.00 95.26           C  
ATOM   4310  CB  PRO B 119       4.472   3.407  22.766  1.00 95.26           C  
ATOM   4311  HB2 PRO B 119       4.457   3.846  23.763  1.00 95.26           H  
ATOM   4312  HB3 PRO B 119       5.438   3.593  22.295  1.00 95.26           H  
ATOM   4313  O   PRO B 119       4.150   5.431  20.254  1.00 95.26           O  
ATOM   4314  CG  PRO B 119       4.176   1.912  22.867  1.00 95.26           C  
ATOM   4315  HG2 PRO B 119       4.596   1.470  23.770  1.00 95.26           H  
ATOM   4316  HG3 PRO B 119       4.549   1.404  21.978  1.00 95.26           H  
ATOM   4317  CD  PRO B 119       2.658   1.854  22.860  1.00 95.26           C  
ATOM   4318  HD2 PRO B 119       2.273   1.959  23.874  1.00 95.26           H  
ATOM   4319  HD3 PRO B 119       2.348   0.895  22.446  1.00 95.26           H  
ATOM   4320  N   GLN B 120       3.497   3.413  19.537  1.00 97.13           N  
ATOM   4321  H   GLN B 120       3.123   2.507  19.784  1.00 97.13           H  
ATOM   4322  CA  GLN B 120       3.695   3.707  18.116  1.00 97.13           C  
ATOM   4323  HA  GLN B 120       4.736   3.990  17.964  1.00 97.13           H  
ATOM   4324  C   GLN B 120       2.823   4.884  17.641  1.00 97.13           C  
ATOM   4325  CB  GLN B 120       3.404   2.449  17.281  1.00 97.13           C  
ATOM   4326  HB2 GLN B 120       2.382   2.119  17.467  1.00 97.13           H  
ATOM   4327  HB3 GLN B 120       3.483   2.700  16.224  1.00 97.13           H  
ATOM   4328  O   GLN B 120       3.319   5.779  16.956  1.00 97.13           O  
ATOM   4329  CG  GLN B 120       4.378   1.299  17.585  1.00 97.13           C  
ATOM   4330  HG2 GLN B 120       4.246   0.961  18.613  1.00 97.13           H  
ATOM   4331  HG3 GLN B 120       5.404   1.646  17.469  1.00 97.13           H  
ATOM   4332  CD  GLN B 120       4.164   0.103  16.670  1.00 97.13           C  
ATOM   4333  NE2 GLN B 120       3.062  -0.597  16.806  1.00 97.13           N  
ATOM   4334 HE21 GLN B 120       2.945  -1.452  16.282  1.00 97.13           H  
ATOM   4335 HE22 GLN B 120       2.389  -0.384  17.529  1.00 97.13           H  
ATOM   4336  OE1 GLN B 120       4.995  -0.189  15.821  1.00 97.13           O  
ATOM   4337  N   GLN B 121       1.551   4.953  18.059  1.00 97.29           N  
ATOM   4338  H   GLN B 121       1.220   4.243  18.698  1.00 97.29           H  
ATOM   4339  CA  GLN B 121       0.659   6.073  17.720  1.00 97.29           C  
ATOM   4340  HA  GLN B 121       0.683   6.227  16.641  1.00 97.29           H  
ATOM   4341  C   GLN B 121       1.112   7.381  18.388  1.00 97.29           C  
ATOM   4342  CB  GLN B 121      -0.794   5.780  18.140  1.00 97.29           C  
ATOM   4343  HB2 GLN B 121      -1.403   6.617  17.801  1.00 97.29           H  
ATOM   4344  HB3 GLN B 121      -0.854   5.737  19.228  1.00 97.29           H  
ATOM   4345  O   GLN B 121       1.068   8.448  17.775  1.00 97.29           O  
ATOM   4346  CG  GLN B 121      -1.389   4.481  17.570  1.00 97.29           C  
ATOM   4347  HG2 GLN B 121      -1.208   4.434  16.497  1.00 97.29           H  
ATOM   4348  HG3 GLN B 121      -0.887   3.629  18.027  1.00 97.29           H  
ATOM   4349  CD  GLN B 121      -2.895   4.349  17.821  1.00 97.29           C  
ATOM   4350  NE2 GLN B 121      -3.490   3.235  17.464  1.00 97.29           N  
ATOM   4351 HE21 GLN B 121      -4.461   3.113  17.711  1.00 97.29           H  
ATOM   4352 HE22 GLN B 121      -2.964   2.454  17.098  1.00 97.29           H  
ATOM   4353  OE1 GLN B 121      -3.571   5.253  18.308  1.00 97.29           O  
ATOM   4354  N   ARG B 122       1.568   7.299  19.646  1.00 97.55           N  
ATOM   4355  H   ARG B 122       1.607   6.379  20.059  1.00 97.55           H  
ATOM   4356  CA  ARG B 122       2.069   8.448  20.421  1.00 97.55           C  
ATOM   4357  HA  ARG B 122       1.321   9.241  20.433  1.00 97.55           H  
ATOM   4358  C   ARG B 122       3.312   9.063  19.775  1.00 97.55           C  
ATOM   4359  CB  ARG B 122       2.360   8.008  21.866  1.00 97.55           C  
ATOM   4360  HB2 ARG B 122       3.011   7.133  21.869  1.00 97.55           H  
ATOM   4361  HB3 ARG B 122       2.890   8.812  22.376  1.00 97.55           H  
ATOM   4362  O   ARG B 122       3.361  10.271  19.547  1.00 97.55           O  
ATOM   4363  CG  ARG B 122       1.070   7.694  22.638  1.00 97.55           C  
ATOM   4364  HG2 ARG B 122       0.431   8.577  22.603  1.00 97.55           H  
ATOM   4365  HG3 ARG B 122       0.540   6.866  22.167  1.00 97.55           H  
ATOM   4366  CD  ARG B 122       1.339   7.359  24.110  1.00 97.55           C  
ATOM   4367  HD2 ARG B 122       2.210   7.917  24.453  1.00 97.55           H  
ATOM   4368  HD3 ARG B 122       0.475   7.676  24.694  1.00 97.55           H  
ATOM   4369  NE  ARG B 122       1.532   5.918  24.334  1.00 97.55           N  
ATOM   4370  HE  ARG B 122       1.030   5.282  23.731  1.00 97.55           H  
ATOM   4371  NH1 ARG B 122       2.648   6.043  26.346  1.00 97.55           N  
ATOM   4372 HH11 ARG B 122       2.817   7.028  26.202  1.00 97.55           H  
ATOM   4373 HH12 ARG B 122       3.083   5.585  27.133  1.00 97.55           H  
ATOM   4374  NH2 ARG B 122       1.955   4.070  25.546  1.00 97.55           N  
ATOM   4375 HH21 ARG B 122       2.231   3.620  26.407  1.00 97.55           H  
ATOM   4376 HH22 ARG B 122       1.287   3.595  24.955  1.00 97.55           H  
ATOM   4377  CZ  ARG B 122       2.053   5.357  25.407  1.00 97.55           C  
ATOM   4378  N   LEU B 123       4.277   8.221  19.410  1.00 98.46           N  
ATOM   4379  H   LEU B 123       4.163   7.243  19.637  1.00 98.46           H  
ATOM   4380  CA  LEU B 123       5.512   8.638  18.747  1.00 98.46           C  
ATOM   4381  HA  LEU B 123       5.965   9.442  19.328  1.00 98.46           H  
ATOM   4382  C   LEU B 123       5.262   9.216  17.349  1.00 98.46           C  
ATOM   4383  CB  LEU B 123       6.468   7.437  18.689  1.00 98.46           C  
ATOM   4384  HB2 LEU B 123       5.913   6.567  18.335  1.00 98.46           H  
ATOM   4385  HB3 LEU B 123       7.253   7.639  17.960  1.00 98.46           H  
ATOM   4386  O   LEU B 123       5.911  10.194  16.980  1.00 98.46           O  
ATOM   4387  CG  LEU B 123       7.132   7.102  20.036  1.00 98.46           C  
ATOM   4388  HG  LEU B 123       6.377   7.004  20.815  1.00 98.46           H  
ATOM   4389  CD1 LEU B 123       7.870   5.777  19.900  1.00 98.46           C  
ATOM   4390 HD11 LEU B 123       8.380   5.534  20.833  1.00 98.46           H  
ATOM   4391 HD12 LEU B 123       8.589   5.816  19.081  1.00 98.46           H  
ATOM   4392 HD13 LEU B 123       7.128   5.004  19.700  1.00 98.46           H  
ATOM   4393  CD2 LEU B 123       8.147   8.164  20.460  1.00 98.46           C  
ATOM   4394 HD21 LEU B 123       8.899   8.288  19.680  1.00 98.46           H  
ATOM   4395 HD22 LEU B 123       8.625   7.857  21.391  1.00 98.46           H  
ATOM   4396 HD23 LEU B 123       7.629   9.107  20.636  1.00 98.46           H  
ATOM   4397  N   LEU B 124       4.307   8.666  16.589  1.00 98.46           N  
ATOM   4398  H   LEU B 124       3.843   7.831  16.918  1.00 98.46           H  
ATOM   4399  CA  LEU B 124       3.920   9.218  15.287  1.00 98.46           C  
ATOM   4400  HA  LEU B 124       4.810   9.291  14.663  1.00 98.46           H  
ATOM   4401  C   LEU B 124       3.358  10.641  15.394  1.00 98.46           C  
ATOM   4402  CB  LEU B 124       2.893   8.296  14.606  1.00 98.46           C  
ATOM   4403  HB2 LEU B 124       2.166   7.971  15.350  1.00 98.46           H  
ATOM   4404  HB3 LEU B 124       2.349   8.867  13.853  1.00 98.46           H  
ATOM   4405  O   LEU B 124       3.696  11.475  14.554  1.00 98.46           O  
ATOM   4406  CG  LEU B 124       3.500   7.065  13.914  1.00 98.46           C  
ATOM   4407  HG  LEU B 124       4.162   6.541  14.604  1.00 98.46           H  
ATOM   4408  CD1 LEU B 124       2.368   6.132  13.491  1.00 98.46           C  
ATOM   4409 HD11 LEU B 124       2.764   5.271  12.953  1.00 98.46           H  
ATOM   4410 HD12 LEU B 124       1.659   6.662  12.855  1.00 98.46           H  
ATOM   4411 HD13 LEU B 124       1.854   5.778  14.385  1.00 98.46           H  
ATOM   4412  CD2 LEU B 124       4.295   7.436  12.662  1.00 98.46           C  
ATOM   4413 HD21 LEU B 124       4.645   6.529  12.168  1.00 98.46           H  
ATOM   4414 HD22 LEU B 124       3.669   8.002  11.972  1.00 98.46           H  
ATOM   4415 HD23 LEU B 124       5.167   8.028  12.938  1.00 98.46           H  
ATOM   4416  N   LEU B 125       2.544  10.944  16.412  1.00 98.31           N  
ATOM   4417  H   LEU B 125       2.295  10.212  17.062  1.00 98.31           H  
ATOM   4418  CA  LEU B 125       1.998  12.292  16.620  1.00 98.31           C  
ATOM   4419  HA  LEU B 125       1.492  12.611  15.708  1.00 98.31           H  
ATOM   4420  C   LEU B 125       3.103  13.323  16.875  1.00 98.31           C  
ATOM   4421  CB  LEU B 125       1.000  12.285  17.792  1.00 98.31           C  
ATOM   4422  HB2 LEU B 125       0.839  13.314  18.115  1.00 98.31           H  
ATOM   4423  HB3 LEU B 125       1.446  11.750  18.631  1.00 98.31           H  
ATOM   4424  O   LEU B 125       3.158  14.349  16.193  1.00 98.31           O  
ATOM   4425  CG  LEU B 125      -0.371  11.668  17.478  1.00 98.31           C  
ATOM   4426  HG  LEU B 125      -0.251  10.659  17.084  1.00 98.31           H  
ATOM   4427  CD1 LEU B 125      -1.189  11.604  18.768  1.00 98.31           C  
ATOM   4428 HD11 LEU B 125      -2.186  11.219  18.552  1.00 98.31           H  
ATOM   4429 HD12 LEU B 125      -1.276  12.600  19.203  1.00 98.31           H  
ATOM   4430 HD13 LEU B 125      -0.693  10.938  19.474  1.00 98.31           H  
ATOM   4431  CD2 LEU B 125      -1.150  12.508  16.462  1.00 98.31           C  
ATOM   4432 HD21 LEU B 125      -1.228  13.538  16.809  1.00 98.31           H  
ATOM   4433 HD22 LEU B 125      -0.648  12.485  15.495  1.00 98.31           H  
ATOM   4434 HD23 LEU B 125      -2.153  12.103  16.328  1.00 98.31           H  
ATOM   4435  N   GLU B 126       4.002  13.038  17.819  1.00 98.62           N  
ATOM   4436  H   GLU B 126       3.901  12.179  18.339  1.00 98.62           H  
ATOM   4437  CA  GLU B 126       5.106  13.944  18.154  1.00 98.62           C  
ATOM   4438  HA  GLU B 126       4.707  14.941  18.344  1.00 98.62           H  
ATOM   4439  C   GLU B 126       6.082  14.102  16.986  1.00 98.62           C  
ATOM   4440  CB  GLU B 126       5.822  13.471  19.427  1.00 98.62           C  
ATOM   4441  HB2 GLU B 126       6.745  14.041  19.536  1.00 98.62           H  
ATOM   4442  HB3 GLU B 126       6.069  12.413  19.340  1.00 98.62           H  
ATOM   4443  O   GLU B 126       6.388  15.228  16.593  1.00 98.62           O  
ATOM   4444  CG  GLU B 126       4.946  13.712  20.667  1.00 98.62           C  
ATOM   4445  HG2 GLU B 126       4.022  13.142  20.564  1.00 98.62           H  
ATOM   4446  HG3 GLU B 126       4.698  14.773  20.695  1.00 98.62           H  
ATOM   4447  CD  GLU B 126       5.617  13.341  21.996  1.00 98.62           C  
ATOM   4448  OE1 GLU B 126       4.983  13.534  23.056  1.00 98.62           O  
ATOM   4449  OE2 GLU B 126       6.776  12.875  21.962  1.00 98.62           O  
ATOM   4450  N   ALA B 127       6.503  13.000  16.356  1.00 98.74           N  
ATOM   4451  H   ALA B 127       6.203  12.095  16.689  1.00 98.74           H  
ATOM   4452  CA  ALA B 127       7.401  13.060  15.205  1.00 98.74           C  
ATOM   4453  HA  ALA B 127       8.303  13.593  15.504  1.00 98.74           H  
ATOM   4454  C   ALA B 127       6.780  13.834  14.029  1.00 98.74           C  
ATOM   4455  CB  ALA B 127       7.791  11.634  14.801  1.00 98.74           C  
ATOM   4456  HB1 ALA B 127       6.905  11.075  14.500  1.00 98.74           H  
ATOM   4457  HB2 ALA B 127       8.263  11.128  15.644  1.00 98.74           H  
ATOM   4458  HB3 ALA B 127       8.493  11.668  13.967  1.00 98.74           H  
ATOM   4459  O   ALA B 127       7.475  14.615  13.380  1.00 98.74           O  
ATOM   4460  N   SER B 128       5.477  13.677  13.773  1.00 98.76           N  
ATOM   4461  H   SER B 128       4.948  13.024  14.333  1.00 98.76           H  
ATOM   4462  CA  SER B 128       4.779  14.425  12.718  1.00 98.76           C  
ATOM   4463  HA  SER B 128       5.316  14.294  11.778  1.00 98.76           H  
ATOM   4464  C   SER B 128       4.732  15.926  13.012  1.00 98.76           C  
ATOM   4465  CB  SER B 128       3.355  13.903  12.522  1.00 98.76           C  
ATOM   4466  HB2 SER B 128       2.862  14.494  11.750  1.00 98.76           H  
ATOM   4467  HB3 SER B 128       2.790  14.000  13.449  1.00 98.76           H  
ATOM   4468  O   SER B 128       5.001  16.729  12.116  1.00 98.76           O  
ATOM   4469  OG  SER B 128       3.385  12.548  12.126  1.00 98.76           O  
ATOM   4470  HG  SER B 128       3.508  12.029  12.924  1.00 98.76           H  
ATOM   4471  N   TRP B 129       4.454  16.315  14.264  1.00 98.58           N  
ATOM   4472  H   TRP B 129       4.272  15.610  14.964  1.00 98.58           H  
ATOM   4473  CA  TRP B 129       4.471  17.722  14.681  1.00 98.58           C  
ATOM   4474  HA  TRP B 129       3.770  18.286  14.066  1.00 98.58           H  
ATOM   4475  C   TRP B 129       5.852  18.341  14.466  1.00 98.58           C  
ATOM   4476  CB  TRP B 129       4.063  17.862  16.157  1.00 98.58           C  
ATOM   4477  HB2 TRP B 129       4.801  17.370  16.790  1.00 98.58           H  
ATOM   4478  HB3 TRP B 129       3.112  17.358  16.331  1.00 98.58           H  
ATOM   4479  O   TRP B 129       5.991  19.370  13.803  1.00 98.58           O  
ATOM   4480  CG  TRP B 129       3.923  19.285  16.603  1.00 98.58           C  
ATOM   4481  CD1 TRP B 129       4.936  20.092  16.993  1.00 98.58           C  
ATOM   4482  HD1 TRP B 129       5.976  19.803  17.049  1.00 98.58           H  
ATOM   4483  CD2 TRP B 129       2.723  20.115  16.635  1.00 98.58           C  
ATOM   4484  CE2 TRP B 129       3.102  21.438  17.011  1.00 98.58           C  
ATOM   4485  CE3 TRP B 129       1.352  19.891  16.375  1.00 98.58           C  
ATOM   4486  HE3 TRP B 129       1.022  18.896  16.117  1.00 98.58           H  
ATOM   4487  NE1 TRP B 129       4.458  21.365  17.227  1.00 98.58           N  
ATOM   4488  HE1 TRP B 129       5.065  22.154  17.397  1.00 98.58           H  
ATOM   4489  CH2 TRP B 129       0.822  22.231  16.832  1.00 98.58           C  
ATOM   4490  HH2 TRP B 129       0.097  23.027  16.907  1.00 98.58           H  
ATOM   4491  CZ2 TRP B 129       2.178  22.489  17.093  1.00 98.58           C  
ATOM   4492  HZ2 TRP B 129       2.517  23.478  17.364  1.00 98.58           H  
ATOM   4493  CZ3 TRP B 129       0.412  20.934  16.473  1.00 98.58           C  
ATOM   4494  HZ3 TRP B 129      -0.630  20.735  16.268  1.00 98.58           H  
ATOM   4495  N   GLU B 130       6.889  17.684  14.983  1.00 98.60           N  
ATOM   4496  H   GLU B 130       6.717  16.842  15.513  1.00 98.60           H  
ATOM   4497  CA  GLU B 130       8.253  18.187  14.882  1.00 98.60           C  
ATOM   4498  HA  GLU B 130       8.295  19.199  15.284  1.00 98.60           H  
ATOM   4499  C   GLU B 130       8.756  18.234  13.427  1.00 98.60           C  
ATOM   4500  CB  GLU B 130       9.205  17.299  15.680  1.00 98.60           C  
ATOM   4501  HB2 GLU B 130       9.180  16.295  15.256  1.00 98.60           H  
ATOM   4502  HB3 GLU B 130      10.190  17.735  15.515  1.00 98.60           H  
ATOM   4503  O   GLU B 130       9.538  19.119  13.074  1.00 98.60           O  
ATOM   4504  CG  GLU B 130       9.039  17.207  17.207  1.00 98.60           C  
ATOM   4505  HG2 GLU B 130       8.024  16.902  17.459  1.00 98.60           H  
ATOM   4506  HG3 GLU B 130       9.209  18.195  17.634  1.00 98.60           H  
ATOM   4507  CD  GLU B 130      10.058  16.210  17.805  1.00 98.60           C  
ATOM   4508  OE1 GLU B 130       9.890  15.792  18.976  1.00 98.60           O  
ATOM   4509  OE2 GLU B 130      11.057  15.907  17.093  1.00 98.60           O  
ATOM   4510  N   ALA B 131       8.340  17.293  12.570  1.00 98.78           N  
ATOM   4511  H   ALA B 131       7.733  16.560  12.909  1.00 98.78           H  
ATOM   4512  CA  ALA B 131       8.735  17.270  11.162  1.00 98.78           C  
ATOM   4513  HA  ALA B 131       9.823  17.319  11.109  1.00 98.78           H  
ATOM   4514  C   ALA B 131       8.184  18.489  10.404  1.00 98.78           C  
ATOM   4515  CB  ALA B 131       8.285  15.948  10.526  1.00 98.78           C  
ATOM   4516  HB1 ALA B 131       8.671  15.103  11.096  1.00 98.78           H  
ATOM   4517  HB2 ALA B 131       8.676  15.875   9.511  1.00 98.78           H  
ATOM   4518  HB3 ALA B 131       7.197  15.892  10.503  1.00 98.78           H  
ATOM   4519  O   ALA B 131       8.922  19.108   9.634  1.00 98.78           O  
ATOM   4520  N   LEU B 132       6.929  18.871  10.668  1.00 98.56           N  
ATOM   4521  H   LEU B 132       6.391  18.316  11.318  1.00 98.56           H  
ATOM   4522  CA  LEU B 132       6.304  20.081  10.120  1.00 98.56           C  
ATOM   4523  HA  LEU B 132       6.426  20.091   9.037  1.00 98.56           H  
ATOM   4524  C   LEU B 132       6.978  21.353  10.651  1.00 98.56           C  
ATOM   4525  CB  LEU B 132       4.805  20.069  10.460  1.00 98.56           C  
ATOM   4526  HB2 LEU B 132       4.381  21.052  10.253  1.00 98.56           H  
ATOM   4527  HB3 LEU B 132       4.705  19.877  11.529  1.00 98.56           H  
ATOM   4528  O   LEU B 132       7.345  22.228   9.866  1.00 98.56           O  
ATOM   4529  CG  LEU B 132       4.001  19.010   9.691  1.00 98.56           C  
ATOM   4530  HG  LEU B 132       4.528  18.056   9.723  1.00 98.56           H  
ATOM   4531  CD1 LEU B 132       2.636  18.820  10.342  1.00 98.56           C  
ATOM   4532 HD11 LEU B 132       2.134  17.991   9.843  1.00 98.56           H  
ATOM   4533 HD12 LEU B 132       2.040  19.728  10.253  1.00 98.56           H  
ATOM   4534 HD13 LEU B 132       2.764  18.556  11.392  1.00 98.56           H  
ATOM   4535  CD2 LEU B 132       3.783  19.404   8.227  1.00 98.56           C  
ATOM   4536 HD21 LEU B 132       3.189  18.641   7.726  1.00 98.56           H  
ATOM   4537 HD22 LEU B 132       3.260  20.359   8.167  1.00 98.56           H  
ATOM   4538 HD23 LEU B 132       4.739  19.486   7.710  1.00 98.56           H  
ATOM   4539  N   GLU B 133       7.254  21.431  11.957  1.00 97.65           N  
ATOM   4540  H   GLU B 133       6.904  20.711  12.572  1.00 97.65           H  
ATOM   4541  CA  GLU B 133       7.972  22.579  12.528  1.00 97.65           C  
ATOM   4542  HA  GLU B 133       7.412  23.487  12.306  1.00 97.65           H  
ATOM   4543  C   GLU B 133       9.380  22.748  11.936  1.00 97.65           C  
ATOM   4544  CB  GLU B 133       8.114  22.436  14.047  1.00 97.65           C  
ATOM   4545  HB2 GLU B 133       8.870  23.148  14.380  1.00 97.65           H  
ATOM   4546  HB3 GLU B 133       8.465  21.433  14.289  1.00 97.65           H  
ATOM   4547  O   GLU B 133       9.831  23.881  11.718  1.00 97.65           O  
ATOM   4548  CG  GLU B 133       6.824  22.738  14.815  1.00 97.65           C  
ATOM   4549  HG2 GLU B 133       6.417  23.681  14.449  1.00 97.65           H  
ATOM   4550  HG3 GLU B 133       6.091  21.954  14.625  1.00 97.65           H  
ATOM   4551  CD  GLU B 133       7.081  22.860  16.325  1.00 97.65           C  
ATOM   4552  OE1 GLU B 133       6.275  23.548  16.997  1.00 97.65           O  
ATOM   4553  OE2 GLU B 133       8.092  22.313  16.821  1.00 97.65           O  
ATOM   4554  N   ARG B 134      10.083  21.638  11.667  1.00 97.76           N  
ATOM   4555  H   ARG B 134       9.666  20.754  11.923  1.00 97.76           H  
ATOM   4556  CA  ARG B 134      11.402  21.632  11.010  1.00 97.76           C  
ATOM   4557  HA  ARG B 134      12.010  22.431  11.435  1.00 97.76           H  
ATOM   4558  C   ARG B 134      11.328  21.951   9.514  1.00 97.76           C  
ATOM   4559  CB  ARG B 134      12.117  20.293  11.258  1.00 97.76           C  
ATOM   4560  HB2 ARG B 134      12.963  20.214  10.575  1.00 97.76           H  
ATOM   4561  HB3 ARG B 134      11.431  19.476  11.038  1.00 97.76           H  
ATOM   4562  O   ARG B 134      12.331  22.409   8.973  1.00 97.76           O  
ATOM   4563  CG  ARG B 134      12.656  20.157  12.696  1.00 97.76           C  
ATOM   4564  HG2 ARG B 134      11.843  20.285  13.411  1.00 97.76           H  
ATOM   4565  HG3 ARG B 134      13.411  20.921  12.878  1.00 97.76           H  
ATOM   4566  CD  ARG B 134      13.276  18.767  12.877  1.00 97.76           C  
ATOM   4567  HD2 ARG B 134      14.117  18.649  12.194  1.00 97.76           H  
ATOM   4568  HD3 ARG B 134      12.495  18.061  12.594  1.00 97.76           H  
ATOM   4569  NE  ARG B 134      13.710  18.479  14.265  1.00 97.76           N  
ATOM   4570  HE  ARG B 134      14.455  19.047  14.642  1.00 97.76           H  
ATOM   4571  NH1 ARG B 134      12.265  16.727  14.684  1.00 97.76           N  
ATOM   4572 HH11 ARG B 134      11.848  16.825  13.770  1.00 97.76           H  
ATOM   4573 HH12 ARG B 134      11.780  16.226  15.416  1.00 97.76           H  
ATOM   4574  NH2 ARG B 134      13.549  17.395  16.299  1.00 97.76           N  
ATOM   4575 HH21 ARG B 134      14.255  17.965  16.742  1.00 97.76           H  
ATOM   4576 HH22 ARG B 134      13.021  16.726  16.842  1.00 97.76           H  
ATOM   4577  CZ  ARG B 134      13.186  17.554  15.062  1.00 97.76           C  
ATOM   4578  N   ALA B 135      10.168  21.786   8.875  1.00 97.27           N  
ATOM   4579  H   ALA B 135       9.399  21.360   9.371  1.00 97.27           H  
ATOM   4580  CA  ALA B 135       9.904  22.291   7.524  1.00 97.27           C  
ATOM   4581  HA  ALA B 135      10.787  22.116   6.910  1.00 97.27           H  
ATOM   4582  C   ALA B 135       9.639  23.810   7.483  1.00 97.27           C  
ATOM   4583  CB  ALA B 135       8.729  21.516   6.911  1.00 97.27           C  
ATOM   4584  HB1 ALA B 135       7.806  21.748   7.441  1.00 97.27           H  
ATOM   4585  HB2 ALA B 135       8.609  21.811   5.869  1.00 97.27           H  
ATOM   4586  HB3 ALA B 135       8.901  20.440   6.956  1.00 97.27           H  
ATOM   4587  O   ALA B 135       9.545  24.385   6.402  1.00 97.27           O  
ATOM   4588  N   GLY B 136       9.517  24.469   8.643  1.00 96.50           N  
ATOM   4589  H   GLY B 136       9.591  23.943   9.502  1.00 96.50           H  
ATOM   4590  CA  GLY B 136       9.096  25.869   8.728  1.00 96.50           C  
ATOM   4591  HA2 GLY B 136       9.402  26.268   9.695  1.00 96.50           H  
ATOM   4592  HA3 GLY B 136       9.579  26.449   7.941  1.00 96.50           H  
ATOM   4593  C   GLY B 136       7.581  26.055   8.594  1.00 96.50           C  
ATOM   4594  O   GLY B 136       7.127  27.154   8.292  1.00 96.50           O  
ATOM   4595  N   ILE B 137       6.800  24.998   8.824  1.00 96.64           N  
ATOM   4596  H   ILE B 137       7.224  24.127   9.108  1.00 96.64           H  
ATOM   4597  CA  ILE B 137       5.344  25.000   8.685  1.00 96.64           C  
ATOM   4598  HA  ILE B 137       5.033  25.893   8.143  1.00 96.64           H  
ATOM   4599  C   ILE B 137       4.716  25.043  10.079  1.00 96.64           C  
ATOM   4600  CB  ILE B 137       4.894  23.773   7.856  1.00 96.64           C  
ATOM   4601  HB  ILE B 137       5.239  22.871   8.361  1.00 96.64           H  
ATOM   4602  O   ILE B 137       5.044  24.224  10.935  1.00 96.64           O  
ATOM   4603  CG1 ILE B 137       5.531  23.818   6.443  1.00 96.64           C  
ATOM   4604 HG12 ILE B 137       6.607  23.975   6.521  1.00 96.64           H  
ATOM   4605 HG13 ILE B 137       5.115  24.655   5.882  1.00 96.64           H  
ATOM   4606  CG2 ILE B 137       3.357  23.705   7.763  1.00 96.64           C  
ATOM   4607 HG21 ILE B 137       2.918  23.608   8.756  1.00 96.64           H  
ATOM   4608 HG22 ILE B 137       3.048  22.829   7.193  1.00 96.64           H  
ATOM   4609 HG23 ILE B 137       2.967  24.601   7.280  1.00 96.64           H  
ATOM   4610  CD1 ILE B 137       5.342  22.530   5.638  1.00 96.64           C  
ATOM   4611 HD11 ILE B 137       5.920  22.589   4.716  1.00 96.64           H  
ATOM   4612 HD12 ILE B 137       4.290  22.403   5.383  1.00 96.64           H  
ATOM   4613 HD13 ILE B 137       5.682  21.671   6.216  1.00 96.64           H  
ATOM   4614  N   ASP B 138       3.786  25.977  10.299  1.00 96.71           N  
ATOM   4615  H   ASP B 138       3.565  26.615   9.548  1.00 96.71           H  
ATOM   4616  CA  ASP B 138       2.889  25.943  11.458  1.00 96.71           C  
ATOM   4617  HA  ASP B 138       3.478  25.792  12.362  1.00 96.71           H  
ATOM   4618  C   ASP B 138       1.886  24.789  11.270  1.00 96.71           C  
ATOM   4619  CB  ASP B 138       2.175  27.297  11.612  1.00 96.71           C  
ATOM   4620  HB2 ASP B 138       2.927  28.060  11.811  1.00 96.71           H  
ATOM   4621  HB3 ASP B 138       1.687  27.552  10.671  1.00 96.71           H  
ATOM   4622  O   ASP B 138       1.017  24.885  10.393  1.00 96.71           O  
ATOM   4623  CG  ASP B 138       1.122  27.341  12.731  1.00 96.71           C  
ATOM   4624  OD1 ASP B 138       0.793  26.292  13.339  1.00 96.71           O  
ATOM   4625  OD2 ASP B 138       0.602  28.449  12.977  1.00 96.71           O  
ATOM   4626  N   PRO B 139       1.947  23.716  12.083  1.00 96.29           N  
ATOM   4627  CA  PRO B 139       1.084  22.554  11.889  1.00 96.29           C  
ATOM   4628  HA  PRO B 139       1.277  22.136  10.901  1.00 96.29           H  
ATOM   4629  C   PRO B 139      -0.407  22.885  12.007  1.00 96.29           C  
ATOM   4630  CB  PRO B 139       1.515  21.547  12.959  1.00 96.29           C  
ATOM   4631  HB2 PRO B 139       0.880  21.640  13.840  1.00 96.29           H  
ATOM   4632  HB3 PRO B 139       1.487  20.529  12.569  1.00 96.29           H  
ATOM   4633  O   PRO B 139      -1.240  22.212  11.406  1.00 96.29           O  
ATOM   4634  CG  PRO B 139       2.939  21.965  13.314  1.00 96.29           C  
ATOM   4635  HG2 PRO B 139       3.639  21.576  12.575  1.00 96.29           H  
ATOM   4636  HG3 PRO B 139       3.229  21.651  14.316  1.00 96.29           H  
ATOM   4637  CD  PRO B 139       2.871  23.478  13.186  1.00 96.29           C  
ATOM   4638  HD2 PRO B 139       2.461  23.909  14.100  1.00 96.29           H  
ATOM   4639  HD3 PRO B 139       3.872  23.869  13.006  1.00 96.29           H  
ATOM   4640  N   THR B 140      -0.762  23.944  12.744  1.00 94.42           N  
ATOM   4641  H   THR B 140      -0.034  24.534  13.119  1.00 94.42           H  
ATOM   4642  CA  THR B 140      -2.159  24.364  12.918  1.00 94.42           C  
ATOM   4643  HA  THR B 140      -2.762  23.470  13.078  1.00 94.42           H  
ATOM   4644  C   THR B 140      -2.731  25.050  11.682  1.00 94.42           C  
ATOM   4645  CB  THR B 140      -2.347  25.270  14.142  1.00 94.42           C  
ATOM   4646  HB  THR B 140      -3.418  25.424  14.277  1.00 94.42           H  
ATOM   4647  O   THR B 140      -3.946  25.021  11.482  1.00 94.42           O  
ATOM   4648  CG2 THR B 140      -1.807  24.640  15.422  1.00 94.42           C  
ATOM   4649 HG21 THR B 140      -2.266  23.663  15.573  1.00 94.42           H  
ATOM   4650 HG22 THR B 140      -0.726  24.523  15.344  1.00 94.42           H  
ATOM   4651 HG23 THR B 140      -2.041  25.285  16.269  1.00 94.42           H  
ATOM   4652  OG1 THR B 140      -1.752  26.538  13.999  1.00 94.42           O  
ATOM   4653  HG1 THR B 140      -0.818  26.451  13.796  1.00 94.42           H  
ATOM   4654  N   LYS B 141      -1.876  25.621  10.823  1.00 94.29           N  
ATOM   4655  H   LYS B 141      -0.889  25.562  11.031  1.00 94.29           H  
ATOM   4656  CA  LYS B 141      -2.287  26.241   9.554  1.00 94.29           C  
ATOM   4657  HA  LYS B 141      -3.274  26.685   9.683  1.00 94.29           H  
ATOM   4658  C   LYS B 141      -2.460  25.249   8.412  1.00 94.29           C  
ATOM   4659  CB  LYS B 141      -1.305  27.342   9.145  1.00 94.29           C  
ATOM   4660  HB2 LYS B 141      -0.281  26.972   9.190  1.00 94.29           H  
ATOM   4661  HB3 LYS B 141      -1.516  27.632   8.116  1.00 94.29           H  
ATOM   4662  O   LYS B 141      -3.122  25.593   7.444  1.00 94.29           O  
ATOM   4663  CG  LYS B 141      -1.465  28.574  10.036  1.00 94.29           C  
ATOM   4664  HG2 LYS B 141      -1.095  28.349  11.036  1.00 94.29           H  
ATOM   4665  HG3 LYS B 141      -2.519  28.845  10.096  1.00 94.29           H  
ATOM   4666  CD  LYS B 141      -0.686  29.745   9.441  1.00 94.29           C  
ATOM   4667  HD2 LYS B 141      -1.087  29.986   8.456  1.00 94.29           H  
ATOM   4668  HD3 LYS B 141       0.361  29.456   9.352  1.00 94.29           H  
ATOM   4669  CE  LYS B 141      -0.803  30.949  10.370  1.00 94.29           C  
ATOM   4670  HE2 LYS B 141      -0.396  30.657  11.338  1.00 94.29           H  
ATOM   4671  HE3 LYS B 141      -1.856  31.196  10.505  1.00 94.29           H  
ATOM   4672  NZ  LYS B 141      -0.053  32.105   9.829  1.00 94.29           N  
ATOM   4673  HZ1 LYS B 141      -0.090  32.878  10.478  1.00 94.29           H  
ATOM   4674  HZ2 LYS B 141      -0.414  32.385   8.928  1.00 94.29           H  
ATOM   4675  HZ3 LYS B 141       0.916  31.841   9.725  1.00 94.29           H  
ATOM   4676  N   ALA B 142      -1.920  24.038   8.538  1.00 93.67           N  
ATOM   4677  H   ALA B 142      -1.360  23.844   9.356  1.00 93.67           H  
ATOM   4678  CA  ALA B 142      -2.126  22.956   7.573  1.00 93.67           C  
ATOM   4679  HA  ALA B 142      -2.141  23.376   6.568  1.00 93.67           H  
ATOM   4680  C   ALA B 142      -3.481  22.231   7.759  1.00 93.67           C  
ATOM   4681  CB  ALA B 142      -0.918  22.017   7.672  1.00 93.67           C  
ATOM   4682  HB1 ALA B 142      -0.822  21.634   8.688  1.00 93.67           H  
ATOM   4683  HB2 ALA B 142      -0.010  22.559   7.408  1.00 93.67           H  
ATOM   4684  HB3 ALA B 142      -1.043  21.188   6.975  1.00 93.67           H  
ATOM   4685  O   ALA B 142      -3.805  21.291   7.033  1.00 93.67           O  
ATOM   4686  N   ARG B 143      -4.293  22.647   8.740  1.00 94.71           N  
ATOM   4687  H   ARG B 143      -3.991  23.432   9.299  1.00 94.71           H  
ATOM   4688  CA  ARG B 143      -5.631  22.100   8.977  1.00 94.71           C  
ATOM   4689  HA  ARG B 143      -5.541  21.018   9.083  1.00 94.71           H  
ATOM   4690  C   ARG B 143      -6.557  22.395   7.796  1.00 94.71           C  
ATOM   4691  CB  ARG B 143      -6.174  22.686  10.282  1.00 94.71           C  
ATOM   4692  HB2 ARG B 143      -5.459  22.473  11.076  1.00 94.71           H  
ATOM   4693  HB3 ARG B 143      -6.273  23.767  10.185  1.00 94.71           H  
ATOM   4694  O   ARG B 143      -6.719  23.547   7.408  1.00 94.71           O  
ATOM   4695  CG  ARG B 143      -7.531  22.079  10.656  1.00 94.71           C  
ATOM   4696  HG2 ARG B 143      -8.290  22.361   9.925  1.00 94.71           H  
ATOM   4697  HG3 ARG B 143      -7.435  20.994  10.678  1.00 94.71           H  
ATOM   4698  CD  ARG B 143      -7.940  22.580  12.039  1.00 94.71           C  
ATOM   4699  HD2 ARG B 143      -8.124  23.653  11.985  1.00 94.71           H  
ATOM   4700  HD3 ARG B 143      -7.099  22.405  12.709  1.00 94.71           H  
ATOM   4701  NE  ARG B 143      -9.144  21.892  12.548  1.00 94.71           N  
ATOM   4702  HE  ARG B 143      -9.802  21.555  11.859  1.00 94.71           H  
ATOM   4703  NH1 ARG B 143      -8.613  22.037  14.775  1.00 94.71           N  
ATOM   4704 HH11 ARG B 143      -7.708  22.395  14.505  1.00 94.71           H  
ATOM   4705 HH12 ARG B 143      -8.803  21.777  15.732  1.00 94.71           H  
ATOM   4706  NH2 ARG B 143     -10.547  21.119  14.181  1.00 94.71           N  
ATOM   4707 HH21 ARG B 143     -11.176  20.753  13.480  1.00 94.71           H  
ATOM   4708 HH22 ARG B 143     -10.725  20.897  15.150  1.00 94.71           H  
ATOM   4709  CZ  ARG B 143      -9.429  21.683  13.822  1.00 94.71           C  
ATOM   4710  N   GLY B 144      -7.233  21.366   7.294  1.00 96.22           N  
ATOM   4711  H   GLY B 144      -7.049  20.446   7.668  1.00 96.22           H  
ATOM   4712  CA  GLY B 144      -8.120  21.446   6.132  1.00 96.22           C  
ATOM   4713  HA2 GLY B 144      -8.892  20.682   6.220  1.00 96.22           H  
ATOM   4714  HA3 GLY B 144      -8.605  22.421   6.108  1.00 96.22           H  
ATOM   4715  C   GLY B 144      -7.408  21.250   4.790  1.00 96.22           C  
ATOM   4716  O   GLY B 144      -8.083  21.149   3.769  1.00 96.22           O  
ATOM   4717  N   ASP B 145      -6.075  21.155   4.773  1.00 96.06           N  
ATOM   4718  H   ASP B 145      -5.550  21.249   5.631  1.00 96.06           H  
ATOM   4719  CA  ASP B 145      -5.330  20.882   3.547  1.00 96.06           C  
ATOM   4720  HA  ASP B 145      -5.820  21.408   2.727  1.00 96.06           H  
ATOM   4721  C   ASP B 145      -5.346  19.387   3.195  1.00 96.06           C  
ATOM   4722  CB  ASP B 145      -3.886  21.409   3.637  1.00 96.06           C  
ATOM   4723  HB2 ASP B 145      -3.432  21.078   4.571  1.00 96.06           H  
ATOM   4724  HB3 ASP B 145      -3.310  20.965   2.826  1.00 96.06           H  
ATOM   4725  O   ASP B 145      -5.419  18.506   4.059  1.00 96.06           O  
ATOM   4726  CG  ASP B 145      -3.746  22.930   3.501  1.00 96.06           C  
ATOM   4727  OD1 ASP B 145      -4.677  23.566   2.959  1.00 96.06           O  
ATOM   4728  OD2 ASP B 145      -2.636  23.423   3.802  1.00 96.06           O  
ATOM   4729  N   ALA B 146      -5.201  19.093   1.900  1.00 97.86           N  
ATOM   4730  H   ALA B 146      -5.176  19.864   1.248  1.00 97.86           H  
ATOM   4731  CA  ALA B 146      -5.041  17.741   1.365  1.00 97.86           C  
ATOM   4732  HA  ALA B 146      -5.744  17.088   1.882  1.00 97.86           H  
ATOM   4733  C   ALA B 146      -3.628  17.181   1.635  1.00 97.86           C  
ATOM   4734  CB  ALA B 146      -5.426  17.745  -0.120  1.00 97.86           C  
ATOM   4735  HB1 ALA B 146      -6.449  18.104  -0.236  1.00 97.86           H  
ATOM   4736  HB2 ALA B 146      -4.747  18.386  -0.682  1.00 97.86           H  
ATOM   4737  HB3 ALA B 146      -5.365  16.731  -0.516  1.00 97.86           H  
ATOM   4738  O   ALA B 146      -2.881  16.848   0.711  1.00 97.86           O  
ATOM   4739  N   VAL B 147      -3.241  17.117   2.910  1.00 98.68           N  
ATOM   4740  H   VAL B 147      -3.884  17.453   3.612  1.00 98.68           H  
ATOM   4741  CA  VAL B 147      -2.004  16.471   3.355  1.00 98.68           C  
ATOM   4742  HA  VAL B 147      -1.245  16.634   2.590  1.00 98.68           H  
ATOM   4743  C   VAL B 147      -2.258  14.971   3.495  1.00 98.68           C  
ATOM   4744  CB  VAL B 147      -1.465  17.083   4.662  1.00 98.68           C  
ATOM   4745  HB  VAL B 147      -2.183  16.899   5.461  1.00 98.68           H  
ATOM   4746  O   VAL B 147      -3.126  14.562   4.263  1.00 98.68           O  
ATOM   4747  CG1 VAL B 147      -0.125  16.453   5.065  1.00 98.68           C  
ATOM   4748 HG11 VAL B 147      -0.260  15.392   5.277  1.00 98.68           H  
ATOM   4749 HG12 VAL B 147       0.245  16.929   5.973  1.00 98.68           H  
ATOM   4750 HG13 VAL B 147       0.609  16.572   4.268  1.00 98.68           H  
ATOM   4751  CG2 VAL B 147      -1.284  18.601   4.538  1.00 98.68           C  
ATOM   4752 HG21 VAL B 147      -2.262  19.077   4.459  1.00 98.68           H  
ATOM   4753 HG22 VAL B 147      -0.796  18.992   5.431  1.00 98.68           H  
ATOM   4754 HG23 VAL B 147      -0.694  18.851   3.656  1.00 98.68           H  
ATOM   4755  N   GLY B 148      -1.530  14.148   2.743  1.00 98.80           N  
ATOM   4756  H   GLY B 148      -0.833  14.553   2.134  1.00 98.80           H  
ATOM   4757  CA  GLY B 148      -1.580  12.689   2.890  1.00 98.80           C  
ATOM   4758  HA2 GLY B 148      -1.235  12.210   1.974  1.00 98.80           H  
ATOM   4759  HA3 GLY B 148      -2.609  12.374   3.066  1.00 98.80           H  
ATOM   4760  C   GLY B 148      -0.710  12.203   4.051  1.00 98.80           C  
ATOM   4761  O   GLY B 148       0.326  12.801   4.338  1.00 98.80           O  
ATOM   4762  N   VAL B 149      -1.094  11.105   4.698  1.00 98.92           N  
ATOM   4763  H   VAL B 149      -1.941  10.648   4.393  1.00 98.92           H  
ATOM   4764  CA  VAL B 149      -0.325  10.458   5.771  1.00 98.92           C  
ATOM   4765  HA  VAL B 149       0.655  10.928   5.853  1.00 98.92           H  
ATOM   4766  C   VAL B 149      -0.111   8.990   5.415  1.00 98.92           C  
ATOM   4767  CB  VAL B 149      -1.016  10.602   7.142  1.00 98.92           C  
ATOM   4768  HB  VAL B 149      -1.994  10.122   7.112  1.00 98.92           H  
ATOM   4769  O   VAL B 149      -1.055   8.205   5.403  1.00 98.92           O  
ATOM   4770  CG1 VAL B 149      -0.177   9.941   8.246  1.00 98.92           C  
ATOM   4771 HG11 VAL B 149      -0.696  10.033   9.200  1.00 98.92           H  
ATOM   4772 HG12 VAL B 149      -0.044   8.878   8.044  1.00 98.92           H  
ATOM   4773 HG13 VAL B 149       0.800  10.418   8.316  1.00 98.92           H  
ATOM   4774  CG2 VAL B 149      -1.210  12.076   7.524  1.00 98.92           C  
ATOM   4775 HG21 VAL B 149      -0.252  12.596   7.525  1.00 98.92           H  
ATOM   4776 HG22 VAL B 149      -1.662  12.140   8.514  1.00 98.92           H  
ATOM   4777 HG23 VAL B 149      -1.881  12.560   6.814  1.00 98.92           H  
ATOM   4778  N   PHE B 150       1.134   8.608   5.149  1.00 98.88           N  
ATOM   4779  H   PHE B 150       1.867   9.301   5.195  1.00 98.88           H  
ATOM   4780  CA  PHE B 150       1.513   7.242   4.785  1.00 98.88           C  
ATOM   4781  HA  PHE B 150       0.634   6.598   4.792  1.00 98.88           H  
ATOM   4782  C   PHE B 150       2.505   6.697   5.816  1.00 98.88           C  
ATOM   4783  CB  PHE B 150       2.077   7.226   3.357  1.00 98.88           C  
ATOM   4784  HB2 PHE B 150       2.398   6.211   3.124  1.00 98.88           H  
ATOM   4785  HB3 PHE B 150       2.960   7.865   3.313  1.00 98.88           H  
ATOM   4786  O   PHE B 150       3.664   7.118   5.858  1.00 98.88           O  
ATOM   4787  CG  PHE B 150       1.093   7.674   2.291  1.00 98.88           C  
ATOM   4788  CD1 PHE B 150       0.328   6.724   1.589  1.00 98.88           C  
ATOM   4789  HD1 PHE B 150       0.434   5.672   1.812  1.00 98.88           H  
ATOM   4790  CD2 PHE B 150       0.937   9.044   2.002  1.00 98.88           C  
ATOM   4791  HD2 PHE B 150       1.512   9.778   2.547  1.00 98.88           H  
ATOM   4792  CE1 PHE B 150      -0.583   7.140   0.602  1.00 98.88           C  
ATOM   4793  HE1 PHE B 150      -1.175   6.411   0.067  1.00 98.88           H  
ATOM   4794  CE2 PHE B 150       0.026   9.460   1.014  1.00 98.88           C  
ATOM   4795  HE2 PHE B 150      -0.097  10.510   0.796  1.00 98.88           H  
ATOM   4796  CZ  PHE B 150      -0.735   8.507   0.314  1.00 98.88           C  
ATOM   4797  HZ  PHE B 150      -1.442   8.824  -0.438  1.00 98.88           H  
ATOM   4798  N   SER B 151       2.058   5.756   6.648  1.00 98.67           N  
ATOM   4799  H   SER B 151       1.113   5.418   6.531  1.00 98.67           H  
ATOM   4800  CA  SER B 151       2.837   5.266   7.793  1.00 98.67           C  
ATOM   4801  HA  SER B 151       3.801   5.773   7.828  1.00 98.67           H  
ATOM   4802  C   SER B 151       3.101   3.770   7.693  1.00 98.67           C  
ATOM   4803  CB  SER B 151       2.126   5.581   9.114  1.00 98.67           C  
ATOM   4804  HB2 SER B 151       2.705   5.164   9.939  1.00 98.67           H  
ATOM   4805  HB3 SER B 151       1.137   5.123   9.115  1.00 98.67           H  
ATOM   4806  O   SER B 151       2.170   2.969   7.688  1.00 98.67           O  
ATOM   4807  OG  SER B 151       2.008   6.981   9.295  1.00 98.67           O  
ATOM   4808  HG  SER B 151       1.611   7.149  10.153  1.00 98.67           H  
ATOM   4809  N   GLY B 152       4.376   3.386   7.664  1.00 98.54           N  
ATOM   4810  H   GLY B 152       5.094   4.093   7.597  1.00 98.54           H  
ATOM   4811  CA  GLY B 152       4.791   1.997   7.817  1.00 98.54           C  
ATOM   4812  HA2 GLY B 152       4.179   1.371   7.168  1.00 98.54           H  
ATOM   4813  HA3 GLY B 152       5.833   1.897   7.512  1.00 98.54           H  
ATOM   4814  C   GLY B 152       4.669   1.530   9.269  1.00 98.54           C  
ATOM   4815  O   GLY B 152       5.362   2.074  10.131  1.00 98.54           O  
ATOM   4816  N   VAL B 153       3.828   0.527   9.531  1.00 96.74           N  
ATOM   4817  H   VAL B 153       3.313   0.119   8.764  1.00 96.74           H  
ATOM   4818  CA  VAL B 153       3.639  -0.104  10.853  1.00 96.74           C  
ATOM   4819  HA  VAL B 153       4.504   0.098  11.485  1.00 96.74           H  
ATOM   4820  C   VAL B 153       3.519  -1.610  10.644  1.00 96.74           C  
ATOM   4821  CB  VAL B 153       2.372   0.407  11.575  1.00 96.74           C  
ATOM   4822  HB  VAL B 153       1.491   0.105  11.009  1.00 96.74           H  
ATOM   4823  O   VAL B 153       2.777  -2.030   9.765  1.00 96.74           O  
ATOM   4824  CG1 VAL B 153       2.255  -0.175  12.991  1.00 96.74           C  
ATOM   4825 HG11 VAL B 153       2.142  -1.258  12.952  1.00 96.74           H  
ATOM   4826 HG12 VAL B 153       3.140   0.072  13.578  1.00 96.74           H  
ATOM   4827 HG13 VAL B 153       1.375   0.230  13.492  1.00 96.74           H  
ATOM   4828  CG2 VAL B 153       2.357   1.936  11.704  1.00 96.74           C  
ATOM   4829 HG21 VAL B 153       3.258   2.256  12.227  1.00 96.74           H  
ATOM   4830 HG22 VAL B 153       1.477   2.249  12.265  1.00 96.74           H  
ATOM   4831 HG23 VAL B 153       2.322   2.397  10.717  1.00 96.74           H  
ATOM   4832  N   SER B 154       4.249  -2.411  11.422  1.00 90.00           N  
ATOM   4833  H   SER B 154       4.885  -1.998  12.089  1.00 90.00           H  
ATOM   4834  CA  SER B 154       4.264  -3.878  11.266  1.00 90.00           C  
ATOM   4835  HA  SER B 154       3.391  -4.190  10.693  1.00 90.00           H  
ATOM   4836  C   SER B 154       4.205  -4.660  12.581  1.00 90.00           C  
ATOM   4837  CB  SER B 154       5.510  -4.294  10.473  1.00 90.00           C  
ATOM   4838  HB2 SER B 154       5.429  -5.347  10.203  1.00 90.00           H  
ATOM   4839  HB3 SER B 154       5.561  -3.709   9.555  1.00 90.00           H  
ATOM   4840  O   SER B 154       4.302  -5.883  12.567  1.00 90.00           O  
ATOM   4841  OG  SER B 154       6.693  -4.089  11.236  1.00 90.00           O  
ATOM   4842  HG  SER B 154       6.721  -4.795  11.885  1.00 90.00           H  
ATOM   4843  N   ILE B 155       4.134  -3.975  13.726  1.00 82.01           N  
ATOM   4844  H   ILE B 155       3.962  -2.981  13.683  1.00 82.01           H  
ATOM   4845  CA  ILE B 155       4.124  -4.595  15.056  1.00 82.01           C  
ATOM   4846  HA  ILE B 155       4.226  -5.676  14.956  1.00 82.01           H  
ATOM   4847  C   ILE B 155       2.775  -4.301  15.702  1.00 82.01           C  
ATOM   4848  CB  ILE B 155       5.290  -4.094  15.938  1.00 82.01           C  
ATOM   4849  HB  ILE B 155       5.131  -3.035  16.144  1.00 82.01           H  
ATOM   4850  O   ILE B 155       2.354  -3.144  15.741  1.00 82.01           O  
ATOM   4851  CG1 ILE B 155       6.659  -4.243  15.237  1.00 82.01           C  
ATOM   4852 HG12 ILE B 155       6.865  -5.295  15.037  1.00 82.01           H  
ATOM   4853 HG13 ILE B 155       6.634  -3.711  14.286  1.00 82.01           H  
ATOM   4854  CG2 ILE B 155       5.286  -4.850  17.278  1.00 82.01           C  
ATOM   4855 HG21 ILE B 155       4.349  -4.675  17.808  1.00 82.01           H  
ATOM   4856 HG22 ILE B 155       5.427  -5.920  17.123  1.00 82.01           H  
ATOM   4857 HG23 ILE B 155       6.072  -4.480  17.936  1.00 82.01           H  
ATOM   4858  CD1 ILE B 155       7.810  -3.643  16.051  1.00 82.01           C  
ATOM   4859 HD11 ILE B 155       8.662  -3.486  15.390  1.00 82.01           H  
ATOM   4860 HD12 ILE B 155       7.514  -2.678  16.462  1.00 82.01           H  
ATOM   4861 HD13 ILE B 155       8.099  -4.315  16.859  1.00 82.01           H  
ATOM   4862  N   HIS B 156       2.122  -5.338  16.224  1.00 76.81           N  
ATOM   4863  H   HIS B 156       2.537  -6.254  16.136  1.00 76.81           H  
ATOM   4864  CA  HIS B 156       0.789  -5.264  16.832  1.00 76.81           C  
ATOM   4865  HA  HIS B 156       0.564  -4.221  17.055  1.00 76.81           H  
ATOM   4866  C   HIS B 156       0.733  -5.995  18.185  1.00 76.81           C  
ATOM   4867  CB  HIS B 156      -0.259  -5.762  15.820  1.00 76.81           C  
ATOM   4868  HB2 HIS B 156      -0.071  -6.810  15.590  1.00 76.81           H  
ATOM   4869  HB3 HIS B 156      -1.252  -5.686  16.264  1.00 76.81           H  
ATOM   4870  O   HIS B 156      -0.283  -6.575  18.549  1.00 76.81           O  
ATOM   4871  CG  HIS B 156      -0.254  -4.958  14.544  1.00 76.81           C  
ATOM   4872  CD2 HIS B 156       0.006  -5.416  13.280  1.00 76.81           C  
ATOM   4873  HD2 HIS B 156       0.204  -6.440  12.999  1.00 76.81           H  
ATOM   4874  ND1 HIS B 156      -0.411  -3.594  14.455  1.00 76.81           N  
ATOM   4875  HD1 HIS B 156      -0.540  -2.963  15.234  1.00 76.81           H  
ATOM   4876  CE1 HIS B 156      -0.247  -3.238  13.173  1.00 76.81           C  
ATOM   4877  HE1 HIS B 156      -0.289  -2.227  12.795  1.00 76.81           H  
ATOM   4878  NE2 HIS B 156       0.015  -4.313  12.420  1.00 76.81           N  
ATOM   4879  N   ASP B 157       1.838  -5.976  18.934  1.00 77.65           N  
ATOM   4880  H   ASP B 157       2.632  -5.431  18.630  1.00 77.65           H  
ATOM   4881  CA  ASP B 157       2.031  -6.777  20.149  1.00 77.65           C  
ATOM   4882  HA  ASP B 157       1.356  -7.632  20.113  1.00 77.65           H  
ATOM   4883  C   ASP B 157       1.716  -6.030  21.457  1.00 77.65           C  
ATOM   4884  CB  ASP B 157       3.458  -7.340  20.146  1.00 77.65           C  
ATOM   4885  HB2 ASP B 157       3.510  -8.131  20.894  1.00 77.65           H  
ATOM   4886  HB3 ASP B 157       3.666  -7.793  19.177  1.00 77.65           H  
ATOM   4887  O   ASP B 157       1.722  -6.630  22.531  1.00 77.65           O  
ATOM   4888  CG  ASP B 157       4.545  -6.303  20.457  1.00 77.65           C  
ATOM   4889  OD1 ASP B 157       4.296  -5.079  20.364  1.00 77.65           O  
ATOM   4890  OD2 ASP B 157       5.659  -6.730  20.827  1.00 77.65           O  
ATOM   4891  N   TYR B 158       1.396  -4.731  21.397  1.00 80.39           N  
ATOM   4892  H   TYR B 158       1.507  -4.265  20.507  1.00 80.39           H  
ATOM   4893  CA  TYR B 158       1.102  -3.938  22.597  1.00 80.39           C  
ATOM   4894  HA  TYR B 158       1.985  -3.965  23.236  1.00 80.39           H  
ATOM   4895  C   TYR B 158      -0.058  -4.521  23.414  1.00 80.39           C  
ATOM   4896  CB  TYR B 158       0.806  -2.479  22.209  1.00 80.39           C  
ATOM   4897  HB2 TYR B 158       1.612  -2.113  21.573  1.00 80.39           H  
ATOM   4898  HB3 TYR B 158      -0.116  -2.442  21.629  1.00 80.39           H  
ATOM   4899  O   TYR B 158      -0.096  -4.379  24.635  1.00 80.39           O  
ATOM   4900  CG  TYR B 158       0.696  -1.552  23.409  1.00 80.39           C  
ATOM   4901  CD1 TYR B 158      -0.520  -0.921  23.741  1.00 80.39           C  
ATOM   4902  HD1 TYR B 158      -1.399  -1.073  23.132  1.00 80.39           H  
ATOM   4903  CD2 TYR B 158       1.830  -1.353  24.219  1.00 80.39           C  
ATOM   4904  HD2 TYR B 158       2.757  -1.845  23.964  1.00 80.39           H  
ATOM   4905  CE1 TYR B 158      -0.592  -0.090  24.877  1.00 80.39           C  
ATOM   4906  HE1 TYR B 158      -1.516   0.400  25.148  1.00 80.39           H  
ATOM   4907  CE2 TYR B 158       1.750  -0.552  25.372  1.00 80.39           C  
ATOM   4908  HE2 TYR B 158       2.619  -0.434  26.003  1.00 80.39           H  
ATOM   4909  OH  TYR B 158       0.463   0.843  26.822  1.00 80.39           O  
ATOM   4910  HH  TYR B 158       1.211   0.679  27.400  1.00 80.39           H  
ATOM   4911  CZ  TYR B 158       0.535   0.080  25.702  1.00 80.39           C  
ATOM   4912  N   LEU B 159      -0.993  -5.207  22.750  1.00 70.00           N  
ATOM   4913  H   LEU B 159      -0.853  -5.374  21.764  1.00 70.00           H  
ATOM   4914  CA  LEU B 159      -2.156  -5.793  23.400  1.00 70.00           C  
ATOM   4915  HA  LEU B 159      -2.540  -5.035  24.084  1.00 70.00           H  
ATOM   4916  C   LEU B 159      -1.817  -7.019  24.262  1.00 70.00           C  
ATOM   4917  CB  LEU B 159      -3.224  -6.076  22.335  1.00 70.00           C  
ATOM   4918  HB2 LEU B 159      -3.050  -7.054  21.887  1.00 70.00           H  
ATOM   4919  HB3 LEU B 159      -3.136  -5.343  21.533  1.00 70.00           H  
ATOM   4920  O   LEU B 159      -2.444  -7.207  25.301  1.00 70.00           O  
ATOM   4921  CG  LEU B 159      -4.637  -5.988  22.937  1.00 70.00           C  
ATOM   4922  HG  LEU B 159      -4.609  -5.548  23.934  1.00 70.00           H  
ATOM   4923  CD1 LEU B 159      -5.569  -5.134  22.087  1.00 70.00           C  
ATOM   4924 HD11 LEU B 159      -5.563  -5.494  21.058  1.00 70.00           H  
ATOM   4925 HD12 LEU B 159      -6.575  -5.239  22.492  1.00 70.00           H  
ATOM   4926 HD13 LEU B 159      -5.275  -4.086  22.148  1.00 70.00           H  
ATOM   4927  CD2 LEU B 159      -5.253  -7.361  23.039  1.00 70.00           C  
ATOM   4928 HD21 LEU B 159      -6.190  -7.320  23.594  1.00 70.00           H  
ATOM   4929 HD22 LEU B 159      -4.585  -8.027  23.584  1.00 70.00           H  
ATOM   4930 HD23 LEU B 159      -5.428  -7.785  22.050  1.00 70.00           H  
ATOM   4931  N   GLU B 160      -0.774  -7.784  23.928  1.00 64.96           N  
ATOM   4932  H   GLU B 160      -0.227  -7.559  23.109  1.00 64.96           H  
ATOM   4933  CA  GLU B 160      -0.287  -8.863  24.800  1.00 64.96           C  
ATOM   4934  HA  GLU B 160      -1.097  -9.563  25.007  1.00 64.96           H  
ATOM   4935  C   GLU B 160       0.219  -8.315  26.133  1.00 64.96           C  
ATOM   4936  CB  GLU B 160       0.871  -9.621  24.157  1.00 64.96           C  
ATOM   4937  HB2 GLU B 160       1.668  -8.926  23.893  1.00 64.96           H
[truncated: 1,785,007 more chars]
