# Supplementary material for: Module-Based Polyketide Synthase Engineering for de Novo Polyketide Biosynthesis
Source: ACS Synth Biol. 2023 Oct 23;12(11):3148–55. doi: 10.1021/acssynbio.3c00282 (PMC10661043; doi:10.1021/acssynbio.3c00282)
Supplement: Supplementary file 2 — sb3c00282_si_002.zip [file sb3c00282_si_002.zip › Final_PKS_Structures/menzella_pdbs/epoM7_ACP_eryM5_KSAT_dimer.pdb]

ATOM      1  N   LEU A   1     -26.532  20.730  38.755  1.00 65.79           N  
ATOM      2  H   LEU A   1     -25.523  20.791  38.754  1.00 65.79           H  
ATOM      3  H2  LEU A   1     -26.834  20.403  39.661  1.00 65.79           H  
ATOM      4  H3  LEU A   1     -26.909  21.651  38.586  1.00 65.79           H  
ATOM      5  CA  LEU A   1     -26.973  19.798  37.690  1.00 65.79           C  
ATOM      6  HA  LEU A   1     -26.605  20.191  36.742  1.00 65.79           H  
ATOM      7  C   LEU A   1     -28.488  19.798  37.517  1.00 65.79           C  
ATOM      8  CB  LEU A   1     -26.352  18.402  37.843  1.00 65.79           C  
ATOM      9  HB2 LEU A   1     -26.272  18.156  38.902  1.00 65.79           H  
ATOM     10  HB3 LEU A   1     -26.982  17.650  37.367  1.00 65.79           H  
ATOM     11  O   LEU A   1     -28.926  20.437  36.576  1.00 65.79           O  
ATOM     12  CG  LEU A   1     -24.964  18.407  37.171  1.00 65.79           C  
ATOM     13  HG  LEU A   1     -24.530  19.401  37.274  1.00 65.79           H  
ATOM     14  CD1 LEU A   1     -24.019  17.441  37.866  1.00 65.79           C  
ATOM     15 HD11 LEU A   1     -24.349  16.411  37.731  1.00 65.79           H  
ATOM     16 HD12 LEU A   1     -23.953  17.654  38.933  1.00 65.79           H  
ATOM     17 HD13 LEU A   1     -23.018  17.546  37.448  1.00 65.79           H  
ATOM     18  CD2 LEU A   1     -25.082  18.084  35.681  1.00 65.79           C  
ATOM     19 HD21 LEU A   1     -25.461  17.072  35.539  1.00 65.79           H  
ATOM     20 HD22 LEU A   1     -25.739  18.792  35.176  1.00 65.79           H  
ATOM     21 HD23 LEU A   1     -24.098  18.142  35.216  1.00 65.79           H  
ATOM     22  N   GLN A   2     -29.293  19.198  38.407  1.00 67.23           N  
ATOM     23  H   GLN A   2     -28.900  18.615  39.132  1.00 67.23           H  
ATOM     24  CA  GLN A   2     -30.768  19.176  38.253  1.00 67.23           C  
ATOM     25  HA  GLN A   2     -31.023  18.602  37.362  1.00 67.23           H  
ATOM     26  C   GLN A   2     -31.404  20.571  38.074  1.00 67.23           C  
ATOM     27  CB  GLN A   2     -31.408  18.495  39.474  1.00 67.23           C  
ATOM     28  HB2 GLN A   2     -30.982  18.923  40.382  1.00 67.23           H  
ATOM     29  HB3 GLN A   2     -32.477  18.704  39.472  1.00 67.23           H  
ATOM     30  O   GLN A   2     -32.307  20.733  37.262  1.00 67.23           O  
ATOM     31  CG  GLN A   2     -31.232  16.966  39.501  1.00 67.23           C  
ATOM     32  HG2 GLN A   2     -30.172  16.719  39.551  1.00 67.23           H  
ATOM     33  HG3 GLN A   2     -31.650  16.532  38.593  1.00 67.23           H  
ATOM     34  CD  GLN A   2     -31.921  16.332  40.709  1.00 67.23           C  
ATOM     35  NE2 GLN A   2     -32.079  15.029  40.731  1.00 67.23           N  
ATOM     36 HE21 GLN A   2     -31.784  14.440  39.965  1.00 67.23           H  
ATOM     37 HE22 GLN A   2     -32.467  14.635  41.576  1.00 67.23           H  
ATOM     38  OE1 GLN A   2     -32.304  16.998  41.656  1.00 67.23           O  
ATOM     39  N   SER A   3     -30.899  21.578  38.793  1.00 70.45           N  
ATOM     40  H   SER A   3     -30.194  21.374  39.487  1.00 70.45           H  
ATOM     41  CA  SER A   3     -31.333  22.981  38.722  1.00 70.45           C  
ATOM     42  HA  SER A   3     -32.417  23.011  38.619  1.00 70.45           H  
ATOM     43  C   SER A   3     -30.760  23.785  37.544  1.00 70.45           C  
ATOM     44  CB  SER A   3     -30.961  23.671  40.040  1.00 70.45           C  
ATOM     45  HB2 SER A   3     -31.617  23.302  40.828  1.00 70.45           H  
ATOM     46  HB3 SER A   3     -31.104  24.748  39.949  1.00 70.45           H  
ATOM     47  O   SER A   3     -31.182  24.920  37.337  1.00 70.45           O  
ATOM     48  OG  SER A   3     -29.611  23.386  40.396  1.00 70.45           O  
ATOM     49  HG  SER A   3     -29.368  24.002  41.091  1.00 70.45           H  
ATOM     50  N   ALA A   4     -29.806  23.235  36.786  1.00 69.06           N  
ATOM     51  H   ALA A   4     -29.634  22.245  36.884  1.00 69.06           H  
ATOM     52  CA  ALA A   4     -29.291  23.871  35.575  1.00 69.06           C  
ATOM     53  HA  ALA A   4     -29.293  24.952  35.709  1.00 69.06           H  
ATOM     54  C   ALA A   4     -30.209  23.542  34.390  1.00 69.06           C  
ATOM     55  CB  ALA A   4     -27.839  23.436  35.330  1.00 69.06           C  
ATOM     56  HB1 ALA A   4     -27.791  22.362  35.153  1.00 69.06           H  
ATOM     57  HB2 ALA A   4     -27.453  23.947  34.448  1.00 69.06           H  
ATOM     58  HB3 ALA A   4     -27.220  23.703  36.187  1.00 69.06           H  
ATOM     59  O   ALA A   4     -30.708  22.409  34.277  1.00 69.06           O  
ATOM     60  N   ARG A   5     -30.405  24.519  33.494  1.00 70.95           N  
ATOM     61  H   ARG A   5     -29.871  25.372  33.576  1.00 70.95           H  
ATOM     62  CA  ARG A   5     -31.117  24.287  32.230  1.00 70.95           C  
ATOM     63  HA  ARG A   5     -32.134  23.967  32.456  1.00 70.95           H  
ATOM     64  C   ARG A   5     -30.391  23.191  31.443  1.00 70.95           C  
ATOM     65  CB  ARG A   5     -31.165  25.547  31.362  1.00 70.95           C  
ATOM     66  HB2 ARG A   5     -31.839  25.353  30.528  1.00 70.95           H  
ATOM     67  HB3 ARG A   5     -30.170  25.728  30.955  1.00 70.95           H  
ATOM     68  O   ARG A   5     -29.172  23.091  31.593  1.00 70.95           O  
ATOM     69  CG  ARG A   5     -31.641  26.812  32.079  1.00 70.95           C  
ATOM     70  HG2 ARG A   5     -30.940  27.068  32.873  1.00 70.95           H  
ATOM     71  HG3 ARG A   5     -32.639  26.666  32.491  1.00 70.95           H  
ATOM     72  CD  ARG A   5     -31.656  27.932  31.043  1.00 70.95           C  
ATOM     73  HD2 ARG A   5     -32.484  27.774  30.352  1.00 70.95           H  
ATOM     74  HD3 ARG A   5     -30.726  27.880  30.477  1.00 70.95           H  
ATOM     75  NE  ARG A   5     -31.742  29.263  31.665  1.00 70.95           N  
ATOM     76  HE  ARG A   5     -31.701  29.304  32.673  1.00 70.95           H  
ATOM     77  NH1 ARG A   5     -31.496  30.379  29.687  1.00 70.95           N  
ATOM     78 HH11 ARG A   5     -31.467  29.479  29.231  1.00 70.95           H  
ATOM     79 HH12 ARG A   5     -31.215  31.198  29.166  1.00 70.95           H  
ATOM     80  NH2 ARG A   5     -31.438  31.519  31.614  1.00 70.95           N  
ATOM     81 HH21 ARG A   5     -31.365  31.531  32.621  1.00 70.95           H  
ATOM     82 HH22 ARG A   5     -31.214  32.345  31.077  1.00 70.95           H  
ATOM     83  CZ  ARG A   5     -31.565  30.381  30.989  1.00 70.95           C  
ATOM     84  N   PRO A   6     -31.089  22.356  30.653  1.00 68.29           N  
ATOM     85  CA  PRO A   6     -30.468  21.250  29.927  1.00 68.29           C  
ATOM     86  HA  PRO A   6     -30.207  20.470  30.642  1.00 68.29           H  
ATOM     87  C   PRO A   6     -29.197  21.646  29.165  1.00 68.29           C  
ATOM     88  CB  PRO A   6     -31.559  20.716  28.996  1.00 68.29           C  
ATOM     89  HB2 PRO A   6     -31.559  21.268  28.056  1.00 68.29           H  
ATOM     90  HB3 PRO A   6     -31.445  19.648  28.811  1.00 68.29           H  
ATOM     91  O   PRO A   6     -28.193  20.949  29.285  1.00 68.29           O  
ATOM     92  CG  PRO A   6     -32.842  21.030  29.763  1.00 68.29           C  
ATOM     93  HG2 PRO A   6     -33.004  20.276  30.533  1.00 68.29           H  
ATOM     94  HG3 PRO A   6     -33.705  21.097  29.100  1.00 68.29           H  
ATOM     95  CD  PRO A   6     -32.525  22.373  30.414  1.00 68.29           C  
ATOM     96  HD2 PRO A   6     -33.094  22.476  31.337  1.00 68.29           H  
ATOM     97  HD3 PRO A   6     -32.767  23.183  29.725  1.00 68.29           H  
ATOM     98  N   GLU A   7     -29.221  22.792  28.484  1.00 69.46           N  
ATOM     99  H   GLU A   7     -30.092  23.301  28.432  1.00 69.46           H  
ATOM    100  CA  GLU A   7     -28.109  23.354  27.713  1.00 69.46           C  
ATOM    101  HA  GLU A   7     -27.773  22.596  27.006  1.00 69.46           H  
ATOM    102  C   GLU A   7     -26.864  23.714  28.552  1.00 69.46           C  
ATOM    103  CB  GLU A   7     -28.624  24.554  26.880  1.00 69.46           C  
ATOM    104  HB2 GLU A   7     -29.357  24.193  26.158  1.00 69.46           H  
ATOM    105  HB3 GLU A   7     -27.777  24.922  26.302  1.00 69.46           H  
ATOM    106  O   GLU A   7     -25.740  23.514  28.099  1.00 69.46           O  
ATOM    107  CG  GLU A   7     -29.228  25.766  27.636  1.00 69.46           C  
ATOM    108  HG2 GLU A   7     -28.675  25.929  28.561  1.00 69.46           H  
ATOM    109  HG3 GLU A   7     -29.066  26.644  27.011  1.00 69.46           H  
ATOM    110  CD  GLU A   7     -30.737  25.696  27.958  1.00 69.46           C  
ATOM    111  OE1 GLU A   7     -31.345  26.773  28.183  1.00 69.46           O  
ATOM    112  OE2 GLU A   7     -31.289  24.573  28.067  1.00 69.46           O  
ATOM    113  N   ASP A   8     -27.034  24.160  29.800  1.00 70.49           N  
ATOM    114  H   ASP A   8     -27.979  24.269  30.140  1.00 70.49           H  
ATOM    115  CA  ASP A   8     -25.928  24.614  30.662  1.00 70.49           C  
ATOM    116  HA  ASP A   8     -25.194  25.139  30.051  1.00 70.49           H  
ATOM    117  C   ASP A   8     -25.210  23.455  31.382  1.00 70.49           C  
ATOM    118  CB  ASP A   8     -26.465  25.594  31.718  1.00 70.49           C  
ATOM    119  HB2 ASP A   8     -25.642  25.895  32.367  1.00 70.49           H  
ATOM    120  HB3 ASP A   8     -27.195  25.071  32.336  1.00 70.49           H  
ATOM    121  O   ASP A   8     -24.138  23.632  31.973  1.00 70.49           O  
ATOM    122  CG  ASP A   8     -27.105  26.866  31.155  1.00 70.49           C  
ATOM    123  OD1 ASP A   8     -26.520  27.458  30.225  1.00 70.49           O  
ATOM    124  OD2 ASP A   8     -28.161  27.254  31.716  1.00 70.49           O  
ATOM    125  N   ARG A   9     -25.810  22.254  31.394  1.00 77.36           N  
ATOM    126  H   ARG A   9     -26.648  22.161  30.839  1.00 77.36           H  
ATOM    127  CA  ARG A   9     -25.369  21.136  32.249  1.00 77.36           C  
ATOM    128  HA  ARG A   9     -25.365  21.475  33.285  1.00 77.36           H  
ATOM    129  C   ARG A   9     -23.937  20.694  31.969  1.00 77.36           C  
ATOM    130  CB  ARG A   9     -26.320  19.941  32.109  1.00 77.36           C  
ATOM    131  HB2 ARG A   9     -25.864  19.065  32.570  1.00 77.36           H  
ATOM    132  HB3 ARG A   9     -26.481  19.733  31.052  1.00 77.36           H  
ATOM    133  O   ARG A   9     -23.233  20.378  32.927  1.00 77.36           O  
ATOM    134  CG  ARG A   9     -27.661  20.205  32.798  1.00 77.36           C  
ATOM    135  HG2 ARG A   9     -28.087  21.129  32.406  1.00 77.36           H  
ATOM    136  HG3 ARG A   9     -27.504  20.314  33.871  1.00 77.36           H  
ATOM    137  CD  ARG A   9     -28.641  19.065  32.539  1.00 77.36           C  
ATOM    138  HD2 ARG A   9     -28.248  18.150  32.983  1.00 77.36           H  
ATOM    139  HD3 ARG A   9     -28.729  18.922  31.462  1.00 77.36           H  
ATOM    140  NE  ARG A   9     -29.963  19.380  33.108  1.00 77.36           N  
ATOM    141  HE  ARG A   9     -30.067  20.283  33.549  1.00 77.36           H  
ATOM    142  NH1 ARG A   9     -31.026  17.467  32.412  1.00 77.36           N  
ATOM    143 HH11 ARG A   9     -31.843  16.874  32.369  1.00 77.36           H  
ATOM    144 HH12 ARG A   9     -30.167  17.155  31.981  1.00 77.36           H  
ATOM    145  NH2 ARG A   9     -32.149  19.026  33.569  1.00 77.36           N  
ATOM    146 HH21 ARG A   9     -32.979  18.454  33.520  1.00 77.36           H  
ATOM    147 HH22 ARG A   9     -32.156  19.911  34.055  1.00 77.36           H  
ATOM    148  CZ  ARG A   9     -31.038  18.621  33.023  1.00 77.36           C  
ATOM    149  N   GLN A  10     -23.501  20.702  30.707  1.00 81.79           N  
ATOM    150  H   GLN A  10     -24.134  20.993  29.975  1.00 81.79           H  
ATOM    151  CA  GLN A  10     -22.154  20.251  30.348  1.00 81.79           C  
ATOM    152  HA  GLN A  10     -21.977  19.293  30.838  1.00 81.79           H  
ATOM    153  C   GLN A  10     -21.095  21.220  30.859  1.00 81.79           C  
ATOM    154  CB  GLN A  10     -22.015  20.048  28.830  1.00 81.79           C  
ATOM    155  HB2 GLN A  10     -22.874  19.494  28.452  1.00 81.79           H  
ATOM    156  HB3 GLN A  10     -21.984  21.012  28.324  1.00 81.79           H  
ATOM    157  O   GLN A  10     -20.105  20.790  31.433  1.00 81.79           O  
ATOM    158  CG  GLN A  10     -20.729  19.255  28.521  1.00 81.79           C  
ATOM    159  HG2 GLN A  10     -19.856  19.854  28.783  1.00 81.79           H  
ATOM    160  HG3 GLN A  10     -20.710  18.348  29.125  1.00 81.79           H  
ATOM    161  CD  GLN A  10     -20.591  18.840  27.061  1.00 81.79           C  
ATOM    162  NE2 GLN A  10     -19.559  18.100  26.724  1.00 81.79           N  
ATOM    163 HE21 GLN A  10     -18.891  17.799  27.418  1.00 81.79           H  
ATOM    164 HE22 GLN A  10     -19.520  17.772  25.769  1.00 81.79           H  
ATOM    165  OE1 GLN A  10     -21.393  19.171  26.203  1.00 81.79           O  
ATOM    166  N   LEU A  11     -21.323  22.527  30.728  1.00 79.21           N  
ATOM    167  H   LEU A  11     -22.180  22.826  30.286  1.00 79.21           H  
ATOM    168  CA  LEU A  11     -20.354  23.549  31.128  1.00 79.21           C  
ATOM    169  HA  LEU A  11     -19.388  23.264  30.712  1.00 79.21           H  
ATOM    170  C   LEU A  11     -20.198  23.611  32.659  1.00 79.21           C  
ATOM    171  CB  LEU A  11     -20.805  24.874  30.486  1.00 79.21           C  
ATOM    172  HB2 LEU A  11     -21.536  25.371  31.125  1.00 79.21           H  
ATOM    173  HB3 LEU A  11     -21.318  24.640  29.553  1.00 79.21           H  
ATOM    174  O   LEU A  11     -19.093  23.775  33.179  1.00 79.21           O  
ATOM    175  CG  LEU A  11     -19.632  25.818  30.153  1.00 79.21           C  
ATOM    176  HG  LEU A  11     -18.687  25.278  30.210  1.00 79.21           H  
ATOM    177  CD1 LEU A  11     -19.778  26.362  28.732  1.00 79.21           C  
ATOM    178 HD11 LEU A  11     -18.948  27.032  28.506  1.00 79.21           H  
ATOM    179 HD12 LEU A  11     -20.717  26.906  28.629  1.00 79.21           H  
ATOM    180 HD13 LEU A  11     -19.759  25.538  28.019  1.00 79.21           H  
ATOM    181  CD2 LEU A  11     -19.575  26.998  31.122  1.00 79.21           C  
ATOM    182 HD21 LEU A  11     -20.491  27.584  31.050  1.00 79.21           H  
ATOM    183 HD22 LEU A  11     -18.724  27.632  30.872  1.00 79.21           H  
ATOM    184 HD23 LEU A  11     -19.455  26.625  32.139  1.00 79.21           H  
ATOM    185  N   VAL A  12     -21.295  23.376  33.391  1.00 80.80           N  
ATOM    186  H   VAL A  12     -22.171  23.290  32.895  1.00 80.80           H  
ATOM    187  CA  VAL A  12     -21.281  23.158  34.849  1.00 80.80           C  
ATOM    188  HA  VAL A  12     -20.790  24.007  35.325  1.00 80.80           H  
ATOM    189  C   VAL A  12     -20.470  21.909  35.223  1.00 80.80           C  
ATOM    190  CB  VAL A  12     -22.727  23.062  35.384  1.00 80.80           C  
ATOM    191  HB  VAL A  12     -23.277  22.319  34.806  1.00 80.80           H  
ATOM    192  O   VAL A  12     -19.737  21.933  36.213  1.00 80.80           O  
ATOM    193  CG1 VAL A  12     -22.810  22.663  36.866  1.00 80.80           C  
ATOM    194 HG11 VAL A  12     -22.440  21.646  36.998  1.00 80.80           H  
ATOM    195 HG12 VAL A  12     -22.203  23.342  37.464  1.00 80.80           H  
ATOM    196 HG13 VAL A  12     -23.846  22.704  37.204  1.00 80.80           H  
ATOM    197  CG2 VAL A  12     -23.449  24.410  35.249  1.00 80.80           C  
ATOM    198 HG21 VAL A  12     -24.489  24.315  35.562  1.00 80.80           H  
ATOM    199 HG22 VAL A  12     -23.443  24.740  34.210  1.00 80.80           H  
ATOM    200 HG23 VAL A  12     -22.951  25.167  35.854  1.00 80.80           H  
ATOM    201  N   LEU A  13     -20.583  20.832  34.442  1.00 86.43           N  
ATOM    202  H   LEU A  13     -21.190  20.877  33.636  1.00 86.43           H  
ATOM    203  CA  LEU A  13     -19.881  19.573  34.685  1.00 86.43           C  
ATOM    204  HA  LEU A  13     -19.935  19.367  35.754  1.00 86.43           H  
ATOM    205  C   LEU A  13     -18.389  19.655  34.321  1.00 86.43           C  
ATOM    206  CB  LEU A  13     -20.622  18.459  33.931  1.00 86.43           C  
ATOM    207  HB2 LEU A  13     -20.434  18.575  32.864  1.00 86.43           H  
ATOM    208  HB3 LEU A  13     -21.694  18.574  34.095  1.00 86.43           H  
ATOM    209  O   LEU A  13     -17.563  19.253  35.131  1.00 86.43           O  
ATOM    210  CG  LEU A  13     -20.234  17.034  34.350  1.00 86.43           C  
ATOM    211  HG  LEU A  13     -19.159  16.889  34.252  1.00 86.43           H  
ATOM    212  CD1 LEU A  13     -20.675  16.697  35.773  1.00 86.43           C  
ATOM    213 HD11 LEU A  13     -20.434  15.654  35.979  1.00 86.43           H  
ATOM    214 HD12 LEU A  13     -21.753  16.828  35.857  1.00 86.43           H  
ATOM    215 HD13 LEU A  13     -20.147  17.322  36.494  1.00 86.43           H  
ATOM    216  CD2 LEU A  13     -20.962  16.066  33.432  1.00 86.43           C  
ATOM    217 HD21 LEU A  13     -22.040  16.223  33.466  1.00 86.43           H  
ATOM    218 HD22 LEU A  13     -20.749  15.039  33.730  1.00 86.43           H  
ATOM    219 HD23 LEU A  13     -20.616  16.218  32.410  1.00 86.43           H  
ATOM    220  N   GLU A  14     -18.024  20.245  33.178  1.00 88.95           N  
ATOM    221  H   GLU A  14     -18.755  20.537  32.545  1.00 88.95           H  
ATOM    222  CA  GLU A  14     -16.630  20.504  32.779  1.00 88.95           C  
ATOM    223  HA  GLU A  14     -16.099  19.558  32.670  1.00 88.95           H  
ATOM    224  C   GLU A  14     -15.889  21.312  33.839  1.00 88.95           C  
ATOM    225  CB  GLU A  14     -16.552  21.280  31.449  1.00 88.95           C  
ATOM    226  HB2 GLU A  14     -15.537  21.661  31.337  1.00 88.95           H  
ATOM    227  HB3 GLU A  14     -17.242  22.123  31.466  1.00 88.95           H  
ATOM    228  O   GLU A  14     -14.807  20.917  34.269  1.00 88.95           O  
ATOM    229  CG  GLU A  14     -16.854  20.382  30.251  1.00 88.95           C  
ATOM    230  HG2 GLU A  14     -16.233  19.491  30.336  1.00 88.95           H  
ATOM    231  HG3 GLU A  14     -17.898  20.072  30.296  1.00 88.95           H  
ATOM    232  CD  GLU A  14     -16.574  21.005  28.879  1.00 88.95           C  
ATOM    233  OE1 GLU A  14     -16.812  20.290  27.884  1.00 88.95           O  
ATOM    234  OE2 GLU A  14     -16.067  22.141  28.755  1.00 88.95           O  
ATOM    235  N   LYS A  15     -16.494  22.402  34.327  1.00 81.74           N  
ATOM    236  H   LYS A  15     -17.376  22.683  33.923  1.00 81.74           H  
ATOM    237  CA  LYS A  15     -15.898  23.215  35.392  1.00 81.74           C  
ATOM    238  HA  LYS A  15     -14.919  23.553  35.052  1.00 81.74           H  
ATOM    239  C   LYS A  15     -15.654  22.392  36.659  1.00 81.74           C  
ATOM    240  CB  LYS A  15     -16.792  24.434  35.646  1.00 81.74           C  
ATOM    241  HB2 LYS A  15     -17.756  24.112  36.042  1.00 81.74           H  
ATOM    242  HB3 LYS A  15     -16.957  24.952  34.702  1.00 81.74           H  
ATOM    243  O   LYS A  15     -14.583  22.482  37.256  1.00 81.74           O  
ATOM    244  CG  LYS A  15     -16.116  25.392  36.632  1.00 81.74           C  
ATOM    245  HG2 LYS A  15     -16.017  24.909  37.604  1.00 81.74           H  
ATOM    246  HG3 LYS A  15     -15.121  25.640  36.260  1.00 81.74           H  
ATOM    247  CD  LYS A  15     -16.920  26.681  36.800  1.00 81.74           C  
ATOM    248  HD2 LYS A  15     -17.907  26.445  37.197  1.00 81.74           H  
ATOM    249  HD3 LYS A  15     -17.017  27.174  35.833  1.00 81.74           H  
ATOM    250  CE  LYS A  15     -16.153  27.573  37.778  1.00 81.74           C  
ATOM    251  HE2 LYS A  15     -16.076  27.055  38.734  1.00 81.74           H  
ATOM    252  HE3 LYS A  15     -15.137  27.703  37.404  1.00 81.74           H  
ATOM    253  NZ  LYS A  15     -16.808  28.891  37.944  1.00 81.74           N  
ATOM    254  HZ1 LYS A  15     -16.271  29.455  38.588  1.00 81.74           H  
ATOM    255  HZ2 LYS A  15     -17.740  28.770  38.314  1.00 81.74           H  
ATOM    256  HZ3 LYS A  15     -16.859  29.370  37.056  1.00 81.74           H  
ATOM    257  N   HIS A  16     -16.618  21.556  37.043  1.00 87.20           N  
ATOM    258  H   HIS A  16     -17.459  21.502  36.487  1.00 87.20           H  
ATOM    259  CA  HIS A  16     -16.482  20.681  38.202  1.00 87.20           C  
ATOM    260  HA  HIS A  16     -16.176  21.292  39.051  1.00 87.20           H  
ATOM    261  C   HIS A  16     -15.401  19.601  38.010  1.00 87.20           C  
ATOM    262  CB  HIS A  16     -17.852  20.069  38.511  1.00 87.20           C  
ATOM    263  HB2 HIS A  16     -18.600  20.861  38.553  1.00 87.20           H  
ATOM    264  HB3 HIS A  16     -18.133  19.373  37.721  1.00 87.20           H  
ATOM    265  O   HIS A  16     -14.631  19.324  38.928  1.00 87.20           O  
ATOM    266  CG  HIS A  16     -17.851  19.356  39.830  1.00 87.20           C  
ATOM    267  CD2 HIS A  16     -18.085  18.026  40.042  1.00 87.20           C  
ATOM    268  HD2 HIS A  16     -18.335  17.291  39.291  1.00 87.20           H  
ATOM    269  ND1 HIS A  16     -17.516  19.919  41.041  1.00 87.20           N  
ATOM    270  HD1 HIS A  16     -17.193  20.864  41.189  1.00 87.20           H  
ATOM    271  CE1 HIS A  16     -17.554  18.948  41.965  1.00 87.20           C  
ATOM    272  HE1 HIS A  16     -17.313  19.074  43.010  1.00 87.20           H  
ATOM    273  NE2 HIS A  16     -17.899  17.783  41.404  1.00 87.20           N  
ATOM    274  N   LEU A  17     -15.284  19.036  36.807  1.00 90.06           N  
ATOM    275  H   LEU A  17     -15.949  19.294  36.092  1.00 90.06           H  
ATOM    276  CA  LEU A  17     -14.250  18.063  36.457  1.00 90.06           C  
ATOM    277  HA  LEU A  17     -14.230  17.283  37.218  1.00 90.06           H  
ATOM    278  C   LEU A  17     -12.852  18.687  36.439  1.00 90.06           C  
ATOM    279  CB  LEU A  17     -14.588  17.430  35.101  1.00 90.06           C  
ATOM    280  HB2 LEU A  17     -14.778  18.234  34.391  1.00 90.06           H  
ATOM    281  HB3 LEU A  17     -13.724  16.868  34.746  1.00 90.06           H  
ATOM    282  O   LEU A  17     -11.938  18.090  37.001  1.00 90.06           O  
ATOM    283  CG  LEU A  17     -15.804  16.489  35.127  1.00 90.06           C  
ATOM    284  HG  LEU A  17     -16.650  16.977  35.611  1.00 90.06           H  
ATOM    285  CD1 LEU A  17     -16.194  16.165  33.687  1.00 90.06           C  
ATOM    286 HD11 LEU A  17     -17.077  15.526  33.680  1.00 90.06           H  
ATOM    287 HD12 LEU A  17     -15.374  15.668  33.170  1.00 90.06           H  
ATOM    288 HD13 LEU A  17     -16.439  17.090  33.164  1.00 90.06           H  
ATOM    289  CD2 LEU A  17     -15.514  15.197  35.890  1.00 90.06           C  
ATOM    290 HD21 LEU A  17     -16.381  14.539  35.835  1.00 90.06           H  
ATOM    291 HD22 LEU A  17     -15.322  15.418  36.940  1.00 90.06           H  
ATOM    292 HD23 LEU A  17     -14.651  14.691  35.459  1.00 90.06           H  
ATOM    293  N   SER A  18     -12.675  19.896  35.897  1.00 86.95           N  
ATOM    294  H   SER A  18     -13.431  20.314  35.373  1.00 86.95           H  
ATOM    295  CA  SER A  18     -11.401  20.628  35.987  1.00 86.95           C  
ATOM    296  HA  SER A  18     -10.609  19.995  35.585  1.00 86.95           H  
ATOM    297  C   SER A  18     -11.029  20.958  37.437  1.00 86.95           C  
ATOM    298  CB  SER A  18     -11.433  21.910  35.149  1.00 86.95           C  
ATOM    299  HB2 SER A  18     -12.297  22.515  35.423  1.00 86.95           H  
ATOM    300  HB3 SER A  18     -10.524  22.480  35.340  1.00 86.95           H  
ATOM    301  O   SER A  18      -9.858  20.873  37.803  1.00 86.95           O  
ATOM    302  OG  SER A  18     -11.486  21.586  33.774  1.00 86.95           O  
ATOM    303  HG  SER A  18     -10.961  22.222  33.281  1.00 86.95           H  
ATOM    304  N   GLU A  19     -12.003  21.260  38.306  1.00 86.00           N  
ATOM    305  H   GLU A  19     -12.944  21.378  37.959  1.00 86.00           H  
ATOM    306  CA  GLU A  19     -11.759  21.401  39.750  1.00 86.00           C  
ATOM    307  HA  GLU A  19     -10.947  22.114  39.897  1.00 86.00           H  
ATOM    308  C   GLU A  19     -11.306  20.087  40.412  1.00 86.00           C  
ATOM    309  CB  GLU A  19     -12.996  21.954  40.475  1.00 86.00           C  
ATOM    310  HB2 GLU A  19     -12.863  21.772  41.542  1.00 86.00           H  
ATOM    311  HB3 GLU A  19     -13.886  21.416  40.150  1.00 86.00           H  
ATOM    312  O   GLU A  19     -10.421  20.103  41.274  1.00 86.00           O  
ATOM    313  CG  GLU A  19     -13.212  23.463  40.278  1.00 86.00           C  
ATOM    314  HG2 GLU A  19     -12.346  23.992  40.675  1.00 86.00           H  
ATOM    315  HG3 GLU A  19     -13.280  23.684  39.212  1.00 86.00           H  
ATOM    316  CD  GLU A  19     -14.480  23.964  40.997  1.00 86.00           C  
ATOM    317  OE1 GLU A  19     -15.030  25.007  40.570  1.00 86.00           O  
ATOM    318  OE2 GLU A  19     -14.878  23.319  42.003  1.00 86.00           O  
ATOM    319  N   LEU A  20     -11.880  18.947  40.014  1.00 86.96           N  
ATOM    320  H   LEU A  20     -12.622  19.004  39.331  1.00 86.96           H  
ATOM    321  CA  LEU A  20     -11.483  17.626  40.508  1.00 86.96           C  
ATOM    322  HA  LEU A  20     -11.396  17.679  41.593  1.00 86.96           H  
ATOM    323  C   LEU A  20     -10.092  17.215  40.005  1.00 86.96           C  
ATOM    324  CB  LEU A  20     -12.557  16.580  40.148  1.00 86.96           C  
ATOM    325  HB2 LEU A  20     -12.139  15.587  40.308  1.00 86.96           H  
ATOM    326  HB3 LEU A  20     -12.795  16.664  39.087  1.00 86.96           H  
ATOM    327  O   LEU A  20      -9.249  16.858  40.835  1.00 86.96           O  
ATOM    328  CG  LEU A  20     -13.862  16.690  40.963  1.00 86.96           C  
ATOM    329  HG  LEU A  20     -14.330  17.660  40.799  1.00 86.96           H  
ATOM    330  CD1 LEU A  20     -14.834  15.601  40.516  1.00 86.96           C  
ATOM    331 HD11 LEU A  20     -14.414  14.613  40.705  1.00 86.96           H  
ATOM    332 HD12 LEU A  20     -15.776  15.701  41.057  1.00 86.96           H  
ATOM    333 HD13 LEU A  20     -15.042  15.711  39.452  1.00 86.96           H  
ATOM    334  CD2 LEU A  20     -13.598  16.536  42.465  1.00 86.96           C  
ATOM    335 HD21 LEU A  20     -14.531  16.305  42.980  1.00 86.96           H  
ATOM    336 HD22 LEU A  20     -13.208  17.474  42.859  1.00 86.96           H  
ATOM    337 HD23 LEU A  20     -12.873  15.739  42.630  1.00 86.96           H  
ATOM    338  N   LEU A  21      -9.834  17.335  38.693  1.00 86.00           N  
ATOM    339  H   LEU A  21     -10.591  17.636  38.096  1.00 86.00           H  
ATOM    340  CA  LEU A  21      -8.522  17.130  38.064  1.00 86.00           C  
ATOM    341  HA  LEU A  21      -8.208  16.094  38.194  1.00 86.00           H  
ATOM    342  C   LEU A  21      -7.453  17.984  38.742  1.00 86.00           C  
ATOM    343  CB  LEU A  21      -8.552  17.439  36.549  1.00 86.00           C  
ATOM    344  HB2 LEU A  21      -9.354  18.136  36.305  1.00 86.00           H  
ATOM    345  HB3 LEU A  21      -7.614  17.943  36.314  1.00 86.00           H  
ATOM    346  O   LEU A  21      -6.419  17.456  39.147  1.00 86.00           O  
ATOM    347  CG  LEU A  21      -8.609  16.202  35.634  1.00 86.00           C  
ATOM    348  HG  LEU A  21      -8.205  15.343  36.170  1.00 86.00           H  
ATOM    349  CD1 LEU A  21     -10.029  15.906  35.146  1.00 86.00           C  
ATOM    350 HD11 LEU A  21     -10.036  14.978  34.574  1.00 86.00           H  
ATOM    351 HD12 LEU A  21     -10.382  16.721  34.513  1.00 86.00           H  
ATOM    352 HD13 LEU A  21     -10.717  15.817  35.987  1.00 86.00           H  
ATOM    353  CD2 LEU A  21      -7.725  16.374  34.404  1.00 86.00           C  
ATOM    354 HD21 LEU A  21      -8.182  17.058  33.689  1.00 86.00           H  
ATOM    355 HD22 LEU A  21      -6.737  16.746  34.674  1.00 86.00           H  
ATOM    356 HD23 LEU A  21      -7.597  15.391  33.952  1.00 86.00           H  
ATOM    357  N   GLY A  22      -7.721  19.279  38.932  1.00 81.78           N  
ATOM    358  H   GLY A  22      -8.576  19.655  38.547  1.00 81.78           H  
ATOM    359  CA  GLY A  22      -6.763  20.215  39.516  1.00 81.78           C  
ATOM    360  HA2 GLY A  22      -7.221  21.202  39.580  1.00 81.78           H  
ATOM    361  HA3 GLY A  22      -5.879  20.281  38.880  1.00 81.78           H  
ATOM    362  C   GLY A  22      -6.318  19.789  40.911  1.00 81.78           C  
ATOM    363  O   GLY A  22      -5.125  19.724  41.208  1.00 81.78           O  
ATOM    364  N   ARG A  23      -7.262  19.363  41.759  1.00 81.16           N  
ATOM    365  H   ARG A  23      -8.222  19.386  41.445  1.00 81.16           H  
ATOM    366  CA  ARG A  23      -6.937  18.842  43.097  1.00 81.16           C  
ATOM    367  HA  ARG A  23      -6.246  19.534  43.579  1.00 81.16           H  
ATOM    368  C   ARG A  23      -6.225  17.486  43.084  1.00 81.16           C  
ATOM    369  CB  ARG A  23      -8.204  18.725  43.946  1.00 81.16           C  
ATOM    370  HB2 ARG A  23      -7.941  18.256  44.894  1.00 81.16           H  
ATOM    371  HB3 ARG A  23      -8.912  18.086  43.419  1.00 81.16           H  
ATOM    372  O   ARG A  23      -5.613  17.156  44.097  1.00 81.16           O  
ATOM    373  CG  ARG A  23      -8.881  20.056  44.273  1.00 81.16           C  
ATOM    374  HG2 ARG A  23      -9.175  20.557  43.351  1.00 81.16           H  
ATOM    375  HG3 ARG A  23      -8.198  20.705  44.820  1.00 81.16           H  
ATOM    376  CD  ARG A  23     -10.115  19.755  45.133  1.00 81.16           C  
ATOM    377  HD2 ARG A  23      -9.808  19.686  46.177  1.00 81.16           H  
ATOM    378  HD3 ARG A  23     -10.539  18.798  44.827  1.00 81.16           H  
ATOM    379  NE  ARG A  23     -11.158  20.777  44.966  1.00 81.16           N  
ATOM    380  HE  ARG A  23     -11.057  21.396  44.175  1.00 81.16           H  
ATOM    381  NH1 ARG A  23     -12.575  20.036  46.613  1.00 81.16           N  
ATOM    382 HH11 ARG A  23     -13.485  20.063  47.051  1.00 81.16           H  
ATOM    383 HH12 ARG A  23     -11.887  19.344  46.875  1.00 81.16           H  
ATOM    384  NH2 ARG A  23     -13.228  21.678  45.243  1.00 81.16           N  
ATOM    385 HH21 ARG A  23     -14.137  21.693  45.682  1.00 81.16           H  
ATOM    386 HH22 ARG A  23     -13.118  22.225  44.401  1.00 81.16           H  
ATOM    387  CZ  ARG A  23     -12.309  20.831  45.611  1.00 81.16           C  
ATOM    388  N   GLY A  24      -6.374  16.667  42.043  1.00 77.59           N  
ATOM    389  H   GLY A  24      -6.919  16.986  41.255  1.00 77.59           H  
ATOM    390  CA  GLY A  24      -5.666  15.385  41.914  1.00 77.59           C  
ATOM    391  HA2 GLY A  24      -6.179  14.762  41.181  1.00 77.59           H  
ATOM    392  HA3 GLY A  24      -5.647  14.855  42.866  1.00 77.59           H  
ATOM    393  C   GLY A  24      -4.229  15.583  41.434  1.00 77.59           C  
ATOM    394  O   GLY A  24      -3.282  15.183  42.104  1.00 77.59           O  
ATOM    395  N   LEU A  25      -4.076  16.308  40.326  1.00 77.12           N  
ATOM    396  H   LEU A  25      -4.912  16.622  39.856  1.00 77.12           H  
ATOM    397  CA  LEU A  25      -2.799  16.612  39.667  1.00 77.12           C  
ATOM    398  HA  LEU A  25      -2.172  15.721  39.676  1.00 77.12           H  
ATOM    399  C   LEU A  25      -1.994  17.722  40.365  1.00 77.12           C  
ATOM    400  CB  LEU A  25      -3.109  16.998  38.208  1.00 77.12           C  
ATOM    401  HB2 LEU A  25      -2.186  17.294  37.709  1.00 77.12           H  
ATOM    402  HB3 LEU A  25      -3.773  17.861  38.215  1.00 77.12           H  
ATOM    403  O   LEU A  25      -0.871  18.021  39.971  1.00 77.12           O  
ATOM    404  CG  LEU A  25      -3.759  15.864  37.393  1.00 77.12           C  
ATOM    405  HG  LEU A  25      -4.549  15.385  37.970  1.00 77.12           H  
ATOM    406  CD1 LEU A  25      -4.388  16.428  36.126  1.00 77.12           C  
ATOM    407 HD11 LEU A  25      -5.173  17.135  36.393  1.00 77.12           H  
ATOM    408 HD12 LEU A  25      -4.814  15.616  35.536  1.00 77.12           H  
ATOM    409 HD13 LEU A  25      -3.625  16.938  35.538  1.00 77.12           H  
ATOM    410  CD2 LEU A  25      -2.741  14.808  36.980  1.00 77.12           C  
ATOM    411 HD21 LEU A  25      -2.055  15.217  36.238  1.00 77.12           H  
ATOM    412 HD22 LEU A  25      -2.151  14.470  37.832  1.00 77.12           H  
ATOM    413 HD23 LEU A  25      -3.269  13.957  36.549  1.00 77.12           H  
ATOM    414  N   ARG A  26      -2.568  18.362  41.395  1.00 76.38           N  
ATOM    415  H   ARG A  26      -3.517  18.085  41.605  1.00 76.38           H  
ATOM    416  CA  ARG A  26      -2.039  19.567  42.067  1.00 76.38           C  
ATOM    417  HA  ARG A  26      -2.821  19.925  42.736  1.00 76.38           H  
ATOM    418  C   ARG A  26      -1.801  20.739  41.105  1.00 76.38           C  
ATOM    419  CB  ARG A  26      -0.805  19.233  42.920  1.00 76.38           C  
ATOM    420  HB2 ARG A  26       0.027  18.975  42.265  1.00 76.38           H  
ATOM    421  HB3 ARG A  26      -0.527  20.120  43.489  1.00 76.38           H  
ATOM    422  O   ARG A  26      -0.920  21.569  41.326  1.00 76.38           O  
ATOM    423  CG  ARG A  26      -1.056  18.079  43.895  1.00 76.38           C  
ATOM    424  HG2 ARG A  26      -1.263  17.161  43.344  1.00 76.38           H  
ATOM    425  HG3 ARG A  26      -1.907  18.317  44.535  1.00 76.38           H  
ATOM    426  CD  ARG A  26       0.192  17.873  44.750  1.00 76.38           C  
ATOM    427  HD2 ARG A  26       0.391  18.793  45.300  1.00 76.38           H  
ATOM    428  HD3 ARG A  26       1.034  17.661  44.091  1.00 76.38           H  
ATOM    429  NE  ARG A  26       0.007  16.752  45.684  1.00 76.38           N  
ATOM    430  HE  ARG A  26      -0.734  16.105  45.455  1.00 76.38           H  
ATOM    431  NH1 ARG A  26       1.803  17.200  47.036  1.00 76.38           N  
ATOM    432 HH11 ARG A  26       2.036  17.968  46.423  1.00 76.38           H  
ATOM    433 HH12 ARG A  26       2.418  16.932  47.792  1.00 76.38           H  
ATOM    434  NH2 ARG A  26       0.518  15.416  47.447  1.00 76.38           N  
ATOM    435 HH21 ARG A  26      -0.231  14.798  47.170  1.00 76.38           H  
ATOM    436 HH22 ARG A  26       1.134  15.149  48.202  1.00 76.38           H  
ATOM    437  CZ  ARG A  26       0.773  16.464  46.717  1.00 76.38           C  
ATOM    438  N   LEU A  27      -2.625  20.819  40.064  1.00 77.72           N  
ATOM    439  H   LEU A  27      -3.386  20.156  40.046  1.00 77.72           H  
ATOM    440  CA  LEU A  27      -2.669  21.918  39.107  1.00 77.72           C  
ATOM    441  HA  LEU A  27      -1.729  22.467  39.162  1.00 77.72           H  
ATOM    442  C   LEU A  27      -3.815  22.879  39.467  1.00 77.72           C  
ATOM    443  CB  LEU A  27      -2.830  21.350  37.683  1.00 77.72           C  
ATOM    444  HB2 LEU A  27      -3.691  20.680  37.676  1.00 77.72           H  
ATOM    445  HB3 LEU A  27      -3.049  22.167  36.996  1.00 77.72           H  
ATOM    446  O   LEU A  27      -4.849  22.437  39.970  1.00 77.72           O  
ATOM    447  CG  LEU A  27      -1.596  20.586  37.162  1.00 77.72           C  
ATOM    448  HG  LEU A  27      -1.304  19.822  37.882  1.00 77.72           H  
ATOM    449  CD1 LEU A  27      -1.936  19.897  35.842  1.00 77.72           C  
ATOM    450 HD11 LEU A  27      -2.781  19.224  35.983  1.00 77.72           H  
ATOM    451 HD12 LEU A  27      -2.187  20.632  35.076  1.00 77.72           H  
ATOM    452 HD13 LEU A  27      -1.086  19.303  35.507  1.00 77.72           H  
ATOM    453  CD2 LEU A  27      -0.410  21.526  36.916  1.00 77.72           C  
ATOM    454 HD21 LEU A  27      -0.699  22.323  36.231  1.00 77.72           H  
ATOM    455 HD22 LEU A  27      -0.060  21.942  37.861  1.00 77.72           H  
ATOM    456 HD23 LEU A  27       0.408  20.954  36.477  1.00 77.72           H  
ATOM    457  N   PRO A  28      -3.692  24.186  39.184  1.00 73.27           N  
ATOM    458  CA  PRO A  28      -4.855  25.064  39.156  1.00 73.27           C  
ATOM    459  HA  PRO A  28      -5.264  25.139  40.163  1.00 73.27           H  
ATOM    460  C   PRO A  28      -5.888  24.502  38.160  1.00 73.27           C  
ATOM    461  CB  PRO A  28      -4.329  26.439  38.722  1.00 73.27           C  
ATOM    462  HB2 PRO A  28      -4.482  26.586  37.652  1.00 73.27           H  
ATOM    463  HB3 PRO A  28      -4.804  27.244  39.284  1.00 73.27           H  
ATOM    464  O   PRO A  28      -5.486  24.177  37.034  1.00 73.27           O  
ATOM    465  CG  PRO A  28      -2.831  26.373  39.013  1.00 73.27           C  
ATOM    466  HG2 PRO A  28      -2.260  27.025  38.352  1.00 73.27           H  
ATOM    467  HG3 PRO A  28      -2.650  26.628  40.057  1.00 73.27           H  
ATOM    468  CD  PRO A  28      -2.497  24.902  38.783  1.00 73.27           C  
ATOM    469  HD2 PRO A  28      -1.634  24.616  39.384  1.00 73.27           H  
ATOM    470  HD3 PRO A  28      -2.309  24.719  37.725  1.00 73.27           H  
ATOM    471  N   PRO A  29      -7.187  24.406  38.512  1.00 76.63           N  
ATOM    472  CA  PRO A  29      -8.267  24.059  37.575  1.00 76.63           C  
ATOM    473  HA  PRO A  29      -8.240  22.992  37.355  1.00 76.63           H  
ATOM    474  C   PRO A  29      -8.190  24.857  36.268  1.00 76.63           C  
ATOM    475  CB  PRO A  29      -9.561  24.383  38.329  1.00 76.63           C  
ATOM    476  HB2 PRO A  29      -9.839  25.426  38.178  1.00 76.63           H  
ATOM    477  HB3 PRO A  29     -10.380  23.728  38.031  1.00 76.63           H  
ATOM    478  O   PRO A  29      -8.530  24.378  35.191  1.00 76.63           O  
ATOM    479  CG  PRO A  29      -9.166  24.179  39.790  1.00 76.63           C  
ATOM    480  HG2 PRO A  29      -9.154  23.116  40.031  1.00 76.63           H  
ATOM    481  HG3 PRO A  29      -9.813  24.732  40.470  1.00 76.63           H  
ATOM    482  CD  PRO A  29      -7.732  24.681  39.833  1.00 76.63           C  
ATOM    483  HD2 PRO A  29      -7.178  24.149  40.607  1.00 76.63           H  
ATOM    484  HD3 PRO A  29      -7.723  25.753  40.033  1.00 76.63           H  
ATOM    485  N   GLU A  30      -7.664  26.075  36.372  1.00 69.14           N  
ATOM    486  H   GLU A  30      -7.451  26.390  37.308  1.00 69.14           H  
ATOM    487  CA  GLU A  30      -7.488  27.050  35.311  1.00 69.14           C  
ATOM    488  HA  GLU A  30      -8.462  27.192  34.844  1.00 69.14           H  
ATOM    489  C   GLU A  30      -6.502  26.642  34.213  1.00 69.14           C  
ATOM    490  CB  GLU A  30      -6.987  28.368  35.936  1.00 69.14           C  
ATOM    491  HB2 GLU A  30      -6.063  28.181  36.484  1.00 69.14           H  
ATOM    492  HB3 GLU A  30      -6.722  29.060  35.136  1.00 69.14           H  
ATOM    493  O   GLU A  30      -6.612  27.170  33.103  1.00 69.14           O  
ATOM    494  CG  GLU A  30      -8.005  29.071  36.851  1.00 69.14           C  
ATOM    495  HG2 GLU A  30      -8.938  29.202  36.303  1.00 69.14           H  
ATOM    496  HG3 GLU A  30      -7.621  30.061  37.095  1.00 69.14           H  
ATOM    497  CD  GLU A  30      -8.270  28.305  38.152  1.00 69.14           C  
ATOM    498  OE1 GLU A  30      -9.449  28.250  38.556  1.00 69.14           O  
ATOM    499  OE2 GLU A  30      -7.308  27.690  38.668  1.00 69.14           O  
ATOM    500  N   ARG A  31      -5.551  25.749  34.527  1.00 73.19           N  
ATOM    501  H   ARG A  31      -5.597  25.345  35.451  1.00 73.19           H  
ATOM    502  CA  ARG A  31      -4.536  25.213  33.601  1.00 73.19           C  
ATOM    503  HA  ARG A  31      -4.379  25.919  32.786  1.00 73.19           H  
ATOM    504  C   ARG A  31      -4.964  23.917  32.910  1.00 73.19           C  
ATOM    505  CB  ARG A  31      -3.205  24.986  34.339  1.00 73.19           C  
ATOM    506  HB2 ARG A  31      -3.378  24.418  35.253  1.00 73.19           H  
ATOM    507  HB3 ARG A  31      -2.555  24.392  33.697  1.00 73.19           H  
ATOM    508  O   ARG A  31      -4.220  23.399  32.085  1.00 73.19           O  
ATOM    509  CG  ARG A  31      -2.471  26.291  34.664  1.00 73.19           C  
ATOM    510  HG2 ARG A  31      -2.982  26.818  35.470  1.00 73.19           H  
ATOM    511  HG3 ARG A  31      -2.452  26.922  33.775  1.00 73.19           H  
ATOM    512  CD  ARG A  31      -1.030  25.963  35.074  1.00 73.19           C  
ATOM    513  HD2 ARG A  31      -1.043  25.393  36.003  1.00 73.19           H  
ATOM    514  HD3 ARG A  31      -0.587  25.344  34.293  1.00 73.19           H  
ATOM    515  NE  ARG A  31      -0.216  27.180  35.244  1.00 73.19           N  
ATOM    516  HE  ARG A  31      -0.713  28.059  35.259  1.00 73.19           H  
ATOM    517  NH1 ARG A  31       1.842  26.155  35.231  1.00 73.19           N  
ATOM    518 HH11 ARG A  31       1.388  25.262  35.105  1.00 73.19           H  
ATOM    519 HH12 ARG A  31       2.850  26.214  35.208  1.00 73.19           H  
ATOM    520  NH2 ARG A  31       1.716  28.378  35.374  1.00 73.19           N  
ATOM    521 HH21 ARG A  31       2.725  28.414  35.349  1.00 73.19           H  
ATOM    522 HH22 ARG A  31       1.183  29.236  35.371  1.00 73.19           H  
ATOM    523  CZ  ARG A  31       1.104  27.230  35.284  1.00 73.19           C  
ATOM    524  N   ILE A  32      -6.126  23.372  33.258  1.00 78.93           N  
ATOM    525  H   ILE A  32      -6.716  23.860  33.917  1.00 78.93           H  
ATOM    526  CA  ILE A  32      -6.630  22.133  32.671  1.00 78.93           C  
ATOM    527  HA  ILE A  32      -5.794  21.528  32.321  1.00 78.93           H  
ATOM    528  C   ILE A  32      -7.453  22.505  31.440  1.00 78.93           C  
ATOM    529  CB  ILE A  32      -7.352  21.303  33.746  1.00 78.93           C  
ATOM    530  HB  ILE A  32      -8.100  21.928  34.234  1.00 78.93           H  
ATOM    531  O   ILE A  32      -8.654  22.770  31.509  1.00 78.93           O  
ATOM    532  CG1 ILE A  32      -6.305  20.826  34.780  1.00 78.93           C  
ATOM    533 HG12 ILE A  32      -5.837  19.909  34.424  1.00 78.93           H  
ATOM    534 HG13 ILE A  32      -5.509  21.558  34.915  1.00 78.93           H  
ATOM    535  CG2 ILE A  32      -8.048  20.073  33.142  1.00 78.93           C  
ATOM    536 HG21 ILE A  32      -8.542  19.496  33.924  1.00 78.93           H  
ATOM    537 HG22 ILE A  32      -8.808  20.392  32.428  1.00 78.93           H  
ATOM    538 HG23 ILE A  32      -7.328  19.440  32.623  1.00 78.93           H  
ATOM    539  CD1 ILE A  32      -6.899  20.563  36.155  1.00 78.93           C  
ATOM    540 HD11 ILE A  32      -6.931  21.497  36.716  1.00 78.93           H  
ATOM    541 HD12 ILE A  32      -7.907  20.157  36.070  1.00 78.93           H  
ATOM    542 HD13 ILE A  32      -6.249  19.862  36.678  1.00 78.93           H  
ATOM    543  N   GLU A  33      -6.762  22.579  30.304  1.00 71.66           N  
ATOM    544  H   GLU A  33      -5.764  22.429  30.335  1.00 71.66           H  
ATOM    545  CA  GLU A  33      -7.382  22.800  29.002  1.00 71.66           C  
ATOM    546  HA  GLU A  33      -7.992  23.702  29.054  1.00 71.66           H  
ATOM    547  C   GLU A  33      -8.291  21.620  28.637  1.00 71.66           C  
ATOM    548  CB  GLU A  33      -6.315  23.005  27.923  1.00 71.66           C  
ATOM    549  HB2 GLU A  33      -5.596  22.188  27.976  1.00 71.66           H  
ATOM    550  HB3 GLU A  33      -6.816  22.978  26.955  1.00 71.66           H  
ATOM    551  O   GLU A  33      -7.891  20.455  28.692  1.00 71.66           O  
ATOM    552  CG  GLU A  33      -5.573  24.343  28.069  1.00 71.66           C  
ATOM    553  HG2 GLU A  33      -5.026  24.341  29.012  1.00 71.66           H  
ATOM    554  HG3 GLU A  33      -6.309  25.146  28.109  1.00 71.66           H  
ATOM    555  CD  GLU A  33      -4.599  24.620  26.910  1.00 71.66           C  
ATOM    556  OE1 GLU A  33      -3.719  25.491  27.097  1.00 71.66           O  
ATOM    557  OE2 GLU A  33      -4.771  24.000  25.837  1.00 71.66           O  
ATOM    558  N   ARG A  34      -9.533  21.916  28.233  1.00 77.80           N  
ATOM    559  H   ARG A  34      -9.791  22.892  28.217  1.00 77.80           H  
ATOM    560  CA  ARG A  34     -10.612  20.915  28.140  1.00 77.80           C  
ATOM    561  HA  ARG A  34     -10.654  20.433  29.117  1.00 77.80           H  
ATOM    562  C   ARG A  34     -10.374  19.771  27.141  1.00 77.80           C  
ATOM    563  CB  ARG A  34     -11.962  21.622  27.902  1.00 77.80           C  
ATOM    564  HB2 ARG A  34     -12.069  22.433  28.622  1.00 77.80           H  
ATOM    565  HB3 ARG A  34     -12.771  20.913  28.077  1.00 77.80           H  
ATOM    566  O   ARG A  34     -11.066  18.761  27.221  1.00 77.80           O  
ATOM    567  CG  ARG A  34     -12.088  22.179  26.475  1.00 77.80           C  
ATOM    568  HG2 ARG A  34     -11.192  22.748  26.230  1.00 77.80           H  
ATOM    569  HG3 ARG A  34     -12.170  21.341  25.783  1.00 77.80           H  
ATOM    570  CD  ARG A  34     -13.297  23.103  26.282  1.00 77.80           C  
ATOM    571  HD2 ARG A  34     -13.294  23.856  27.070  1.00 77.80           H  
ATOM    572  HD3 ARG A  34     -13.175  23.625  25.333  1.00 77.80           H  
ATOM    573  NE  ARG A  34     -14.588  22.386  26.315  1.00 77.80           N  
ATOM    574  HE  ARG A  34     -14.965  22.146  27.221  1.00 77.80           H  
ATOM    575  NH1 ARG A  34     -15.216  22.676  24.117  1.00 77.80           N  
ATOM    576 HH11 ARG A  34     -15.907  22.544  23.392  1.00 77.80           H  
ATOM    577 HH12 ARG A  34     -14.257  22.876  23.873  1.00 77.80           H  
ATOM    578  NH2 ARG A  34     -16.593  21.670  25.545  1.00 77.80           N  
ATOM    579 HH21 ARG A  34     -16.744  21.262  26.457  1.00 77.80           H  
ATOM    580 HH22 ARG A  34     -17.299  21.548  24.833  1.00 77.80           H  
ATOM    581  CZ  ARG A  34     -15.455  22.255  25.329  1.00 77.80           C  
ATOM    582  N   HIS A  35      -9.420  19.930  26.222  1.00 71.07           N  
ATOM    583  H   HIS A  35      -8.868  20.773  26.283  1.00 71.07           H  
ATOM    584  CA  HIS A  35      -9.087  18.974  25.158  1.00 71.07           C  
ATOM    585  HA  HIS A  35      -9.774  18.130  25.211  1.00 71.07           H  
ATOM    586  C   HIS A  35      -7.673  18.370  25.277  1.00 71.07           C  
ATOM    587  CB  HIS A  35      -9.301  19.646  23.790  1.00 71.07           C  
ATOM    588  HB2 HIS A  35      -9.038  18.939  23.003  1.00 71.07           H  
ATOM    589  HB3 HIS A  35      -8.632  20.502  23.703  1.00 71.07           H  
ATOM    590  O   HIS A  35      -7.279  17.600  24.405  1.00 71.07           O  
ATOM    591  CG  HIS A  35     -10.721  20.096  23.542  1.00 71.07           C  
ATOM    592  CD2 HIS A  35     -11.142  21.366  23.249  1.00 71.07           C  
ATOM    593  HD2 HIS A  35     -10.507  22.234  23.150  1.00 71.07           H  
ATOM    594  ND1 HIS A  35     -11.839  19.295  23.557  1.00 71.07           N  
ATOM    595  HD1 HIS A  35     -11.851  18.298  23.719  1.00 71.07           H  
ATOM    596  CE1 HIS A  35     -12.907  20.064  23.288  1.00 71.07           C  
ATOM    597  HE1 HIS A  35     -13.924  19.704  23.226  1.00 71.07           H  
ATOM    598  NE2 HIS A  35     -12.539  21.345  23.115  1.00 71.07           N  
ATOM    599  N   VAL A  36      -6.902  18.688  26.324  1.00 70.54           N  
ATOM    600  H   VAL A  36      -7.274  19.266  27.064  1.00 70.54           H  
ATOM    601  CA  VAL A  36      -5.567  18.094  26.529  1.00 70.54           C  
ATOM    602  HA  VAL A  36      -5.100  17.977  25.551  1.00 70.54           H  
ATOM    603  C   VAL A  36      -5.702  16.712  27.186  1.00 70.54           C  
ATOM    604  CB  VAL A  36      -4.651  19.037  27.335  1.00 70.54           C  
ATOM    605  HB  VAL A  36      -5.169  19.368  28.235  1.00 70.54           H  
ATOM    606  O   VAL A  36      -6.430  16.601  28.177  1.00 70.54           O  
ATOM    607  CG1 VAL A  36      -3.325  18.382  27.746  1.00 70.54           C  
ATOM    608 HG11 VAL A  36      -3.508  17.571  28.451  1.00 70.54           H  
ATOM    609 HG12 VAL A  36      -2.688  19.117  28.238  1.00 70.54           H  
ATOM    610 HG13 VAL A  36      -2.807  17.993  26.869  1.00 70.54           H  
ATOM    611  CG2 VAL A  36      -4.296  20.258  26.477  1.00 70.54           C  
ATOM    612 HG21 VAL A  36      -5.198  20.776  26.151  1.00 70.54           H  
ATOM    613 HG22 VAL A  36      -3.732  19.954  25.595  1.00 70.54           H  
ATOM    614 HG23 VAL A  36      -3.692  20.959  27.054  1.00 70.54           H  
ATOM    615  N   PRO A  37      -5.015  15.664  26.680  1.00 73.48           N  
ATOM    616  CA  PRO A  37      -5.014  14.344  27.301  1.00 73.48           C  
ATOM    617  HA  PRO A  37      -6.034  13.961  27.258  1.00 73.48           H  
ATOM    618  C   PRO A  37      -4.511  14.372  28.746  1.00 73.48           C  
ATOM    619  CB  PRO A  37      -4.141  13.446  26.421  1.00 73.48           C  
ATOM    620  HB2 PRO A  37      -4.499  12.417  26.416  1.00 73.48           H  
ATOM    621  HB3 PRO A  37      -3.101  13.488  26.745  1.00 73.48           H  
ATOM    622  O   PRO A  37      -3.469  14.961  29.034  1.00 73.48           O  
ATOM    623  CG  PRO A  37      -4.267  14.098  25.049  1.00 73.48           C  
ATOM    624  HG2 PRO A  37      -3.414  13.866  24.411  1.00 73.48           H  
ATOM    625  HG3 PRO A  37      -5.198  13.783  24.577  1.00 73.48           H  
ATOM    626  CD  PRO A  37      -4.336  15.586  25.392  1.00 73.48           C  
ATOM    627  HD2 PRO A  37      -4.888  16.109  24.611  1.00 73.48           H  
ATOM    628  HD3 PRO A  37      -3.329  15.991  25.486  1.00 73.48           H  
ATOM    629  N   PHE A  38      -5.200  13.691  29.662  1.00 76.37           N  
ATOM    630  H   PHE A  38      -6.094  13.310  29.387  1.00 76.37           H  
ATOM    631  CA  PHE A  38      -4.846  13.685  31.086  1.00 76.37           C  
ATOM    632  HA  PHE A  38      -4.852  14.712  31.449  1.00 76.37           H  
ATOM    633  C   PHE A  38      -3.440  13.130  31.367  1.00 76.37           C  
ATOM    634  CB  PHE A  38      -5.893  12.879  31.861  1.00 76.37           C  
ATOM    635  HB2 PHE A  38      -5.803  11.835  31.561  1.00 76.37           H  
ATOM    636  HB3 PHE A  38      -5.649  12.944  32.921  1.00 76.37           H  
ATOM    637  O   PHE A  38      -2.767  13.599  32.286  1.00 76.37           O  
ATOM    638  CG  PHE A  38      -7.343  13.299  31.701  1.00 76.37           C  
ATOM    639  CD1 PHE A  38      -7.706  14.651  31.548  1.00 76.37           C  
ATOM    640  HD1 PHE A  38      -6.951  15.422  31.491  1.00 76.37           H  
ATOM    641  CD2 PHE A  38      -8.349  12.318  31.735  1.00 76.37           C  
ATOM    642  HD2 PHE A  38      -8.078  11.276  31.819  1.00 76.37           H  
ATOM    643  CE1 PHE A  38      -9.061  15.017  31.500  1.00 76.37           C  
ATOM    644  HE1 PHE A  38      -9.324  16.060  31.411  1.00 76.37           H  
ATOM    645  CE2 PHE A  38      -9.703  12.680  31.649  1.00 76.37           C  
ATOM    646  HE2 PHE A  38     -10.466  11.915  31.645  1.00 76.37           H  
ATOM    647  CZ  PHE A  38     -10.062  14.033  31.554  1.00 76.37           C  
ATOM    648  HZ  PHE A  38     -11.105  14.308  31.494  1.00 76.37           H  
ATOM    649  N   SER A  39      -2.957  12.195  30.541  1.00 68.35           N  
ATOM    650  H   SER A  39      -3.539  11.885  29.776  1.00 68.35           H  
ATOM    651  CA  SER A  39      -1.567  11.714  30.555  1.00 68.35           C  
ATOM    652  HA  SER A  39      -1.370  11.205  31.499  1.00 68.35           H  
ATOM    653  C   SER A  39      -0.559  12.860  30.421  1.00 68.35           C  
ATOM    654  CB  SER A  39      -1.360  10.715  29.406  1.00 68.35           C  
ATOM    655  HB2 SER A  39      -0.301  10.476  29.308  1.00 68.35           H  
ATOM    656  HB3 SER A  39      -1.898   9.798  29.647  1.00 68.35           H  
ATOM    657  O   SER A  39       0.425  12.913  31.153  1.00 68.35           O  
ATOM    658  OG  SER A  39      -1.861  11.220  28.173  1.00 68.35           O  
ATOM    659  HG  SER A  39      -1.172  11.716  27.723  1.00 68.35           H  
ATOM    660  N   ASN A  40      -0.848  13.833  29.555  1.00 68.81           N  
ATOM    661  H   ASN A  40      -1.714  13.769  29.038  1.00 68.81           H  
ATOM    662  CA  ASN A  40       0.024  14.974  29.271  1.00 68.81           C  
ATOM    663  HA  ASN A  40       1.052  14.617  29.212  1.00 68.81           H  
ATOM    664  C   ASN A  40      -0.020  16.023  30.397  1.00 68.81           C  
ATOM    665  CB  ASN A  40      -0.352  15.584  27.904  1.00 68.81           C  
ATOM    666  HB2 ASN A  40       0.334  16.405  27.697  1.00 68.81           H  
ATOM    667  HB3 ASN A  40      -1.359  15.997  27.953  1.00 68.81           H  
ATOM    668  O   ASN A  40       0.838  16.899  30.462  1.00 68.81           O  
ATOM    669  CG  ASN A  40      -0.291  14.614  26.730  1.00 68.81           C  
ATOM    670  ND2 ASN A  40      -0.420  15.112  25.523  1.00 68.81           N  
ATOM    671 HD21 ASN A  40      -0.364  14.443  24.769  1.00 68.81           H  
ATOM    672 HD22 ASN A  40      -0.492  16.108  25.376  1.00 68.81           H  
ATOM    673  OD1 ASN A  40      -0.163  13.407  26.863  1.00 68.81           O  
ATOM    674  N   LEU A  41      -0.995  15.915  31.307  1.00 68.98           N  
ATOM    675  H   LEU A  41      -1.673  15.179  31.173  1.00 68.98           H  
ATOM    676  CA  LEU A  41      -1.074  16.687  32.549  1.00 68.98           C  
ATOM    677  HA  LEU A  41      -0.540  17.627  32.411  1.00 68.98           H  
ATOM    678  C   LEU A  41      -0.387  15.975  33.733  1.00 68.98           C  
ATOM    679  CB  LEU A  41      -2.547  17.012  32.859  1.00 68.98           C  
ATOM    680  HB2 LEU A  41      -2.566  17.660  33.735  1.00 68.98           H  
ATOM    681  HB3 LEU A  41      -3.058  16.083  33.116  1.00 68.98           H  
ATOM    682  O   LEU A  41      -0.398  16.505  34.843  1.00 68.98           O  
ATOM    683  CG  LEU A  41      -3.331  17.713  31.735  1.00 68.98           C  
ATOM    684  HG  LEU A  41      -3.306  17.109  30.828  1.00 68.98           H  
ATOM    685  CD1 LEU A  41      -4.790  17.869  32.159  1.00 68.98           C  
ATOM    686 HD11 LEU A  41      -5.357  18.329  31.349  1.00 68.98           H  
ATOM    687 HD12 LEU A  41      -5.218  16.889  32.370  1.00 68.98           H  
ATOM    688 HD13 LEU A  41      -4.849  18.488  33.054  1.00 68.98           H  
ATOM    689  CD2 LEU A  41      -2.772  19.105  31.431  1.00 68.98           C  
ATOM    690 HD21 LEU A  41      -2.755  19.713  32.336  1.00 68.98           H  
ATOM    691 HD22 LEU A  41      -1.762  19.016  31.033  1.00 68.98           H  
ATOM    692 HD23 LEU A  41      -3.392  19.593  30.680  1.00 68.98           H  
ATOM    693  N   GLY A  42       0.200  14.791  33.514  1.00 69.30           N  
ATOM    694  H   GLY A  42       0.192  14.419  32.575  1.00 69.30           H  
ATOM    695  CA  GLY A  42       0.867  13.990  34.544  1.00 69.30           C  
ATOM    696  HA2 GLY A  42       1.343  14.648  35.271  1.00 69.30           H  
ATOM    697  HA3 GLY A  42       1.645  13.396  34.063  1.00 69.30           H  
ATOM    698  C   GLY A  42      -0.048  13.022  35.302  1.00 69.30           C  
ATOM    699  O   GLY A  42       0.290  12.625  36.414  1.00 69.30           O  
ATOM    700  N   MET A  43      -1.208  12.648  34.746  1.00 70.60           N  
ATOM    701  H   MET A  43      -1.459  13.012  33.838  1.00 70.60           H  
ATOM    702  CA  MET A  43      -2.085  11.649  35.366  1.00 70.60           C  
ATOM    703  HA  MET A  43      -2.201  11.902  36.420  1.00 70.60           H  
ATOM    704  C   MET A  43      -1.471  10.245  35.285  1.00 70.60           C  
ATOM    705  CB  MET A  43      -3.478  11.678  34.718  1.00 70.60           C  
ATOM    706  HB2 MET A  43      -3.859  12.699  34.710  1.00 70.60           H  
ATOM    707  HB3 MET A  43      -3.400  11.335  33.686  1.00 70.60           H  
ATOM    708  O   MET A  43      -1.492   9.607  34.233  1.00 70.60           O  
ATOM    709  CG  MET A  43      -4.473  10.790  35.478  1.00 70.60           C  
ATOM    710  HG2 MET A  43      -4.613  11.205  36.476  1.00 70.60           H  
ATOM    711  HG3 MET A  43      -4.058   9.788  35.586  1.00 70.60           H  
ATOM    712  SD  MET A  43      -6.097  10.635  34.690  1.00 70.60           S  
ATOM    713  CE  MET A  43      -5.673   9.499  33.335  1.00 70.60           C  
ATOM    714  HE1 MET A  43      -4.879   9.924  32.720  1.00 70.60           H  
ATOM    715  HE2 MET A  43      -5.335   8.548  33.746  1.00 70.60           H  
ATOM    716  HE3 MET A  43      -6.547   9.323  32.707  1.00 70.60           H  
ATOM    717  N   ASP A  44      -0.980   9.748  36.420  1.00 64.17           N  
ATOM    718  H   ASP A  44      -0.908  10.361  37.220  1.00 64.17           H  
ATOM    719  CA  ASP A  44      -0.661   8.334  36.619  1.00 64.17           C  
ATOM    720  HA  ASP A  44      -0.361   7.919  35.657  1.00 64.17           H  
ATOM    721  C   ASP A  44      -1.895   7.523  37.074  1.00 64.17           C  
ATOM    722  CB  ASP A  44       0.566   8.196  37.546  1.00 64.17           C  
ATOM    723  HB2 ASP A  44       0.898   7.158  37.525  1.00 64.17           H  
ATOM    724  HB3 ASP A  44       1.376   8.800  37.138  1.00 64.17           H  
ATOM    725  O   ASP A  44      -3.003   8.046  37.227  1.00 64.17           O  
ATOM    726  CG  ASP A  44       0.334   8.590  39.011  1.00 64.17           C  
ATOM    727  OD1 ASP A  44      -0.794   8.379  39.508  1.00 64.17           O  
ATOM    728  OD2 ASP A  44       1.297   9.046  39.660  1.00 64.17           O  
ATOM    729  N   SER A  45      -1.720   6.218  37.294  1.00 63.85           N  
ATOM    730  H   SER A  45      -0.790   5.830  37.227  1.00 63.85           H  
ATOM    731  CA  SER A  45      -2.799   5.322  37.725  1.00 63.85           C  
ATOM    732  HA  SER A  45      -3.657   5.492  37.074  1.00 63.85           H  
ATOM    733  C   SER A  45      -3.289   5.562  39.158  1.00 63.85           C  
ATOM    734  CB  SER A  45      -2.359   3.866  37.543  1.00 63.85           C  
ATOM    735  HB2 SER A  45      -2.299   3.653  36.476  1.00 63.85           H  
ATOM    736  HB3 SER A  45      -3.096   3.200  37.991  1.00 63.85           H  
ATOM    737  O   SER A  45      -4.448   5.261  39.449  1.00 63.85           O  
ATOM    738  OG  SER A  45      -1.085   3.645  38.124  1.00 63.85           O  
ATOM    739  HG  SER A  45      -0.777   2.771  37.875  1.00 63.85           H  
ATOM    740  N   LEU A  46      -2.464   6.131  40.045  1.00 63.95           N  
ATOM    741  H   LEU A  46      -1.595   6.520  39.708  1.00 63.95           H  
ATOM    742  CA  LEU A  46      -2.873   6.489  41.405  1.00 63.95           C  
ATOM    743  HA  LEU A  46      -3.464   5.669  41.814  1.00 63.95           H  
ATOM    744  C   LEU A  46      -3.765   7.734  41.370  1.00 63.95           C  
ATOM    745  CB  LEU A  46      -1.620   6.698  42.279  1.00 63.95           C  
ATOM    746  HB2 LEU A  46      -0.984   5.814  42.209  1.00 63.95           H  
ATOM    747  HB3 LEU A  46      -1.054   7.541  41.882  1.00 63.95           H  
ATOM    748  O   LEU A  46      -4.862   7.717  41.927  1.00 63.95           O  
ATOM    749  CG  LEU A  46      -1.930   6.980  43.760  1.00 63.95           C  
ATOM    750  HG  LEU A  46      -2.663   7.783  43.841  1.00 63.95           H  
ATOM    751  CD1 LEU A  46      -2.470   5.737  44.475  1.00 63.95           C  
ATOM    752 HD11 LEU A  46      -3.425   5.447  44.036  1.00 63.95           H  
ATOM    753 HD12 LEU A  46      -1.762   4.914  44.381  1.00 63.95           H  
ATOM    754 HD13 LEU A  46      -2.634   5.963  45.529  1.00 63.95           H  
ATOM    755  CD2 LEU A  46      -0.662   7.426  44.488  1.00 63.95           C  
ATOM    756 HD21 LEU A  46      -0.893   7.654  45.529  1.00 63.95           H  
ATOM    757 HD22 LEU A  46      -0.273   8.324  44.009  1.00 63.95           H  
ATOM    758 HD23 LEU A  46       0.093   6.642  44.437  1.00 63.95           H  
ATOM    759  N   ILE A  47      -3.325   8.777  40.662  1.00 71.74           N  
ATOM    760  H   ILE A  47      -2.418   8.693  40.224  1.00 71.74           H  
ATOM    761  CA  ILE A  47      -4.079  10.018  40.468  1.00 71.74           C  
ATOM    762  HA  ILE A  47      -4.365  10.404  41.447  1.00 71.74           H  
ATOM    763  C   ILE A  47      -5.367   9.732  39.696  1.00 71.74           C  
ATOM    764  CB  ILE A  47      -3.216  11.086  39.757  1.00 71.74           C  
ATOM    765  HB  ILE A  47      -2.882  10.683  38.800  1.00 71.74           H  
ATOM    766  O   ILE A  47      -6.420  10.226  40.090  1.00 71.74           O  
ATOM    767  CG1 ILE A  47      -1.973  11.448  40.606  1.00 71.74           C  
ATOM    768 HG12 ILE A  47      -2.281  12.022  41.480  1.00 71.74           H  
ATOM    769 HG13 ILE A  47      -1.491  10.538  40.962  1.00 71.74           H  
ATOM    770  CG2 ILE A  47      -4.063  12.349  39.497  1.00 71.74           C  
ATOM    771 HG21 ILE A  47      -4.515  12.688  40.429  1.00 71.74           H  
ATOM    772 HG22 ILE A  47      -3.440  13.148  39.096  1.00 71.74           H  
ATOM    773 HG23 ILE A  47      -4.847  12.141  38.769  1.00 71.74           H  
ATOM    774  CD1 ILE A  47      -0.905  12.233  39.834  1.00 71.74           C  
ATOM    775 HD11 ILE A  47      -0.009  12.317  40.449  1.00 71.74           H  
ATOM    776 HD12 ILE A  47      -0.649  11.706  38.915  1.00 71.74           H  
ATOM    777 HD13 ILE A  47      -1.258  13.237  39.600  1.00 71.74           H  
ATOM    778  N   GLY A  48      -5.314   8.903  38.649  1.00 76.60           N  
ATOM    779  H   GLY A  48      -4.409   8.567  38.350  1.00 76.60           H  
ATOM    780  CA  GLY A  48      -6.486   8.497  37.873  1.00 76.60           C  
ATOM    781  HA2 GLY A  48      -6.943   9.381  37.429  1.00 76.60           H  
ATOM    782  HA3 GLY A  48      -6.167   7.830  37.072  1.00 76.60           H  
ATOM    783  C   GLY A  48      -7.535   7.775  38.725  1.00 76.60           C  
ATOM    784  O   GLY A  48      -8.706   8.156  38.717  1.00 76.60           O  
ATOM    785  N   LEU A  49      -7.128   6.791  39.537  1.00 73.20           N  
ATOM    786  H   LEU A  49      -6.156   6.515  39.529  1.00 73.20           H  
ATOM    787  CA  LEU A  49      -8.046   6.107  40.454  1.00 73.20           C  
ATOM    788  HA  LEU A  49      -8.882   5.726  39.867  1.00 73.20           H  
ATOM    789  C   LEU A  49      -8.617   7.070  41.508  1.00 73.20           C  
ATOM    790  CB  LEU A  49      -7.311   4.928  41.115  1.00 73.20           C  
ATOM    791  HB2 LEU A  49      -6.522   5.329  41.751  1.00 73.20           H  
ATOM    792  HB3 LEU A  49      -6.839   4.320  40.343  1.00 73.20           H  
ATOM    793  O   LEU A  49      -9.818   7.049  41.784  1.00 73.20           O  
ATOM    794  CG  LEU A  49      -8.235   4.027  41.956  1.00 73.20           C  
ATOM    795  HG  LEU A  49      -8.848   4.637  42.621  1.00 73.20           H  
ATOM    796  CD1 LEU A  49      -9.153   3.172  41.079  1.00 73.20           C  
ATOM    797 HD11 LEU A  49      -9.766   2.523  41.704  1.00 73.20           H  
ATOM    798 HD12 LEU A  49      -8.561   2.564  40.396  1.00 73.20           H  
ATOM    799 HD13 LEU A  49      -9.819   3.814  40.501  1.00 73.20           H  
ATOM    800  CD2 LEU A  49      -7.404   3.092  42.833  1.00 73.20           C  
ATOM    801 HD21 LEU A  49      -6.772   2.464  42.204  1.00 73.20           H  
ATOM    802 HD22 LEU A  49      -8.061   2.461  43.431  1.00 73.20           H  
ATOM    803 HD23 LEU A  49      -6.772   3.681  43.498  1.00 73.20           H  
ATOM    804  N   GLU A  50      -7.778   7.937  42.081  1.00 76.43           N  
ATOM    805  H   GLU A  50      -6.799   7.910  41.832  1.00 76.43           H  
ATOM    806  CA  GLU A  50      -8.220   8.932  43.059  1.00 76.43           C  
ATOM    807  HA  GLU A  50      -8.753   8.400  43.847  1.00 76.43           H  
ATOM    808  C   GLU A  50      -9.212   9.928  42.438  1.00 76.43           C  
ATOM    809  CB  GLU A  50      -7.008   9.644  43.691  1.00 76.43           C  
ATOM    810  HB2 GLU A  50      -6.206   8.925  43.857  1.00 76.43           H  
ATOM    811  HB3 GLU A  50      -6.654  10.433  43.029  1.00 76.43           H  
ATOM    812  O   GLU A  50     -10.196  10.300  43.080  1.00 76.43           O  
ATOM    813  CG  GLU A  50      -7.409  10.225  45.055  1.00 76.43           C  
ATOM    814  HG2 GLU A  50      -7.669   9.403  45.720  1.00 76.43           H  
ATOM    815  HG3 GLU A  50      -8.304  10.834  44.924  1.00 76.43           H  
ATOM    816  CD  GLU A  50      -6.348  11.097  45.738  1.00 76.43           C  
ATOM    817  OE1 GLU A  50      -6.773  11.831  46.665  1.00 76.43           O  
ATOM    818  OE2 GLU A  50      -5.169  11.114  45.336  1.00 76.43           O  
ATOM    819  N   LEU A  51      -9.016  10.312  41.173  1.00 82.43           N  
ATOM    820  H   LEU A  51      -8.180   9.999  40.701  1.00 82.43           H  
ATOM    821  CA  LEU A  51      -9.946  11.166  40.445  1.00 82.43           C  
ATOM    822  HA  LEU A  51     -10.159  12.026  41.080  1.00 82.43           H  
ATOM    823  C   LEU A  51     -11.276  10.480  40.165  1.00 82.43           C  
ATOM    824  CB  LEU A  51      -9.350  11.626  39.107  1.00 82.43           C  
ATOM    825  HB2 LEU A  51      -9.942  11.209  38.292  1.00 82.43           H  
ATOM    826  HB3 LEU A  51      -8.328  11.276  38.963  1.00 82.43           H  
ATOM    827  O   LEU A  51     -12.324  11.057  40.440  1.00 82.43           O  
ATOM    828  CG  LEU A  51      -9.412  13.145  39.016  1.00 82.43           C  
ATOM    829  HG  LEU A  51     -10.247  13.526  39.605  1.00 82.43           H  
ATOM    830  CD1 LEU A  51      -8.111  13.724  39.570  1.00 82.43           C  
ATOM    831 HD11 LEU A  51      -7.851  13.213  40.497  1.00 82.43           H  
ATOM    832 HD12 LEU A  51      -8.236  14.784  39.788  1.00 82.43           H  
ATOM    833 HD13 LEU A  51      -7.302  13.578  38.854  1.00 82.43           H  
ATOM    834  CD2 LEU A  51      -9.663  13.562  37.581  1.00 82.43           C  
ATOM    835 HD21 LEU A  51      -8.825  13.273  36.947  1.00 82.43           H  
ATOM    836 HD22 LEU A  51      -9.810  14.642  37.578  1.00 82.43           H  
ATOM    837 HD23 LEU A  51     -10.575  13.098  37.204  1.00 82.43           H  
ATOM    838  N   ARG A  52     -11.233   9.250  39.647  1.00 80.34           N  
ATOM    839  H   ARG A  52     -10.322   8.868  39.435  1.00 80.34           H  
ATOM    840  CA  ARG A  52     -12.412   8.432  39.351  1.00 80.34           C  
ATOM    841  HA  ARG A  52     -13.031   8.944  38.614  1.00 80.34           H  
ATOM    842  C   ARG A  52     -13.280   8.281  40.602  1.00 80.34           C  
ATOM    843  CB  ARG A  52     -11.901   7.119  38.726  1.00 80.34           C  
ATOM    844  HB2 ARG A  52     -11.436   7.373  37.773  1.00 80.34           H  
ATOM    845  HB3 ARG A  52     -11.119   6.692  39.354  1.00 80.34           H  
ATOM    846  O   ARG A  52     -14.473   8.563  40.555  1.00 80.34           O  
ATOM    847  CG  ARG A  52     -12.965   6.050  38.448  1.00 80.34           C  
ATOM    848  HG2 ARG A  52     -13.935   6.525  38.302  1.00 80.34           H  
ATOM    849  HG3 ARG A  52     -12.692   5.515  37.538  1.00 80.34           H  
ATOM    850  CD  ARG A  52     -13.034   5.043  39.599  1.00 80.34           C  
ATOM    851  HD2 ARG A  52     -12.056   4.582  39.734  1.00 80.34           H  
ATOM    852  HD3 ARG A  52     -13.290   5.586  40.509  1.00 80.34           H  
ATOM    853  NE  ARG A  52     -14.033   3.991  39.355  1.00 80.34           N  
ATOM    854  HE  ARG A  52     -14.394   3.888  38.417  1.00 80.34           H  
ATOM    855  NH1 ARG A  52     -14.442   3.529  41.569  1.00 80.34           N  
ATOM    856 HH11 ARG A  52     -13.669   4.123  41.834  1.00 80.34           H  
ATOM    857 HH12 ARG A  52     -15.264   3.676  42.138  1.00 80.34           H  
ATOM    858  NH2 ARG A  52     -15.730   2.639  40.008  1.00 80.34           N  
ATOM    859 HH21 ARG A  52     -16.496   2.777  40.652  1.00 80.34           H  
ATOM    860 HH22 ARG A  52     -16.052   2.676  39.051  1.00 80.34           H  
ATOM    861  CZ  ARG A  52     -14.710   3.374  40.305  1.00 80.34           C  
ATOM    862  N   ASN A  53     -12.670   7.991  41.751  1.00 80.19           N  
ATOM    863  H   ASN A  53     -11.685   7.769  41.717  1.00 80.19           H  
ATOM    864  CA  ASN A  53     -13.374   7.905  43.035  1.00 80.19           C  
ATOM    865  HA  ASN A  53     -14.219   7.224  42.930  1.00 80.19           H  
ATOM    866  C   ASN A  53     -13.949   9.260  43.502  1.00 80.19           C  
ATOM    867  CB  ASN A  53     -12.401   7.330  44.077  1.00 80.19           C  
ATOM    868  HB2 ASN A  53     -12.890   7.328  45.051  1.00 80.19           H  
ATOM    869  HB3 ASN A  53     -11.519   7.968  44.134  1.00 80.19           H  
ATOM    870  O   ASN A  53     -15.011   9.304  44.123  1.00 80.19           O  
ATOM    871  CG  ASN A  53     -11.957   5.904  43.787  1.00 80.19           C  
ATOM    872  ND2 ASN A  53     -10.936   5.442  44.469  1.00 80.19           N  
ATOM    873 HD21 ASN A  53     -10.420   6.049  45.090  1.00 80.19           H  
ATOM    874 HD22 ASN A  53     -10.626   4.516  44.211  1.00 80.19           H  
ATOM    875  OD1 ASN A  53     -12.503   5.179  42.969  1.00 80.19           O  
ATOM    876  N   ARG A  54     -13.279  10.385  43.205  1.00 82.95           N  
ATOM    877  H   ARG A  54     -12.403  10.299  42.710  1.00 82.95           H  
ATOM    878  CA  ARG A  54     -13.808  11.732  43.489  1.00 82.95           C  
ATOM    879  HA  ARG A  54     -14.209  11.749  44.502  1.00 82.95           H  
ATOM    880  C   ARG A  54     -14.984  12.103  42.579  1.00 82.95           C  
ATOM    881  CB  ARG A  54     -12.697  12.784  43.374  1.00 82.95           C  
ATOM    882  HB2 ARG A  54     -12.200  12.674  42.410  1.00 82.95           H  
ATOM    883  HB3 ARG A  54     -13.169  13.766  43.402  1.00 82.95           H  
ATOM    884  O   ARG A  54     -15.891  12.782  43.049  1.00 82.95           O  
ATOM    885  CG  ARG A  54     -11.657  12.738  44.505  1.00 82.95           C  
ATOM    886  HG2 ARG A  54     -11.368  11.710  44.719  1.00 82.95           H  
ATOM    887  HG3 ARG A  54     -12.091  13.165  45.409  1.00 82.95           H  
ATOM    888  CD  ARG A  54     -10.421  13.548  44.089  1.00 82.95           C  
ATOM    889  HD2 ARG A  54     -10.741  14.568  43.878  1.00 82.95           H  
ATOM    890  HD3 ARG A  54     -10.019  13.116  43.172  1.00 82.95           H  
ATOM    891  NE  ARG A  54      -9.358  13.535  45.117  1.00 82.95           N  
ATOM    892  HE  ARG A  54      -9.186  12.661  45.594  1.00 82.95           H  
ATOM    893  NH1 ARG A  54      -8.481  15.611  44.688  1.00 82.95           N  
ATOM    894 HH11 ARG A  54      -9.083  15.663  43.878  1.00 82.95           H  
ATOM    895 HH12 ARG A  54      -7.652  16.186  44.740  1.00 82.95           H  
ATOM    896  NH2 ARG A  54      -7.509  14.341  46.195  1.00 82.95           N  
ATOM    897 HH21 ARG A  54      -6.725  14.978  46.199  1.00 82.95           H  
ATOM    898 HH22 ARG A  54      -7.316  13.410  46.536  1.00 82.95           H  
ATOM    899  CZ  ARG A  54      -8.470  14.486  45.339  1.00 82.95           C  
ATOM    900  N   ILE A  55     -14.985  11.656  41.321  1.00 85.94           N  
ATOM    901  H   ILE A  55     -14.177  11.137  41.008  1.00 85.94           H  
ATOM    902  CA  ILE A  55     -16.097  11.839  40.374  1.00 85.94           C  
ATOM    903  HA  ILE A  55     -16.372  12.893  40.355  1.00 85.94           H  
ATOM    904  C   ILE A  55     -17.333  11.078  40.870  1.00 85.94           C  
ATOM    905  CB  ILE A  55     -15.664  11.433  38.942  1.00 85.94           C  
ATOM    906  HB  ILE A  55     -15.209  10.444  38.980  1.00 85.94           H  
ATOM    907  O   ILE A  55     -18.396  11.684  40.988  1.00 85.94           O  
ATOM    908  CG1 ILE A  55     -14.621  12.442  38.403  1.00 85.94           C  
ATOM    909 HG12 ILE A  55     -15.117  13.388  38.189  1.00 85.94           H  
ATOM    910 HG13 ILE A  55     -13.867  12.639  39.165  1.00 85.94           H  
ATOM    911  CG2 ILE A  55     -16.862  11.364  37.976  1.00 85.94           C  
ATOM    912 HG21 ILE A  55     -16.536  11.044  36.987  1.00 85.94           H  
ATOM    913 HG22 ILE A  55     -17.594  10.633  38.317  1.00 85.94           H  
ATOM    914 HG23 ILE A  55     -17.338  12.342  37.899  1.00 85.94           H  
ATOM    915  CD1 ILE A  55     -13.880  11.969  37.146  1.00 85.94           C  
ATOM    916 HD11 ILE A  55     -13.400  11.009  37.337  1.00 85.94           H  
ATOM    917 HD12 ILE A  55     -14.569  11.872  36.306  1.00 85.94           H  
ATOM    918 HD13 ILE A  55     -13.116  12.701  36.885  1.00 85.94           H  
ATOM    919  N   GLU A  56     -17.186   9.804  41.256  1.00 83.46           N  
ATOM    920  H   GLU A  56     -16.301   9.345  41.097  1.00 83.46           H  
ATOM    921  CA  GLU A  56     -18.279   9.018  41.857  1.00 83.46           C  
ATOM    922  HA  GLU A  56     -19.089   8.910  41.135  1.00 83.46           H  
ATOM    923  C   GLU A  56     -18.859   9.702  43.098  1.00 83.46           C  
ATOM    924  CB  GLU A  56     -17.790   7.622  42.270  1.00 83.46           C  
ATOM    925  HB2 GLU A  56     -18.583   7.129  42.833  1.00 83.46           H  
ATOM    926  HB3 GLU A  56     -16.919   7.716  42.919  1.00 83.46           H  
ATOM    927  O   GLU A  56     -20.062   9.952  43.182  1.00 83.46           O  
ATOM    928  CG  GLU A  56     -17.435   6.746  41.073  1.00 83.46           C  
ATOM    929  HG2 GLU A  56     -18.253   6.776  40.353  1.00 83.46           H  
ATOM    930  HG3 GLU A  56     -16.544   7.145  40.589  1.00 83.46           H  
ATOM    931  CD  GLU A  56     -17.171   5.299  41.489  1.00 83.46           C  
ATOM    932  OE1 GLU A  56     -17.607   4.389  40.751  1.00 83.46           O  
ATOM    933  OE2 GLU A  56     -16.442   5.057  42.480  1.00 83.46           O  
ATOM    934  N   ALA A  57     -17.994  10.080  44.044  1.00 82.97           N  
ATOM    935  H   ALA A  57     -17.021   9.835  43.926  1.00 82.97           H  
ATOM    936  CA  ALA A  57     -18.409  10.707  45.295  1.00 82.97           C  
ATOM    937  HA  ALA A  57     -19.125  10.049  45.788  1.00 82.97           H  
ATOM    938  C   ALA A  57     -19.102  12.069  45.101  1.00 82.97           C  
ATOM    939  CB  ALA A  57     -17.171  10.844  46.188  1.00 82.97           C  
ATOM    940  HB1 ALA A  57     -16.727   9.862  46.353  1.00 82.97           H  
ATOM    941  HB2 ALA A  57     -17.460  11.270  47.149  1.00 82.97           H  
ATOM    942  HB3 ALA A  57     -16.439  11.494  45.709  1.00 82.97           H  
ATOM    943  O   ALA A  57     -19.939  12.448  45.920  1.00 82.97           O  
ATOM    944  N   ALA A  58     -18.752  12.816  44.050  1.00 81.41           N  
ATOM    945  H   ALA A  58     -18.041  12.468  43.423  1.00 81.41           H  
ATOM    946  CA  ALA A  58     -19.313  14.139  43.789  1.00 81.41           C  
ATOM    947  HA  ALA A  58     -19.557  14.612  44.740  1.00 81.41           H  
ATOM    948  C   ALA A  58     -20.608  14.110  42.962  1.00 81.41           C  
ATOM    949  CB  ALA A  58     -18.239  14.986  43.111  1.00 81.41           C  
ATOM    950  HB1 ALA A  58     -18.016  14.593  42.119  1.00 81.41           H  
ATOM    951  HB2 ALA A  58     -17.330  14.996  43.713  1.00 81.41           H  
ATOM    952  HB3 ALA A  58     -18.620  16.003  43.026  1.00 81.41           H  
ATOM    953  O   ALA A  58     -21.464  14.979  43.140  1.00 81.41           O  
ATOM    954  N   LEU A  59     -20.757  13.127  42.070  1.00 80.50           N  
ATOM    955  H   LEU A  59     -19.994  12.477  41.943  1.00 80.50           H  
ATOM    956  CA  LEU A  59     -21.928  12.982  41.203  1.00 80.50           C  
ATOM    957  HA  LEU A  59     -22.460  13.933  41.157  1.00 80.50           H  
ATOM    958  C   LEU A  59     -22.965  11.985  41.746  1.00 80.50           C  
ATOM    959  CB  LEU A  59     -21.448  12.641  39.781  1.00 80.50           C  
ATOM    960  HB2 LEU A  59     -20.858  11.727  39.837  1.00 80.50           H  
ATOM    961  HB3 LEU A  59     -22.319  12.456  39.151  1.00 80.50           H  
ATOM    962  O   LEU A  59     -24.104  12.000  41.289  1.00 80.50           O  
ATOM    963  CG  LEU A  59     -20.567  13.712  39.113  1.00 80.50           C  
ATOM    964  HG  LEU A  59     -19.644  13.829  39.681  1.00 80.50           H  
ATOM    965  CD1 LEU A  59     -20.199  13.258  37.701  1.00 80.50           C  
ATOM    966 HD11 LEU A  59     -19.472  13.946  37.271  1.00 80.50           H  
ATOM    967 HD12 LEU A  59     -21.086  13.213  37.069  1.00 80.50           H  
ATOM    968 HD13 LEU A  59     -19.751  12.266  37.745  1.00 80.50           H  
ATOM    969  CD2 LEU A  59     -21.247  15.081  39.015  1.00 80.50           C  
ATOM    970 HD21 LEU A  59     -20.592  15.770  38.482  1.00 80.50           H  
ATOM    971 HD22 LEU A  59     -22.195  14.986  38.486  1.00 80.50           H  
ATOM    972 HD23 LEU A  59     -21.416  15.482  40.015  1.00 80.50           H  
ATOM    973  N   GLY A  60     -22.607  11.166  42.741  1.00 77.01           N  
ATOM    974  H   GLY A  60     -21.636  11.146  43.019  1.00 77.01           H  
ATOM    975  CA  GLY A  60     -23.499  10.177  43.360  1.00 77.01           C  
ATOM    976  HA2 GLY A  60     -23.059   9.854  44.303  1.00 77.01           H  
ATOM    977  HA3 GLY A  60     -24.466  10.637  43.562  1.00 77.01           H  
ATOM    978  C   GLY A  60     -23.739   8.927  42.508  1.00 77.01           C  
ATOM    979  O   GLY A  60     -24.651   8.162  42.803  1.00 77.01           O  
ATOM    980  N   ILE A  61     -22.926   8.732  41.470  1.00 79.77           N  
ATOM    981  H   ILE A  61     -22.142   9.363  41.382  1.00 79.77           H  
ATOM    982  CA  ILE A  61     -23.007   7.643  40.488  1.00 79.77           C  
ATOM    983  HA  ILE A  61     -23.906   7.057  40.681  1.00 79.77           H  
ATOM    984  C   ILE A  61     -21.811   6.701  40.635  1.00 79.77           C  
ATOM    985  CB  ILE A  61     -23.112   8.199  39.046  1.00 79.77           C  
ATOM    986  HB  ILE A  61     -23.124   7.356  38.355  1.00 79.77           H  
ATOM    987  O   ILE A  61     -20.773   7.084  41.171  1.00 79.77           O  
ATOM    988  CG1 ILE A  61     -21.897   9.087  38.702  1.00 79.77           C  
ATOM    989 HG12 ILE A  61     -21.872   9.922  39.403  1.00 79.77           H  
ATOM    990 HG13 ILE A  61     -20.982   8.511  38.837  1.00 79.77           H  
ATOM    991  CG2 ILE A  61     -24.439   8.956  38.873  1.00 79.77           C  
ATOM    992 HG21 ILE A  61     -24.441   9.875  39.460  1.00 79.77           H  
ATOM    993 HG22 ILE A  61     -25.268   8.329  39.200  1.00 79.77           H  
ATOM    994 HG23 ILE A  61     -24.602   9.192  37.822  1.00 79.77           H  
ATOM    995  CD1 ILE A  61     -21.881   9.660  37.282  1.00 79.77           C  
ATOM    996 HD11 ILE A  61     -21.925   8.850  36.553  1.00 79.77           H  
ATOM    997 HD12 ILE A  61     -22.720  10.339  37.131  1.00 79.77           H  
ATOM    998 HD13 ILE A  61     -20.955  10.217  37.145  1.00 79.77           H  
ATOM    999  N   THR A  62     -21.940   5.481  40.118  1.00 76.08           N  
ATOM   1000  H   THR A  62     -22.785   5.274  39.606  1.00 76.08           H  
ATOM   1001  CA  THR A  62     -20.804   4.565  39.922  1.00 76.08           C  
ATOM   1002  HA  THR A  62     -19.990   4.838  40.594  1.00 76.08           H  
ATOM   1003  C   THR A  62     -20.315   4.702  38.480  1.00 76.08           C  
ATOM   1004  CB  THR A  62     -21.210   3.120  40.242  1.00 76.08           C  
ATOM   1005  HB  THR A  62     -21.983   2.803  39.541  1.00 76.08           H  
ATOM   1006  O   THR A  62     -21.140   4.796  37.575  1.00 76.08           O  
ATOM   1007  CG2 THR A  62     -20.051   2.127  40.197  1.00 76.08           C  
ATOM   1008 HG21 THR A  62     -19.279   2.427  40.906  1.00 76.08           H  
ATOM   1009 HG22 THR A  62     -20.418   1.136  40.464  1.00 76.08           H  
ATOM   1010 HG23 THR A  62     -19.632   2.085  39.192  1.00 76.08           H  
ATOM   1011  OG1 THR A  62     -21.733   3.066  41.552  1.00 76.08           O  
ATOM   1012  HG1 THR A  62     -22.348   3.798  41.636  1.00 76.08           H  
ATOM   1013  N   VAL A  63     -18.999   4.731  38.250  1.00 75.83           N  
ATOM   1014  H   VAL A  63     -18.380   4.612  39.039  1.00 75.83           H  
ATOM   1015  CA  VAL A  63     -18.409   4.918  36.907  1.00 75.83           C  
ATOM   1016  HA  VAL A  63     -19.199   4.760  36.173  1.00 75.83           H  
ATOM   1017  C   VAL A  63     -17.309   3.884  36.620  1.00 75.83           C  
ATOM   1018  CB  VAL A  63     -17.887   6.357  36.690  1.00 75.83           C  
ATOM   1019  HB  VAL A  63     -17.655   6.477  35.632  1.00 75.83           H  
ATOM   1020  O   VAL A  63     -16.690   3.376  37.561  1.00 75.83           O  
ATOM   1021  CG1 VAL A  63     -18.931   7.423  37.031  1.00 75.83           C  
ATOM   1022 HG11 VAL A  63     -18.569   8.406  36.731  1.00 75.83           H  
ATOM   1023 HG12 VAL A  63     -19.121   7.427  38.105  1.00 75.83           H  
ATOM   1024 HG13 VAL A  63     -19.858   7.209  36.499  1.00 75.83           H  
ATOM   1025  CG2 VAL A  63     -16.604   6.638  37.481  1.00 75.83           C  
ATOM   1026 HG21 VAL A  63     -16.710   6.274  38.503  1.00 75.83           H  
ATOM   1027 HG22 VAL A  63     -16.390   7.707  37.496  1.00 75.83           H  
ATOM   1028 HG23 VAL A  63     -15.774   6.118  37.005  1.00 75.83           H  
ATOM   1029  N   PRO A  64     -16.999   3.572  35.348  1.00 69.27           N  
ATOM   1030  CA  PRO A  64     -15.939   2.626  34.993  1.00 69.27           C  
ATOM   1031  HA  PRO A  64     -16.256   1.629  35.300  1.00 69.27           H  
ATOM   1032  C   PRO A  64     -14.589   2.961  35.642  1.00 69.27           C  
ATOM   1033  CB  PRO A  64     -15.834   2.662  33.466  1.00 69.27           C  
ATOM   1034  HB2 PRO A  64     -15.086   3.391  33.153  1.00 69.27           H  
ATOM   1035  HB3 PRO A  64     -15.603   1.682  33.049  1.00 69.27           H  
ATOM   1036  O   PRO A  64     -14.227   4.125  35.815  1.00 69.27           O  
ATOM   1037  CG  PRO A  64     -17.210   3.147  33.022  1.00 69.27           C  
ATOM   1038  HG2 PRO A  64     -17.889   2.301  32.924  1.00 69.27           H  
ATOM   1039  HG3 PRO A  64     -17.138   3.717  32.095  1.00 69.27           H  
ATOM   1040  CD  PRO A  64     -17.679   4.047  34.154  1.00 69.27           C  
ATOM   1041  HD2 PRO A  64     -17.378   5.073  33.941  1.00 69.27           H  
ATOM   1042  HD3 PRO A  64     -18.763   3.980  34.242  1.00 69.27           H  
ATOM   1043  N   ALA A  65     -13.797   1.942  35.981  1.00 64.83           N  
ATOM   1044  H   ALA A  65     -14.121   0.999  35.820  1.00 64.83           H  
ATOM   1045  CA  ALA A  65     -12.446   2.151  36.517  1.00 64.83           C  
ATOM   1046  HA  ALA A  65     -12.503   2.844  37.357  1.00 64.83           H  
ATOM   1047  C   ALA A  65     -11.490   2.780  35.480  1.00 64.83           C  
ATOM   1048  CB  ALA A  65     -11.921   0.810  37.039  1.00 64.83           C  
ATOM   1049  HB1 ALA A  65     -11.855   0.091  36.222  1.00 64.83           H  
ATOM   1050  HB2 ALA A  65     -12.591   0.424  37.808  1.00 64.83           H  
ATOM   1051  HB3 ALA A  65     -10.931   0.951  37.471  1.00 64.83           H  
ATOM   1052  O   ALA A  65     -10.571   3.510  35.845  1.00 64.83           O  
ATOM   1053  N   THR A  66     -11.733   2.522  34.193  1.00 64.93           N  
ATOM   1054  H   THR A  66     -12.487   1.891  33.961  1.00 64.93           H  
ATOM   1055  CA  THR A  66     -10.956   2.992  33.034  1.00 64.93           C  
ATOM   1056  HA  THR A  66      -9.930   3.169  33.355  1.00 64.93           H  
ATOM   1057  C   THR A  66     -11.446   4.311  32.437  1.00 64.93           C  
ATOM   1058  CB  THR A  66     -10.934   1.912  31.937  1.00 64.93           C  
ATOM   1059  HB  THR A  66     -10.693   2.346  30.967  1.00 64.93           H  
ATOM   1060  O   THR A  66     -10.834   4.790  31.488  1.00 64.93           O  
ATOM   1061  CG2 THR A  66      -9.885   0.861  32.283  1.00 64.93           C  
ATOM   1062 HG21 THR A  66      -8.906   1.332  32.363  1.00 64.93           H  
ATOM   1063 HG22 THR A  66      -9.843   0.124  31.482  1.00 64.93           H  
ATOM   1064 HG23 THR A  66     -10.138   0.380  33.229  1.00 64.93           H  
ATOM   1065  OG1 THR A  66     -12.189   1.264  31.883  1.00 64.93           O  
ATOM   1066  HG1 THR A  66     -12.258   0.768  31.063  1.00 64.93           H  
ATOM   1067  N   LEU A  67     -12.479   4.940  33.013  1.00 73.92           N  
ATOM   1068  H   LEU A  67     -12.907   4.488  33.809  1.00 73.92           H  
ATOM   1069  CA  LEU A  67     -13.159   6.137  32.491  1.00 73.92           C  
ATOM   1070  HA  LEU A  67     -13.811   5.834  31.672  1.00 73.92           H  
ATOM   1071  C   LEU A  67     -12.205   7.223  31.949  1.00 73.92           C  
ATOM   1072  CB  LEU A  67     -14.017   6.687  33.649  1.00 73.92           C  
ATOM   1073  HB2 LEU A  67     -13.352   6.932  34.478  1.00 73.92           H  
ATOM   1074  HB3 LEU A  67     -14.700   5.909  33.988  1.00 73.92           H  
ATOM   1075  O   LEU A  67     -12.448   7.793  30.891  1.00 73.92           O  
ATOM   1076  CG  LEU A  67     -14.849   7.933  33.303  1.00 73.92           C  
ATOM   1077  HG  LEU A  67     -14.229   8.648  32.763  1.00 73.92           H  
ATOM   1078  CD1 LEU A  67     -16.072   7.591  32.458  1.00 73.92           C  
ATOM   1079 HD11 LEU A  67     -16.552   8.507  32.113  1.00 73.92           H  
ATOM   1080 HD12 LEU A  67     -16.798   7.021  33.038  1.00 73.92           H  
ATOM   1081 HD13 LEU A  67     -15.790   7.001  31.586  1.00 73.92           H  
ATOM   1082  CD2 LEU A  67     -15.329   8.595  34.593  1.00 73.92           C  
ATOM   1083 HD21 LEU A  67     -15.978   9.436  34.349  1.00 73.92           H  
ATOM   1084 HD22 LEU A  67     -14.476   8.949  35.172  1.00 73.92           H  
ATOM   1085 HD23 LEU A  67     -15.900   7.874  35.177  1.00 73.92           H  
ATOM   1086  N   LEU A  68     -11.106   7.495  32.659  1.00 76.30           N  
ATOM   1087  H   LEU A  68     -10.949   6.944  33.491  1.00 76.30           H  
ATOM   1088  CA  LEU A  68     -10.139   8.554  32.333  1.00 76.30           C  
ATOM   1089  HA  LEU A  68     -10.683   9.423  31.962  1.00 76.30           H  
ATOM   1090  C   LEU A  68      -9.134   8.176  31.230  1.00 76.30           C  
ATOM   1091  CB  LEU A  68      -9.391   8.940  33.616  1.00 76.30           C  
ATOM   1092  HB2 LEU A  68      -8.813   8.076  33.941  1.00 76.30           H  
ATOM   1093  HB3 LEU A  68      -8.690   9.743  33.390  1.00 76.30           H  
ATOM   1094  O   LEU A  68      -8.424   9.045  30.735  1.00 76.30           O  
ATOM   1095  CG  LEU A  68     -10.295   9.406  34.767  1.00 76.30           C  
ATOM   1096  HG  LEU A  68     -11.066   8.659  34.960  1.00 76.30           H  
ATOM   1097  CD1 LEU A  68      -9.464   9.532  36.031  1.00 76.30           C  
ATOM   1098 HD11 LEU A  68      -8.872   8.626  36.164  1.00 76.30           H  
ATOM   1099 HD12 LEU A  68     -10.140   9.621  36.881  1.00 76.30           H  
ATOM   1100 HD13 LEU A  68      -8.801  10.395  35.973  1.00 76.30           H  
ATOM   1101  CD2 LEU A  68     -10.967  10.750  34.492  1.00 76.30           C  
ATOM   1102 HD21 LEU A  68     -11.555  11.053  35.358  1.00 76.30           H  
ATOM   1103 HD22 LEU A  68     -11.635  10.653  33.636  1.00 76.30           H  
ATOM   1104 HD23 LEU A  68     -10.214  11.509  34.281  1.00 76.30           H  
ATOM   1105  N   TRP A  69      -9.061   6.901  30.851  1.00 68.70           N  
ATOM   1106  H   TRP A  69      -9.687   6.243  31.291  1.00 68.70           H  
ATOM   1107  CA  TRP A  69      -8.335   6.433  29.667  1.00 68.70           C  
ATOM   1108  HA  TRP A  69      -7.581   7.167  29.383  1.00 68.70           H  
ATOM   1109  C   TRP A  69      -9.281   6.296  28.469  1.00 68.70           C  
ATOM   1110  CB  TRP A  69      -7.608   5.120  29.988  1.00 68.70           C  
ATOM   1111  HB2 TRP A  69      -8.326   4.393  30.366  1.00 68.70           H  
ATOM   1112  HB3 TRP A  69      -7.203   4.719  29.058  1.00 68.70           H  
ATOM   1113  O   TRP A  69      -8.893   6.644  27.358  1.00 68.70           O  
ATOM   1114  CG  TRP A  69      -6.478   5.246  30.969  1.00 68.70           C  
ATOM   1115  CD1 TRP A  69      -5.182   5.454  30.643  1.00 68.70           C  
ATOM   1116  HD1 TRP A  69      -4.814   5.546  29.632  1.00 68.70           H  
ATOM   1117  CD2 TRP A  69      -6.514   5.198  32.431  1.00 68.70           C  
ATOM   1118  CE2 TRP A  69      -5.188   5.382  32.926  1.00 68.70           C  
ATOM   1119  CE3 TRP A  69      -7.535   5.027  33.390  1.00 68.70           C  
ATOM   1120  HE3 TRP A  69      -8.551   4.901  33.045  1.00 68.70           H  
ATOM   1121  NE1 TRP A  69      -4.418   5.538  31.792  1.00 68.70           N  
ATOM   1122  HE1 TRP A  69      -3.423   5.709  31.783  1.00 68.70           H  
ATOM   1123  CH2 TRP A  69      -5.931   5.203  35.225  1.00 68.70           C  
ATOM   1124  HH2 TRP A  69      -5.730   5.208  36.286  1.00 68.70           H  
ATOM   1125  CZ2 TRP A  69      -4.890   5.391  34.298  1.00 68.70           C  
ATOM   1126  HZ2 TRP A  69      -3.875   5.555  34.630  1.00 68.70           H  
ATOM   1127  CZ3 TRP A  69      -7.250   5.021  34.770  1.00 68.70           C  
ATOM   1128  HZ3 TRP A  69      -8.051   4.878  35.480  1.00 68.70           H  
ATOM   1129  N   THR A  70     -10.533   5.876  28.699  1.00 69.08           N  
ATOM   1130  H   THR A  70     -10.760   5.506  29.611  1.00 69.08           H  
ATOM   1131  CA  THR A  70     -11.597   5.820  27.680  1.00 69.08           C  
ATOM   1132  HA  THR A  70     -11.243   5.236  26.831  1.00 69.08           H  
ATOM   1133  C   THR A  70     -11.974   7.217  27.170  1.00 69.08           C  
ATOM   1134  CB  THR A  70     -12.856   5.137  28.252  1.00 69.08           C  
ATOM   1135  HB  THR A  70     -13.359   5.823  28.935  1.00 69.08           H  
ATOM   1136  O   THR A  70     -12.129   7.426  25.968  1.00 69.08           O  
ATOM   1137  CG2 THR A  70     -13.840   4.710  27.166  1.00 69.08           C  
ATOM   1138 HG21 THR A  70     -14.713   4.241  27.621  1.00 69.08           H  
ATOM   1139 HG22 THR A  70     -14.176   5.580  26.602  1.00 69.08           H  
ATOM   1140 HG23 THR A  70     -13.367   4.002  26.487  1.00 69.08           H  
ATOM   1141  OG1 THR A  70     -12.533   3.968  28.971  1.00 69.08           O  
ATOM   1142  HG1 THR A  70     -13.358   3.489  29.074  1.00 69.08           H  
ATOM   1143  N   TYR A  71     -12.069   8.199  28.074  1.00 77.72           N  
ATOM   1144  H   TYR A  71     -11.981   7.947  29.048  1.00 77.72           H  
ATOM   1145  CA  TYR A  71     -12.402   9.595  27.779  1.00 77.72           C  
ATOM   1146  HA  TYR A  71     -12.496   9.725  26.701  1.00 77.72           H  
ATOM   1147  C   TYR A  71     -11.280  10.524  28.278  1.00 77.72           C  
ATOM   1148  CB  TYR A  71     -13.769   9.934  28.391  1.00 77.72           C  
ATOM   1149  HB2 TYR A  71     -13.702   9.886  29.478  1.00 77.72           H  
ATOM   1150  HB3 TYR A  71     -14.017  10.961  28.122  1.00 77.72           H  
ATOM   1151  O   TYR A  71     -11.430  11.179  29.311  1.00 77.72           O  
ATOM   1152  CG  TYR A  71     -14.896   9.034  27.930  1.00 77.72           C  
ATOM   1153  CD1 TYR A  71     -15.493   9.230  26.670  1.00 77.72           C  
ATOM   1154  HD1 TYR A  71     -15.164  10.039  26.034  1.00 77.72           H  
ATOM   1155  CD2 TYR A  71     -15.322   7.974  28.752  1.00 77.72           C  
ATOM   1156  HD2 TYR A  71     -14.851   7.817  29.711  1.00 77.72           H  
ATOM   1157  CE1 TYR A  71     -16.511   8.364  26.229  1.00 77.72           C  
ATOM   1158  HE1 TYR A  71     -16.967   8.512  25.261  1.00 77.72           H  
ATOM   1159  CE2 TYR A  71     -16.344   7.109  28.319  1.00 77.72           C  
ATOM   1160  HE2 TYR A  71     -16.678   6.288  28.936  1.00 77.72           H  
ATOM   1161  OH  TYR A  71     -17.931   6.476  26.638  1.00 77.72           O  
ATOM   1162  HH  TYR A  71     -18.188   6.627  25.725  1.00 77.72           H  
ATOM   1163  CZ  TYR A  71     -16.938   7.302  27.055  1.00 77.72           C  
ATOM   1164  N   PRO A  72     -10.138  10.605  27.569  1.00 73.30           N  
ATOM   1165  CA  PRO A  72      -8.890  11.153  28.110  1.00 73.30           C  
ATOM   1166  HA  PRO A  72      -8.741  10.762  29.116  1.00 73.30           H  
ATOM   1167  C   PRO A  72      -8.836  12.683  28.236  1.00 73.30           C  
ATOM   1168  CB  PRO A  72      -7.786  10.592  27.201  1.00 73.30           C  
ATOM   1169  HB2 PRO A  72      -7.486   9.609  27.564  1.00 73.30           H  
ATOM   1170  HB3 PRO A  72      -6.915  11.244  27.129  1.00 73.30           H  
ATOM   1171  O   PRO A  72      -7.775  13.221  28.528  1.00 73.30           O  
ATOM   1172  CG  PRO A  72      -8.491  10.440  25.855  1.00 73.30           C  
ATOM   1173  HG2 PRO A  72      -7.999   9.703  25.221  1.00 73.30           H  
ATOM   1174  HG3 PRO A  72      -8.550  11.406  25.355  1.00 73.30           H  
ATOM   1175  CD  PRO A  72      -9.886   9.982  26.275  1.00 73.30           C  
ATOM   1176  HD2 PRO A  72     -10.623  10.285  25.531  1.00 73.30           H  
ATOM   1177  HD3 PRO A  72      -9.886   8.898  26.384  1.00 73.30           H  
ATOM   1178  N   THR A  73      -9.937  13.404  28.006  1.00 79.83           N  
ATOM   1179  H   THR A  73     -10.813  12.903  27.974  1.00 79.83           H  
ATOM   1180  CA  THR A  73      -9.996  14.876  28.057  1.00 79.83           C  
ATOM   1181  HA  THR A  73      -9.125  15.250  28.594  1.00 79.83           H  
ATOM   1182  C   THR A  73     -11.241  15.332  28.814  1.00 79.83           C  
ATOM   1183  CB  THR A  73      -9.989  15.513  26.657  1.00 79.83           C  
ATOM   1184  HB  THR A  73      -9.866  16.589  26.784  1.00 79.83           H  
ATOM   1185  O   THR A  73     -12.245  14.619  28.828  1.00 79.83           O  
ATOM   1186  CG2 THR A  73      -8.870  15.010  25.748  1.00 79.83           C  
ATOM   1187 HG21 THR A  73      -8.974  13.942  25.554  1.00 79.83           H  
ATOM   1188 HG22 THR A  73      -7.907  15.189  26.225  1.00 79.83           H  
ATOM   1189 HG23 THR A  73      -8.899  15.544  24.799  1.00 79.83           H  
ATOM   1190  OG1 THR A  73     -11.199  15.277  25.971  1.00 79.83           O  
ATOM   1191  HG1 THR A  73     -11.133  14.386  25.621  1.00 79.83           H  
ATOM   1192  N   VAL A  74     -11.223  16.527  29.422  1.00 82.85           N  
ATOM   1193  H   VAL A  74     -10.394  17.099  29.346  1.00 82.85           H  
ATOM   1194  CA  VAL A  74     -12.370  17.026  30.213  1.00 82.85           C  
ATOM   1195  HA  VAL A  74     -12.571  16.312  31.012  1.00 82.85           H  
ATOM   1196  C   VAL A  74     -13.640  17.118  29.366  1.00 82.85           C  
ATOM   1197  CB  VAL A  74     -12.094  18.399  30.857  1.00 82.85           C  
ATOM   1198  HB  VAL A  74     -11.970  19.142  30.069  1.00 82.85           H  
ATOM   1199  O   VAL A  74     -14.714  16.789  29.858  1.00 82.85           O  
ATOM   1200  CG1 VAL A  74     -13.250  18.858  31.754  1.00 82.85           C  
ATOM   1201 HG11 VAL A  74     -13.460  18.092  32.500  1.00 82.85           H  
ATOM   1202 HG12 VAL A  74     -14.144  19.035  31.156  1.00 82.85           H  
ATOM   1203 HG13 VAL A  74     -12.996  19.791  32.256  1.00 82.85           H  
ATOM   1204  CG2 VAL A  74     -10.833  18.377  31.722  1.00 82.85           C  
ATOM   1205 HG21 VAL A  74     -10.759  19.310  32.279  1.00 82.85           H  
ATOM   1206 HG22 VAL A  74     -10.884  17.549  32.429  1.00 82.85           H  
ATOM   1207 HG23 VAL A  74      -9.946  18.281  31.095  1.00 82.85           H  
ATOM   1208  N   ALA A  75     -13.526  17.517  28.098  1.00 78.62           N  
ATOM   1209  H   ALA A  75     -12.613  17.778  27.755  1.00 78.62           H  
ATOM   1210  CA  ALA A  75     -14.660  17.614  27.184  1.00 78.62           C  
ATOM   1211  HA  ALA A  75     -15.448  18.198  27.661  1.00 78.62           H  
ATOM   1212  C   ALA A  75     -15.262  16.241  26.832  1.00 78.62           C  
ATOM   1213  CB  ALA A  75     -14.195  18.363  25.933  1.00 78.62           C  
ATOM   1214  HB1 ALA A  75     -15.037  18.479  25.251  1.00 78.62           H  
ATOM   1215  HB2 ALA A  75     -13.828  19.351  26.212  1.00 78.62           H  
ATOM   1216  HB3 ALA A  75     -13.401  17.802  25.442  1.00 78.62           H  
ATOM   1217  O   ALA A  75     -16.481  16.090  26.819  1.00 78.62           O  
ATOM   1218  N   ALA A  76     -14.424  15.230  26.573  1.00 81.17           N  
ATOM   1219  H   ALA A  76     -13.428  15.390  26.633  1.00 81.17           H  
ATOM   1220  CA  ALA A  76     -14.899  13.869  26.306  1.00 81.17           C  
ATOM   1221  HA  ALA A  76     -15.658  13.904  25.525  1.00 81.17           H  
ATOM   1222  C   ALA A  76     -15.553  13.253  27.556  1.00 81.17           C  
ATOM   1223  CB  ALA A  76     -13.715  13.032  25.803  1.00 81.17           C  
ATOM   1224  HB1 ALA A  76     -12.946  12.966  26.573  1.00 81.17           H  
ATOM   1225  HB2 ALA A  76     -14.059  12.027  25.558  1.00 81.17           H  
ATOM   1226  HB3 ALA A  76     -13.297  13.485  24.905  1.00 81.17           H  
ATOM   1227  O   ALA A  76     -16.638  12.677  27.484  1.00 81.17           O  
ATOM   1228  N   LEU A  77     -14.909  13.442  28.710  1.00 85.42           N  
ATOM   1229  H   LEU A  77     -14.015  13.911  28.679  1.00 85.42           H  
ATOM   1230  CA  LEU A  77     -15.366  12.971  30.013  1.00 85.42           C  
ATOM   1231  HA  LEU A  77     -15.522  11.893  29.965  1.00 85.42           H  
ATOM   1232  C   LEU A  77     -16.695  13.622  30.428  1.00 85.42           C  
ATOM   1233  CB  LEU A  77     -14.231  13.289  31.003  1.00 85.42           C  
ATOM   1234  HB2 LEU A  77     -13.318  12.813  30.647  1.00 85.42           H  
ATOM   1235  HB3 LEU A  77     -14.067  14.367  31.005  1.00 85.42           H  
ATOM   1236  O   LEU A  77     -17.587  12.946  30.936  1.00 85.42           O  
ATOM   1237  CG  LEU A  77     -14.479  12.841  32.447  1.00 85.42           C  
ATOM   1238  HG  LEU A  77     -15.387  13.303  32.833  1.00 85.42           H  
ATOM   1239  CD1 LEU A  77     -14.602  11.329  32.548  1.00 85.42           C  
ATOM   1240 HD11 LEU A  77     -14.603  11.044  33.600  1.00 85.42           H  
ATOM   1241 HD12 LEU A  77     -15.535  10.999  32.091  1.00 85.42           H  
ATOM   1242 HD13 LEU A  77     -13.763  10.851  32.043  1.00 85.42           H  
ATOM   1243  CD2 LEU A  77     -13.304  13.285  33.319  1.00 85.42           C  
ATOM   1244 HD21 LEU A  77     -13.464  12.963  34.348  1.00 85.42           H  
ATOM   1245 HD22 LEU A  77     -13.212  14.370  33.293  1.00 85.42           H  
ATOM   1246 HD23 LEU A  77     -12.382  12.837  32.949  1.00 85.42           H  
ATOM   1247  N   SER A  78     -16.846  14.931  30.199  1.00 85.68           N  
ATOM   1248  H   SER A  78     -16.083  15.444  29.781  1.00 85.68           H  
ATOM   1249  CA  SER A  78     -18.062  15.669  30.545  1.00 85.68           C  
ATOM   1250  HA  SER A  78     -18.307  15.447  31.584  1.00 85.68           H  
ATOM   1251  C   SER A  78     -19.264  15.250  29.705  1.00 85.68           C  
ATOM   1252  CB  SER A  78     -17.847  17.181  30.425  1.00 85.68           C  
ATOM   1253  HB2 SER A  78     -18.673  17.696  30.915  1.00 85.68           H  
ATOM   1254  HB3 SER A  78     -16.922  17.449  30.936  1.00 85.68           H  
ATOM   1255  O   SER A  78     -20.363  15.217  30.243  1.00 85.68           O  
ATOM   1256  OG  SER A  78     -17.792  17.594  29.069  1.00 85.68           O  
ATOM   1257  HG  SER A  78     -17.299  18.414  28.984  1.00 85.68           H  
ATOM   1258  N   GLY A  79     -19.074  14.904  28.427  1.00 81.37           N  
ATOM   1259  H   GLY A  79     -18.147  14.998  28.036  1.00 81.37           H  
ATOM   1260  CA  GLY A  79     -20.150  14.387  27.578  1.00 81.37           C  
ATOM   1261  HA2 GLY A  79     -19.761  14.187  26.579  1.00 81.37           H  
ATOM   1262  HA3 GLY A  79     -20.950  15.123  27.506  1.00 81.37           H  
ATOM   1263  C   GLY A  79     -20.730  13.090  28.144  1.00 81.37           C  
ATOM   1264  O   GLY A  79     -21.895  13.054  28.531  1.00 81.37           O  
ATOM   1265  N   ASN A  80     -19.878  12.070  28.304  1.00 77.67           N  
ATOM   1266  H   ASN A  80     -18.919  12.199  28.017  1.00 77.67           H  
ATOM   1267  CA  ASN A  80     -20.267  10.753  28.824  1.00 77.67           C  
ATOM   1268  HA  ASN A  80     -20.972  10.292  28.133  1.00 77.67           H  
ATOM   1269  C   ASN A  80     -20.979  10.830  30.191  1.00 77.67           C  
ATOM   1270  CB  ASN A  80     -18.990   9.893  28.895  1.00 77.67           C  
ATOM   1271  HB2 ASN A  80     -18.653   9.651  27.887  1.00 77.67           H  
ATOM   1272  HB3 ASN A  80     -18.197  10.449  29.395  1.00 77.67           H  
ATOM   1273  O   ASN A  80     -22.040  10.237  30.384  1.00 77.67           O  
ATOM   1274  CG  ASN A  80     -19.201   8.608  29.678  1.00 77.67           C  
ATOM   1275  ND2 ASN A  80     -19.665   7.553  29.055  1.00 77.67           N  
ATOM   1276 HD21 ASN A  80     -19.739   6.704  29.597  1.00 77.67           H  
ATOM   1277 HD22 ASN A  80     -19.784   7.540  28.052  1.00 77.67           H  
ATOM   1278  OD1 ASN A  80     -18.962   8.560  30.872  1.00 77.67           O  
ATOM   1279  N   LEU A  81     -20.434  11.601  31.137  1.00 81.96           N  
ATOM   1280  H   LEU A  81     -19.551  12.050  30.940  1.00 81.96           H  
ATOM   1281  CA  LEU A  81     -21.013  11.721  32.478  1.00 81.96           C  
ATOM   1282  HA  LEU A  81     -21.195  10.720  32.869  1.00 81.96           H  
ATOM   1283  C   LEU A  81     -22.379  12.435  32.492  1.00 81.96           C  
ATOM   1284  CB  LEU A  81     -19.999  12.443  33.377  1.00 81.96           C  
ATOM   1285  HB2 LEU A  81     -20.493  12.727  34.306  1.00 81.96           H  
ATOM   1286  HB3 LEU A  81     -19.680  13.347  32.859  1.00 81.96           H  
ATOM   1287  O   LEU A  81     -23.170  12.237  33.417  1.00 81.96           O  
ATOM   1288  CG  LEU A  81     -18.744  11.625  33.727  1.00 81.96           C  
ATOM   1289  HG  LEU A  81     -18.249  11.276  32.821  1.00 81.96           H  
ATOM   1290  CD1 LEU A  81     -17.782  12.523  34.503  1.00 81.96           C  
ATOM   1291 HD11 LEU A  81     -17.520  13.372  33.872  1.00 81.96           H  
ATOM   1292 HD12 LEU A  81     -18.249  12.870  35.425  1.00 81.96           H  
ATOM   1293 HD13 LEU A  81     -16.872  11.969  34.731  1.00 81.96           H  
ATOM   1294  CD2 LEU A  81     -19.055  10.424  34.613  1.00 81.96           C  
ATOM   1295 HD21 LEU A  81     -19.651   9.700  34.057  1.00 81.96           H  
ATOM   1296 HD22 LEU A  81     -19.600  10.747  35.500  1.00 81.96           H  
ATOM   1297 HD23 LEU A  81     -18.130   9.931  34.910  1.00 81.96           H  
ATOM   1298  N   LEU A  82     -22.674  13.261  31.484  1.00 75.59           N  
ATOM   1299  H   LEU A  82     -22.013  13.347  30.725  1.00 75.59           H  
ATOM   1300  CA  LEU A  82     -23.970  13.922  31.332  1.00 75.59           C  
ATOM   1301  HA  LEU A  82     -24.275  14.304  32.307  1.00 75.59           H  
ATOM   1302  C   LEU A  82     -25.050  12.946  30.855  1.00 75.59           C  
ATOM   1303  CB  LEU A  82     -23.815  15.088  30.346  1.00 75.59           C  
ATOM   1304  HB2 LEU A  82     -22.755  15.309  30.217  1.00 75.59           H  
ATOM   1305  HB3 LEU A  82     -24.192  14.797  29.365  1.00 75.59           H  
ATOM   1306  O   LEU A  82     -26.174  12.993  31.360  1.00 75.59           O  
ATOM   1307  CG  LEU A  82     -24.490  16.381  30.803  1.00 75.59           C  
ATOM   1308  HG  LEU A  82     -24.106  16.675  31.780  1.00 75.59           H  
ATOM   1309  CD1 LEU A  82     -24.130  17.463  29.797  1.00 75.59           C  
ATOM   1310 HD11 LEU A  82     -24.602  18.406  30.072  1.00 75.59           H  
ATOM   1311 HD12 LEU A  82     -23.046  17.567  29.769  1.00 75.59           H  
ATOM   1312 HD13 LEU A  82     -24.474  17.172  28.805  1.00 75.59           H  
ATOM   1313  CD2 LEU A  82     -26.014  16.285  30.878  1.00 75.59           C  
ATOM   1314 HD21 LEU A  82     -26.297  15.600  31.678  1.00 75.59           H  
ATOM   1315 HD22 LEU A  82     -26.451  17.266  31.064  1.00 75.59           H  
ATOM   1316 HD23 LEU A  82     -26.394  15.892  29.935  1.00 75.59           H  
ATOM   1317  N   ASP A  83     -24.688  12.053  29.931  1.00 73.05           N  
ATOM   1318  H   ASP A  83     -23.761  12.115  29.534  1.00 73.05           H  
ATOM   1319  CA  ASP A  83     -25.575  11.010  29.414  1.00 73.05           C  
ATOM   1320  HA  ASP A  83     -26.487  11.476  29.041  1.00 73.05           H  
ATOM   1321  C   ASP A  83     -25.983  10.043  30.535  1.00 73.05           C  
ATOM   1322  CB  ASP A  83     -24.902  10.279  28.236  1.00 73.05           C  
ATOM   1323  HB2 ASP A  83     -25.535   9.442  27.944  1.00 73.05           H  
ATOM   1324  HB3 ASP A  83     -23.943   9.875  28.561  1.00 73.05           H  
ATOM   1325  O   ASP A  83     -27.176   9.806  30.735  1.00 73.05           O  
ATOM   1326  CG  ASP A  83     -24.695  11.170  27.002  1.00 73.05           C  
ATOM   1327  OD1 ASP A  83     -25.550  12.059  26.771  1.00 73.05           O  
ATOM   1328  OD2 ASP A  83     -23.699  10.937  26.281  1.00 73.05           O  
ATOM   1329  N   ILE A  84     -25.020   9.591  31.355  1.00 69.95           N  
ATOM   1330  H   ILE A  84     -24.066   9.818  31.113  1.00 69.95           H  
ATOM   1331  CA  ILE A  84     -25.268   8.723  32.525  1.00 69.95           C  
ATOM   1332  HA  ILE A  84     -25.695   7.785  32.171  1.00 69.95           H  
ATOM   1333  C   ILE A  84     -26.303   9.348  33.481  1.00 69.95           C  
ATOM   1334  CB  ILE A  84     -23.930   8.404  33.246  1.00 69.95           C  
ATOM   1335  HB  ILE A  84     -23.417   9.343  33.455  1.00 69.95           H  
ATOM   1336  O   ILE A  84     -27.257   8.688  33.897  1.00 69.95           O  
ATOM   1337  CG1 ILE A  84     -23.024   7.536  32.338  1.00 69.95           C  
ATOM   1338 HG12 ILE A  84     -23.469   6.547  32.226  1.00 69.95           H  
ATOM   1339 HG13 ILE A  84     -22.968   7.980  31.345  1.00 69.95           H  
ATOM   1340  CG2 ILE A  84     -24.171   7.680  34.588  1.00 69.95           C  
ATOM   1341 HG21 ILE A  84     -23.226   7.430  35.070  1.00 69.95           H  
ATOM   1342 HG22 ILE A  84     -24.733   6.762  34.421  1.00 69.95           H  
ATOM   1343 HG23 ILE A  84     -24.727   8.315  35.278  1.00 69.95           H  
ATOM   1344  CD1 ILE A  84     -21.582   7.374  32.839  1.00 69.95           C  
ATOM   1345 HD11 ILE A  84     -21.550   6.809  33.770  1.00 69.95           H  
ATOM   1346 HD12 ILE A  84     -21.133   8.357  32.985  1.00 69.95           H  
ATOM   1347 HD13 ILE A  84     -21.003   6.834  32.090  1.00 69.95           H  
ATOM   1348  N   LEU A  85     -26.160  10.640  33.799  1.00 70.22           N  
ATOM   1349  H   LEU A  85     -25.381  11.135  33.389  1.00 70.22           H  
ATOM   1350  CA  LEU A  85     -27.050  11.358  34.725  1.00 70.22           C  
ATOM   1351  HA  LEU A  85     -27.201  10.736  35.606  1.00 70.22           H  
ATOM   1352  C   LEU A  85     -28.457  11.642  34.161  1.00 70.22           C  
ATOM   1353  CB  LEU A  85     -26.365  12.675  35.135  1.00 70.22           C  
ATOM   1354  HB2 LEU A  85     -26.012  13.170  34.230  1.00 70.22           H  
ATOM   1355  HB3 LEU A  85     -27.102  13.329  35.602  1.00 70.22           H  
ATOM   1356  O   LEU A  85     -29.351  12.036  34.916  1.00 70.22           O  
ATOM   1357  CG  LEU A  85     -25.187  12.506  36.112  1.00 70.22           C  
ATOM   1358  HG  LEU A  85     -24.495  11.747  35.747  1.00 70.22           H  
ATOM   1359  CD1 LEU A  85     -24.449  13.841  36.229  1.00 70.22           C  
ATOM   1360 HD11 LEU A  85     -24.034  14.103  35.255  1.00 70.22           H  
ATOM   1361 HD12 LEU A  85     -25.140  14.617  36.560  1.00 70.22           H  
ATOM   1362 HD13 LEU A  85     -23.627  13.737  36.936  1.00 70.22           H  
ATOM   1363  CD2 LEU A  85     -25.661  12.124  37.517  1.00 70.22           C  
ATOM   1364 HD21 LEU A  85     -26.144  11.147  37.494  1.00 70.22           H  
ATOM   1365 HD22 LEU A  85     -26.367  12.860  37.902  1.00 70.22           H  
ATOM   1366 HD23 LEU A  85     -24.806  12.053  38.190  1.00 70.22           H  
ATOM   1367  N   GLY A  86     -28.672  11.493  32.851  1.00 58.63           N  
ATOM   1368  H   GLY A  86     -27.912  11.157  32.275  1.00 58.63           H  
ATOM   1369  CA  GLY A  86     -29.967  11.737  32.213  1.00 58.63           C  
ATOM   1370  HA2 GLY A  86     -30.378  12.683  32.566  1.00 58.63           H  
ATOM   1371  HA3 GLY A  86     -29.803  11.803  31.137  1.00 58.63           H  
ATOM   1372  C   GLY A  86     -30.998  10.631  32.459  1.00 58.63           C  
ATOM   1373  O   GLY A  86     -32.200  10.910  32.513  1.00 58.63           O  
ATOM   1374  N   THR A  87     -30.541   9.389  32.621  1.00 43.75           N  
ATOM   1375  H   THR A  87     -29.548   9.238  32.518  1.00 43.75           H  
ATOM   1376  CA  THR A  87     -31.377   8.180  32.535  1.00 43.75           C  
ATOM   1377  HA  THR A  87     -32.131   8.357  31.767  1.00 43.75           H  
ATOM   1378  C   THR A  87     -32.133   7.856  33.828  1.00 43.75           C  
ATOM   1379  CB  THR A  87     -30.532   6.959  32.097  1.00 43.75           C  
ATOM   1380  HB  THR A  87     -30.347   6.310  32.953  1.00 43.75           H  
ATOM   1381  O   THR A  87     -33.319   7.523  33.779  1.00 43.75           O  
ATOM   1382  CG2 THR A  87     -31.229   6.172  30.990  1.00 43.75           C  
ATOM   1383 HG21 THR A  87     -32.196   5.816  31.345  1.00 43.75           H  
ATOM   1384 HG22 THR A  87     -30.616   5.313  30.716  1.00 43.75           H  
ATOM   1385 HG23 THR A  87     -31.365   6.805  30.113  1.00 43.75           H  
ATOM   1386  OG1 THR A  87     -29.293   7.356  31.560  1.00 43.75           O  
ATOM   1387  HG1 THR A  87     -28.606   6.748  31.840  1.00 43.75           H  
ATOM   1388  N   GLU A  88     -31.490   7.985  34.994  1.00 38.38           N  
ATOM   1389  H   GLU A  88     -30.516   8.253  34.970  1.00 38.38           H  
ATOM   1390  CA  GLU A  88     -32.030   7.491  36.278  1.00 38.38           C  
ATOM   1391  HA  GLU A  88     -32.365   6.462  36.148  1.00 38.38           H  
ATOM   1392  C   GLU A  88     -33.237   8.280  36.821  1.00 38.38           C  
ATOM   1393  CB  GLU A  88     -30.928   7.493  37.347  1.00 38.38           C  
ATOM   1394  HB2 GLU A  88     -31.389   7.261  38.307  1.00 38.38           H  
ATOM   1395  HB3 GLU A  88     -30.494   8.490  37.411  1.00 38.38           H  
ATOM   1396  O   GLU A  88     -34.029   7.759  37.608  1.00 38.38           O  
ATOM   1397  CG  GLU A  88     -29.823   6.458  37.097  1.00 38.38           C  
ATOM   1398  HG2 GLU A  88     -30.288   5.500  36.861  1.00 38.38           H  
ATOM   1399  HG3 GLU A  88     -29.225   6.769  36.240  1.00 38.38           H  
ATOM   1400  CD  GLU A  88     -28.931   6.315  38.340  1.00 38.38           C  
ATOM   1401  OE1 GLU A  88     -28.708   5.160  38.765  1.00 38.38           O  
ATOM   1402  OE2 GLU A  88     -28.530   7.370  38.884  1.00 38.38           O  
ATOM   1403  N   VAL A  89     -33.432   9.535  36.400  1.00 35.72           N  
ATOM   1404  H   VAL A  89     -32.772   9.894  35.725  1.00 35.72           H  
ATOM   1405  CA  VAL A  89     -34.397  10.466  37.032  1.00 35.72           C  
ATOM   1406  HA  VAL A  89     -34.233  10.398  38.107  1.00 35.72           H  
ATOM   1407  C   VAL A  89     -35.874  10.066  36.814  1.00 35.72           C  
ATOM   1408  CB  VAL A  89     -34.099  11.931  36.620  1.00 35.72           C  
ATOM   1409  HB  VAL A  89     -34.374  12.070  35.575  1.00 35.72           H  
ATOM   1410  O   VAL A  89     -36.774  10.668  37.395  1.00 35.72           O  
ATOM   1411  CG1 VAL A  89     -34.848  12.975  37.468  1.00 35.72           C  
ATOM   1412 HG11 VAL A  89     -34.499  13.979  37.229  1.00 35.72           H  
ATOM   1413 HG12 VAL A  89     -34.689  12.777  38.528  1.00 35.72           H  
ATOM   1414 HG13 VAL A  89     -35.916  12.943  37.253  1.00 35.72           H  
ATOM   1415  CG2 VAL A  89     -32.606  12.273  36.774  1.00 35.72           C  
ATOM   1416 HG21 VAL A  89     -32.004  11.684  36.082  1.00 35.72           H  
ATOM   1417 HG22 VAL A  89     -32.425  13.322  36.539  1.00 35.72           H  
ATOM   1418 HG23 VAL A  89     -32.274  12.063  37.791  1.00 35.72           H  
ATOM   1419  N   ARG A  90     -36.158   9.026  36.015  1.00 32.84           N  
ATOM   1420  H   ARG A  90     -35.369   8.529  35.630  1.00 32.84           H  
ATOM   1421  CA  ARG A  90     -37.512   8.460  35.825  1.00 32.84           C  
ATOM   1422  HA  ARG A  90     -38.235   9.274  35.876  1.00 32.84           H  
ATOM   1423  C   ARG A  90     -37.982   7.498  36.933  1.00 32.84           C  
ATOM   1424  CB  ARG A  90     -37.610   7.798  34.438  1.00 32.84           C  
ATOM   1425  HB2 ARG A  90     -36.697   7.239  34.231  1.00 32.84           H  
ATOM   1426  HB3 ARG A  90     -38.438   7.090  34.432  1.00 32.84           H  
ATOM   1427  O   ARG A  90     -39.093   6.985  36.811  1.00 32.84           O  
ATOM   1428  CG  ARG A  90     -37.868   8.818  33.323  1.00 32.84           C  
ATOM   1429  HG2 ARG A  90     -37.004   9.474  33.215  1.00 32.84           H  
ATOM   1430  HG3 ARG A  90     -38.746   9.411  33.575  1.00 32.84           H  
ATOM   1431  CD  ARG A  90     -38.123   8.068  32.010  1.00 32.84           C  
ATOM   1432  HD2 ARG A  90     -38.914   7.336  32.175  1.00 32.84           H  
ATOM   1433  HD3 ARG A  90     -37.211   7.539  31.734  1.00 32.84           H  
ATOM   1434  NE  ARG A  90     -38.524   8.977  30.921  1.00 32.84           N  
ATOM   1435  HE  ARG A  90     -38.545   9.963  31.140  1.00 32.84           H  
ATOM   1436  NH1 ARG A  90     -38.732   7.372  29.293  1.00 32.84           N  
ATOM   1437 HH11 ARG A  90     -38.429   6.679  29.962  1.00 32.84           H  
ATOM   1438 HH12 ARG A  90     -38.872   7.106  28.328  1.00 32.84           H  
ATOM   1439  NH2 ARG A  90     -39.114   9.509  28.783  1.00 32.84           N  
ATOM   1440 HH21 ARG A  90     -39.258   9.222  27.826  1.00 32.84           H  
ATOM   1441 HH22 ARG A  90     -39.109  10.489  29.027  1.00 32.84           H  
ATOM   1442  CZ  ARG A  90     -38.790   8.617  29.677  1.00 32.84           C  
ATOM   1443  N   GLY A  91     -37.172   7.239  37.963  1.00 30.41           N  
ATOM   1444  H   GLY A  91     -36.256   7.665  37.960  1.00 30.41           H  
ATOM   1445  CA  GLY A  91     -37.470   6.275  39.034  1.00 30.41           C  
ATOM   1446  HA2 GLY A  91     -36.691   6.338  39.794  1.00 30.41           H  
ATOM   1447  HA3 GLY A  91     -37.434   5.273  38.608  1.00 30.41           H  
ATOM   1448  C   GLY A  91     -38.830   6.451  39.736  1.00 30.41           C  
ATOM   1449  O   GLY A  91     -39.380   7.550  39.821  1.00 30.41           O  
ATOM   1450  N   GLU A  92     -39.379   5.341  40.241  1.00 32.46           N  
ATOM   1451  H   GLU A  92     -38.867   4.473  40.173  1.00 32.46           H  
ATOM   1452  CA  GLU A  92     -40.740   5.273  40.789  1.00 32.46           C  
ATOM   1453  HA  GLU A  92     -41.420   5.646  40.022  1.00 32.46           H  
ATOM   1454  C   GLU A  92     -40.946   6.133  42.048  1.00 32.46           C  
ATOM   1455  CB  GLU A  92     -41.137   3.818  41.095  1.00 32.46           C  
ATOM   1456  HB2 GLU A  92     -40.414   3.390  41.789  1.00 32.46           H  
ATOM   1457  HB3 GLU A  92     -42.113   3.828  41.579  1.00 32.46           H  
ATOM   1458  O   GLU A  92     -40.158   6.111  42.995  1.00 32.46           O  
ATOM   1459  CG  GLU A  92     -41.235   2.939  39.839  1.00 32.46           C  
ATOM   1460  HG2 GLU A  92     -41.875   3.442  39.115  1.00 32.46           H  
ATOM   1461  HG3 GLU A  92     -40.244   2.831  39.398  1.00 32.46           H  
ATOM   1462  CD  GLU A  92     -41.807   1.548  40.161  1.00 32.46           C  
ATOM   1463  OE1 GLU A  92     -42.707   1.107  39.410  1.00 32.46           O  
ATOM   1464  OE2 GLU A  92     -41.365   0.950  41.167  1.00 32.46           O  
ATOM   1465  N   ALA A  93     -42.071   6.853  42.096  1.00 37.95           N  
ATOM   1466  H   ALA A  93     -42.705   6.811  41.310  1.00 37.95           H  
ATOM   1467  CA  ALA A  93     -42.472   7.613  43.275  1.00 37.95           C  
ATOM   1468  HA  ALA A  93     -41.602   8.184  43.600  1.00 37.95           H  
ATOM   1469  C   ALA A  93     -42.929   6.662  44.408  1.00 37.95           C  
ATOM   1470  CB  ALA A  93     -43.568   8.609  42.877  1.00 37.95           C  
ATOM   1471  HB1 ALA A  93     -43.197   9.274  42.097  1.00 37.95           H  
ATOM   1472  HB2 ALA A  93     -44.442   8.071  42.510  1.00 37.95           H  
ATOM   1473  HB3 ALA A  93     -43.853   9.202  43.746  1.00 37.95           H  
ATOM   1474  O   ALA A  93     -43.828   5.846  44.184  1.00 37.95           O  
ATOM   1475  N   PRO A  94     -42.371   6.761  45.632  1.00 39.69           N  
ATOM   1476  CA  PRO A  94     -42.656   5.812  46.707  1.00 39.69           C  
ATOM   1477  HA  PRO A  94     -42.440   4.809  46.339  1.00 39.69           H  
ATOM   1478  C   PRO A  94     -44.122   5.846  47.172  1.00 39.69           C  
ATOM   1479  CB  PRO A  94     -41.661   6.134  47.829  1.00 39.69           C  
ATOM   1480  HB2 PRO A  94     -40.777   5.506  47.720  1.00 39.69           H  
ATOM   1481  HB3 PRO A  94     -42.097   6.004  48.819  1.00 39.69           H  
ATOM   1482  O   PRO A  94     -44.722   6.905  47.362  1.00 39.69           O  
ATOM   1483  CG  PRO A  94     -41.278   7.591  47.570  1.00 39.69           C  
ATOM   1484  HG2 PRO A  94     -42.028   8.248  48.010  1.00 39.69           H  
ATOM   1485  HG3 PRO A  94     -40.286   7.826  47.953  1.00 39.69           H  
ATOM   1486  CD  PRO A  94     -41.339   7.698  46.048  1.00 39.69           C  
ATOM   1487  HD2 PRO A  94     -40.385   7.397  45.613  1.00 39.69           H  
ATOM   1488  HD3 PRO A  94     -41.583   8.720  45.758  1.00 39.69           H  
ATOM   1489  N   SER A  95     -44.692   4.655  47.381  1.00 49.25           N  
ATOM   1490  H   SER A  95     -44.127   3.839  47.197  1.00 49.25           H  
ATOM   1491  CA  SER A  95     -46.106   4.451  47.722  1.00 49.25           C  
ATOM   1492  HA  SER A  95     -46.707   4.946  46.959  1.00 49.25           H  
ATOM   1493  C   SER A  95     -46.497   5.020  49.091  1.00 49.25           C  
ATOM   1494  CB  SER A  95     -46.431   2.954  47.679  1.00 49.25           C  
ATOM   1495  HB2 SER A  95     -46.288   2.588  46.663  1.00 49.25           H  
ATOM   1496  HB3 SER A  95     -45.752   2.420  48.344  1.00 49.25           H  
ATOM   1497  O   SER A  95     -45.839   4.771  50.102  1.00 49.25           O  
ATOM   1498  OG  SER A  95     -47.766   2.701  48.089  1.00 49.25           O  
ATOM   1499  HG  SER A  95     -47.952   1.779  47.896  1.00 49.25           H  
ATOM   1500  N   ALA A  96     -47.645   5.703  49.144  1.00 56.47           N  
ATOM   1501  H   ALA A  96     -48.133   5.863  48.275  1.00 56.47           H  
ATOM   1502  CA  ALA A  96     -48.186   6.303  50.365  1.00 56.47           C  
ATOM   1503  HA  ALA A  96     -47.430   6.968  50.783  1.00 56.47           H  
ATOM   1504  C   ALA A  96     -48.553   5.286  51.467  1.00 56.47           C  
ATOM   1505  CB  ALA A  96     -49.410   7.141  49.969  1.00 56.47           C  
ATOM   1506  HB1 ALA A  96     -49.121   7.894  49.236  1.00 56.47           H  
ATOM   1507  HB2 ALA A  96     -49.806   7.643  50.852  1.00 56.47           H  
ATOM   1508  HB3 ALA A  96     -50.184   6.500  49.547  1.00 56.47           H  
ATOM   1509  O   ALA A  96     -48.584   5.652  52.642  1.00 56.47           O  
ATOM   1510  N   LEU A  97     -48.830   4.022  51.114  1.00 61.42           N  
ATOM   1511  H   LEU A  97     -48.720   3.764  50.144  1.00 61.42           H  
ATOM   1512  CA  LEU A  97     -49.267   2.997  52.073  1.00 61.42           C  
ATOM   1513  HA  LEU A  97     -50.076   3.405  52.678  1.00 61.42           H  
ATOM   1514  C   LEU A  97     -48.165   2.608  53.070  1.00 61.42           C  
ATOM   1515  CB  LEU A  97     -49.783   1.760  51.312  1.00 61.42           C  
ATOM   1516  HB2 LEU A  97     -49.072   1.514  50.524  1.00 61.42           H  
ATOM   1517  HB3 LEU A  97     -49.817   0.912  51.996  1.00 61.42           H  
ATOM   1518  O   LEU A  97     -48.450   2.460  54.253  1.00 61.42           O  
ATOM   1519  CG  LEU A  97     -51.187   1.945  50.705  1.00 61.42           C  
ATOM   1520  HG  LEU A  97     -51.234   2.897  50.176  1.00 61.42           H  
ATOM   1521  CD1 LEU A  97     -51.476   0.829  49.702  1.00 61.42           C  
ATOM   1522 HD11 LEU A  97     -50.738   0.854  48.900  1.00 61.42           H  
ATOM   1523 HD12 LEU A  97     -52.467   0.967  49.269  1.00 61.42           H  
ATOM   1524 HD13 LEU A  97     -51.431  -0.139  50.200  1.00 61.42           H  
ATOM   1525  CD2 LEU A  97     -52.284   1.911  51.774  1.00 61.42           C  
ATOM   1526 HD21 LEU A  97     -52.154   2.735  52.477  1.00 61.42           H  
ATOM   1527 HD22 LEU A  97     -52.240   0.971  52.323  1.00 61.42           H  
ATOM   1528 HD23 LEU A  97     -53.263   2.008  51.304  1.00 61.42           H  
ATOM   1529  N   ALA A  98     -46.904   2.534  52.632  1.00 57.50           N  
ATOM   1530  H   ALA A  98     -46.710   2.743  51.664  1.00 57.50           H  
ATOM   1531  CA  ALA A  98     -45.788   2.115  53.488  1.00 57.50           C  
ATOM   1532  HA  ALA A  98     -46.021   1.138  53.912  1.00 57.50           H  
ATOM   1533  C   ALA A  98     -45.526   3.071  54.674  1.00 57.50           C  
ATOM   1534  CB  ALA A  98     -44.548   1.975  52.595  1.00 57.50           C  
ATOM   1535  HB1 ALA A  98     -44.298   2.935  52.145  1.00 57.50           H  
ATOM   1536  HB2 ALA A  98     -43.707   1.632  53.197  1.00 57.50           H  
ATOM   1537  HB3 ALA A  98     -44.737   1.243  51.810  1.00 57.50           H  
ATOM   1538  O   ALA A  98     -44.927   2.681  55.675  1.00 57.50           O  
ATOM   1539  N   GLY A  99     -45.996   4.323  54.591  1.00 57.96           N  
ATOM   1540  H   GLY A  99     -46.506   4.584  53.760  1.00 57.96           H  
ATOM   1541  CA  GLY A  99     -45.914   5.284  55.694  1.00 57.96           C  
ATOM   1542  HA2 GLY A  99     -44.899   5.290  56.091  1.00 57.96           H  
ATOM   1543  HA3 GLY A  99     -46.140   6.277  55.306  1.00 57.96           H  
ATOM   1544  C   GLY A  99     -46.878   5.002  56.855  1.00 57.96           C  
ATOM   1545  O   GLY A  99     -46.649   5.500  57.957  1.00 57.96           O  
ATOM   1546  N   LEU A 100     -47.942   4.219  56.636  1.00 63.63           N  
ATOM   1547  H   LEU A 100     -48.038   3.777  55.733  1.00 63.63           H  
ATOM   1548  CA  LEU A 100     -48.926   3.867  57.669  1.00 63.63           C  
ATOM   1549  HA  LEU A 100     -49.082   4.732  58.314  1.00 63.63           H  
ATOM   1550  C   LEU A 100     -48.420   2.751  58.594  1.00 63.63           C  
ATOM   1551  CB  LEU A 100     -50.269   3.505  56.997  1.00 63.63           C  
ATOM   1552  HB2 LEU A 100     -50.086   3.146  55.984  1.00 63.63           H  
ATOM   1553  HB3 LEU A 100     -50.737   2.681  57.535  1.00 63.63           H  
ATOM   1554  O   LEU A 100     -48.514   2.896  59.813  1.00 63.63           O  
ATOM   1555  CG  LEU A 100     -51.244   4.695  56.957  1.00 63.63           C  
ATOM   1556  HG  LEU A 100     -50.684   5.626  56.868  1.00 63.63           H  
ATOM   1557  CD1 LEU A 100     -52.191   4.607  55.760  1.00 63.63           C  
ATOM   1558 HD11 LEU A 100     -51.607   4.625  54.840  1.00 63.63           H  
ATOM   1559 HD12 LEU A 100     -52.876   5.455  55.763  1.00 63.63           H  
ATOM   1560 HD13 LEU A 100     -52.755   3.675  55.805  1.00 63.63           H  
ATOM   1561  CD2 LEU A 100     -52.088   4.739  58.234  1.00 63.63           C  
ATOM   1562 HD21 LEU A 100     -52.689   3.833  58.313  1.00 63.63           H  
ATOM   1563 HD22 LEU A 100     -52.740   5.612  58.219  1.00 63.63           H  
ATOM   1564 HD23 LEU A 100     -51.430   4.797  59.101  1.00 63.63           H  
ATOM   1565  N   ASP A 101     -47.821   1.696  58.037  1.00 61.38           N  
ATOM   1566  H   ASP A 101     -47.857   1.603  57.032  1.00 61.38           H  
ATOM   1567  CA  ASP A 101     -47.357   0.522  58.798  1.00 61.38           C  
ATOM   1568  HA  ASP A 101     -48.210   0.055  59.290  1.00 61.38           H  
ATOM   1569  C   ASP A 101     -46.323   0.900  59.878  1.00 61.38           C  
ATOM   1570  CB  ASP A 101     -46.730  -0.501  57.830  1.00 61.38           C  
ATOM   1571  HB2 ASP A 101     -45.853  -0.049  57.366  1.00 61.38           H  
ATOM   1572  HB3 ASP A 101     -46.392  -1.360  58.409  1.00 61.38           H  
ATOM   1573  O   ASP A 101     -46.375   0.430  61.018  1.00 61.38           O  
ATOM   1574  CG  ASP A 101     -47.668  -1.005  56.725  1.00 61.38           C  
ATOM   1575  OD1 ASP A 101     -48.901  -0.983  56.931  1.00 61.38           O  
ATOM   1576  OD2 ASP A 101     -47.132  -1.392  55.663  1.00 61.38           O  
ATOM   1577  N   ALA A 102     -45.406   1.814  59.541  1.00 62.20           N  
ATOM   1578  H   ALA A 102     -45.413   2.153  58.590  1.00 62.20           H  
ATOM   1579  CA  ALA A 102     -44.378   2.307  60.459  1.00 62.20           C  
ATOM   1580  HA  ALA A 102     -43.832   1.453  60.859  1.00 62.20           H  
ATOM   1581  C   ALA A 102     -44.962   3.081  61.656  1.00 62.20           C  
ATOM   1582  CB  ALA A 102     -43.406   3.180  59.656  1.00 62.20           C  
ATOM   1583  HB1 ALA A 102     -42.606   3.530  60.308  1.00 62.20           H  
ATOM   1584  HB2 ALA A 102     -42.972   2.597  58.843  1.00 62.20           H  
ATOM   1585  HB3 ALA A 102     -43.932   4.039  59.239  1.00 62.20           H  
ATOM   1586  O   ALA A 102     -44.411   3.025  62.757  1.00 62.20           O  
ATOM   1587  N   LEU A 103     -46.084   3.785  61.460  1.00 65.82           N  
ATOM   1588  H   LEU A 103     -46.532   3.727  60.557  1.00 65.82           H  
ATOM   1589  CA  LEU A 103     -46.793   4.464  62.544  1.00 65.82           C  
ATOM   1590  HA  LEU A 103     -46.070   5.048  63.114  1.00 65.82           H  
ATOM   1591  C   LEU A 103     -47.420   3.437  63.493  1.00 65.82           C  
ATOM   1592  CB  LEU A 103     -47.859   5.403  61.944  1.00 65.82           C  
ATOM   1593  HB2 LEU A 103     -48.646   4.790  61.504  1.00 65.82           H  
ATOM   1594  HB3 LEU A 103     -47.415   5.993  61.143  1.00 65.82           H  
ATOM   1595  O   LEU A 103     -47.309   3.578  64.710  1.00 65.82           O  
ATOM   1596  CG  LEU A 103     -48.498   6.353  62.974  1.00 65.82           C  
ATOM   1597  HG  LEU A 103     -48.754   5.805  63.882  1.00 65.82           H  
ATOM   1598  CD1 LEU A 103     -47.560   7.508  63.334  1.00 65.82           C  
ATOM   1599 HD11 LEU A 103     -48.048   8.171  64.048  1.00 65.82           H  
ATOM   1600 HD12 LEU A 103     -46.653   7.113  63.792  1.00 65.82           H  
ATOM   1601 HD13 LEU A 103     -47.293   8.066  62.436  1.00 65.82           H  
ATOM   1602  CD2 LEU A 103     -49.788   6.954  62.414  1.00 65.82           C  
ATOM   1603 HD21 LEU A 103     -50.492   6.152  62.191  1.00 65.82           H  
ATOM   1604 HD22 LEU A 103     -49.573   7.503  61.497  1.00 65.82           H  
ATOM   1605 HD23 LEU A 103     -50.237   7.622  63.149  1.00 65.82           H  
ATOM   1606  N   GLU A 104     -48.053   2.399  62.940  1.00 67.53           N  
ATOM   1607  H   GLU A 104     -48.066   2.327  61.933  1.00 67.53           H  
ATOM   1608  CA  GLU A 104     -48.795   1.393  63.703  1.00 67.53           C  
ATOM   1609  HA  GLU A 104     -49.494   1.926  64.347  1.00 67.53           H  
ATOM   1610  C   GLU A 104     -47.876   0.568  64.622  1.00 67.53           C  
ATOM   1611  CB  GLU A 104     -49.612   0.525  62.724  1.00 67.53           C  
ATOM   1612  HB2 GLU A 104     -49.917   1.136  61.874  1.00 67.53           H  
ATOM   1613  HB3 GLU A 104     -49.000  -0.298  62.356  1.00 67.53           H  
ATOM   1614  O   GLU A 104     -48.195   0.357  65.795  1.00 67.53           O  
ATOM   1615  CG  GLU A 104     -50.888  -0.009  63.391  1.00 67.53           C  
ATOM   1616  HG2 GLU A 104     -51.423   0.830  63.835  1.00 67.53           H  
ATOM   1617  HG3 GLU A 104     -50.607  -0.685  64.199  1.00 67.53           H  
ATOM   1618  CD  GLU A 104     -51.821  -0.744  62.414  1.00 67.53           C  
ATOM   1619  OE1 GLU A 104     -53.038  -0.438  62.445  1.00 67.53           O  
ATOM   1620  OE2 GLU A 104     -51.334  -1.647  61.702  1.00 67.53           O  
ATOM   1621  N   ALA A 105     -46.681   0.209  64.139  1.00 62.03           N  
ATOM   1622  H   ALA A 105     -46.497   0.391  63.163  1.00 62.03           H  
ATOM   1623  CA  ALA A 105     -45.667  -0.510  64.913  1.00 62.03           C  
ATOM   1624  HA  ALA A 105     -46.126  -1.408  65.326  1.00 62.03           H  
ATOM   1625  C   ALA A 105     -45.087   0.291  66.099  1.00 62.03           C  
ATOM   1626  CB  ALA A 105     -44.556  -0.937  63.946  1.00 62.03           C  
ATOM   1627  HB1 ALA A 105     -43.808  -1.521  64.481  1.00 62.03           H  
ATOM   1628  HB2 ALA A 105     -44.978  -1.544  63.145  1.00 62.03           H  
ATOM   1629  HB3 ALA A 105     -44.083  -0.056  63.513  1.00 62.03           H  
ATOM   1630  O   ALA A 105     -44.641  -0.310  67.076  1.00 62.03           O  
ATOM   1631  N   ALA A 106     -45.101   1.629  66.045  1.00 64.49           N  
ATOM   1632  H   ALA A 106     -45.475   2.066  65.214  1.00 64.49           H  
ATOM   1633  CA  ALA A 106     -44.572   2.496  67.104  1.00 64.49           C  
ATOM   1634  HA  ALA A 106     -43.712   2.005  67.560  1.00 64.49           H  
ATOM   1635  C   ALA A 106     -45.582   2.776  68.239  1.00 64.49           C  
ATOM   1636  CB  ALA A 106     -44.079   3.791  66.448  1.00 64.49           C  
ATOM   1637  HB1 ALA A 106     -44.915   4.315  65.985  1.00 64.49           H  
ATOM   1638  HB2 ALA A 106     -43.623   4.433  67.202  1.00 64.49           H  
ATOM   1639  HB3 ALA A 106     -43.338   3.558  65.683  1.00 64.49           H  
ATOM   1640  O   ALA A 106     -45.186   3.120  69.355  1.00 64.49           O  
ATOM   1641  N   LEU A 107     -46.887   2.604  67.990  1.00 68.13           N  
ATOM   1642  H   LEU A 107     -47.145   2.300  67.062  1.00 68.13           H  
ATOM   1643  CA  LEU A 107     -47.960   2.849  68.968  1.00 68.13           C  
ATOM   1644  HA  LEU A 107     -47.939   3.910  69.220  1.00 68.13           H  
ATOM   1645  C   LEU A 107     -47.836   2.095  70.316  1.00 68.13           C  
ATOM   1646  CB  LEU A 107     -49.325   2.522  68.330  1.00 68.13           C  
ATOM   1647  HB2 LEU A 107     -50.089   2.539  69.108  1.00 68.13           H  
ATOM   1648  HB3 LEU A 107     -49.289   1.507  67.934  1.00 68.13           H  
ATOM   1649  O   LEU A 107     -48.218   2.682  71.335  1.00 68.13           O  
ATOM   1650  CG  LEU A 107     -49.772   3.473  67.207  1.00 68.13           C  
ATOM   1651  HG  LEU A 107     -48.994   3.527  66.446  1.00 68.13           H  
ATOM   1652  CD1 LEU A 107     -51.044   2.943  66.548  1.00 68.13           C  
ATOM   1653 HD11 LEU A 107     -51.875   2.950  67.253  1.00 68.13           H  
ATOM   1654 HD12 LEU A 107     -50.875   1.922  66.205  1.00 68.13           H  
ATOM   1655 HD13 LEU A 107     -51.289   3.554  65.679  1.00 68.13           H  
ATOM   1656  CD2 LEU A 107     -50.049   4.887  67.725  1.00 68.13           C  
ATOM   1657 HD21 LEU A 107     -50.696   4.851  68.602  1.00 68.13           H  
ATOM   1658 HD22 LEU A 107     -50.526   5.470  66.937  1.00 68.13           H  
ATOM   1659 HD23 LEU A 107     -49.104   5.368  67.978  1.00 68.13           H  
ATOM   1660  N   PRO A 108     -47.350   0.835  70.398  1.00 65.76           N  
ATOM   1661  CA  PRO A 108     -47.342   0.082  71.654  1.00 65.76           C  
ATOM   1662  HA  PRO A 108     -48.364   0.027  72.029  1.00 65.76           H  
ATOM   1663  C   PRO A 108     -46.453   0.696  72.741  1.00 65.76           C  
ATOM   1664  CB  PRO A 108     -46.864  -1.333  71.296  1.00 65.76           C  
ATOM   1665  HB2 PRO A 108     -45.784  -1.410  71.415  1.00 65.76           H  
ATOM   1666  HB3 PRO A 108     -47.366  -2.092  71.896  1.00 65.76           H  
ATOM   1667  O   PRO A 108     -46.841   0.698  73.913  1.00 65.76           O  
ATOM   1668  CG  PRO A 108     -47.210  -1.465  69.816  1.00 65.76           C  
ATOM   1669  HG2 PRO A 108     -46.571  -2.189  69.310  1.00 65.76           H  
ATOM   1670  HG3 PRO A 108     -48.262  -1.725  69.700  1.00 65.76           H  
ATOM   1671  CD  PRO A 108     -46.970  -0.051  69.308  1.00 65.76           C  
ATOM   1672  HD2 PRO A 108     -45.907   0.085  69.106  1.00 65.76           H  
ATOM   1673  HD3 PRO A 108     -47.556   0.117  68.404  1.00 65.76           H  
ATOM   1674  N   GLU A 109     -45.289   1.233  72.366  1.00 61.99           N  
ATOM   1675  H   GLU A 109     -45.047   1.241  71.385  1.00 61.99           H  
ATOM   1676  CA  GLU A 109     -44.290   1.745  73.316  1.00 61.99           C  
ATOM   1677  HA  GLU A 109     -44.307   1.113  74.204  1.00 61.99           H  
ATOM   1678  C   GLU A 109     -44.591   3.164  73.820  1.00 61.99           C  
ATOM   1679  CB  GLU A 109     -42.868   1.645  72.737  1.00 61.99           C  
ATOM   1680  HB2 GLU A 109     -42.188   2.032  73.495  1.00 61.99           H  
ATOM   1681  HB3 GLU A 109     -42.783   2.270  71.847  1.00 61.99           H  
ATOM   1682  O   GLU A 109     -43.937   3.634  74.751  1.00 61.99           O  
ATOM   1683  CG  GLU A 109     -42.476   0.195  72.393  1.00 61.99           C  
ATOM   1684  HG2 GLU A 109     -43.113  -0.483  72.961  1.00 61.99           H  
ATOM   1685  HG3 GLU A 109     -42.675   0.016  71.337  1.00 61.99           H  
ATOM   1686  CD  GLU A 109     -41.009  -0.149  72.717  1.00 61.99           C  
ATOM   1687  OE1 GLU A 109     -40.766  -1.342  73.013  1.00 61.99           O  
ATOM   1688  OE2 GLU A 109     -40.154   0.764  72.713  1.00 61.99           O  
ATOM   1689  N   VAL A 110     -45.614   3.834  73.272  1.00 65.23           N  
ATOM   1690  H   VAL A 110     -46.110   3.397  72.508  1.00 65.23           H  
ATOM   1691  CA  VAL A 110     -45.999   5.193  73.681  1.00 65.23           C  
ATOM   1692  HA  VAL A 110     -45.163   5.848  73.436  1.00 65.23           H  
ATOM   1693  C   VAL A 110     -46.286   5.231  75.192  1.00 65.23           C  
ATOM   1694  CB  VAL A 110     -47.206   5.716  72.885  1.00 65.23           C  
ATOM   1695  HB  VAL A 110     -48.051   5.042  73.025  1.00 65.23           H  
ATOM   1696  O   VAL A 110     -47.199   4.521  75.652  1.00 65.23           O  
ATOM   1697  CG1 VAL A 110     -47.613   7.123  73.358  1.00 65.23           C  
ATOM   1698 HG11 VAL A 110     -47.895   7.118  74.411  1.00 65.23           H  
ATOM   1699 HG12 VAL A 110     -48.475   7.473  72.790  1.00 65.23           H  
ATOM   1700 HG13 VAL A 110     -46.787   7.821  73.219  1.00 65.23           H  
ATOM   1701  CG2 VAL A 110     -46.865   5.791  71.391  1.00 65.23           C  
ATOM   1702 HG21 VAL A 110     -46.089   6.536  71.215  1.00 65.23           H  
ATOM   1703 HG22 VAL A 110     -47.757   6.048  70.818  1.00 65.23           H  
ATOM   1704 HG23 VAL A 110     -46.509   4.828  71.027  1.00 65.23           H  
ATOM   1705  N   PRO A 111     -45.560   6.060  75.974  1.00 71.03           N  
ATOM   1706  CA  PRO A 111     -45.701   6.131  77.424  1.00 71.03           C  
ATOM   1707  HA  PRO A 111     -45.393   5.169  77.835  1.00 71.03           H  
ATOM   1708  C   PRO A 111     -47.129   6.448  77.869  1.00 71.03           C  
ATOM   1709  CB  PRO A 111     -44.720   7.211  77.894  1.00 71.03           C  
ATOM   1710  HB2 PRO A 111     -45.202   8.189  77.886  1.00 71.03           H  
ATOM   1711  HB3 PRO A 111     -44.318   6.993  78.883  1.00 71.03           H  
ATOM   1712  O   PRO A 111     -47.821   7.279  77.280  1.00 71.03           O  
ATOM   1713  CG  PRO A 111     -43.635   7.184  76.824  1.00 71.03           C  
ATOM   1714  HG2 PRO A 111     -42.939   6.369  77.022  1.00 71.03           H  
ATOM   1715  HG3 PRO A 111     -43.108   8.136  76.753  1.00 71.03           H  
ATOM   1716  CD  PRO A 111     -44.428   6.885  75.557  1.00 71.03           C  
ATOM   1717  HD2 PRO A 111     -44.794   7.814  75.121  1.00 71.03           H  
ATOM   1718  HD3 PRO A 111     -43.778   6.365  74.853  1.00 71.03           H  
ATOM   1719  N   ALA A 112     -47.571   5.819  78.961  1.00 69.11           N  
ATOM   1720  H   ALA A 112     -46.956   5.151  79.404  1.00 69.11           H  
ATOM   1721  CA  ALA A 112     -48.952   5.924  79.441  1.00 69.11           C  
ATOM   1722  HA  ALA A 112     -49.609   5.516  78.673  1.00 69.11           H  
ATOM   1723  C   ALA A 112     -49.420   7.369  79.707  1.00 69.11           C  
ATOM   1724  CB  ALA A 112     -49.084   5.061  80.702  1.00 69.11           C  
ATOM   1725  HB1 ALA A 112     -48.433   5.445  81.488  1.00 69.11           H  
ATOM   1726  HB2 ALA A 112     -48.814   4.029  80.477  1.00 69.11           H  
ATOM   1727  HB3 ALA A 112     -50.116   5.088  81.051  1.00 69.11           H  
ATOM   1728  O   ALA A 112     -50.602   7.657  79.545  1.00 69.11           O  
ATOM   1729  N   THR A 113     -48.504   8.269  80.075  1.00 65.31           N  
ATOM   1730  H   THR A 113     -47.537   7.981  80.132  1.00 65.31           H  
ATOM   1731  CA  THR A 113     -48.760   9.701  80.309  1.00 65.31           C  
ATOM   1732  HA  THR A 113     -49.629   9.812  80.957  1.00 65.31           H  
ATOM   1733  C   THR A 113     -49.060  10.499  79.041  1.00 65.31           C  
ATOM   1734  CB  THR A 113     -47.541  10.341  80.994  1.00 65.31           C  
ATOM   1735  HB  THR A 113     -47.607  11.428  80.937  1.00 65.31           H  
ATOM   1736  O   THR A 113     -49.723  11.524  79.128  1.00 65.31           O  
ATOM   1737  CG2 THR A 113     -47.459   9.933  82.465  1.00 65.31           C  
ATOM   1738 HG21 THR A 113     -46.593  10.413  82.922  1.00 65.31           H  
ATOM   1739 HG22 THR A 113     -47.359   8.852  82.552  1.00 65.31           H  
ATOM   1740 HG23 THR A 113     -48.360  10.260  82.985  1.00 65.31           H  
ATOM   1741  OG1 THR A 113     -46.341   9.901  80.388  1.00 65.31           O  
ATOM   1742  HG1 THR A 113     -46.119  10.509  79.679  1.00 65.31           H  
ATOM   1743  N   GLU A 114     -48.586  10.049  77.878  1.00 68.49           N  
ATOM   1744  H   GLU A 114     -48.056   9.190  77.870  1.00 68.49           H  
ATOM   1745  CA  GLU A 114     -48.743  10.748  76.591  1.00 68.49           C  
ATOM   1746  HA  GLU A 114     -49.019  11.789  76.759  1.00 68.49           H  
ATOM   1747  C   GLU A 114     -49.848  10.130  75.725  1.00 68.49           C  
ATOM   1748  CB  GLU A 114     -47.404  10.732  75.843  1.00 68.49           C  
ATOM   1749  HB2 GLU A 114     -47.554  11.144  74.845  1.00 68.49           H  
ATOM   1750  HB3 GLU A 114     -47.062   9.701  75.748  1.00 68.49           H  
ATOM   1751  O   GLU A 114     -50.394  10.794  74.842  1.00 68.49           O  
ATOM   1752  CG  GLU A 114     -46.338  11.569  76.570  1.00 68.49           C  
ATOM   1753  HG2 GLU A 114     -46.239  11.210  77.594  1.00 68.49           H  
ATOM   1754  HG3 GLU A 114     -46.676  12.605  76.610  1.00 68.49           H  
ATOM   1755  CD  GLU A 114     -44.958  11.510  75.902  1.00 68.49           C  
ATOM   1756  OE1 GLU A 114     -44.007  11.996  76.554  1.00 68.49           O  
ATOM   1757  OE2 GLU A 114     -44.851  10.947  74.789  1.00 68.49           O  
ATOM   1758  N   ARG A 115     -50.233   8.874  76.002  1.00 66.89           N  
ATOM   1759  H   ARG A 115     -49.709   8.383  76.712  1.00 66.89           H  
ATOM   1760  CA  ARG A 115     -51.290   8.158  75.266  1.00 66.89           C  
ATOM   1761  HA  ARG A 115     -50.961   8.013  74.237  1.00 66.89           H  
ATOM   1762  C   ARG A 115     -52.599   8.933  75.173  1.00 66.89           C  
ATOM   1763  CB  ARG A 115     -51.575   6.792  75.906  1.00 66.89           C  
ATOM   1764  HB2 ARG A 115     -51.637   6.896  76.989  1.00 66.89           H  
ATOM   1765  HB3 ARG A 115     -52.536   6.429  75.542  1.00 66.89           H  
ATOM   1766  O   ARG A 115     -53.254   8.850  74.145  1.00 66.89           O  
ATOM   1767  CG  ARG A 115     -50.513   5.754  75.536  1.00 66.89           C  
ATOM   1768  HG2 ARG A 115     -50.432   5.680  74.452  1.00 66.89           H  
ATOM   1769  HG3 ARG A 115     -49.548   6.058  75.942  1.00 66.89           H  
ATOM   1770  CD  ARG A 115     -50.899   4.388  76.105  1.00 66.89           C  
ATOM   1771  HD2 ARG A 115     -51.832   4.073  75.639  1.00 66.89           H  
ATOM   1772  HD3 ARG A 115     -51.048   4.481  77.181  1.00 66.89           H  
ATOM   1773  NE  ARG A 115     -49.848   3.394  75.839  1.00 66.89           N  
ATOM   1774  HE  ARG A 115     -48.953   3.744  75.528  1.00 66.89           H  
ATOM   1775  NH1 ARG A 115     -50.999   1.531  76.510  1.00 66.89           N  
ATOM   1776 HH11 ARG A 115     -51.052   0.524  76.575  1.00 66.89           H  
ATOM   1777 HH12 ARG A 115     -51.779   2.127  76.749  1.00 66.89           H  
ATOM   1778  NH2 ARG A 115     -48.959   1.310  75.640  1.00 66.89           N  
ATOM   1779 HH21 ARG A 115     -49.015   0.303  75.689  1.00 66.89           H  
ATOM   1780 HH22 ARG A 115     -48.154   1.679  75.155  1.00 66.89           H  
ATOM   1781  CZ  ARG A 115     -49.937   2.089  75.994  1.00 66.89           C  
ATOM   1782  N   GLU A 116     -52.990   9.669  76.209  1.00 71.96           N  
ATOM   1783  H   GLU A 116     -52.390   9.717  77.020  1.00 71.96           H  
ATOM   1784  CA  GLU A 116     -54.262  10.400  76.224  1.00 71.96           C  
ATOM   1785  HA  GLU A 116     -55.053   9.717  75.913  1.00 71.96           H  
ATOM   1786  C   GLU A 116     -54.262  11.569  75.217  1.00 71.96           C  
ATOM   1787  CB  GLU A 116     -54.548  10.826  77.675  1.00 71.96           C  
ATOM   1788  HB2 GLU A 116     -53.934  11.689  77.932  1.00 71.96           H  
ATOM   1789  HB3 GLU A 116     -54.265  10.001  78.329  1.00 71.96           H  
ATOM   1790  O   GLU A 116     -55.224  11.748  74.469  1.00 71.96           O  
ATOM   1791  CG  GLU A 116     -56.029  11.135  77.942  1.00 71.96           C  
ATOM   1792  HG2 GLU A 116     -56.635  10.359  77.475  1.00 71.96           H  
ATOM   1793  HG3 GLU A 116     -56.286  12.087  77.478  1.00 71.96           H  
ATOM   1794  CD  GLU A 116     -56.346  11.184  79.450  1.00 71.96           C  
ATOM   1795  OE1 GLU A 116     -57.436  10.696  79.828  1.00 71.96           O  
ATOM   1796  OE2 GLU A 116     -55.510  11.711  80.217  1.00 71.96           O  
ATOM   1797  N   GLU A 117     -53.146  12.298  75.099  1.00 69.56           N  
ATOM   1798  H   GLU A 117     -52.350  12.067  75.677  1.00 69.56           H  
ATOM   1799  CA  GLU A 117     -52.978  13.350  74.089  1.00 69.56           C  
ATOM   1800  HA  GLU A 117     -53.895  13.940  74.060  1.00 69.56           H  
ATOM   1801  C   GLU A 117     -52.771  12.765  72.682  1.00 69.56           C  
ATOM   1802  CB  GLU A 117     -51.831  14.292  74.497  1.00 69.56           C  
ATOM   1803  HB2 GLU A 117     -50.882  13.758  74.448  1.00 69.56           H  
ATOM   1804  HB3 GLU A 117     -52.000  14.626  75.520  1.00 69.56           H  
ATOM   1805  O   GLU A 117     -53.345  13.272  71.712  1.00 69.56           O  
ATOM   1806  CG  GLU A 117     -51.789  15.522  73.573  1.00 69.56           C  
ATOM   1807  HG2 GLU A 117     -51.550  15.196  72.561  1.00 69.56           H  
ATOM   1808  HG3 GLU A 117     -52.783  15.967  73.549  1.00 69.56           H  
ATOM   1809  CD  GLU A 117     -50.777  16.604  73.979  1.00 69.56           C  
ATOM   1810  OE1 GLU A 117     -50.856  17.687  73.350  1.00 69.56           O  
ATOM   1811  OE2 GLU A 117     -49.935  16.353  74.867  1.00 69.56           O  
ATOM   1812  N   LEU A 118     -52.022  11.660  72.559  1.00 67.50           N  
ATOM   1813  H   LEU A 118     -51.544  11.311  73.378  1.00 67.50           H  
ATOM   1814  CA  LEU A 118     -51.868  10.948  71.290  1.00 67.50           C  
ATOM   1815  HA  LEU A 118     -51.491  11.663  70.559  1.00 67.50           H  
ATOM   1816  C   LEU A 118     -53.215  10.431  70.774  1.00 67.50           C  
ATOM   1817  CB  LEU A 118     -50.847   9.805  71.428  1.00 67.50           C  
ATOM   1818  HB2 LEU A 118     -51.198   9.115  72.196  1.00 67.50           H  
ATOM   1819  HB3 LEU A 118     -49.891  10.215  71.753  1.00 67.50           H  
ATOM   1820  O   LEU A 118     -53.512  10.629  69.599  1.00 67.50           O  
ATOM   1821  CG  LEU A 118     -50.647   9.020  70.113  1.00 67.50           C  
ATOM   1822  HG  LEU A 118     -51.603   8.614  69.783  1.00 67.50           H  
ATOM   1823  CD1 LEU A 118     -50.058   9.879  68.991  1.00 67.50           C  
ATOM   1824 HD11 LEU A 118     -49.867   9.257  68.116  1.00 67.50           H  
ATOM   1825 HD12 LEU A 118     -50.765  10.657  68.704  1.00 67.50           H  
ATOM   1826 HD13 LEU A 118     -49.123  10.331  69.319  1.00 67.50           H  
ATOM   1827  CD2 LEU A 118     -49.711   7.843  70.336  1.00 67.50           C  
ATOM   1828 HD21 LEU A 118     -49.612   7.272  69.413  1.00 67.50           H  
ATOM   1829 HD22 LEU A 118     -48.728   8.209  70.630  1.00 67.50           H  
ATOM   1830 HD23 LEU A 118     -50.115   7.188  71.108  1.00 67.50           H  
ATOM   1831  N   VAL A 119     -54.052   9.838  71.632  1.00 71.27           N  
ATOM   1832  H   VAL A 119     -53.742   9.697  72.583  1.00 71.27           H  
ATOM   1833  CA  VAL A 119     -55.409   9.404  71.273  1.00 71.27           C  
ATOM   1834  HA  VAL A 119     -55.338   8.743  70.409  1.00 71.27           H  
ATOM   1835  C   VAL A 119     -56.239  10.602  70.823  1.00 71.27           C  
ATOM   1836  CB  VAL A 119     -56.084   8.605  72.406  1.00 71.27           C  
ATOM   1837  HB  VAL A 119     -55.942   9.127  73.353  1.00 71.27           H  
ATOM   1838  O   VAL A 119     -56.760  10.551  69.719  1.00 71.27           O  
ATOM   1839  CG1 VAL A 119     -57.589   8.399  72.185  1.00 71.27           C  
ATOM   1840 HG11 VAL A 119     -57.998   7.760  72.968  1.00 71.27           H  
ATOM   1841 HG12 VAL A 119     -58.117   9.352  72.231  1.00 71.27           H  
ATOM   1842 HG13 VAL A 119     -57.773   7.939  71.214  1.00 71.27           H  
ATOM   1843  CG2 VAL A 119     -55.463   7.202  72.499  1.00 71.27           C  
ATOM   1844 HG21 VAL A 119     -54.378   7.267  72.580  1.00 71.27           H  
ATOM   1845 HG22 VAL A 119     -55.708   6.625  71.608  1.00 71.27           H  
ATOM   1846 HG23 VAL A 119     -55.850   6.689  73.380  1.00 71.27           H  
ATOM   1847  N   GLN A 120     -56.267  11.727  71.547  1.00 72.31           N  
ATOM   1848  H   GLN A 120     -55.817  11.738  72.451  1.00 72.31           H  
ATOM   1849  CA  GLN A 120     -56.976  12.936  71.082  1.00 72.31           C  
ATOM   1850  HA  GLN A 120     -58.034  12.702  70.962  1.00 72.31           H  
ATOM   1851  C   GLN A 120     -56.460  13.489  69.740  1.00 72.31           C  
ATOM   1852  CB  GLN A 120     -56.818  14.063  72.108  1.00 72.31           C  
ATOM   1853  HB2 GLN A 120     -57.142  14.995  71.645  1.00 72.31           H  
ATOM   1854  HB3 GLN A 120     -55.765  14.167  72.372  1.00 72.31           H  
ATOM   1855  O   GLN A 120     -57.173  14.204  69.026  1.00 72.31           O  
ATOM   1856  CG  GLN A 120     -57.642  13.874  73.382  1.00 72.31           C  
ATOM   1857  HG2 GLN A 120     -58.701  13.817  73.127  1.00 72.31           H  
ATOM   1858  HG3 GLN A 120     -57.363  12.942  73.873  1.00 72.31           H  
ATOM   1859  CD  GLN A 120     -57.433  15.035  74.350  1.00 72.31           C  
ATOM   1860  NE2 GLN A 120     -57.820  14.885  75.595  1.00 72.31           N  
ATOM   1861 HE21 GLN A 120     -57.567  15.628  76.231  1.00 72.31           H  
ATOM   1862 HE22 GLN A 120     -58.120  13.977  75.920  1.00 72.31           H  
ATOM   1863  OE1 GLN A 120     -56.942  16.103  74.008  1.00 72.31           O  
ATOM   1864  N   ARG A 121     -55.187  13.259  69.404  1.00 70.60           N  
ATOM   1865  H   ARG A 121     -54.621  12.737  70.057  1.00 70.60           H  
ATOM   1866  CA  ARG A 121     -54.568  13.746  68.164  1.00 70.60           C  
ATOM   1867  HA  ARG A 121     -55.045  14.685  67.881  1.00 70.60           H  
ATOM   1868  C   ARG A 121     -54.823  12.790  66.996  1.00 70.60           C  
ATOM   1869  CB  ARG A 121     -53.087  14.031  68.442  1.00 70.60           C  
ATOM   1870  HB2 ARG A 121     -53.002  14.472  69.435  1.00 70.60           H  
ATOM   1871  HB3 ARG A 121     -52.519  13.100  68.435  1.00 70.60           H  
ATOM   1872  O   ARG A 121     -55.232  13.255  65.933  1.00 70.60           O  
ATOM   1873  CG  ARG A 121     -52.487  15.026  67.444  1.00 70.60           C  
ATOM   1874  HG2 ARG A 121     -52.417  14.563  66.460  1.00 70.60           H  
ATOM   1875  HG3 ARG A 121     -53.120  15.911  67.384  1.00 70.60           H  
ATOM   1876  CD  ARG A 121     -51.094  15.439  67.931  1.00 70.60           C  
ATOM   1877  HD2 ARG A 121     -51.182  15.864  68.930  1.00 70.60           H  
ATOM   1878  HD3 ARG A 121     -50.467  14.549  67.988  1.00 70.60           H  
ATOM   1879  NE  ARG A 121     -50.466  16.424  67.031  1.00 70.60           N  
ATOM   1880  HE  ARG A 121     -50.944  16.626  66.165  1.00 70.60           H  
ATOM   1881  NH1 ARG A 121     -48.553  16.733  68.268  1.00 70.60           N  
ATOM   1882 HH11 ARG A 121     -47.644  17.153  68.400  1.00 70.60           H  
ATOM   1883 HH12 ARG A 121     -48.912  16.116  68.983  1.00 70.60           H  
ATOM   1884  NH2 ARG A 121     -48.794  17.801  66.325  1.00 70.60           N  
ATOM   1885 HH21 ARG A 121     -49.291  17.977  65.464  1.00 70.60           H  
ATOM   1886 HH22 ARG A 121     -47.870  18.186  66.461  1.00 70.60           H  
ATOM   1887  CZ  ARG A 121     -49.280  16.981  67.214  1.00 70.60           C  
ATOM   1888  N   LEU A 122     -54.704  11.483  67.226  1.00 68.60           N  
ATOM   1889  H   LEU A 122     -54.375  11.196  68.137  1.00 68.60           H  
ATOM   1890  CA  LEU A 122     -55.139  10.429  66.309  1.00 68.60           C  
ATOM   1891  HA  LEU A 122     -54.644  10.566  65.347  1.00 68.60           H  
ATOM   1892  C   LEU A 122     -56.642  10.522  66.052  1.00 68.60           C  
ATOM   1893  CB  LEU A 122     -54.781   9.044  66.878  1.00 68.60           C  
ATOM   1894  HB2 LEU A 122     -55.096   9.006  67.921  1.00 68.60           H  
ATOM   1895  HB3 LEU A 122     -55.346   8.285  66.339  1.00 68.60           H  
ATOM   1896  O   LEU A 122     -57.041  10.545  64.900  1.00 68.60           O  
ATOM   1897  CG  LEU A 122     -53.288   8.682  66.785  1.00 68.60           C  
ATOM   1898  HG  LEU A 122     -52.688   9.483  67.216  1.00 68.60           H  
ATOM   1899  CD1 LEU A 122     -53.031   7.401  67.576  1.00 68.60           C  
ATOM   1900 HD11 LEU A 122     -53.371   7.523  68.604  1.00 68.60           H  
ATOM   1901 HD12 LEU A 122     -53.555   6.561  67.119  1.00 68.60           H  
ATOM   1902 HD13 LEU A 122     -51.961   7.193  67.587  1.00 68.60           H  
ATOM   1903  CD2 LEU A 122     -52.841   8.443  65.340  1.00 68.60           C  
ATOM   1904 HD21 LEU A 122     -53.457   7.673  64.875  1.00 68.60           H  
ATOM   1905 HD22 LEU A 122     -51.802   8.113  65.330  1.00 68.60           H  
ATOM   1906 HD23 LEU A 122     -52.908   9.363  64.760  1.00 68.60           H  
ATOM   1907  N   GLU A 123     -57.476  10.680  67.080  1.00 71.23           N  
ATOM   1908  H   GLU A 123     -57.105  10.613  68.016  1.00 71.23           H  
ATOM   1909  CA  GLU A 123     -58.920  10.889  66.940  1.00 71.23           C  
ATOM   1910  HA  GLU A 123     -59.351  10.041  66.409  1.00 71.23           H  
ATOM   1911  C   GLU A 123     -59.243  12.137  66.122  1.00 71.23           C  
ATOM   1912  CB  GLU A 123     -59.608  11.007  68.306  1.00 71.23           C  
ATOM   1913  HB2 GLU A 123     -59.037  11.686  68.940  1.00 71.23           H  
ATOM   1914  HB3 GLU A 123     -60.597  11.440  68.156  1.00 71.23           H  
ATOM   1915  O   GLU A 123     -60.171  12.087  65.327  1.00 71.23           O  
ATOM   1916  CG  GLU A 123     -59.800   9.650  68.995  1.00 71.23           C  
ATOM   1917  HG2 GLU A 123     -58.833   9.182  69.184  1.00 71.23           H  
ATOM   1918  HG3 GLU A 123     -60.349   9.000  68.314  1.00 71.23           H  
ATOM   1919  CD  GLU A 123     -60.581   9.782  70.311  1.00 71.23           C  
ATOM   1920  OE1 GLU A 123     -61.332   8.828  70.618  1.00 71.23           O  
ATOM   1921  OE2 GLU A 123     -60.463  10.841  70.971  1.00 71.23           O  
ATOM   1922  N   ARG A 124     -58.473  13.231  66.228  1.00 69.20           N  
ATOM   1923  H   ARG A 124     -57.737  13.225  66.919  1.00 69.20           H  
ATOM   1924  CA  ARG A 124     -58.638  14.398  65.339  1.00 69.20           C  
ATOM   1925  HA  ARG A 124     -59.696  14.660  65.312  1.00 69.20           H  
ATOM   1926  C   ARG A 124     -58.281  14.087  63.886  1.00 69.20           C  
ATOM   1927  CB  ARG A 124     -57.844  15.603  65.864  1.00 69.20           C  
ATOM   1928  HB2 ARG A 124     -56.904  15.268  66.303  1.00 69.20           H  
ATOM   1929  HB3 ARG A 124     -57.613  16.270  65.033  1.00 69.20           H  
ATOM   1930  O   ARG A 124     -59.024  14.489  62.995  1.00 69.20           O  
ATOM   1931  CG  ARG A 124     -58.667  16.393  66.891  1.00 69.20           C  
ATOM   1932  HG2 ARG A 124     -58.994  15.734  67.696  1.00 69.20           H  
ATOM   1933  HG3 ARG A 124     -59.552  16.790  66.395  1.00 69.20           H  
ATOM   1934  CD  ARG A 124     -57.871  17.565  67.478  1.00 69.20           C  
ATOM   1935  HD2 ARG A 124     -57.400  18.121  66.668  1.00 69.20           H  
ATOM   1936  HD3 ARG A 124     -58.572  18.221  67.995  1.00 69.20           H  
ATOM   1937  NE  ARG A 124     -56.857  17.097  68.440  1.00 69.20           N  
ATOM   1938  HE  ARG A 124     -56.873  16.109  68.650  1.00 69.20           H  
ATOM   1939  NH1 ARG A 124     -56.011  19.149  69.038  1.00 69.20           N  
ATOM   1940 HH11 ARG A 124     -55.398  19.691  69.630  1.00 69.20           H  
ATOM   1941 HH12 ARG A 124     -56.646  19.591  68.389  1.00 69.20           H  
ATOM   1942  NH2 ARG A 124     -55.235  17.304  70.025  1.00 69.20           N  
ATOM   1943 HH21 ARG A 124     -55.291  16.312  70.209  1.00 69.20           H  
ATOM   1944 HH22 ARG A 124     -54.661  17.861  70.642  1.00 69.20           H  
ATOM   1945  CZ  ARG A 124     -56.040  17.849  69.158  1.00 69.20           C  
ATOM   1946  N   MET A 125     -57.197  13.353  63.631  1.00 66.78           N  
ATOM   1947  H   MET A 125     -56.633  13.046  64.410  1.00 66.78           H  
ATOM   1948  CA  MET A 125     -56.828  12.919  62.273  1.00 66.78           C  
ATOM   1949  HA  MET A 125     -56.803  13.786  61.613  1.00 66.78           H  
ATOM   1950  C   MET A 125     -57.866  11.944  61.693  1.00 66.78           C  
ATOM   1951  CB  MET A 125     -55.430  12.278  62.291  1.00 66.78           C  
ATOM   1952  HB2 MET A 125     -55.234  11.837  61.314  1.00 66.78           H  
ATOM   1953  HB3 MET A 125     -55.395  11.486  63.039  1.00 66.78           H  
ATOM   1954  O   MET A 125     -58.317  12.094  60.561  1.00 66.78           O  
ATOM   1955  CG  MET A 125     -54.335  13.309  62.594  1.00 66.78           C  
ATOM   1956  HG2 MET A 125     -54.301  14.033  61.780  1.00 66.78           H  
ATOM   1957  HG3 MET A 125     -54.597  13.845  63.506  1.00 66.78           H  
ATOM   1958  SD  MET A 125     -52.672  12.625  62.830  1.00 66.78           S  
ATOM   1959  CE  MET A 125     -52.333  11.953  61.176  1.00 66.78           C  
ATOM   1960  HE1 MET A 125     -51.317  11.560  61.148  1.00 66.78           H  
ATOM   1961  HE2 MET A 125     -52.434  12.739  60.428  1.00 66.78           H  
ATOM   1962  HE3 MET A 125     -53.027  11.143  60.953  1.00 66.78           H  
ATOM   1963  N   LEU A 126     -58.316  10.988  62.501  1.00 65.66           N  
ATOM   1964  H   LEU A 126     -57.893  10.920  63.415  1.00 65.66           H  
ATOM   1965  CA  LEU A 126     -59.293   9.964  62.143  1.00 65.66           C  
ATOM   1966  HA  LEU A 126     -59.017   9.582  61.161  1.00 65.66           H  
ATOM   1967  C   LEU A 126     -60.707  10.560  62.024  1.00 65.66           C  
ATOM   1968  CB  LEU A 126     -59.148   8.817  63.170  1.00 65.66           C  
ATOM   1969  HB2 LEU A 126     -59.789   8.994  64.033  1.00 65.66           H  
ATOM   1970  HB3 LEU A 126     -58.119   8.834  63.530  1.00 65.66           H  
ATOM   1971  O   LEU A 126     -61.482  10.111  61.189  1.00 65.66           O  
ATOM   1972  CG  LEU A 126     -59.353   7.397  62.612  1.00 65.66           C  
ATOM   1973  HG  LEU A 126     -59.042   7.361  61.567  1.00 65.66           H  
ATOM   1974  CD1 LEU A 126     -58.503   6.398  63.399  1.00 65.66           C  
ATOM   1975 HD11 LEU A 126     -58.657   5.390  63.013  1.00 65.66           H  
ATOM   1976 HD12 LEU A 126     -58.761   6.426  64.458  1.00 65.66           H  
ATOM   1977 HD13 LEU A 126     -57.447   6.640  63.284  1.00 65.66           H  
ATOM   1978  CD2 LEU A 126     -60.809   6.947  62.718  1.00 65.66           C  
ATOM   1979 HD21 LEU A 126     -60.910   5.955  62.279  1.00 65.66           H  
ATOM   1980 HD22 LEU A 126     -61.110   6.928  63.766  1.00 65.66           H  
ATOM   1981 HD23 LEU A 126     -61.428   7.653  62.164  1.00 65.66           H  
ATOM   1982  N   ALA A 127     -61.037  11.619  62.771  1.00 65.01           N  
ATOM   1983  H   ALA A 127     -60.405  11.896  63.508  1.00 65.01           H  
ATOM   1984  CA  ALA A 127     -62.258  12.411  62.606  1.00 65.01           C  
ATOM   1985  HA  ALA A 127     -63.095  11.729  62.460  1.00 65.01           H  
ATOM   1986  C   ALA A 127     -62.214  13.335  61.379  1.00 65.01           C  
ATOM   1987  CB  ALA A 127     -62.535  13.221  63.878  1.00 65.01           C  
ATOM   1988  HB1 ALA A 127     -61.713  13.911  64.067  1.00 65.01           H  
ATOM   1989  HB2 ALA A 127     -63.455  13.792  63.753  1.00 65.01           H  
ATOM   1990  HB3 ALA A 127     -62.652  12.549  64.729  1.00 65.01           H  
ATOM   1991  O   ALA A 127     -63.269  13.617  60.822  1.00 65.01           O  
ATOM   1992  N   ALA A 128     -61.032  13.769  60.927  1.00 59.20           N  
ATOM   1993  H   ALA A 128     -60.203  13.598  61.478  1.00 59.20           H  
ATOM   1994  CA  ALA A 128     -60.876  14.450  59.641  1.00 59.20           C  
ATOM   1995  HA  ALA A 128     -61.674  15.185  59.537  1.00 59.20           H  
ATOM   1996  C   ALA A 128     -61.006  13.474  58.452  1.00 59.20           C  
ATOM   1997  CB  ALA A 128     -59.540  15.205  59.641  1.00 59.20           C  
ATOM   1998  HB1 ALA A 128     -59.504  15.894  60.485  1.00 59.20           H  
ATOM   1999  HB2 ALA A 128     -59.446  15.771  58.715  1.00 59.20           H  
ATOM   2000  HB3 ALA A 128     -58.708  14.505  59.711  1.00 59.20           H  
ATOM   2001  O   ALA A 128     -61.573  13.836  57.426  1.00 59.20           O  
ATOM   2002  N   LEU A 129     -60.551  12.223  58.608  1.00 56.22           N  
ATOM   2003  H   LEU A 129     -59.998  12.033  59.432  1.00 56.22           H  
ATOM   2004  CA  LEU A 129     -60.684  11.153  57.605  1.00 56.22           C  
ATOM   2005  HA  LEU A 129     -60.495  11.572  56.617  1.00 56.22           H  
ATOM   2006  C   LEU A 129     -62.098  10.534  57.545  1.00 56.22           C  
ATOM   2007  CB  LEU A 129     -59.619  10.077  57.903  1.00 56.22           C  
ATOM   2008  HB2 LEU A 129     -59.898   9.147  57.407  1.00 56.22           H  
ATOM   2009  HB3 LEU A 129     -59.613   9.881  58.976  1.00 56.22           H  
ATOM   2010  O   LEU A 129     -62.623  10.286  56.461  1.00 56.22           O  
ATOM   2011  CG  LEU A 129     -58.201  10.468  57.442  1.00 56.22           C  
ATOM   2012  HG  LEU A 129     -58.015  11.517  57.668  1.00 56.22           H  
ATOM   2013  CD1 LEU A 129     -57.149   9.629  58.167  1.00 56.22           C  
ATOM   2014 HD11 LEU A 129     -56.153   9.912  57.825  1.00 56.22           H  
ATOM   2015 HD12 LEU A 129     -57.307   8.569  57.965  1.00 56.22           H  
ATOM   2016 HD13 LEU A 129     -57.211   9.807  59.241  1.00 56.22           H  
ATOM   2017  CD2 LEU A 129     -58.035  10.239  55.937  1.00 56.22           C  
ATOM   2018 HD21 LEU A 129     -58.187   9.187  55.694  1.00 56.22           H  
ATOM   2019 HD22 LEU A 129     -58.751  10.843  55.382  1.00 56.22           H  
ATOM   2020 HD23 LEU A 129     -57.030  10.530  55.632  1.00 56.22           H  
ATOM   2021  N   ARG A 130     -62.747  10.303  58.695  1.00 56.70           N  
ATOM   2022  H   ARG A 130     -62.242  10.505  59.546  1.00 56.70           H  
ATOM   2023  CA  ARG A 130     -64.075   9.660  58.818  1.00 56.70           C  
ATOM   2024  HA  ARG A 130     -63.964   8.623  58.500  1.00 56.70           H  
ATOM   2025  C   ARG A 130     -65.199  10.208  57.931  1.00 56.70           C  
ATOM   2026  CB  ARG A 130     -64.555   9.687  60.279  1.00 56.70           C  
ATOM   2027  HB2 ARG A 130     -65.639   9.798  60.310  1.00 56.70           H  
ATOM   2028  HB3 ARG A 130     -64.122  10.545  60.793  1.00 56.70           H  
ATOM   2029  O   ARG A 130     -65.930   9.366  57.404  1.00 56.70           O  
ATOM   2030  CG  ARG A 130     -64.206   8.387  61.007  1.00 56.70           C  
ATOM   2031  HG2 ARG A 130     -63.139   8.187  60.900  1.00 56.70           H  
ATOM   2032  HG3 ARG A 130     -64.760   7.561  60.559  1.00 56.70           H  
ATOM   2033  CD  ARG A 130     -64.579   8.507  62.487  1.00 56.70           C  
ATOM   2034  HD2 ARG A 130     -64.082   9.387  62.896  1.00 56.70           H  
ATOM   2035  HD3 ARG A 130     -65.658   8.640  62.567  1.00 56.70           H  
ATOM   2036  NE  ARG A 130     -64.162   7.319  63.254  1.00 56.70           N  
ATOM   2037  HE  ARG A 130     -63.651   6.611  62.746  1.00 56.70           H  
ATOM   2038  NH1 ARG A 130     -64.915   8.013  65.310  1.00 56.70           N  
ATOM   2039 HH11 ARG A 130     -65.302   8.839  64.877  1.00 56.70           H  
ATOM   2040 HH12 ARG A 130     -64.931   7.905  66.314  1.00 56.70           H  
ATOM   2041  NH2 ARG A 130     -63.770   6.109  65.143  1.00 56.70           N  
ATOM   2042 HH21 ARG A 130     -63.814   6.016  66.148  1.00 56.70           H  
ATOM   2043 HH22 ARG A 130     -63.244   5.434  64.606  1.00 56.70           H  
ATOM   2044  CZ  ARG A 130     -64.289   7.151  64.559  1.00 56.70           C  
ATOM   2045  N   PRO A 131     -65.408  11.532  57.760  1.00 48.20           N  
ATOM   2046  CA  PRO A 131     -66.524  12.034  56.958  1.00 48.20           C  
ATOM   2047  HA  PRO A 131     -67.460  11.666  57.377  1.00 48.20           H  
ATOM   2048  C   PRO A 131     -66.469  11.573  55.497  1.00 48.20           C  
ATOM   2049  CB  PRO A 131     -66.497  13.563  57.091  1.00 48.20           C  
ATOM   2050  HB2 PRO A 131     -67.192  13.868  57.872  1.00 48.20           H  
ATOM   2051  HB3 PRO A 131     -66.742  14.064  56.154  1.00 48.20           H  
ATOM   2052  O   PRO A 131     -67.520  11.470  54.875  1.00 48.20           O  
ATOM   2053  CG  PRO A 131     -65.071  13.872  57.535  1.00 48.20           C  
ATOM   2054  HG2 PRO A 131     -65.010  14.797  58.109  1.00 48.20           H  
ATOM   2055  HG3 PRO A 131     -64.412  13.911  56.668  1.00 48.20           H  
ATOM   2056  CD  PRO A 131     -64.728  12.655  58.385  1.00 48.20           C  
ATOM   2057  HD2 PRO A 131     -65.124  12.789  59.392  1.00 48.20           H  
ATOM   2058  HD3 PRO A 131     -63.644  12.545  58.414  1.00 48.20           H  
ATOM   2059  N   VAL A 132     -65.289  11.218  54.971  1.00 43.78           N  
ATOM   2060  H   VAL A 132     -64.454  11.302  55.534  1.00 43.78           H  
ATOM   2061  CA  VAL A 132     -65.150  10.627  53.630  1.00 43.78           C  
ATOM   2062  HA  VAL A 132     -65.666  11.265  52.913  1.00 43.78           H  
ATOM   2063  C   VAL A 132     -65.806   9.242  53.556  1.00 43.78           C  
ATOM   2064  CB  VAL A 132     -63.662  10.545  53.219  1.00 43.78           C  
ATOM   2065  HB  VAL A 132     -63.153   9.831  53.867  1.00 43.78           H  
ATOM   2066  O   VAL A 132     -66.451   8.921  52.564  1.00 43.78           O  
ATOM   2067  CG1 VAL A 132     -63.498  10.075  51.769  1.00 43.78           C  
ATOM   2068 HG11 VAL A 132     -64.026  10.748  51.093  1.00 43.78           H  
ATOM   2069 HG12 VAL A 132     -63.894   9.067  51.648  1.00 43.78           H  
ATOM   2070 HG13 VAL A 132     -62.441  10.056  51.501  1.00 43.78           H  
ATOM   2071  CG2 VAL A 132     -62.958  11.905  53.344  1.00 43.78           C  
ATOM   2072 HG21 VAL A 132     -62.927  12.227  54.385  1.00 43.78           H  
ATOM   2073 HG22 VAL A 132     -63.479  12.653  52.747  1.00 43.78           H  
ATOM   2074 HG23 VAL A 132     -61.929  11.821  52.994  1.00 43.78           H  
ATOM   2075  N   ALA A 133     -65.691   8.428  54.611  1.00 40.66           N  
ATOM   2076  H   ALA A 133     -65.214   8.773  55.432  1.00 40.66           H  
ATOM   2077  CA  ALA A 133     -66.190   7.052  54.624  1.00 40.66           C  
ATOM   2078  HA  ALA A 133     -66.018   6.611  53.642  1.00 40.66           H  
ATOM   2079  C   ALA A 133     -67.702   6.950  54.899  1.00 40.66           C  
ATOM   2080  CB  ALA A 133     -65.372   6.254  55.648  1.00 40.66           C  
ATOM   2081  HB1 ALA A 133     -64.312   6.309  55.397  1.00 40.66           H  
ATOM   2082  HB2 ALA A 133     -65.684   5.210  55.626  1.00 40.66           H  
ATOM   2083  HB3 ALA A 133     -65.528   6.654  56.650  1.00 40.66           H  
ATOM   2084  O   ALA A 133     -68.399   6.186  54.239  1.00 40.66           O  
ATOM   2085  N   GLN A 134     -68.234   7.718  55.860  1.00 36.83           N  
ATOM   2086  H   GLN A 134     -67.626   8.349  56.363  1.00 36.83           H  
ATOM   2087  CA  GLN A 134     -69.663   7.648  56.219  1.00 36.83           C  
ATOM   2088  HA  GLN A 134     -69.969   6.603  56.183  1.00 36.83           H  
ATOM   2089  C   GLN A 134     -70.602   8.357  55.227  1.00 36.83           C  
ATOM   2090  CB  GLN A 134     -69.887   8.151  57.657  1.00 36.83           C  
ATOM   2091  HB2 GLN A 134     -69.272   9.030  57.847  1.00 36.83           H  
ATOM   2092  HB3 GLN A 134     -70.933   8.434  57.779  1.00 36.83           H  
ATOM   2093  O   GLN A 134     -71.816   8.182  55.316  1.00 36.83           O  
ATOM   2094  CG  GLN A 134     -69.583   7.051  58.684  1.00 36.83           C  
ATOM   2095  HG2 GLN A 134     -68.521   6.808  58.659  1.00 36.83           H  
ATOM   2096  HG3 GLN A 134     -70.145   6.157  58.416  1.00 36.83           H  
ATOM   2097  CD  GLN A 134     -69.962   7.448  60.109  1.00 36.83           C  
ATOM   2098  NE2 GLN A 134     -70.370   6.508  60.933  1.00 36.83           N  
ATOM   2099 HE21 GLN A 134     -70.687   6.826  61.838  1.00 36.83           H  
ATOM   2100 HE22 GLN A 134     -70.529   5.572  60.590  1.00 36.83           H  
ATOM   2101  OE1 GLN A 134     -69.880   8.590  60.530  1.00 36.83           O  
ATOM   2102  N   ALA A 135     -70.072   9.120  54.266  1.00 30.75           N  
ATOM   2103  H   ALA A 135     -69.069   9.230  54.227  1.00 30.75           H  
ATOM   2104  CA  ALA A 135     -70.868   9.853  53.278  1.00 30.75           C  
ATOM   2105  HA  ALA A 135     -71.572  10.491  53.813  1.00 30.75           H  
ATOM   2106  C   ALA A 135     -71.713   8.967  52.334  1.00 30.75           C  
ATOM   2107  CB  ALA A 135     -69.916  10.756  52.485  1.00 30.75           C  
ATOM   2108  HB1 ALA A 135     -69.157  10.154  51.985  1.00 30.75           H  
ATOM   2109  HB2 ALA A 135     -69.431  11.467  53.154  1.00 30.75           H  
ATOM   2110  HB3 ALA A 135     -70.477  11.312  51.734  1.00 30.75           H  
ATOM   2111  O   ALA A 135     -72.572   9.491  51.631  1.00 30.75           O  
ATOM   2112  N   ALA A 136     -71.493   7.647  52.317  1.00 30.00           N  
ATOM   2113  H   ALA A 136     -70.766   7.275  52.910  1.00 30.00           H  
ATOM   2114  CA  ALA A 136     -72.194   6.714  51.433  1.00 30.00           C  
ATOM   2115  HA  ALA A 136     -72.200   7.123  50.423  1.00 30.00           H  
ATOM   2116  C   ALA A 136     -73.662   6.428  51.815  1.00 30.00           C  
ATOM   2117  CB  ALA A 136     -71.386   5.409  51.428  1.00 30.00           C  
ATOM   2118  HB1 ALA A 136     -70.364   5.603  51.101  1.00 30.00           H  
ATOM   2119  HB2 ALA A 136     -71.370   4.974  52.427  1.00 30.00           H  
ATOM   2120  HB3 ALA A 136     -71.848   4.700  50.742  1.00 30.00           H  
ATOM   2121  O   ALA A 136     -74.456   6.083  50.946  1.00 30.00           O  
ATOM   2122  N   ASP A 137     -74.013   6.501  53.102  1.00 26.83           N  
ATOM   2123  H   ASP A 137     -73.323   6.851  53.751  1.00 26.83           H  
ATOM   2124  CA  ASP A 137     -75.059   5.621  53.653  1.00 26.83           C  
ATOM   2125  HA  ASP A 137     -75.016   4.669  53.124  1.00 26.83           H  
ATOM   2126  C   ASP A 137     -76.504   6.149  53.495  1.00 26.83           C  
ATOM   2127  CB  ASP A 137     -74.681   5.355  55.127  1.00 26.83           C  
ATOM   2128  HB2 ASP A 137     -74.968   6.217  55.730  1.00 26.83           H  
ATOM   2129  HB3 ASP A 137     -73.598   5.261  55.198  1.00 26.83           H  
ATOM   2130  O   ASP A 137     -77.403   5.442  53.044  1.00 26.83           O  
ATOM   2131  CG  ASP A 137     -75.270   4.077  55.736  1.00 26.83           C  
ATOM   2132  OD1 ASP A 137     -75.352   3.061  55.014  1.00 26.83           O  
ATOM   2133  OD2 ASP A 137     -75.557   4.113  56.955  1.00 26.83           O  
ATOM   2134  N   ALA A 138     -76.761   7.401  53.893  1.00 24.61           N  
ATOM   2135  H   ALA A 138     -75.964   7.949  54.183  1.00 24.61           H  
ATOM   2136  CA  ALA A 138     -78.085   7.775  54.415  1.00 24.61           C  
ATOM   2137  HA  ALA A 138     -78.654   6.860  54.582  1.00 24.61           H  
ATOM   2138  C   ALA A 138     -78.982   8.663  53.523  1.00 24.61           C  
ATOM   2139  CB  ALA A 138     -77.860   8.414  55.793  1.00 24.61           C  
ATOM   2140  HB1 ALA A 138     -78.820   8.610  56.270  1.00 24.61           H  
ATOM   2141  HB2 ALA A 138     -77.290   7.734  56.426  1.00 24.61           H  
ATOM   2142  HB3 ALA A 138     -77.314   9.351  55.685  1.00 24.61           H  
ATOM   2143  O   ALA A 138     -80.075   9.040  53.957  1.00 24.61           O  
ATOM   2144  N   SER A 139     -78.553   9.086  52.329  1.00 23.93           N  
ATOM   2145  H   SER A 139     -77.704   8.694  51.946  1.00 23.93           H  
ATOM   2146  CA  SER A 139     -79.252  10.146  51.574  1.00 23.93           C  
ATOM   2147  HA  SER A 139     -79.483  10.949  52.275  1.00 23.93           H  
ATOM   2148  C   SER A 139     -80.588   9.669  50.972  1.00 23.93           C  
ATOM   2149  CB  SER A 139     -78.328  10.760  50.516  1.00 23.93           C  
ATOM   2150  HB2 SER A 139     -77.455  11.191  51.006  1.00 23.93           H  
ATOM   2151  HB3 SER A 139     -78.859  11.552  49.989  1.00 23.93           H  
ATOM   2152  O   SER A 139     -80.612   9.069  49.901  1.00 23.93           O  
ATOM   2153  OG  SER A 139     -77.898   9.786  49.594  1.00 23.93           O  
ATOM   2154  HG  SER A 139     -78.661   9.265  49.332  1.00 23.93           H  
ATOM   2155  N   GLY A 140     -81.694   9.925  51.684  1.00 23.82           N  
ATOM   2156  H   GLY A 140     -81.530  10.320  52.599  1.00 23.82           H  
ATOM   2157  CA  GLY A 140     -82.982   9.246  51.480  1.00 23.82           C  
ATOM   2158  HA2 GLY A 140     -83.433   9.078  52.458  1.00 23.82           H  
ATOM   2159  HA3 GLY A 140     -82.787   8.260  51.059  1.00 23.82           H  
ATOM   2160  C   GLY A 140     -84.032   9.915  50.570  1.00 23.82           C  
ATOM   2161  O   GLY A 140     -84.018   9.783  49.355  1.00 23.82           O  
ATOM   2162  N   THR A 141     -85.059  10.509  51.184  1.00 22.57           N  
ATOM   2163  H   THR A 141     -84.912  10.793  52.142  1.00 22.57           H  
ATOM   2164  CA  THR A 141     -86.487  10.273  50.847  1.00 22.57           C  
ATOM   2165  HA  THR A 141     -86.618   9.210  50.643  1.00 22.57           H  
ATOM   2166  C   THR A 141     -87.132  10.999  49.654  1.00 22.57           C  
ATOM   2167  CB  THR A 141     -87.347  10.639  52.075  1.00 22.57           C  
ATOM   2168  HB  THR A 141     -88.405  10.651  51.811  1.00 22.57           H  
ATOM   2169  O   THR A 141     -88.310  10.757  49.403  1.00 22.57           O  
ATOM   2170  CG2 THR A 141     -87.180   9.661  53.234  1.00 22.57           C  
ATOM   2171 HG21 THR A 141     -87.445   8.658  52.903  1.00 22.57           H  
ATOM   2172 HG22 THR A 141     -86.148   9.660  53.588  1.00 22.57           H  
ATOM   2173 HG23 THR A 141     -87.840   9.945  54.054  1.00 22.57           H  
ATOM   2174  OG1 THR A 141     -86.980  11.912  52.567  1.00 22.57           O  
ATOM   2175  HG1 THR A 141     -87.646  12.175  53.206  1.00 22.57           H  
ATOM   2176  N   GLY A 142     -86.455  11.945  49.001  1.00 21.83           N  
ATOM   2177  H   GLY A 142     -85.456  11.964  49.149  1.00 21.83           H  
ATOM   2178  CA  GLY A 142     -87.085  13.115  48.355  1.00 21.83           C  
ATOM   2179  HA2 GLY A 142     -86.324  13.627  47.765  1.00 21.83           H  
ATOM   2180  HA3 GLY A 142     -87.391  13.799  49.146  1.00 21.83           H  
ATOM   2181  C   GLY A 142     -88.297  12.889  47.422  1.00 21.83           C  
ATOM   2182  O   GLY A 142     -88.290  12.032  46.547  1.00 21.83           O  
ATOM   2183  N   ALA A 143     -89.309  13.758  47.553  1.00 20.88           N  
ATOM   2184  H   ALA A 143     -89.207  14.472  48.260  1.00 20.88           H  
ATOM   2185  CA  ALA A 143     -90.620  13.709  46.881  1.00 20.88           C  
ATOM   2186  HA  ALA A 143     -90.973  12.678  46.914  1.00 20.88           H  
ATOM   2187  C   ALA A 143     -90.635  14.131  45.388  1.00 20.88           C  
ATOM   2188  CB  ALA A 143     -91.574  14.576  47.723  1.00 20.88           C  
ATOM   2189  HB1 ALA A 143     -92.588  14.484  47.335  1.00 20.88           H  
ATOM   2190  HB2 ALA A 143     -91.568  14.240  48.759  1.00 20.88           H  
ATOM   2191  HB3 ALA A 143     -91.271  15.622  47.672  1.00 20.88           H  
ATOM   2192  O   ALA A 143     -91.575  14.787  44.940  1.00 20.88           O  
ATOM   2193  N   ASN A 144     -89.560  13.869  44.643  1.00 19.79           N  
ATOM   2194  H   ASN A 144     -88.884  13.213  45.008  1.00 19.79           H  
ATOM   2195  CA  ASN A 144     -89.288  14.544  43.366  1.00 19.79           C  
ATOM   2196  HA  ASN A 144     -89.543  15.591  43.529  1.00 19.79           H  
ATOM   2197  C   ASN A 144     -90.226  14.101  42.210  1.00 19.79           C  
ATOM   2198  CB  ASN A 144     -87.774  14.443  43.068  1.00 19.79           C  
ATOM   2199  HB2 ASN A 144     -87.266  13.872  43.845  1.00 19.79           H  
ATOM   2200  HB3 ASN A 144     -87.631  13.904  42.131  1.00 19.79           H  
ATOM   2201  O   ASN A 144     -90.799  13.016  42.269  1.00 19.79           O  
ATOM   2202  CG  ASN A 144     -87.079  15.797  42.967  1.00 19.79           C  
ATOM   2203  ND2 ASN A 144     -85.878  15.826  42.444  1.00 19.79           N  
ATOM   2204 HD21 ASN A 144     -85.443  16.735  42.371  1.00 19.79           H  
ATOM   2205 HD22 ASN A 144     -85.428  14.975  42.138  1.00 19.79           H  
ATOM   2206  OD1 ASN A 144     -87.596  16.846  43.313  1.00 19.79           O  
ATOM   2207  N   PRO A 145     -90.472  14.951  41.189  1.00 21.90           N  
ATOM   2208  CA  PRO A 145     -91.791  15.589  41.171  1.00 21.90           C  
ATOM   2209  HA  PRO A 145     -92.446  15.159  41.929  1.00 21.90           H  
ATOM   2210  C   PRO A 145     -92.534  15.560  39.826  1.00 21.90           C  
ATOM   2211  CB  PRO A 145     -91.461  17.044  41.532  1.00 21.90           C  
ATOM   2212  HB2 PRO A 145     -92.231  17.744  41.208  1.00 21.90           H  
ATOM   2213  HB3 PRO A 145     -91.326  17.120  42.611  1.00 21.90           H  
ATOM   2214  O   PRO A 145     -93.654  16.058  39.760  1.00 21.90           O  
ATOM   2215  CG  PRO A 145     -90.123  17.309  40.836  1.00 21.90           C  
ATOM   2216  HG2 PRO A 145     -89.474  17.919  41.465  1.00 21.90           H  
ATOM   2217  HG3 PRO A 145     -90.288  17.795  39.874  1.00 21.90           H  
ATOM   2218  CD  PRO A 145     -89.533  15.915  40.617  1.00 21.90           C  
ATOM   2219  HD2 PRO A 145     -89.435  15.731  39.547  1.00 21.90           H  
ATOM   2220  HD3 PRO A 145     -88.532  15.848  41.043  1.00 21.90           H  
ATOM   2221  N   SER A 146     -91.870  15.147  38.744  1.00 20.79           N  
ATOM   2222  H   SER A 146     -91.020  14.617  38.871  1.00 20.79           H  
ATOM   2223  CA  SER A 146     -92.092  15.724  37.414  1.00 20.79           C  
ATOM   2224  HA  SER A 146     -92.720  16.607  37.532  1.00 20.79           H  
ATOM   2225  C   SER A 146     -92.884  14.824  36.451  1.00 20.79           C  
ATOM   2226  CB  SER A 146     -90.756  16.241  36.859  1.00 20.79           C  
ATOM   2227  HB2 SER A 146     -90.364  17.001  37.535  1.00 20.79           H  
ATOM   2228  HB3 SER A 146     -90.907  16.708  35.885  1.00 20.79           H  
ATOM   2229  O   SER A 146     -93.646  13.968  36.884  1.00 20.79           O  
ATOM   2230  OG  SER A 146     -89.811  15.197  36.751  1.00 20.79           O  
ATOM   2231  HG  SER A 146     -89.134  15.433  36.113  1.00 20.79           H  
ATOM   2232  N   GLY A 147     -92.817  15.158  35.159  1.00 21.45           N  
ATOM   2233  H   GLY A 147     -91.950  15.571  34.844  1.00 21.45           H  
ATOM   2234  CA  GLY A 147     -94.002  15.638  34.447  1.00 21.45           C  
ATOM   2235  HA2 GLY A 147     -94.745  15.970  35.171  1.00 21.45           H  
ATOM   2236  HA3 GLY A 147     -93.713  16.517  33.870  1.00 21.45           H  
ATOM   2237  C   GLY A 147     -94.719  14.668  33.507  1.00 21.45           C  
ATOM   2238  O   GLY A 147     -94.918  13.498  33.811  1.00 21.45           O  
ATOM   2239  N   ASP A 148     -95.198  15.245  32.404  1.00 22.82           N  
ATOM   2240  H   ASP A 148     -94.846  16.164  32.176  1.00 22.82           H  
ATOM   2241  CA  ASP A 148     -96.554  14.997  31.907  1.00 22.82           C  
ATOM   2242  HA  ASP A 148     -97.171  14.753  32.771  1.00 22.82           H  
ATOM   2243  C   ASP A 148     -96.767  13.830  30.925  1.00 22.82           C  
ATOM   2244  CB  ASP A 148     -97.102  16.312  31.299  1.00 22.82           C  
ATOM   2245  HB2 ASP A 148     -97.940  16.100  30.635  1.00 22.82           H  
ATOM   2246  HB3 ASP A 148     -96.327  16.772  30.686  1.00 22.82           H  
ATOM   2247  O   ASP A 148     -95.868  13.302  30.276  1.00 22.82           O  
ATOM   2248  CG  ASP A 148     -97.610  17.317  32.340  1.00 22.82           C  
ATOM   2249  OD1 ASP A 148     -98.203  16.876  33.349  1.00 22.82           O  
ATOM   2250  OD2 ASP A 148     -97.411  18.530  32.109  1.00 22.82           O  
ATOM   2251  N   ASP A 149     -98.061  13.542  30.786  1.00 22.49           N  
ATOM   2252  H   ASP A 149     -98.665  14.089  31.382  1.00 22.49           H  
ATOM   2253  CA  ASP A 149     -98.788  12.533  30.003  1.00 22.49           C  
ATOM   2254  HA  ASP A 149     -98.572  11.542  30.400  1.00 22.49           H  
ATOM   2255  C   ASP A 149     -98.535  12.519  28.474  1.00 22.49           C  
ATOM   2256  CB  ASP A 149    -100.267  12.895  30.283  1.00 22.49           C  
ATOM   2257  HB2 ASP A 149    -100.547  13.736  29.649  1.00 22.49           H  
ATOM   2258  HB3 ASP A 149    -100.363  13.233  31.315  1.00 22.49           H  
ATOM   2259  O   ASP A 149     -98.912  11.576  27.787  1.00 22.49           O  
ATOM   2260  CG  ASP A 149    -101.297  11.776  30.125  1.00 22.49           C  
ATOM   2261  OD1 ASP A 149    -100.958  10.610  30.421  1.00 22.49           O  
ATOM   2262  OD2 ASP A 149    -102.467  12.130  29.843  1.00 22.49           O  
ATOM   2263  N   LEU A 150     -97.920  13.565  27.906  1.00 22.63           N  
ATOM   2264  H   LEU A 150     -97.516  14.240  28.539  1.00 22.63           H  
ATOM   2265  CA  LEU A 150     -97.913  13.862  26.456  1.00 22.63           C  
ATOM   2266  HA  LEU A 150     -98.941  13.832  26.096  1.00 22.63           H  
ATOM   2267  C   LEU A 150     -97.127  12.882  25.552  1.00 22.63           C  
ATOM   2268  CB  LEU A 150     -97.331  15.282  26.259  1.00 22.63           C  
ATOM   2269  HB2 LEU A 150     -96.396  15.341  26.815  1.00 22.63           H  
ATOM   2270  HB3 LEU A 150     -97.081  15.429  25.208  1.00 22.63           H  
ATOM   2271  O   LEU A 150     -97.107  13.096  24.341  1.00 22.63           O  
ATOM   2272  CG  LEU A 150     -98.238  16.450  26.675  1.00 22.63           C  
ATOM   2273  HG  LEU A 150     -98.597  16.297  27.692  1.00 22.63           H  
ATOM   2274  CD1 LEU A 150     -97.431  17.751  26.631  1.00 22.63           C  
ATOM   2275 HD11 LEU A 150     -98.061  18.585  26.939  1.00 22.63           H  
ATOM   2276 HD12 LEU A 150     -97.054  17.925  25.623  1.00 22.63           H  
ATOM   2277 HD13 LEU A 150     -96.591  17.679  27.322  1.00 22.63           H  
ATOM   2278  CD2 LEU A 150     -99.434  16.616  25.732  1.00 22.63           C  
ATOM   2279 HD21 LEU A 150    -100.068  15.731  25.787  1.00 22.63           H  
ATOM   2280 HD22 LEU A 150     -99.087  16.744  24.707  1.00 22.63           H  
ATOM   2281 HD23 LEU A 150    -100.023  17.482  26.034  1.00 22.63           H  
ATOM   2282  N   GLY A 151     -96.418  11.907  26.133  1.00 30.26           N  
ATOM   2283  H   GLY A 151     -96.650  11.720  27.098  1.00 30.26           H  
ATOM   2284  CA  GLY A 151     -95.196  11.279  25.597  1.00 30.26           C  
ATOM   2285  HA2 GLY A 151     -94.986  10.378  26.173  1.00 30.26           H  
ATOM   2286  HA3 GLY A 151     -94.368  11.970  25.757  1.00 30.26           H  
ATOM   2287  C   GLY A 151     -95.209  10.877  24.113  1.00 30.26           C  
ATOM   2288  O   GLY A 151     -96.174  10.296  23.627  1.00 30.26           O  
ATOM   2289  N   GLU A 152     -94.118  11.197  23.402  1.00 26.58           N  
ATOM   2290  H   GLU A 152     -93.328  11.589  23.894  1.00 26.58           H  
ATOM   2291  CA  GLU A 152     -94.115  11.367  21.939  1.00 26.58           C  
ATOM   2292  HA  GLU A 152     -94.851  12.146  21.740  1.00 26.58           H  
ATOM   2293  C   GLU A 152     -94.577  10.150  21.100  1.00 26.58           C  
ATOM   2294  CB  GLU A 152     -92.760  11.921  21.447  1.00 26.58           C  
ATOM   2295  HB2 GLU A 152     -92.788  11.980  20.359  1.00 26.58           H  
ATOM   2296  HB3 GLU A 152     -91.960  11.241  21.739  1.00 26.58           H  
ATOM   2297  O   GLU A 152     -94.277   8.989  21.376  1.00 26.58           O  
ATOM   2298  CG  GLU A 152     -92.480  13.333  21.999  1.00 26.58           C  
ATOM   2299  HG2 GLU A 152     -92.312  13.266  23.074  1.00 26.58           H  
ATOM   2300  HG3 GLU A 152     -93.369  13.943  21.842  1.00 26.58           H  
ATOM   2301  CD  GLU A 152     -91.273  14.034  21.344  1.00 26.58           C  
ATOM   2302  OE1 GLU A 152     -91.342  15.277  21.203  1.00 26.58           O  
ATOM   2303  OE2 GLU A 152     -90.286  13.341  21.016  1.00 26.58           O  
ATOM   2304  N   ALA A 153     -95.332  10.480  20.045  1.00 24.45           N  
ATOM   2305  H   ALA A 153     -95.431  11.470  19.874  1.00 24.45           H  
ATOM   2306  CA  ALA A 153     -96.116   9.608  19.161  1.00 24.45           C  
ATOM   2307  HA  ALA A 153     -96.540   8.795  19.751  1.00 24.45           H  
ATOM   2308  C   ALA A 153     -95.287   8.984  18.001  1.00 24.45           C  
ATOM   2309  CB  ALA A 153     -97.249  10.520  18.652  1.00 24.45           C  
ATOM   2310  HB1 ALA A 153     -97.941   9.984  18.002  1.00 24.45           H  
ATOM   2311  HB2 ALA A 153     -96.826  11.353  18.090  1.00 24.45           H  
ATOM   2312  HB3 ALA A 153     -97.812  10.910  19.500  1.00 24.45           H  
ATOM   2313  O   ALA A 153     -94.121   9.313  17.825  1.00 24.45           O  
ATOM   2314  N   GLY A 154     -95.813   8.126  17.111  1.00 28.31           N  
ATOM   2315  H   GLY A 154     -95.141   7.817  16.423  1.00 28.31           H  
ATOM   2316  CA  GLY A 154     -97.084   7.383  17.148  1.00 28.31           C  
ATOM   2317  HA2 GLY A 154     -96.929   6.487  17.749  1.00 28.31           H  
ATOM   2318  HA3 GLY A 154     -97.864   7.965  17.638  1.00 28.31           H  
ATOM   2319  C   GLY A 154     -97.645   6.918  15.786  1.00 28.31           C  
ATOM   2320  O   GLY A 154     -98.386   5.942  15.769  1.00 28.31           O  
ATOM   2321  N   VAL A 155     -97.328   7.594  14.674  1.00 23.88           N  
ATOM   2322  H   VAL A 155     -96.672   8.357  14.764  1.00 23.88           H  
ATOM   2323  CA  VAL A 155     -97.794   7.264  13.296  1.00 23.88           C  
ATOM   2324  HA  VAL A 155     -98.757   6.759  13.369  1.00 23.88           H  
ATOM   2325  C   VAL A 155     -96.841   6.254  12.620  1.00 23.88           C  
ATOM   2326  CB  VAL A 155     -97.973   8.553  12.439  1.00 23.88           C  
ATOM   2327  HB  VAL A 155     -97.347   8.502  11.549  1.00 23.88           H  
ATOM   2328  O   VAL A 155     -96.009   5.667  13.299  1.00 23.88           O  
ATOM   2329  CG1 VAL A 155     -99.433   8.682  11.997  1.00 23.88           C  
ATOM   2330 HG11 VAL A 155     -99.804   7.725  11.630  1.00 23.88           H  
ATOM   2331 HG12 VAL A 155     -99.518   9.417  11.196  1.00 23.88           H  
ATOM   2332 HG13 VAL A 155    -100.058   8.981  12.838  1.00 23.88           H  
ATOM   2333  CG2 VAL A 155     -97.600   9.884  13.114  1.00 23.88           C  
ATOM   2334 HG21 VAL A 155     -96.544   9.875  13.382  1.00 23.88           H  
ATOM   2335 HG22 VAL A 155     -97.766  10.702  12.413  1.00 23.88           H  
ATOM   2336 HG23 VAL A 155     -98.210  10.048  14.002  1.00 23.88           H  
ATOM   2337  N   ASP A 156     -96.804   6.053  11.302  1.00 22.76           N  
ATOM   2338  H   ASP A 156     -95.927   5.622  11.048  1.00 22.76           H  
ATOM   2339  CA  ASP A 156     -97.898   5.583  10.436  1.00 22.76           C  
ATOM   2340  HA  ASP A 156     -98.739   5.270  11.055  1.00 22.76           H  
ATOM   2341  C   ASP A 156     -97.298   4.331   9.781  1.00 22.76           C  
ATOM   2342  CB  ASP A 156     -98.379   6.633   9.391  1.00 22.76           C  
ATOM   2343  HB2 ASP A 156     -97.967   6.418   8.406  1.00 22.76           H  
ATOM   2344  HB3 ASP A 156     -97.986   7.613   9.663  1.00 22.76           H  
ATOM   2345  O   ASP A 156     -97.554   3.238  10.264  1.00 22.76           O  
ATOM   2346  CG  ASP A 156     -99.905   6.765   9.230  1.00 22.76           C  
ATOM   2347  OD1 ASP A 156    -100.647   5.854   9.659  1.00 22.76           O  
ATOM   2348  OD2 ASP A 156    -100.326   7.818   8.698  1.00 22.76           O  
ATOM   2349  N   GLU A 157     -96.377   4.525   8.817  1.00 27.58           N  
ATOM   2350  H   GLU A 157     -96.223   5.488   8.554  1.00 27.58           H  
ATOM   2351  CA  GLU A 157     -95.509   3.546   8.126  1.00 27.58           C  
ATOM   2352  HA  GLU A 157     -96.070   3.031   7.346  1.00 27.58           H  
ATOM   2353  C   GLU A 157     -94.932   2.496   9.106  1.00 27.58           C  
ATOM   2354  CB  GLU A 157     -94.384   4.322   7.395  1.00 27.58           C  
ATOM   2355  HB2 GLU A 157     -93.818   4.907   8.120  1.00 27.58           H  
ATOM   2356  HB3 GLU A 157     -93.715   3.602   6.924  1.00 27.58           H  
ATOM   2357  O   GLU A 157     -93.896   2.731   9.718  1.00 27.58           O  
ATOM   2358  CG  GLU A 157     -94.941   5.261   6.305  1.00 27.58           C  
ATOM   2359  HG2 GLU A 157     -95.545   4.661   5.624  1.00 27.58           H  
ATOM   2360  HG3 GLU A 157     -95.602   5.994   6.768  1.00 27.58           H  
ATOM   2361  CD  GLU A 157     -93.871   6.025   5.501  1.00 27.58           C  
ATOM   2362  OE1 GLU A 157     -94.167   6.343   4.325  1.00 27.58           O  
ATOM   2363  OE2 GLU A 157     -92.792   6.320   6.061  1.00 27.58           O  
ATOM   2364  N   LEU A 158     -95.557   1.341   9.386  1.00 26.48           N  
ATOM   2365  H   LEU A 158     -95.147   0.915  10.205  1.00 26.48           H  
ATOM   2366  CA  LEU A 158     -96.539   0.474   8.690  1.00 26.48           C  
ATOM   2367  HA  LEU A 158     -96.843  -0.246   9.450  1.00 26.48           H  
ATOM   2368  C   LEU A 158     -95.952  -0.404   7.585  1.00 26.48           C  
ATOM   2369  CB  LEU A 158     -97.863   1.145   8.209  1.00 26.48           C  
ATOM   2370  HB2 LEU A 158     -98.109   0.771   7.216  1.00 26.48           H  
ATOM   2371  HB3 LEU A 158     -97.747   2.221   8.078  1.00 26.48           H  
ATOM   2372  O   LEU A 158     -96.135  -1.617   7.620  1.00 26.48           O  
ATOM   2373  CG  LEU A 158     -99.097   0.907   9.098  1.00 26.48           C  
ATOM   2374  HG  LEU A 158     -98.824   0.970  10.152  1.00 26.48           H  
ATOM   2375  CD1 LEU A 158    -100.193   1.936   8.798  1.00 26.48           C  
ATOM   2376 HD11 LEU A 158    -100.478   1.896   7.747  1.00 26.48           H  
ATOM   2377 HD12 LEU A 158    -101.063   1.744   9.426  1.00 26.48           H  
ATOM   2378 HD13 LEU A 158     -99.831   2.938   9.030  1.00 26.48           H  
ATOM   2379  CD2 LEU A 158     -99.694  -0.476   8.821  1.00 26.48           C  
ATOM   2380 HD21 LEU A 158    -100.543  -0.644   9.484  1.00 26.48           H  
ATOM   2381 HD22 LEU A 158     -98.943  -1.243   9.011  1.00 26.48           H  
ATOM   2382 HD23 LEU A 158    -100.021  -0.547   7.784  1.00 26.48           H  
ATOM   2383  N   LEU A 159     -95.408   0.207   6.531  1.00 23.95           N  
ATOM   2384  H   LEU A 159     -95.152   1.178   6.644  1.00 23.95           H  
ATOM   2385  CA  LEU A 159     -95.882  -0.196   5.205  1.00 23.95           C  
ATOM   2386  HA  LEU A 159     -96.922  -0.492   5.341  1.00 23.95           H  
ATOM   2387  C   LEU A 159     -95.244  -1.433   4.572  1.00 23.95           C  
ATOM   2388  CB  LEU A 159     -95.863   1.004   4.234  1.00 23.95           C  
ATOM   2389  HB2 LEU A 159     -95.151   1.750   4.587  1.00 23.95           H  
ATOM   2390  HB3 LEU A 159     -95.525   0.674   3.252  1.00 23.95           H  
ATOM   2391  O   LEU A 159     -95.994  -2.266   4.069  1.00 23.95           O  
ATOM   2392  CG  LEU A 159     -97.249   1.649   4.067  1.00 23.95           C  
ATOM   2393  HG  LEU A 159     -97.655   1.881   5.052  1.00 23.95           H  
ATOM   2394  CD1 LEU A 159     -97.129   2.945   3.269  1.00 23.95           C  
ATOM   2395 HD11 LEU A 159     -96.715   2.746   2.280  1.00 23.95           H  
ATOM   2396 HD12 LEU A 159     -96.467   3.639   3.788  1.00 23.95           H  
ATOM   2397 HD13 LEU A 159     -98.108   3.414   3.171  1.00 23.95           H  
ATOM   2398  CD2 LEU A 159     -98.240   0.754   3.311  1.00 23.95           C  
ATOM   2399 HD21 LEU A 159     -99.234   1.198   3.360  1.00 23.95           H  
ATOM   2400 HD22 LEU A 159     -98.286  -0.243   3.749  1.00 23.95           H  
ATOM   2401 HD23 LEU A 159     -97.936   0.659   2.268  1.00 23.95           H  
ATOM   2402  N   GLU A 160     -93.912  -1.542   4.496  1.00 26.28           N  
ATOM   2403  H   GLU A 160     -93.337  -0.854   4.961  1.00 26.28           H  
ATOM   2404  CA  GLU A 160     -93.273  -2.442   3.513  1.00 26.28           C  
ATOM   2405  HA  GLU A 160     -93.990  -2.490   2.694  1.00 26.28           H  
ATOM   2406  C   GLU A 160     -93.149  -3.922   3.941  1.00 26.28           C  
ATOM   2407  CB  GLU A 160     -92.022  -1.820   2.858  1.00 26.28           C  
ATOM   2408  HB2 GLU A 160     -91.138  -2.028   3.461  1.00 26.28           H  
ATOM   2409  HB3 GLU A 160     -92.157  -0.741   2.789  1.00 26.28           H  
ATOM   2410  O   GLU A 160     -92.104  -4.560   3.860  1.00 26.28           O  
ATOM   2411  CG  GLU A 160     -91.860  -2.380   1.427  1.00 26.28           C  
ATOM   2412  HG2 GLU A 160     -91.674  -3.453   1.477  1.00 26.28           H  
ATOM   2413  HG3 GLU A 160     -92.800  -2.241   0.895  1.00 26.28           H  
ATOM   2414  CD  GLU A 160     -90.736  -1.723   0.610  1.00 26.28           C  
ATOM   2415  OE1 GLU A 160     -90.953  -1.544  -0.612  1.00 26.28           O  
ATOM   2416  OE2 GLU A 160     -89.662  -1.443   1.186  1.00 26.28           O  
ATOM   2417  N   ALA A 161     -94.301  -4.493   4.281  1.00 25.84           N  
ATOM   2418  H   ALA A 161     -95.013  -3.832   4.557  1.00 25.84           H  
ATOM   2419  CA  ALA A 161     -94.859  -5.635   3.562  1.00 25.84           C  
ATOM   2420  HA  ALA A 161     -95.749  -5.907   4.128  1.00 25.84           H  
ATOM   2421  C   ALA A 161     -94.059  -6.962   3.495  1.00 25.84           C  
ATOM   2422  CB  ALA A 161     -95.383  -5.124   2.205  1.00 25.84           C  
ATOM   2423  HB1 ALA A 161     -96.012  -4.246   2.355  1.00 25.84           H  
ATOM   2424  HB2 ALA A 161     -94.557  -4.857   1.546  1.00 25.84           H  
ATOM   2425  HB3 ALA A 161     -96.001  -5.896   1.746  1.00 25.84           H  
ATOM   2426  O   ALA A 161     -94.235  -7.820   4.350  1.00 25.84           O  
ATOM   2427  N   LEU A 162     -93.405  -7.247   2.362  1.00 25.11           N  
ATOM   2428  H   LEU A 162     -92.984  -6.440   1.923  1.00 25.11           H  
ATOM   2429  CA  LEU A 162     -94.063  -8.178   1.426  1.00 25.11           C  
ATOM   2430  HA  LEU A 162     -95.115  -8.193   1.713  1.00 25.11           H  
ATOM   2431  C   LEU A 162     -93.665  -9.665   1.513  1.00 25.11           C  
ATOM   2432  CB  LEU A 162     -94.008  -7.582  -0.003  1.00 25.11           C  
ATOM   2433  HB2 LEU A 162     -93.616  -6.567   0.061  1.00 25.11           H  
ATOM   2434  HB3 LEU A 162     -93.312  -8.139  -0.630  1.00 25.11           H  
ATOM   2435  O   LEU A 162     -94.477 -10.476   1.932  1.00 25.11           O  
ATOM   2436  CG  LEU A 162     -95.381  -7.504  -0.704  1.00 25.11           C  
ATOM   2437  HG  LEU A 162     -96.153  -7.216   0.010  1.00 25.11           H  
ATOM   2438  CD1 LEU A 162     -95.341  -6.435  -1.798  1.00 25.11           C  
ATOM   2439 HD11 LEU A 162     -95.123  -5.464  -1.354  1.00 25.11           H  
ATOM   2440 HD12 LEU A 162     -94.571  -6.679  -2.530  1.00 25.11           H  
ATOM   2441 HD13 LEU A 162     -96.311  -6.382  -2.293  1.00 25.11           H  
ATOM   2442  CD2 LEU A 162     -95.788  -8.833  -1.336  1.00 25.11           C  
ATOM   2443 HD21 LEU A 162     -96.770  -8.739  -1.799  1.00 25.11           H  
ATOM   2444 HD22 LEU A 162     -95.057  -9.139  -2.084  1.00 25.11           H  
ATOM   2445 HD23 LEU A 162     -95.846  -9.600  -0.564  1.00 25.11           H  
ATOM   2446  N   GLY A 163     -92.483 -10.049   1.018  1.00 22.91           N  
ATOM   2447  H   GLY A 163     -91.836  -9.324   0.741  1.00 22.91           H  
ATOM   2448  CA  GLY A 163     -92.305 -11.396   0.440  1.00 22.91           C  
ATOM   2449  HA2 GLY A 163     -93.152 -12.032   0.702  1.00 22.91           H  
ATOM   2450  HA3 GLY A 163     -92.296 -11.315  -0.647  1.00 22.91           H  
ATOM   2451  C   GLY A 163     -91.055 -12.161   0.864  1.00 22.91           C  
ATOM   2452  O   GLY A 163     -90.396 -12.745   0.004  1.00 22.91           O  
ATOM   2453  N   ARG A 164     -90.661 -12.096   2.146  1.00 24.14           N  
ATOM   2454  H   ARG A 164     -91.262 -11.595   2.786  1.00 24.14           H  
ATOM   2455  CA  ARG A 164     -89.554 -12.936   2.662  1.00 24.14           C  
ATOM   2456  HA  ARG A 164     -89.598 -13.851   2.072  1.00 24.14           H  
ATOM   2457  C   ARG A 164     -89.686 -13.469   4.096  1.00 24.14           C  
ATOM   2458  CB  ARG A 164     -88.199 -12.256   2.404  1.00 24.14           C  
ATOM   2459  HB2 ARG A 164     -87.982 -11.560   3.214  1.00 24.14           H  
ATOM   2460  HB3 ARG A 164     -88.266 -11.681   1.481  1.00 24.14           H  
ATOM   2461  O   ARG A 164     -88.812 -14.210   4.540  1.00 24.14           O  
ATOM   2462  CG  ARG A 164     -87.061 -13.282   2.220  1.00 24.14           C  
ATOM   2463  HG2 ARG A 164     -87.463 -14.294   2.172  1.00 24.14           H  
ATOM   2464  HG3 ARG A 164     -86.567 -13.093   1.267  1.00 24.14           H  
ATOM   2465  CD  ARG A 164     -86.011 -13.230   3.333  1.00 24.14           C  
ATOM   2466  HD2 ARG A 164     -85.344 -14.083   3.207  1.00 24.14           H  
ATOM   2467  HD3 ARG A 164     -86.508 -13.318   4.299  1.00 24.14           H  
ATOM   2468  NE  ARG A 164     -85.233 -11.977   3.275  1.00 24.14           N  
ATOM   2469  HE  ARG A 164     -85.578 -11.271   2.641  1.00 24.14           H  
ATOM   2470  NH1 ARG A 164     -83.696 -12.518   4.882  1.00 24.14           N  
ATOM   2471 HH11 ARG A 164     -82.917 -12.270   5.475  1.00 24.14           H  
ATOM   2472 HH12 ARG A 164     -84.210 -13.374   5.037  1.00 24.14           H  
ATOM   2473  NH2 ARG A 164     -83.572 -10.536   3.856  1.00 24.14           N  
ATOM   2474 HH21 ARG A 164     -83.954  -9.850   3.221  1.00 24.14           H  
ATOM   2475 HH22 ARG A 164     -82.787 -10.296   4.444  1.00 24.14           H  
ATOM   2476  CZ  ARG A 164     -84.173 -11.684   4.001  1.00 24.14           C  
ATOM   2477  N   GLU A 165     -90.771 -13.147   4.794  1.00 24.01           N  
ATOM   2478  H   GLU A 165     -91.381 -12.448   4.393  1.00 24.01           H  
ATOM   2479  CA  GLU A 165     -91.506 -14.219   5.481  1.00 24.01           C  
ATOM   2480  HA  GLU A 165     -90.814 -14.925   5.941  1.00 24.01           H  
ATOM   2481  C   GLU A 165     -92.275 -14.966   4.368  1.00 24.01           C  
ATOM   2482  CB  GLU A 165     -92.386 -13.594   6.588  1.00 24.01           C  
ATOM   2483  HB2 GLU A 165     -91.816 -12.818   7.100  1.00 24.01           H  
ATOM   2484  HB3 GLU A 165     -93.255 -13.121   6.132  1.00 24.01           H  
ATOM   2485  O   GLU A 165     -91.708 -15.199   3.298  1.00 24.01           O  
ATOM   2486  CG  GLU A 165     -92.807 -14.636   7.642  1.00 24.01           C  
ATOM   2487  HG2 GLU A 165     -91.907 -14.977   8.154  1.00 24.01           H  
ATOM   2488  HG3 GLU A 165     -93.242 -15.503   7.145  1.00 24.01           H  
ATOM   2489  CD  GLU A 165     -93.816 -14.119   8.682  1.00 24.01           C  
ATOM   2490  OE1 GLU A 165     -93.867 -14.727   9.776  1.00 24.01           O  
ATOM   2491  OE2 GLU A 165     -94.523 -13.128   8.396  1.00 24.01           O  
ATOM   2492  N   LEU A 166     -93.569 -15.209   4.540  1.00 31.04           N  
ATOM   2493  H   LEU A 166     -93.929 -15.267   5.482  1.00 31.04           H  
ATOM   2494  CA  LEU A 166     -94.532 -14.955   3.477  1.00 31.04           C  
ATOM   2495  HA  LEU A 166     -94.333 -13.928   3.171  1.00 31.04           H  
ATOM   2496  C   LEU A 166     -94.340 -15.760   2.158  1.00 31.04           C  
ATOM   2497  CB  LEU A 166     -95.988 -14.903   4.019  1.00 31.04           C  
ATOM   2498  HB2 LEU A 166     -96.495 -15.850   3.836  1.00 31.04           H  
ATOM   2499  HB3 LEU A 166     -96.507 -14.176   3.393  1.00 31.04           H  
ATOM   2500  O   LEU A 166     -94.468 -15.146   1.101  1.00 31.04           O  
ATOM   2501  CG  LEU A 166     -96.226 -14.509   5.501  1.00 31.04           C  
ATOM   2502  HG  LEU A 166     -95.428 -13.850   5.844  1.00 31.04           H  
ATOM   2503  CD1 LEU A 166     -97.546 -13.749   5.665  1.00 31.04           C  
ATOM   2504 HD11 LEU A 166     -97.704 -13.510   6.717  1.00 31.04           H  
ATOM   2505 HD12 LEU A 166     -98.372 -14.353   5.288  1.00 31.04           H  
ATOM   2506 HD13 LEU A 166     -97.491 -12.817   5.103  1.00 31.04           H  
ATOM   2507  CD2 LEU A 166     -96.297 -15.731   6.428  1.00 31.04           C  
ATOM   2508 HD21 LEU A 166     -97.105 -16.392   6.114  1.00 31.04           H  
ATOM   2509 HD22 LEU A 166     -95.357 -16.283   6.404  1.00 31.04           H  
ATOM   2510 HD23 LEU A 166     -96.470 -15.412   7.456  1.00 31.04           H  
ATOM   2511  N   ASP A 167     -93.927 -17.038   2.067  1.00 25.28           N  
ATOM   2512  H   ASP A 167     -94.049 -17.391   1.128  1.00 25.28           H  
ATOM   2513  CA  ASP A 167     -93.349 -18.002   3.036  1.00 25.28           C  
ATOM   2514  HA  ASP A 167     -92.316 -17.712   3.228  1.00 25.28           H  
ATOM   2515  C   ASP A 167     -94.029 -18.074   4.411  1.00 25.28           C  
ATOM   2516  CB  ASP A 167     -93.312 -19.407   2.390  1.00 25.28           C  
ATOM   2517  HB2 ASP A 167     -92.501 -19.420   1.662  1.00 25.28           H  
ATOM   2518  HB3 ASP A 167     -94.232 -19.577   1.831  1.00 25.28           H  
ATOM   2519  O   ASP A 167     -93.317 -17.905   5.408  1.00 25.28           O  
ATOM   2520  CG  ASP A 167     -93.125 -20.580   3.379  1.00 25.28           C  
ATOM   2521  OD1 ASP A 167     -94.124 -21.009   4.000  1.00 25.28           O  
ATOM   2522  OD2 ASP A 167     -91.995 -21.117   3.436  1.00 25.28           O  
ATOM   2523  N   GLY A 168     -95.360 -18.279   4.518  1.00 20.83           N  
ATOM   2524  H   GLY A 168     -95.707 -18.383   5.461  1.00 20.83           H  
ATOM   2525  CA  GLY A 168     -96.377 -18.474   3.449  1.00 20.83           C  
ATOM   2526  HA2 GLY A 168     -96.304 -17.658   2.729  1.00 20.83           H  
ATOM   2527  HA3 GLY A 168     -96.184 -19.405   2.917  1.00 20.83           H  
ATOM   2528  C   GLY A 168     -97.826 -18.534   3.987  1.00 20.83           C  
ATOM   2529  O   GLY A 168     -98.017 -18.922   5.142  1.00 20.83           O  
ATOM   2530  N   ASP A 169     -98.920 -18.185   3.286  1.00 23.19           N  
ATOM   2531  H   ASP A 169     -99.765 -18.306   3.826  1.00 23.19           H  
ATOM   2532  CA  ASP A 169     -99.175 -17.641   1.919  1.00 23.19           C  
ATOM   2533  HA  ASP A 169    -100.016 -16.957   2.040  1.00 23.19           H  
ATOM   2534  C   ASP A 169     -98.113 -16.719   1.287  1.00 23.19           C  
ATOM   2535  CB  ASP A 169     -99.687 -18.732   0.936  1.00 23.19           C  
ATOM   2536  HB2 ASP A 169     -99.623 -18.319  -0.071  1.00 23.19           H  
ATOM   2537  HB3 ASP A 169     -99.013 -19.588   0.974  1.00 23.19           H  
ATOM   2538  O   ASP A 169     -98.227 -15.498   1.535  1.00 23.19           O  
ATOM   2539  CG  ASP A 169    -101.151 -19.211   1.108  1.00 23.19           C  
ATOM   2540  OD1 ASP A 169    -101.496 -20.259   0.502  1.00 23.19           O  
ATOM   2541  OD2 ASP A 169    -101.968 -18.533   1.781  1.00 23.19           O  
ATOM   2542  OXT ASP A 169     -97.253 -17.228   0.533  1.00 23.19           O  
TER    2543      ASP A 169                                                       
ATOM   2543  N   MET B   1     -48.056  18.084 -21.120  1.00 78.89           N  
ATOM   2544  H   MET B   1     -47.596  18.684 -20.451  1.00 78.89           H  
ATOM   2545  H2  MET B   1     -48.769  18.608 -21.608  1.00 78.89           H  
ATOM   2546  H3  MET B   1     -48.488  17.304 -20.645  1.00 78.89           H  
ATOM   2547  CA  MET B   1     -47.074  17.569 -22.089  1.00 78.89           C  
ATOM   2548  HA  MET B   1     -46.664  18.397 -22.667  1.00 78.89           H  
ATOM   2549  C   MET B   1     -47.755  16.604 -23.040  1.00 78.89           C  
ATOM   2550  CB  MET B   1     -45.919  16.839 -21.401  1.00 78.89           C  
ATOM   2551  HB2 MET B   1     -45.319  16.326 -22.152  1.00 78.89           H  
ATOM   2552  HB3 MET B   1     -46.326  16.087 -20.725  1.00 78.89           H  
ATOM   2553  O   MET B   1     -48.507  15.744 -22.592  1.00 78.89           O  
ATOM   2554  CG  MET B   1     -44.998  17.767 -20.617  1.00 78.89           C  
ATOM   2555  HG2 MET B   1     -44.521  18.481 -21.288  1.00 78.89           H  
ATOM   2556  HG3 MET B   1     -45.581  18.309 -19.872  1.00 78.89           H  
ATOM   2557  SD  MET B   1     -43.736  16.802 -19.770  1.00 78.89           S  
ATOM   2558  CE  MET B   1     -43.291  17.944 -18.434  1.00 78.89           C  
ATOM   2559  HE1 MET B   1     -42.604  17.447 -17.749  1.00 78.89           H  
ATOM   2560  HE2 MET B   1     -44.181  18.248 -17.883  1.00 78.89           H  
ATOM   2561  HE3 MET B   1     -42.792  18.820 -18.848  1.00 78.89           H  
ATOM   2562  N   THR B   2     -47.479  16.747 -24.328  1.00 90.25           N  
ATOM   2563  H   THR B   2     -46.881  17.524 -24.574  1.00 90.25           H  
ATOM   2564  CA  THR B   2     -47.641  15.719 -25.360  1.00 90.25           C  
ATOM   2565  HA  THR B   2     -48.683  15.401 -25.397  1.00 90.25           H  
ATOM   2566  C   THR B   2     -46.771  14.497 -25.052  1.00 90.25           C  
ATOM   2567  CB  THR B   2     -47.238  16.277 -26.737  1.00 90.25           C  
ATOM   2568  HB  THR B   2     -47.368  15.494 -27.485  1.00 90.25           H  
ATOM   2569  O   THR B   2     -45.903  14.538 -24.175  1.00 90.25           O  
ATOM   2570  CG2 THR B   2     -48.068  17.488 -27.162  1.00 90.25           C  
ATOM   2571 HG21 THR B   2     -47.783  17.781 -28.172  1.00 90.25           H  
ATOM   2572 HG22 THR B   2     -49.127  17.230 -27.155  1.00 90.25           H  
ATOM   2573 HG23 THR B   2     -47.895  18.330 -26.491  1.00 90.25           H  
ATOM   2574  OG1 THR B   2     -45.889  16.671 -26.730  1.00 90.25           O  
ATOM   2575  HG1 THR B   2     -45.841  17.523 -26.289  1.00 90.25           H  
ATOM   2576  N   ASP B   3     -46.980  13.395 -25.775  1.00 84.68           N  
ATOM   2577  H   ASP B   3     -47.699  13.372 -26.483  1.00 84.68           H  
ATOM   2578  CA  ASP B   3     -46.129  12.216 -25.604  1.00 84.68           C  
ATOM   2579  HA  ASP B   3     -46.125  11.976 -24.541  1.00 84.68           H  
ATOM   2580  C   ASP B   3     -44.667  12.507 -25.982  1.00 84.68           C  
ATOM   2581  CB  ASP B   3     -46.727  11.016 -26.345  1.00 84.68           C  
ATOM   2582  HB2 ASP B   3     -47.815  11.067 -26.299  1.00 84.68           H  
ATOM   2583  HB3 ASP B   3     -46.426  11.037 -27.393  1.00 84.68           H  
ATOM   2584  O   ASP B   3     -43.759  12.213 -25.206  1.00 84.68           O  
ATOM   2585  CG  ASP B   3     -46.287   9.716 -25.673  1.00 84.68           C  
ATOM   2586  OD1 ASP B   3     -46.599   9.583 -24.462  1.00 84.68           O  
ATOM   2587  OD2 ASP B   3     -45.659   8.888 -26.357  1.00 84.68           O  
ATOM   2588  N   SER B   4     -44.460  13.233 -27.086  1.00 85.65           N  
ATOM   2589  H   SER B   4     -45.239  13.416 -27.701  1.00 85.65           H  
ATOM   2590  CA  SER B   4     -43.148  13.711 -27.534  1.00 85.65           C  
ATOM   2591  HA  SER B   4     -42.521  12.847 -27.756  1.00 85.65           H  
ATOM   2592  C   SER B   4     -42.418  14.559 -26.486  1.00 85.65           C  
ATOM   2593  CB  SER B   4     -43.304  14.538 -28.815  1.00 85.65           C  
ATOM   2594  HB2 SER B   4     -43.804  15.479 -28.585  1.00 85.65           H  
ATOM   2595  HB3 SER B   4     -42.316  14.753 -29.220  1.00 85.65           H  
ATOM   2596  O   SER B   4     -41.218  14.385 -26.302  1.00 85.65           O  
ATOM   2597  OG  SER B   4     -44.070  13.834 -29.779  1.00 85.65           O  
ATOM   2598  HG  SER B   4     -43.678  13.982 -30.643  1.00 85.65           H  
ATOM   2599  N   GLU B   5     -43.116  15.449 -25.771  1.00 88.87           N  
ATOM   2600  H   GLU B   5     -44.100  15.564 -25.967  1.00 88.87           H  
ATOM   2601  CA  GLU B   5     -42.509  16.272 -24.711  1.00 88.87           C  
ATOM   2602  HA  GLU B   5     -41.616  16.762 -25.101  1.00 88.87           H  
ATOM   2603  C   GLU B   5     -42.053  15.427 -23.512  1.00 88.87           C  
ATOM   2604  CB  GLU B   5     -43.493  17.358 -24.257  1.00 88.87           C  
ATOM   2605  HB2 GLU B   5     -43.178  17.755 -23.292  1.00 88.87           H  
ATOM   2606  HB3 GLU B   5     -44.468  16.887 -24.133  1.00 88.87           H  
ATOM   2607  O   GLU B   5     -40.915  15.579 -23.068  1.00 88.87           O  
ATOM   2608  CG  GLU B   5     -43.599  18.531 -25.246  1.00 88.87           C  
ATOM   2609  HG2 GLU B   5     -43.710  18.143 -26.259  1.00 88.87           H  
ATOM   2610  HG3 GLU B   5     -42.671  19.102 -25.209  1.00 88.87           H  
ATOM   2611  CD  GLU B   5     -44.797  19.441 -24.934  1.00 88.87           C  
ATOM   2612  OE1 GLU B   5     -44.684  20.669 -25.088  1.00 88.87           O  
ATOM   2613  OE2 GLU B   5     -45.868  18.889 -24.582  1.00 88.87           O  
ATOM   2614  N   LYS B   6     -42.881  14.482 -23.034  1.00 87.77           N  
ATOM   2615  H   LYS B   6     -43.779  14.365 -23.482  1.00 87.77           H  
ATOM   2616  CA  LYS B   6     -42.482  13.563 -21.947  1.00 87.77           C  
ATOM   2617  HA  LYS B   6     -42.196  14.142 -21.069  1.00 87.77           H  
ATOM   2618  C   LYS B   6     -41.259  12.736 -22.349  1.00 87.77           C  
ATOM   2619  CB  LYS B   6     -43.618  12.597 -21.581  1.00 87.77           C  
ATOM   2620  HB2 LYS B   6     -43.886  12.042 -22.480  1.00 87.77           H  
ATOM   2621  HB3 LYS B   6     -43.229  11.882 -20.857  1.00 87.77           H  
ATOM   2622  O   LYS B   6     -40.304  12.612 -21.588  1.00 87.77           O  
ATOM   2623  CG  LYS B   6     -44.865  13.256 -20.967  1.00 87.77           C  
ATOM   2624  HG2 LYS B   6     -45.260  14.011 -21.647  1.00 87.77           H  
ATOM   2625  HG3 LYS B   6     -44.581  13.741 -20.032  1.00 87.77           H  
ATOM   2626  CD  LYS B   6     -45.960  12.214 -20.679  1.00 87.77           C  
ATOM   2627  HD2 LYS B   6     -46.753  12.673 -20.088  1.00 87.77           H  
ATOM   2628  HD3 LYS B   6     -45.522  11.399 -20.102  1.00 87.77           H  
ATOM   2629  CE  LYS B   6     -46.543  11.692 -22.000  1.00 87.77           C  
ATOM   2630  HE2 LYS B   6     -45.749  11.718 -22.746  1.00 87.77           H  
ATOM   2631  HE3 LYS B   6     -47.328  12.363 -22.347  1.00 87.77           H  
ATOM   2632  NZ  LYS B   6     -47.026  10.293 -21.928  1.00 87.77           N  
ATOM   2633  HZ1 LYS B   6     -46.320   9.688 -21.534  1.00 87.77           H  
ATOM   2634  HZ2 LYS B   6     -47.899  10.199 -21.429  1.00 87.77           H  
ATOM   2635  HZ3 LYS B   6     -47.134   9.946 -22.870  1.00 87.77           H  
ATOM   2636  N   VAL B   7     -41.274  12.173 -23.560  1.00 86.90           N  
ATOM   2637  H   VAL B   7     -42.091  12.305 -24.140  1.00 86.90           H  
ATOM   2638  CA  VAL B   7     -40.170  11.348 -24.069  1.00 86.90           C  
ATOM   2639  HA  VAL B   7     -39.931  10.592 -23.321  1.00 86.90           H  
ATOM   2640  C   VAL B   7     -38.893  12.179 -24.256  1.00 86.90           C  
ATOM   2641  CB  VAL B   7     -40.594  10.606 -25.350  1.00 86.90           C  
ATOM   2642  HB  VAL B   7     -40.944  11.326 -26.091  1.00 86.90           H  
ATOM   2643  O   VAL B   7     -37.806  11.682 -23.961  1.00 86.90           O  
ATOM   2644  CG1 VAL B   7     -39.439   9.799 -25.946  1.00 86.90           C  
ATOM   2645 HG11 VAL B   7     -39.032   9.116 -25.200  1.00 86.90           H  
ATOM   2646 HG12 VAL B   7     -39.805   9.224 -26.796  1.00 86.90           H  
ATOM   2647 HG13 VAL B   7     -38.650  10.469 -26.286  1.00 86.90           H  
ATOM   2648  CG2 VAL B   7     -41.712   9.594 -25.055  1.00 86.90           C  
ATOM   2649 HG21 VAL B   7     -41.354   8.819 -24.377  1.00 86.90           H  
ATOM   2650 HG22 VAL B   7     -42.573  10.084 -24.600  1.00 86.90           H  
ATOM   2651 HG23 VAL B   7     -42.049   9.131 -25.983  1.00 86.90           H  
ATOM   2652  N   ALA B   8     -39.000  13.451 -24.653  1.00 87.89           N  
ATOM   2653  H   ALA B   8     -39.907  13.811 -24.912  1.00 87.89           H  
ATOM   2654  CA  ALA B   8     -37.857  14.361 -24.725  1.00 87.89           C  
ATOM   2655  HA  ALA B   8     -37.090  13.894 -25.344  1.00 87.89           H  
ATOM   2656  C   ALA B   8     -37.224  14.629 -23.344  1.00 87.89           C  
ATOM   2657  CB  ALA B   8     -38.295  15.660 -25.413  1.00 87.89           C  
ATOM   2658  HB1 ALA B   8     -37.435  16.319 -25.528  1.00 87.89           H  
ATOM   2659  HB2 ALA B   8     -39.054  16.165 -24.815  1.00 87.89           H  
ATOM   2660  HB3 ALA B   8     -38.704  15.436 -26.398  1.00 87.89           H  
ATOM   2661  O   ALA B   8     -35.996  14.673 -23.239  1.00 87.89           O  
ATOM   2662  N   GLU B   9     -38.022  14.759 -22.278  1.00 89.40           N  
ATOM   2663  H   GLU B   9     -39.023  14.761 -22.411  1.00 89.40           H  
ATOM   2664  CA  GLU B   9     -37.499  14.873 -20.908  1.00 89.40           C  
ATOM   2665  HA  GLU B   9     -36.721  15.636 -20.895  1.00 89.40           H  
ATOM   2666  C   GLU B   9     -36.831  13.580 -20.425  1.00 89.40           C  
ATOM   2667  CB  GLU B   9     -38.591  15.308 -19.922  1.00 89.40           C  
ATOM   2668  HB2 GLU B   9     -39.458  14.653 -20.007  1.00 89.40           H  
ATOM   2669  HB3 GLU B   9     -38.182  15.221 -18.915  1.00 89.40           H  
ATOM   2670  O   GLU B   9     -35.709  13.634 -19.914  1.00 89.40           O  
ATOM   2671  CG  GLU B   9     -39.008  16.767 -20.153  1.00 89.40           C  
ATOM   2672  HG2 GLU B   9     -38.106  17.373 -20.237  1.00 89.40           H  
ATOM   2673  HG3 GLU B   9     -39.545  16.843 -21.098  1.00 89.40           H  
ATOM   2674  CD  GLU B   9     -39.875  17.339 -19.023  1.00 89.40           C  
ATOM   2675  OE1 GLU B   9     -40.048  18.579 -19.044  1.00 89.40           O  
ATOM   2676  OE2 GLU B   9     -40.310  16.567 -18.141  1.00 89.40           O  
ATOM   2677  N   TYR B  10     -37.448  12.414 -20.651  1.00 88.81           N  
ATOM   2678  H   TYR B  10     -38.385  12.429 -21.026  1.00 88.81           H  
ATOM   2679  CA  TYR B  10     -36.839  11.125 -20.300  1.00 88.81           C  
ATOM   2680  HA  TYR B  10     -36.595  11.143 -19.237  1.00 88.81           H  
ATOM   2681  C   TYR B  10     -35.517  10.880 -21.045  1.00 88.81           C  
ATOM   2682  CB  TYR B  10     -37.825   9.973 -20.555  1.00 88.81           C  
ATOM   2683  HB2 TYR B  10     -37.284   9.032 -20.453  1.00 88.81           H  
ATOM   2684  HB3 TYR B  10     -38.178  10.032 -21.584  1.00 88.81           H  
ATOM   2685  O   TYR B  10     -34.535  10.458 -20.432  1.00 88.81           O  
ATOM   2686  CG  TYR B  10     -39.012   9.912 -19.607  1.00 88.81           C  
ATOM   2687  CD1 TYR B  10     -38.803   9.852 -18.213  1.00 88.81           C  
ATOM   2688  HD1 TYR B  10     -37.800   9.861 -17.814  1.00 88.81           H  
ATOM   2689  CD2 TYR B  10     -40.325   9.870 -20.117  1.00 88.81           C  
ATOM   2690  HD2 TYR B  10     -40.492   9.904 -21.183  1.00 88.81           H  
ATOM   2691  CE1 TYR B  10     -39.900   9.784 -17.332  1.00 88.81           C  
ATOM   2692  HE1 TYR B  10     -39.735   9.751 -16.265  1.00 88.81           H  
ATOM   2693  CE2 TYR B  10     -41.424   9.795 -19.240  1.00 88.81           C  
ATOM   2694  HE2 TYR B  10     -42.433   9.767 -19.621  1.00 88.81           H  
ATOM   2695  OH  TYR B  10     -42.281   9.693 -17.009  1.00 88.81           O  
ATOM   2696  HH  TYR B  10     -42.010   9.696 -16.088  1.00 88.81           H  
ATOM   2697  CZ  TYR B  10     -41.214   9.760 -17.846  1.00 88.81           C  
ATOM   2698  N   LEU B  11     -35.448  11.200 -22.342  1.00 88.95           N  
ATOM   2699  H   LEU B  11     -36.292  11.512 -22.802  1.00 88.95           H  
ATOM   2700  CA  LEU B  11     -34.224  11.073 -23.138  1.00 88.95           C  
ATOM   2701  HA  LEU B  11     -33.836  10.065 -22.990  1.00 88.95           H  
ATOM   2702  C   LEU B  11     -33.131  12.056 -22.681  1.00 88.95           C  
ATOM   2703  CB  LEU B  11     -34.581  11.257 -24.623  1.00 88.95           C  
ATOM   2704  HB2 LEU B  11     -34.942  12.276 -24.767  1.00 88.95           H  
ATOM   2705  HB3 LEU B  11     -35.395  10.578 -24.877  1.00 88.95           H  
ATOM   2706  O   LEU B  11     -31.957  11.682 -22.614  1.00 88.95           O  
ATOM   2707  CG  LEU B  11     -33.408  11.005 -25.590  1.00 88.95           C  
ATOM   2708  HG  LEU B  11     -32.589  11.686 -25.355  1.00 88.95           H  
ATOM   2709  CD1 LEU B  11     -32.887   9.565 -25.531  1.00 88.95           C  
ATOM   2710 HD11 LEU B  11     -32.450   9.361 -24.554  1.00 88.95           H  
ATOM   2711 HD12 LEU B  11     -32.111   9.425 -26.283  1.00 88.95           H  
ATOM   2712 HD13 LEU B  11     -33.701   8.866 -25.723  1.00 88.95           H  
ATOM   2713  CD2 LEU B  11     -33.862  11.284 -27.021  1.00 88.95           C  
ATOM   2714 HD21 LEU B  11     -33.026  11.144 -27.706  1.00 88.95           H  
ATOM   2715 HD22 LEU B  11     -34.212  12.313 -27.101  1.00 88.95           H  
ATOM   2716 HD23 LEU B  11     -34.671  10.607 -27.294  1.00 88.95           H  
ATOM   2717  N   ARG B  12     -33.502  13.289 -22.307  1.00 90.05           N  
ATOM   2718  H   ARG B  12     -34.470  13.551 -22.430  1.00 90.05           H  
ATOM   2719  CA  ARG B  12     -32.584  14.259 -21.687  1.00 90.05           C  
ATOM   2720  HA  ARG B  12     -31.720  14.394 -22.338  1.00 90.05           H  
ATOM   2721  C   ARG B  12     -32.042  13.741 -20.352  1.00 90.05           C  
ATOM   2722  CB  ARG B  12     -33.295  15.613 -21.521  1.00 90.05           C  
ATOM   2723  HB2 ARG B  12     -33.741  15.896 -22.474  1.00 90.05           H  
ATOM   2724  HB3 ARG B  12     -34.093  15.511 -20.785  1.00 90.05           H  
ATOM   2725  O   ARG B  12     -30.843  13.844 -20.113  1.00 90.05           O  
ATOM   2726  CG  ARG B  12     -32.332  16.728 -21.077  1.00 90.05           C  
ATOM   2727  HG2 ARG B  12     -31.611  16.920 -21.872  1.00 90.05           H  
ATOM   2728  HG3 ARG B  12     -31.785  16.406 -20.190  1.00 90.05           H  
ATOM   2729  CD  ARG B  12     -33.066  18.028 -20.719  1.00 90.05           C  
ATOM   2730  HD2 ARG B  12     -33.743  17.817 -19.891  1.00 90.05           H  
ATOM   2731  HD3 ARG B  12     -32.330  18.754 -20.374  1.00 90.05           H  
ATOM   2732  NE  ARG B  12     -33.798  18.599 -21.870  1.00 90.05           N  
ATOM   2733  HE  ARG B  12     -33.305  18.617 -22.751  1.00 90.05           H  
ATOM   2734  NH1 ARG B  12     -35.788  19.115 -20.812  1.00 90.05           N  
ATOM   2735 HH11 ARG B  12     -35.427  18.782 -19.929  1.00 90.05           H  
ATOM   2736 HH12 ARG B  12     -36.754  19.408 -20.854  1.00 90.05           H  
ATOM   2737  NH2 ARG B  12     -35.560  19.511 -22.988  1.00 90.05           N  
ATOM   2738 HH21 ARG B  12     -36.513  19.845 -22.982  1.00 90.05           H  
ATOM   2739 HH22 ARG B  12     -35.036  19.486 -23.851  1.00 90.05           H  
ATOM   2740  CZ  ARG B  12     -35.037  19.070 -21.879  1.00 90.05           C  
ATOM   2741  N   ARG B  13     -32.884  13.151 -19.495  1.00 89.58           N  
ATOM   2742  H   ARG B  13     -33.864  13.112 -19.735  1.00 89.58           H  
ATOM   2743  CA  ARG B  13     -32.432  12.582 -18.214  1.00 89.58           C  
ATOM   2744  HA  ARG B  13     -31.838  13.344 -17.708  1.00 89.58           H  
ATOM   2745  C   ARG B  13     -31.480  11.407 -18.432  1.00 89.58           C  
ATOM   2746  CB  ARG B  13     -33.636  12.210 -17.326  1.00 89.58           C  
ATOM   2747  HB2 ARG B  13     -34.275  13.083 -17.197  1.00 89.58           H  
ATOM   2748  HB3 ARG B  13     -34.221  11.438 -17.824  1.00 89.58           H  
ATOM   2749  O   ARG B  13     -30.378  11.428 -17.896  1.00 89.58           O  
ATOM   2750  CG  ARG B  13     -33.217  11.685 -15.938  1.00 89.58           C  
ATOM   2751  HG2 ARG B  13     -32.517  10.859 -16.067  1.00 89.58           H  
ATOM   2752  HG3 ARG B  13     -34.095  11.285 -15.432  1.00 89.58           H  
ATOM   2753  CD  ARG B  13     -32.592  12.771 -15.043  1.00 89.58           C  
ATOM   2754  HD2 ARG B  13     -32.044  13.488 -15.654  1.00 89.58           H  
ATOM   2755  HD3 ARG B  13     -33.401  13.298 -14.536  1.00 89.58           H  
ATOM   2756  NE  ARG B  13     -31.642  12.212 -14.067  1.00 89.58           N  
ATOM   2757  HE  ARG B  13     -31.182  11.348 -14.318  1.00 89.58           H  
ATOM   2758  NH1 ARG B  13     -31.701  13.889 -12.482  1.00 89.58           N  
ATOM   2759 HH11 ARG B  13     -32.467  14.329 -12.972  1.00 89.58           H  
ATOM   2760 HH12 ARG B  13     -31.377  14.243 -11.594  1.00 89.58           H  
ATOM   2761  NH2 ARG B  13     -30.231  12.235 -12.300  1.00 89.58           N  
ATOM   2762 HH21 ARG B  13     -29.829  12.657 -11.476  1.00 89.58           H  
ATOM   2763 HH22 ARG B  13     -29.704  11.533 -12.800  1.00 89.58           H  
ATOM   2764  CZ  ARG B  13     -31.206  12.778 -12.956  1.00 89.58           C  
ATOM   2765  N   ALA B  14     -31.854  10.447 -19.279  1.00 90.50           N  
ATOM   2766  H   ALA B  14     -32.784  10.491 -19.671  1.00 90.50           H  
ATOM   2767  CA  ALA B  14     -31.024   9.282 -19.585  1.00 90.50           C  
ATOM   2768  HA  ALA B  14     -30.839   8.737 -18.659  1.00 90.50           H  
ATOM   2769  C   ALA B  14     -29.651   9.662 -20.170  1.00 90.50           C  
ATOM   2770  CB  ALA B  14     -31.808   8.370 -20.539  1.00 90.50           C  
ATOM   2771  HB1 ALA B  14     -32.755   8.083 -20.081  1.00 90.50           H  
ATOM   2772  HB2 ALA B  14     -31.228   7.470 -20.742  1.00 90.50           H  
ATOM   2773  HB3 ALA B  14     -32.008   8.888 -21.477  1.00 90.50           H  
ATOM   2774  O   ALA B  14     -28.639   9.068 -19.802  1.00 90.50           O  
ATOM   2775  N   THR B  15     -29.588  10.673 -21.044  1.00 93.27           N  
ATOM   2776  H   THR B  15     -30.443  11.134 -21.320  1.00 93.27           H  
ATOM   2777  CA  THR B  15     -28.314  11.141 -21.620  1.00 93.27           C  
ATOM   2778  HA  THR B  15     -27.724  10.264 -21.885  1.00 93.27           H  
ATOM   2779  C   THR B  15     -27.459  11.934 -20.626  1.00 93.27           C  
ATOM   2780  CB  THR B  15     -28.523  11.945 -22.913  1.00 93.27           C  
ATOM   2781  HB  THR B  15     -27.583  12.427 -23.184  1.00 93.27           H  
ATOM   2782  O   THR B  15     -26.235  11.794 -20.649  1.00 93.27           O  
ATOM   2783  CG2 THR B  15     -28.971  11.058 -24.074  1.00 93.27           C  
ATOM   2784 HG21 THR B  15     -29.167  11.675 -24.950  1.00 93.27           H  
ATOM   2785 HG22 THR B  15     -29.878  10.513 -23.812  1.00 93.27           H  
ATOM   2786 HG23 THR B  15     -28.185  10.342 -24.314  1.00 93.27           H  
ATOM   2787  OG1 THR B  15     -29.516  12.928 -22.764  1.00 93.27           O  
ATOM   2788  HG1 THR B  15     -30.363  12.480 -22.813  1.00 93.27           H  
ATOM   2789  N   LEU B  16     -28.062  12.699 -19.708  1.00 93.19           N  
ATOM   2790  H   LEU B  16     -29.065  12.811 -19.753  1.00 93.19           H  
ATOM   2791  CA  LEU B  16     -27.338  13.348 -18.606  1.00 93.19           C  
ATOM   2792  HA  LEU B  16     -26.473  13.868 -19.018  1.00 93.19           H  
ATOM   2793  C   LEU B  16     -26.778  12.326 -17.605  1.00 93.19           C  
ATOM   2794  CB  LEU B  16     -28.253  14.369 -17.905  1.00 93.19           C  
ATOM   2795  HB2 LEU B  16     -29.211  13.892 -17.698  1.00 93.19           H  
ATOM   2796  HB3 LEU B  16     -27.810  14.636 -16.945  1.00 93.19           H  
ATOM   2797  O   LEU B  16     -25.604  12.417 -17.249  1.00 93.19           O  
ATOM   2798  CG  LEU B  16     -28.490  15.665 -18.703  1.00 93.19           C  
ATOM   2799  HG  LEU B  16     -28.817  15.428 -19.715  1.00 93.19           H  
ATOM   2800  CD1 LEU B  16     -29.583  16.486 -18.015  1.00 93.19           C  
ATOM   2801 HD11 LEU B  16     -29.771  17.400 -18.578  1.00 93.19           H  
ATOM   2802 HD12 LEU B  16     -30.501  15.900 -17.975  1.00 93.19           H  
ATOM   2803 HD13 LEU B  16     -29.275  16.741 -17.001  1.00 93.19           H  
ATOM   2804  CD2 LEU B  16     -27.231  16.535 -18.792  1.00 93.19           C  
ATOM   2805 HD21 LEU B  16     -26.859  16.753 -17.791  1.00 93.19           H  
ATOM   2806 HD22 LEU B  16     -27.469  17.470 -19.300  1.00 93.19           H  
ATOM   2807 HD23 LEU B  16     -26.461  16.019 -19.365  1.00 93.19           H  
ATOM   2808  N   ASP B  17     -27.571  11.324 -17.217  1.00 92.38           N  
ATOM   2809  H   ASP B  17     -28.536  11.330 -17.518  1.00 92.38           H  
ATOM   2810  CA  ASP B  17     -27.132  10.237 -16.331  1.00 92.38           C  
ATOM   2811  HA  ASP B  17     -26.719  10.668 -15.419  1.00 92.38           H  
ATOM   2812  C   ASP B  17     -26.012   9.399 -16.975  1.00 92.38           C  
ATOM   2813  CB  ASP B  17     -28.331   9.346 -15.951  1.00 92.38           C  
ATOM   2814  HB2 ASP B  17     -28.867   9.057 -16.855  1.00 92.38           H  
ATOM   2815  HB3 ASP B  17     -27.952   8.437 -15.483  1.00 92.38           H  
ATOM   2816  O   ASP B  17     -25.043   9.044 -16.306  1.00 92.38           O  
ATOM   2817  CG  ASP B  17     -29.297  10.004 -14.960  1.00 92.38           C  
ATOM   2818  OD1 ASP B  17     -28.848  10.781 -14.093  1.00 92.38           O  
ATOM   2819  OD2 ASP B  17     -30.510   9.708 -14.991  1.00 92.38           O  
ATOM   2820  N   LEU B  18     -26.090   9.135 -18.287  1.00 93.13           N  
ATOM   2821  H   LEU B  18     -26.939   9.385 -18.773  1.00 93.13           H  
ATOM   2822  CA  LEU B  18     -25.019   8.470 -19.041  1.00 93.13           C  
ATOM   2823  HA  LEU B  18     -24.771   7.535 -18.537  1.00 93.13           H  
ATOM   2824  C   LEU B  18     -23.736   9.312 -19.079  1.00 93.13           C  
ATOM   2825  CB  LEU B  18     -25.528   8.150 -20.459  1.00 93.13           C  
ATOM   2826  HB2 LEU B  18     -25.896   9.072 -20.910  1.00 93.13           H  
ATOM   2827  HB3 LEU B  18     -26.368   7.460 -20.377  1.00 93.13           H  
ATOM   2828  O   LEU B  18     -22.640   8.764 -18.953  1.00 93.13           O  
ATOM   2829  CG  LEU B  18     -24.474   7.543 -21.408  1.00 93.13           C  
ATOM   2830  HG  LEU B  18     -23.658   8.251 -21.555  1.00 93.13           H  
ATOM   2831  CD1 LEU B  18     -23.899   6.227 -20.889  1.00 93.13           C  
ATOM   2832 HD11 LEU B  18     -23.222   5.793 -21.625  1.00 93.13           H  
ATOM   2833 HD12 LEU B  18     -23.349   6.386 -19.962  1.00 93.13           H  
ATOM   2834 HD13 LEU B  18     -24.714   5.527 -20.705  1.00 93.13           H  
ATOM   2835  CD2 LEU B  18     -25.110   7.274 -22.772  1.00 93.13           C  
ATOM   2836 HD21 LEU B  18     -25.498   8.204 -23.188  1.00 93.13           H  
ATOM   2837 HD22 LEU B  18     -25.929   6.562 -22.665  1.00 93.13           H  
ATOM   2838 HD23 LEU B  18     -24.369   6.861 -23.456  1.00 93.13           H  
ATOM   2839  N   ARG B  19     -23.852  10.637 -19.241  1.00 93.80           N  
ATOM   2840  H   ARG B  19     -24.777  11.023 -19.359  1.00 93.80           H  
ATOM   2841  CA  ARG B  19     -22.696  11.544 -19.215  1.00 93.80           C  
ATOM   2842  HA  ARG B  19     -21.953  11.171 -19.921  1.00 93.80           H  
ATOM   2843  C   ARG B  19     -22.017  11.538 -17.846  1.00 93.80           C  
ATOM   2844  CB  ARG B  19     -23.123  12.957 -19.646  1.00 93.80           C  
ATOM   2845  HB2 ARG B  19     -23.674  12.890 -20.584  1.00 93.80           H  
ATOM   2846  HB3 ARG B  19     -23.781  13.385 -18.889  1.00 93.80           H  
ATOM   2847  O   ARG B  19     -20.794  11.448 -17.804  1.00 93.80           O  
ATOM   2848  CG  ARG B  19     -21.906  13.874 -19.855  1.00 93.80           C  
ATOM   2849  HG2 ARG B  19     -21.326  13.951 -18.935  1.00 93.80           H  
ATOM   2850  HG3 ARG B  19     -21.269  13.438 -20.625  1.00 93.80           H  
ATOM   2851  CD  ARG B  19     -22.316  15.281 -20.303  1.00 93.80           C  
ATOM   2852  HD2 ARG B  19     -21.417  15.812 -20.616  1.00 93.80           H  
ATOM   2853  HD3 ARG B  19     -22.990  15.201 -21.156  1.00 93.80           H  
ATOM   2854  NE  ARG B  19     -22.961  16.038 -19.212  1.00 93.80           N  
ATOM   2855  HE  ARG B  19     -22.943  15.613 -18.296  1.00 93.80           H  
ATOM   2856  NH1 ARG B  19     -23.482  17.927 -20.412  1.00 93.80           N  
ATOM   2857 HH11 ARG B  19     -23.065  17.508 -21.231  1.00 93.80           H  
ATOM   2858 HH12 ARG B  19     -23.791  18.888 -20.430  1.00 93.80           H  
ATOM   2859  NH2 ARG B  19     -23.913  17.852 -18.224  1.00 93.80           N  
ATOM   2860 HH21 ARG B  19     -24.225  18.812 -18.264  1.00 93.80           H  
ATOM   2861 HH22 ARG B  19     -23.828  17.402 -17.324  1.00 93.80           H  
ATOM   2862  CZ  ARG B  19     -23.451  17.262 -19.289  1.00 93.80           C  
ATOM   2863  N   ALA B  20     -22.797  11.577 -16.764  1.00 95.29           N  
ATOM   2864  H   ALA B  20     -23.795  11.655 -16.893  1.00 95.29           H  
ATOM   2865  CA  ALA B  20     -22.287  11.506 -15.395  1.00 95.29           C  
ATOM   2866  HA  ALA B  20     -21.536  12.283 -15.258  1.00 95.29           H  
ATOM   2867  C   ALA B  20     -21.605  10.154 -15.110  1.00 95.29           C  
ATOM   2868  CB  ALA B  20     -23.446  11.784 -14.430  1.00 95.29           C  
ATOM   2869  HB1 ALA B  20     -23.057  11.871 -13.415  1.00 95.29           H  
ATOM   2870  HB2 ALA B  20     -23.942  12.717 -14.697  1.00 95.29           H  
ATOM   2871  HB3 ALA B  20     -24.171  10.970 -14.463  1.00 95.29           H  
ATOM   2872  O   ALA B  20     -20.473  10.128 -14.639  1.00 95.29           O  
ATOM   2873  N   ALA B  21     -22.228   9.033 -15.494  1.00 94.70           N  
ATOM   2874  H   ALA B  21     -23.173   9.094 -15.845  1.00 94.70           H  
ATOM   2875  CA  ALA B  21     -21.629   7.706 -15.328  1.00 94.70           C  
ATOM   2876  HA  ALA B  21     -21.399   7.564 -14.272  1.00 94.70           H  
ATOM   2877  C   ALA B  21     -20.304   7.564 -16.105  1.00 94.70           C  
ATOM   2878  CB  ALA B  21     -22.660   6.650 -15.747  1.00 94.70           C  
ATOM   2879  HB1 ALA B  21     -22.907   6.761 -16.803  1.00 94.70           H  
ATOM   2880  HB2 ALA B  21     -22.249   5.655 -15.575  1.00 94.70           H  
ATOM   2881  HB3 ALA B  21     -23.566   6.764 -15.152  1.00 94.70           H  
ATOM   2882  O   ALA B  21     -19.302   7.116 -15.557  1.00 94.70           O  
ATOM   2883  N   ARG B  22     -20.255   8.022 -17.365  1.00 94.86           N  
ATOM   2884  H   ARG B  22     -21.105   8.385 -17.771  1.00 94.86           H  
ATOM   2885  CA  ARG B  22     -19.010   8.043 -18.156  1.00 94.86           C  
ATOM   2886  HA  ARG B  22     -18.553   7.054 -18.125  1.00 94.86           H  
ATOM   2887  C   ARG B  22     -17.942   8.979 -17.591  1.00 94.86           C  
ATOM   2888  CB  ARG B  22     -19.308   8.428 -19.609  1.00 94.86           C  
ATOM   2889  HB2 ARG B  22     -19.959   9.302 -19.630  1.00 94.86           H  
ATOM   2890  HB3 ARG B  22     -18.370   8.689 -20.100  1.00 94.86           H  
ATOM   2891  O   ARG B  22     -16.776   8.802 -17.924  1.00 94.86           O  
ATOM   2892  CG  ARG B  22     -19.939   7.278 -20.397  1.00 94.86           C  
ATOM   2893  HG2 ARG B  22     -19.265   6.422 -20.386  1.00 94.86           H  
ATOM   2894  HG3 ARG B  22     -20.889   6.989 -19.947  1.00 94.86           H  
ATOM   2895  CD  ARG B  22     -20.168   7.730 -21.842  1.00 94.86           C  
ATOM   2896  HD2 ARG B  22     -19.224   8.094 -22.250  1.00 94.86           H  
ATOM   2897  HD3 ARG B  22     -20.895   8.542 -21.841  1.00 94.86           H  
ATOM   2898  NE  ARG B  22     -20.659   6.624 -22.681  1.00 94.86           N  
ATOM   2899  HE  ARG B  22     -20.731   5.720 -22.237  1.00 94.86           H  
ATOM   2900  NH1 ARG B  22     -20.881   7.796 -24.645  1.00 94.86           N  
ATOM   2901 HH11 ARG B  22     -21.080   7.799 -25.635  1.00 94.86           H  
ATOM   2902 HH12 ARG B  22     -20.475   8.604 -24.196  1.00 94.86           H  
ATOM   2903  NH2 ARG B  22     -21.437   5.634 -24.576  1.00 94.86           N  
ATOM   2904 HH21 ARG B  22     -21.511   4.752 -24.089  1.00 94.86           H  
ATOM   2905 HH22 ARG B  22     -21.712   5.674 -25.547  1.00 94.86           H  
ATOM   2906  CZ  ARG B  22     -20.987   6.690 -23.959  1.00 94.86           C  
ATOM   2907  N   GLN B  23     -18.323   9.997 -16.823  1.00 94.67           N  
ATOM   2908  H   GLN B  23     -19.302  10.104 -16.599  1.00 94.67           H  
ATOM   2909  CA  GLN B  23     -17.372  10.855 -16.125  1.00 94.67           C  
ATOM   2910  HA  GLN B  23     -16.524  11.049 -16.782  1.00 94.67           H  
ATOM   2911  C   GLN B  23     -16.788  10.133 -14.904  1.00 94.67           C  
ATOM   2912  CB  GLN B  23     -18.026  12.207 -15.809  1.00 94.67           C  
ATOM   2913  HB2 GLN B  23     -18.894  12.066 -15.165  1.00 94.67           H  
ATOM   2914  HB3 GLN B  23     -18.352  12.671 -16.741  1.00 94.67           H  
ATOM   2915  O   GLN B  23     -15.570  10.044 -14.825  1.00 94.67           O  
ATOM   2916  CG  GLN B  23     -17.035  13.129 -15.096  1.00 94.67           C  
ATOM   2917  HG2 GLN B  23     -16.753  12.652 -14.157  1.00 94.67           H  
ATOM   2918  HG3 GLN B  23     -16.133  13.252 -15.696  1.00 94.67           H  
ATOM   2919  CD  GLN B  23     -17.598  14.505 -14.776  1.00 94.67           C  
ATOM   2920  NE2 GLN B  23     -17.041  15.158 -13.788  1.00 94.67           N  
ATOM   2921 HE21 GLN B  23     -16.362  14.672 -13.219  1.00 94.67           H  
ATOM   2922 HE22 GLN B  23     -17.397  16.063 -13.515  1.00 94.67           H  
ATOM   2923  OE1 GLN B  23     -18.517  15.003 -15.419  1.00 94.67           O  
ATOM   2924  N   ARG B  24     -17.620   9.520 -14.045  1.00 93.49           N  
ATOM   2925  H   ARG B  24     -18.616   9.642 -14.165  1.00 93.49           H  
ATOM   2926  CA  ARG B  24     -17.139   8.746 -12.883  1.00 93.49           C  
ATOM   2927  HA  ARG B  24     -16.552   9.420 -12.259  1.00 93.49           H  
ATOM   2928  C   ARG B  24     -16.177   7.624 -13.280  1.00 93.49           C  
ATOM   2929  CB  ARG B  24     -18.323   8.216 -12.049  1.00 93.49           C  
ATOM   2930  HB2 ARG B  24     -18.942   7.577 -12.679  1.00 93.49           H  
ATOM   2931  HB3 ARG B  24     -18.930   9.065 -11.732  1.00 93.49           H  
ATOM   2932  O   ARG B  24     -15.159   7.470 -12.627  1.00 93.49           O  
ATOM   2933  CG  ARG B  24     -17.921   7.412 -10.791  1.00 93.49           C  
ATOM   2934  HG2 ARG B  24     -18.827   7.146 -10.247  1.00 93.49           H  
ATOM   2935  HG3 ARG B  24     -17.431   6.486 -11.091  1.00 93.49           H  
ATOM   2936  CD  ARG B  24     -16.990   8.183  -9.842  1.00 93.49           C  
ATOM   2937  HD2 ARG B  24     -17.447   9.140  -9.590  1.00 93.49           H  
ATOM   2938  HD3 ARG B  24     -16.041   8.374 -10.343  1.00 93.49           H  
ATOM   2939  NE  ARG B  24     -16.711   7.447  -8.595  1.00 93.49           N  
ATOM   2940  HE  ARG B  24     -17.080   6.517  -8.452  1.00 93.49           H  
ATOM   2941  NH1 ARG B  24     -15.279   8.976  -7.628  1.00 93.49           N  
ATOM   2942 HH11 ARG B  24     -14.683   9.170  -6.836  1.00 93.49           H  
ATOM   2943 HH12 ARG B  24     -15.197   9.519  -8.475  1.00 93.49           H  
ATOM   2944  NH2 ARG B  24     -15.799   7.114  -6.554  1.00 93.49           N  
ATOM   2945 HH21 ARG B  24     -15.148   7.403  -5.838  1.00 93.49           H  
ATOM   2946 HH22 ARG B  24     -16.215   6.194  -6.571  1.00 93.49           H  
ATOM   2947  CZ  ARG B  24     -15.933   7.851  -7.606  1.00 93.49           C  
ATOM   2948  N   ILE B  25     -16.442   6.909 -14.379  1.00 95.65           N  
ATOM   2949  H   ILE B  25     -17.334   7.048 -14.832  1.00 95.65           H  
ATOM   2950  CA  ILE B  25     -15.512   5.889 -14.908  1.00 95.65           C  
ATOM   2951  HA  ILE B  25     -15.347   5.134 -14.139  1.00 95.65           H  
ATOM   2952  C   ILE B  25     -14.134   6.496 -15.214  1.00 95.65           C  
ATOM   2953  CB  ILE B  25     -16.109   5.186 -16.149  1.00 95.65           C  
ATOM   2954  HB  ILE B  25     -16.403   5.950 -16.868  1.00 95.65           H  
ATOM   2955  O   ILE B  25     -13.130   5.974 -14.751  1.00 95.65           O  
ATOM   2956  CG1 ILE B  25     -17.354   4.364 -15.755  1.00 95.65           C  
ATOM   2957 HG12 ILE B  25     -17.049   3.503 -15.160  1.00 95.65           H  
ATOM   2958 HG13 ILE B  25     -18.008   4.978 -15.137  1.00 95.65           H  
ATOM   2959  CG2 ILE B  25     -15.087   4.257 -16.823  1.00 95.65           C  
ATOM   2960 HG21 ILE B  25     -14.717   3.519 -16.111  1.00 95.65           H  
ATOM   2961 HG22 ILE B  25     -15.510   3.735 -17.681  1.00 95.65           H  
ATOM   2962 HG23 ILE B  25     -14.229   4.820 -17.189  1.00 95.65           H  
ATOM   2963  CD1 ILE B  25     -18.181   3.881 -16.952  1.00 95.65           C  
ATOM   2964 HD11 ILE B  25     -17.642   3.115 -17.510  1.00 95.65           H  
ATOM   2965 HD12 ILE B  25     -18.418   4.719 -17.607  1.00 95.65           H  
ATOM   2966 HD13 ILE B  25     -19.110   3.449 -16.582  1.00 95.65           H  
ATOM   2967  N   ARG B  26     -14.075   7.629 -15.932  1.00 95.26           N  
ATOM   2968  H   ARG B  26     -14.938   8.077 -16.204  1.00 95.26           H  
ATOM   2969  CA  ARG B  26     -12.792   8.293 -16.231  1.00 95.26           C  
ATOM   2970  HA  ARG B  26     -12.106   7.559 -16.653  1.00 95.26           H  
ATOM   2971  C   ARG B  26     -12.086   8.811 -14.983  1.00 95.26           C  
ATOM   2972  CB  ARG B  26     -12.964   9.456 -17.211  1.00 95.26           C  
ATOM   2973  HB2 ARG B  26     -13.787  10.090 -16.883  1.00 95.26           H  
ATOM   2974  HB3 ARG B  26     -12.050  10.050 -17.195  1.00 95.26           H  
ATOM   2975  O   ARG B  26     -10.863   8.809 -14.972  1.00 95.26           O  
ATOM   2976  CG  ARG B  26     -13.188   8.983 -18.651  1.00 95.26           C  
ATOM   2977  HG2 ARG B  26     -14.159   8.495 -18.733  1.00 95.26           H  
ATOM   2978  HG3 ARG B  26     -12.413   8.262 -18.913  1.00 95.26           H  
ATOM   2979  CD  ARG B  26     -13.096  10.168 -19.625  1.00 95.26           C  
ATOM   2980  HD2 ARG B  26     -13.210   9.804 -20.646  1.00 95.26           H  
ATOM   2981  HD3 ARG B  26     -12.096  10.595 -19.546  1.00 95.26           H  
ATOM   2982  NE  ARG B  26     -14.093  11.219 -19.328  1.00 95.26           N  
ATOM   2983  HE  ARG B  26     -13.762  11.968 -18.736  1.00 95.26           H  
ATOM   2984  NH1 ARG B  26     -15.872  10.246 -20.376  1.00 95.26           N  
ATOM   2985 HH11 ARG B  26     -15.234   9.488 -20.573  1.00 95.26           H  
ATOM   2986 HH12 ARG B  26     -16.866  10.068 -20.335  1.00 95.26           H  
ATOM   2987  NH2 ARG B  26     -16.177  12.125 -19.202  1.00 95.26           N  
ATOM   2988 HH21 ARG B  26     -17.169  12.089 -19.393  1.00 95.26           H  
ATOM   2989 HH22 ARG B  26     -15.798  12.839 -18.596  1.00 95.26           H  
ATOM   2990  CZ  ARG B  26     -15.372  11.197 -19.640  1.00 95.26           C  
ATOM   2991  N   GLU B  27     -12.826   9.262 -13.974  1.00 94.43           N  
ATOM   2992  H   GLU B  27     -13.832   9.269 -14.068  1.00 94.43           H  
ATOM   2993  CA  GLU B  27     -12.237   9.696 -12.704  1.00 94.43           C  
ATOM   2994  HA  GLU B  27     -11.412  10.373 -12.923  1.00 94.43           H  
ATOM   2995  C   GLU B  27     -11.635   8.509 -11.927  1.00 94.43           C  
ATOM   2996  CB  GLU B  27     -13.274  10.473 -11.871  1.00 94.43           C  
ATOM   2997  HB2 GLU B  27     -12.865  10.625 -10.872  1.00 94.43           H  
ATOM   2998  HB3 GLU B  27     -14.188   9.885 -11.784  1.00 94.43           H  
ATOM   2999  O   GLU B  27     -10.517   8.609 -11.436  1.00 94.43           O  
ATOM   3000  CG  GLU B  27     -13.603  11.851 -12.483  1.00 94.43           C  
ATOM   3001  HG2 GLU B  27     -12.689  12.444 -12.513  1.00 94.43           H  
ATOM   3002  HG3 GLU B  27     -13.939  11.715 -13.511  1.00 94.43           H  
ATOM   3003  CD  GLU B  27     -14.677  12.634 -11.706  1.00 94.43           C  
ATOM   3004  OE1 GLU B  27     -15.373  13.467 -12.342  1.00 94.43           O  
ATOM   3005  OE2 GLU B  27     -14.806  12.424 -10.476  1.00 94.43           O  
ATOM   3006  N   LEU B  28     -12.314   7.358 -11.898  1.00 94.66           N  
ATOM   3007  H   LEU B  28     -13.231   7.322 -12.321  1.00 94.66           H  
ATOM   3008  CA  LEU B  28     -11.798   6.136 -11.268  1.00 94.66           C  
ATOM   3009  HA  LEU B  28     -11.468   6.366 -10.255  1.00 94.66           H  
ATOM   3010  C   LEU B  28     -10.579   5.554 -12.004  1.00 94.66           C  
ATOM   3011  CB  LEU B  28     -12.925   5.091 -11.214  1.00 94.66           C  
ATOM   3012  HB2 LEU B  28     -12.493   4.122 -10.962  1.00 94.66           H  
ATOM   3013  HB3 LEU B  28     -13.356   5.004 -12.212  1.00 94.66           H  
ATOM   3014  O   LEU B  28      -9.613   5.164 -11.364  1.00 94.66           O  
ATOM   3015  CG  LEU B  28     -14.038   5.404 -10.201  1.00 94.66           C  
ATOM   3016  HG  LEU B  28     -14.353   6.443 -10.295  1.00 94.66           H  
ATOM   3017  CD1 LEU B  28     -15.243   4.511 -10.506  1.00 94.66           C  
ATOM   3018 HD11 LEU B  28     -16.048   4.734  -9.805  1.00 94.66           H  
ATOM   3019 HD12 LEU B  28     -14.958   3.465 -10.395  1.00 94.66           H  
ATOM   3020 HD13 LEU B  28     -15.588   4.691 -11.524  1.00 94.66           H  
ATOM   3021  CD2 LEU B  28     -13.583   5.153  -8.764  1.00 94.66           C  
ATOM   3022 HD21 LEU B  28     -13.195   4.140  -8.661  1.00 94.66           H  
ATOM   3023 HD22 LEU B  28     -12.802   5.862  -8.489  1.00 94.66           H  
ATOM   3024 HD23 LEU B  28     -14.421   5.273  -8.077  1.00 94.66           H  
ATOM   3025  N   GLU B  29     -10.618   5.486 -13.339  1.00 94.08           N  
ATOM   3026  H   GLU B  29     -11.475   5.753 -13.801  1.00 94.08           H  
ATOM   3027  CA  GLU B  29      -9.578   4.818 -14.143  1.00 94.08           C  
ATOM   3028  HA  GLU B  29      -9.149   3.996 -13.570  1.00 94.08           H  
ATOM   3029  C   GLU B  29      -8.400   5.743 -14.514  1.00 94.08           C  
ATOM   3030  CB  GLU B  29     -10.217   4.230 -15.426  1.00 94.08           C  
ATOM   3031  HB2 GLU B  29      -9.425   3.832 -16.061  1.00 94.08           H  
ATOM   3032  HB3 GLU B  29     -10.709   5.037 -15.969  1.00 94.08           H  
ATOM   3033  O   GLU B  29      -7.302   5.269 -14.788  1.00 94.08           O  
ATOM   3034  CG  GLU B  29     -11.231   3.095 -15.162  1.00 94.08           C  
ATOM   3035  HG2 GLU B  29     -12.008   3.465 -14.494  1.00 94.08           H  
ATOM   3036  HG3 GLU B  29     -10.712   2.287 -14.646  1.00 94.08           H  
ATOM   3037  CD  GLU B  29     -11.917   2.530 -16.429  1.00 94.08           C  
ATOM   3038  OE1 GLU B  29     -12.309   1.331 -16.415  1.00 94.08           O  
ATOM   3039  OE2 GLU B  29     -12.162   3.293 -17.393  1.00 94.08           O  
ATOM   3040  N   SER B  30      -8.618   7.062 -14.603  1.00 92.35           N  
ATOM   3041  H   SER B  30      -9.521   7.413 -14.319  1.00 92.35           H  
ATOM   3042  CA  SER B  30      -7.709   7.951 -15.349  1.00 92.35           C  
ATOM   3043  HA  SER B  30      -6.691   7.592 -15.198  1.00 92.35           H  
ATOM   3044  C   SER B  30      -7.696   9.424 -14.907  1.00 92.35           C  
ATOM   3045  CB  SER B  30      -8.003   7.831 -16.856  1.00 92.35           C  
ATOM   3046  HB2 SER B  30      -7.268   8.402 -17.423  1.00 92.35           H  
ATOM   3047  HB3 SER B  30      -7.917   6.785 -17.153  1.00 92.35           H  
ATOM   3048  O   SER B  30      -7.229  10.270 -15.674  1.00 92.35           O  
ATOM   3049  OG  SER B  30      -9.311   8.296 -17.163  1.00 92.35           O  
ATOM   3050  HG  SER B  30      -9.758   8.405 -16.320  1.00 92.35           H  
ATOM   3051  N   ASP B  31      -8.188   9.784 -13.707  1.00 94.65           N  
ATOM   3052  H   ASP B  31      -8.579   9.090 -13.087  1.00 94.65           H  
ATOM   3053  CA  ASP B  31      -8.125  11.194 -13.271  1.00 94.65           C  
ATOM   3054  HA  ASP B  31      -8.663  11.761 -14.031  1.00 94.65           H  
ATOM   3055  C   ASP B  31      -6.652  11.648 -13.206  1.00 94.65           C  
ATOM   3056  CB  ASP B  31      -8.832  11.465 -11.924  1.00 94.65           C  
ATOM   3057  HB2 ASP B  31      -8.148  11.258 -11.101  1.00 94.65           H  
ATOM   3058  HB3 ASP B  31      -9.676  10.782 -11.825  1.00 94.65           H  
ATOM   3059  O   ASP B  31      -5.820  10.921 -12.636  1.00 94.65           O  
ATOM   3060  CG  ASP B  31      -9.416  12.884 -11.770  1.00 94.65           C  
ATOM   3061  OD1 ASP B  31      -9.475  13.644 -12.760  1.00 94.65           O  
ATOM   3062  OD2 ASP B  31      -9.902  13.214 -10.660  1.00 94.65           O  
ATOM   3063  N   PRO B  32      -6.290  12.807 -13.788  1.00 97.67           N  
ATOM   3064  CA  PRO B  32      -4.937  13.329 -13.690  1.00 97.67           C  
ATOM   3065  HA  PRO B  32      -4.239  12.543 -13.978  1.00 97.67           H  
ATOM   3066  C   PRO B  32      -4.628  13.788 -12.262  1.00 97.67           C  
ATOM   3067  CB  PRO B  32      -4.846  14.470 -14.707  1.00 97.67           C  
ATOM   3068  HB2 PRO B  32      -3.899  14.433 -15.246  1.00 97.67           H  
ATOM   3069  HB3 PRO B  32      -4.978  15.434 -14.215  1.00 97.67           H  
ATOM   3070  O   PRO B  32      -5.397  14.534 -11.645  1.00 97.67           O  
ATOM   3071  CG  PRO B  32      -6.010  14.220 -15.661  1.00 97.67           C  
ATOM   3072  HG2 PRO B  32      -5.715  13.498 -16.422  1.00 97.67           H  
ATOM   3073  HG3 PRO B  32      -6.369  15.143 -16.117  1.00 97.67           H  
ATOM   3074  CD  PRO B  32      -7.053  13.596 -14.744  1.00 97.67           C  
ATOM   3075  HD2 PRO B  32      -7.596  14.381 -14.218  1.00 97.67           H  
ATOM   3076  HD3 PRO B  32      -7.733  12.989 -15.340  1.00 97.67           H  
ATOM   3077  N   ILE B  33      -3.471  13.381 -11.748  1.00 98.86           N  
ATOM   3078  H   ILE B  33      -2.859  12.815 -12.319  1.00 98.86           H  
ATOM   3079  CA  ILE B  33      -3.019  13.727 -10.398  1.00 98.86           C  
ATOM   3080  HA  ILE B  33      -3.860  14.107  -9.818  1.00 98.86           H  
ATOM   3081  C   ILE B  33      -1.996  14.859 -10.500  1.00 98.86           C  
ATOM   3082  CB  ILE B  33      -2.504  12.466  -9.672  1.00 98.86           C  
ATOM   3083  HB  ILE B  33      -1.671  12.057 -10.244  1.00 98.86           H  
ATOM   3084  O   ILE B  33      -0.972  14.732 -11.164  1.00 98.86           O  
ATOM   3085  CG1 ILE B  33      -3.571  11.345  -9.577  1.00 98.86           C  
ATOM   3086 HG12 ILE B  33      -3.775  10.963 -10.577  1.00 98.86           H  
ATOM   3087 HG13 ILE B  33      -3.155  10.515  -9.005  1.00 98.86           H  
ATOM   3088  CG2 ILE B  33      -1.968  12.813  -8.275  1.00 98.86           C  
ATOM   3089 HG21 ILE B  33      -1.102  13.470  -8.354  1.00 98.86           H  
ATOM   3090 HG22 ILE B  33      -1.655  11.900  -7.768  1.00 98.86           H  
ATOM   3091 HG23 ILE B  33      -2.735  13.308  -7.680  1.00 98.86           H  
ATOM   3092  CD1 ILE B  33      -4.909  11.739  -8.934  1.00 98.86           C  
ATOM   3093 HD11 ILE B  33      -5.433  12.460  -9.562  1.00 98.86           H  
ATOM   3094 HD12 ILE B  33      -5.534  10.851  -8.837  1.00 98.86           H  
ATOM   3095 HD13 ILE B  33      -4.750  12.161  -7.942  1.00 98.86           H  
ATOM   3096  N   ALA B  34      -2.277  15.992  -9.867  1.00 98.89           N  
ATOM   3097  H   ALA B  34      -3.064  15.995  -9.234  1.00 98.89           H  
ATOM   3098  CA  ALA B  34      -1.358  17.116  -9.780  1.00 98.89           C  
ATOM   3099  HA  ALA B  34      -0.860  17.250 -10.740  1.00 98.89           H  
ATOM   3100  C   ALA B  34      -0.290  16.858  -8.711  1.00 98.89           C  
ATOM   3101  CB  ALA B  34      -2.158  18.386  -9.471  1.00 98.89           C  
ATOM   3102  HB1 ALA B  34      -2.729  18.251  -8.552  1.00 98.89           H  
ATOM   3103  HB2 ALA B  34      -1.472  19.222  -9.336  1.00 98.89           H  
ATOM   3104  HB3 ALA B  34      -2.836  18.605 -10.296  1.00 98.89           H  
ATOM   3105  O   ALA B  34      -0.611  16.474  -7.585  1.00 98.89           O  
ATOM   3106  N   ILE B  35       0.965  17.153  -9.048  1.00 98.92           N  
ATOM   3107  H   ILE B  35       1.146  17.457  -9.994  1.00 98.92           H  
ATOM   3108  CA  ILE B  35       2.025  17.371  -8.062  1.00 98.92           C  
ATOM   3109  HA  ILE B  35       1.879  16.716  -7.203  1.00 98.92           H  
ATOM   3110  C   ILE B  35       1.886  18.825  -7.611  1.00 98.92           C  
ATOM   3111  CB  ILE B  35       3.411  17.072  -8.677  1.00 98.92           C  
ATOM   3112  HB  ILE B  35       3.531  17.689  -9.568  1.00 98.92           H  
ATOM   3113  O   ILE B  35       2.112  19.736  -8.412  1.00 98.92           O  
ATOM   3114  CG1 ILE B  35       3.517  15.585  -9.090  1.00 98.92           C  
ATOM   3115 HG12 ILE B  35       3.663  14.972  -8.200  1.00 98.92           H  
ATOM   3116 HG13 ILE B  35       2.595  15.259  -9.570  1.00 98.92           H  
ATOM   3117  CG2 ILE B  35       4.526  17.433  -7.677  1.00 98.92           C  
ATOM   3118 HG21 ILE B  35       4.423  16.846  -6.765  1.00 98.92           H  
ATOM   3119 HG22 ILE B  35       4.481  18.491  -7.416  1.00 98.92           H  
ATOM   3120 HG23 ILE B  35       5.508  17.251  -8.115  1.00 98.92           H  
ATOM   3121  CD1 ILE B  35       4.655  15.308 -10.077  1.00 98.92           C  
ATOM   3122 HD11 ILE B  35       4.492  15.867 -10.998  1.00 98.92           H  
ATOM   3123 HD12 ILE B  35       5.615  15.587  -9.642  1.00 98.92           H  
ATOM   3124 HD13 ILE B  35       4.681  14.243 -10.308  1.00 98.92           H  
ATOM   3125  N   VAL B  36       1.474  19.047  -6.361  1.00 98.81           N  
ATOM   3126  H   VAL B  36       1.305  18.248  -5.767  1.00 98.81           H  
ATOM   3127  CA  VAL B  36       1.217  20.397  -5.816  1.00 98.81           C  
ATOM   3128  HA  VAL B  36       1.181  21.088  -6.658  1.00 98.81           H  
ATOM   3129  C   VAL B  36       2.343  20.931  -4.929  1.00 98.81           C  
ATOM   3130  CB  VAL B  36      -0.155  20.509  -5.123  1.00 98.81           C  
ATOM   3131  HB  VAL B  36      -0.262  21.524  -4.740  1.00 98.81           H  
ATOM   3132  O   VAL B  36       2.402  22.121  -4.649  1.00 98.81           O  
ATOM   3133  CG1 VAL B  36      -1.296  20.273  -6.120  1.00 98.81           C  
ATOM   3134 HG11 VAL B  36      -2.251  20.433  -5.620  1.00 98.81           H  
ATOM   3135 HG12 VAL B  36      -1.205  20.973  -6.950  1.00 98.81           H  
ATOM   3136 HG13 VAL B  36      -1.262  19.251  -6.499  1.00 98.81           H  
ATOM   3137  CG2 VAL B  36      -0.329  19.543  -3.948  1.00 98.81           C  
ATOM   3138 HG21 VAL B  36      -1.280  19.738  -3.452  1.00 98.81           H  
ATOM   3139 HG22 VAL B  36       0.474  19.689  -3.226  1.00 98.81           H  
ATOM   3140 HG23 VAL B  36      -0.323  18.510  -4.298  1.00 98.81           H  
ATOM   3141  N   GLY B  37       3.268  20.069  -4.516  1.00 98.85           N  
ATOM   3142  H   GLY B  37       3.155  19.096  -4.765  1.00 98.85           H  
ATOM   3143  CA  GLY B  37       4.478  20.423  -3.778  1.00 98.85           C  
ATOM   3144  HA2 GLY B  37       4.236  20.666  -2.744  1.00 98.85           H  
ATOM   3145  HA3 GLY B  37       4.949  21.291  -4.240  1.00 98.85           H  
ATOM   3146  C   GLY B  37       5.454  19.254  -3.788  1.00 98.85           C  
ATOM   3147  O   GLY B  37       5.056  18.122  -4.060  1.00 98.85           O  
ATOM   3148  N   MET B  38       6.732  19.513  -3.526  1.00 98.83           N  
ATOM   3149  H   MET B  38       7.017  20.459  -3.314  1.00 98.83           H  
ATOM   3150  CA  MET B  38       7.757  18.473  -3.413  1.00 98.83           C  
ATOM   3151  HA  MET B  38       7.323  17.647  -2.849  1.00 98.83           H  
ATOM   3152  C   MET B  38       8.966  18.977  -2.619  1.00 98.83           C  
ATOM   3153  CB  MET B  38       8.156  17.940  -4.807  1.00 98.83           C  
ATOM   3154  HB2 MET B  38       8.910  17.162  -4.690  1.00 98.83           H  
ATOM   3155  HB3 MET B  38       7.282  17.474  -5.261  1.00 98.83           H  
ATOM   3156  O   MET B  38       9.230  20.178  -2.606  1.00 98.83           O  
ATOM   3157  CG  MET B  38       8.690  19.003  -5.778  1.00 98.83           C  
ATOM   3158  HG2 MET B  38       8.063  19.893  -5.732  1.00 98.83           H  
ATOM   3159  HG3 MET B  38       9.697  19.280  -5.467  1.00 98.83           H  
ATOM   3160  SD  MET B  38       8.734  18.442  -7.505  1.00 98.83           S  
ATOM   3161  CE  MET B  38       9.830  19.688  -8.228  1.00 98.83           C  
ATOM   3162  HE1 MET B  38      10.851  19.493  -7.902  1.00 98.83           H  
ATOM   3163  HE2 MET B  38       9.521  20.687  -7.918  1.00 98.83           H  
ATOM   3164  HE3 MET B  38       9.795  19.614  -9.315  1.00 98.83           H  
ATOM   3165  N   ALA B  39       9.685  18.072  -1.960  1.00 98.86           N  
ATOM   3166  H   ALA B  39       9.406  17.103  -2.021  1.00 98.86           H  
ATOM   3167  CA  ALA B  39      10.920  18.349  -1.223  1.00 98.86           C  
ATOM   3168  HA  ALA B  39      11.447  19.176  -1.699  1.00 98.86           H  
ATOM   3169  C   ALA B  39      11.845  17.122  -1.248  1.00 98.86           C  
ATOM   3170  CB  ALA B  39      10.577  18.755   0.214  1.00 98.86           C  
ATOM   3171  HB1 ALA B  39       9.888  19.600   0.213  1.00 98.86           H  
ATOM   3172  HB2 ALA B  39      11.483  19.032   0.753  1.00 98.86           H  
ATOM   3173  HB3 ALA B  39      10.111  17.911   0.723  1.00 98.86           H  
ATOM   3174  O   ALA B  39      11.394  16.010  -1.534  1.00 98.86           O  
ATOM   3175  N   CYS B  40      13.137  17.320  -0.979  1.00 98.68           N  
ATOM   3176  H   CYS B  40      13.466  18.230  -0.691  1.00 98.68           H  
ATOM   3177  CA  CYS B  40      14.143  16.270  -1.116  1.00 98.68           C  
ATOM   3178  HA  CYS B  40      13.707  15.326  -0.788  1.00 98.68           H  
ATOM   3179  C   CYS B  40      15.395  16.494  -0.259  1.00 98.68           C  
ATOM   3180  CB  CYS B  40      14.533  16.140  -2.599  1.00 98.68           C  
ATOM   3181  HB2 CYS B  40      13.673  15.779  -3.163  1.00 98.68           H  
ATOM   3182  HB3 CYS B  40      15.328  15.400  -2.695  1.00 98.68           H  
ATOM   3183  O   CYS B  40      15.689  17.609   0.167  1.00 98.68           O  
ATOM   3184  SG  CYS B  40      15.094  17.729  -3.294  1.00 98.68           S  
ATOM   3185  HG  CYS B  40      16.053  17.985  -2.400  1.00 98.68           H  
ATOM   3186  N   ARG B  41      16.165  15.418  -0.089  1.00 98.66           N  
ATOM   3187  H   ARG B  41      15.811  14.546  -0.454  1.00 98.66           H  
ATOM   3188  CA  ARG B  41      17.582  15.428   0.286  1.00 98.66           C  
ATOM   3189  HA  ARG B  41      17.988  16.434   0.186  1.00 98.66           H  
ATOM   3190  C   ARG B  41      18.319  14.515  -0.694  1.00 98.66           C  
ATOM   3191  CB  ARG B  41      17.773  14.952   1.738  1.00 98.66           C  
ATOM   3192  HB2 ARG B  41      17.323  13.965   1.848  1.00 98.66           H  
ATOM   3193  HB3 ARG B  41      18.841  14.846   1.930  1.00 98.66           H  
ATOM   3194  O   ARG B  41      18.008  13.328  -0.755  1.00 98.66           O  
ATOM   3195  CG  ARG B  41      17.188  15.870   2.824  1.00 98.66           C  
ATOM   3196  HG2 ARG B  41      17.332  15.379   3.786  1.00 98.66           H  
ATOM   3197  HG3 ARG B  41      16.117  15.989   2.663  1.00 98.66           H  
ATOM   3198  CD  ARG B  41      17.846  17.255   2.896  1.00 98.66           C  
ATOM   3199  HD2 ARG B  41      17.632  17.798   1.976  1.00 98.66           H  
ATOM   3200  HD3 ARG B  41      18.926  17.139   2.986  1.00 98.66           H  
ATOM   3201  NE  ARG B  41      17.340  18.009   4.060  1.00 98.66           N  
ATOM   3202  HE  ARG B  41      17.743  17.793   4.961  1.00 98.66           H  
ATOM   3203  NH1 ARG B  41      15.686  19.295   3.051  1.00 98.66           N  
ATOM   3204 HH11 ARG B  41      14.915  19.927   3.211  1.00 98.66           H  
ATOM   3205 HH12 ARG B  41      15.979  19.100   2.104  1.00 98.66           H  
ATOM   3206  NH2 ARG B  41      15.856  19.254   5.246  1.00 98.66           N  
ATOM   3207 HH21 ARG B  41      16.097  18.813   6.121  1.00 98.66           H  
ATOM   3208 HH22 ARG B  41      15.028  19.833   5.213  1.00 98.66           H  
ATOM   3209  CZ  ARG B  41      16.319  18.850   4.101  1.00 98.66           C  
ATOM   3210  N   PHE B  42      19.270  15.036  -1.460  1.00 98.75           N  
ATOM   3211  H   PHE B  42      19.517  16.005  -1.322  1.00 98.75           H  
ATOM   3212  CA  PHE B  42      20.083  14.264  -2.406  1.00 98.75           C  
ATOM   3213  HA  PHE B  42      19.985  13.210  -2.146  1.00 98.75           H  
ATOM   3214  C   PHE B  42      21.579  14.616  -2.275  1.00 98.75           C  
ATOM   3215  CB  PHE B  42      19.564  14.449  -3.850  1.00 98.75           C  
ATOM   3216  HB2 PHE B  42      19.517  15.515  -4.073  1.00 98.75           H  
ATOM   3217  HB3 PHE B  42      20.282  14.016  -4.546  1.00 98.75           H  
ATOM   3218  O   PHE B  42      21.921  15.665  -1.724  1.00 98.75           O  
ATOM   3219  CG  PHE B  42      18.212  13.823  -4.150  1.00 98.75           C  
ATOM   3220  CD1 PHE B  42      18.007  12.447  -3.928  1.00 98.75           C  
ATOM   3221  HD1 PHE B  42      18.822  11.842  -3.559  1.00 98.75           H  
ATOM   3222  CD2 PHE B  42      17.161  14.603  -4.671  1.00 98.75           C  
ATOM   3223  HD2 PHE B  42      17.312  15.654  -4.867  1.00 98.75           H  
ATOM   3224  CE1 PHE B  42      16.744  11.870  -4.153  1.00 98.75           C  
ATOM   3225  HE1 PHE B  42      16.581  10.824  -3.938  1.00 98.75           H  
ATOM   3226  CE2 PHE B  42      15.905  14.021  -4.926  1.00 98.75           C  
ATOM   3227  HE2 PHE B  42      15.101  14.629  -5.313  1.00 98.75           H  
ATOM   3228  CZ  PHE B  42      15.689  12.661  -4.643  1.00 98.75           C  
ATOM   3229  HZ  PHE B  42      14.715  12.224  -4.803  1.00 98.75           H  
ATOM   3230  N   PRO B  43      22.485  13.748  -2.763  1.00 98.53           N  
ATOM   3231  CA  PRO B  43      23.921  14.012  -2.791  1.00 98.53           C  
ATOM   3232  HA  PRO B  43      24.280  14.076  -1.764  1.00 98.53           H  
ATOM   3233  C   PRO B  43      24.271  15.309  -3.535  1.00 98.53           C  
ATOM   3234  CB  PRO B  43      24.544  12.784  -3.464  1.00 98.53           C  
ATOM   3235  HB2 PRO B  43      24.567  12.919  -4.545  1.00 98.53           H  
ATOM   3236  HB3 PRO B  43      25.541  12.572  -3.077  1.00 98.53           H  
ATOM   3237  O   PRO B  43      23.582  15.692  -4.481  1.00 98.53           O  
ATOM   3238  CG  PRO B  43      23.553  11.672  -3.133  1.00 98.53           C  
ATOM   3239  HG2 PRO B  43      23.708  11.329  -2.111  1.00 98.53           H  
ATOM   3240  HG3 PRO B  43      23.609  10.845  -3.841  1.00 98.53           H  
ATOM   3241  CD  PRO B  43      22.219  12.394  -3.220  1.00 98.53           C  
ATOM   3242  HD2 PRO B  43      21.496  11.894  -2.576  1.00 98.53           H  
ATOM   3243  HD3 PRO B  43      21.868  12.410  -4.252  1.00 98.53           H  
ATOM   3244  N   GLY B  44      25.368  15.957  -3.129  1.00 98.12           N  
ATOM   3245  H   GLY B  44      25.903  15.561  -2.369  1.00 98.12           H  
ATOM   3246  CA  GLY B  44      25.787  17.259  -3.668  1.00 98.12           C  
ATOM   3247  HA2 GLY B  44      26.869  17.351  -3.565  1.00 98.12           H  
ATOM   3248  HA3 GLY B  44      25.537  17.318  -4.727  1.00 98.12           H  
ATOM   3249  C   GLY B  44      25.146  18.456  -2.958  1.00 98.12           C  
ATOM   3250  O   GLY B  44      24.846  19.452  -3.609  1.00 98.12           O  
ATOM   3251  N   ASP B  45      24.909  18.337  -1.646  1.00 96.66           N  
ATOM   3252  H   ASP B  45      25.283  17.529  -1.169  1.00 96.66           H  
ATOM   3253  CA  ASP B  45      24.263  19.343  -0.784  1.00 96.66           C  
ATOM   3254  HA  ASP B  45      24.065  18.845   0.165  1.00 96.66           H  
ATOM   3255  C   ASP B  45      22.871  19.790  -1.278  1.00 96.66           C  
ATOM   3256  CB  ASP B  45      25.239  20.490  -0.456  1.00 96.66           C  
ATOM   3257  HB2 ASP B  45      25.459  21.045  -1.367  1.00 96.66           H  
ATOM   3258  HB3 ASP B  45      24.763  21.170   0.250  1.00 96.66           H  
ATOM   3259  O   ASP B  45      22.428  20.916  -1.052  1.00 96.66           O  
ATOM   3260  CG  ASP B  45      26.549  19.991   0.172  1.00 96.66           C  
ATOM   3261  OD1 ASP B  45      26.496  18.993   0.931  1.00 96.66           O  
ATOM   3262  OD2 ASP B  45      27.603  20.605  -0.115  1.00 96.66           O  
ATOM   3263  N   VAL B  46      22.157  18.885  -1.955  1.00 98.14           N  
ATOM   3264  H   VAL B  46      22.553  17.965  -2.080  1.00 98.14           H  
ATOM   3265  CA  VAL B  46      20.818  19.136  -2.491  1.00 98.14           C  
ATOM   3266  HA  VAL B  46      20.762  20.176  -2.813  1.00 98.14           H  
ATOM   3267  C   VAL B  46      19.770  18.924  -1.401  1.00 98.14           C  
ATOM   3268  CB  VAL B  46      20.557  18.258  -3.724  1.00 98.14           C  
ATOM   3269  HB  VAL B  46      20.805  17.224  -3.485  1.00 98.14           H  
ATOM   3270  O   VAL B  46      19.512  17.804  -0.964  1.00 98.14           O  
ATOM   3271  CG1 VAL B  46      19.089  18.316  -4.156  1.00 98.14           C  
ATOM   3272 HG11 VAL B  46      18.962  17.751  -5.079  1.00 98.14           H  
ATOM   3273 HG12 VAL B  46      18.448  17.860  -3.401  1.00 98.14           H  
ATOM   3274 HG13 VAL B  46      18.789  19.354  -4.300  1.00 98.14           H  
ATOM   3275  CG2 VAL B  46      21.423  18.693  -4.913  1.00 98.14           C  
ATOM   3276 HG21 VAL B  46      21.204  19.725  -5.184  1.00 98.14           H  
ATOM   3277 HG22 VAL B  46      22.478  18.615  -4.648  1.00 98.14           H  
ATOM   3278 HG23 VAL B  46      21.245  18.039  -5.767  1.00 98.14           H  
ATOM   3279  N   ASP B  47      19.112  20.007  -1.009  1.00 97.32           N  
ATOM   3280  H   ASP B  47      19.468  20.899  -1.323  1.00 97.32           H  
ATOM   3281  CA  ASP B  47      18.106  20.074   0.056  1.00 97.32           C  
ATOM   3282  HA  ASP B  47      17.946  19.069   0.446  1.00 97.32           H  
ATOM   3283  C   ASP B  47      16.732  20.591  -0.409  1.00 97.32           C  
ATOM   3284  CB  ASP B  47      18.673  20.950   1.184  1.00 97.32           C  
ATOM   3285  HB2 ASP B  47      19.653  20.570   1.474  1.00 97.32           H  
ATOM   3286  HB3 ASP B  47      18.017  20.864   2.050  1.00 97.32           H  
ATOM   3287  O   ASP B  47      15.776  20.641   0.367  1.00 97.32           O  
ATOM   3288  CG  ASP B  47      18.801  22.436   0.799  1.00 97.32           C  
ATOM   3289  OD1 ASP B  47      18.812  22.754  -0.423  1.00 97.32           O  
ATOM   3290  OD2 ASP B  47      18.849  23.261   1.737  1.00 97.32           O  
ATOM   3291  N   SER B  48      16.609  20.983  -1.678  1.00 97.80           N  
ATOM   3292  H   SER B  48      17.433  20.959  -2.262  1.00 97.80           H  
ATOM   3293  CA  SER B  48      15.398  21.577  -2.238  1.00 97.80           C  
ATOM   3294  HA  SER B  48      14.544  21.167  -1.698  1.00 97.80           H  
ATOM   3295  C   SER B  48      15.237  21.258  -3.727  1.00 97.80           C  
ATOM   3296  CB  SER B  48      15.419  23.094  -2.019  1.00 97.80           C  
ATOM   3297  HB2 SER B  48      15.585  23.303  -0.962  1.00 97.80           H  
ATOM   3298  HB3 SER B  48      14.456  23.511  -2.315  1.00 97.80           H  
ATOM   3299  O   SER B  48      16.223  20.961  -4.405  1.00 97.80           O  
ATOM   3300  OG  SER B  48      16.421  23.728  -2.776  1.00 97.80           O  
ATOM   3301  HG  SER B  48      17.260  23.341  -2.515  1.00 97.80           H  
ATOM   3302  N   PRO B  49      14.014  21.349  -4.282  1.00 98.60           N  
ATOM   3303  CA  PRO B  49      13.798  21.258  -5.727  1.00 98.60           C  
ATOM   3304  HA  PRO B  49      14.049  20.252  -6.061  1.00 98.60           H  
ATOM   3305  C   PRO B  49      14.621  22.276  -6.528  1.00 98.60           C  
ATOM   3306  CB  PRO B  49      12.301  21.516  -5.915  1.00 98.60           C  
ATOM   3307  HB2 PRO B  49      12.113  22.580  -6.058  1.00 98.60           H  
ATOM   3308  HB3 PRO B  49      11.905  20.946  -6.755  1.00 98.60           H  
ATOM   3309  O   PRO B  49      15.065  21.982  -7.636  1.00 98.60           O  
ATOM   3310  CG  PRO B  49      11.688  21.079  -4.587  1.00 98.60           C  
ATOM   3311  HG2 PRO B  49      10.732  21.568  -4.402  1.00 98.60           H  
ATOM   3312  HG3 PRO B  49      11.589  19.993  -4.561  1.00 98.60           H  
ATOM   3313  CD  PRO B  49      12.748  21.509  -3.583  1.00 98.60           C  
ATOM   3314  HD2 PRO B  49      12.690  20.880  -2.695  1.00 98.60           H  
ATOM   3315  HD3 PRO B  49      12.602  22.556  -3.319  1.00 98.60           H  
ATOM   3316  N   GLU B  50      14.832  23.466  -5.966  1.00 97.81           N  
ATOM   3317  H   GLU B  50      14.394  23.667  -5.079  1.00 97.81           H  
ATOM   3318  CA  GLU B  50      15.607  24.543  -6.574  1.00 97.81           C  
ATOM   3319  HA  GLU B  50      15.291  24.670  -7.609  1.00 97.81           H  
ATOM   3320  C   GLU B  50      17.109  24.210  -6.608  1.00 97.81           C  
ATOM   3321  CB  GLU B  50      15.324  25.856  -5.820  1.00 97.81           C  
ATOM   3322  HB2 GLU B  50      15.965  26.626  -6.251  1.00 97.81           H  
ATOM   3323  HB3 GLU B  50      15.603  25.749  -4.772  1.00 97.81           H  
ATOM   3324  O   GLU B  50      17.710  24.244  -7.683  1.00 97.81           O  
ATOM   3325  CG  GLU B  50      13.867  26.361  -5.918  1.00 97.81           C  
ATOM   3326  HG2 GLU B  50      13.583  26.381  -6.970  1.00 97.81           H  
ATOM   3327  HG3 GLU B  50      13.851  27.391  -5.563  1.00 97.81           H  
ATOM   3328  CD  GLU B  50      12.808  25.569  -5.115  1.00 97.81           C  
ATOM   3329  OE1 GLU B  50      11.617  25.650  -5.495  1.00 97.81           O  
ATOM   3330  OE2 GLU B  50      13.152  24.884  -4.120  1.00 97.81           O  
ATOM   3331  N   SER B  51      17.702  23.799  -5.476  1.00 97.82           N  
ATOM   3332  H   SER B  51      17.155  23.744  -4.628  1.00 97.82           H  
ATOM   3333  CA  SER B  51      19.110  23.364  -5.422  1.00 97.82           C  
ATOM   3334  HA  SER B  51      19.705  24.138  -5.907  1.00 97.82           H  
ATOM   3335  C   SER B  51      19.349  22.087  -6.240  1.00 97.82           C  
ATOM   3336  CB  SER B  51      19.639  23.258  -3.974  1.00 97.82           C  
ATOM   3337  HB2 SER B  51      20.661  22.879  -3.997  1.00 97.82           H  
ATOM   3338  HB3 SER B  51      19.665  24.263  -3.552  1.00 97.82           H  
ATOM   3339  O   SER B  51      20.385  21.964  -6.894  1.00 97.82           O  
ATOM   3340  OG  SER B  51      18.861  22.440  -3.112  1.00 97.82           O  
ATOM   3341  HG  SER B  51      19.095  22.638  -2.202  1.00 97.82           H  
ATOM   3342  N   PHE B  52      18.362  21.187  -6.331  1.00 98.63           N  
ATOM   3343  H   PHE B  52      17.558  21.303  -5.731  1.00 98.63           H  
ATOM   3344  CA  PHE B  52      18.418  20.023  -7.221  1.00 98.63           C  
ATOM   3345  HA  PHE B  52      19.334  19.479  -6.991  1.00 98.63           H  
ATOM   3346  C   PHE B  52      18.478  20.420  -8.701  1.00 98.63           C  
ATOM   3347  CB  PHE B  52      17.203  19.114  -6.973  1.00 98.63           C  
ATOM   3348  HB2 PHE B  52      17.100  18.926  -5.904  1.00 98.63           H  
ATOM   3349  HB3 PHE B  52      16.306  19.651  -7.280  1.00 98.63           H  
ATOM   3350  O   PHE B  52      19.263  19.850  -9.463  1.00 98.63           O  
ATOM   3351  CG  PHE B  52      17.231  17.763  -7.674  1.00 98.63           C  
ATOM   3352  CD1 PHE B  52      16.048  17.253  -8.240  1.00 98.63           C  
ATOM   3353  HD1 PHE B  52      15.139  17.836  -8.197  1.00 98.63           H  
ATOM   3354  CD2 PHE B  52      18.405  16.981  -7.713  1.00 98.63           C  
ATOM   3355  HD2 PHE B  52      19.328  17.348  -7.289  1.00 98.63           H  
ATOM   3356  CE1 PHE B  52      16.032  15.974  -8.821  1.00 98.63           C  
ATOM   3357  HE1 PHE B  52      15.119  15.573  -9.236  1.00 98.63           H  
ATOM   3358  CE2 PHE B  52      18.386  15.699  -8.287  1.00 98.63           C  
ATOM   3359  HE2 PHE B  52      19.289  15.107  -8.299  1.00 98.63           H  
ATOM   3360  CZ  PHE B  52      17.194  15.188  -8.827  1.00 98.63           C  
ATOM   3361  HZ  PHE B  52      17.161  14.187  -9.231  1.00 98.63           H  
ATOM   3362  N   TRP B  53      17.680  21.409  -9.122  1.00 98.71           N  
ATOM   3363  H   TRP B  53      17.063  21.858  -8.461  1.00 98.71           H  
ATOM   3364  CA  TRP B  53      17.726  21.898 -10.499  1.00 98.71           C  
ATOM   3365  HA  TRP B  53      17.647  21.040 -11.167  1.00 98.71           H  
ATOM   3366  C   TRP B  53      19.056  22.580 -10.825  1.00 98.71           C  
ATOM   3367  CB  TRP B  53      16.562  22.842 -10.807  1.00 98.71           C  
ATOM   3368  HB2 TRP B  53      16.579  23.678 -10.108  1.00 98.71           H  
ATOM   3369  HB3 TRP B  53      15.619  22.311 -10.676  1.00 98.71           H  
ATOM   3370  O   TRP B  53      19.641  22.263 -11.863  1.00 98.71           O  
ATOM   3371  CG  TRP B  53      16.627  23.367 -12.207  1.00 98.71           C  
ATOM   3372  CD1 TRP B  53      16.994  24.621 -12.552  1.00 98.71           C  
ATOM   3373  HD1 TRP B  53      17.242  25.405 -11.851  1.00 98.71           H  
ATOM   3374  CD2 TRP B  53      16.458  22.641 -13.465  1.00 98.71           C  
ATOM   3375  CE2 TRP B  53      16.735  23.535 -14.542  1.00 98.71           C  
ATOM   3376  CE3 TRP B  53      16.127  21.310 -13.805  1.00 98.71           C  
ATOM   3377  HE3 TRP B  53      15.957  20.594 -13.014  1.00 98.71           H  
ATOM   3378  NE1 TRP B  53      17.061  24.723 -13.927  1.00 98.71           N  
ATOM   3379  HE1 TRP B  53      17.373  25.556 -14.406  1.00 98.71           H  
ATOM   3380  CH2 TRP B  53      16.293  21.818 -16.188  1.00 98.71           C  
ATOM   3381  HH2 TRP B  53      16.231  21.498 -17.218  1.00 98.71           H  
ATOM   3382  CZ2 TRP B  53      16.668  23.138 -15.885  1.00 98.71           C  
ATOM   3383  HZ2 TRP B  53      16.909  23.837 -16.672  1.00 98.71           H  
ATOM   3384  CZ3 TRP B  53      16.026  20.908 -15.150  1.00 98.71           C  
ATOM   3385  HZ3 TRP B  53      15.755  19.890 -15.388  1.00 98.71           H  
ATOM   3386  N   GLU B  54      19.558  23.470  -9.961  1.00 98.45           N  
ATOM   3387  H   GLU B  54      19.033  23.699  -9.129  1.00 98.45           H  
ATOM   3388  CA  GLU B  54      20.866  24.113 -10.168  1.00 98.45           C  
ATOM   3389  HA  GLU B  54      20.853  24.647 -11.118  1.00 98.45           H  
ATOM   3390  C   GLU B  54      21.990  23.072 -10.270  1.00 98.45           C  
ATOM   3391  CB  GLU B  54      21.189  25.126  -9.053  1.00 98.45           C  
ATOM   3392  HB2 GLU B  54      22.244  25.386  -9.147  1.00 98.45           H  
ATOM   3393  HB3 GLU B  54      21.035  24.665  -8.077  1.00 98.45           H  
ATOM   3394  O   GLU B  54      22.817  23.149 -11.181  1.00 98.45           O  
ATOM   3395  CG  GLU B  54      20.371  26.426  -9.156  1.00 98.45           C  
ATOM   3396  HG2 GLU B  54      20.355  26.736 -10.201  1.00 98.45           H  
ATOM   3397  HG3 GLU B  54      19.343  26.225  -8.855  1.00 98.45           H  
ATOM   3398  CD  GLU B  54      20.942  27.586  -8.311  1.00 98.45           C  
ATOM   3399  OE1 GLU B  54      20.560  28.746  -8.595  1.00 98.45           O  
ATOM   3400  OE2 GLU B  54      21.775  27.338  -7.409  1.00 98.45           O  
ATOM   3401  N   PHE B  55      21.981  22.050  -9.407  1.00 98.57           N  
ATOM   3402  H   PHE B  55      21.302  22.054  -8.660  1.00 98.57           H  
ATOM   3403  CA  PHE B  55      22.978  20.980  -9.427  1.00 98.57           C  
ATOM   3404  HA  PHE B  55      23.966  21.435  -9.359  1.00 98.57           H  
ATOM   3405  C   PHE B  55      22.940  20.162 -10.729  1.00 98.57           C  
ATOM   3406  CB  PHE B  55      22.779  20.084  -8.195  1.00 98.57           C  
ATOM   3407  HB2 PHE B  55      22.717  20.712  -7.306  1.00 98.57           H  
ATOM   3408  HB3 PHE B  55      21.839  19.538  -8.277  1.00 98.57           H  
ATOM   3409  O   PHE B  55      23.966  19.976 -11.390  1.00 98.57           O  
ATOM   3410  CG  PHE B  55      23.921  19.110  -8.000  1.00 98.57           C  
ATOM   3411  CD1 PHE B  55      23.860  17.808  -8.534  1.00 98.57           C  
ATOM   3412  HD1 PHE B  55      22.971  17.472  -9.046  1.00 98.57           H  
ATOM   3413  CD2 PHE B  55      25.076  19.539  -7.322  1.00 98.57           C  
ATOM   3414  HD2 PHE B  55      25.111  20.525  -6.882  1.00 98.57           H  
ATOM   3415  CE1 PHE B  55      24.967  16.948  -8.407  1.00 98.57           C  
ATOM   3416  HE1 PHE B  55      24.933  15.947  -8.813  1.00 98.57           H  
ATOM   3417  CE2 PHE B  55      26.181  18.682  -7.200  1.00 98.57           C  
ATOM   3418  HE2 PHE B  55      27.060  19.009  -6.665  1.00 98.57           H  
ATOM   3419  CZ  PHE B  55      26.129  17.394  -7.753  1.00 98.57           C  
ATOM   3420  HZ  PHE B  55      26.985  16.742  -7.658  1.00 98.57           H  
ATOM   3421  N   VAL B  56      21.756  19.687 -11.135  1.00 98.78           N  
ATOM   3422  H   VAL B  56      20.948  19.883 -10.562  1.00 98.78           H  
ATOM   3423  CA  VAL B  56      21.604  18.805 -12.305  1.00 98.78           C  
ATOM   3424  HA  VAL B  56      22.389  18.050 -12.267  1.00 98.78           H  
ATOM   3425  C   VAL B  56      21.799  19.563 -13.624  1.00 98.78           C  
ATOM   3426  CB  VAL B  56      20.251  18.065 -12.250  1.00 98.78           C  
ATOM   3427  HB  VAL B  56      19.449  18.794 -12.136  1.00 98.78           H  
ATOM   3428  O   VAL B  56      22.514  19.074 -14.500  1.00 98.78           O  
ATOM   3429  CG1 VAL B  56      19.970  17.237 -13.510  1.00 98.78           C  
ATOM   3430 HG11 VAL B  56      19.885  17.899 -14.372  1.00 98.78           H  
ATOM   3431 HG12 VAL B  56      20.777  16.524 -13.678  1.00 98.78           H  
ATOM   3432 HG13 VAL B  56      19.027  16.705 -13.390  1.00 98.78           H  
ATOM   3433  CG2 VAL B  56      20.211  17.086 -11.068  1.00 98.78           C  
ATOM   3434 HG21 VAL B  56      19.229  16.617 -11.008  1.00 98.78           H  
ATOM   3435 HG22 VAL B  56      20.977  16.319 -11.184  1.00 98.78           H  
ATOM   3436 HG23 VAL B  56      20.385  17.615 -10.131  1.00 98.78           H  
ATOM   3437  N   SER B  57      21.221  20.761 -13.775  1.00 98.62           N  
ATOM   3438  H   SER B  57      20.696  21.145 -13.002  1.00 98.62           H  
ATOM   3439  CA  SER B  57      21.392  21.591 -14.985  1.00 98.62           C  
ATOM   3440  HA  SER B  57      21.241  20.959 -15.860  1.00 98.62           H  
ATOM   3441  C   SER B  57      22.809  22.167 -15.106  1.00 98.62           C  
ATOM   3442  CB  SER B  57      20.338  22.704 -15.059  1.00 98.62           C  
ATOM   3443  HB2 SER B  57      20.452  23.236 -16.004  1.00 98.62           H  
ATOM   3444  HB3 SER B  57      19.342  22.263 -15.030  1.00 98.62           H  
ATOM   3445  O   SER B  57      23.372  22.193 -16.201  1.00 98.62           O  
ATOM   3446  OG  SER B  57      20.476  23.620 -13.992  1.00 98.62           O  
ATOM   3447  HG  SER B  57      20.126  23.211 -13.197  1.00 98.62           H  
ATOM   3448  N   GLY B  58      23.450  22.503 -13.979  1.00 98.48           N  
ATOM   3449  H   GLY B  58      22.930  22.523 -13.113  1.00 98.48           H  
ATOM   3450  CA  GLY B  58      24.871  22.853 -13.912  1.00 98.48           C  
ATOM   3451  HA2 GLY B  58      25.097  23.170 -12.893  1.00 98.48           H  
ATOM   3452  HA3 GLY B  58      25.067  23.685 -14.588  1.00 98.48           H  
ATOM   3453  C   GLY B  58      25.821  21.701 -14.270  1.00 98.48           C  
ATOM   3454  O   GLY B  58      27.008  21.934 -14.508  1.00 98.48           O  
ATOM   3455  N   GLY B  59      25.315  20.465 -14.355  1.00 98.33           N  
ATOM   3456  H   GLY B  59      24.331  20.346 -14.162  1.00 98.33           H  
ATOM   3457  CA  GLY B  59      26.097  19.275 -14.681  1.00 98.33           C  
ATOM   3458  HA2 GLY B  59      25.402  18.473 -14.932  1.00 98.33           H  
ATOM   3459  HA3 GLY B  59      26.731  19.478 -15.544  1.00 98.33           H  
ATOM   3460  C   GLY B  59      26.977  18.790 -13.529  1.00 98.33           C  
ATOM   3461  O   GLY B  59      28.084  18.313 -13.782  1.00 98.33           O  
ATOM   3462  N   GLY B  60      26.504  18.938 -12.288  1.00 98.65           N  
ATOM   3463  H   GLY B  60      25.591  19.352 -12.164  1.00 98.65           H  
ATOM   3464  CA  GLY B  60      27.179  18.469 -11.082  1.00 98.65           C  
ATOM   3465  HA2 GLY B  60      28.178  18.903 -11.044  1.00 98.65           H  
ATOM   3466  HA3 GLY B  60      26.627  18.809 -10.206  1.00 98.65           H  
ATOM   3467  C   GLY B  60      27.290  16.943 -11.012  1.00 98.65           C  
ATOM   3468  O   GLY B  60      26.372  16.222 -11.408  1.00 98.65           O  
ATOM   3469  N   ASP B  61      28.428  16.480 -10.495  1.00 98.68           N  
ATOM   3470  H   ASP B  61      29.097  17.160 -10.162  1.00 98.68           H  
ATOM   3471  CA  ASP B  61      28.749  15.090 -10.156  1.00 98.68           C  
ATOM   3472  HA  ASP B  61      27.923  14.428 -10.413  1.00 98.68           H  
ATOM   3473  C   ASP B  61      28.978  15.039  -8.639  1.00 98.68           C  
ATOM   3474  CB  ASP B  61      29.992  14.655 -10.959  1.00 98.68           C  
ATOM   3475  HB2 ASP B  61      29.724  14.610 -12.014  1.00 98.68           H  
ATOM   3476  HB3 ASP B  61      30.764  15.416 -10.847  1.00 98.68           H  
ATOM   3477  O   ASP B  61      29.882  15.703  -8.128  1.00 98.68           O  
ATOM   3478  CG  ASP B  61      30.597  13.303 -10.552  1.00 98.68           C  
ATOM   3479  OD1 ASP B  61      29.957  12.539  -9.803  1.00 98.68           O  
ATOM   3480  OD2 ASP B  61      31.738  13.026 -11.005  1.00 98.68           O  
ATOM   3481  N   ALA B  62      28.114  14.320  -7.923  1.00 98.69           N  
ATOM   3482  H   ALA B  62      27.397  13.814  -8.424  1.00 98.69           H  
ATOM   3483  CA  ALA B  62      28.120  14.215  -6.465  1.00 98.69           C  
ATOM   3484  HA  ALA B  62      28.625  15.088  -6.051  1.00 98.69           H  
ATOM   3485  C   ALA B  62      28.874  12.979  -5.946  1.00 98.69           C  
ATOM   3486  CB  ALA B  62      26.672  14.223  -5.962  1.00 98.69           C  
ATOM   3487  HB1 ALA B  62      26.163  13.323  -6.306  1.00 98.69           H  
ATOM   3488  HB2 ALA B  62      26.134  15.103  -6.316  1.00 98.69           H  
ATOM   3489  HB3 ALA B  62      26.678  14.233  -4.872  1.00 98.69           H  
ATOM   3490  O   ALA B  62      28.848  12.718  -4.743  1.00 98.69           O  
ATOM   3491  N   ILE B  63      29.501  12.189  -6.826  1.00 98.61           N  
ATOM   3492  H   ILE B  63      29.525  12.449  -7.802  1.00 98.61           H  
ATOM   3493  CA  ILE B  63      30.213  10.978  -6.417  1.00 98.61           C  
ATOM   3494  HA  ILE B  63      29.579  10.442  -5.711  1.00 98.61           H  
ATOM   3495  C   ILE B  63      31.500  11.354  -5.678  1.00 98.61           C  
ATOM   3496  CB  ILE B  63      30.463  10.042  -7.615  1.00 98.61           C  
ATOM   3497  HB  ILE B  63      31.081  10.572  -8.340  1.00 98.61           H  
ATOM   3498  O   ILE B  63      32.422  11.951  -6.240  1.00 98.61           O  
ATOM   3499  CG1 ILE B  63      29.152   9.631  -8.331  1.00 98.61           C  
ATOM   3500 HG12 ILE B  63      28.712  10.509  -8.804  1.00 98.61           H  
ATOM   3501 HG13 ILE B  63      29.403   8.934  -9.131  1.00 98.61           H  
ATOM   3502  CG2 ILE B  63      31.247   8.792  -7.175  1.00 98.61           C  
ATOM   3503 HG21 ILE B  63      31.399   8.137  -8.033  1.00 98.61           H  
ATOM   3504 HG22 ILE B  63      32.231   9.070  -6.798  1.00 98.61           H  
ATOM   3505 HG23 ILE B  63      30.707   8.251  -6.398  1.00 98.61           H  
ATOM   3506  CD1 ILE B  63      28.069   8.983  -7.457  1.00 98.61           C  
ATOM   3507 HD11 ILE B  63      27.247   8.662  -8.097  1.00 98.61           H  
ATOM   3508 HD12 ILE B  63      27.686   9.702  -6.732  1.00 98.61           H  
ATOM   3509 HD13 ILE B  63      28.465   8.110  -6.938  1.00 98.61           H  
ATOM   3510  N   ALA B  64      31.563  10.962  -4.409  1.00 97.54           N  
ATOM   3511  H   ALA B  64      30.771  10.462  -4.029  1.00 97.54           H  
ATOM   3512  CA  ALA B  64      32.660  11.239  -3.494  1.00 97.54           C  
ATOM   3513  HA  ALA B  64      33.553  11.496  -4.063  1.00 97.54           H  
ATOM   3514  C   ALA B  64      32.993  10.003  -2.644  1.00 97.54           C  
ATOM   3515  CB  ALA B  64      32.265  12.450  -2.636  1.00 97.54           C  
ATOM   3516  HB1 ALA B  64      31.387  12.205  -2.039  1.00 97.54           H  
ATOM   3517  HB2 ALA B  64      32.029  13.297  -3.280  1.00 97.54           H  
ATOM   3518  HB3 ALA B  64      33.081  12.727  -1.969  1.00 97.54           H  
ATOM   3519  O   ALA B  64      32.343   8.963  -2.737  1.00 97.54           O  
ATOM   3520  N   GLU B  65      34.032  10.113  -1.822  1.00 96.83           N  
ATOM   3521  H   GLU B  65      34.482  11.013  -1.737  1.00 96.83           H  
ATOM   3522  CA  GLU B  65      34.362   9.113  -0.806  1.00 96.83           C  
ATOM   3523  HA  GLU B  65      34.300   8.121  -1.253  1.00 96.83           H  
ATOM   3524  C   GLU B  65      33.342   9.165   0.343  1.00 96.83           C  
ATOM   3525  CB  GLU B  65      35.811   9.363  -0.357  1.00 96.83           C  
ATOM   3526  HB2 GLU B  65      35.837  10.215   0.322  1.00 96.83           H  
ATOM   3527  HB3 GLU B  65      36.396   9.617  -1.241  1.00 96.83           H  
ATOM   3528  O   GLU B  65      32.880  10.244   0.722  1.00 96.83           O  
ATOM   3529  CG  GLU B  65      36.482   8.150   0.298  1.00 96.83           C  
ATOM   3530  HG2 GLU B  65      36.014   7.965   1.265  1.00 96.83           H  
ATOM   3531  HG3 GLU B  65      36.306   7.279  -0.333  1.00 96.83           H  
ATOM   3532  CD  GLU B  65      37.999   8.356   0.489  1.00 96.83           C  
ATOM   3533  OE1 GLU B  65      38.724   7.337   0.507  1.00 96.83           O  
ATOM   3534  OE2 GLU B  65      38.445   9.524   0.590  1.00 96.83           O  
ATOM   3535  N   ALA B  66      32.958   8.004   0.876  1.00 96.38           N  
ATOM   3536  H   ALA B  66      33.296   7.142   0.471  1.00 96.38           H  
ATOM   3537  CA  ALA B  66      31.952   7.919   1.927  1.00 96.38           C  
ATOM   3538  HA  ALA B  66      31.077   8.450   1.551  1.00 96.38           H  
ATOM   3539  C   ALA B  66      32.391   8.613   3.236  1.00 96.38           C  
ATOM   3540  CB  ALA B  66      31.572   6.450   2.143  1.00 96.38           C  
ATOM   3541  HB1 ALA B  66      30.792   6.381   2.901  1.00 96.38           H  
ATOM   3542  HB2 ALA B  66      32.445   5.891   2.481  1.00 96.38           H  
ATOM   3543  HB3 ALA B  66      31.202   6.023   1.211  1.00 96.38           H  
ATOM   3544  O   ALA B  66      33.575   8.582   3.585  1.00 96.38           O  
ATOM   3545  N   PRO B  67      31.454   9.227   3.986  1.00 94.20           N  
ATOM   3546  CA  PRO B  67      31.781   9.952   5.208  1.00 94.20           C  
ATOM   3547  HA  PRO B  67      32.558  10.685   4.991  1.00 94.20           H  
ATOM   3548  C   PRO B  67      32.289   9.008   6.311  1.00 94.20           C  
ATOM   3549  CB  PRO B  67      30.501  10.696   5.597  1.00 94.20           C  
ATOM   3550  HB2 PRO B  67      30.411  10.834   6.674  1.00 94.20           H  
ATOM   3551  HB3 PRO B  67      30.474  11.663   5.093  1.00 94.20           H  
ATOM   3552  O   PRO B  67      31.744   7.930   6.547  1.00 94.20           O  
ATOM   3553  CG  PRO B  67      29.398   9.802   5.036  1.00 94.20           C  
ATOM   3554  HG2 PRO B  67      28.476  10.355   4.855  1.00 94.20           H  
ATOM   3555  HG3 PRO B  67      29.226   8.966   5.714  1.00 94.20           H  
ATOM   3556  CD  PRO B  67      30.019   9.286   3.739  1.00 94.20           C  
ATOM   3557  HD2 PRO B  67      29.821   9.991   2.931  1.00 94.20           H  
ATOM   3558  HD3 PRO B  67      29.610   8.305   3.496  1.00 94.20           H  
ATOM   3559  N   ALA B  68      33.346   9.435   7.004  1.00 93.57           N  
ATOM   3560  H   ALA B  68      33.744  10.328   6.749  1.00 93.57           H  
ATOM   3561  CA  ALA B  68      34.054   8.631   8.005  1.00 93.57           C  
ATOM   3562  HA  ALA B  68      34.048   7.592   7.673  1.00 93.57           H  
ATOM   3563  C   ALA B  68      33.412   8.646   9.411  1.00 93.57           C  
ATOM   3564  CB  ALA B  68      35.512   9.110   8.037  1.00 93.57           C  
ATOM   3565  HB1 ALA B  68      36.087   8.479   8.715  1.00 93.57           H  
ATOM   3566  HB2 ALA B  68      35.557  10.142   8.385  1.00 93.57           H  
ATOM   3567  HB3 ALA B  68      35.945   9.040   7.039  1.00 93.57           H  
ATOM   3568  O   ALA B  68      33.929   8.019  10.333  1.00 93.57           O  
ATOM   3569  N   ASP B  69      32.316   9.382   9.601  1.00 93.26           N  
ATOM   3570  H   ASP B  69      31.867   9.800   8.799  1.00 93.26           H  
ATOM   3571  CA  ASP B  69      31.648   9.596  10.893  1.00 93.26           C  
ATOM   3572  HA  ASP B  69      32.397   9.545  11.683  1.00 93.26           H  
ATOM   3573  C   ASP B  69      30.594   8.531  11.244  1.00 93.26           C  
ATOM   3574  CB  ASP B  69      31.055  11.014  10.925  1.00 93.26           C  
ATOM   3575  HB2 ASP B  69      31.883  11.723  10.934  1.00 93.26           H  
ATOM   3576  HB3 ASP B  69      30.497  11.149  11.851  1.00 93.26           H  
ATOM   3577  O   ASP B  69      30.211   8.407  12.407  1.00 93.26           O  
ATOM   3578  CG  ASP B  69      30.144  11.348   9.736  1.00 93.26           C  
ATOM   3579  OD1 ASP B  69      29.698  10.408   9.036  1.00 93.26           O  
ATOM   3580  OD2 ASP B  69      29.977  12.559   9.493  1.00 93.26           O  
ATOM   3581  N   ARG B  70      30.187   7.698  10.279  1.00 94.80           N  
ATOM   3582  H   ARG B  70      30.483   7.934   9.342  1.00 94.80           H  
ATOM   3583  CA  ARG B  70      29.170   6.642  10.450  1.00 94.80           C  
ATOM   3584  HA  ARG B  70      28.379   7.044  11.083  1.00 94.80           H  
ATOM   3585  C   ARG B  70      29.658   5.385  11.180  1.00 94.80           C  
ATOM   3586  CB  ARG B  70      28.551   6.294   9.088  1.00 94.80           C  
ATOM   3587  HB2 ARG B  70      29.309   5.850   8.442  1.00 94.80           H  
ATOM   3588  HB3 ARG B  70      27.754   5.566   9.239  1.00 94.80           H  
ATOM   3589  O   ARG B  70      28.939   4.394  11.242  1.00 94.80           O  
ATOM   3590  CG  ARG B  70      27.965   7.532   8.399  1.00 94.80           C  
ATOM   3591  HG2 ARG B  70      27.332   8.079   9.098  1.00 94.80           H  
ATOM   3592  HG3 ARG B  70      28.773   8.179   8.059  1.00 94.80           H  
ATOM   3593  CD  ARG B  70      27.134   7.109   7.194  1.00 94.80           C  
ATOM   3594  HD2 ARG B  70      27.761   6.527   6.518  1.00 94.80           H  
ATOM   3595  HD3 ARG B  70      26.314   6.479   7.538  1.00 94.80           H  
ATOM   3596  NE  ARG B  70      26.601   8.283   6.481  1.00 94.80           N  
ATOM   3597  HE  ARG B  70      26.952   9.191   6.746  1.00 94.80           H  
ATOM   3598  NH1 ARG B  70      25.264   7.079   5.088  1.00 94.80           N  
ATOM   3599 HH11 ARG B  70      25.433   6.201   5.557  1.00 94.80           H  
ATOM   3600 HH12 ARG B  70      24.621   7.038   4.309  1.00 94.80           H  
ATOM   3601  NH2 ARG B  70      25.411   9.254   4.776  1.00 94.80           N  
ATOM   3602 HH21 ARG B  70      25.725  10.193   4.971  1.00 94.80           H  
ATOM   3603 HH22 ARG B  70      24.845   9.092   3.955  1.00 94.80           H  
ATOM   3604  CZ  ARG B  70      25.764   8.210   5.466  1.00 94.80           C  
ATOM   3605  N   GLY B  71      30.887   5.392  11.700  1.00 94.09           N  
ATOM   3606  H   GLY B  71      31.399   6.261  11.660  1.00 94.09           H  
ATOM   3607  CA  GLY B  71      31.482   4.240  12.390  1.00 94.09           C  
ATOM   3608  HA2 GLY B  71      32.412   4.554  12.863  1.00 94.09           H  
ATOM   3609  HA3 GLY B  71      30.798   3.893  13.164  1.00 94.09           H  
ATOM   3610  C   GLY B  71      31.802   3.048  11.478  1.00 94.09           C  
ATOM   3611  O   GLY B  71      31.949   1.934  11.967  1.00 94.09           O  
ATOM   3612  N   TRP B  72      31.891   3.263  10.163  1.00 94.27           N  
ATOM   3613  H   TRP B  72      31.758   4.203   9.818  1.00 94.27           H  
ATOM   3614  CA  TRP B  72      32.205   2.213   9.192  1.00 94.27           C  
ATOM   3615  HA  TRP B  72      31.550   1.360   9.370  1.00 94.27           H  
ATOM   3616  C   TRP B  72      33.653   1.733   9.319  1.00 94.27           C  
ATOM   3617  CB  TRP B  72      31.964   2.738   7.772  1.00 94.27           C  
ATOM   3618  HB2 TRP B  72      32.364   1.999   7.077  1.00 94.27           H  
ATOM   3619  HB3 TRP B  72      32.535   3.656   7.632  1.00 94.27           H  
ATOM   3620  O   TRP B  72      34.575   2.547   9.397  1.00 94.27           O  
ATOM   3621  CG  TRP B  72      30.548   2.995   7.356  1.00 94.27           C  
ATOM   3622  CD1 TRP B  72      29.446   2.924   8.139  1.00 94.27           C  
ATOM   3623  HD1 TRP B  72      29.430   2.700   9.195  1.00 94.27           H  
ATOM   3624  CD2 TRP B  72      30.062   3.312   6.015  1.00 94.27           C  
ATOM   3625  CE2 TRP B  72      28.639   3.347   6.051  1.00 94.27           C  
ATOM   3626  CE3 TRP B  72      30.680   3.543   4.763  1.00 94.27           C  
ATOM   3627  HE3 TRP B  72      31.759   3.577   4.713  1.00 94.27           H  
ATOM   3628  NE1 TRP B  72      28.321   3.145   7.375  1.00 94.27           N  
ATOM   3629  HE1 TRP B  72      27.387   3.111   7.758  1.00 94.27           H  
ATOM   3630  CH2 TRP B  72      28.509   3.728   3.662  1.00 94.27           C  
ATOM   3631  HH2 TRP B  72      27.915   3.859   2.770  1.00 94.27           H  
ATOM   3632  CZ2 TRP B  72      27.872   3.535   4.896  1.00 94.27           C  
ATOM   3633  HZ2 TRP B  72      26.795   3.483   4.950  1.00 94.27           H  
ATOM   3634  CZ3 TRP B  72      29.913   3.740   3.597  1.00 94.27           C  
ATOM   3635  HZ3 TRP B  72      30.398   3.896   2.644  1.00 94.27           H  
ATOM   3636  N   GLU B  73      33.863   0.417   9.235  1.00 92.19           N  
ATOM   3637  H   GLU B  73      33.074  -0.213   9.259  1.00 92.19           H  
ATOM   3638  CA  GLU B  73      35.204  -0.171   9.233  1.00 92.19           C  
ATOM   3639  HA  GLU B  73      35.673   0.110  10.176  1.00 92.19           H  
ATOM   3640  C   GLU B  73      36.013   0.364   8.026  1.00 92.19           C  
ATOM   3641  CB  GLU B  73      35.110  -1.709   9.209  1.00 92.19           C  
ATOM   3642  HB2 GLU B  73      34.996  -2.044   8.178  1.00 92.19           H  
ATOM   3643  HB3 GLU B  73      34.221  -2.033   9.749  1.00 92.19           H  
ATOM   3644  O   GLU B  73      35.513   0.295   6.889  1.00 92.19           O  
ATOM   3645  CG  GLU B  73      36.344  -2.395   9.826  1.00 92.19           C  
ATOM   3646  HG2 GLU B  73      37.237  -2.014   9.331  1.00 92.19           H  
ATOM   3647  HG3 GLU B  73      36.281  -3.462   9.612  1.00 92.19           H  
ATOM   3648  CD  GLU B  73      36.473  -2.208  11.351  1.00 92.19           C  
ATOM   3649  OE1 GLU B  73      37.617  -2.321  11.853  1.00 92.19           O  
ATOM   3650  OE2 GLU B  73      35.451  -1.915  12.008  1.00 92.19           O  
ATOM   3651  N   PRO B  74      37.229   0.917   8.226  1.00 93.25           N  
ATOM   3652  CA  PRO B  74      38.049   1.448   7.139  1.00 93.25           C  
ATOM   3653  HA  PRO B  74      37.484   2.239   6.646  1.00 93.25           H  
ATOM   3654  C   PRO B  74      38.427   0.375   6.115  1.00 93.25           C  
ATOM   3655  CB  PRO B  74      39.291   2.057   7.798  1.00 93.25           C  
ATOM   3656  HB2 PRO B  74      40.088   1.315   7.860  1.00 93.25           H  
ATOM   3657  HB3 PRO B  74      39.635   2.944   7.266  1.00 93.25           H  
ATOM   3658  O   PRO B  74      38.880  -0.711   6.468  1.00 93.25           O  
ATOM   3659  CG  PRO B  74      38.808   2.391   9.206  1.00 93.25           C  
ATOM   3660  HG2 PRO B  74      38.272   3.340   9.196  1.00 93.25           H  
ATOM   3661  HG3 PRO B  74      39.628   2.417   9.924  1.00 93.25           H  
ATOM   3662  CD  PRO B  74      37.830   1.258   9.507  1.00 93.25           C  
ATOM   3663  HD2 PRO B  74      37.089   1.609  10.225  1.00 93.25           H  
ATOM   3664  HD3 PRO B  74      38.361   0.392   9.901  1.00 93.25           H  
ATOM   3665  N   ASP B  75      38.288   0.708   4.835  1.00 92.64           N  
ATOM   3666  H   ASP B  75      37.984   1.643   4.604  1.00 92.64           H  
ATOM   3667  CA  ASP B  75      38.474  -0.218   3.717  1.00 92.64           C  
ATOM   3668  HA  ASP B  75      38.551  -1.232   4.109  1.00 92.64           H  
ATOM   3669  C   ASP B  75      39.737   0.140   2.913  1.00 92.64           C  
ATOM   3670  CB  ASP B  75      37.224  -0.140   2.838  1.00 92.64           C  
ATOM   3671  HB2 ASP B  75      37.306   0.708   2.159  1.00 92.64           H  
ATOM   3672  HB3 ASP B  75      36.360   0.059   3.472  1.00 92.64           H  
ATOM   3673  O   ASP B  75      39.970   1.329   2.675  1.00 92.64           O  
ATOM   3674  CG  ASP B  75      36.978  -1.417   2.044  1.00 92.64           C  
ATOM   3675  OD1 ASP B  75      37.788  -1.708   1.135  1.00 92.64           O  
ATOM   3676  OD2 ASP B  75      35.927  -2.056   2.288  1.00 92.64           O  
ATOM   3677  N   PRO B  76      40.568  -0.831   2.482  1.00 91.42           N  
ATOM   3678  CA  PRO B  76      41.700  -0.549   1.600  1.00 91.42           C  
ATOM   3679  HA  PRO B  76      42.348   0.196   2.062  1.00 91.42           H  
ATOM   3680  C   PRO B  76      41.272  -0.013   0.226  1.00 91.42           C  
ATOM   3681  CB  PRO B  76      42.455  -1.876   1.473  1.00 91.42           C  
ATOM   3682  HB2 PRO B  76      43.208  -1.940   2.259  1.00 91.42           H  
ATOM   3683  HB3 PRO B  76      42.916  -1.997   0.494  1.00 91.42           H  
ATOM   3684  O   PRO B  76      42.009   0.787  -0.352  1.00 91.42           O  
ATOM   3685  CG  PRO B  76      41.372  -2.927   1.721  1.00 91.42           C  
ATOM   3686  HG2 PRO B  76      41.789  -3.866   2.087  1.00 91.42           H  
ATOM   3687  HG3 PRO B  76      40.799  -3.091   0.809  1.00 91.42           H  
ATOM   3688  CD  PRO B  76      40.487  -2.256   2.768  1.00 91.42           C  
ATOM   3689  HD2 PRO B  76      40.881  -2.446   3.766  1.00 91.42           H  
ATOM   3690  HD3 PRO B  76      39.470  -2.640   2.692  1.00 91.42           H  
ATOM   3691  N   ASP B  77      40.098  -0.413  -0.273  1.00 93.29           N  
ATOM   3692  H   ASP B  77      39.509  -1.018   0.283  1.00 93.29           H  
ATOM   3693  CA  ASP B  77      39.479   0.181  -1.453  1.00 93.29           C  
ATOM   3694  HA  ASP B  77      40.227   0.726  -2.028  1.00 93.29           H  
ATOM   3695  C   ASP B  77      38.417   1.184  -0.988  1.00 93.29           C  
ATOM   3696  CB  ASP B  77      38.889  -0.904  -2.373  1.00 93.29           C  
ATOM   3697  HB2 ASP B  77      38.215  -0.423  -3.082  1.00 93.29           H  
ATOM   3698  HB3 ASP B  77      38.301  -1.601  -1.777  1.00 93.29           H  
ATOM   3699  O   ASP B  77      37.366   0.810  -0.462  1.00 93.29           O  
ATOM   3700  CG  ASP B  77      39.938  -1.679  -3.185  1.00 93.29           C  
ATOM   3701  OD1 ASP B  77      40.964  -1.074  -3.575  1.00 93.29           O  
ATOM   3702  OD2 ASP B  77      39.679  -2.868  -3.480  1.00 93.29           O  
ATOM   3703  N   ALA B  78      38.668   2.474  -1.207  1.00 93.18           N  
ATOM   3704  H   ALA B  78      39.565   2.722  -1.599  1.00 93.18           H  
ATOM   3705  CA  ALA B  78      37.754   3.558  -0.849  1.00 93.18           C  
ATOM   3706  HA  ALA B  78      37.734   3.647   0.237  1.00 93.18           H  
ATOM   3707  C   ALA B  78      36.314   3.309  -1.350  1.00 93.18           C  
ATOM   3708  CB  ALA B  78      38.321   4.856  -1.428  1.00 93.18           C  
ATOM   3709  HB1 ALA B  78      39.287   5.076  -0.974  1.00 93.18           H  
ATOM   3710  HB2 ALA B  78      38.432   4.770  -2.509  1.00 93.18           H  
ATOM   3711  HB3 ALA B  78      37.640   5.680  -1.212  1.00 93.18           H  
ATOM   3712  O   ALA B  78      36.088   2.922  -2.501  1.00 93.18           O  
ATOM   3713  N   ARG B  79      35.316   3.534  -0.486  1.00 96.61           N  
ATOM   3714  H   ARG B  79      35.556   3.882   0.431  1.00 96.61           H  
ATOM   3715  CA  ARG B  79      33.894   3.390  -0.840  1.00 96.61           C  
ATOM   3716  HA  ARG B  79      33.786   2.597  -1.580  1.00 96.61           H  
ATOM   3717  C   ARG B  79      33.418   4.686  -1.500  1.00 96.61           C  
ATOM   3718  CB  ARG B  79      33.057   2.983   0.391  1.00 96.61           C  
ATOM   3719  HB2 ARG B  79      32.007   2.937   0.102  1.00 96.61           H  
ATOM   3720  HB3 ARG B  79      33.163   3.737   1.170  1.00 96.61           H  
ATOM   3721  O   ARG B  79      33.161   5.668  -0.811  1.00 96.61           O  
ATOM   3722  CG  ARG B  79      33.478   1.611   0.950  1.00 96.61           C  
ATOM   3723  HG2 ARG B  79      33.424   0.863   0.159  1.00 96.61           H  
ATOM   3724  HG3 ARG B  79      34.510   1.672   1.297  1.00 96.61           H  
ATOM   3725  CD  ARG B  79      32.595   1.156   2.121  1.00 96.61           C  
ATOM   3726  HD2 ARG B  79      31.610   0.881   1.744  1.00 96.61           H  
ATOM   3727  HD3 ARG B  79      32.466   1.990   2.812  1.00 96.61           H  
ATOM   3728  NE  ARG B  79      33.197  -0.003   2.817  1.00 96.61           N  
ATOM   3729  HE  ARG B  79      33.295  -0.864   2.299  1.00 96.61           H  
ATOM   3730  NH1 ARG B  79      33.672   0.958   4.864  1.00 96.61           N  
ATOM   3731 HH11 ARG B  79      33.156   1.794   4.630  1.00 96.61           H  
ATOM   3732 HH12 ARG B  79      34.183   0.864   5.730  1.00 96.61           H  
ATOM   3733  NH2 ARG B  79      34.329  -1.104   4.453  1.00 96.61           N  
ATOM   3734 HH21 ARG B  79      34.658  -1.774   3.772  1.00 96.61           H  
ATOM   3735 HH22 ARG B  79      34.756  -1.090   5.368  1.00 96.61           H  
ATOM   3736  CZ  ARG B  79      33.710  -0.045   4.035  1.00 96.61           C  
ATOM   3737  N   LEU B  80      33.365   4.693  -2.834  1.00 97.86           N  
ATOM   3738  H   LEU B  80      33.657   3.857  -3.321  1.00 97.86           H  
ATOM   3739  CA  LEU B  80      32.920   5.834  -3.642  1.00 97.86           C  
ATOM   3740  HA  LEU B  80      33.086   6.748  -3.072  1.00 97.86           H  
ATOM   3741  C   LEU B  80      31.420   5.740  -3.952  1.00 97.86           C  
ATOM   3742  CB  LEU B  80      33.732   5.923  -4.949  1.00 97.86           C  
ATOM   3743  HB2 LEU B  80      33.557   5.012  -5.522  1.00 97.86           H  
ATOM   3744  HB3 LEU B  80      33.344   6.757  -5.533  1.00 97.86           H  
ATOM   3745  O   LEU B  80      30.952   4.695  -4.407  1.00 97.86           O  
ATOM   3746  CG  LEU B  80      35.252   6.110  -4.786  1.00 97.86           C  
ATOM   3747  HG  LEU B  80      35.667   5.272  -4.227  1.00 97.86           H  
ATOM   3748  CD1 LEU B  80      35.905   6.136  -6.169  1.00 97.86           C  
ATOM   3749 HD11 LEU B  80      35.502   6.959  -6.758  1.00 97.86           H  
ATOM   3750 HD12 LEU B  80      36.984   6.249  -6.063  1.00 97.86           H  
ATOM   3751 HD13 LEU B  80      35.705   5.194  -6.681  1.00 97.86           H  
ATOM   3752  CD2 LEU B  80      35.610   7.410  -4.065  1.00 97.86           C  
ATOM   3753 HD21 LEU B  80      35.277   7.348  -3.029  1.00 97.86           H  
ATOM   3754 HD22 LEU B  80      36.692   7.548  -4.059  1.00 97.86           H  
ATOM   3755 HD23 LEU B  80      35.131   8.259  -4.552  1.00 97.86           H  
ATOM   3756  N   GLY B  81      30.678   6.829  -3.760  1.00 98.19           N  
ATOM   3757  H   GLY B  81      31.115   7.657  -3.381  1.00 98.19           H  
ATOM   3758  CA  GLY B  81      29.238   6.874  -4.011  1.00 98.19           C  
ATOM   3759  HA2 GLY B  81      28.738   6.197  -3.319  1.00 98.19           H  
ATOM   3760  HA3 GLY B  81      29.034   6.529  -5.025  1.00 98.19           H  
ATOM   3761  C   GLY B  81      28.625   8.264  -3.842  1.00 98.19           C  
ATOM   3762  O   GLY B  81      29.311   9.229  -3.508  1.00 98.19           O  
ATOM   3763  N   GLY B  82      27.319   8.368  -4.083  1.00 98.68           N  
ATOM   3764  H   GLY B  82      26.819   7.520  -4.312  1.00 98.68           H  
ATOM   3765  CA  GLY B  82      26.548   9.587  -3.829  1.00 98.68           C  
ATOM   3766  HA2 GLY B  82      27.170  10.470  -3.974  1.00 98.68           H  
ATOM   3767  HA3 GLY B  82      25.712   9.642  -4.525  1.00 98.68           H  
ATOM   3768  C   GLY B  82      25.998   9.579  -2.405  1.00 98.68           C  
ATOM   3769  O   GLY B  82      24.963   8.967  -2.159  1.00 98.68           O  
ATOM   3770  N   MET B  83      26.671  10.244  -1.469  1.00 98.18           N  
ATOM   3771  H   MET B  83      27.505  10.746  -1.740  1.00 98.18           H  
ATOM   3772  CA  MET B  83      26.324  10.191  -0.042  1.00 98.18           C  
ATOM   3773  HA  MET B  83      25.628   9.369   0.127  1.00 98.18           H  
ATOM   3774  C   MET B  83      25.626  11.466   0.442  1.00 98.18           C  
ATOM   3775  CB  MET B  83      27.576   9.895   0.797  1.00 98.18           C  
ATOM   3776  HB2 MET B  83      28.271  10.730   0.708  1.00 98.18           H  
ATOM   3777  HB3 MET B  83      27.288   9.807   1.844  1.00 98.18           H  
ATOM   3778  O   MET B  83      25.897  12.566  -0.043  1.00 98.18           O  
ATOM   3779  CG  MET B  83      28.301   8.610   0.369  1.00 98.18           C  
ATOM   3780  HG2 MET B  83      29.153   8.471   1.035  1.00 98.18           H  
ATOM   3781  HG3 MET B  83      28.696   8.749  -0.638  1.00 98.18           H  
ATOM   3782  SD  MET B  83      27.339   7.070   0.391  1.00 98.18           S  
ATOM   3783  CE  MET B  83      27.124   6.835   2.177  1.00 98.18           C  
ATOM   3784  HE1 MET B  83      26.641   7.712   2.610  1.00 98.18           H  
ATOM   3785  HE2 MET B  83      28.092   6.680   2.652  1.00 98.18           H  
ATOM   3786  HE3 MET B  83      26.493   5.965   2.358  1.00 98.18           H  
ATOM   3787  N   LEU B  84      24.761  11.329   1.447  1.00 97.00           N  
ATOM   3788  H   LEU B  84      24.566  10.396   1.783  1.00 97.00           H  
ATOM   3789  CA  LEU B  84      24.204  12.450   2.201  1.00 97.00           C  
ATOM   3790  HA  LEU B  84      24.068  13.300   1.533  1.00 97.00           H  
ATOM   3791  C   LEU B  84      25.191  12.874   3.298  1.00 97.00           C  
ATOM   3792  CB  LEU B  84      22.834  12.044   2.771  1.00 97.00           C  
ATOM   3793  HB2 LEU B  84      22.528  12.776   3.518  1.00 97.00           H  
ATOM   3794  HB3 LEU B  84      22.948  11.080   3.268  1.00 97.00           H  
ATOM   3795  O   LEU B  84      25.437  12.129   4.251  1.00 97.00           O  
ATOM   3796  CG  LEU B  84      21.719  11.915   1.719  1.00 97.00           C  
ATOM   3797  HG  LEU B  84      22.032  11.239   0.923  1.00 97.00           H  
ATOM   3798  CD1 LEU B  84      20.469  11.338   2.381  1.00 97.00           C  
ATOM   3799 HD11 LEU B  84      19.666  11.240   1.650  1.00 97.00           H  
ATOM   3800 HD12 LEU B  84      20.144  11.987   3.194  1.00 97.00           H  
ATOM   3801 HD13 LEU B  84      20.701  10.350   2.778  1.00 97.00           H  
ATOM   3802  CD2 LEU B  84      21.344  13.262   1.100  1.00 97.00           C  
ATOM   3803 HD21 LEU B  84      21.085  13.977   1.880  1.00 97.00           H  
ATOM   3804 HD22 LEU B  84      22.175  13.653   0.513  1.00 97.00           H  
ATOM   3805 HD23 LEU B  84      20.493  13.123   0.433  1.00 97.00           H  
ATOM   3806  N   ALA B  85      25.746  14.083   3.160  1.00 78.31           N  
ATOM   3807  H   ALA B  85      25.530  14.615   2.329  1.00 78.31           H  
ATOM   3808  CA  ALA B  85      26.804  14.606   4.029  1.00 78.31           C  
ATOM   3809  HA  ALA B  85      27.660  13.934   3.981  1.00 78.31           H  
ATOM   3810  C   ALA B  85      26.394  14.712   5.509  1.00 78.31           C  
ATOM   3811  CB  ALA B  85      27.230  15.974   3.478  1.00 78.31           C  
ATOM   3812  HB1 ALA B  85      26.395  16.675   3.504  1.00 78.31           H  
ATOM   3813  HB2 ALA B  85      27.578  15.875   2.450  1.00 78.31           H  
ATOM   3814  HB3 ALA B  85      28.042  16.375   4.084  1.00 78.31           H  
ATOM   3815  O   ALA B  85      27.214  14.464   6.384  1.00 78.31           O  
ATOM   3816  N   ALA B  86      25.127  15.035   5.780  1.00 84.46           N  
ATOM   3817  H   ALA B  86      24.524  15.253   5.000  1.00 84.46           H  
ATOM   3818  CA  ALA B  86      24.581  15.225   7.125  1.00 84.46           C  
ATOM   3819  HA  ALA B  86      25.336  14.944   7.859  1.00 84.46           H  
ATOM   3820  C   ALA B  86      23.366  14.314   7.391  1.00 84.46           C  
ATOM   3821  CB  ALA B  86      24.297  16.719   7.324  1.00 84.46           C  
ATOM   3822  HB1 ALA B  86      23.515  17.051   6.641  1.00 84.46           H  
ATOM   3823  HB2 ALA B  86      23.968  16.894   8.348  1.00 84.46           H  
ATOM   3824  HB3 ALA B  86      25.205  17.298   7.152  1.00 84.46           H  
ATOM   3825  O   ALA B  86      22.370  14.739   7.965  1.00 84.46           O  
ATOM   3826  N   ALA B  87      23.419  13.045   6.964  1.00 93.17           N  
ATOM   3827  H   ALA B  87      24.246  12.739   6.472  1.00 93.17           H  
ATOM   3828  CA  ALA B  87      22.304  12.097   7.135  1.00 93.17           C  
ATOM   3829  HA  ALA B  87      21.437  12.486   6.602  1.00 93.17           H  
ATOM   3830  C   ALA B  87      21.870  11.879   8.603  1.00 93.17           C  
ATOM   3831  CB  ALA B  87      22.708  10.759   6.502  1.00 93.17           C  
ATOM   3832  HB1 ALA B  87      21.857  10.078   6.518  1.00 93.17           H  
ATOM   3833  HB2 ALA B  87      23.020  10.911   5.469  1.00 93.17           H  
ATOM   3834  HB3 ALA B  87      23.530  10.313   7.062  1.00 93.17           H  
ATOM   3835  O   ALA B  87      20.755  11.432   8.854  1.00 93.17           O  
ATOM   3836  N   GLY B  88      22.750  12.164   9.570  1.00 95.50           N  
ATOM   3837  H   GLY B  88      23.640  12.557   9.298  1.00 95.50           H  
ATOM   3838  CA  GLY B  88      22.452  12.069  11.000  1.00 95.50           C  
ATOM   3839  HA2 GLY B  88      23.390  11.941  11.538  1.00 95.50           H  
ATOM   3840  HA3 GLY B  88      21.827  11.194  11.179  1.00 95.50           H  
ATOM   3841  C   GLY B  88      21.743  13.291  11.600  1.00 95.50           C  
ATOM   3842  O   GLY B  88      21.201  13.164  12.701  1.00 95.50           O  
ATOM   3843  N   ASP B  89      21.730  14.436  10.913  1.00 96.32           N  
ATOM   3844  H   ASP B  89      22.095  14.462   9.972  1.00 96.32           H  
ATOM   3845  CA  ASP B  89      21.130  15.675  11.419  1.00 96.32           C  
ATOM   3846  HA  ASP B  89      21.425  15.796  12.461  1.00 96.32           H  
ATOM   3847  C   ASP B  89      19.597  15.596  11.377  1.00 96.32           C  
ATOM   3848  CB  ASP B  89      21.646  16.907  10.647  1.00 96.32           C  
ATOM   3849  HB2 ASP B  89      20.988  17.746  10.875  1.00 96.32           H  
ATOM   3850  HB3 ASP B  89      21.578  16.721   9.576  1.00 96.32           H  
ATOM   3851  O   ASP B  89      19.013  15.062  10.433  1.00 96.32           O  
ATOM   3852  CG  ASP B  89      23.077  17.340  11.007  1.00 96.32           C  
ATOM   3853  OD1 ASP B  89      23.727  16.660  11.834  1.00 96.32           O  
ATOM   3854  OD2 ASP B  89      23.502  18.394  10.481  1.00 96.32           O  
ATOM   3855  N   PHE B  90      18.940  16.094  12.430  1.00 97.60           N  
ATOM   3856  H   PHE B  90      19.471  16.516  13.179  1.00 97.60           H  
ATOM   3857  CA  PHE B  90      17.481  16.064  12.562  1.00 97.60           C  
ATOM   3858  HA  PHE B  90      17.036  16.350  11.608  1.00 97.60           H  
ATOM   3859  C   PHE B  90      16.974  17.016  13.653  1.00 97.60           C  
ATOM   3860  CB  PHE B  90      17.061  14.628  12.913  1.00 97.60           C  
ATOM   3861  HB2 PHE B  90      17.600  14.315  13.808  1.00 97.60           H  
ATOM   3862  HB3 PHE B  90      17.369  13.972  12.099  1.00 97.60           H  
ATOM   3863  O   PHE B  90      17.448  16.954  14.794  1.00 97.60           O  
ATOM   3864  CG  PHE B  90      15.576  14.422  13.129  1.00 97.60           C  
ATOM   3865  CD1 PHE B  90      15.106  13.810  14.306  1.00 97.60           C  
ATOM   3866  HD1 PHE B  90      15.805  13.509  15.073  1.00 97.60           H  
ATOM   3867  CD2 PHE B  90      14.665  14.805  12.128  1.00 97.60           C  
ATOM   3868  HD2 PHE B  90      15.019  15.268  11.219  1.00 97.60           H  
ATOM   3869  CE1 PHE B  90      13.730  13.578  14.480  1.00 97.60           C  
ATOM   3870  HE1 PHE B  90      13.370  13.103  15.381  1.00 97.60           H  
ATOM   3871  CE2 PHE B  90      13.291  14.583  12.305  1.00 97.60           C  
ATOM   3872  HE2 PHE B  90      12.600  14.884  11.531  1.00 97.60           H  
ATOM   3873  CZ  PHE B  90      12.824  13.973  13.480  1.00 97.60           C  
ATOM   3874  HZ  PHE B  90      11.763  13.815  13.608  1.00 97.60           H  
ATOM   3875  N   ASP B  91      15.951  17.827  13.364  1.00 96.91           N  
ATOM   3876  H   ASP B  91      15.627  17.867  12.408  1.00 96.91           H  
ATOM   3877  CA  ASP B  91      15.260  18.619  14.397  1.00 96.91           C  
ATOM   3878  HA  ASP B  91      16.013  18.926  15.124  1.00 96.91           H  
ATOM   3879  C   ASP B  91      14.228  17.779  15.179  1.00 96.91           C  
ATOM   3880  CB  ASP B  91      14.690  19.931  13.841  1.00 96.91           C  
ATOM   3881  HB2 ASP B  91      15.454  20.411  13.229  1.00 96.91           H  
ATOM   3882  HB3 ASP B  91      13.829  19.720  13.207  1.00 96.91           H  
ATOM   3883  O   ASP B  91      13.008  17.884  15.020  1.00 96.91           O  
ATOM   3884  CG  ASP B  91      14.282  20.907  14.962  1.00 96.91           C  
ATOM   3885  OD1 ASP B  91      14.111  20.470  16.132  1.00 96.91           O  
ATOM   3886  OD2 ASP B  91      14.107  22.104  14.644  1.00 96.91           O  
ATOM   3887  N   ALA B  92      14.730  16.933  16.083  1.00 96.28           N  
ATOM   3888  H   ALA B  92      15.733  16.820  16.098  1.00 96.28           H  
ATOM   3889  CA  ALA B  92      13.891  16.109  16.954  1.00 96.28           C  
ATOM   3890  HA  ALA B  92      13.275  15.465  16.325  1.00 96.28           H  
ATOM   3891  C   ALA B  92      12.928  16.943  17.829  1.00 96.28           C  
ATOM   3892  CB  ALA B  92      14.813  15.229  17.809  1.00 96.28           C  
ATOM   3893  HB1 ALA B  92      15.406  15.851  18.480  1.00 96.28           H  
ATOM   3894  HB2 ALA B  92      15.482  14.658  17.166  1.00 96.28           H  
ATOM   3895  HB3 ALA B  92      14.213  14.536  18.398  1.00 96.28           H  
ATOM   3896  O   ALA B  92      11.787  16.536  18.066  1.00 96.28           O  
ATOM   3897  N   GLY B  93      13.352  18.135  18.272  1.00 91.66           N  
ATOM   3898  H   GLY B  93      14.212  18.495  17.883  1.00 91.66           H  
ATOM   3899  CA  GLY B  93      12.551  19.029  19.115  1.00 91.66           C  
ATOM   3900  HA2 GLY B  93      13.182  19.858  19.435  1.00 91.66           H  
ATOM   3901  HA3 GLY B  93      12.202  18.486  19.993  1.00 91.66           H  
ATOM   3902  C   GLY B  93      11.340  19.617  18.385  1.00 91.66           C  
ATOM   3903  O   GLY B  93      10.266  19.786  18.979  1.00 91.66           O  
ATOM   3904  N   PHE B  94      11.466  19.856  17.080  1.00 94.68           N  
ATOM   3905  H   PHE B  94      12.384  19.795  16.664  1.00 94.68           H  
ATOM   3906  CA  PHE B  94      10.362  20.277  16.225  1.00 94.68           C  
ATOM   3907  HA  PHE B  94       9.908  21.168  16.660  1.00 94.68           H  
ATOM   3908  C   PHE B  94       9.257  19.222  16.110  1.00 94.68           C  
ATOM   3909  CB  PHE B  94      10.922  20.674  14.863  1.00 94.68           C  
ATOM   3910  HB2 PHE B  94      11.353  19.805  14.366  1.00 94.68           H  
ATOM   3911  HB3 PHE B  94      11.713  21.406  15.026  1.00 94.68           H  
ATOM   3912  O   PHE B  94       8.074  19.560  16.166  1.00 94.68           O  
ATOM   3913  CG  PHE B  94       9.901  21.314  13.962  1.00 94.68           C  
ATOM   3914  CD1 PHE B  94       9.138  20.519  13.092  1.00 94.68           C  
ATOM   3915  HD1 PHE B  94       9.288  19.450  13.059  1.00 94.68           H  
ATOM   3916  CD2 PHE B  94       9.724  22.710  13.991  1.00 94.68           C  
ATOM   3917  HD2 PHE B  94      10.341  23.313  14.639  1.00 94.68           H  
ATOM   3918  CE1 PHE B  94       8.207  21.125  12.237  1.00 94.68           C  
ATOM   3919  HE1 PHE B  94       7.650  20.512  11.544  1.00 94.68           H  
ATOM   3920  CE2 PHE B  94       8.787  23.315  13.137  1.00 94.68           C  
ATOM   3921  HE2 PHE B  94       8.672  24.388  13.129  1.00 94.68           H  
ATOM   3922  CZ  PHE B  94       8.039  22.520  12.252  1.00 94.68           C  
ATOM   3923  HZ  PHE B  94       7.356  22.983  11.555  1.00 94.68           H  
ATOM   3924  N   PHE B  95       9.608  17.938  16.054  1.00 93.74           N  
ATOM   3925  H   PHE B  95      10.590  17.717  15.970  1.00 93.74           H  
ATOM   3926  CA  PHE B  95       8.626  16.846  16.010  1.00 93.74           C  
ATOM   3927  HA  PHE B  95       7.712  17.229  15.558  1.00 93.74           H  
ATOM   3928  C   PHE B  95       8.197  16.330  17.394  1.00 93.74           C  
ATOM   3929  CB  PHE B  95       9.136  15.752  15.067  1.00 93.74           C  
ATOM   3930  HB2 PHE B  95      10.105  15.398  15.418  1.00 93.74           H  
ATOM   3931  HB3 PHE B  95       8.444  14.910  15.080  1.00 93.74           H  
ATOM   3932  O   PHE B  95       7.295  15.500  17.483  1.00 93.74           O  
ATOM   3933  CG  PHE B  95       9.256  16.255  13.639  1.00 93.74           C  
ATOM   3934  CD1 PHE B  95       8.101  16.420  12.850  1.00 93.74           C  
ATOM   3935  HD1 PHE B  95       7.134  16.143  13.243  1.00 93.74           H  
ATOM   3936  CD2 PHE B  95      10.509  16.625  13.120  1.00 93.74           C  
ATOM   3937  HD2 PHE B  95      11.403  16.514  13.716  1.00 93.74           H  
ATOM   3938  CE1 PHE B  95       8.201  16.951  11.550  1.00 93.74           C  
ATOM   3939  HE1 PHE B  95       7.319  17.066  10.938  1.00 93.74           H  
ATOM   3940  CE2 PHE B  95      10.609  17.162  11.827  1.00 93.74           C  
ATOM   3941  HE2 PHE B  95      11.577  17.454  11.445  1.00 93.74           H  
ATOM   3942  CZ  PHE B  95       9.456  17.328  11.041  1.00 93.74           C  
ATOM   3943  HZ  PHE B  95       9.535  17.738  10.045  1.00 93.74           H  
ATOM   3944  N   GLY B  96       8.783  16.849  18.481  1.00 90.35           N  
ATOM   3945  H   GLY B  96       9.554  17.486  18.337  1.00 90.35           H  
ATOM   3946  CA  GLY B  96       8.497  16.406  19.853  1.00 90.35           C  
ATOM   3947  HA2 GLY B  96       7.419  16.329  19.995  1.00 90.35           H  
ATOM   3948  HA3 GLY B  96       8.893  17.147  20.548  1.00 90.35           H  
ATOM   3949  C   GLY B  96       9.120  15.051  20.211  1.00 90.35           C  
ATOM   3950  O   GLY B  96       8.678  14.408  21.160  1.00 90.35           O  
ATOM   3951  N   ILE B  97      10.131  14.624  19.455  1.00 92.40           N  
ATOM   3952  H   ILE B  97      10.506  15.269  18.773  1.00 92.40           H  
ATOM   3953  CA  ILE B  97      10.845  13.357  19.617  1.00 92.40           C  
ATOM   3954  HA  ILE B  97      10.166  12.613  20.032  1.00 92.40           H  
ATOM   3955  C   ILE B  97      11.988  13.559  20.617  1.00 92.40           C  
ATOM   3956  CB  ILE B  97      11.303  12.855  18.227  1.00 92.40           C  
ATOM   3957  HB  ILE B  97      11.821  13.670  17.721  1.00 92.40           H  
ATOM   3958  O   ILE B  97      12.704  14.562  20.582  1.00 92.40           O  
ATOM   3959  CG1 ILE B  97      10.055  12.461  17.399  1.00 92.40           C  
ATOM   3960 HG12 ILE B  97       9.312  13.258  17.448  1.00 92.40           H  
ATOM   3961 HG13 ILE B  97       9.606  11.565  17.826  1.00 92.40           H  
ATOM   3962  CG2 ILE B  97      12.274  11.667  18.325  1.00 92.40           C  
ATOM   3963 HG21 ILE B  97      12.627  11.382  17.334  1.00 92.40           H  
ATOM   3964 HG22 ILE B  97      11.774  10.813  18.782  1.00 92.40           H  
ATOM   3965 HG23 ILE B  97      13.151  11.933  18.916  1.00 92.40           H  
ATOM   3966  CD1 ILE B  97      10.333  12.218  15.914  1.00 92.40           C  
ATOM   3967 HD11 ILE B  97       9.390  12.039  15.397  1.00 92.40           H  
ATOM   3968 HD12 ILE B  97      10.812  13.099  15.487  1.00 92.40           H  
ATOM   3969 HD13 ILE B  97      10.976  11.348  15.781  1.00 92.40           H  
ATOM   3970  N   SER B  98      12.170  12.611  21.538  1.00 90.32           N  
ATOM   3971  H   SER B  98      11.598  11.781  21.485  1.00 90.32           H  
ATOM   3972  CA  SER B  98      13.248  12.714  22.531  1.00 90.32           C  
ATOM   3973  HA  SER B  98      13.236  13.737  22.907  1.00 90.32           H  
ATOM   3974  C   SER B  98      14.624  12.442  21.898  1.00 90.32           C  
ATOM   3975  CB  SER B  98      12.989  11.793  23.728  1.00 90.32           C  
ATOM   3976  HB2 SER B  98      13.640  12.098  24.547  1.00 90.32           H  
ATOM   3977  HB3 SER B  98      11.955  11.902  24.054  1.00 90.32           H  
ATOM   3978  O   SER B  98      14.706  11.615  20.991  1.00 90.32           O  
ATOM   3979  OG  SER B  98      13.256  10.436  23.429  1.00 90.32           O  
ATOM   3980  HG  SER B  98      12.606  10.129  22.792  1.00 90.32           H  
ATOM   3981  N   PRO B  99      15.736  13.019  22.400  1.00 93.41           N  
ATOM   3982  CA  PRO B  99      17.077  12.693  21.895  1.00 93.41           C  
ATOM   3983  HA  PRO B  99      17.148  13.013  20.856  1.00 93.41           H  
ATOM   3984  C   PRO B  99      17.412  11.193  21.977  1.00 93.41           C  
ATOM   3985  CB  PRO B  99      18.045  13.522  22.748  1.00 93.41           C  
ATOM   3986  HB2 PRO B  99      18.912  13.842  22.172  1.00 93.41           H  
ATOM   3987  HB3 PRO B  99      18.360  12.953  23.623  1.00 93.41           H  
ATOM   3988  O   PRO B  99      18.132  10.671  21.134  1.00 93.41           O  
ATOM   3989  CG  PRO B  99      17.195  14.709  23.200  1.00 93.41           C  
ATOM   3990  HG2 PRO B  99      17.567  15.146  24.126  1.00 93.41           H  
ATOM   3991  HG3 PRO B  99      17.163  15.457  22.407  1.00 93.41           H  
ATOM   3992  CD  PRO B  99      15.808  14.094  23.378  1.00 93.41           C  
ATOM   3993  HD2 PRO B  99      15.046  14.853  23.198  1.00 93.41           H  
ATOM   3994  HD3 PRO B  99      15.708  13.682  24.382  1.00 93.41           H  
ATOM   3995  N   ARG B 100      16.853  10.497  22.977  1.00 91.02           N  
ATOM   3996  H   ARG B 100      16.228  11.003  23.588  1.00 91.02           H  
ATOM   3997  CA  ARG B 100      17.017   9.053  23.213  1.00 91.02           C  
ATOM   3998  HA  ARG B 100      18.076   8.803  23.153  1.00 91.02           H  
ATOM   3999  C   ARG B 100      16.318   8.209  22.143  1.00 91.02           C  
ATOM   4000  CB  ARG B 100      16.490   8.745  24.629  1.00 91.02           C  
ATOM   4001  HB2 ARG B 100      16.836   9.532  25.299  1.00 91.02           H  
ATOM   4002  HB3 ARG B 100      15.400   8.762  24.622  1.00 91.02           H  
ATOM   4003  O   ARG B 100      16.858   7.201  21.711  1.00 91.02           O  
ATOM   4004  CG  ARG B 100      16.976   7.405  25.201  1.00 91.02           C  
ATOM   4005  HG2 ARG B 100      16.610   6.576  24.596  1.00 91.02           H  
ATOM   4006  HG3 ARG B 100      18.066   7.396  25.172  1.00 91.02           H  
ATOM   4007  CD  ARG B 100      16.531   7.234  26.670  1.00 91.02           C  
ATOM   4008  HD2 ARG B 100      17.237   6.591  27.194  1.00 91.02           H  
ATOM   4009  HD3 ARG B 100      16.587   8.201  27.171  1.00 91.02           H  
ATOM   4010  NE  ARG B 100      15.161   6.686  26.817  1.00 91.02           N  
ATOM   4011  HE  ARG B 100      14.412   7.360  26.885  1.00 91.02           H  
ATOM   4012  NH1 ARG B 100      15.664   4.426  26.840  1.00 91.02           N  
ATOM   4013 HH11 ARG B 100      15.378   3.457  26.834  1.00 91.02           H  
ATOM   4014 HH12 ARG B 100      16.626   4.630  26.614  1.00 91.02           H  
ATOM   4015  NH2 ARG B 100      13.579   5.058  27.128  1.00 91.02           N  
ATOM   4016 HH21 ARG B 100      13.364   4.072  27.101  1.00 91.02           H  
ATOM   4017 HH22 ARG B 100      12.829   5.733  27.165  1.00 91.02           H  
ATOM   4018  CZ  ARG B 100      14.818   5.405  26.928  1.00 91.02           C  
ATOM   4019  N   GLU B 101      15.140   8.645  21.704  1.00 92.51           N  
ATOM   4020  H   GLU B 101      14.779   9.507  22.087  1.00 92.51           H  
ATOM   4021  CA  GLU B 101      14.396   8.029  20.601  1.00 92.51           C  
ATOM   4022  HA  GLU B 101      14.429   6.943  20.695  1.00 92.51           H  
ATOM   4023  C   GLU B 101      15.017   8.391  19.244  1.00 92.51           C  
ATOM   4024  CB  GLU B 101      12.932   8.476  20.698  1.00 92.51           C  
ATOM   4025  HB2 GLU B 101      12.898   9.561  20.607  1.00 92.51           H  
ATOM   4026  HB3 GLU B 101      12.549   8.201  21.681  1.00 92.51           H  
ATOM   4027  O   GLU B 101      15.246   7.508  18.429  1.00 92.51           O  
ATOM   4028  CG  GLU B 101      12.028   7.848  19.628  1.00 92.51           C  
ATOM   4029  HG2 GLU B 101      12.421   8.088  18.640  1.00 92.51           H  
ATOM   4030  HG3 GLU B 101      12.043   6.764  19.745  1.00 92.51           H  
ATOM   4031  CD  GLU B 101      10.581   8.356  19.706  1.00 92.51           C  
ATOM   4032  OE1 GLU B 101       9.743   7.806  18.952  1.00 92.51           O  
ATOM   4033  OE2 GLU B 101      10.327   9.324  20.466  1.00 92.51           O  
ATOM   4034  N   ALA B 102      15.387   9.658  19.022  1.00 97.35           N  
ATOM   4035  H   ALA B 102      15.169  10.353  19.721  1.00 97.35           H  
ATOM   4036  CA  ALA B 102      16.039  10.104  17.787  1.00 97.35           C  
ATOM   4037  HA  ALA B 102      15.376   9.885  16.949  1.00 97.35           H  
ATOM   4038  C   ALA B 102      17.377   9.387  17.515  1.00 97.35           C  
ATOM   4039  CB  ALA B 102      16.240  11.622  17.864  1.00 97.35           C  
ATOM   4040  HB1 ALA B 102      16.892  11.870  18.702  1.00 97.35           H  
ATOM   4041  HB2 ALA B 102      16.700  11.974  16.941  1.00 97.35           H  
ATOM   4042  HB3 ALA B 102      15.279  12.121  17.991  1.00 97.35           H  
ATOM   4043  O   ALA B 102      17.731   9.185  16.356  1.00 97.35           O  
ATOM   4044  N   LEU B 103      18.096   8.978  18.568  1.00 95.71           N  
ATOM   4045  H   LEU B 103      17.787   9.254  19.489  1.00 95.71           H  
ATOM   4046  CA  LEU B 103      19.309   8.158  18.475  1.00 95.71           C  
ATOM   4047  HA  LEU B 103      19.930   8.564  17.676  1.00 95.71           H  
ATOM   4048  C   LEU B 103      19.023   6.686  18.120  1.00 95.71           C  
ATOM   4049  CB  LEU B 103      20.063   8.275  19.814  1.00 95.71           C  
ATOM   4050  HB2 LEU B 103      20.188   9.331  20.053  1.00 95.71           H  
ATOM   4051  HB3 LEU B 103      19.446   7.825  20.592  1.00 95.71           H  
ATOM   4052  O   LEU B 103      19.881   6.029  17.545  1.00 95.71           O  
ATOM   4053  CG  LEU B 103      21.453   7.608  19.841  1.00 95.71           C  
ATOM   4054  HG  LEU B 103      21.370   6.551  19.588  1.00 95.71           H  
ATOM   4055  CD1 LEU B 103      22.433   8.286  18.879  1.00 95.71           C  
ATOM   4056 HD11 LEU B 103      22.488   9.355  19.083  1.00 95.71           H  
ATOM   4057 HD12 LEU B 103      22.106   8.123  17.852  1.00 95.71           H  
ATOM   4058 HD13 LEU B 103      23.421   7.840  18.990  1.00 95.71           H  
ATOM   4059  CD2 LEU B 103      22.034   7.700  21.252  1.00 95.71           C  
ATOM   4060 HD21 LEU B 103      22.154   8.744  21.543  1.00 95.71           H  
ATOM   4061 HD22 LEU B 103      23.001   7.199  21.282  1.00 95.71           H  
ATOM   4062 HD23 LEU B 103      21.365   7.202  21.954  1.00 95.71           H  
ATOM   4063  N   ALA B 104      17.838   6.167  18.449  1.00 95.48           N  
ATOM   4064  H   ALA B 104      17.161   6.760  18.908  1.00 95.48           H  
ATOM   4065  CA  ALA B 104      17.396   4.827  18.055  1.00 95.48           C  
ATOM   4066  HA  ALA B 104      18.257   4.161  18.006  1.00 95.48           H  
ATOM   4067  C   ALA B 104      16.719   4.809  16.670  1.00 95.48           C  
ATOM   4068  CB  ALA B 104      16.448   4.309  19.140  1.00 95.48           C  
ATOM   4069  HB1 ALA B 104      16.224   3.259  18.953  1.00 95.48           H  
ATOM   4070  HB2 ALA B 104      16.908   4.412  20.122  1.00 95.48           H  
ATOM   4071  HB3 ALA B 104      15.519   4.880  19.119  1.00 95.48           H  
ATOM   4072  O   ALA B 104      16.670   3.772  16.016  1.00 95.48           O  
ATOM   4073  N   MET B 105      16.201   5.955  16.217  1.00 97.17           N  
ATOM   4074  H   MET B 105      16.213   6.750  16.840  1.00 97.17           H  
ATOM   4075  CA  MET B 105      15.538   6.105  14.925  1.00 97.17           C  
ATOM   4076  HA  MET B 105      14.829   5.287  14.798  1.00 97.17           H  
ATOM   4077  C   MET B 105      16.509   6.052  13.752  1.00 97.17           C  
ATOM   4078  CB  MET B 105      14.763   7.424  14.861  1.00 97.17           C  
ATOM   4079  HB2 MET B 105      15.379   8.232  15.257  1.00 97.17           H  
ATOM   4080  HB3 MET B 105      14.550   7.640  13.814  1.00 97.17           H  
ATOM   4081  O   MET B 105      17.431   6.865  13.653  1.00 97.17           O  
ATOM   4082  CG  MET B 105      13.430   7.369  15.610  1.00 97.17           C  
ATOM   4083  HG2 MET B 105      12.781   6.651  15.110  1.00 97.17           H  
ATOM   4084  HG3 MET B 105      13.602   7.015  16.627  1.00 97.17           H  
ATOM   4085  SD  MET B 105      12.570   8.964  15.695  1.00 97.17           S  
ATOM   4086  CE  MET B 105      12.386   9.336  13.930  1.00 97.17           C  
ATOM   4087  HE1 MET B 105      11.766  10.223  13.801  1.00 97.17           H  
ATOM   4088  HE2 MET B 105      11.929   8.487  13.422  1.00 97.17           H  
ATOM   4089  HE3 MET B 105      13.364   9.525  13.489  1.00 97.17           H  
ATOM   4090  N   ASP B 106      16.193   5.195  12.790  1.00 97.71           N  
ATOM   4091  H   ASP B 106      15.427   4.555  12.949  1.00 97.71           H  
ATOM   4092  CA  ASP B 106      16.755   5.199  11.447  1.00 97.71           C  
ATOM   4093  HA  ASP B 106      17.784   4.843  11.498  1.00 97.71           H  
ATOM   4094  C   ASP B 106      16.715   6.623  10.837  1.00 97.71           C  
ATOM   4095  CB  ASP B 106      15.962   4.173  10.618  1.00 97.71           C  
ATOM   4096  HB2 ASP B 106      14.900   4.407  10.697  1.00 97.71           H  
ATOM   4097  HB3 ASP B 106      16.121   3.181  11.042  1.00 97.71           H  
ATOM   4098  O   ASP B 106      15.646   7.255  10.805  1.00 97.71           O  
ATOM   4099  CG  ASP B 106      16.327   4.134   9.137  1.00 97.71           C  
ATOM   4100  OD1 ASP B 106      17.328   4.767   8.746  1.00 97.71           O  
ATOM   4101  OD2 ASP B 106      15.553   3.535   8.365  1.00 97.71           O  
ATOM   4102  N   PRO B 107      17.856   7.154  10.347  1.00 98.48           N  
ATOM   4103  CA  PRO B 107      17.924   8.358   9.520  1.00 98.48           C  
ATOM   4104  HA  PRO B 107      17.890   9.236  10.166  1.00 98.48           H  
ATOM   4105  C   PRO B 107      16.831   8.474   8.453  1.00 98.48           C  
ATOM   4106  CB  PRO B 107      19.295   8.273   8.848  1.00 98.48           C  
ATOM   4107  HB2 PRO B 107      19.248   7.606   7.988  1.00 98.48           H  
ATOM   4108  HB3 PRO B 107      19.664   9.253   8.547  1.00 98.48           H  
ATOM   4109  O   PRO B 107      16.330   9.572   8.213  1.00 98.48           O  
ATOM   4110  CG  PRO B 107      20.159   7.632   9.928  1.00 98.48           C  
ATOM   4111  HG2 PRO B 107      20.423   8.373  10.682  1.00 98.48           H  
ATOM   4112  HG3 PRO B 107      21.049   7.161   9.511  1.00 98.48           H  
ATOM   4113  CD  PRO B 107      19.198   6.604  10.516  1.00 98.48           C  
ATOM   4114  HD2 PRO B 107      19.423   6.439  11.569  1.00 98.48           H  
ATOM   4115  HD3 PRO B 107      19.291   5.669   9.963  1.00 98.48           H  
ATOM   4116  N   GLN B 108      16.399   7.364   7.846  1.00 98.55           N  
ATOM   4117  H   GLN B 108      16.817   6.478   8.091  1.00 98.55           H  
ATOM   4118  CA  GLN B 108      15.340   7.387   6.835  1.00 98.55           C  
ATOM   4119  HA  GLN B 108      15.642   8.077   6.047  1.00 98.55           H  
ATOM   4120  C   GLN B 108      14.006   7.896   7.405  1.00 98.55           C  
ATOM   4121  CB  GLN B 108      15.160   5.997   6.210  1.00 98.55           C  
ATOM   4122  HB2 GLN B 108      14.433   6.073   5.401  1.00 98.55           H  
ATOM   4123  HB3 GLN B 108      14.739   5.321   6.954  1.00 98.55           H  
ATOM   4124  O   GLN B 108      13.331   8.692   6.751  1.00 98.55           O  
ATOM   4125  CG  GLN B 108      16.464   5.417   5.639  1.00 98.55           C  
ATOM   4126  HG2 GLN B 108      17.212   5.282   6.420  1.00 98.55           H  
ATOM   4127  HG3 GLN B 108      16.880   6.119   4.916  1.00 98.55           H  
ATOM   4128  CD  GLN B 108      16.263   4.077   4.952  1.00 98.55           C  
ATOM   4129  NE2 GLN B 108      15.978   3.015   5.659  1.00 98.55           N  
ATOM   4130 HE21 GLN B 108      15.976   2.122   5.187  1.00 98.55           H  
ATOM   4131 HE22 GLN B 108      15.883   3.099   6.661  1.00 98.55           H  
ATOM   4132  OE1 GLN B 108      16.367   3.986   3.743  1.00 98.55           O  
ATOM   4133  N   GLN B 109      13.647   7.523   8.643  1.00 98.61           N  
ATOM   4134  H   GLN B 109      14.282   6.935   9.165  1.00 98.61           H  
ATOM   4135  CA  GLN B 109      12.449   8.040   9.320  1.00 98.61           C  
ATOM   4136  HA  GLN B 109      11.591   7.923   8.658  1.00 98.61           H  
ATOM   4137  C   GLN B 109      12.581   9.536   9.653  1.00 98.61           C  
ATOM   4138  CB  GLN B 109      12.169   7.273  10.626  1.00 98.61           C  
ATOM   4139  HB2 GLN B 109      12.992   7.433  11.323  1.00 98.61           H  
ATOM   4140  HB3 GLN B 109      11.272   7.711  11.064  1.00 98.61           H  
ATOM   4141  O   GLN B 109      11.614  10.290   9.527  1.00 98.61           O  
ATOM   4142  CG  GLN B 109      11.941   5.758  10.481  1.00 98.61           C  
ATOM   4143  HG2 GLN B 109      11.211   5.574   9.693  1.00 98.61           H  
ATOM   4144  HG3 GLN B 109      12.874   5.274  10.193  1.00 98.61           H  
ATOM   4145  CD  GLN B 109      11.424   5.117  11.774  1.00 98.61           C  
ATOM   4146  NE2 GLN B 109      11.223   3.822  11.812  1.00 98.61           N  
ATOM   4147 HE21 GLN B 109      10.948   3.429  12.701  1.00 98.61           H  
ATOM   4148 HE22 GLN B 109      11.490   3.220  11.047  1.00 98.61           H  
ATOM   4149  OE1 GLN B 109      11.118   5.779  12.761  1.00 98.61           O  
ATOM   4150  N   ARG B 110      13.781   9.967  10.069  1.00 98.66           N  
ATOM   4151  H   ARG B 110      14.524   9.284  10.108  1.00 98.66           H  
ATOM   4152  CA  ARG B 110      14.094  11.364  10.418  1.00 98.66           C  
ATOM   4153  HA  ARG B 110      13.373  11.737  11.145  1.00 98.66           H  
ATOM   4154  C   ARG B 110      13.976  12.287   9.206  1.00 98.66           C  
ATOM   4155  CB  ARG B 110      15.505  11.443  11.027  1.00 98.66           C  
ATOM   4156  HB2 ARG B 110      16.230  10.973  10.362  1.00 98.66           H  
ATOM   4157  HB3 ARG B 110      15.779  12.494  11.117  1.00 98.66           H  
ATOM   4158  O   ARG B 110      13.207  13.246   9.229  1.00 98.66           O  
ATOM   4159  CG  ARG B 110      15.590  10.786  12.412  1.00 98.66           C  
ATOM   4160  HG2 ARG B 110      15.381   9.720  12.332  1.00 98.66           H  
ATOM   4161  HG3 ARG B 110      14.836  11.241  13.054  1.00 98.66           H  
ATOM   4162  CD  ARG B 110      16.967  11.006  13.054  1.00 98.66           C  
ATOM   4163  HD2 ARG B 110      16.818  11.345  14.079  1.00 98.66           H  
ATOM   4164  HD3 ARG B 110      17.501  11.786  12.512  1.00 98.66           H  
ATOM   4165  NE  ARG B 110      17.783   9.782  13.090  1.00 98.66           N  
ATOM   4166  HE  ARG B 110      17.314   8.888  13.058  1.00 98.66           H  
ATOM   4167  NH1 ARG B 110      19.820  10.775  13.518  1.00 98.66           N  
ATOM   4168 HH11 ARG B 110      19.483  11.681  13.225  1.00 98.66           H  
ATOM   4169 HH12 ARG B 110      20.805  10.690  13.723  1.00 98.66           H  
ATOM   4170  NH2 ARG B 110      19.599   8.559  13.635  1.00 98.66           N  
ATOM   4171 HH21 ARG B 110      18.976   7.765  13.671  1.00 98.66           H  
ATOM   4172 HH22 ARG B 110      20.513   8.461  14.054  1.00 98.66           H  
ATOM   4173  CZ  ARG B 110      19.061   9.719  13.410  1.00 98.66           C  
ATOM   4174  N   ILE B 111      14.661  11.942   8.116  1.00 98.64           N  
ATOM   4175  H   ILE B 111      15.264  11.134   8.176  1.00 98.64           H  
ATOM   4176  CA  ILE B 111      14.646  12.712   6.868  1.00 98.64           C  
ATOM   4177  HA  ILE B 111      14.925  13.741   7.093  1.00 98.64           H  
ATOM   4178  C   ILE B 111      13.230  12.750   6.274  1.00 98.64           C  
ATOM   4179  CB  ILE B 111      15.685  12.135   5.879  1.00 98.64           C  
ATOM   4180  HB  ILE B 111      15.475  11.074   5.740  1.00 98.64           H  
ATOM   4181  O   ILE B 111      12.786  13.810   5.831  1.00 98.64           O  
ATOM   4182  CG1 ILE B 111      17.122  12.293   6.435  1.00 98.64           C  
ATOM   4183 HG12 ILE B 111      17.156  11.982   7.480  1.00 98.64           H  
ATOM   4184 HG13 ILE B 111      17.417  13.342   6.399  1.00 98.64           H  
ATOM   4185  CG2 ILE B 111      15.574  12.836   4.513  1.00 98.64           C  
ATOM   4186 HG21 ILE B 111      14.608  12.622   4.054  1.00 98.64           H  
ATOM   4187 HG22 ILE B 111      16.352  12.483   3.836  1.00 98.64           H  
ATOM   4188 HG23 ILE B 111      15.671  13.914   4.645  1.00 98.64           H  
ATOM   4189  CD1 ILE B 111      18.159  11.449   5.686  1.00 98.64           C  
ATOM   4190 HD11 ILE B 111      17.828  10.411   5.655  1.00 98.64           H  
ATOM   4191 HD12 ILE B 111      18.297  11.819   4.670  1.00 98.64           H  
ATOM   4192 HD13 ILE B 111      19.113  11.501   6.210  1.00 98.64           H  
ATOM   4193  N   MET B 112      12.490  11.632   6.311  1.00 98.61           N  
ATOM   4194  H   MET B 112      12.907  10.784   6.667  1.00 98.61           H  
ATOM   4195  CA  MET B 112      11.104  11.578   5.828  1.00 98.61           C  
ATOM   4196  HA  MET B 112      11.094  11.897   4.787  1.00 98.61           H  
ATOM   4197  C   MET B 112      10.163  12.531   6.575  1.00 98.61           C  
ATOM   4198  CB  MET B 112      10.560  10.142   5.898  1.00 98.61           C  
ATOM   4199  HB2 MET B 112      10.899   9.663   6.816  1.00 98.61           H  
ATOM   4200  HB3 MET B 112       9.471  10.166   5.935  1.00 98.61           H  
ATOM   4201  O   MET B 112       9.280  13.104   5.934  1.00 98.61           O  
ATOM   4202  CG  MET B 112      10.985   9.301   4.685  1.00 98.61           C  
ATOM   4203  HG2 MET B 112      12.074   9.277   4.640  1.00 98.61           H  
ATOM   4204  HG3 MET B 112      10.641   8.279   4.848  1.00 98.61           H  
ATOM   4205  SD  MET B 112      10.373   9.851   3.060  1.00 98.61           S  
ATOM   4206  CE  MET B 112       8.584   9.895   3.365  1.00 98.61           C  
ATOM   4207  HE1 MET B 112       8.273   8.982   3.871  1.00 98.61           H  
ATOM   4208  HE2 MET B 112       8.052   9.972   2.416  1.00 98.61           H  
ATOM   4209  HE3 MET B 112       8.335  10.756   3.985  1.00 98.61           H  
ATOM   4210  N   LEU B 113      10.341  12.746   7.885  1.00 98.66           N  
ATOM   4211  H   LEU B 113      11.085  12.254   8.359  1.00 98.66           H  
ATOM   4212  CA  LEU B 113       9.562  13.735   8.642  1.00 98.66           C  
ATOM   4213  HA  LEU B 113       8.502  13.549   8.471  1.00 98.66           H  
ATOM   4214  C   LEU B 113       9.825  15.166   8.156  1.00 98.66           C  
ATOM   4215  CB  LEU B 113       9.869  13.613  10.148  1.00 98.66           C  
ATOM   4216  HB2 LEU B 113      10.937  13.438  10.279  1.00 98.66           H  
ATOM   4217  HB3 LEU B 113       9.642  14.563  10.632  1.00 98.66           H  
ATOM   4218  O   LEU B 113       8.872  15.894   7.865  1.00 98.66           O  
ATOM   4219  CG  LEU B 113       9.086  12.515  10.881  1.00 98.66           C  
ATOM   4220  HG  LEU B 113       9.170  11.569  10.345  1.00 98.66           H  
ATOM   4221  CD1 LEU B 113       9.661  12.349  12.287  1.00 98.66           C  
ATOM   4222 HD11 LEU B 113       9.622  13.301  12.816  1.00 98.66           H  
ATOM   4223 HD12 LEU B 113       9.081  11.611  12.842  1.00 98.66           H  
ATOM   4224 HD13 LEU B 113      10.695  12.012  12.215  1.00 98.66           H  
ATOM   4225  CD2 LEU B 113       7.608  12.883  11.036  1.00 98.66           C  
ATOM   4226 HD21 LEU B 113       7.149  13.022  10.057  1.00 98.66           H  
ATOM   4227 HD22 LEU B 113       7.084  12.083  11.560  1.00 98.66           H  
ATOM   4228 HD23 LEU B 113       7.514  13.807  11.606  1.00 98.66           H  
ATOM   4229  N   GLU B 114      11.097  15.555   8.022  1.00 98.68           N  
ATOM   4230  H   GLU B 114      11.830  14.904   8.264  1.00 98.68           H  
ATOM   4231  CA  GLU B 114      11.480  16.900   7.574  1.00 98.68           C  
ATOM   4232  HA  GLU B 114      11.030  17.640   8.235  1.00 98.68           H  
ATOM   4233  C   GLU B 114      10.966  17.200   6.164  1.00 98.68           C  
ATOM   4234  CB  GLU B 114      13.004  17.091   7.617  1.00 98.68           C  
ATOM   4235  HB2 GLU B 114      13.229  18.047   7.143  1.00 98.68           H  
ATOM   4236  HB3 GLU B 114      13.494  16.299   7.051  1.00 98.68           H  
ATOM   4237  O   GLU B 114      10.234  18.173   5.964  1.00 98.68           O  
ATOM   4238  CG  GLU B 114      13.548  17.117   9.051  1.00 98.68           C  
ATOM   4239  HG2 GLU B 114      13.441  16.124   9.487  1.00 98.68           H  
ATOM   4240  HG3 GLU B 114      12.941  17.811   9.631  1.00 98.68           H  
ATOM   4241  CD  GLU B 114      15.016  17.566   9.141  1.00 98.68           C  
ATOM   4242  OE1 GLU B 114      15.469  17.708  10.303  1.00 98.68           O  
ATOM   4243  OE2 GLU B 114      15.646  17.797   8.074  1.00 98.68           O  
ATOM   4244  N   ILE B 115      11.269  16.343   5.182  1.00 98.55           N  
ATOM   4245  H   ILE B 115      11.853  15.547   5.392  1.00 98.55           H  
ATOM   4246  CA  ILE B 115      10.876  16.618   3.793  1.00 98.55           C  
ATOM   4247  HA  ILE B 115      11.123  17.663   3.602  1.00 98.55           H  
ATOM   4248  C   ILE B 115       9.360  16.504   3.583  1.00 98.55           C  
ATOM   4249  CB  ILE B 115      11.687  15.800   2.769  1.00 98.55           C  
ATOM   4250  HB  ILE B 115      11.432  16.182   1.780  1.00 98.55           H  
ATOM   4251  O   ILE B 115       8.817  17.197   2.724  1.00 98.55           O  
ATOM   4252  CG1 ILE B 115      11.309  14.305   2.785  1.00 98.55           C  
ATOM   4253 HG12 ILE B 115      10.254  14.205   2.530  1.00 98.55           H  
ATOM   4254 HG13 ILE B 115      11.447  13.898   3.787  1.00 98.55           H  
ATOM   4255  CG2 ILE B 115      13.193  16.058   2.970  1.00 98.55           C  
ATOM   4256 HG21 ILE B 115      13.758  15.681   2.117  1.00 98.55           H  
ATOM   4257 HG22 ILE B 115      13.381  17.128   3.053  1.00 98.55           H  
ATOM   4258 HG23 ILE B 115      13.546  15.567   3.877  1.00 98.55           H  
ATOM   4259  CD1 ILE B 115      12.113  13.461   1.795  1.00 98.55           C  
ATOM   4260 HD11 ILE B 115      13.168  13.473   2.067  1.00 98.55           H  
ATOM   4261 HD12 ILE B 115      11.989  13.857   0.787  1.00 98.55           H  
ATOM   4262 HD13 ILE B 115      11.761  12.430   1.825  1.00 98.55           H  
ATOM   4263  N   SER B 116       8.645  15.708   4.388  1.00 98.86           N  
ATOM   4264  H   SER B 116       9.129  15.156   5.081  1.00 98.86           H  
ATOM   4265  CA  SER B 116       7.173  15.701   4.371  1.00 98.86           C  
ATOM   4266  HA  SER B 116       6.833  15.543   3.347  1.00 98.86           H  
ATOM   4267  C   SER B 116       6.599  17.035   4.848  1.00 98.86           C  
ATOM   4268  CB  SER B 116       6.605  14.576   5.236  1.00 98.86           C  
ATOM   4269  HB2 SER B 116       6.987  14.656   6.253  1.00 98.86           H  
ATOM   4270  HB3 SER B 116       5.519  14.663   5.264  1.00 98.86           H  
ATOM   4271  O   SER B 116       5.681  17.564   4.218  1.00 98.86           O  
ATOM   4272  OG  SER B 116       6.956  13.323   4.691  1.00 98.86           O  
ATOM   4273  HG  SER B 116       7.827  13.120   5.040  1.00 98.86           H  
ATOM   4274  N   TRP B 117       7.159  17.618   5.915  1.00 98.81           N  
ATOM   4275  H   TRP B 117       7.933  17.159   6.374  1.00 98.81           H  
ATOM   4276  CA  TRP B 117       6.774  18.951   6.384  1.00 98.81           C  
ATOM   4277  HA  TRP B 117       5.702  18.961   6.583  1.00 98.81           H  
ATOM   4278  C   TRP B 117       7.053  20.019   5.319  1.00 98.81           C  
ATOM   4279  CB  TRP B 117       7.513  19.280   7.689  1.00 98.81           C  
ATOM   4280  HB2 TRP B 117       8.584  19.369   7.505  1.00 98.81           H  
ATOM   4281  HB3 TRP B 117       7.367  18.461   8.394  1.00 98.81           H  
ATOM   4282  O   TRP B 117       6.164  20.782   4.932  1.00 98.81           O  
ATOM   4283  CG  TRP B 117       7.031  20.544   8.323  1.00 98.81           C  
ATOM   4284  CD1 TRP B 117       7.336  21.803   7.928  1.00 98.81           C  
ATOM   4285  HD1 TRP B 117       8.007  22.052   7.120  1.00 98.81           H  
ATOM   4286  CD2 TRP B 117       6.075  20.688   9.411  1.00 98.81           C  
ATOM   4287  CE2 TRP B 117       5.775  22.072   9.559  1.00 98.81           C  
ATOM   4288  CE3 TRP B 117       5.419  19.782  10.273  1.00 98.81           C  
ATOM   4289  HE3 TRP B 117       5.653  18.730  10.200  1.00 98.81           H  
ATOM   4290  NE1 TRP B 117       6.586  22.712   8.647  1.00 98.81           N  
ATOM   4291  HE1 TRP B 117       6.583  23.702   8.444  1.00 98.81           H  
ATOM   4292  CH2 TRP B 117       4.189  21.602  11.325  1.00 98.81           C  
ATOM   4293  HH2 TRP B 117       3.468  21.945  12.052  1.00 98.81           H  
ATOM   4294  CZ2 TRP B 117       4.817  22.524  10.470  1.00 98.81           C  
ATOM   4295  HZ2 TRP B 117       4.583  23.578  10.511  1.00 98.81           H  
ATOM   4296  CZ3 TRP B 117       4.498  20.234  11.235  1.00 98.81           C  
ATOM   4297  HZ3 TRP B 117       4.018  19.526  11.896  1.00 98.81           H  
ATOM   4298  N   GLU B 118       8.280  20.039   4.797  1.00 98.74           N  
ATOM   4299  H   GLU B 118       8.962  19.393   5.168  1.00 98.74           H  
ATOM   4300  CA  GLU B 118       8.711  20.989   3.774  1.00 98.74           C  
ATOM   4301  HA  GLU B 118       8.639  22.006   4.160  1.00 98.74           H  
ATOM   4302  C   GLU B 118       7.876  20.911   2.484  1.00 98.74           C  
ATOM   4303  CB  GLU B 118      10.160  20.698   3.388  1.00 98.74           C  
ATOM   4304  HB2 GLU B 118      10.269  19.639   3.155  1.00 98.74           H  
ATOM   4305  HB3 GLU B 118      10.322  21.258   2.467  1.00 98.74           H  
ATOM   4306  O   GLU B 118       7.554  21.941   1.885  1.00 98.74           O  
ATOM   4307  CG  GLU B 118      11.252  21.120   4.380  1.00 98.74           C  
ATOM   4308  HG2 GLU B 118      11.153  20.546   5.301  1.00 98.74           H  
ATOM   4309  HG3 GLU B 118      11.120  22.176   4.618  1.00 98.74           H  
ATOM   4310  CD  GLU B 118      12.648  20.913   3.764  1.00 98.74           C  
ATOM   4311  OE1 GLU B 118      13.613  20.638   4.507  1.00 98.74           O  
ATOM   4312  OE2 GLU B 118      12.779  21.051   2.523  1.00 98.74           O  
ATOM   4313  N   ALA B 119       7.523  19.705   2.028  1.00 98.87           N  
ATOM   4314  H   ALA B 119       7.848  18.885   2.520  1.00 98.87           H  
ATOM   4315  CA  ALA B 119       6.740  19.515   0.810  1.00 98.87           C  
ATOM   4316  HA  ALA B 119       7.224  20.064   0.002  1.00 98.87           H  
ATOM   4317  C   ALA B 119       5.314  20.077   0.962  1.00 98.87           C  
ATOM   4318  CB  ALA B 119       6.752  18.025   0.444  1.00 98.87           C  
ATOM   4319  HB1 ALA B 119       6.285  17.875  -0.529  1.00 98.87           H  
ATOM   4320  HB2 ALA B 119       6.223  17.446   1.201  1.00 98.87           H  
ATOM   4321  HB3 ALA B 119       7.779  17.664   0.377  1.00 98.87           H  
ATOM   4322  O   ALA B 119       4.801  20.711   0.034  1.00 98.87           O  
ATOM   4323  N   LEU B 120       4.699  19.917   2.141  1.00 98.85           N  
ATOM   4324  H   LEU B 120       5.186  19.401   2.860  1.00 98.85           H  
ATOM   4325  CA  LEU B 120       3.393  20.498   2.478  1.00 98.85           C  
ATOM   4326  HA  LEU B 120       2.682  20.258   1.687  1.00 98.85           H  
ATOM   4327  C   LEU B 120       3.450  22.032   2.563  1.00 98.85           C  
ATOM   4328  CB  LEU B 120       2.899  19.887   3.801  1.00 98.85           C  
ATOM   4329  HB2 LEU B 120       3.685  20.001   4.547  1.00 98.85           H  
ATOM   4330  HB3 LEU B 120       2.029  20.445   4.145  1.00 98.85           H  
ATOM   4331  O   LEU B 120       2.569  22.712   2.026  1.00 98.85           O  
ATOM   4332  CG  LEU B 120       2.521  18.397   3.717  1.00 98.85           C  
ATOM   4333  HG  LEU B 120       3.343  17.833   3.278  1.00 98.85           H  
ATOM   4334  CD1 LEU B 120       2.257  17.857   5.123  1.00 98.85           C  
ATOM   4335 HD11 LEU B 120       1.967  16.808   5.065  1.00 98.85           H  
ATOM   4336 HD12 LEU B 120       3.172  17.928   5.710  1.00 98.85           H  
ATOM   4337 HD13 LEU B 120       1.468  18.428   5.613  1.00 98.85           H  
ATOM   4338  CD2 LEU B 120       1.277  18.172   2.853  1.00 98.85           C  
ATOM   4339 HD21 LEU B 120       0.471  18.833   3.173  1.00 98.85           H  
ATOM   4340 HD22 LEU B 120       1.511  18.371   1.808  1.00 98.85           H  
ATOM   4341 HD23 LEU B 120       0.950  17.135   2.937  1.00 98.85           H  
ATOM   4342  N   GLU B 121       4.509  22.592   3.151  1.00 98.45           N  
ATOM   4343  H   GLU B 121       5.176  21.994   3.618  1.00 98.45           H  
ATOM   4344  CA  GLU B 121       4.731  24.043   3.165  1.00 98.45           C  
ATOM   4345  HA  GLU B 121       3.852  24.526   3.591  1.00 98.45           H  
ATOM   4346  C   GLU B 121       4.925  24.630   1.756  1.00 98.45           C  
ATOM   4347  CB  GLU B 121       5.949  24.402   4.026  1.00 98.45           C  
ATOM   4348  HB2 GLU B 121       6.776  23.723   3.819  1.00 98.45           H  
ATOM   4349  HB3 GLU B 121       6.260  25.404   3.731  1.00 98.45           H  
ATOM   4350  O   GLU B 121       4.428  25.733   1.481  1.00 98.45           O  
ATOM   4351  CG  GLU B 121       5.639  24.409   5.530  1.00 98.45           C  
ATOM   4352  HG2 GLU B 121       4.655  24.855   5.677  1.00 98.45           H  
ATOM   4353  HG3 GLU B 121       5.602  23.382   5.893  1.00 98.45           H  
ATOM   4354  CD  GLU B 121       6.650  25.227   6.352  1.00 98.45           C  
ATOM   4355  OE1 GLU B 121       6.408  25.366   7.573  1.00 98.45           O  
ATOM   4356  OE2 GLU B 121       7.589  25.816   5.765  1.00 98.45           O  
ATOM   4357  N   ARG B 122       5.610  23.904   0.858  1.00 98.35           N  
ATOM   4358  H   ARG B 122       6.046  23.056   1.193  1.00 98.35           H  
ATOM   4359  CA  ARG B 122       5.773  24.258  -0.566  1.00 98.35           C  
ATOM   4360  HA  ARG B 122       6.025  25.316  -0.640  1.00 98.35           H  
ATOM   4361  C   ARG B 122       4.469  24.109  -1.367  1.00 98.35           C  
ATOM   4362  CB  ARG B 122       6.931  23.451  -1.192  1.00 98.35           C  
ATOM   4363  HB2 ARG B 122       6.829  22.399  -0.926  1.00 98.35           H  
ATOM   4364  HB3 ARG B 122       6.860  23.531  -2.277  1.00 98.35           H  
ATOM   4365  O   ARG B 122       4.225  24.920  -2.253  1.00 98.35           O  
ATOM   4366  CG  ARG B 122       8.329  23.959  -0.775  1.00 98.35           C  
ATOM   4367  HG2 ARG B 122       8.443  23.888   0.307  1.00 98.35           H  
ATOM   4368  HG3 ARG B 122       8.431  25.003  -1.070  1.00 98.35           H  
ATOM   4369  CD  ARG B 122       9.438  23.136  -1.457  1.00 98.35           C  
ATOM   4370  HD2 ARG B 122       9.344  22.101  -1.128  1.00 98.35           H  
ATOM   4371  HD3 ARG B 122       9.278  23.155  -2.535  1.00 98.35           H  
ATOM   4372  NE  ARG B 122      10.807  23.638  -1.180  1.00 98.35           N  
ATOM   4373  HE  ARG B 122      11.169  24.341  -1.808  1.00 98.35           H  
ATOM   4374  NH1 ARG B 122      11.384  22.128   0.449  1.00 98.35           N  
ATOM   4375 HH11 ARG B 122      10.458  21.726   0.423  1.00 98.35           H  
ATOM   4376 HH12 ARG B 122      12.042  21.776   1.129  1.00 98.35           H  
ATOM   4377  NH2 ARG B 122      12.869  23.621  -0.177  1.00 98.35           N  
ATOM   4378 HH21 ARG B 122      13.492  23.169   0.477  1.00 98.35           H  
ATOM   4379 HH22 ARG B 122      13.203  24.346  -0.797  1.00 98.35           H  
ATOM   4380  CZ  ARG B 122      11.672  23.137  -0.309  1.00 98.35           C  
ATOM   4381  N   ALA B 123       3.578  23.185  -0.993  1.00 98.54           N  
ATOM   4382  H   ALA B 123       3.865  22.505  -0.303  1.00 98.54           H  
ATOM   4383  CA  ALA B 123       2.199  23.110  -1.507  1.00 98.54           C  
ATOM   4384  HA  ALA B 123       2.238  23.259  -2.586  1.00 98.54           H  
ATOM   4385  C   ALA B 123       1.260  24.217  -0.966  1.00 98.54           C  
ATOM   4386  CB  ALA B 123       1.651  21.701  -1.236  1.00 98.54           C  
ATOM   4387  HB1 ALA B 123       1.615  21.510  -0.163  1.00 98.54           H  
ATOM   4388  HB2 ALA B 123       2.292  20.953  -1.704  1.00 98.54           H  
ATOM   4389  HB3 ALA B 123       0.648  21.610  -1.651  1.00 98.54           H  
ATOM   4390  O   ALA B 123       0.061  24.262  -1.277  1.00 98.54           O  
ATOM   4391  N   GLY B 124       1.780  25.123  -0.131  1.00 97.98           N  
ATOM   4392  H   GLY B 124       2.759  25.042   0.106  1.00 97.98           H  
ATOM   4393  CA  GLY B 124       1.022  26.225   0.456  1.00 97.98           C  
ATOM   4394  HA2 GLY B 124       1.726  26.929   0.899  1.00 97.98           H  
ATOM   4395  HA3 GLY B 124       0.463  26.739  -0.326  1.00 97.98           H  
ATOM   4396  C   GLY B 124       0.049  25.780   1.549  1.00 97.98           C  
ATOM   4397  O   GLY B 124      -1.000  26.403   1.717  1.00 97.98           O  
ATOM   4398  N   HIS B 125       0.336  24.691   2.262  1.00 97.74           N  
ATOM   4399  H   HIS B 125       1.197  24.197   2.075  1.00 97.74           H  
ATOM   4400  CA  HIS B 125      -0.377  24.319   3.484  1.00 97.74           C  
ATOM   4401  HA  HIS B 125      -1.354  24.803   3.506  1.00 97.74           H  
ATOM   4402  C   HIS B 125       0.397  24.798   4.718  1.00 97.74           C  
ATOM   4403  CB  HIS B 125      -0.618  22.802   3.525  1.00 97.74           C  
ATOM   4404  HB2 HIS B 125       0.329  22.279   3.393  1.00 97.74           H  
ATOM   4405  HB3 HIS B 125      -1.000  22.535   4.510  1.00 97.74           H  
ATOM   4406  O   HIS B 125       1.624  24.785   4.726  1.00 97.74           O  
ATOM   4407  CG  HIS B 125      -1.602  22.312   2.491  1.00 97.74           C  
ATOM   4408  CD2 HIS B 125      -1.368  22.140   1.154  1.00 97.74           C  
ATOM   4409  HD2 HIS B 125      -0.444  22.357   0.639  1.00 97.74           H  
ATOM   4410  ND1 HIS B 125      -2.885  21.875   2.738  1.00 97.74           N  
ATOM   4411  HD1 HIS B 125      -3.295  21.743   3.651  1.00 97.74           H  
ATOM   4412  CE1 HIS B 125      -3.401  21.427   1.580  1.00 97.74           C  
ATOM   4413  HE1 HIS B 125      -4.366  20.957   1.466  1.00 97.74           H  
ATOM   4414  NE2 HIS B 125      -2.526  21.604   0.580  1.00 97.74           N  
ATOM   4415  N   ASP B 126      -0.328  25.164   5.777  1.00 97.25           N  
ATOM   4416  H   ASP B 126      -1.334  25.157   5.693  1.00 97.25           H  
ATOM   4417  CA  ASP B 126       0.185  25.008   7.141  1.00 97.25           C  
ATOM   4418  HA  ASP B 126       1.232  25.307   7.198  1.00 97.25           H  
ATOM   4419  C   ASP B 126       0.031  23.520   7.501  1.00 97.25           C  
ATOM   4420  CB  ASP B 126      -0.622  25.906   8.100  1.00 97.25           C  
ATOM   4421  HB2 ASP B 126      -1.685  25.763   7.908  1.00 97.25           H  
ATOM   4422  HB3 ASP B 126      -0.382  26.949   7.890  1.00 97.25           H  
ATOM   4423  O   ASP B 126      -1.113  23.052   7.541  1.00 97.25           O  
ATOM   4424  CG  ASP B 126      -0.358  25.625   9.587  1.00 97.25           C  
ATOM   4425  OD1 ASP B 126       0.608  24.894   9.904  1.00 97.25           O  
ATOM   4426  OD2 ASP B 126      -1.132  26.126  10.422  1.00 97.25           O  
ATOM   4427  N   PRO B 127       1.103  22.749   7.752  1.00 98.04           N  
ATOM   4428  CA  PRO B 127       0.964  21.323   8.043  1.00 98.04           C  
ATOM   4429  HA  PRO B 127       0.443  20.856   7.208  1.00 98.04           H  
ATOM   4430  C   PRO B 127       0.159  21.039   9.324  1.00 98.04           C  
ATOM   4431  CB  PRO B 127       2.393  20.773   8.085  1.00 98.04           C  
ATOM   4432  HB2 PRO B 127       2.447  19.760   7.684  1.00 98.04           H  
ATOM   4433  HB3 PRO B 127       2.777  20.804   9.105  1.00 98.04           H  
ATOM   4434  O   PRO B 127      -0.517  20.016   9.398  1.00 98.04           O  
ATOM   4435  CG  PRO B 127       3.166  21.760   7.210  1.00 98.04           C  
ATOM   4436  HG2 PRO B 127       2.984  21.547   6.157  1.00 98.04           H  
ATOM   4437  HG3 PRO B 127       4.236  21.754   7.414  1.00 98.04           H  
ATOM   4438  CD  PRO B 127       2.508  23.086   7.573  1.00 98.04           C  
ATOM   4439  HD2 PRO B 127       2.671  23.805   6.771  1.00 98.04           H  
ATOM   4440  HD3 PRO B 127       2.918  23.465   8.509  1.00 98.04           H  
ATOM   4441  N   VAL B 128       0.105  21.973  10.287  1.00 95.00           N  
ATOM   4442  H   VAL B 128       0.601  22.841  10.147  1.00 95.00           H  
ATOM   4443  CA  VAL B 128      -0.755  21.847  11.484  1.00 95.00           C  
ATOM   4444  HA  VAL B 128      -0.548  20.883  11.949  1.00 95.00           H  
ATOM   4445  C   VAL B 128      -2.244  21.855  11.115  1.00 95.00           C  
ATOM   4446  CB  VAL B 128      -0.452  22.954  12.519  1.00 95.00           C  
ATOM   4447  HB  VAL B 128      -0.678  23.928  12.085  1.00 95.00           H  
ATOM   4448  O   VAL B 128      -3.043  21.190  11.775  1.00 95.00           O  
ATOM   4449  CG1 VAL B 128      -1.272  22.803  13.809  1.00 95.00           C  
ATOM   4450 HG11 VAL B 128      -0.977  23.569  14.525  1.00 95.00           H  
ATOM   4451 HG12 VAL B 128      -1.108  21.817  14.243  1.00 95.00           H  
ATOM   4452 HG13 VAL B 128      -2.333  22.937  13.596  1.00 95.00           H  
ATOM   4453  CG2 VAL B 128       1.022  22.930  12.938  1.00 95.00           C  
ATOM   4454 HG21 VAL B 128       1.211  23.687  13.699  1.00 95.00           H  
ATOM   4455 HG22 VAL B 128       1.642  23.166  12.073  1.00 95.00           H  
ATOM   4456 HG23 VAL B 128       1.291  21.946  13.323  1.00 95.00           H  
ATOM   4457  N   SER B 129      -2.626  22.538  10.030  1.00 94.57           N  
ATOM   4458  H   SER B 129      -1.913  23.027   9.507  1.00 94.57           H  
ATOM   4459  CA  SER B 129      -4.012  22.566   9.534  1.00 94.57           C  
ATOM   4460  HA  SER B 129      -4.662  22.734  10.393  1.00 94.57           H  
ATOM   4461  C   SER B 129      -4.479  21.249   8.896  1.00 94.57           C  
ATOM   4462  CB  SER B 129      -4.228  23.745   8.574  1.00 94.57           C  
ATOM   4463  HB2 SER B 129      -3.802  24.648   9.011  1.00 94.57           H  
ATOM   4464  HB3 SER B 129      -5.300  23.900   8.452  1.00 94.57           H  
ATOM   4465  O   SER B 129      -5.671  21.089   8.644  1.00 94.57           O  
ATOM   4466  OG  SER B 129      -3.660  23.521   7.295  1.00 94.57           O  
ATOM   4467  HG  SER B 129      -2.730  23.316   7.413  1.00 94.57           H  
ATOM   4468  N   LEU B 130      -3.566  20.299   8.651  1.00 96.23           N  
ATOM   4469  H   LEU B 130      -2.604  20.486   8.894  1.00 96.23           H  
ATOM   4470  CA  LEU B 130      -3.871  18.973   8.096  1.00 96.23           C  
ATOM   4471  HA  LEU B 130      -4.817  19.032   7.558  1.00 96.23           H  
ATOM   4472  C   LEU B 130      -4.098  17.894   9.169  1.00 96.23           C  
ATOM   4473  CB  LEU B 130      -2.771  18.577   7.094  1.00 96.23           C  
ATOM   4474  HB2 LEU B 130      -2.904  17.533   6.808  1.00 96.23           H  
ATOM   4475  HB3 LEU B 130      -1.802  18.653   7.587  1.00 96.23           H  
ATOM   4476  O   LEU B 130      -4.429  16.757   8.822  1.00 96.23           O  
ATOM   4477  CG  LEU B 130      -2.762  19.429   5.812  1.00 96.23           C  
ATOM   4478  HG  LEU B 130      -2.721  20.489   6.063  1.00 96.23           H  
ATOM   4479  CD1 LEU B 130      -1.529  19.094   4.983  1.00 96.23           C  
ATOM   4480 HD11 LEU B 130      -0.635  19.332   5.559  1.00 96.23           H  
ATOM   4481 HD12 LEU B 130      -1.523  18.033   4.731  1.00 96.23           H  
ATOM   4482 HD13 LEU B 130      -1.523  19.682   4.066  1.00 96.23           H  
ATOM   4483  CD2 LEU B 130      -3.998  19.170   4.944  1.00 96.23           C  
ATOM   4484 HD21 LEU B 130      -4.889  19.562   5.435  1.00 96.23           H  
ATOM   4485 HD22 LEU B 130      -3.890  19.650   3.971  1.00 96.23           H  
ATOM   4486 HD23 LEU B 130      -4.117  18.098   4.786  1.00 96.23           H  
ATOM   4487  N   ARG B 131      -3.986  18.230  10.460  1.00 93.07           N  
ATOM   4488  H   ARG B 131      -3.731  19.183  10.679  1.00 93.07           H  
ATOM   4489  CA  ARG B 131      -4.317  17.314  11.562  1.00 93.07           C  
ATOM   4490  HA  ARG B 131      -3.731  16.404  11.434  1.00 93.07           H  
ATOM   4491  C   ARG B 131      -5.801  16.930  11.505  1.00 93.07           C  
ATOM   4492  CB  ARG B 131      -3.957  17.950  12.914  1.00 93.07           C  
ATOM   4493  HB2 ARG B 131      -4.288  17.286  13.712  1.00 93.07           H  
ATOM   4494  HB3 ARG B 131      -4.480  18.901  13.015  1.00 93.07           H  
ATOM   4495  O   ARG B 131      -6.665  17.802  11.458  1.00 93.07           O  
ATOM   4496  CG  ARG B 131      -2.444  18.180  13.054  1.00 93.07           C  
ATOM   4497  HG2 ARG B 131      -2.094  18.845  12.265  1.00 93.07           H  
ATOM   4498  HG3 ARG B 131      -1.928  17.225  12.949  1.00 93.07           H  
ATOM   4499  CD  ARG B 131      -2.061  18.776  14.411  1.00 93.07           C  
ATOM   4500  HD2 ARG B 131      -2.753  19.582  14.656  1.00 93.07           H  
ATOM   4501  HD3 ARG B 131      -1.063  19.204  14.317  1.00 93.07           H  
ATOM   4502  NE  ARG B 131      -2.018  17.726  15.450  1.00 93.07           N  
ATOM   4503  HE  ARG B 131      -1.417  16.941  15.240  1.00 93.07           H  
ATOM   4504  NH1 ARG B 131      -3.452  18.641  16.997  1.00 93.07           N  
ATOM   4505 HH11 ARG B 131      -3.945  18.571  17.876  1.00 93.07           H  
ATOM   4506 HH12 ARG B 131      -3.580  19.435  16.386  1.00 93.07           H  
ATOM   4507  NH2 ARG B 131      -2.527  16.647  17.381  1.00 93.07           N  
ATOM   4508 HH21 ARG B 131      -1.929  15.883  17.102  1.00 93.07           H  
ATOM   4509 HH22 ARG B 131      -3.041  16.575  18.248  1.00 93.07           H  
ATOM   4510  CZ  ARG B 131      -2.665  17.680  16.600  1.00 93.07           C  
ATOM   4511  N   GLY B 132      -6.096  15.632  11.515  1.00 93.83           N  
ATOM   4512  H   GLY B 132      -5.329  14.975  11.539  1.00 93.83           H  
ATOM   4513  CA  GLY B 132      -7.441  15.082  11.319  1.00 93.83           C  
ATOM   4514  HA2 GLY B 132      -8.166  15.690  11.860  1.00 93.83           H  
ATOM   4515  HA3 GLY B 132      -7.470  14.075  11.734  1.00 93.83           H  
ATOM   4516  C   GLY B 132      -7.888  15.004   9.852  1.00 93.83           C  
ATOM   4517  O   GLY B 132      -9.063  14.760   9.587  1.00 93.83           O  
ATOM   4518  N   SER B 133      -6.996  15.240   8.881  1.00 95.46           N  
ATOM   4519  H   SER B 133      -6.041  15.445   9.138  1.00 95.46           H  
ATOM   4520  CA  SER B 133      -7.324  15.108   7.455  1.00 95.46           C  
ATOM   4521  HA  SER B 133      -8.384  15.336   7.335  1.00 95.46           H  
ATOM   4522  C   SER B 133      -7.103  13.685   6.940  1.00 95.46           C  
ATOM   4523  CB  SER B 133      -6.568  16.125   6.589  1.00 95.46           C  
ATOM   4524  HB2 SER B 133      -7.008  16.131   5.593  1.00 95.46           H  
ATOM   4525  HB3 SER B 133      -6.674  17.121   7.018  1.00 95.46           H  
ATOM   4526  O   SER B 133      -6.145  13.008   7.318  1.00 95.46           O  
ATOM   4527  OG  SER B 133      -5.196  15.804   6.470  1.00 95.46           O  
ATOM   4528  HG  SER B 133      -4.789  16.012   7.314  1.00 95.46           H  
ATOM   4529  N   ALA B 134      -7.939  13.256   5.991  1.00 97.91           N  
ATOM   4530  H   ALA B 134      -8.731  13.834   5.751  1.00 97.91           H  
ATOM   4531  CA  ALA B 134      -7.719  12.043   5.204  1.00 97.91           C  
ATOM   4532  HA  ALA B 134      -7.382  11.252   5.873  1.00 97.91           H  
ATOM   4533  C   ALA B 134      -6.604  12.268   4.161  1.00 97.91           C  
ATOM   4534  CB  ALA B 134      -9.056  11.593   4.596  1.00 97.91           C  
ATOM   4535  HB1 ALA B 134      -9.438  12.354   3.915  1.00 97.91           H  
ATOM   4536  HB2 ALA B 134      -8.910  10.664   4.045  1.00 97.91           H  
ATOM   4537  HB3 ALA B 134      -9.781  11.416   5.390  1.00 97.91           H  
ATOM   4538  O   ALA B 134      -6.861  12.333   2.958  1.00 97.91           O  
ATOM   4539  N   THR B 135      -5.370  12.432   4.641  1.00 98.84           N  
ATOM   4540  H   THR B 135      -5.261  12.433   5.645  1.00 98.84           H  
ATOM   4541  CA  THR B 135      -4.148  12.488   3.830  1.00 98.84           C  
ATOM   4542  HA  THR B 135      -4.426  12.665   2.791  1.00 98.84           H  
ATOM   4543  C   THR B 135      -3.423  11.148   3.942  1.00 98.84           C  
ATOM   4544  CB  THR B 135      -3.237  13.644   4.263  1.00 98.84           C  
ATOM   4545  HB  THR B 135      -2.959  13.501   5.307  1.00 98.84           H  
ATOM   4546  O   THR B 135      -3.149  10.707   5.056  1.00 98.84           O  
ATOM   4547  CG2 THR B 135      -1.962  13.755   3.422  1.00 98.84           C  
ATOM   4548 HG21 THR B 135      -1.389  14.623   3.746  1.00 98.84           H  
ATOM   4549 HG22 THR B 135      -2.210  13.861   2.366  1.00 98.84           H  
ATOM   4550 HG23 THR B 135      -1.345  12.866   3.553  1.00 98.84           H  
ATOM   4551  OG1 THR B 135      -3.918  14.874   4.134  1.00 98.84           O  
ATOM   4552  HG1 THR B 135      -4.346  15.070   4.970  1.00 98.84           H  
ATOM   4553  N   GLY B 136      -3.152  10.482   2.817  1.00 98.88           N  
ATOM   4554  H   GLY B 136      -3.358  10.932   1.937  1.00 98.88           H  
ATOM   4555  CA  GLY B 136      -2.420   9.206   2.796  1.00 98.88           C  
ATOM   4556  HA2 GLY B 136      -2.692   8.615   3.670  1.00 98.88           H  
ATOM   4557  HA3 GLY B 136      -2.698   8.633   1.911  1.00 98.88           H  
ATOM   4558  C   GLY B 136      -0.899   9.392   2.797  1.00 98.88           C  
ATOM   4559  O   GLY B 136      -0.407  10.445   2.387  1.00 98.88           O  
ATOM   4560  N   VAL B 137      -0.153   8.370   3.224  1.00 98.95           N  
ATOM   4561  H   VAL B 137      -0.626   7.521   3.497  1.00 98.95           H  
ATOM   4562  CA  VAL B 137       1.322   8.370   3.245  1.00 98.95           C  
ATOM   4563  HA  VAL B 137       1.687   9.204   2.646  1.00 98.95           H  
ATOM   4564  C   VAL B 137       1.848   7.081   2.615  1.00 98.95           C  
ATOM   4565  CB  VAL B 137       1.887   8.546   4.672  1.00 98.95           C  
ATOM   4566  HB  VAL B 137       1.651   7.665   5.268  1.00 98.95           H  
ATOM   4567  O   VAL B 137       1.675   5.998   3.164  1.00 98.95           O  
ATOM   4568  CG1 VAL B 137       3.412   8.709   4.625  1.00 98.95           C  
ATOM   4569 HG11 VAL B 137       3.801   8.805   5.639  1.00 98.95           H  
ATOM   4570 HG12 VAL B 137       3.878   7.835   4.170  1.00 98.95           H  
ATOM   4571 HG13 VAL B 137       3.683   9.596   4.053  1.00 98.95           H  
ATOM   4572  CG2 VAL B 137       1.308   9.774   5.389  1.00 98.95           C  
ATOM   4573 HG21 VAL B 137       0.243   9.633   5.570  1.00 98.95           H  
ATOM   4574 HG22 VAL B 137       1.454  10.665   4.779  1.00 98.95           H  
ATOM   4575 HG23 VAL B 137       1.802   9.906   6.352  1.00 98.95           H  
ATOM   4576  N   PHE B 138       2.507   7.197   1.467  1.00 98.90           N  
ATOM   4577  H   PHE B 138       2.646   8.121   1.082  1.00 98.90           H  
ATOM   4578  CA  PHE B 138       3.022   6.073   0.692  1.00 98.90           C  
ATOM   4579  HA  PHE B 138       2.833   5.136   1.216  1.00 98.90           H  
ATOM   4580  C   PHE B 138       4.532   6.241   0.536  1.00 98.90           C  
ATOM   4581  CB  PHE B 138       2.297   6.008  -0.662  1.00 98.90           C  
ATOM   4582  HB2 PHE B 138       2.694   5.164  -1.227  1.00 98.90           H  
ATOM   4583  HB3 PHE B 138       2.520   6.912  -1.229  1.00 98.90           H  
ATOM   4584  O   PHE B 138       4.992   7.127  -0.190  1.00 98.90           O  
ATOM   4585  CG  PHE B 138       0.790   5.860  -0.556  1.00 98.90           C  
ATOM   4586  CD1 PHE B 138       0.197   4.585  -0.620  1.00 98.90           C  
ATOM   4587  HD1 PHE B 138       0.810   3.707  -0.756  1.00 98.90           H  
ATOM   4588  CD2 PHE B 138      -0.021   7.000  -0.379  1.00 98.90           C  
ATOM   4589  HD2 PHE B 138       0.433   7.978  -0.330  1.00 98.90           H  
ATOM   4590  CE1 PHE B 138      -1.196   4.450  -0.497  1.00 98.90           C  
ATOM   4591  HE1 PHE B 138      -1.650   3.472  -0.548  1.00 98.90           H  
ATOM   4592  CE2 PHE B 138      -1.414   6.864  -0.251  1.00 98.90           C  
ATOM   4593  HE2 PHE B 138      -2.036   7.736  -0.115  1.00 98.90           H  
ATOM   4594  CZ  PHE B 138      -1.997   5.587  -0.298  1.00 98.90           C  
ATOM   4595  HZ  PHE B 138      -3.065   5.473  -0.180  1.00 98.90           H  
ATOM   4596  N   THR B 139       5.302   5.398   1.223  1.00 98.87           N  
ATOM   4597  H   THR B 139       4.861   4.700   1.806  1.00 98.87           H  
ATOM   4598  CA  THR B 139       6.764   5.527   1.288  1.00 98.87           C  
ATOM   4599  HA  THR B 139       7.074   6.399   0.712  1.00 98.87           H  
ATOM   4600  C   THR B 139       7.441   4.304   0.680  1.00 98.87           C  
ATOM   4601  CB  THR B 139       7.252   5.755   2.730  1.00 98.87           C  
ATOM   4602  HB  THR B 139       7.140   4.837   3.307  1.00 98.87           H  
ATOM   4603  O   THR B 139       7.216   3.177   1.112  1.00 98.87           O  
ATOM   4604  CG2 THR B 139       8.711   6.213   2.762  1.00 98.87           C  
ATOM   4605 HG21 THR B 139       8.821   7.153   2.220  1.00 98.87           H  
ATOM   4606 HG22 THR B 139       9.033   6.349   3.794  1.00 98.87           H  
ATOM   4607 HG23 THR B 139       9.353   5.465   2.297  1.00 98.87           H  
ATOM   4608  OG1 THR B 139       6.519   6.786   3.359  1.00 98.87           O  
ATOM   4609  HG1 THR B 139       6.865   6.869   4.251  1.00 98.87           H  
ATOM   4610  N   GLY B 140       8.301   4.518  -0.313  1.00 98.84           N  
ATOM   4611  H   GLY B 140       8.374   5.449  -0.697  1.00 98.84           H  
ATOM   4612  CA  GLY B 140       9.200   3.493  -0.825  1.00 98.84           C  
ATOM   4613  HA2 GLY B 140       8.680   2.536  -0.867  1.00 98.84           H  
ATOM   4614  HA3 GLY B 140       9.510   3.765  -1.834  1.00 98.84           H  
ATOM   4615  C   GLY B 140      10.451   3.367   0.045  1.00 98.84           C  
ATOM   4616  O   GLY B 140      11.288   4.269   0.031  1.00 98.84           O  
ATOM   4617  N   VAL B 141      10.602   2.251   0.757  1.00 98.12           N  
ATOM   4618  H   VAL B 141       9.908   1.524   0.668  1.00 98.12           H  
ATOM   4619  CA  VAL B 141      11.810   1.920   1.536  1.00 98.12           C  
ATOM   4620  HA  VAL B 141      12.576   2.676   1.366  1.00 98.12           H  
ATOM   4621  C   VAL B 141      12.342   0.585   1.029  1.00 98.12           C  
ATOM   4622  CB  VAL B 141      11.538   1.871   3.055  1.00 98.12           C  
ATOM   4623  HB  VAL B 141      10.806   1.088   3.251  1.00 98.12           H  
ATOM   4624  O   VAL B 141      11.563  -0.314   0.725  1.00 98.12           O  
ATOM   4625  CG1 VAL B 141      12.804   1.570   3.869  1.00 98.12           C  
ATOM   4626 HG11 VAL B 141      12.573   1.591   4.934  1.00 98.12           H  
ATOM   4627 HG12 VAL B 141      13.180   0.573   3.639  1.00 98.12           H  
ATOM   4628 HG13 VAL B 141      13.580   2.307   3.663  1.00 98.12           H  
ATOM   4629  CG2 VAL B 141      10.988   3.209   3.568  1.00 98.12           C  
ATOM   4630 HG21 VAL B 141      11.704   4.005   3.365  1.00 98.12           H  
ATOM   4631 HG22 VAL B 141      10.817   3.144   4.643  1.00 98.12           H  
ATOM   4632 HG23 VAL B 141      10.039   3.436   3.081  1.00 98.12           H  
ATOM   4633  N   GLY B 142      13.661   0.487   0.876  1.00 93.02           N  
ATOM   4634  H   GLY B 142      14.227   1.260   1.197  1.00 93.02           H  
ATOM   4635  CA  GLY B 142      14.342  -0.761   0.537  1.00 93.02           C  
ATOM   4636  HA2 GLY B 142      13.660  -1.453   0.043  1.00 93.02           H  
ATOM   4637  HA3 GLY B 142      15.169  -0.555  -0.142  1.00 93.02           H  
ATOM   4638  C   GLY B 142      14.865  -1.433   1.801  1.00 93.02           C  
ATOM   4639  O   GLY B 142      14.102  -1.955   2.609  1.00 93.02           O  
ATOM   4640  N   THR B 143      16.184  -1.375   1.982  1.00 86.69           N  
ATOM   4641  H   THR B 143      16.745  -0.870   1.311  1.00 86.69           H  
ATOM   4642  CA  THR B 143      16.840  -1.823   3.215  1.00 86.69           C  
ATOM   4643  HA  THR B 143      16.405  -2.782   3.496  1.00 86.69           H  
ATOM   4644  C   THR B 143      16.603  -0.858   4.384  1.00 86.69           C  
ATOM   4645  CB  THR B 143      18.339  -2.066   2.972  1.00 86.69           C  
ATOM   4646  HB  THR B 143      18.447  -2.684   2.080  1.00 86.69           H  
ATOM   4647  O   THR B 143      16.425   0.348   4.189  1.00 86.69           O  
ATOM   4648  CG2 THR B 143      19.177  -0.800   2.782  1.00 86.69           C  
ATOM   4649 HG21 THR B 143      19.195  -0.213   3.701  1.00 86.69           H  
ATOM   4650 HG22 THR B 143      18.759  -0.190   1.981  1.00 86.69           H  
ATOM   4651 HG23 THR B 143      20.199  -1.072   2.518  1.00 86.69           H  
ATOM   4652  OG1 THR B 143      18.872  -2.778   4.056  1.00 86.69           O  
ATOM   4653  HG1 THR B 143      19.813  -2.592   4.106  1.00 86.69           H  
ATOM   4654  N   VAL B 144      16.657  -1.393   5.603  1.00 83.28           N  
ATOM   4655  H   VAL B 144      16.821  -2.388   5.667  1.00 83.28           H  
ATOM   4656  CA  VAL B 144      16.880  -0.633   6.837  1.00 83.28           C  
ATOM   4657  HA  VAL B 144      17.173   0.388   6.588  1.00 83.28           H  
ATOM   4658  C   VAL B 144      18.040  -1.306   7.562  1.00 83.28           C  
ATOM   4659  CB  VAL B 144      15.634  -0.566   7.744  1.00 83.28           C  
ATOM   4660  HB  VAL B 144      15.361  -1.569   8.071  1.00 83.28           H  
ATOM   4661  O   VAL B 144      17.893  -2.401   8.094  1.00 83.28           O  
ATOM   4662  CG1 VAL B 144      15.976   0.285   8.977  1.00 83.28           C  
ATOM   4663 HG11 VAL B 144      16.600  -0.288   9.664  1.00 83.28           H  
ATOM   4664 HG12 VAL B 144      15.066   0.582   9.498  1.00 83.28           H  
ATOM   4665 HG13 VAL B 144      16.505   1.189   8.675  1.00 83.28           H  
ATOM   4666  CG2 VAL B 144      14.410   0.040   7.043  1.00 83.28           C  
ATOM   4667 HG21 VAL B 144      13.559   0.018   7.724  1.00 83.28           H  
ATOM   4668 HG22 VAL B 144      14.159  -0.537   6.153  1.00 83.28           H  
ATOM   4669 HG23 VAL B 144      14.611   1.075   6.766  1.00 83.28           H  
ATOM   4670  N   ASP B 145      19.206  -0.668   7.550  1.00 90.89           N  
ATOM   4671  H   ASP B 145      19.291   0.200   7.040  1.00 90.89           H  
ATOM   4672  CA  ASP B 145      20.459  -1.203   8.099  1.00 90.89           C  
ATOM   4673  HA  ASP B 145      20.260  -2.185   8.527  1.00 90.89           H  
ATOM   4674  C   ASP B 145      21.010  -0.350   9.258  1.00 90.89           C  
ATOM   4675  CB  ASP B 145      21.459  -1.412   6.951  1.00 90.89           C  
ATOM   4676  HB2 ASP B 145      22.310  -1.976   7.334  1.00 90.89           H  
ATOM   4677  HB3 ASP B 145      20.990  -2.018   6.176  1.00 90.89           H  
ATOM   4678  O   ASP B 145      22.197  -0.409   9.587  1.00 90.89           O  
ATOM   4679  CG  ASP B 145      21.970  -0.113   6.319  1.00 90.89           C  
ATOM   4680  OD1 ASP B 145      21.314   0.944   6.440  1.00 90.89           O  
ATOM   4681  OD2 ASP B 145      23.059  -0.162   5.704  1.00 90.89           O  
ATOM   4682  N   TYR B 146      20.143   0.459   9.879  1.00 95.78           N  
ATOM   4683  H   TYR B 146      19.181   0.433   9.573  1.00 95.78           H  
ATOM   4684  CA  TYR B 146      20.480   1.281  11.037  1.00 95.78           C  
ATOM   4685  HA  TYR B 146      21.500   1.640  10.898  1.00 95.78           H  
ATOM   4686  C   TYR B 146      20.440   0.487  12.346  1.00 95.78           C  
ATOM   4687  CB  TYR B 146      19.563   2.510  11.126  1.00 95.78           C  
ATOM   4688  HB2 TYR B 146      18.548   2.184  11.354  1.00 95.78           H  
ATOM   4689  HB3 TYR B 146      19.537   3.008  10.156  1.00 95.78           H  
ATOM   4690  O   TYR B 146      19.522  -0.293  12.594  1.00 95.78           O  
ATOM   4691  CG  TYR B 146      20.026   3.515  12.169  1.00 95.78           C  
ATOM   4692  CD1 TYR B 146      19.310   3.713  13.368  1.00 95.78           C  
ATOM   4693  HD1 TYR B 146      18.408   3.153  13.564  1.00 95.78           H  
ATOM   4694  CD2 TYR B 146      21.207   4.244  11.938  1.00 95.78           C  
ATOM   4695  HD2 TYR B 146      21.743   4.111  11.010  1.00 95.78           H  
ATOM   4696  CE1 TYR B 146      19.764   4.661  14.310  1.00 95.78           C  
ATOM   4697  HE1 TYR B 146      19.216   4.831  15.225  1.00 95.78           H  
ATOM   4698  CE2 TYR B 146      21.682   5.164  12.886  1.00 95.78           C  
ATOM   4699  HE2 TYR B 146      22.587   5.717  12.687  1.00 95.78           H  
ATOM   4700  OH  TYR B 146      21.406   6.314  14.950  1.00 95.78           O  
ATOM   4701  HH  TYR B 146      22.322   6.538  14.770  1.00 95.78           H  
ATOM   4702  CZ  TYR B 146      20.951   5.386  14.070  1.00 95.78           C  
ATOM   4703  N   GLY B 147      21.398   0.780  13.226  1.00 90.96           N  
ATOM   4704  H   GLY B 147      22.116   1.426  12.931  1.00 90.96           H  
ATOM   4705  CA  GLY B 147      21.409   0.324  14.613  1.00 90.96           C  
ATOM   4706  HA2 GLY B 147      20.390   0.340  15.000  1.00 90.96           H  
ATOM   4707  HA3 GLY B 147      21.990   1.048  15.184  1.00 90.96           H  
ATOM   4708  C   GLY B 147      21.980  -1.087  14.864  1.00 90.96           C  
ATOM   4709  O   GLY B 147      22.160  -1.901  13.949  1.00 90.96           O  
ATOM   4710  N   PRO B 148      22.305  -1.385  16.134  1.00 91.17           N  
ATOM   4711  CA  PRO B 148      22.521  -2.751  16.609  1.00 91.17           C  
ATOM   4712  HA  PRO B 148      23.235  -3.276  15.973  1.00 91.17           H  
ATOM   4713  C   PRO B 148      21.190  -3.527  16.641  1.00 91.17           C  
ATOM   4714  CB  PRO B 148      23.129  -2.581  18.003  1.00 91.17           C  
ATOM   4715  HB2 PRO B 148      22.907  -3.417  18.666  1.00 91.17           H  
ATOM   4716  HB3 PRO B 148      24.207  -2.438  17.920  1.00 91.17           H  
ATOM   4717  O   PRO B 148      20.122  -2.920  16.735  1.00 91.17           O  
ATOM   4718  CG  PRO B 148      22.478  -1.297  18.510  1.00 91.17           C  
ATOM   4719  HG2 PRO B 148      23.095  -0.798  19.257  1.00 91.17           H  
ATOM   4720  HG3 PRO B 148      21.489  -1.522  18.909  1.00 91.17           H  
ATOM   4721  CD  PRO B 148      22.325  -0.451  17.253  1.00 91.17           C  
ATOM   4722  HD2 PRO B 148      23.182   0.215  17.152  1.00 91.17           H  
ATOM   4723  HD3 PRO B 148      21.401   0.124  17.309  1.00 91.17           H  
ATOM   4724  N   ARG B 149      21.233  -4.868  16.614  1.00 91.18           N  
ATOM   4725  H   ARG B 149      22.134  -5.323  16.585  1.00 91.18           H  
ATOM   4726  CA  ARG B 149      20.049  -5.690  16.946  1.00 91.18           C  
ATOM   4727  HA  ARG B 149      19.234  -5.386  16.290  1.00 91.18           H  
ATOM   4728  C   ARG B 149      19.613  -5.407  18.403  1.00 91.18           C  
ATOM   4729  CB  ARG B 149      20.332  -7.194  16.738  1.00 91.18           C  
ATOM   4730  HB2 ARG B 149      19.433  -7.755  16.992  1.00 91.18           H  
ATOM   4731  HB3 ARG B 149      21.111  -7.506  17.434  1.00 91.18           H  
ATOM   4732  O   ARG B 149      20.459  -5.013  19.208  1.00 91.18           O  
ATOM   4733  CG  ARG B 149      20.757  -7.591  15.311  1.00 91.18           C  
ATOM   4734  HG2 ARG B 149      21.640  -7.026  15.015  1.00 91.18           H  
ATOM   4735  HG3 ARG B 149      19.947  -7.367  14.617  1.00 91.18           H  
ATOM   4736  CD  ARG B 149      21.083  -9.095  15.254  1.00 91.18           C  
ATOM   4737  HD2 ARG B 149      20.184  -9.654  15.516  1.00 91.18           H  
ATOM   4738  HD3 ARG B 149      21.840  -9.323  16.003  1.00 91.18           H  
ATOM   4739  NE  ARG B 149      21.551  -9.539  13.918  1.00 91.18           N  
ATOM   4740  HE  ARG B 149      20.850  -9.903  13.289  1.00 91.18           H  
ATOM   4741  NH1 ARG B 149      23.819  -9.112  14.154  1.00 91.18           N  
ATOM   4742 HH11 ARG B 149      24.746  -9.178  13.758  1.00 91.18           H  
ATOM   4743 HH12 ARG B 149      23.689  -8.682  15.058  1.00 91.18           H  
ATOM   4744  NH2 ARG B 149      23.102 -10.027  12.294  1.00 91.18           N  
ATOM   4745 HH21 ARG B 149      24.062  -9.932  11.997  1.00 91.18           H  
ATOM   4746 HH22 ARG B 149      22.419 -10.478  11.702  1.00 91.18           H  
ATOM   4747  CZ  ARG B 149      22.801  -9.560  13.472  1.00 91.18           C  
ATOM   4748  N   PRO B 150      18.343  -5.633  18.797  1.00 88.13           N  
ATOM   4749  CA  PRO B 150      17.882  -5.359  20.165  1.00 88.13           C  
ATOM   4750  HA  PRO B 150      17.920  -4.283  20.331  1.00 88.13           H  
ATOM   4751  C   PRO B 150      18.714  -6.050  21.260  1.00 88.13           C  
ATOM   4752  CB  PRO B 150      16.419  -5.815  20.198  1.00 88.13           C  
ATOM   4753  HB2 PRO B 150      16.358  -6.867  20.476  1.00 88.13           H  
ATOM   4754  HB3 PRO B 150      15.823  -5.205  20.877  1.00 88.13           H  
ATOM   4755  O   PRO B 150      18.896  -5.488  22.334  1.00 88.13           O  
ATOM   4756  CG  PRO B 150      15.971  -5.649  18.747  1.00 88.13           C  
ATOM   4757  HG2 PRO B 150      15.729  -4.604  18.554  1.00 88.13           H  
ATOM   4758  HG3 PRO B 150      15.122  -6.289  18.507  1.00 88.13           H  
ATOM   4759  CD  PRO B 150      17.222  -6.042  17.963  1.00 88.13           C  
ATOM   4760  HD2 PRO B 150      17.246  -7.123  17.825  1.00 88.13           H  
ATOM   4761  HD3 PRO B 150      17.222  -5.534  16.998  1.00 88.13           H  
ATOM   4762  N   ASP B 151      19.263  -7.231  20.967  1.00 87.39           N  
ATOM   4763  H   ASP B 151      18.987  -7.675  20.103  1.00 87.39           H  
ATOM   4764  CA  ASP B 151      20.088  -8.052  21.869  1.00 87.39           C  
ATOM   4765  HA  ASP B 151      19.609  -8.098  22.847  1.00 87.39           H  
ATOM   4766  C   ASP B 151      21.518  -7.516  22.097  1.00 87.39           C  
ATOM   4767  CB  ASP B 151      20.138  -9.477  21.292  1.00 87.39           C  
ATOM   4768  HB2 ASP B 151      20.541 -10.157  22.042  1.00 87.39           H  
ATOM   4769  HB3 ASP B 151      20.804  -9.489  20.429  1.00 87.39           H  
ATOM   4770  O   ASP B 151      22.189  -7.913  23.047  1.00 87.39           O  
ATOM   4771  CG  ASP B 151      18.752  -9.956  20.855  1.00 87.39           C  
ATOM   4772  OD1 ASP B 151      17.997 -10.456  21.718  1.00 87.39           O  
ATOM   4773  OD2 ASP B 151      18.420  -9.742  19.667  1.00 87.39           O  
ATOM   4774  N   GLU B 152      21.986  -6.613  21.231  1.00 90.10           N  
ATOM   4775  H   GLU B 152      21.360  -6.323  20.492  1.00 90.10           H  
ATOM   4776  CA  GLU B 152      23.301  -5.946  21.282  1.00 90.10           C  
ATOM   4777  HA  GLU B 152      23.818  -6.277  22.182  1.00 90.10           H  
ATOM   4778  C   GLU B 152      23.165  -4.413  21.446  1.00 90.10           C  
ATOM   4779  CB  GLU B 152      24.187  -6.370  20.075  1.00 90.10           C  
ATOM   4780  HB2 GLU B 152      25.013  -5.667  19.969  1.00 90.10           H  
ATOM   4781  HB3 GLU B 152      24.614  -7.348  20.294  1.00 90.10           H  
ATOM   4782  O   GLU B 152      24.155  -3.677  21.414  1.00 90.10           O  
ATOM   4783  CG  GLU B 152      23.430  -6.474  18.734  1.00 90.10           C  
ATOM   4784  HG2 GLU B 152      22.814  -5.581  18.632  1.00 90.10           H  
ATOM   4785  HG3 GLU B 152      22.771  -7.341  18.792  1.00 90.10           H  
ATOM   4786  CD  GLU B 152      24.283  -6.605  17.455  1.00 90.10           C  
ATOM   4787  OE1 GLU B 152      23.780  -6.225  16.356  1.00 90.10           O  
ATOM   4788  OE2 GLU B 152      25.419  -7.110  17.525  1.00 90.10           O  
ATOM   4789  N   ALA B 153      21.940  -3.913  21.637  1.00 90.61           N  
ATOM   4790  H   ALA B 153      21.169  -4.561  21.705  1.00 90.61           H  
ATOM   4791  CA  ALA B 153      21.655  -2.496  21.814  1.00 90.61           C  
ATOM   4792  HA  ALA B 153      22.272  -1.953  21.098  1.00 90.61           H  
ATOM   4793  C   ALA B 153      21.991  -2.001  23.234  1.00 90.61           C  
ATOM   4794  CB  ALA B 153      20.185  -2.238  21.466  1.00 90.61           C  
ATOM   4795  HB1 ALA B 153      19.970  -1.173  21.551  1.00 90.61           H  
ATOM   4796  HB2 ALA B 153      19.979  -2.572  20.449  1.00 90.61           H  
ATOM   4797  HB3 ALA B 153      19.545  -2.790  22.154  1.00 90.61           H  
ATOM   4798  O   ALA B 153      21.796  -2.731  24.204  1.00 90.61           O  
ATOM   4799  N   PRO B 154      22.428  -0.737  23.405  1.00 91.15           N  
ATOM   4800  CA  PRO B 154      22.560  -0.149  24.733  1.00 91.15           C  
ATOM   4801  HA  PRO B 154      23.267  -0.747  25.307  1.00 91.15           H  
ATOM   4802  C   PRO B 154      21.212  -0.097  25.468  1.00 91.15           C  
ATOM   4803  CB  PRO B 154      23.136   1.259  24.516  1.00 91.15           C  
ATOM   4804  HB2 PRO B 154      23.870   1.511  25.282  1.00 91.15           H  
ATOM   4805  HB3 PRO B 154      22.339   2.002  24.507  1.00 91.15           H  
ATOM   4806  O   PRO B 154      20.230   0.418  24.927  1.00 91.15           O  
ATOM   4807  CG  PRO B 154      23.774   1.193  23.128  1.00 91.15           C  
ATOM   4808  HG2 PRO B 154      23.772   2.164  22.633  1.00 91.15           H  
ATOM   4809  HG3 PRO B 154      24.790   0.806  23.213  1.00 91.15           H  
ATOM   4810  CD  PRO B 154      22.909   0.179  22.383  1.00 91.15           C  
ATOM   4811  HD2 PRO B 154      23.515  -0.335  21.637  1.00 91.15           H  
ATOM   4812  HD3 PRO B 154      22.062   0.676  21.909  1.00 91.15           H  
ATOM   4813  N   ASP B 155      21.190  -0.507  26.739  1.00 88.70           N  
ATOM   4814  H   ASP B 155      21.907  -1.157  27.030  1.00 88.70           H  
ATOM   4815  CA  ASP B 155      20.032  -0.406  27.647  1.00 88.70           C  
ATOM   4816  HA  ASP B 155      19.285  -1.146  27.361  1.00 88.70           H  
ATOM   4817  C   ASP B 155      19.385   0.996  27.635  1.00 88.70           C  
ATOM   4818  CB  ASP B 155      20.479  -0.701  29.094  1.00 88.70           C  
ATOM   4819  HB2 ASP B 155      19.606  -0.619  29.741  1.00 88.70           H  
ATOM   4820  HB3 ASP B 155      21.185   0.071  29.400  1.00 88.70           H  
ATOM   4821  O   ASP B 155      18.171   1.153  27.772  1.00 88.70           O  
ATOM   4822  CG  ASP B 155      21.131  -2.068  29.351  1.00 88.70           C  
ATOM   4823  OD1 ASP B 155      21.298  -2.845  28.391  1.00 88.70           O  
ATOM   4824  OD2 ASP B 155      21.501  -2.294  30.526  1.00 88.70           O  
ATOM   4825  N   GLU B 156      20.199   2.037  27.426  1.00 90.42           N  
ATOM   4826  H   GLU B 156      21.181   1.830  27.315  1.00 90.42           H  
ATOM   4827  CA  GLU B 156      19.767   3.433  27.342  1.00 90.42           C  
ATOM   4828  HA  GLU B 156      19.126   3.636  28.200  1.00 90.42           H  
ATOM   4829  C   GLU B 156      18.928   3.767  26.097  1.00 90.42           C  
ATOM   4830  CB  GLU B 156      20.982   4.372  27.427  1.00 90.42           C  
ATOM   4831  HB2 GLU B 156      21.716   4.078  26.677  1.00 90.42           H  
ATOM   4832  HB3 GLU B 156      20.657   5.390  27.213  1.00 90.42           H  
ATOM   4833  O   GLU B 156      18.267   4.802  26.106  1.00 90.42           O  
ATOM   4834  CG  GLU B 156      21.621   4.364  28.825  1.00 90.42           C  
ATOM   4835  HG2 GLU B 156      20.847   4.587  29.560  1.00 90.42           H  
ATOM   4836  HG3 GLU B 156      22.009   3.367  29.038  1.00 90.42           H  
ATOM   4837  CD  GLU B 156      22.764   5.384  28.958  1.00 90.42           C  
ATOM   4838  OE1 GLU B 156      22.836   6.038  30.026  1.00 90.42           O  
ATOM   4839  OE2 GLU B 156      23.563   5.507  28.004  1.00 90.42           O  
ATOM   4840  N   VAL B 157      18.875   2.929  25.057  1.00 92.36           N  
ATOM   4841  H   VAL B 157      19.442   2.095  25.097  1.00 92.36           H  
ATOM   4842  CA  VAL B 157      17.982   3.099  23.884  1.00 92.36           C  
ATOM   4843  HA  VAL B 157      17.345   3.968  24.050  1.00 92.36           H  
ATOM   4844  C   VAL B 157      17.002   1.938  23.683  1.00 92.36           C  
ATOM   4845  CB  VAL B 157      18.762   3.389  22.588  1.00 92.36           C  
ATOM   4846  HB  VAL B 157      18.041   3.476  21.775  1.00 92.36           H  
ATOM   4847  O   VAL B 157      16.068   2.054  22.885  1.00 92.36           O  
ATOM   4848  CG1 VAL B 157      19.511   4.724  22.678  1.00 92.36           C  
ATOM   4849 HG11 VAL B 157      20.282   4.678  23.447  1.00 92.36           H  
ATOM   4850 HG12 VAL B 157      18.808   5.523  22.914  1.00 92.36           H  
ATOM   4851 HG13 VAL B 157      19.976   4.944  21.717  1.00 92.36           H  
ATOM   4852  CG2 VAL B 157      19.748   2.281  22.210  1.00 92.36           C  
ATOM   4853 HG21 VAL B 157      20.538   2.209  22.958  1.00 92.36           H  
ATOM   4854 HG22 VAL B 157      19.233   1.323  22.141  1.00 92.36           H  
ATOM   4855 HG23 VAL B 157      20.195   2.504  21.241  1.00 92.36           H  
ATOM   4856  N   LEU B 158      17.152   0.847  24.441  1.00 87.35           N  
ATOM   4857  H   LEU B 158      17.956   0.791  25.050  1.00 87.35           H  
ATOM   4858  CA  LEU B 158      16.220  -0.280  24.438  1.00 87.35           C  
ATOM   4859  HA  LEU B 158      16.229  -0.688  23.427  1.00 87.35           H  
ATOM   4860  C   LEU B 158      14.775   0.172  24.714  1.00 87.35           C  
ATOM   4861  CB  LEU B 158      16.722  -1.377  25.404  1.00 87.35           C  
ATOM   4862  HB2 LEU B 158      15.912  -1.713  26.051  1.00 87.35           H  
ATOM   4863  HB3 LEU B 158      17.494  -0.958  26.050  1.00 87.35           H  
ATOM   4864  O   LEU B 158      14.504   1.085  25.506  1.00 87.35           O  
ATOM   4865  CG  LEU B 158      17.300  -2.590  24.646  1.00 87.35           C  
ATOM   4866  HG  LEU B 158      17.801  -2.241  23.743  1.00 87.35           H  
ATOM   4867  CD1 LEU B 158      18.329  -3.344  25.481  1.00 87.35           C  
ATOM   4868 HD11 LEU B 158      18.686  -4.211  24.924  1.00 87.35           H  
ATOM   4869 HD12 LEU B 158      17.894  -3.677  26.423  1.00 87.35           H  
ATOM   4870 HD13 LEU B 158      19.192  -2.708  25.678  1.00 87.35           H  
ATOM   4871  CD2 LEU B 158      16.188  -3.564  24.249  1.00 87.35           C  
ATOM   4872 HD21 LEU B 158      16.619  -4.348  23.627  1.00 87.35           H  
ATOM   4873 HD22 LEU B 158      15.751  -4.028  25.133  1.00 87.35           H  
ATOM   4874 HD23 LEU B 158      15.417  -3.054  23.672  1.00 87.35           H  
ATOM   4875  N   GLY B 159      13.848  -0.448  23.982  1.00 87.62           N  
ATOM   4876  H   GLY B 159      14.155  -1.204  23.387  1.00 87.62           H  
ATOM   4877  CA  GLY B 159      12.449  -0.032  23.865  1.00 87.62           C  
ATOM   4878  HA2 GLY B 159      11.851  -0.920  23.662  1.00 87.62           H  
ATOM   4879  HA3 GLY B 159      12.115   0.399  24.810  1.00 87.62           H  
ATOM   4880  C   GLY B 159      12.154   0.982  22.748  1.00 87.62           C  
ATOM   4881  O   GLY B 159      10.984   1.160  22.419  1.00 87.62           O  
ATOM   4882  N   TYR B 160      13.170   1.598  22.126  1.00 92.02           N  
ATOM   4883  H   TYR B 160      14.105   1.494  22.494  1.00 92.02           H  
ATOM   4884  CA  TYR B 160      13.003   2.442  20.929  1.00 92.02           C  
ATOM   4885  HA  TYR B 160      11.943   2.508  20.682  1.00 92.02           H  
ATOM   4886  C   TYR B 160      13.665   1.891  19.658  1.00 92.02           C  
ATOM   4887  CB  TYR B 160      13.502   3.870  21.199  1.00 92.02           C  
ATOM   4888  HB2 TYR B 160      14.540   3.826  21.530  1.00 92.02           H  
ATOM   4889  HB3 TYR B 160      13.488   4.425  20.261  1.00 92.02           H  
ATOM   4890  O   TYR B 160      13.436   2.451  18.591  1.00 92.02           O  
ATOM   4891  CG  TYR B 160      12.679   4.677  22.180  1.00 92.02           C  
ATOM   4892  CD1 TYR B 160      11.307   4.888  21.936  1.00 92.02           C  
ATOM   4893  HD1 TYR B 160      10.839   4.452  21.066  1.00 92.02           H  
ATOM   4894  CD2 TYR B 160      13.300   5.287  23.285  1.00 92.02           C  
ATOM   4895  HD2 TYR B 160      14.360   5.148  23.440  1.00 92.02           H  
ATOM   4896  CE1 TYR B 160      10.544   5.676  22.816  1.00 92.02           C  
ATOM   4897  HE1 TYR B 160       9.494   5.843  22.628  1.00 92.02           H  
ATOM   4898  CE2 TYR B 160      12.547   6.110  24.145  1.00 92.02           C  
ATOM   4899  HE2 TYR B 160      13.036   6.630  24.956  1.00 92.02           H  
ATOM   4900  OH  TYR B 160      10.432   7.068  24.763  1.00 92.02           O  
ATOM   4901  HH  TYR B 160      10.983   7.584  25.356  1.00 92.02           H  
ATOM   4902  CZ  TYR B 160      11.162   6.286  23.923  1.00 92.02           C  
ATOM   4903  N   VAL B 161      14.459   0.818  19.735  1.00 93.62           N  
ATOM   4904  H   VAL B 161      14.585   0.361  20.627  1.00 93.62           H  
ATOM   4905  CA  VAL B 161      15.203   0.285  18.577  1.00 93.62           C  
ATOM   4906  HA  VAL B 161      15.783   1.097  18.140  1.00 93.62           H  
ATOM   4907  C   VAL B 161      14.245  -0.164  17.463  1.00 93.62           C  
ATOM   4908  CB  VAL B 161      16.213  -0.794  19.029  1.00 93.62           C  
ATOM   4909  HB  VAL B 161      15.720  -1.512  19.684  1.00 93.62           H  
ATOM   4910  O   VAL B 161      14.303   0.385  16.370  1.00 93.62           O  
ATOM   4911  CG1 VAL B 161      16.857  -1.557  17.866  1.00 93.62           C  
ATOM   4912 HG11 VAL B 161      17.326  -0.862  17.169  1.00 93.62           H  
ATOM   4913 HG12 VAL B 161      17.610  -2.248  18.242  1.00 93.62           H  
ATOM   4914 HG13 VAL B 161      16.101  -2.140  17.341  1.00 93.62           H  
ATOM   4915  CG2 VAL B 161      17.331  -0.145  19.857  1.00 93.62           C  
ATOM   4916 HG21 VAL B 161      17.878   0.574  19.247  1.00 93.62           H  
ATOM   4917 HG22 VAL B 161      18.018  -0.920  20.197  1.00 93.62           H  
ATOM   4918 HG23 VAL B 161      16.919   0.359  20.731  1.00 93.62           H  
ATOM   4919  N   GLY B 162      13.279  -1.037  17.743  1.00 92.99           N  
ATOM   4920  H   GLY B 162      13.379  -1.572  18.594  1.00 92.99           H  
ATOM   4921  CA  GLY B 162      12.347  -1.572  16.745  1.00 92.99           C  
ATOM   4922  HA2 GLY B 162      11.773  -2.386  17.186  1.00 92.99           H  
ATOM   4923  HA3 GLY B 162      12.914  -1.976  15.907  1.00 92.99           H  
ATOM   4924  C   GLY B 162      11.340  -0.563  16.208  1.00 92.99           C  
ATOM   4925  O   GLY B 162      11.061  -0.553  15.015  1.00 92.99           O  
ATOM   4926  N   THR B 163      10.821   0.358  17.027  1.00 93.11           N  
ATOM   4927  H   THR B 163      11.126   0.378  17.990  1.00 93.11           H  
ATOM   4928  CA  THR B 163      10.020   1.483  16.495  1.00 93.11           C  
ATOM   4929  HA  THR B 163       9.307   1.088  15.772  1.00 93.11           H  
ATOM   4930  C   THR B 163      10.892   2.485  15.729  1.00 93.11           C  
ATOM   4931  CB  THR B 163       9.218   2.201  17.589  1.00 93.11           C  
ATOM   4932  HB  THR B 163       8.785   3.111  17.172  1.00 93.11           H  
ATOM   4933  O   THR B 163      10.406   3.182  14.836  1.00 93.11           O  
ATOM   4934  CG2 THR B 163       8.081   1.337  18.133  1.00 93.11           C  
ATOM   4935 HG21 THR B 163       8.476   0.422  18.574  1.00 93.11           H  
ATOM   4936 HG22 THR B 163       7.402   1.076  17.321  1.00 93.11           H  
ATOM   4937 HG23 THR B 163       7.526   1.895  18.887  1.00 93.11           H
[truncated: 1,804,933 more chars]
