# Supplementary material for: Module-Based Polyketide Synthase Engineering for de Novo Polyketide Biosynthesis
Source: ACS Synth Biol. 2023 Oct 23;12(11):3148–55. doi: 10.1021/acssynbio.3c00282 (PMC10661043; doi:10.1021/acssynbio.3c00282)
Supplement: Supplementary file 2 — sb3c00282_si_002.zip [file sb3c00282_si_002.zip › Final_PKS_Structures/menzella_pdbs/rapM2_ACP_gelM3_KSAT_dimer.pdb]

ATOM      1  N   LEU A   1      32.001 -56.258  18.503  1.00 73.09           N  
ATOM      2  H   LEU A   1      32.082 -57.260  18.600  1.00 73.09           H  
ATOM      3  H2  LEU A   1      32.451 -55.800  19.283  1.00 73.09           H  
ATOM      4  H3  LEU A   1      31.020 -56.016  18.519  1.00 73.09           H  
ATOM      5  CA  LEU A   1      32.598 -55.814  17.219  1.00 73.09           C  
ATOM      6  HA  LEU A   1      32.076 -56.329  16.413  1.00 73.09           H  
ATOM      7  C   LEU A   1      34.059 -56.259  17.071  1.00 73.09           C  
ATOM      8  CB  LEU A   1      32.375 -54.310  16.988  1.00 73.09           C  
ATOM      9  HB2 LEU A   1      33.091 -53.938  16.255  1.00 73.09           H  
ATOM     10  HB3 LEU A   1      32.550 -53.775  17.922  1.00 73.09           H  
ATOM     11  O   LEU A   1      34.319 -57.049  16.175  1.00 73.09           O  
ATOM     12  CG  LEU A   1      30.942 -54.036  16.476  1.00 73.09           C  
ATOM     13  HG  LEU A   1      30.253 -54.723  16.968  1.00 73.09           H  
ATOM     14  CD1 LEU A   1      30.500 -52.618  16.813  1.00 73.09           C  
ATOM     15 HD11 LEU A   1      29.487 -52.445  16.447  1.00 73.09           H  
ATOM     16 HD12 LEU A   1      31.162 -51.892  16.341  1.00 73.09           H  
ATOM     17 HD13 LEU A   1      30.503 -52.451  17.890  1.00 73.09           H  
ATOM     18  CD2 LEU A   1      30.850 -54.246  14.964  1.00 73.09           C  
ATOM     19 HD21 LEU A   1      31.522 -53.562  14.446  1.00 73.09           H  
ATOM     20 HD22 LEU A   1      31.100 -55.271  14.691  1.00 73.09           H  
ATOM     21 HD23 LEU A   1      29.835 -54.041  14.625  1.00 73.09           H  
ATOM     22  N   ALA A   2      34.989 -55.864  17.956  1.00 63.91           N  
ATOM     23  H   ALA A   2      34.780 -55.113  18.598  1.00 63.91           H  
ATOM     24  CA  ALA A   2      36.416 -56.243  17.867  1.00 63.91           C  
ATOM     25  HA  ALA A   2      36.818 -55.871  16.924  1.00 63.91           H  
ATOM     26  C   ALA A   2      36.702 -57.760  17.921  1.00 63.91           C  
ATOM     27  CB  ALA A   2      37.165 -55.546  19.009  1.00 63.91           C  
ATOM     28  HB1 ALA A   2      38.232 -55.750  18.923  1.00 63.91           H  
ATOM     29  HB2 ALA A   2      37.021 -54.467  18.957  1.00 63.91           H  
ATOM     30  HB3 ALA A   2      36.816 -55.908  19.976  1.00 63.91           H  
ATOM     31  O   ALA A   2      37.644 -58.236  17.298  1.00 63.91           O  
ATOM     32  N   ALA A   3      35.872 -58.524  18.636  1.00 64.06           N  
ATOM     33  H   ALA A   3      35.185 -58.074  19.225  1.00 64.06           H  
ATOM     34  CA  ALA A   3      36.002 -59.980  18.725  1.00 64.06           C  
ATOM     35  HA  ALA A   3      37.053 -60.231  18.862  1.00 64.06           H  
ATOM     36  C   ALA A   3      35.528 -60.725  17.461  1.00 64.06           C  
ATOM     37  CB  ALA A   3      35.233 -60.449  19.966  1.00 64.06           C  
ATOM     38  HB1 ALA A   3      34.169 -60.238  19.856  1.00 64.06           H  
ATOM     39  HB2 ALA A   3      35.365 -61.524  20.086  1.00 64.06           H  
ATOM     40  HB3 ALA A   3      35.619 -59.951  20.855  1.00 64.06           H  
ATOM     41  O   ALA A   3      35.797 -61.914  17.326  1.00 64.06           O  
ATOM     42  N   LEU A   4      34.809 -60.052  16.551  1.00 75.47           N  
ATOM     43  H   LEU A   4      34.719 -59.050  16.638  1.00 75.47           H  
ATOM     44  CA  LEU A   4      34.295 -60.685  15.337  1.00 75.47           C  
ATOM     45  HA  LEU A   4      33.902 -61.670  15.590  1.00 75.47           H  
ATOM     46  C   LEU A   4      35.414 -60.901  14.330  1.00 75.47           C  
ATOM     47  CB  LEU A   4      33.171 -59.850  14.702  1.00 75.47           C  
ATOM     48  HB2 LEU A   4      33.538 -58.838  14.531  1.00 75.47           H  
ATOM     49  HB3 LEU A   4      32.928 -60.271  13.726  1.00 75.47           H  
ATOM     50  O   LEU A   4      36.318 -60.064  14.207  1.00 75.47           O  
ATOM     51  CG  LEU A   4      31.882 -59.800  15.533  1.00 75.47           C  
ATOM     52  HG  LEU A   4      32.115 -59.489  16.552  1.00 75.47           H  
ATOM     53  CD1 LEU A   4      30.932 -58.762  14.938  1.00 75.47           C  
ATOM     54 HD11 LEU A   4      31.417 -57.787  14.885  1.00 75.47           H  
ATOM     55 HD12 LEU A   4      30.652 -59.064  13.928  1.00 75.47           H  
ATOM     56 HD13 LEU A   4      30.026 -58.693  15.540  1.00 75.47           H  
ATOM     57  CD2 LEU A   4      31.172 -61.154  15.572  1.00 75.47           C  
ATOM     58 HD21 LEU A   4      31.777 -61.893  16.097  1.00 75.47           H  
ATOM     59 HD22 LEU A   4      30.992 -61.516  14.560  1.00 75.47           H  
ATOM     60 HD23 LEU A   4      30.216 -61.065  16.087  1.00 75.47           H  
ATOM     61  N   ALA A   5      35.292 -61.981  13.563  1.00 65.78           N  
ATOM     62  H   ALA A   5      34.487 -62.581  13.677  1.00 65.78           H  
ATOM     63  CA  ALA A   5      36.105 -62.168  12.378  1.00 65.78           C  
ATOM     64  HA  ALA A   5      37.144 -62.211  12.705  1.00 65.78           H  
ATOM     65  C   ALA A   5      35.899 -60.976  11.414  1.00 65.78           C  
ATOM     66  CB  ALA A   5      35.744 -63.510  11.736  1.00 65.78           C  
ATOM     67  HB1 ALA A   5      35.912 -64.319  12.446  1.00 65.78           H  
ATOM     68  HB2 ALA A   5      34.693 -63.512  11.447  1.00 65.78           H  
ATOM     69  HB3 ALA A   5      36.358 -63.680  10.852  1.00 65.78           H  
ATOM     70  O   ALA A   5      34.801 -60.413  11.363  1.00 65.78           O  
ATOM     71  N   PRO A   6      36.925 -60.569  10.647  1.00 64.31           N  
ATOM     72  CA  PRO A   6      36.873 -59.353   9.832  1.00 64.31           C  
ATOM     73  HA  PRO A   6      36.872 -58.493  10.501  1.00 64.31           H  
ATOM     74  C   PRO A   6      35.643 -59.243   8.913  1.00 64.31           C  
ATOM     75  CB  PRO A   6      38.184 -59.357   9.039  1.00 64.31           C  
ATOM     76  HB2 PRO A   6      38.526 -58.344   8.825  1.00 64.31           H  
ATOM     77  HB3 PRO A   6      38.067 -59.919   8.112  1.00 64.31           H  
ATOM     78  O   PRO A   6      34.968 -58.220   8.927  1.00 64.31           O  
ATOM     79  CG  PRO A   6      39.149 -60.099   9.960  1.00 64.31           C  
ATOM     80  HG2 PRO A   6      39.537 -59.411  10.711  1.00 64.31           H  
ATOM     81  HG3 PRO A   6      39.966 -60.560   9.404  1.00 64.31           H  
ATOM     82  CD  PRO A   6      38.264 -61.142  10.632  1.00 64.31           C  
ATOM     83  HD2 PRO A   6      38.644 -61.333  11.636  1.00 64.31           H  
ATOM     84  HD3 PRO A   6      38.261 -62.060  10.044  1.00 64.31           H  
ATOM     85  N   ALA A   7      35.296 -60.312   8.189  1.00 62.59           N  
ATOM     86  H   ALA A   7      35.888 -61.129   8.211  1.00 62.59           H  
ATOM     87  CA  ALA A   7      34.164 -60.309   7.255  1.00 62.59           C  
ATOM     88  HA  ALA A   7      34.270 -59.466   6.573  1.00 62.59           H  
ATOM     89  C   ALA A   7      32.794 -60.166   7.949  1.00 62.59           C  
ATOM     90  CB  ALA A   7      34.232 -61.608   6.441  1.00 62.59           C  
ATOM     91  HB1 ALA A   7      34.126 -62.473   7.095  1.00 62.59           H  
ATOM     92  HB2 ALA A   7      35.181 -61.662   5.909  1.00 62.59           H  
ATOM     93  HB3 ALA A   7      33.425 -61.614   5.709  1.00 62.59           H  
ATOM     94  O   ALA A   7      31.896 -59.490   7.452  1.00 62.59           O  
ATOM     95  N   GLU A   8      32.618 -60.779   9.122  1.00 77.20           N  
ATOM     96  H   GLU A   8      33.386 -61.292   9.530  1.00 77.20           H  
ATOM     97  CA  GLU A   8      31.388 -60.621   9.910  1.00 77.20           C  
ATOM     98  HA  GLU A   8      30.516 -60.781   9.275  1.00 77.20           H  
ATOM     99  C   GLU A   8      31.277 -59.211  10.497  1.00 77.20           C  
ATOM    100  CB  GLU A   8      31.364 -61.638  11.055  1.00 77.20           C  
ATOM    101  HB2 GLU A   8      30.521 -61.410  11.708  1.00 77.20           H  
ATOM    102  HB3 GLU A   8      32.283 -61.532  11.631  1.00 77.20           H  
ATOM    103  O   GLU A   8      30.182 -58.652  10.594  1.00 77.20           O  
ATOM    104  CG  GLU A   8      31.217 -63.082  10.564  1.00 77.20           C  
ATOM    105  HG2 GLU A   8      30.293 -63.165   9.992  1.00 77.20           H  
ATOM    106  HG3 GLU A   8      32.050 -63.327   9.905  1.00 77.20           H  
ATOM    107  CD  GLU A   8      31.205 -64.070  11.737  1.00 77.20           C  
ATOM    108  OE1 GLU A   8      30.463 -65.070  11.638  1.00 77.20           O  
ATOM    109  OE2 GLU A   8      31.956 -63.821  12.713  1.00 77.20           O  
ATOM    110  N   ARG A   9      32.417 -58.618  10.871  1.00 76.36           N  
ATOM    111  H   ARG A   9      33.275 -59.134  10.742  1.00 76.36           H  
ATOM    112  CA  ARG A   9      32.481 -57.260  11.415  1.00 76.36           C  
ATOM    113  HA  ARG A   9      31.812 -57.200  12.273  1.00 76.36           H  
ATOM    114  C   ARG A   9      31.989 -56.223  10.410  1.00 76.36           C  
ATOM    115  CB  ARG A   9      33.919 -56.974  11.855  1.00 76.36           C  
ATOM    116  HB2 ARG A   9      34.265 -57.812  12.460  1.00 76.36           H  
ATOM    117  HB3 ARG A   9      34.561 -56.898  10.977  1.00 76.36           H  
ATOM    118  O   ARG A   9      31.222 -55.348  10.793  1.00 76.36           O  
ATOM    119  CG  ARG A   9      34.042 -55.671  12.658  1.00 76.36           C  
ATOM    120  HG2 ARG A   9      33.469 -55.758  13.581  1.00 76.36           H  
ATOM    121  HG3 ARG A   9      33.649 -54.836  12.078  1.00 76.36           H  
ATOM    122  CD  ARG A   9      35.507 -55.377  12.992  1.00 76.36           C  
ATOM    123  HD2 ARG A   9      35.556 -54.471  13.596  1.00 76.36           H  
ATOM    124  HD3 ARG A   9      36.043 -55.198  12.060  1.00 76.36           H  
ATOM    125  NE  ARG A   9      36.130 -56.500  13.719  1.00 76.36           N  
ATOM    126  HE  ARG A   9      35.523 -57.241  14.038  1.00 76.36           H  
ATOM    127  NH1 ARG A   9      38.305 -55.773  13.641  1.00 76.36           N  
ATOM    128 HH11 ARG A   9      39.276 -55.892  13.890  1.00 76.36           H  
ATOM    129 HH12 ARG A   9      38.013 -54.944  13.142  1.00 76.36           H  
ATOM    130  NH2 ARG A   9      37.827 -57.742  14.547  1.00 76.36           N  
ATOM    131 HH21 ARG A   9      38.768 -57.819  14.907  1.00 76.36           H  
ATOM    132 HH22 ARG A   9      37.207 -58.530  14.665  1.00 76.36           H  
ATOM    133  CZ  ARG A   9      37.413 -56.663  13.965  1.00 76.36           C  
ATOM    134  N   GLU A  10      32.395 -56.330   9.151  1.00 75.13           N  
ATOM    135  H   GLU A  10      33.050 -57.063   8.915  1.00 75.13           H  
ATOM    136  CA  GLU A  10      32.015 -55.389   8.091  1.00 75.13           C  
ATOM    137  HA  GLU A  10      32.309 -54.380   8.382  1.00 75.13           H  
ATOM    138  C   GLU A  10      30.497 -55.374   7.846  1.00 75.13           C  
ATOM    139  CB  GLU A  10      32.799 -55.773   6.836  1.00 75.13           C  
ATOM    140  HB2 GLU A  10      32.413 -56.715   6.447  1.00 75.13           H  
ATOM    141  HB3 GLU A  10      33.842 -55.916   7.121  1.00 75.13           H  
ATOM    142  O   GLU A  10      29.873 -54.313   7.851  1.00 75.13           O  
ATOM    143  CG  GLU A  10      32.742 -54.696   5.749  1.00 75.13           C  
ATOM    144  HG2 GLU A  10      31.705 -54.559   5.442  1.00 75.13           H  
ATOM    145  HG3 GLU A  10      33.103 -53.757   6.168  1.00 75.13           H  
ATOM    146  CD  GLU A  10      33.591 -55.071   4.524  1.00 75.13           C  
ATOM    147  OE1 GLU A  10      33.610 -54.254   3.583  1.00 75.13           O  
ATOM    148  OE2 GLU A  10      34.205 -56.165   4.539  1.00 75.13           O  
ATOM    149  N   LYS A  11      29.864 -56.554   7.770  1.00 79.71           N  
ATOM    150  H   LYS A  11      30.432 -57.389   7.761  1.00 79.71           H  
ATOM    151  CA  LYS A  11      28.396 -56.671   7.687  1.00 79.71           C  
ATOM    152  HA  LYS A  11      28.052 -56.113   6.815  1.00 79.71           H  
ATOM    153  C   LYS A  11      27.681 -56.039   8.881  1.00 79.71           C  
ATOM    154  CB  LYS A  11      27.986 -58.147   7.563  1.00 79.71           C  
ATOM    155  HB2 LYS A  11      27.056 -58.308   8.107  1.00 79.71           H  
ATOM    156  HB3 LYS A  11      28.749 -58.790   8.002  1.00 79.71           H  
ATOM    157  O   LYS A  11      26.666 -55.366   8.704  1.00 79.71           O  
ATOM    158  CG  LYS A  11      27.746 -58.532   6.101  1.00 79.71           C  
ATOM    159  HG2 LYS A  11      28.670 -58.409   5.536  1.00 79.71           H  
ATOM    160  HG3 LYS A  11      26.983 -57.877   5.681  1.00 79.71           H  
ATOM    161  CD  LYS A  11      27.272 -59.986   6.002  1.00 79.71           C  
ATOM    162  HD2 LYS A  11      28.066 -60.642   6.358  1.00 79.71           H  
ATOM    163  HD3 LYS A  11      26.384 -60.121   6.619  1.00 79.71           H  
ATOM    164  CE  LYS A  11      26.940 -60.305   4.542  1.00 79.71           C  
ATOM    165  HE2 LYS A  11      26.147 -59.634   4.210  1.00 79.71           H  
ATOM    166  HE3 LYS A  11      27.820 -60.094   3.935  1.00 79.71           H  
ATOM    167  NZ  LYS A  11      26.526 -61.718   4.367  1.00 79.71           N  
ATOM    168  HZ1 LYS A  11      27.271 -62.339   4.650  1.00 79.71           H  
ATOM    169  HZ2 LYS A  11      26.315 -61.895   3.395  1.00 79.71           H  
ATOM    170  HZ3 LYS A  11      25.701 -61.916   4.915  1.00 79.71           H  
ATOM    171  N   ALA A  12      28.190 -56.259  10.093  1.00 82.07           N  
ATOM    172  H   ALA A  12      29.014 -56.838  10.174  1.00 82.07           H  
ATOM    173  CA  ALA A  12      27.606 -55.679  11.299  1.00 82.07           C  
ATOM    174  HA  ALA A  12      26.546 -55.933  11.330  1.00 82.07           H  
ATOM    175  C   ALA A  12      27.704 -54.142  11.303  1.00 82.07           C  
ATOM    176  CB  ALA A  12      28.290 -56.301  12.522  1.00 82.07           C  
ATOM    177  HB1 ALA A  12      29.350 -56.049  12.527  1.00 82.07           H  
ATOM    178  HB2 ALA A  12      27.826 -55.917  13.430  1.00 82.07           H  
ATOM    179  HB3 ALA A  12      28.179 -57.385  12.494  1.00 82.07           H  
ATOM    180  O   ALA A  12      26.771 -53.470  11.740  1.00 82.07           O  
ATOM    181  N   LEU A  13      28.805 -53.588  10.788  1.00 83.77           N  
ATOM    182  H   LEU A  13      29.535 -54.194  10.441  1.00 83.77           H  
ATOM    183  CA  LEU A  13      29.000 -52.143  10.674  1.00 83.77           C  
ATOM    184  HA  LEU A  13      28.729 -51.674  11.620  1.00 83.77           H  
ATOM    185  C   LEU A  13      28.086 -51.514   9.620  1.00 83.77           C  
ATOM    186  CB  LEU A  13      30.477 -51.850  10.372  1.00 83.77           C  
ATOM    187  HB2 LEU A  13      30.576 -50.809  10.061  1.00 83.77           H  
ATOM    188  HB3 LEU A  13      30.796 -52.470   9.534  1.00 83.77           H  
ATOM    189  O   LEU A  13      27.493 -50.476   9.891  1.00 83.77           O  
ATOM    190  CG  LEU A  13      31.407 -52.091  11.572  1.00 83.77           C  
ATOM    191  HG  LEU A  13      31.229 -53.079  11.999  1.00 83.77           H  
ATOM    192  CD1 LEU A  13      32.855 -52.033  11.100  1.00 83.77           C  
ATOM    193 HD11 LEU A  13      33.025 -51.086  10.586  1.00 83.77           H  
ATOM    194 HD12 LEU A  13      33.539 -52.119  11.945  1.00 83.77           H  
ATOM    195 HD13 LEU A  13      33.041 -52.843  10.395  1.00 83.77           H  
ATOM    196  CD2 LEU A  13      31.204 -51.052  12.679  1.00 83.77           C  
ATOM    197 HD21 LEU A  13      31.971 -51.165  13.445  1.00 83.77           H  
ATOM    198 HD22 LEU A  13      30.226 -51.183  13.142  1.00 83.77           H  
ATOM    199 HD23 LEU A  13      31.264 -50.049  12.258  1.00 83.77           H  
ATOM    200  N   LEU A  14      27.907 -52.150   8.460  1.00 83.08           N  
ATOM    201  H   LEU A  14      28.468 -52.965   8.257  1.00 83.08           H  
ATOM    202  CA  LEU A  14      26.998 -51.641   7.427  1.00 83.08           C  
ATOM    203  HA  LEU A  14      27.293 -50.622   7.178  1.00 83.08           H  
ATOM    204  C   LEU A  14      25.556 -51.554   7.922  1.00 83.08           C  
ATOM    205  CB  LEU A  14      27.117 -52.527   6.179  1.00 83.08           C  
ATOM    206  HB2 LEU A  14      28.161 -52.545   5.866  1.00 83.08           H  
ATOM    207  HB3 LEU A  14      26.827 -53.546   6.436  1.00 83.08           H  
ATOM    208  O   LEU A  14      24.886 -50.540   7.724  1.00 83.08           O  
ATOM    209  CG  LEU A  14      26.252 -52.049   4.997  1.00 83.08           C  
ATOM    210  HG  LEU A  14      25.195 -52.104   5.260  1.00 83.08           H  
ATOM    211  CD1 LEU A  14      26.595 -50.615   4.598  1.00 83.08           C  
ATOM    212 HD11 LEU A  14      27.678 -50.504   4.554  1.00 83.08           H  
ATOM    213 HD12 LEU A  14      26.166 -50.377   3.624  1.00 83.08           H  
ATOM    214 HD13 LEU A  14      26.191 -49.911   5.325  1.00 83.08           H  
ATOM    215  CD2 LEU A  14      26.498 -52.976   3.808  1.00 83.08           C  
ATOM    216 HD21 LEU A  14      26.222 -53.998   4.069  1.00 83.08           H  
ATOM    217 HD22 LEU A  14      27.549 -52.942   3.521  1.00 83.08           H  
ATOM    218 HD23 LEU A  14      25.899 -52.653   2.957  1.00 83.08           H  
ATOM    219  N   LYS A  15      25.099 -52.595   8.625  1.00 83.16           N  
ATOM    220  H   LYS A  15      25.702 -53.398   8.736  1.00 83.16           H  
ATOM    221  CA  LYS A  15      23.778 -52.588   9.249  1.00 83.16           C  
ATOM    222  HA  LYS A  15      23.036 -52.386   8.476  1.00 83.16           H  
ATOM    223  C   LYS A  15      23.635 -51.447  10.261  1.00 83.16           C  
ATOM    224  CB  LYS A  15      23.493 -53.969   9.855  1.00 83.16           C  
ATOM    225  HB2 LYS A  15      23.452 -54.702   9.050  1.00 83.16           H  
ATOM    226  HB3 LYS A  15      24.279 -54.250  10.555  1.00 83.16           H  
ATOM    227  O   LYS A  15      22.646 -50.725  10.209  1.00 83.16           O  
ATOM    228  CG  LYS A  15      22.148 -53.921  10.583  1.00 83.16           C  
ATOM    229  HG2 LYS A  15      21.460 -53.327   9.982  1.00 83.16           H  
ATOM    230  HG3 LYS A  15      22.293 -53.428  11.545  1.00 83.16           H  
ATOM    231  CD  LYS A  15      21.519 -55.294  10.828  1.00 83.16           C  
ATOM    232  HD2 LYS A  15      22.222 -55.929  11.366  1.00 83.16           H  
ATOM    233  HD3 LYS A  15      21.292 -55.754   9.866  1.00 83.16           H  
ATOM    234  CE  LYS A  15      20.222 -55.165  11.648  1.00 83.16           C  
ATOM    235  HE2 LYS A  15      19.696 -56.120  11.626  1.00 83.16           H  
ATOM    236  HE3 LYS A  15      20.493 -54.947  12.681  1.00 83.16           H  
ATOM    237  NZ  LYS A  15      19.326 -54.075  11.167  1.00 83.16           N  
ATOM    238  HZ1 LYS A  15      19.177 -54.061  10.169  1.00 83.16           H  
ATOM    239  HZ2 LYS A  15      18.432 -54.047  11.637  1.00 83.16           H  
ATOM    240  HZ3 LYS A  15      19.714 -53.173  11.403  1.00 83.16           H  
ATOM    241  N   LEU A  16      24.635 -51.257  11.125  1.00 85.47           N  
ATOM    242  H   LEU A  16      25.422 -51.890  11.095  1.00 85.47           H  
ATOM    243  CA  LEU A  16      24.643 -50.180  12.114  1.00 85.47           C  
ATOM    244  HA  LEU A  16      23.775 -50.308  12.762  1.00 85.47           H  
ATOM    245  C   LEU A  16      24.517 -48.791  11.462  1.00 85.47           C  
ATOM    246  CB  LEU A  16      25.929 -50.313  12.950  1.00 85.47           C  
ATOM    247  HB2 LEU A  16      25.932 -51.282  13.449  1.00 85.47           H  
ATOM    248  HB3 LEU A  16      26.782 -50.282  12.272  1.00 85.47           H  
ATOM    249  O   LEU A  16      23.750 -47.966  11.945  1.00 85.47           O  
ATOM    250  CG  LEU A  16      26.121 -49.207  13.998  1.00 85.47           C  
ATOM    251  HG  LEU A  16      26.033 -48.232  13.519  1.00 85.47           H  
ATOM    252  CD1 LEU A  16      25.084 -49.306  15.117  1.00 85.47           C  
ATOM    253 HD11 LEU A  16      24.079 -49.269  14.696  1.00 85.47           H  
ATOM    254 HD12 LEU A  16      25.211 -50.229  15.683  1.00 85.47           H  
ATOM    255 HD13 LEU A  16      25.177 -48.438  15.771  1.00 85.47           H  
ATOM    256  CD2 LEU A  16      27.535 -49.311  14.577  1.00 85.47           C  
ATOM    257 HD21 LEU A  16      27.644 -50.234  15.147  1.00 85.47           H  
ATOM    258 HD22 LEU A  16      27.728 -48.449  15.216  1.00 85.47           H  
ATOM    259 HD23 LEU A  16      28.262 -49.290  13.766  1.00 85.47           H  
ATOM    260  N   VAL A  17      25.230 -48.541  10.359  1.00 86.66           N  
ATOM    261  H   VAL A  17      25.855 -49.256  10.016  1.00 86.66           H  
ATOM    262  CA  VAL A  17      25.152 -47.260   9.634  1.00 86.66           C  
ATOM    263  HA  VAL A  17      25.299 -46.439  10.335  1.00 86.66           H  
ATOM    264  C   VAL A  17      23.762 -47.011   9.060  1.00 86.66           C  
ATOM    265  CB  VAL A  17      26.237 -47.164   8.545  1.00 86.66           C  
ATOM    266  HB  VAL A  17      26.144 -48.010   7.863  1.00 86.66           H  
ATOM    267  O   VAL A  17      23.232 -45.913   9.227  1.00 86.66           O  
ATOM    268  CG1 VAL A  17      26.104 -45.866   7.745  1.00 86.66           C  
ATOM    269 HG11 VAL A  17      26.951 -45.770   7.065  1.00 86.66           H  
ATOM    270 HG12 VAL A  17      25.187 -45.869   7.157  1.00 86.66           H  
ATOM    271 HG13 VAL A  17      26.080 -45.012   8.422  1.00 86.66           H  
ATOM    272  CG2 VAL A  17      27.655 -47.163   9.139  1.00 86.66           C  
ATOM    273 HG21 VAL A  17      27.826 -46.247   9.704  1.00 86.66           H  
ATOM    274 HG22 VAL A  17      28.384 -47.224   8.332  1.00 86.66           H  
ATOM    275 HG23 VAL A  17      27.799 -48.017   9.802  1.00 86.66           H  
ATOM    276  N   CYS A  18      23.155 -48.017   8.432  1.00 84.34           N  
ATOM    277  H   CYS A  18      23.627 -48.905   8.344  1.00 84.34           H  
ATOM    278  CA  CYS A  18      21.819 -47.864   7.859  1.00 84.34           C  
ATOM    279  HA  CYS A  18      21.803 -46.967   7.241  1.00 84.34           H  
ATOM    280  C   CYS A  18      20.759 -47.661   8.958  1.00 84.34           C  
ATOM    281  CB  CYS A  18      21.502 -49.062   6.954  1.00 84.34           C  
ATOM    282  HB2 CYS A  18      21.439 -49.974   7.548  1.00 84.34           H  
ATOM    283  HB3 CYS A  18      20.543 -48.886   6.468  1.00 84.34           H  
ATOM    284  O   CYS A  18      19.919 -46.775   8.825  1.00 84.34           O  
ATOM    285  SG  CYS A  18      22.760 -49.249   5.657  1.00 84.34           S  
ATOM    286  HG  CYS A  18      23.759 -49.630   6.457  1.00 84.34           H  
ATOM    287  N   ASP A  19      20.835 -48.418  10.065  1.00 84.36           N  
ATOM    288  H   ASP A  19      21.552 -49.128  10.109  1.00 84.36           H  
ATOM    289  CA  ASP A  19      19.927 -48.292  11.223  1.00 84.36           C  
ATOM    290  HA  ASP A  19      18.886 -48.419  10.925  1.00 84.36           H  
ATOM    291  C   ASP A  19      20.005 -46.877  11.830  1.00 84.36           C  
ATOM    292  CB  ASP A  19      20.237 -49.387  12.275  1.00 84.36           C  
ATOM    293  HB2 ASP A  19      19.709 -49.126  13.192  1.00 84.36           H  
ATOM    294  HB3 ASP A  19      21.303 -49.362  12.503  1.00 84.36           H  
ATOM    295  O   ASP A  19      18.979 -46.237  12.084  1.00 84.36           O  
ATOM    296  CG  ASP A  19      19.838 -50.842  11.923  1.00 84.36           C  
ATOM    297  OD1 ASP A  19      18.868 -51.100  11.185  1.00 84.36           O  
ATOM    298  OD2 ASP A  19      20.446 -51.814  12.432  1.00 84.36           O  
ATOM    299  N   SER A  20      21.221 -46.348  12.011  1.00 84.01           N  
ATOM    300  H   SER A  20      22.033 -46.918  11.824  1.00 84.01           H  
ATOM    301  CA  SER A  20      21.429 -44.990  12.521  1.00 84.01           C  
ATOM    302  HA  SER A  20      20.878 -44.882  13.456  1.00 84.01           H  
ATOM    303  C   SER A  20      20.904 -43.914  11.565  1.00 84.01           C  
ATOM    304  CB  SER A  20      22.914 -44.742  12.805  1.00 84.01           C  
ATOM    305  HB2 SER A  20      23.067 -43.679  12.992  1.00 84.01           H  
ATOM    306  HB3 SER A  20      23.502 -45.031  11.933  1.00 84.01           H  
ATOM    307  O   SER A  20      20.272 -42.967  12.026  1.00 84.01           O  
ATOM    308  OG  SER A  20      23.364 -45.464  13.940  1.00 84.01           O  
ATOM    309  HG  SER A  20      23.164 -44.957  14.730  1.00 84.01           H  
ATOM    310  N   ALA A  21      21.133 -44.041  10.255  1.00 81.99           N  
ATOM    311  H   ALA A  21      21.649 -44.842   9.921  1.00 81.99           H  
ATOM    312  CA  ALA A  21      20.684 -43.049   9.275  1.00 81.99           C  
ATOM    313  HA  ALA A  21      20.994 -42.056   9.601  1.00 81.99           H  
ATOM    314  C   ALA A  21      19.156 -43.012   9.141  1.00 81.99           C  
ATOM    315  CB  ALA A  21      21.366 -43.349   7.939  1.00 81.99           C  
ATOM    316  HB1 ALA A  21      22.448 -43.291   8.061  1.00 81.99           H  
ATOM    317  HB2 ALA A  21      21.048 -42.620   7.193  1.00 81.99           H  
ATOM    318  HB3 ALA A  21      21.097 -44.350   7.604  1.00 81.99           H  
ATOM    319  O   ALA A  21      18.574 -41.930   9.143  1.00 81.99           O  
ATOM    320  N   ALA A  22      18.507 -44.180   9.105  1.00 81.32           N  
ATOM    321  H   ALA A  22      19.040 -45.037   9.096  1.00 81.32           H  
ATOM    322  CA  ALA A  22      17.051 -44.284   9.066  1.00 81.32           C  
ATOM    323  HA  ALA A  22      16.683 -43.793   8.165  1.00 81.32           H  
ATOM    324  C   ALA A  22      16.418 -43.586  10.276  1.00 81.32           C  
ATOM    325  CB  ALA A  22      16.672 -45.770   9.015  1.00 81.32           C  
ATOM    326  HB1 ALA A  22      15.588 -45.881   9.006  1.00 81.32           H  
ATOM    327  HB2 ALA A  22      17.079 -46.226   8.113  1.00 81.32           H  
ATOM    328  HB3 ALA A  22      17.069 -46.292   9.885  1.00 81.32           H  
ATOM    329  O   ALA A  22      15.522 -42.765  10.113  1.00 81.32           O  
ATOM    330  N   THR A  23      16.954 -43.841  11.474  1.00 80.62           N  
ATOM    331  H   THR A  23      17.694 -44.527  11.522  1.00 80.62           H  
ATOM    332  CA  THR A  23      16.473 -43.220  12.718  1.00 80.62           C  
ATOM    333  HA  THR A  23      15.424 -43.480  12.860  1.00 80.62           H  
ATOM    334  C   THR A  23      16.570 -41.695  12.666  1.00 80.62           C  
ATOM    335  CB  THR A  23      17.278 -43.726  13.926  1.00 80.62           C  
ATOM    336  HB  THR A  23      18.315 -43.407  13.827  1.00 80.62           H  
ATOM    337  O   THR A  23      15.628 -41.005  13.037  1.00 80.62           O  
ATOM    338  CG2 THR A  23      16.730 -43.202  15.255  1.00 80.62           C  
ATOM    339 HG21 THR A  23      16.856 -42.121  15.316  1.00 80.62           H  
ATOM    340 HG22 THR A  23      17.271 -43.664  16.080  1.00 80.62           H  
ATOM    341 HG23 THR A  23      15.671 -43.445  15.336  1.00 80.62           H  
ATOM    342  OG1 THR A  23      17.254 -45.135  14.013  1.00 80.62           O  
ATOM    343  HG1 THR A  23      17.747 -45.500  13.275  1.00 80.62           H  
ATOM    344  N   VAL A  24      17.701 -41.168  12.194  1.00 75.73           N  
ATOM    345  H   VAL A  24      18.424 -41.793  11.867  1.00 75.73           H  
ATOM    346  CA  VAL A  24      17.977 -39.725  12.162  1.00 75.73           C  
ATOM    347  HA  VAL A  24      17.706 -39.281  13.120  1.00 75.73           H  
ATOM    348  C   VAL A  24      17.138 -38.991  11.107  1.00 75.73           C  
ATOM    349  CB  VAL A  24      19.485 -39.532  11.955  1.00 75.73           C  
ATOM    350  HB  VAL A  24      19.821 -40.160  11.130  1.00 75.73           H  
ATOM    351  O   VAL A  24      16.709 -37.865  11.332  1.00 75.73           O  
ATOM    352  CG1 VAL A  24      19.841 -38.098  11.626  1.00 75.73           C  
ATOM    353 HG11 VAL A  24      19.467 -37.863  10.629  1.00 75.73           H  
ATOM    354 HG12 VAL A  24      19.389 -37.422  12.352  1.00 75.73           H  
ATOM    355 HG13 VAL A  24      20.925 -37.993  11.642  1.00 75.73           H  
ATOM    356  CG2 VAL A  24      20.266 -39.926  13.217  1.00 75.73           C  
ATOM    357 HG21 VAL A  24      19.993 -39.254  14.031  1.00 75.73           H  
ATOM    358 HG22 VAL A  24      21.336 -39.855  13.025  1.00 75.73           H  
ATOM    359 HG23 VAL A  24      20.024 -40.947  13.514  1.00 75.73           H  
ATOM    360  N   LEU A  25      16.849 -39.638   9.977  1.00 70.51           N  
ATOM    361  H   LEU A  25      17.257 -40.549   9.826  1.00 70.51           H  
ATOM    362  CA  LEU A  25      15.956 -39.108   8.939  1.00 70.51           C  
ATOM    363  HA  LEU A  25      16.094 -38.029   8.862  1.00 70.51           H  
ATOM    364  C   LEU A  25      14.463 -39.315   9.256  1.00 70.51           C  
ATOM    365  CB  LEU A  25      16.338 -39.761   7.604  1.00 70.51           C  
ATOM    366  HB2 LEU A  25      16.351 -40.842   7.746  1.00 70.51           H  
ATOM    367  HB3 LEU A  25      15.572 -39.536   6.862  1.00 70.51           H  
ATOM    368  O   LEU A  25      13.605 -38.807   8.539  1.00 70.51           O  
ATOM    369  CG  LEU A  25      17.699 -39.304   7.051  1.00 70.51           C  
ATOM    370  HG  LEU A  25      18.473 -39.408   7.812  1.00 70.51           H  
ATOM    371  CD1 LEU A  25      18.068 -40.204   5.875  1.00 70.51           C  
ATOM    372 HD11 LEU A  25      17.279 -40.149   5.125  1.00 70.51           H  
ATOM    373 HD12 LEU A  25      19.010 -39.876   5.434  1.00 70.51           H  
ATOM    374 HD13 LEU A  25      18.168 -41.235   6.216  1.00 70.51           H  
ATOM    375  CD2 LEU A  25      17.648 -37.846   6.592  1.00 70.51           C  
ATOM    376 HD21 LEU A  25      16.800 -37.696   5.924  1.00 70.51           H  
ATOM    377 HD22 LEU A  25      18.555 -37.586   6.046  1.00 70.51           H  
ATOM    378 HD23 LEU A  25      17.554 -37.178   7.447  1.00 70.51           H  
ATOM    379  N   GLY A  26      14.142 -40.062  10.318  1.00 69.86           N  
ATOM    380  H   GLY A  26      14.892 -40.423  10.890  1.00 69.86           H  
ATOM    381  CA  GLY A  26      12.766 -40.359  10.724  1.00 69.86           C  
ATOM    382  HA2 GLY A  26      12.773 -40.631  11.780  1.00 69.86           H  
ATOM    383  HA3 GLY A  26      12.154 -39.465  10.606  1.00 69.86           H  
ATOM    384  C   GLY A  26      12.099 -41.503   9.948  1.00 69.86           C  
ATOM    385  O   GLY A  26      10.873 -41.600   9.929  1.00 69.86           O  
ATOM    386  N   HIS A  27      12.870 -42.387   9.312  1.00 68.91           N  
ATOM    387  H   HIS A  27      13.870 -42.295   9.417  1.00 68.91           H  
ATOM    388  CA  HIS A  27      12.349 -43.597   8.674  1.00 68.91           C  
ATOM    389  HA  HIS A  27      11.400 -43.348   8.199  1.00 68.91           H  
ATOM    390  C   HIS A  27      12.084 -44.713   9.701  1.00 68.91           C  
ATOM    391  CB  HIS A  27      13.306 -44.081   7.579  1.00 68.91           C  
ATOM    392  HB2 HIS A  27      14.283 -44.272   8.024  1.00 68.91           H  
ATOM    393  HB3 HIS A  27      12.932 -45.026   7.186  1.00 68.91           H  
ATOM    394  O   HIS A  27      12.907 -44.988  10.571  1.00 68.91           O  
ATOM    395  CG  HIS A  27      13.476 -43.125   6.426  1.00 68.91           C  
ATOM    396  CD2 HIS A  27      14.648 -42.547   6.017  1.00 68.91           C  
ATOM    397  HD2 HIS A  27      15.619 -42.679   6.470  1.00 68.91           H  
ATOM    398  ND1 HIS A  27      12.494 -42.703   5.556  1.00 68.91           N  
ATOM    399  HD1 HIS A  27      11.502 -42.876   5.635  1.00 68.91           H  
ATOM    400  CE1 HIS A  27      13.060 -41.881   4.656  1.00 68.91           C  
ATOM    401  HE1 HIS A  27      12.540 -41.359   3.866  1.00 68.91           H  
ATOM    402  NE2 HIS A  27      14.375 -41.778   4.887  1.00 68.91           N  
ATOM    403  N   ALA A  28      10.946 -45.405   9.573  1.00 66.75           N  
ATOM    404  H   ALA A  28      10.285 -45.108   8.868  1.00 66.75           H  
ATOM    405  CA  ALA A  28      10.543 -46.485  10.485  1.00 66.75           C  
ATOM    406  HA  ALA A  28      10.798 -46.192  11.503  1.00 66.75           H  
ATOM    407  C   ALA A  28      11.235 -47.838  10.219  1.00 66.75           C  
ATOM    408  CB  ALA A  28       9.019 -46.635  10.392  1.00 66.75           C  
ATOM    409  HB1 ALA A  28       8.686 -47.391  11.103  1.00 66.75           H  
ATOM    410  HB2 ALA A  28       8.539 -45.687  10.635  1.00 66.75           H  
ATOM    411  HB3 ALA A  28       8.733 -46.941   9.386  1.00 66.75           H  
ATOM    412  O   ALA A  28      11.301 -48.680  11.114  1.00 66.75           O  
ATOM    413  N   ASP A  29      11.720 -48.062   8.998  1.00 64.13           N  
ATOM    414  H   ASP A  29      11.713 -47.305   8.329  1.00 64.13           H  
ATOM    415  CA  ASP A  29      12.395 -49.292   8.581  1.00 64.13           C  
ATOM    416  HA  ASP A  29      12.567 -49.928   9.449  1.00 64.13           H  
ATOM    417  C   ASP A  29      13.755 -48.944   7.978  1.00 64.13           C  
ATOM    418  CB  ASP A  29      11.507 -50.075   7.597  1.00 64.13           C  
ATOM    419  HB2 ASP A  29      10.549 -50.276   8.078  1.00 64.13           H  
ATOM    420  HB3 ASP A  29      11.320 -49.456   6.720  1.00 64.13           H  
ATOM    421  O   ASP A  29      13.861 -48.056   7.136  1.00 64.13           O  
ATOM    422  CG  ASP A  29      12.108 -51.414   7.141  1.00 64.13           C  
ATOM    423  OD1 ASP A  29      13.166 -51.833   7.662  1.00 64.13           O  
ATOM    424  OD2 ASP A  29      11.538 -52.025   6.211  1.00 64.13           O  
ATOM    425  N   THR A  30      14.795 -49.665   8.390  1.00 72.99           N  
ATOM    426  H   THR A  30      14.627 -50.431   9.026  1.00 72.99           H  
ATOM    427  CA  THR A  30      16.151 -49.517   7.867  1.00 72.99           C  
ATOM    428  HA  THR A  30      16.492 -48.503   8.075  1.00 72.99           H  
ATOM    429  C   THR A  30      16.248 -49.755   6.368  1.00 72.99           C  
ATOM    430  CB  THR A  30      17.097 -50.551   8.489  1.00 72.99           C  
ATOM    431  HB  THR A  30      17.137 -51.440   7.860  1.00 72.99           H  
ATOM    432  O   THR A  30      17.155 -49.238   5.717  1.00 72.99           O  
ATOM    433  CG2 THR A  30      18.472 -49.919   8.524  1.00 72.99           C  
ATOM    434 HG21 THR A  30      18.784 -49.672   7.509  1.00 72.99           H  
ATOM    435 HG22 THR A  30      19.222 -50.604   8.920  1.00 72.99           H  
ATOM    436 HG23 THR A  30      18.402 -48.987   9.085  1.00 72.99           H  
ATOM    437  OG1 THR A  30      16.716 -50.976   9.777  1.00 72.99           O  
ATOM    438  HG1 THR A  30      17.504 -50.939  10.324  1.00 72.99           H  
ATOM    439  N   SER A  31      15.351 -50.580   5.823  1.00 67.87           N  
ATOM    440  H   SER A  31      14.618 -50.950   6.411  1.00 67.87           H  
ATOM    441  CA  SER A  31      15.370 -50.967   4.411  1.00 67.87           C  
ATOM    442  HA  SER A  31      16.325 -51.452   4.205  1.00 67.87           H  
ATOM    443  C   SER A  31      15.262 -49.776   3.450  1.00 67.87           C  
ATOM    444  CB  SER A  31      14.254 -51.981   4.139  1.00 67.87           C  
ATOM    445  HB2 SER A  31      14.284 -52.773   4.887  1.00 67.87           H  
ATOM    446  HB3 SER A  31      14.413 -52.420   3.154  1.00 67.87           H  
ATOM    447  O   SER A  31      15.673 -49.898   2.297  1.00 67.87           O  
ATOM    448  OG  SER A  31      12.988 -51.360   4.155  1.00 67.87           O  
ATOM    449  HG  SER A  31      12.466 -51.690   4.891  1.00 67.87           H  
ATOM    450  N   THR A  32      14.771 -48.620   3.919  1.00 64.93           N  
ATOM    451  H   THR A  32      14.465 -48.573   4.880  1.00 64.93           H  
ATOM    452  CA  THR A  32      14.667 -47.388   3.122  1.00 64.93           C  
ATOM    453  HA  THR A  32      14.217 -47.630   2.159  1.00 64.93           H  
ATOM    454  C   THR A  32      16.019 -46.742   2.833  1.00 64.93           C  
ATOM    455  CB  THR A  32      13.783 -46.343   3.814  1.00 64.93           C  
ATOM    456  HB  THR A  32      13.729 -45.460   3.178  1.00 64.93           H  
ATOM    457  O   THR A  32      16.168 -46.039   1.835  1.00 64.93           O  
ATOM    458  CG2 THR A  32      12.362 -46.849   4.065  1.00 64.93           C  
ATOM    459 HG21 THR A  32      12.375 -47.681   4.768  1.00 64.93           H  
ATOM    460 HG22 THR A  32      11.920 -47.177   3.124  1.00 64.93           H  
ATOM    461 HG23 THR A  32      11.759 -46.041   4.480  1.00 64.93           H  
ATOM    462  OG1 THR A  32      14.337 -45.971   5.053  1.00 64.93           O  
ATOM    463  HG1 THR A  32      14.062 -45.069   5.231  1.00 64.93           H  
ATOM    464  N   VAL A  33      17.027 -46.988   3.671  1.00 75.03           N  
ATOM    465  H   VAL A  33      16.862 -47.609   4.449  1.00 75.03           H  
ATOM    466  CA  VAL A  33      18.373 -46.452   3.474  1.00 75.03           C  
ATOM    467  HA  VAL A  33      18.300 -45.489   2.970  1.00 75.03           H  
ATOM    468  C   VAL A  33      19.147 -47.400   2.566  1.00 75.03           C  
ATOM    469  CB  VAL A  33      19.076 -46.199   4.818  1.00 75.03           C  
ATOM    470  HB  VAL A  33      19.136 -47.127   5.386  1.00 75.03           H  
ATOM    471  O   VAL A  33      19.708 -48.405   3.005  1.00 75.03           O  
ATOM    472  CG1 VAL A  33      20.496 -45.656   4.608  1.00 75.03           C  
ATOM    473 HG11 VAL A  33      21.112 -46.410   4.118  1.00 75.03           H  
ATOM    474 HG12 VAL A  33      20.470 -44.755   3.994  1.00 75.03           H  
ATOM    475 HG13 VAL A  33      20.950 -45.422   5.571  1.00 75.03           H  
ATOM    476  CG2 VAL A  33      18.299 -45.167   5.644  1.00 75.03           C  
ATOM    477 HG21 VAL A  33      17.296 -45.535   5.859  1.00 75.03           H  
ATOM    478 HG22 VAL A  33      18.818 -44.996   6.587  1.00 75.03           H  
ATOM    479 HG23 VAL A  33      18.220 -44.227   5.098  1.00 75.03           H  
ATOM    480  N   SER A  34      19.194 -47.078   1.274  1.00 65.92           N  
ATOM    481  H   SER A  34      18.645 -46.290   0.960  1.00 65.92           H  
ATOM    482  CA  SER A  34      20.027 -47.819   0.326  1.00 65.92           C  
ATOM    483  HA  SER A  34      19.753 -48.872   0.385  1.00 65.92           H  
ATOM    484  C   SER A  34      21.508 -47.681   0.688  1.00 65.92           C  
ATOM    485  CB  SER A  34      19.766 -47.354  -1.105  1.00 65.92           C  
ATOM    486  HB2 SER A  34      19.812 -46.266  -1.140  1.00 65.92           H  
ATOM    487  HB3 SER A  34      18.767 -47.668  -1.407  1.00 65.92           H  
ATOM    488  O   SER A  34      22.031 -46.578   0.840  1.00 65.92           O  
ATOM    489  OG  SER A  34      20.729 -47.899  -1.993  1.00 65.92           O  
ATOM    490  HG  SER A  34      20.490 -47.625  -2.882  1.00 65.92           H  
ATOM    491  N   VAL A  35      22.215 -48.812   0.764  1.00 76.00           N  
ATOM    492  H   VAL A  35      21.708 -49.678   0.652  1.00 76.00           H  
ATOM    493  CA  VAL A  35      23.636 -48.880   1.155  1.00 76.00           C  
ATOM    494  HA  VAL A  35      23.715 -48.433   2.146  1.00 76.00           H  
ATOM    495  C   VAL A  35      24.574 -48.096   0.227  1.00 76.00           C  
ATOM    496  CB  VAL A  35      24.111 -50.343   1.252  1.00 76.00           C  
ATOM    497  HB  VAL A  35      25.160 -50.344   1.550  1.00 76.00           H  
ATOM    498  O   VAL A  35      25.699 -47.770   0.617  1.00 76.00           O  
ATOM    499  CG1 VAL A  35      23.346 -51.111   2.334  1.00 76.00           C  
ATOM    500 HG11 VAL A  35      23.509 -50.632   3.299  1.00 76.00           H  
ATOM    501 HG12 VAL A  35      23.704 -52.139   2.387  1.00 76.00           H  
ATOM    502 HG13 VAL A  35      22.277 -51.123   2.121  1.00 76.00           H  
ATOM    503  CG2 VAL A  35      23.998 -51.104  -0.076  1.00 76.00           C  
ATOM    504 HG21 VAL A  35      24.608 -50.623  -0.840  1.00 76.00           H  
ATOM    505 HG22 VAL A  35      24.368 -52.121   0.054  1.00 76.00           H  
ATOM    506 HG23 VAL A  35      22.962 -51.146  -0.413  1.00 76.00           H  
ATOM    507  N   ALA A  36      24.122 -47.817  -0.997  1.00 69.99           N  
ATOM    508  H   ALA A  36      23.178 -48.102  -1.217  1.00 69.99           H  
ATOM    509  CA  ALA A  36      24.849 -47.078  -2.024  1.00 69.99           C  
ATOM    510  HA  ALA A  36      25.888 -46.957  -1.717  1.00 69.99           H  
ATOM    511  C   ALA A  36      24.293 -45.663  -2.260  1.00 69.99           C  
ATOM    512  CB  ALA A  36      24.832 -47.916  -3.308  1.00 69.99           C  
ATOM    513  HB1 ALA A  36      25.274 -48.895  -3.121  1.00 69.99           H  
ATOM    514  HB2 ALA A  36      23.807 -48.042  -3.659  1.00 69.99           H  
ATOM    515  HB3 ALA A  36      25.409 -47.411  -4.082  1.00 69.99           H  
ATOM    516  O   ALA A  36      24.900 -44.910  -3.017  1.00 69.99           O  
ATOM    517  N   ALA A  37      23.168 -45.292  -1.637  1.00 70.03           N  
ATOM    518  H   ALA A  37      22.762 -45.889  -0.931  1.00 70.03           H  
ATOM    519  CA  ALA A  37      22.623 -43.948  -1.781  1.00 70.03           C  
ATOM    520  HA  ALA A  37      22.575 -43.707  -2.843  1.00 70.03           H  
ATOM    521  C   ALA A  37      23.539 -42.921  -1.116  1.00 70.03           C  
ATOM    522  CB  ALA A  37      21.199 -43.873  -1.224  1.00 70.03           C  
ATOM    523  HB1 ALA A  37      20.867 -42.835  -1.209  1.00 70.03           H  
ATOM    524  HB2 ALA A  37      21.167 -44.266  -0.208  1.00 70.03           H  
ATOM    525  HB3 ALA A  37      20.526 -44.432  -1.874  1.00 70.03           H  
ATOM    526  O   ALA A  37      24.105 -43.167  -0.046  1.00 70.03           O  
ATOM    527  N   VAL A  38      23.670 -41.764  -1.762  1.00 67.15           N  
ATOM    528  H   VAL A  38      23.139 -41.606  -2.606  1.00 67.15           H  
ATOM    529  CA  VAL A  38      24.384 -40.631  -1.187  1.00 67.15           C  
ATOM    530  HA  VAL A  38      25.297 -41.015  -0.732  1.00 67.15           H  
ATOM    531  C   VAL A  38      23.506 -40.006  -0.104  1.00 67.15           C  
ATOM    532  CB  VAL A  38      24.797 -39.616  -2.267  1.00 67.15           C  
ATOM    533  HB  VAL A  38      23.905 -39.249  -2.775  1.00 67.15           H  
ATOM    534  O   VAL A  38      22.335 -39.732  -0.340  1.00 67.15           O  
ATOM    535  CG1 VAL A  38      25.533 -38.419  -1.650  1.00 67.15           C  
ATOM    536 HG11 VAL A  38      25.953 -37.797  -2.440  1.00 67.15           H  
ATOM    537 HG12 VAL A  38      26.325 -38.760  -0.984  1.00 67.15           H  
ATOM    538 HG13 VAL A  38      24.825 -37.810  -1.087  1.00 67.15           H  
ATOM    539  CG2 VAL A  38      25.721 -40.270  -3.306  1.00 67.15           C  
ATOM    540 HG21 VAL A  38      26.002 -39.533  -4.059  1.00 67.15           H  
ATOM    541 HG22 VAL A  38      25.199 -41.080  -3.815  1.00 67.15           H  
ATOM    542 HG23 VAL A  38      26.615 -40.662  -2.823  1.00 67.15           H  
ATOM    543  N   PHE A  39      24.054 -39.748   1.083  1.00 73.45           N  
ATOM    544  H   PHE A  39      25.000 -40.067   1.238  1.00 73.45           H  
ATOM    545  CA  PHE A  39      23.289 -39.250   2.234  1.00 73.45           C  
ATOM    546  HA  PHE A  39      22.561 -40.007   2.524  1.00 73.45           H  
ATOM    547  C   PHE A  39      22.491 -37.971   1.950  1.00 73.45           C  
ATOM    548  CB  PHE A  39      24.260 -39.019   3.395  1.00 73.45           C  
ATOM    549  HB2 PHE A  39      25.123 -38.461   3.032  1.00 73.45           H  
ATOM    550  HB3 PHE A  39      23.774 -38.399   4.149  1.00 73.45           H  
ATOM    551  O   PHE A  39      21.352 -37.847   2.391  1.00 73.45           O  
ATOM    552  CG  PHE A  39      24.713 -40.291   4.080  1.00 73.45           C  
ATOM    553  CD1 PHE A  39      23.781 -41.067   4.794  1.00 73.45           C  
ATOM    554  HD1 PHE A  39      22.742 -40.773   4.827  1.00 73.45           H  
ATOM    555  CD2 PHE A  39      26.062 -40.690   4.037  1.00 73.45           C  
ATOM    556  HD2 PHE A  39      26.788 -40.095   3.503  1.00 73.45           H  
ATOM    557  CE1 PHE A  39      24.199 -42.229   5.462  1.00 73.45           C  
ATOM    558  HE1 PHE A  39      23.477 -42.830   5.996  1.00 73.45           H  
ATOM    559  CE2 PHE A  39      26.485 -41.838   4.726  1.00 73.45           C  
ATOM    560  HE2 PHE A  39      27.525 -42.129   4.695  1.00 73.45           H  
ATOM    561  CZ  PHE A  39      25.552 -42.609   5.439  1.00 73.45           C  
ATOM    562  HZ  PHE A  39      25.872 -43.498   5.960  1.00 73.45           H  
ATOM    563  N   ARG A  40      23.056 -37.038   1.178  1.00 58.95           N  
ATOM    564  H   ARG A  40      23.983 -37.222   0.821  1.00 58.95           H  
ATOM    565  CA  ARG A  40      22.376 -35.790   0.805  1.00 58.95           C  
ATOM    566  HA  ARG A  40      22.108 -35.244   1.709  1.00 58.95           H  
ATOM    567  C   ARG A  40      21.062 -36.043   0.054  1.00 58.95           C  
ATOM    568  CB  ARG A  40      23.337 -34.942  -0.033  1.00 58.95           C  
ATOM    569  HB2 ARG A  40      24.276 -34.825   0.508  1.00 58.95           H  
ATOM    570  HB3 ARG A  40      23.536 -35.472  -0.964  1.00 58.95           H  
ATOM    571  O   ARG A  40      20.091 -35.336   0.290  1.00 58.95           O  
ATOM    572  CG  ARG A  40      22.766 -33.543  -0.329  1.00 58.95           C  
ATOM    573  HG2 ARG A  40      21.784 -33.622  -0.796  1.00 58.95           H  
ATOM    574  HG3 ARG A  40      22.661 -32.993   0.606  1.00 58.95           H  
ATOM    575  CD  ARG A  40      23.682 -32.765  -1.274  1.00 58.95           C  
ATOM    576  HD2 ARG A  40      24.668 -32.684  -0.816  1.00 58.95           H  
ATOM    577  HD3 ARG A  40      23.270 -31.765  -1.409  1.00 58.95           H  
ATOM    578  NE  ARG A  40      23.768 -33.439  -2.583  1.00 58.95           N  
ATOM    579  HE  ARG A  40      23.022 -34.083  -2.806  1.00 58.95           H  
ATOM    580  NH1 ARG A  40      25.728 -32.504  -3.324  1.00 58.95           N  
ATOM    581 HH11 ARG A  40      25.721 -31.899  -2.515  1.00 58.95           H  
ATOM    582 HH12 ARG A  40      26.431 -32.417  -4.044  1.00 58.95           H  
ATOM    583  NH2 ARG A  40      24.674 -34.065  -4.550  1.00 58.95           N  
ATOM    584 HH21 ARG A  40      23.908 -34.715  -4.649  1.00 58.95           H  
ATOM    585 HH22 ARG A  40      25.371 -34.002  -5.279  1.00 58.95           H  
ATOM    586  CZ  ARG A  40      24.725 -33.328  -3.479  1.00 58.95           C  
ATOM    587  N   ASP A  41      21.017 -37.068  -0.794  1.00 59.00           N  
ATOM    588  H   ASP A  41      21.825 -37.666  -0.895  1.00 59.00           H  
ATOM    589  CA  ASP A  41      19.831 -37.404  -1.594  1.00 59.00           C  
ATOM    590  HA  ASP A  41      19.395 -36.483  -1.982  1.00 59.00           H  
ATOM    591  C   ASP A  41      18.750 -38.099  -0.747  1.00 59.00           C  
ATOM    592  CB  ASP A  41      20.238 -38.272  -2.796  1.00 59.00           C  
ATOM    593  HB2 ASP A  41      19.357 -38.446  -3.414  1.00 59.00           H  
ATOM    594  HB3 ASP A  41      20.580 -39.239  -2.427  1.00 59.00           H  
ATOM    595  O   ASP A  41      17.585 -38.140  -1.127  1.00 59.00           O  
ATOM    596  CG  ASP A  41      21.338 -37.663  -3.685  1.00 59.00           C  
ATOM    597  OD1 ASP A  41      21.560 -36.424  -3.664  1.00 59.00           O  
ATOM    598  OD2 ASP A  41      22.028 -38.465  -4.352  1.00 59.00           O  
ATOM    599  N   LEU A  42      19.122 -38.594   0.439  1.00 63.80           N  
ATOM    600  H   LEU A  42      20.097 -38.517   0.692  1.00 63.80           H  
ATOM    601  CA  LEU A  42      18.194 -39.088   1.458  1.00 63.80           C  
ATOM    602  HA  LEU A  42      17.337 -39.540   0.959  1.00 63.80           H  
ATOM    603  C   LEU A  42      17.620 -37.956   2.334  1.00 63.80           C  
ATOM    604  CB  LEU A  42      18.891 -40.167   2.310  1.00 63.80           C  
ATOM    605  HB2 LEU A  42      19.715 -39.705   2.853  1.00 63.80           H  
ATOM    606  HB3 LEU A  42      18.175 -40.529   3.047  1.00 63.80           H  
ATOM    607  O   LEU A  42      16.895 -38.231   3.283  1.00 63.80           O  
ATOM    608  CG  LEU A  42      19.419 -41.388   1.538  1.00 63.80           C  
ATOM    609  HG  LEU A  42      20.072 -41.071   0.725  1.00 63.80           H  
ATOM    610  CD1 LEU A  42      20.236 -42.273   2.483  1.00 63.80           C  
ATOM    611 HD11 LEU A  42      20.621 -43.136   1.940  1.00 63.80           H  
ATOM    612 HD12 LEU A  42      19.604 -42.606   3.307  1.00 63.80           H  
ATOM    613 HD13 LEU A  42      21.077 -41.705   2.881  1.00 63.80           H  
ATOM    614  CD2 LEU A  42      18.278 -42.234   0.969  1.00 63.80           C  
ATOM    615 HD21 LEU A  42      17.596 -42.534   1.765  1.00 63.80           H  
ATOM    616 HD22 LEU A  42      18.678 -43.121   0.478  1.00 63.80           H  
ATOM    617 HD23 LEU A  42      17.727 -41.653   0.230  1.00 63.80           H  
ATOM    618  N   GLY A  43      17.956 -36.692   2.051  1.00 59.75           N  
ATOM    619  H   GLY A  43      18.521 -36.515   1.233  1.00 59.75           H  
ATOM    620  CA  GLY A  43      17.539 -35.539   2.853  1.00 59.75           C  
ATOM    621  HA2 GLY A  43      17.546 -34.654   2.217  1.00 59.75           H  
ATOM    622  HA3 GLY A  43      16.524 -35.693   3.217  1.00 59.75           H  
ATOM    623  C   GLY A  43      18.441 -35.258   4.055  1.00 59.75           C  
ATOM    624  O   GLY A  43      18.041 -34.508   4.944  1.00 59.75           O  
ATOM    625  N   VAL A  44      19.651 -35.837   4.104  1.00 66.71           N  
ATOM    626  H   VAL A  44      19.931 -36.451   3.353  1.00 66.71           H  
ATOM    627  CA  VAL A  44      20.614 -35.517   5.165  1.00 66.71           C  
ATOM    628  HA  VAL A  44      20.066 -35.556   6.107  1.00 66.71           H  
ATOM    629  C   VAL A  44      21.137 -34.095   4.973  1.00 66.71           C  
ATOM    630  CB  VAL A  44      21.771 -36.524   5.281  1.00 66.71           C  
ATOM    631  HB  VAL A  44      22.315 -36.556   4.337  1.00 66.71           H  
ATOM    632  O   VAL A  44      21.894 -33.798   4.046  1.00 66.71           O  
ATOM    633  CG1 VAL A  44      22.772 -36.146   6.376  1.00 66.71           C  
ATOM    634 HG11 VAL A  44      22.253 -36.061   7.331  1.00 66.71           H  
ATOM    635 HG12 VAL A  44      23.242 -35.193   6.135  1.00 66.71           H  
ATOM    636 HG13 VAL A  44      23.545 -36.910   6.457  1.00 66.71           H  
ATOM    637  CG2 VAL A  44      21.265 -37.929   5.633  1.00 66.71           C  
ATOM    638 HG21 VAL A  44      20.744 -37.904   6.590  1.00 66.71           H  
ATOM    639 HG22 VAL A  44      20.582 -38.278   4.858  1.00 66.71           H  
ATOM    640 HG23 VAL A  44      22.099 -38.627   5.707  1.00 66.71           H  
ATOM    641  N   ASP A  45      20.753 -33.235   5.900  1.00 53.02           N  
ATOM    642  H   ASP A  45      20.128 -33.599   6.604  1.00 53.02           H  
ATOM    643  CA  ASP A  45      21.286 -31.900   6.123  1.00 53.02           C  
ATOM    644  HA  ASP A  45      21.735 -31.543   5.196  1.00 53.02           H  
ATOM    645  C   ASP A  45      22.396 -31.909   7.197  1.00 53.02           C  
ATOM    646  CB  ASP A  45      20.112 -30.958   6.456  1.00 53.02           C  
ATOM    647  HB2 ASP A  45      19.410 -30.974   5.623  1.00 53.02           H  
ATOM    648  HB3 ASP A  45      20.492 -29.940   6.538  1.00 53.02           H  
ATOM    649  O   ASP A  45      22.810 -32.950   7.710  1.00 53.02           O  
ATOM    650  CG  ASP A  45      19.352 -31.299   7.749  1.00 53.02           C  
ATOM    651  OD1 ASP A  45      19.918 -32.017   8.612  1.00 53.02           O  
ATOM    652  OD2 ASP A  45      18.228 -30.787   7.915  1.00 53.02           O  
ATOM    653  N   SER A  46      22.921 -30.738   7.557  1.00 43.77           N  
ATOM    654  H   SER A  46      22.605 -29.899   7.093  1.00 43.77           H  
ATOM    655  CA  SER A  46      23.979 -30.632   8.572  1.00 43.77           C  
ATOM    656  HA  SER A  46      24.838 -31.218   8.245  1.00 43.77           H  
ATOM    657  C   SER A  46      23.558 -31.151   9.952  1.00 43.77           C  
ATOM    658  CB  SER A  46      24.415 -29.174   8.714  1.00 43.77           C  
ATOM    659  HB2 SER A  46      25.181 -29.097   9.486  1.00 43.77           H  
ATOM    660  HB3 SER A  46      23.557 -28.567   9.004  1.00 43.77           H  
ATOM    661  O   SER A  46      24.400 -31.699  10.668  1.00 43.77           O  
ATOM    662  OG  SER A  46      24.939 -28.701   7.489  1.00 43.77           O  
ATOM    663  HG  SER A  46      24.933 -27.741   7.498  1.00 43.77           H  
ATOM    664  N   LEU A  47      22.283 -30.984  10.334  1.00 46.60           N  
ATOM    665  H   LEU A  47      21.604 -30.701   9.642  1.00 46.60           H  
ATOM    666  CA  LEU A  47      21.772 -31.438  11.630  1.00 46.60           C  
ATOM    667  HA  LEU A  47      22.435 -31.080  12.417  1.00 46.60           H  
ATOM    668  C   LEU A  47      21.784 -32.966  11.673  1.00 46.60           C  
ATOM    669  CB  LEU A  47      20.359 -30.858  11.862  1.00 46.60           C  
ATOM    670  HB2 LEU A  47      20.422 -29.770  11.883  1.00 46.60           H  
ATOM    671  HB3 LEU A  47      19.721 -31.135  11.023  1.00 46.60           H  
ATOM    672  O   LEU A  47      22.458 -33.575  12.505  1.00 46.60           O  
ATOM    673  CG  LEU A  47      19.681 -31.347  13.158  1.00 46.60           C  
ATOM    674  HG  LEU A  47      19.638 -32.437  13.159  1.00 46.60           H  
ATOM    675  CD1 LEU A  47      20.434 -30.876  14.404  1.00 46.60           C  
ATOM    676 HD11 LEU A  47      20.500 -29.789  14.429  1.00 46.60           H  
ATOM    677 HD12 LEU A  47      19.910 -31.230  15.292  1.00 46.60           H  
ATOM    678 HD13 LEU A  47      21.433 -31.311  14.425  1.00 46.60           H  
ATOM    679  CD2 LEU A  47      18.248 -30.818  13.231  1.00 46.60           C  
ATOM    680 HD21 LEU A  47      17.698 -31.144  12.349  1.00 46.60           H  
ATOM    681 HD22 LEU A  47      17.762 -31.228  14.117  1.00 46.60           H  
ATOM    682 HD23 LEU A  47      18.250 -29.729  13.276  1.00 46.60           H  
ATOM    683  N   THR A  48      21.124 -33.578  10.699  1.00 64.28           N  
ATOM    684  H   THR A  48      20.642 -33.003  10.022  1.00 64.28           H  
ATOM    685  CA  THR A  48      21.049 -35.032  10.559  1.00 64.28           C  
ATOM    686  HA  THR A  48      20.674 -35.443  11.497  1.00 64.28           H  
ATOM    687  C   THR A  48      22.431 -35.661  10.309  1.00 64.28           C  
ATOM    688  CB  THR A  48      20.043 -35.401   9.461  1.00 64.28           C  
ATOM    689  HB  THR A  48      20.133 -36.460   9.220  1.00 64.28           H  
ATOM    690  O   THR A  48      22.740 -36.726  10.844  1.00 64.28           O  
ATOM    691  CG2 THR A  48      18.601 -35.083   9.852  1.00 64.28           C  
ATOM    692 HG21 THR A  48      18.475 -34.013  10.015  1.00 64.28           H  
ATOM    693 HG22 THR A  48      18.337 -35.614  10.767  1.00 64.28           H  
ATOM    694 HG23 THR A  48      17.929 -35.402   9.055  1.00 64.28           H  
ATOM    695  OG1 THR A  48      20.306 -34.664   8.307  1.00 64.28           O  
ATOM    696  HG1 THR A  48      20.089 -33.746   8.483  1.00 64.28           H  
ATOM    697  N   ALA A  49      23.356 -34.992   9.612  1.00 62.68           N  
ATOM    698  H   ALA A  49      23.066 -34.170   9.102  1.00 62.68           H  
ATOM    699  CA  ALA A  49      24.731 -35.480   9.458  1.00 62.68           C  
ATOM    700  HA  ALA A  49      24.684 -36.483   9.033  1.00 62.68           H  
ATOM    701  C   ALA A  49      25.487 -35.573  10.800  1.00 62.68           C  
ATOM    702  CB  ALA A  49      25.483 -34.570   8.479  1.00 62.68           C  
ATOM    703  HB1 ALA A  49      25.507 -33.550   8.862  1.00 62.68           H  
ATOM    704  HB2 ALA A  49      24.982 -34.569   7.511  1.00 62.68           H  
ATOM    705  HB3 ALA A  49      26.503 -34.929   8.345  1.00 62.68           H  
ATOM    706  O   ALA A  49      26.226 -36.535  11.051  1.00 62.68           O  
ATOM    707  N   VAL A  50      25.310 -34.582  11.681  1.00 56.96           N  
ATOM    708  H   VAL A  50      24.675 -33.837  11.433  1.00 56.96           H  
ATOM    709  CA  VAL A  50      25.912 -34.569  13.024  1.00 56.96           C  
ATOM    710  HA  VAL A  50      26.969 -34.821  12.937  1.00 56.96           H  
ATOM    711  C   VAL A  50      25.278 -35.634  13.916  1.00 56.96           C  
ATOM    712  CB  VAL A  50      25.797 -33.165  13.652  1.00 56.96           C  
ATOM    713  HB  VAL A  50      24.786 -32.781  13.520  1.00 56.96           H  
ATOM    714  O   VAL A  50      26.001 -36.368  14.600  1.00 56.96           O  
ATOM    715  CG1 VAL A  50      26.121 -33.161  15.153  1.00 56.96           C  
ATOM    716 HG11 VAL A  50      26.177 -32.135  15.515  1.00 56.96           H  
ATOM    717 HG12 VAL A  50      25.318 -33.656  15.699  1.00 56.96           H  
ATOM    718 HG13 VAL A  50      27.063 -33.680  15.330  1.00 56.96           H  
ATOM    719  CG2 VAL A  50      26.786 -32.210  12.970  1.00 56.96           C  
ATOM    720 HG21 VAL A  50      26.633 -31.199  13.348  1.00 56.96           H  
ATOM    721 HG22 VAL A  50      26.606 -32.195  11.895  1.00 56.96           H  
ATOM    722 HG23 VAL A  50      27.813 -32.524  13.155  1.00 56.96           H  
ATOM    723  N   GLU A  51      23.953 -35.756  13.883  1.00 66.46           N  
ATOM    724  H   GLU A  51      23.415 -35.105  13.329  1.00 66.46           H  
ATOM    725  CA  GLU A  51      23.219 -36.778  14.630  1.00 66.46           C  
ATOM    726  HA  GLU A  51      23.439 -36.674  15.693  1.00 66.46           H  
ATOM    727  C   GLU A  51      23.651 -38.194  14.215  1.00 66.46           C  
ATOM    728  CB  GLU A  51      21.712 -36.570  14.441  1.00 66.46           C  
ATOM    729  HB2 GLU A  51      21.193 -37.444  14.836  1.00 66.46           H  
ATOM    730  HB3 GLU A  51      21.502 -36.478  13.375  1.00 66.46           H  
ATOM    731  O   GLU A  51      23.949 -39.028  15.079  1.00 66.46           O  
ATOM    732  CG  GLU A  51      21.199 -35.327  15.187  1.00 66.46           C  
ATOM    733  HG2 GLU A  51      21.747 -34.446  14.851  1.00 66.46           H  
ATOM    734  HG3 GLU A  51      21.413 -35.459  16.248  1.00 66.46           H  
ATOM    735  CD  GLU A  51      19.692 -35.088  15.001  1.00 66.46           C  
ATOM    736  OE1 GLU A  51      19.152 -34.249  15.754  1.00 66.46           O  
ATOM    737  OE2 GLU A  51      19.093 -35.755  14.132  1.00 66.46           O  
ATOM    738  N   LEU A  52      23.823 -38.442  12.911  1.00 73.19           N  
ATOM    739  H   LEU A  52      23.523 -37.737  12.254  1.00 73.19           H  
ATOM    740  CA  LEU A  52      24.329 -39.711  12.383  1.00 73.19           C  
ATOM    741  HA  LEU A  52      23.667 -40.503  12.732  1.00 73.19           H  
ATOM    742  C   LEU A  52      25.741 -40.033  12.900  1.00 73.19           C  
ATOM    743  CB  LEU A  52      24.269 -39.670  10.844  1.00 73.19           C  
ATOM    744  HB2 LEU A  52      23.230 -39.533  10.544  1.00 73.19           H  
ATOM    745  HB3 LEU A  52      24.831 -38.806  10.488  1.00 73.19           H  
ATOM    746  O   LEU A  52      25.979 -41.124  13.427  1.00 73.19           O  
ATOM    747  CG  LEU A  52      24.824 -40.929  10.153  1.00 73.19           C  
ATOM    748  HG  LEU A  52      25.888 -41.024  10.371  1.00 73.19           H  
ATOM    749  CD1 LEU A  52      24.117 -42.201  10.621  1.00 73.19           C  
ATOM    750 HD11 LEU A  52      24.419 -42.434  11.641  1.00 73.19           H  
ATOM    751 HD12 LEU A  52      24.384 -43.040   9.979  1.00 73.19           H  
ATOM    752 HD13 LEU A  52      23.038 -42.046  10.585  1.00 73.19           H  
ATOM    753  CD2 LEU A  52      24.669 -40.809   8.641  1.00 73.19           C  
ATOM    754 HD21 LEU A  52      25.129 -41.667   8.151  1.00 73.19           H  
ATOM    755 HD22 LEU A  52      25.155 -39.901   8.285  1.00 73.19           H  
ATOM    756 HD23 LEU A  52      23.613 -40.766   8.374  1.00 73.19           H  
ATOM    757  N   ARG A  53      26.684 -39.082  12.815  1.00 66.76           N  
ATOM    758  H   ARG A  53      26.421 -38.211  12.378  1.00 66.76           H  
ATOM    759  CA  ARG A  53      28.051 -39.245  13.349  1.00 66.76           C  
ATOM    760  HA  ARG A  53      28.543 -40.066  12.826  1.00 66.76           H  
ATOM    761  C   ARG A  53      28.035 -39.603  14.838  1.00 66.76           C  
ATOM    762  CB  ARG A  53      28.831 -37.941  13.115  1.00 66.76           C  
ATOM    763  HB2 ARG A  53      28.281 -37.131  13.594  1.00 66.76           H  
ATOM    764  HB3 ARG A  53      28.859 -37.724  12.047  1.00 66.76           H  
ATOM    765  O   ARG A  53      28.768 -40.496  15.267  1.00 66.76           O  
ATOM    766  CG  ARG A  53      30.278 -37.974  13.651  1.00 66.76           C  
ATOM    767  HG2 ARG A  53      30.916 -38.456  12.909  1.00 66.76           H  
ATOM    768  HG3 ARG A  53      30.353 -38.539  14.580  1.00 66.76           H  
ATOM    769  CD  ARG A  53      30.812 -36.567  13.922  1.00 66.76           C  
ATOM    770  HD2 ARG A  53      30.717 -35.980  13.009  1.00 66.76           H  
ATOM    771  HD3 ARG A  53      31.870 -36.642  14.175  1.00 66.76           H  
ATOM    772  NE  ARG A  53      30.092 -35.912  15.034  1.00 66.76           N  
ATOM    773  HE  ARG A  53      29.505 -36.486  15.623  1.00 66.76           H  
ATOM    774  NH1 ARG A  53      30.750 -33.753  14.608  1.00 66.76           N  
ATOM    775 HH11 ARG A  53      31.273 -34.074  13.807  1.00 66.76           H  
ATOM    776 HH12 ARG A  53      30.677 -32.766  14.812  1.00 66.76           H  
ATOM    777  NH2 ARG A  53      29.395 -34.200  16.328  1.00 66.76           N  
ATOM    778 HH21 ARG A  53      28.862 -34.883  16.847  1.00 66.76           H  
ATOM    779 HH22 ARG A  53      29.307 -33.214  16.532  1.00 66.76           H  
ATOM    780  CZ  ARG A  53      30.084 -34.625  15.313  1.00 66.76           C  
ATOM    781  N   ASN A  54      27.219 -38.907  15.630  1.00 65.33           N  
ATOM    782  H   ASN A  54      26.636 -38.200  15.204  1.00 65.33           H  
ATOM    783  CA  ASN A  54      27.139 -39.113  17.077  1.00 65.33           C  
ATOM    784  HA  ASN A  54      28.141 -39.058  17.503  1.00 65.33           H  
ATOM    785  C   ASN A  54      26.581 -40.501  17.420  1.00 65.33           C  
ATOM    786  CB  ASN A  54      26.277 -37.998  17.692  1.00 65.33           C  
ATOM    787  HB2 ASN A  54      25.317 -37.957  17.178  1.00 65.33           H  
ATOM    788  HB3 ASN A  54      26.086 -38.227  18.740  1.00 65.33           H  
ATOM    789  O   ASN A  54      27.117 -41.184  18.298  1.00 65.33           O  
ATOM    790  CG  ASN A  54      26.916 -36.620  17.637  1.00 65.33           C  
ATOM    791  ND2 ASN A  54      26.142 -35.597  17.914  1.00 65.33           N  
ATOM    792 HD21 ASN A  54      26.507 -34.656  17.862  1.00 65.33           H  
ATOM    793 HD22 ASN A  54      25.152 -35.733  18.058  1.00 65.33           H  
ATOM    794  OD1 ASN A  54      28.105 -36.446  17.382  1.00 65.33           O  
ATOM    795  N   SER A  55      25.550 -40.937  16.691  1.00 78.66           N  
ATOM    796  H   SER A  55      25.146 -40.310  16.011  1.00 78.66           H  
ATOM    797  CA  SER A  55      24.966 -42.275  16.821  1.00 78.66           C  
ATOM    798  HA  SER A  55      24.589 -42.396  17.837  1.00 78.66           H  
ATOM    799  C   SER A  55      26.017 -43.370  16.575  1.00 78.66           C  
ATOM    800  CB  SER A  55      23.778 -42.380  15.856  1.00 78.66           C  
ATOM    801  HB2 SER A  55      24.133 -42.411  14.826  1.00 78.66           H  
ATOM    802  HB3 SER A  55      23.148 -41.499  15.976  1.00 78.66           H  
ATOM    803  O   SER A  55      26.190 -44.277  17.395  1.00 78.66           O  
ATOM    804  OG  SER A  55      22.997 -43.528  16.130  1.00 78.66           O  
ATOM    805  HG  SER A  55      22.086 -43.307  15.924  1.00 78.66           H  
ATOM    806  N   LEU A  56      26.824 -43.225  15.518  1.00 78.67           N  
ATOM    807  H   LEU A  56      26.632 -42.466  14.881  1.00 78.67           H  
ATOM    808  CA  LEU A  56      27.892 -44.170  15.171  1.00 78.67           C  
ATOM    809  HA  LEU A  56      27.483 -45.180  15.193  1.00 78.67           H  
ATOM    810  C   LEU A  56      29.063 -44.176  16.154  1.00 78.67           C  
ATOM    811  CB  LEU A  56      28.396 -43.842  13.759  1.00 78.67           C  
ATOM    812  HB2 LEU A  56      28.624 -42.778  13.700  1.00 78.67           H  
ATOM    813  HB3 LEU A  56      29.319 -44.391  13.572  1.00 78.67           H  
ATOM    814  O   LEU A  56      29.569 -45.247  16.503  1.00 78.67           O  
ATOM    815  CG  LEU A  56      27.382 -44.205  12.667  1.00 78.67           C  
ATOM    816  HG  LEU A  56      26.425 -43.718  12.856  1.00 78.67           H  
ATOM    817  CD1 LEU A  56      27.909 -43.728  11.320  1.00 78.67           C  
ATOM    818 HD11 LEU A  56      28.856 -44.212  11.084  1.00 78.67           H  
ATOM    819 HD12 LEU A  56      27.177 -43.960  10.546  1.00 78.67           H  
ATOM    820 HD13 LEU A  56      28.042 -42.647  11.349  1.00 78.67           H  
ATOM    821  CD2 LEU A  56      27.171 -45.716  12.628  1.00 78.67           C  
ATOM    822 HD21 LEU A  56      26.614 -45.976  11.728  1.00 78.67           H  
ATOM    823 HD22 LEU A  56      28.124 -46.245  12.618  1.00 78.67           H  
ATOM    824 HD23 LEU A  56      26.565 -46.027  13.479  1.00 78.67           H  
ATOM    825  N   ALA A  57      29.489 -43.007  16.634  1.00 71.49           N  
ATOM    826  H   ALA A  57      29.069 -42.160  16.279  1.00 71.49           H  
ATOM    827  CA  ALA A  57      30.555 -42.903  17.628  1.00 71.49           C  
ATOM    828  HA  ALA A  57      31.459 -43.375  17.242  1.00 71.49           H  
ATOM    829  C   ALA A  57      30.163 -43.629  18.922  1.00 71.49           C  
ATOM    830  CB  ALA A  57      30.846 -41.419  17.875  1.00 71.49           C  
ATOM    831  HB1 ALA A  57      31.156 -40.943  16.945  1.00 71.49           H  
ATOM    832  HB2 ALA A  57      29.955 -40.916  18.253  1.00 71.49           H  
ATOM    833  HB3 ALA A  57      31.650 -41.323  18.605  1.00 71.49           H  
ATOM    834  O   ALA A  57      30.942 -44.407  19.473  1.00 71.49           O  
ATOM    835  N   LYS A  58      28.911 -43.450  19.363  1.00 79.41           N  
ATOM    836  H   LYS A  58      28.317 -42.808  18.857  1.00 79.41           H  
ATOM    837  CA  LYS A  58      28.372 -44.128  20.546  1.00 79.41           C  
ATOM    838  HA  LYS A  58      29.037 -43.934  21.387  1.00 79.41           H  
ATOM    839  C   LYS A  58      28.320 -45.645  20.370  1.00 79.41           C  
ATOM    840  CB  LYS A  58      26.989 -43.540  20.851  1.00 79.41           C  
ATOM    841  HB2 LYS A  58      27.076 -42.454  20.900  1.00 79.41           H  
ATOM    842  HB3 LYS A  58      26.300 -43.789  20.044  1.00 79.41           H  
ATOM    843  O   LYS A  58      28.653 -46.375  21.299  1.00 79.41           O  
ATOM    844  CG  LYS A  58      26.426 -44.050  22.184  1.00 79.41           C  
ATOM    845  HG2 LYS A  58      27.125 -43.815  22.986  1.00 79.41           H  
ATOM    846  HG3 LYS A  58      26.282 -45.130  22.138  1.00 79.41           H  
ATOM    847  CD  LYS A  58      25.079 -43.379  22.469  1.00 79.41           C  
ATOM    848  HD2 LYS A  58      24.386 -43.621  21.663  1.00 79.41           H  
ATOM    849  HD3 LYS A  58      25.220 -42.298  22.497  1.00 79.41           H  
ATOM    850  CE  LYS A  58      24.506 -43.858  23.805  1.00 79.41           C  
ATOM    851  HE2 LYS A  58      24.387 -44.941  23.763  1.00 79.41           H  
ATOM    852  HE3 LYS A  58      25.222 -43.626  24.594  1.00 79.41           H  
ATOM    853  NZ  LYS A  58      23.202 -43.205  24.083  1.00 79.41           N  
ATOM    854  HZ1 LYS A  58      22.815 -43.516  24.963  1.00 79.41           H  
ATOM    855  HZ2 LYS A  58      23.306 -42.201  24.116  1.00 79.41           H  
ATOM    856  HZ3 LYS A  58      22.538 -43.415  23.351  1.00 79.41           H  
ATOM    857  N   ALA A  59      27.921 -46.122  19.195  1.00 82.32           N  
ATOM    858  H   ALA A  59      27.599 -45.470  18.494  1.00 82.32           H  
ATOM    859  CA  ALA A  59      27.785 -47.551  18.934  1.00 82.32           C  
ATOM    860  HA  ALA A  59      27.313 -48.024  19.795  1.00 82.32           H  
ATOM    861  C   ALA A  59      29.126 -48.278  18.711  1.00 82.32           C  
ATOM    862  CB  ALA A  59      26.842 -47.699  17.745  1.00 82.32           C  
ATOM    863  HB1 ALA A  59      25.857 -47.313  18.006  1.00 82.32           H  
ATOM    864  HB2 ALA A  59      26.754 -48.753  17.484  1.00 82.32           H  
ATOM    865  HB3 ALA A  59      27.222 -47.131  16.896  1.00 82.32           H  
ATOM    866  O   ALA A  59      29.238 -49.468  19.008  1.00 82.32           O  
ATOM    867  N   THR A  60      30.151 -47.585  18.210  1.00 76.08           N  
ATOM    868  H   THR A  60      29.984 -46.627  17.937  1.00 76.08           H  
ATOM    869  CA  THR A  60      31.472 -48.178  17.923  1.00 76.08           C  
ATOM    870  HA  THR A  60      31.371 -49.262  17.864  1.00 76.08           H  
ATOM    871  C   THR A  60      32.517 -47.919  19.008  1.00 76.08           C  
ATOM    872  CB  THR A  60      32.006 -47.708  16.565  1.00 76.08           C  
ATOM    873  HB  THR A  60      32.998 -48.134  16.414  1.00 76.08           H  
ATOM    874  O   THR A  60      33.503 -48.649  19.073  1.00 76.08           O  
ATOM    875  CG2 THR A  60      31.114 -48.158  15.408  1.00 76.08           C  
ATOM    876 HG21 THR A  60      30.987 -49.240  15.437  1.00 76.08           H  
ATOM    877 HG22 THR A  60      31.588 -47.888  14.464  1.00 76.08           H  
ATOM    878 HG23 THR A  60      30.137 -47.679  15.464  1.00 76.08           H  
ATOM    879  OG1 THR A  60      32.099 -46.304  16.536  1.00 76.08           O  
ATOM    880  HG1 THR A  60      31.213 -45.953  16.418  1.00 76.08           H  
ATOM    881  N   GLY A  61      32.317 -46.908  19.860  1.00 69.30           N  
ATOM    882  H   GLY A  61      31.500 -46.328  19.731  1.00 69.30           H  
ATOM    883  CA  GLY A  61      33.323 -46.420  20.811  1.00 69.30           C  
ATOM    884  HA2 GLY A  61      32.830 -45.777  21.541  1.00 69.30           H  
ATOM    885  HA3 GLY A  61      33.770 -47.266  21.333  1.00 69.30           H  
ATOM    886  C   GLY A  61      34.451 -45.613  20.156  1.00 69.30           C  
ATOM    887  O   GLY A  61      35.383 -45.194  20.839  1.00 69.30           O  
ATOM    888  N   LEU A  62      34.376 -45.386  18.842  1.00 67.92           N  
ATOM    889  H   LEU A  62      33.552 -45.701  18.348  1.00 67.92           H  
ATOM    890  CA  LEU A  62      35.376 -44.651  18.079  1.00 67.92           C  
ATOM    891  HA  LEU A  62      36.361 -44.859  18.499  1.00 67.92           H  
ATOM    892  C   LEU A  62      35.129 -43.141  18.185  1.00 67.92           C  
ATOM    893  CB  LEU A  62      35.354 -45.127  16.613  1.00 67.92           C  
ATOM    894  HB2 LEU A  62      36.057 -44.527  16.036  1.00 67.92           H  
ATOM    895  HB3 LEU A  62      34.358 -44.937  16.213  1.00 67.92           H  
ATOM    896  O   LEU A  62      33.989 -42.674  18.166  1.00 67.92           O  
ATOM    897  CG  LEU A  62      35.697 -46.618  16.413  1.00 67.92           C  
ATOM    898  HG  LEU A  62      35.076 -47.234  17.063  1.00 67.92           H  
ATOM    899  CD1 LEU A  62      35.410 -47.028  14.968  1.00 67.92           C  
ATOM    900 HD11 LEU A  62      35.653 -48.081  14.826  1.00 67.92           H  
ATOM    901 HD12 LEU A  62      36.005 -46.425  14.282  1.00 67.92           H  
ATOM    902 HD13 LEU A  62      34.352 -46.878  14.754  1.00 67.92           H  
ATOM    903  CD2 LEU A  62      37.166 -46.911  16.717  1.00 67.92           C  
ATOM    904 HD21 LEU A  62      37.372 -46.741  17.774  1.00 67.92           H  
ATOM    905 HD22 LEU A  62      37.388 -47.956  16.501  1.00 67.92           H  
ATOM    906 HD23 LEU A  62      37.816 -46.278  16.113  1.00 67.92           H  
ATOM    907  N   ARG A  63      36.205 -42.350  18.225  1.00 62.33           N  
ATOM    908  H   ARG A  63      37.111 -42.796  18.207  1.00 62.33           H  
ATOM    909  CA  ARG A  63      36.127 -40.909  17.939  1.00 62.33           C  
ATOM    910  HA  ARG A  63      35.183 -40.517  18.317  1.00 62.33           H  
ATOM    911  C   ARG A  63      36.129 -40.709  16.428  1.00 62.33           C  
ATOM    912  CB  ARG A  63      37.286 -40.149  18.594  1.00 62.33           C  
ATOM    913  HB2 ARG A  63      38.204 -40.732  18.518  1.00 62.33           H  
ATOM    914  HB3 ARG A  63      37.433 -39.214  18.054  1.00 62.33           H  
ATOM    915  O   ARG A  63      37.088 -41.094  15.766  1.00 62.33           O  
ATOM    916  CG  ARG A  63      36.989 -39.809  20.058  1.00 62.33           C  
ATOM    917  HG2 ARG A  63      36.065 -39.233  20.111  1.00 62.33           H  
ATOM    918  HG3 ARG A  63      36.875 -40.726  20.637  1.00 62.33           H  
ATOM    919  CD  ARG A  63      38.142 -38.977  20.625  1.00 62.33           C  
ATOM    920  HD2 ARG A  63      38.330 -38.137  19.957  1.00 62.33           H  
ATOM    921  HD3 ARG A  63      39.033 -39.604  20.664  1.00 62.33           H  
ATOM    922  NE  ARG A  63      37.831 -38.459  21.968  1.00 62.33           N  
ATOM    923  HE  ARG A  63      36.905 -38.650  22.326  1.00 62.33           H  
ATOM    924  NH1 ARG A  63      39.862 -37.468  22.362  1.00 62.33           N  
ATOM    925 HH11 ARG A  63      40.467 -36.910  22.948  1.00 62.33           H  
ATOM    926 HH12 ARG A  63      40.189 -37.817  21.473  1.00 62.33           H  
ATOM    927  NH2 ARG A  63      38.237 -37.296  23.884  1.00 62.33           N  
ATOM    928 HH21 ARG A  63      38.854 -36.738  24.456  1.00 62.33           H  
ATOM    929 HH22 ARG A  63      37.295 -37.483  24.198  1.00 62.33           H  
ATOM    930  CZ  ARG A  63      38.641 -37.747  22.730  1.00 62.33           C  
ATOM    931  N   LEU A  64      35.070 -40.104  15.898  1.00 60.78           N  
ATOM    932  H   LEU A  64      34.332 -39.788  16.510  1.00 60.78           H  
ATOM    933  CA  LEU A  64      34.845 -39.977  14.459  1.00 60.78           C  
ATOM    934  HA  LEU A  64      35.662 -40.471  13.934  1.00 60.78           H  
ATOM    935  C   LEU A  64      34.820 -38.491  14.043  1.00 60.78           C  
ATOM    936  CB  LEU A  64      33.545 -40.714  14.083  1.00 60.78           C  
ATOM    937  HB2 LEU A  64      33.412 -40.614  13.006  1.00 60.78           H  
ATOM    938  HB3 LEU A  64      32.712 -40.215  14.578  1.00 60.78           H  
ATOM    939  O   LEU A  64      34.211 -37.688  14.755  1.00 60.78           O  
ATOM    940  CG  LEU A  64      33.520 -42.216  14.450  1.00 60.78           C  
ATOM    941  HG  LEU A  64      33.821 -42.331  15.492  1.00 60.78           H  
ATOM    942  CD1 LEU A  64      32.119 -42.818  14.337  1.00 60.78           C  
ATOM    943 HD11 LEU A  64      32.101 -43.775  14.858  1.00 60.78           H  
ATOM    944 HD12 LEU A  64      31.387 -42.152  14.794  1.00 60.78           H  
ATOM    945 HD13 LEU A  64      31.844 -42.994  13.297  1.00 60.78           H  
ATOM    946  CD2 LEU A  64      34.477 -43.037  13.584  1.00 60.78           C  
ATOM    947 HD21 LEU A  64      34.195 -42.963  12.534  1.00 60.78           H  
ATOM    948 HD22 LEU A  64      35.502 -42.690  13.717  1.00 60.78           H  
ATOM    949 HD23 LEU A  64      34.430 -44.083  13.888  1.00 60.78           H  
ATOM    950  N   PRO A  65      35.476 -38.105  12.930  1.00 51.32           N  
ATOM    951  CA  PRO A  65      35.412 -36.748  12.378  1.00 51.32           C  
ATOM    952  HA  PRO A  65      35.534 -36.006  13.168  1.00 51.32           H  
ATOM    953  C   PRO A  65      34.060 -36.495  11.684  1.00 51.32           C  
ATOM    954  CB  PRO A  65      36.617 -36.673  11.429  1.00 51.32           C  
ATOM    955  HB2 PRO A  65      36.491 -35.953  10.621  1.00 51.32           H  
ATOM    956  HB3 PRO A  65      37.512 -36.432  12.002  1.00 51.32           H  
ATOM    957  O   PRO A  65      33.108 -37.253  11.862  1.00 51.32           O  
ATOM    958  CG  PRO A  65      36.730 -38.099  10.897  1.00 51.32           C  
ATOM    959  HG2 PRO A  65      36.014 -38.244  10.088  1.00 51.32           H  
ATOM    960  HG3 PRO A  65      37.741 -38.327  10.560  1.00 51.32           H  
ATOM    961  CD  PRO A  65      36.326 -38.949  12.099  1.00 51.32           C  
ATOM    962  HD2 PRO A  65      37.215 -39.233  12.663  1.00 51.32           H  
ATOM    963  HD3 PRO A  65      35.793 -39.838  11.761  1.00 51.32           H  
ATOM    964  N   THR A  66      33.933 -35.427  10.896  1.00 49.05           N  
ATOM    965  H   THR A  66      34.711 -34.795  10.769  1.00 49.05           H  
ATOM    966  CA  THR A  66      32.778 -35.248  10.004  1.00 49.05           C  
ATOM    967  HA  THR A  66      31.862 -35.320  10.591  1.00 49.05           H  
ATOM    968  C   THR A  66      32.784 -36.362   8.956  1.00 49.05           C  
ATOM    969  CB  THR A  66      32.801 -33.868   9.329  1.00 49.05           C  
ATOM    970  HB  THR A  66      33.568 -33.837   8.555  1.00 49.05           H  
ATOM    971  O   THR A  66      33.551 -36.328   8.012  1.00 49.05           O  
ATOM    972  CG2 THR A  66      31.438 -33.519   8.731  1.00 49.05           C  
ATOM    973 HG21 THR A  66      31.483 -32.534   8.268  1.00 49.05           H  
ATOM    974 HG22 THR A  66      31.176 -34.245   7.962  1.00 49.05           H  
ATOM    975 HG23 THR A  66      30.671 -33.517   9.506  1.00 49.05           H  
ATOM    976  OG1 THR A  66      33.088 -32.877  10.292  1.00 49.05           O  
ATOM    977  HG1 THR A  66      33.175 -32.049   9.813  1.00 49.05           H  
ATOM    978  N   LEU A  67      31.975 -37.400   9.164  1.00 56.12           N  
ATOM    979  H   LEU A  67      31.464 -37.422  10.035  1.00 56.12           H  
ATOM    980  CA  LEU A  67      32.043 -38.635   8.376  1.00 56.12           C  
ATOM    981  HA  LEU A  67      33.080 -38.870   8.139  1.00 56.12           H  
ATOM    982  C   LEU A  67      31.286 -38.555   7.049  1.00 56.12           C  
ATOM    983  CB  LEU A  67      31.420 -39.756   9.215  1.00 56.12           C  
ATOM    984  HB2 LEU A  67      31.214 -40.600   8.558  1.00 56.12           H  
ATOM    985  HB3 LEU A  67      30.458 -39.398   9.582  1.00 56.12           H  
ATOM    986  O   LEU A  67      31.697 -39.150   6.066  1.00 56.12           O  
ATOM    987  CG  LEU A  67      32.257 -40.255  10.400  1.00 56.12           C  
ATOM    988  HG  LEU A  67      32.621 -39.403  10.974  1.00 56.12           H  
ATOM    989  CD1 LEU A  67      31.358 -41.083  11.323  1.00 56.12           C  
ATOM    990 HD11 LEU A  67      30.351 -41.181  10.918  1.00 56.12           H  
ATOM    991 HD12 LEU A  67      31.763 -42.091  11.411  1.00 56.12           H  
ATOM    992 HD13 LEU A  67      31.283 -40.618  12.306  1.00 56.12           H  
ATOM    993  CD2 LEU A  67      33.474 -41.078   9.962  1.00 56.12           C  
ATOM    994 HD21 LEU A  67      34.123 -40.465   9.336  1.00 56.12           H  
ATOM    995 HD22 LEU A  67      33.162 -41.951   9.388  1.00 56.12           H  
ATOM    996 HD23 LEU A  67      34.042 -41.400  10.835  1.00 56.12           H  
ATOM    997  N   VAL A  68      30.140 -37.879   7.042  1.00 60.69           N  
ATOM    998  H   VAL A  68      29.877 -37.392   7.887  1.00 60.69           H  
ATOM    999  CA  VAL A  68      29.088 -38.114   6.042  1.00 60.69           C  
ATOM   1000  HA  VAL A  68      28.968 -39.190   5.911  1.00 60.69           H  
ATOM   1001  C   VAL A  68      29.451 -37.544   4.671  1.00 60.69           C  
ATOM   1002  CB  VAL A  68      27.749 -37.542   6.544  1.00 60.69           C  
ATOM   1003  HB  VAL A  68      27.759 -36.457   6.438  1.00 60.69           H  
ATOM   1004  O   VAL A  68      29.120 -38.140   3.658  1.00 60.69           O  
ATOM   1005  CG1 VAL A  68      26.569 -38.107   5.768  1.00 60.69           C  
ATOM   1006 HG11 VAL A  68      25.660 -37.574   6.045  1.00 60.69           H  
ATOM   1007 HG12 VAL A  68      26.725 -37.977   4.697  1.00 60.69           H  
ATOM   1008 HG13 VAL A  68      26.449 -39.161   6.017  1.00 60.69           H  
ATOM   1009  CG2 VAL A  68      27.491 -37.883   8.022  1.00 60.69           C  
ATOM   1010 HG21 VAL A  68      28.152 -37.313   8.675  1.00 60.69           H  
ATOM   1011 HG22 VAL A  68      26.467 -37.622   8.287  1.00 60.69           H  
ATOM   1012 HG23 VAL A  68      27.629 -38.951   8.190  1.00 60.69           H  
ATOM   1013  N   PHE A  69      30.169 -36.422   4.623  1.00 50.28           N  
ATOM   1014  H   PHE A  69      30.420 -35.961   5.486  1.00 50.28           H  
ATOM   1015  CA  PHE A  69      30.619 -35.832   3.358  1.00 50.28           C  
ATOM   1016  HA  PHE A  69      29.859 -36.013   2.597  1.00 50.28           H  
ATOM   1017  C   PHE A  69      31.906 -36.485   2.827  1.00 50.28           C  
ATOM   1018  CB  PHE A  69      30.749 -34.313   3.530  1.00 50.28           C  
ATOM   1019  HB2 PHE A  69      31.536 -34.105   4.255  1.00 50.28           H  
ATOM   1020  HB3 PHE A  69      31.060 -33.882   2.578  1.00 50.28           H  
ATOM   1021  O   PHE A  69      32.079 -36.571   1.615  1.00 50.28           O  
ATOM   1022  CG  PHE A  69      29.460 -33.629   3.963  1.00 50.28           C  
ATOM   1023  CD1 PHE A  69      28.321 -33.683   3.134  1.00 50.28           C  
ATOM   1024  HD1 PHE A  69      28.365 -34.198   2.186  1.00 50.28           H  
ATOM   1025  CD2 PHE A  69      29.387 -32.954   5.197  1.00 50.28           C  
ATOM   1026  HD2 PHE A  69      30.259 -32.895   5.832  1.00 50.28           H  
ATOM   1027  CE1 PHE A  69      27.119 -33.074   3.540  1.00 50.28           C  
ATOM   1028  HE1 PHE A  69      26.243 -33.126   2.910  1.00 50.28           H  
ATOM   1029  CE2 PHE A  69      28.185 -32.343   5.601  1.00 50.28           C  
ATOM   1030  HE2 PHE A  69      28.128 -31.820   6.544  1.00 50.28           H  
ATOM   1031  CZ  PHE A  69      27.051 -32.405   4.773  1.00 50.28           C  
ATOM   1032  HZ  PHE A  69      26.126 -31.942   5.084  1.00 50.28           H  
ATOM   1033  N   ASP A  70      32.760 -37.003   3.718  1.00 57.40           N  
ATOM   1034  H   ASP A  70      32.580 -36.859   4.702  1.00 57.40           H  
ATOM   1035  CA  ASP A  70      33.976 -37.751   3.361  1.00 57.40           C  
ATOM   1036  HA  ASP A  70      34.498 -37.236   2.554  1.00 57.40           H  
ATOM   1037  C   ASP A  70      33.649 -39.180   2.883  1.00 57.40           C  
ATOM   1038  CB  ASP A  70      34.910 -37.831   4.586  1.00 57.40           C  
ATOM   1039  HB2 ASP A  70      35.729 -38.509   4.346  1.00 57.40           H  
ATOM   1040  HB3 ASP A  70      34.358 -38.267   5.419  1.00 57.40           H  
ATOM   1041  O   ASP A  70      34.312 -39.724   2.000  1.00 57.40           O  
ATOM   1042  CG  ASP A  70      35.528 -36.504   5.046  1.00 57.40           C  
ATOM   1043  OD1 ASP A  70      35.502 -35.520   4.276  1.00 57.40           O  
ATOM   1044  OD2 ASP A  70      36.071 -36.508   6.176  1.00 57.40           O  
ATOM   1045  N   TYR A  71      32.605 -39.783   3.463  1.00 70.62           N  
ATOM   1046  H   TYR A  71      32.142 -39.280   4.206  1.00 70.62           H  
ATOM   1047  CA  TYR A  71      32.107 -41.129   3.173  1.00 70.62           C  
ATOM   1048  HA  TYR A  71      32.658 -41.537   2.325  1.00 70.62           H  
ATOM   1049  C   TYR A  71      30.613 -41.046   2.799  1.00 70.62           C  
ATOM   1050  CB  TYR A  71      32.382 -42.064   4.361  1.00 70.62           C  
ATOM   1051  HB2 TYR A  71      31.760 -41.767   5.206  1.00 70.62           H  
ATOM   1052  HB3 TYR A  71      32.089 -43.074   4.073  1.00 70.62           H  
ATOM   1053  O   TYR A  71      29.753 -41.372   3.620  1.00 70.62           O  
ATOM   1054  CG  TYR A  71      33.832 -42.086   4.806  1.00 70.62           C  
ATOM   1055  CD1 TYR A  71      34.786 -42.862   4.120  1.00 70.62           C  
ATOM   1056  HD1 TYR A  71      34.477 -43.503   3.308  1.00 70.62           H  
ATOM   1057  CD2 TYR A  71      34.239 -41.248   5.860  1.00 70.62           C  
ATOM   1058  HD2 TYR A  71      33.508 -40.643   6.376  1.00 70.62           H  
ATOM   1059  CE1 TYR A  71      36.150 -42.765   4.464  1.00 70.62           C  
ATOM   1060  HE1 TYR A  71      36.892 -43.329   3.918  1.00 70.62           H  
ATOM   1061  CE2 TYR A  71      35.598 -41.109   6.175  1.00 70.62           C  
ATOM   1062  HE2 TYR A  71      35.901 -40.390   6.922  1.00 70.62           H  
ATOM   1063  OH  TYR A  71      37.870 -41.682   5.757  1.00 70.62           O  
ATOM   1064  HH  TYR A  71      37.989 -40.798   6.112  1.00 70.62           H  
ATOM   1065  CZ  TYR A  71      36.556 -41.859   5.465  1.00 70.62           C  
ATOM   1066  N   PRO A  72      30.294 -40.597   1.568  1.00 67.98           N  
ATOM   1067  CA  PRO A  72      28.961 -40.139   1.156  1.00 67.98           C  
ATOM   1068  HA  PRO A  72      28.605 -39.365   1.836  1.00 67.98           H  
ATOM   1069  C   PRO A  72      27.871 -41.203   1.133  1.00 67.98           C  
ATOM   1070  CB  PRO A  72      29.152 -39.490  -0.219  1.00 67.98           C  
ATOM   1071  HB2 PRO A  72      29.295 -38.417  -0.095  1.00 67.98           H  
ATOM   1072  HB3 PRO A  72      28.321 -39.689  -0.895  1.00 67.98           H  
ATOM   1073  O   PRO A  72      26.704 -40.841   1.040  1.00 67.98           O  
ATOM   1074  CG  PRO A  72      30.434 -40.115  -0.752  1.00 67.98           C  
ATOM   1075  HG2 PRO A  72      30.942 -39.460  -1.459  1.00 67.98           H  
ATOM   1076  HG3 PRO A  72      30.210 -41.079  -1.209  1.00 67.98           H  
ATOM   1077  CD  PRO A  72      31.254 -40.327   0.510  1.00 67.98           C  
ATOM   1078  HD2 PRO A  72      31.946 -41.156   0.363  1.00 67.98           H  
ATOM   1079  HD3 PRO A  72      31.802 -39.413   0.742  1.00 67.98           H  
ATOM   1080  N   THR A  73      28.218 -42.485   1.223  1.00 81.23           N  
ATOM   1081  H   THR A  73      29.186 -42.708   1.403  1.00 81.23           H  
ATOM   1082  CA  THR A  73      27.262 -43.596   1.219  1.00 81.23           C  
ATOM   1083  HA  THR A  73      26.254 -43.181   1.197  1.00 81.23           H  
ATOM   1084  C   THR A  73      27.407 -44.443   2.482  1.00 81.23           C  
ATOM   1085  CB  THR A  73      27.416 -44.483  -0.027  1.00 81.23           C  
ATOM   1086  HB  THR A  73      26.591 -45.196  -0.053  1.00 81.23           H  
ATOM   1087  O   THR A  73      28.504 -44.524   3.053  1.00 81.23           O  
ATOM   1088  CG2 THR A  73      27.406 -43.690  -1.333  1.00 81.23           C  
ATOM   1089 HG21 THR A  73      27.405 -44.374  -2.182  1.00 81.23           H  
ATOM   1090 HG22 THR A  73      26.503 -43.082  -1.382  1.00 81.23           H  
ATOM   1091 HG23 THR A  73      28.277 -43.038  -1.398  1.00 81.23           H  
ATOM   1092  OG1 THR A  73      28.633 -45.203  -0.001  1.00 81.23           O  
ATOM   1093  HG1 THR A  73      28.816 -45.424  -0.917  1.00 81.23           H  
ATOM   1094  N   PRO A  74      26.350 -45.153   2.910  1.00 84.28           N  
ATOM   1095  CA  PRO A  74      26.442 -46.069   4.042  1.00 84.28           C  
ATOM   1096  HA  PRO A  74      26.628 -45.473   4.936  1.00 84.28           H  
ATOM   1097  C   PRO A  74      27.553 -47.124   3.909  1.00 84.28           C  
ATOM   1098  CB  PRO A  74      25.062 -46.718   4.144  1.00 84.28           C  
ATOM   1099  HB2 PRO A  74      25.042 -47.627   3.543  1.00 84.28           H  
ATOM   1100  HB3 PRO A  74      24.797 -46.952   5.175  1.00 84.28           H  
ATOM   1101  O   PRO A  74      28.224 -47.431   4.895  1.00 84.28           O  
ATOM   1102  CG  PRO A  74      24.120 -45.675   3.543  1.00 84.28           C  
ATOM   1103  HG2 PRO A  74      23.848 -44.946   4.306  1.00 84.28           H  
ATOM   1104  HG3 PRO A  74      23.227 -46.136   3.122  1.00 84.28           H  
ATOM   1105  CD  PRO A  74      24.967 -45.001   2.469  1.00 84.28           C  
ATOM   1106  HD2 PRO A  74      24.682 -43.952   2.399  1.00 84.28           H  
ATOM   1107  HD3 PRO A  74      24.818 -45.495   1.509  1.00 84.28           H  
ATOM   1108  N   THR A  75      27.797 -47.650   2.701  1.00 81.13           N  
ATOM   1109  H   THR A  75      27.191 -47.379   1.939  1.00 81.13           H  
ATOM   1110  CA  THR A  75      28.870 -48.632   2.440  1.00 81.13           C  
ATOM   1111  HA  THR A  75      28.773 -49.461   3.141  1.00 81.13           H  
ATOM   1112  C   THR A  75      30.256 -48.039   2.657  1.00 81.13           C  
ATOM   1113  CB  THR A  75      28.785 -49.220   1.023  1.00 81.13           C  
ATOM   1114  HB  THR A  75      28.955 -48.436   0.286  1.00 81.13           H  
ATOM   1115  O   THR A  75      31.070 -48.634   3.365  1.00 81.13           O  
ATOM   1116  CG2 THR A  75      29.786 -50.355   0.798  1.00 81.13           C  
ATOM   1117 HG21 THR A  75      29.654 -51.125   1.558  1.00 81.13           H  
ATOM   1118 HG22 THR A  75      29.621 -50.793  -0.186  1.00 81.13           H  
ATOM   1119 HG23 THR A  75      30.808 -49.977   0.840  1.00 81.13           H  
ATOM   1120  OG1 THR A  75      27.513 -49.774   0.813  1.00 81.13           O  
ATOM   1121  HG1 THR A  75      26.896 -49.047   0.703  1.00 81.13           H  
ATOM   1122  N   ALA A  76      30.519 -46.849   2.104  1.00 80.64           N  
ATOM   1123  H   ALA A  76      29.793 -46.366   1.594  1.00 80.64           H  
ATOM   1124  CA  ALA A  76      31.798 -46.168   2.293  1.00 80.64           C  
ATOM   1125  HA  ALA A  76      32.600 -46.805   1.921  1.00 80.64           H  
ATOM   1126  C   ALA A  76      32.063 -45.902   3.783  1.00 80.64           C  
ATOM   1127  CB  ALA A  76      31.779 -44.867   1.480  1.00 80.64           C  
ATOM   1128  HB1 ALA A  76      30.978 -44.216   1.829  1.00 80.64           H  
ATOM   1129  HB2 ALA A  76      32.732 -44.351   1.593  1.00 80.64           H  
ATOM   1130  HB3 ALA A  76      31.622 -45.092   0.425  1.00 80.64           H  
ATOM   1131  O   ALA A  76      33.171 -46.123   4.279  1.00 80.64           O  
ATOM   1132  N   LEU A  77      31.021 -45.498   4.514  1.00 85.33           N  
ATOM   1133  H   LEU A  77      30.149 -45.303   4.044  1.00 85.33           H  
ATOM   1134  CA  LEU A  77      31.114 -45.234   5.943  1.00 85.33           C  
ATOM   1135  HA  LEU A  77      31.975 -44.583   6.096  1.00 85.33           H  
ATOM   1136  C   LEU A  77      31.368 -46.517   6.758  1.00 85.33           C  
ATOM   1137  CB  LEU A  77      29.842 -44.474   6.351  1.00 85.33           C  
ATOM   1138  HB2 LEU A  77      28.972 -45.103   6.159  1.00 85.33           H  
ATOM   1139  HB3 LEU A  77      29.761 -43.598   5.707  1.00 85.33           H  
ATOM   1140  O   LEU A  77      32.180 -46.512   7.682  1.00 85.33           O  
ATOM   1141  CG  LEU A  77      29.802 -44.007   7.813  1.00 85.33           C  
ATOM   1142  HG  LEU A  77      29.641 -44.862   8.471  1.00 85.33           H  
ATOM   1143  CD1 LEU A  77      31.088 -43.301   8.232  1.00 85.33           C  
ATOM   1144 HD11 LEU A  77      31.334 -42.530   7.503  1.00 85.33           H  
ATOM   1145 HD12 LEU A  77      30.950 -42.867   9.223  1.00 85.33           H  
ATOM   1146 HD13 LEU A  77      31.910 -44.014   8.291  1.00 85.33           H  
ATOM   1147  CD2 LEU A  77      28.653 -43.014   7.990  1.00 85.33           C  
ATOM   1148 HD21 LEU A  77      28.778 -42.176   7.305  1.00 85.33           H  
ATOM   1149 HD22 LEU A  77      27.702 -43.499   7.769  1.00 85.33           H  
ATOM   1150 HD23 LEU A  77      28.632 -42.624   9.008  1.00 85.33           H  
ATOM   1151  N   ALA A  78      30.745 -47.639   6.399  1.00 83.11           N  
ATOM   1152  H   ALA A  78      30.074 -47.595   5.645  1.00 83.11           H  
ATOM   1153  CA  ALA A  78      30.948 -48.921   7.073  1.00 83.11           C  
ATOM   1154  HA  ALA A  78      30.773 -48.781   8.140  1.00 83.11           H  
ATOM   1155  C   ALA A  78      32.370 -49.485   6.905  1.00 83.11           C  
ATOM   1156  CB  ALA A  78      29.905 -49.900   6.544  1.00 83.11           C  
ATOM   1157  HB1 ALA A  78      28.918 -49.452   6.662  1.00 83.11           H  
ATOM   1158  HB2 ALA A  78      29.964 -50.837   7.098  1.00 83.11           H  
ATOM   1159  HB3 ALA A  78      30.077 -50.099   5.486  1.00 83.11           H  
ATOM   1160  O   ALA A  78      32.974 -49.912   7.894  1.00 83.11           O  
ATOM   1161  N   VAL A  79      32.924 -49.443   5.684  1.00 76.50           N  
ATOM   1162  H   VAL A  79      32.361 -49.104   4.917  1.00 76.50           H  
ATOM   1163  CA  VAL A  79      34.315 -49.855   5.399  1.00 76.50           C  
ATOM   1164  HA  VAL A  79      34.439 -50.909   5.648  1.00 76.50           H  
ATOM   1165  C   VAL A  79      35.280 -49.056   6.265  1.00 76.50           C  
ATOM   1166  CB  VAL A  79      34.657 -49.661   3.906  1.00 76.50           C  
ATOM   1167  HB  VAL A  79      34.376 -48.653   3.603  1.00 76.50           H  
ATOM   1168  O   VAL A  79      36.147 -49.627   6.934  1.00 76.50           O  
ATOM   1169  CG1 VAL A  79      36.151 -49.854   3.605  1.00 76.50           C  
ATOM   1170 HG11 VAL A  79      36.481 -50.831   3.958  1.00 76.50           H  
ATOM   1171 HG12 VAL A  79      36.750 -49.078   4.081  1.00 76.50           H  
ATOM   1172 HG13 VAL A  79      36.321 -49.792   2.530  1.00 76.50           H  
ATOM   1173  CG2 VAL A  79      33.879 -50.664   3.050  1.00 76.50           C  
ATOM   1174 HG21 VAL A  79      32.807 -50.566   3.217  1.00 76.50           H  
ATOM   1175 HG22 VAL A  79      34.079 -50.486   1.993  1.00 76.50           H  
ATOM   1176 HG23 VAL A  79      34.177 -51.683   3.298  1.00 76.50           H  
ATOM   1177  N   ARG A  80      35.064 -47.738   6.346  1.00 77.92           N  
ATOM   1178  H   ARG A  80      34.340 -47.331   5.770  1.00 77.92           H  
ATOM   1179  CA  ARG A  80      35.907 -46.863   7.154  1.00 77.92           C  
ATOM   1180  HA  ARG A  80      36.925 -47.004   6.790  1.00 77.92           H  
ATOM   1181  C   ARG A  80      35.914 -47.243   8.634  1.00 77.92           C  
ATOM   1182  CB  ARG A  80      35.462 -45.407   6.951  1.00 77.92           C  
ATOM   1183  HB2 ARG A  80      35.507 -45.164   5.889  1.00 77.92           H  
ATOM   1184  HB3 ARG A  80      34.431 -45.282   7.281  1.00 77.92           H  
ATOM   1185  O   ARG A  80      36.966 -47.231   9.272  1.00 77.92           O  
ATOM   1186  CG  ARG A  80      36.351 -44.431   7.729  1.00 77.92           C  
ATOM   1187  HG2 ARG A  80      36.012 -43.414   7.533  1.00 77.92           H  
ATOM   1188  HG3 ARG A  80      36.260 -44.607   8.801  1.00 77.92           H  
ATOM   1189  CD  ARG A  80      37.811 -44.598   7.300  1.00 77.92           C  
ATOM   1190  HD2 ARG A  80      38.162 -45.595   7.566  1.00 77.92           H  
ATOM   1191  HD3 ARG A  80      37.883 -44.483   6.218  1.00 77.92           H  
ATOM   1192  NE  ARG A  80      38.690 -43.629   7.953  1.00 77.92           N  
ATOM   1193  HE  ARG A  80      38.255 -42.808   8.347  1.00 77.92           H  
ATOM   1194  NH1 ARG A  80      40.649 -44.644   7.275  1.00 77.92           N  
ATOM   1195 HH11 ARG A  80      41.653 -44.654   7.169  1.00 77.92           H  
ATOM   1196 HH12 ARG A  80      40.164 -45.438   6.881  1.00 77.92           H  
ATOM   1197  NH2 ARG A  80      40.705 -42.711   8.406  1.00 77.92           N  
ATOM   1198 HH21 ARG A  80      41.709 -42.723   8.296  1.00 77.92           H  
ATOM   1199 HH22 ARG A  80      40.231 -41.919   8.817  1.00 77.92           H  
ATOM   1200  CZ  ARG A  80      40.004 -43.673   7.871  1.00 77.92           C  
ATOM   1201  N   LEU A  81      34.759 -47.597   9.191  1.00 78.79           N  
ATOM   1202  H   LEU A  81      33.929 -47.570   8.616  1.00 78.79           H  
ATOM   1203  CA  LEU A  81      34.664 -48.053  10.581  1.00 78.79           C  
ATOM   1204  HA  LEU A  81      35.159 -47.326  11.225  1.00 78.79           H  
ATOM   1205  C   LEU A  81      35.394 -49.392  10.806  1.00 78.79           C  
ATOM   1206  CB  LEU A  81      33.181 -48.150  10.984  1.00 78.79           C  
ATOM   1207  HB2 LEU A  81      33.123 -48.612  11.970  1.00 78.79           H  
ATOM   1208  HB3 LEU A  81      32.675 -48.804  10.275  1.00 78.79           H  
ATOM   1209  O   LEU A  81      35.925 -49.624  11.892  1.00 78.79           O  
ATOM   1210  CG  LEU A  81      32.425 -46.810  11.034  1.00 78.79           C  
ATOM   1211  HG  LEU A  81      32.566 -46.266  10.099  1.00 78.79           H  
ATOM   1212  CD1 LEU A  81      30.930 -47.067  11.228  1.00 78.79           C  
ATOM   1213 HD11 LEU A  81      30.746 -47.583  12.170  1.00 78.79           H  
ATOM   1214 HD12 LEU A  81      30.394 -46.117  11.224  1.00 78.79           H  
ATOM   1215 HD13 LEU A  81      30.554 -47.669  10.401  1.00 78.79           H  
ATOM   1216  CD2 LEU A  81      32.908 -45.910  12.170  1.00 78.79           C  
ATOM   1217 HD21 LEU A  81      32.766 -46.402  13.132  1.00 78.79           H  
ATOM   1218 HD22 LEU A  81      32.336 -44.982  12.153  1.00 78.79           H  
ATOM   1219 HD23 LEU A  81      33.960 -45.665  12.030  1.00 78.79           H  
ATOM   1220  N   GLY A  82      35.444 -50.269   9.799  1.00 71.91           N  
ATOM   1221  H   GLY A  82      34.999 -50.017   8.928  1.00 71.91           H  
ATOM   1222  CA  GLY A  82      36.110 -51.573   9.873  1.00 71.91           C  
ATOM   1223  HA2 GLY A  82      35.733 -52.127  10.733  1.00 71.91           H  
ATOM   1224  HA3 GLY A  82      35.877 -52.129   8.965  1.00 71.91           H  
ATOM   1225  C   GLY A  82      37.632 -51.472   9.986  1.00 71.91           C  
ATOM   1226  O   GLY A  82      38.230 -52.152  10.827  1.00 71.91           O  
ATOM   1227  N   GLU A  83      38.245 -50.589   9.194  1.00 68.33           N  
ATOM   1228  H   GLU A  83      37.686 -50.097   8.512  1.00 68.33           H  
ATOM   1229  CA  GLU A  83      39.691 -50.314   9.217  1.00 68.33           C  
ATOM   1230  HA  GLU A  83      40.244 -51.214   8.948  1.00 68.33           H  
ATOM   1231  C   GLU A  83      40.167 -49.861  10.601  1.00 68.33           C  
ATOM   1232  CB  GLU A  83      40.027 -49.203   8.214  1.00 68.33           C  
ATOM   1233  HB2 GLU A  83      39.414 -48.331   8.444  1.00 68.33           H  
ATOM   1234  HB3 GLU A  83      41.074 -48.928   8.339  1.00 68.33           H  
ATOM   1235  O   GLU A  83      41.200 -50.321  11.092  1.00 68.33           O  
ATOM   1236  CG  GLU A  83      39.809 -49.611   6.753  1.00 68.33           C  
ATOM   1237  HG2 GLU A  83      40.441 -50.473   6.540  1.00 68.33           H  
ATOM   1238  HG3 GLU A  83      38.770 -49.907   6.608  1.00 68.33           H  
ATOM   1239  CD  GLU A  83      40.144 -48.467   5.781  1.00 68.33           C  
ATOM   1240  OE1 GLU A  83      40.438 -48.797   4.613  1.00 68.33           O  
ATOM   1241  OE2 GLU A  83      40.140 -47.278   6.209  1.00 68.33           O  
ATOM   1242  N   LEU A  84      39.376 -49.011  11.261  1.00 68.37           N  
ATOM   1243  H   LEU A  84      38.540 -48.692  10.794  1.00 68.37           H  
ATOM   1244  CA  LEU A  84      39.708 -48.444  12.568  1.00 68.37           C  
ATOM   1245  HA  LEU A  84      40.697 -47.991  12.503  1.00 68.37           H  
ATOM   1246  C   LEU A  84      39.815 -49.505  13.680  1.00 68.37           C  
ATOM   1247  CB  LEU A  84      38.675 -47.349  12.904  1.00 68.37           C  
ATOM   1248  HB2 LEU A  84      38.790 -47.067  13.951  1.00 68.37           H  
ATOM   1249  HB3 LEU A  84      37.676 -47.768  12.784  1.00 68.37           H  
ATOM   1250  O   LEU A  84      40.547 -49.296  14.640  1.00 68.37           O  
ATOM   1251  CG  LEU A  84      38.803 -46.079  12.037  1.00 68.37           C  
ATOM   1252  HG  LEU A  84      38.864 -46.354  10.984  1.00 68.37           H  
ATOM   1253  CD1 LEU A  84      37.585 -45.172  12.223  1.00 68.37           C  
ATOM   1254 HD11 LEU A  84      37.671 -44.302  11.573  1.00 68.37           H  
ATOM   1255 HD12 LEU A  84      36.683 -45.718  11.945  1.00 68.37           H  
ATOM   1256 HD13 LEU A  84      37.512 -44.847  13.261  1.00 68.37           H  
ATOM   1257  CD2 LEU A  84      40.045 -45.261  12.403  1.00 68.37           C  
ATOM   1258 HD21 LEU A  84      40.946 -45.839  12.198  1.00 68.37           H  
ATOM   1259 HD22 LEU A  84      40.076 -44.352  11.802  1.00 68.37           H  
ATOM   1260 HD23 LEU A  84      40.020 -44.996  13.460  1.00 68.37           H  
ATOM   1261  N   PHE A  85      39.158 -50.664  13.553  1.00 61.44           N  
ATOM   1262  H   PHE A  85      38.599 -50.796  12.722  1.00 61.44           H  
ATOM   1263  CA  PHE A  85      39.209 -51.725  14.570  1.00 61.44           C  
ATOM   1264  HA  PHE A  85      39.268 -51.260  15.554  1.00 61.44           H  
ATOM   1265  C   PHE A  85      40.428 -52.674  14.475  1.00 61.44           C  
ATOM   1266  CB  PHE A  85      37.909 -52.552  14.507  1.00 61.44           C  
ATOM   1267  HB2 PHE A  85      38.151 -53.571  14.807  1.00 61.44           H  
ATOM   1268  HB3 PHE A  85      37.539 -52.593  13.482  1.00 61.44           H  
ATOM   1269  O   PHE A  85      40.698 -53.401  15.431  1.00 61.44           O  
ATOM   1270  CG  PHE A  85      36.797 -52.136  15.446  1.00 61.44           C  
ATOM   1271  CD1 PHE A  85      36.904 -52.445  16.816  1.00 61.44           C  
ATOM   1272  HD1 PHE A  85      37.809 -52.899  17.193  1.00 61.44           H  
ATOM   1273  CD2 PHE A  85      35.646 -51.486  14.964  1.00 61.44           C  
ATOM   1274  HD2 PHE A  85      35.571 -51.219  13.920  1.00 61.44           H  
ATOM   1275  CE1 PHE A  85      35.873 -52.091  17.704  1.00 61.44           C  
ATOM   1276  HE1 PHE A  85      35.997 -52.246  18.766  1.00 61.44           H  
ATOM   1277  CE2 PHE A  85      34.613 -51.136  15.853  1.00 61.44           C  
ATOM   1278  HE2 PHE A  85      33.758 -50.587  15.487  1.00 61.44           H  
ATOM   1279  CZ  PHE A  85      34.728 -51.434  17.222  1.00 61.44           C  
ATOM   1280  HZ  PHE A  85      33.969 -51.094  17.911  1.00 61.44           H  
ATOM   1281  N   GLY A  86      41.111 -52.798  13.329  1.00 50.99           N  
ATOM   1282  H   GLY A  86      40.914 -52.142  12.586  1.00 50.99           H  
ATOM   1283  CA  GLY A  86      42.095 -53.875  13.088  1.00 50.99           C  
ATOM   1284  HA2 GLY A  86      42.247 -53.955  12.012  1.00 50.99           H  
ATOM   1285  HA3 GLY A  86      41.692 -54.822  13.447  1.00 50.99           H  
ATOM   1286  C   GLY A  86      43.478 -53.679  13.729  1.00 50.99           C  
ATOM   1287  O   GLY A  86      44.153 -54.651  14.068  1.00 50.99           O  
ATOM   1288  N   THR A  87      43.914 -52.437  13.898  1.00 46.45           N  
ATOM   1289  H   THR A  87      43.324 -51.670  13.608  1.00 46.45           H  
ATOM   1290  CA  THR A  87      45.283 -52.067  14.293  1.00 46.45           C  
ATOM   1291  HA  THR A  87      45.973 -52.748  13.795  1.00 46.45           H  
ATOM   1292  C   THR A  87      45.583 -52.206  15.793  1.00 46.45           C  
ATOM   1293  CB  THR A  87      45.600 -50.632  13.811  1.00 46.45           C  
ATOM   1294  HB  THR A  87      46.151 -50.094  14.582  1.00 46.45           H  
ATOM   1295  O   THR A  87      46.748 -52.376  16.145  1.00 46.45           O  
ATOM   1296  CG2 THR A  87      46.430 -50.642  12.527  1.00 46.45           C  
ATOM   1297 HG21 THR A  87      45.886 -51.164  11.740  1.00 46.45           H  
ATOM   1298 HG22 THR A  87      46.623 -49.617  12.209  1.00 46.45           H  
ATOM   1299 HG23 THR A  87      47.381 -51.141  12.709  1.00 46.45           H  
ATOM   1300  OG1 THR A  87      44.415 -49.925  13.504  1.00 46.45           O  
ATOM   1301  HG1 THR A  87      44.557 -48.986  13.643  1.00 46.45           H  
ATOM   1302  N   GLU A  88      44.589 -52.184  16.687  1.00 42.37           N  
ATOM   1303  H   GLU A  88      43.652 -52.012  16.349  1.00 42.37           H  
ATOM   1304  CA  GLU A  88      44.820 -52.036  18.142  1.00 42.37           C  
ATOM   1305  HA  GLU A  88      45.724 -51.445  18.290  1.00 42.37           H  
ATOM   1306  C   GLU A  88      45.069 -53.343  18.941  1.00 42.37           C  
ATOM   1307  CB  GLU A  88      43.663 -51.232  18.766  1.00 42.37           C  
ATOM   1308  HB2 GLU A  88      42.716 -51.626  18.400  1.00 42.37           H  
ATOM   1309  HB3 GLU A  88      43.692 -51.366  19.848  1.00 42.37           H  
ATOM   1310  O   GLU A  88      45.710 -53.300  19.986  1.00 42.37           O  
ATOM   1311  CG  GLU A  88      43.760 -49.722  18.482  1.00 42.37           C  
ATOM   1312  HG2 GLU A  88      43.670 -49.559  17.408  1.00 42.37           H  
ATOM   1313  HG3 GLU A  88      44.747 -49.375  18.790  1.00 42.37           H  
ATOM   1314  CD  GLU A  88      42.677 -48.907  19.215  1.00 42.37           C  
ATOM   1315  OE1 GLU A  88      42.975 -47.744  19.573  1.00 42.37           O  
ATOM   1316  OE2 GLU A  88      41.563 -49.450  19.397  1.00 42.37           O  
ATOM   1317  N   VAL A  89      44.630 -54.530  18.491  1.00 37.19           N  
ATOM   1318  H   VAL A  89      44.128 -54.523  17.614  1.00 37.19           H  
ATOM   1319  CA  VAL A  89      44.508 -55.728  19.375  1.00 37.19           C  
ATOM   1320  HA  VAL A  89      44.079 -55.387  20.318  1.00 37.19           H  
ATOM   1321  C   VAL A  89      45.836 -56.422  19.757  1.00 37.19           C  
ATOM   1322  CB  VAL A  89      43.516 -56.752  18.769  1.00 37.19           C  
ATOM   1323  HB  VAL A  89      43.915 -57.101  17.816  1.00 37.19           H  
ATOM   1324  O   VAL A  89      45.896 -57.123  20.763  1.00 37.19           O  
ATOM   1325  CG1 VAL A  89      43.257 -57.982  19.656  1.00 37.19           C  
ATOM   1326 HG11 VAL A  89      42.461 -58.594  19.233  1.00 37.19           H  
ATOM   1327 HG12 VAL A  89      42.972 -57.663  20.658  1.00 37.19           H  
ATOM   1328 HG13 VAL A  89      44.152 -58.602  19.719  1.00 37.19           H  
ATOM   1329  CG2 VAL A  89      42.143 -56.113  18.504  1.00 37.19           C  
ATOM   1330 HG21 VAL A  89      41.452 -56.853  18.099  1.00 37.19           H  
ATOM   1331 HG22 VAL A  89      41.736 -55.712  19.433  1.00 37.19           H  
ATOM   1332 HG23 VAL A  89      42.226 -55.303  17.779  1.00 37.19           H  
ATOM   1333  N   ARG A  90      46.921 -56.289  18.980  1.00 34.16           N  
ATOM   1334  H   ARG A  90      46.864 -55.625  18.221  1.00 34.16           H  
ATOM   1335  CA  ARG A  90      48.157 -57.090  19.187  1.00 34.16           C  
ATOM   1336  HA  ARG A  90      47.877 -58.138  19.290  1.00 34.16           H  
ATOM   1337  C   ARG A  90      48.932 -56.785  20.477  1.00 34.16           C  
ATOM   1338  CB  ARG A  90      49.118 -56.919  17.993  1.00 34.16           C  
ATOM   1339  HB2 ARG A  90      48.959 -55.946  17.529  1.00 34.16           H  
ATOM   1340  HB3 ARG A  90      50.146 -56.940  18.355  1.00 34.16           H  
ATOM   1341  O   ARG A  90      49.720 -57.628  20.895  1.00 34.16           O  
ATOM   1342  CG  ARG A  90      48.982 -58.027  16.944  1.00 34.16           C  
ATOM   1343  HG2 ARG A  90      47.986 -57.992  16.502  1.00 34.16           H  
ATOM   1344  HG3 ARG A  90      49.134 -58.997  17.419  1.00 34.16           H  
ATOM   1345  CD  ARG A  90      50.044 -57.819  15.856  1.00 34.16           C  
ATOM   1346  HD2 ARG A  90      51.028 -57.816  16.325  1.00 34.16           H  
ATOM   1347  HD3 ARG A  90      49.873 -56.847  15.393  1.00 34.16           H  
ATOM   1348  NE  ARG A  90      49.998 -58.873  14.826  1.00 34.16           N  
ATOM   1349  HE  ARG A  90      49.328 -59.615  14.969  1.00 34.16           H  
ATOM   1350  NH1 ARG A  90      51.604 -57.986  13.444  1.00 34.16           N  
ATOM   1351 HH11 ARG A  90      52.123 -58.002  12.578  1.00 34.16           H  
ATOM   1352 HH12 ARG A  90      51.699 -57.208  14.081  1.00 34.16           H  
ATOM   1353  NH2 ARG A  90      50.583 -59.885  12.869  1.00 34.16           N  
ATOM   1354 HH21 ARG A  90      51.116 -59.889  12.011  1.00 34.16           H  
ATOM   1355 HH22 ARG A  90      49.890 -60.602  13.033  1.00 34.16           H  
ATOM   1356  CZ  ARG A  90      50.727 -58.911  13.723  1.00 34.16           C  
ATOM   1357  N   GLY A  91      48.828 -55.569  21.010  1.00 32.37           N  
ATOM   1358  H   GLY A  91      48.102 -54.955  20.670  1.00 32.37           H  
ATOM   1359  CA  GLY A  91      49.861 -55.017  21.892  1.00 32.37           C  
ATOM   1360  HA2 GLY A  91      50.846 -55.238  21.479  1.00 32.37           H  
ATOM   1361  HA3 GLY A  91      49.743 -53.934  21.917  1.00 32.37           H  
ATOM   1362  C   GLY A  91      49.840 -55.506  23.342  1.00 32.37           C  
ATOM   1363  O   GLY A  91      50.892 -55.830  23.893  1.00 32.37           O  
ATOM   1364  N   GLU A  92      48.678 -55.514  23.992  1.00 33.10           N  
ATOM   1365  H   GLU A  92      47.828 -55.273  23.501  1.00 33.10           H  
ATOM   1366  CA  GLU A  92      48.618 -55.594  25.456  1.00 33.10           C  
ATOM   1367  HA  GLU A  92      49.505 -55.108  25.860  1.00 33.10           H  
ATOM   1368  C   GLU A  92      48.674 -57.041  25.966  1.00 33.10           C  
ATOM   1369  CB  GLU A  92      47.427 -54.790  25.999  1.00 33.10           C  
ATOM   1370  HB2 GLU A  92      47.294 -55.036  27.053  1.00 33.10           H  
ATOM   1371  HB3 GLU A  92      46.523 -55.059  25.454  1.00 33.10           H  
ATOM   1372  O   GLU A  92      47.669 -57.739  26.089  1.00 33.10           O  
ATOM   1373  CG  GLU A  92      47.701 -53.280  25.884  1.00 33.10           C  
ATOM   1374  HG2 GLU A  92      48.658 -53.065  26.359  1.00 33.10           H  
ATOM   1375  HG3 GLU A  92      47.787 -53.014  24.830  1.00 33.10           H  
ATOM   1376  CD  GLU A  92      46.614 -52.412  26.533  1.00 33.10           C  
ATOM   1377  OE1 GLU A  92      46.957 -51.271  26.917  1.00 33.10           O  
ATOM   1378  OE2 GLU A  92      45.466 -52.895  26.653  1.00 33.10           O  
ATOM   1379  N   ALA A  93      49.893 -57.499  26.268  1.00 36.56           N  
ATOM   1380  H   ALA A  93      50.678 -56.904  26.045  1.00 36.56           H  
ATOM   1381  CA  ALA A  93      50.154 -58.780  26.913  1.00 36.56           C  
ATOM   1382  HA  ALA A  93      49.665 -59.556  26.324  1.00 36.56           H  
ATOM   1383  C   ALA A  93      49.613 -58.781  28.364  1.00 36.56           C  
ATOM   1384  CB  ALA A  93      51.664 -59.052  26.865  1.00 36.56           C  
ATOM   1385  HB1 ALA A  93      52.003 -59.063  25.829  1.00 36.56           H  
ATOM   1386  HB2 ALA A  93      52.199 -58.276  27.412  1.00 36.56           H  
ATOM   1387  HB3 ALA A  93      51.874 -60.019  27.321  1.00 36.56           H  
ATOM   1388  O   ALA A  93      50.078 -57.978  29.179  1.00 36.56           O  
ATOM   1389  N   PRO A  94      48.677 -59.679  28.731  1.00 39.65           N  
ATOM   1390  CA  PRO A  94      48.141 -59.753  30.089  1.00 39.65           C  
ATOM   1391  HA  PRO A  94      47.695 -58.791  30.340  1.00 39.65           H  
ATOM   1392  C   PRO A  94      49.253 -60.095  31.087  1.00 39.65           C  
ATOM   1393  CB  PRO A  94      47.045 -60.829  30.063  1.00 39.65           C  
ATOM   1394  HB2 PRO A  94      47.432 -61.779  30.429  1.00 39.65           H  
ATOM   1395  HB3 PRO A  94      46.176 -60.527  30.648  1.00 39.65           H  
ATOM   1396  O   PRO A  94      49.928 -61.117  30.952  1.00 39.65           O  
ATOM   1397  CG  PRO A  94      46.700 -60.973  28.583  1.00 39.65           C  
ATOM   1398  HG2 PRO A  94      45.944 -60.235  28.313  1.00 39.65           H  
ATOM   1399  HG3 PRO A  94      46.355 -61.979  28.341  1.00 39.65           H  
ATOM   1400  CD  PRO A  94      48.004 -60.636  27.872  1.00 39.65           C  
ATOM   1401  HD2 PRO A  94      47.777 -60.221  26.890  1.00 39.65           H  
ATOM   1402  HD3 PRO A  94      48.618 -61.532  27.776  1.00 39.65           H  
ATOM   1403  N   SER A  95      49.465 -59.240  32.089  1.00 45.35           N  
ATOM   1404  H   SER A  95      48.906 -58.399  32.130  1.00 45.35           H  
ATOM   1405  CA  SER A  95      50.505 -59.465  33.098  1.00 45.35           C  
ATOM   1406  HA  SER A  95      51.454 -59.608  32.582  1.00 45.35           H  
ATOM   1407  C   SER A  95      50.204 -60.719  33.926  1.00 45.35           C  
ATOM   1408  CB  SER A  95      50.645 -58.245  34.008  1.00 45.35           C  
ATOM   1409  HB2 SER A  95      49.674 -58.006  34.440  1.00 45.35           H  
ATOM   1410  HB3 SER A  95      50.990 -57.395  33.420  1.00 45.35           H  
ATOM   1411  O   SER A  95      49.108 -60.874  34.461  1.00 45.35           O  
ATOM   1412  OG  SER A  95      51.564 -58.505  35.057  1.00 45.35           O  
ATOM   1413  HG  SER A  95      51.645 -57.702  35.576  1.00 45.35           H  
ATOM   1414  N   ALA A  96      51.201 -61.594  34.080  1.00 50.35           N  
ATOM   1415  H   ALA A  96      52.061 -61.417  33.579  1.00 50.35           H  
ATOM   1416  CA  ALA A  96      51.095 -62.838  34.844  1.00 50.35           C  
ATOM   1417  HA  ALA A  96      50.287 -63.439  34.426  1.00 50.35           H  
ATOM   1418  C   ALA A  96      50.788 -62.628  36.342  1.00 50.35           C  
ATOM   1419  CB  ALA A  96      52.421 -63.592  34.672  1.00 50.35           C  
ATOM   1420  HB1 ALA A  96      53.244 -63.007  35.085  1.00 50.35           H  
ATOM   1421  HB2 ALA A  96      52.604 -63.785  33.615  1.00 50.35           H  
ATOM   1422  HB3 ALA A  96      52.365 -64.545  35.198  1.00 50.35           H  
ATOM   1423  O   ALA A  96      50.233 -63.516  36.985  1.00 50.35           O  
ATOM   1424  N   LEU A  97      51.172 -61.474  36.904  1.00 52.45           N  
ATOM   1425  H   LEU A  97      51.548 -60.761  36.296  1.00 52.45           H  
ATOM   1426  CA  LEU A  97      51.187 -61.235  38.351  1.00 52.45           C  
ATOM   1427  HA  LEU A  97      51.584 -62.120  38.850  1.00 52.45           H  
ATOM   1428  C   LEU A  97      49.794 -61.012  38.953  1.00 52.45           C  
ATOM   1429  CB  LEU A  97      52.107 -60.036  38.653  1.00 52.45           C  
ATOM   1430  HB2 LEU A  97      51.845 -59.221  37.977  1.00 52.45           H  
ATOM   1431  HB3 LEU A  97      51.914 -59.689  39.668  1.00 52.45           H  
ATOM   1432  O   LEU A  97      49.519 -61.527  40.027  1.00 52.45           O  
ATOM   1433  CG  LEU A  97      53.609 -60.350  38.527  1.00 52.45           C  
ATOM   1434  HG  LEU A  97      53.793 -60.901  37.605  1.00 52.45           H  
ATOM   1435  CD1 LEU A  97      54.413 -59.050  38.470  1.00 52.45           C  
ATOM   1436 HD11 LEU A  97      55.475 -59.276  38.379  1.00 52.45           H  
ATOM   1437 HD12 LEU A  97      54.243 -58.470  39.377  1.00 52.45           H  
ATOM   1438 HD13 LEU A  97      54.103 -58.464  37.604  1.00 52.45           H  
ATOM   1439  CD2 LEU A  97      54.119 -61.173  39.713  1.00 52.45           C  
ATOM   1440 HD21 LEU A  97      53.605 -62.133  39.753  1.00 52.45           H  
ATOM   1441 HD22 LEU A  97      53.936 -60.638  40.645  1.00 52.45           H  
ATOM   1442 HD23 LEU A  97      55.188 -61.355  39.606  1.00 52.45           H  
ATOM   1443  N   ALA A  98      48.898 -60.297  38.271  1.00 49.21           N  
ATOM   1444  H   ALA A  98      49.143 -59.949  37.355  1.00 49.21           H  
ATOM   1445  CA  ALA A  98      47.610 -59.894  38.853  1.00 49.21           C  
ATOM   1446  HA  ALA A  98      47.797 -59.403  39.809  1.00 49.21           H  
ATOM   1447  C   ALA A  98      46.661 -61.077  39.143  1.00 49.21           C  
ATOM   1448  CB  ALA A  98      46.965 -58.875  37.907  1.00 49.21           C  
ATOM   1449  HB1 ALA A  98      47.625 -58.017  37.779  1.00 49.21           H  
ATOM   1450  HB2 ALA A  98      46.766 -59.333  36.939  1.00 49.21           H  
ATOM   1451  HB3 ALA A  98      46.025 -58.529  38.338  1.00 49.21           H  
ATOM   1452  O   ALA A  98      45.764 -60.971  39.974  1.00 49.21           O  
ATOM   1453  N   GLY A  99      46.869 -62.224  38.483  1.00 54.55           N  
ATOM   1454  H   GLY A  99      47.641 -62.266  37.834  1.00 54.55           H  
ATOM   1455  CA  GLY A  99      46.112 -63.449  38.755  1.00 54.55           C  
ATOM   1456  HA2 GLY A  99      46.344 -64.183  37.983  1.00 54.55           H  
ATOM   1457  HA3 GLY A  99      45.046 -63.227  38.715  1.00 54.55           H  
ATOM   1458  C   GLY A  99      46.412 -64.088  40.119  1.00 54.55           C  
ATOM   1459  O   GLY A  99      45.607 -64.892  40.585  1.00 54.55           O  
ATOM   1460  N   LEU A 100      47.538 -63.746  40.763  1.00 56.87           N  
ATOM   1461  H   LEU A 100      48.126 -63.029  40.364  1.00 56.87           H  
ATOM   1462  CA  LEU A 100      47.926 -64.276  42.078  1.00 56.87           C  
ATOM   1463  HA  LEU A 100      47.717 -65.346  42.100  1.00 56.87           H  
ATOM   1464  C   LEU A 100      47.105 -63.677  43.234  1.00 56.87           C  
ATOM   1465  CB  LEU A 100      49.440 -64.056  42.306  1.00 56.87           C  
ATOM   1466  HB2 LEU A 100      49.795 -63.235  41.683  1.00 56.87           H  
ATOM   1467  HB3 LEU A 100      49.594 -63.718  43.331  1.00 56.87           H  
ATOM   1468  O   LEU A 100      46.702 -64.423  44.121  1.00 56.87           O  
ATOM   1469  CG  LEU A 100      50.306 -65.307  42.059  1.00 56.87           C  
ATOM   1470  HG  LEU A 100      49.720 -66.074  41.551  1.00 56.87           H  
ATOM   1471  CD1 LEU A 100      51.523 -64.997  41.184  1.00 56.87           C  
ATOM   1472 HD11 LEU A 100      52.136 -64.235  41.665  1.00 56.87           H  
ATOM   1473 HD12 LEU A 100      51.183 -64.625  40.218  1.00 56.87           H  
ATOM   1474 HD13 LEU A 100      52.111 -65.903  41.032  1.00 56.87           H  
ATOM   1475  CD2 LEU A 100      50.808 -65.875  43.389  1.00 56.87           C  
ATOM   1476 HD21 LEU A 100      51.433 -65.141  43.898  1.00 56.87           H  
ATOM   1477 HD22 LEU A 100      51.379 -66.787  43.216  1.00 56.87           H  
ATOM   1478 HD23 LEU A 100      49.954 -66.104  44.027  1.00 56.87           H  
ATOM   1479  N   ASP A 101      46.815 -62.374  43.222  1.00 54.71           N  
ATOM   1480  H   ASP A 101      47.228 -61.801  42.500  1.00 54.71           H  
ATOM   1481  CA  ASP A 101      46.241 -61.669  44.386  1.00 54.71           C  
ATOM   1482  HA  ASP A 101      46.877 -61.841  45.254  1.00 54.71           H  
ATOM   1483  C   ASP A 101      44.820 -62.149  44.744  1.00 54.71           C  
ATOM   1484  CB  ASP A 101      46.207 -60.155  44.107  1.00 54.71           C  
ATOM   1485  HB2 ASP A 101      45.722 -59.660  44.949  1.00 54.71           H  
ATOM   1486  HB3 ASP A 101      45.598 -59.975  43.221  1.00 54.71           H  
ATOM   1487  O   ASP A 101      44.467 -62.305  45.914  1.00 54.71           O  
ATOM   1488  CG  ASP A 101      47.584 -59.504  43.908  1.00 54.71           C  
ATOM   1489  OD1 ASP A 101      48.592 -60.074  44.375  1.00 54.71           O  
ATOM   1490  OD2 ASP A 101      47.617 -58.437  43.255  1.00 54.71           O  
ATOM   1491  N   ALA A 102      43.990 -62.436  43.735  1.00 54.47           N  
ATOM   1492  H   ALA A 102      44.328 -62.298  42.794  1.00 54.47           H  
ATOM   1493  CA  ALA A 102      42.615 -62.901  43.948  1.00 54.47           C  
ATOM   1494  HA  ALA A 102      42.108 -62.195  44.607  1.00 54.47           H  
ATOM   1495  C   ALA A 102      42.556 -64.283  44.625  1.00 54.47           C  
ATOM   1496  CB  ALA A 102      41.896 -62.913  42.595  1.00 54.47           C  
ATOM   1497  HB1 ALA A 102      42.383 -63.617  41.920  1.00 54.47           H  
ATOM   1498  HB2 ALA A 102      40.858 -63.213  42.737  1.00 54.47           H  
ATOM   1499  HB3 ALA A 102      41.919 -61.916  42.155  1.00 54.47           H  
ATOM   1500  O   ALA A 102      41.613 -64.583  45.359  1.00 54.47           O  
ATOM   1501  N   LEU A 103      43.578 -65.113  44.396  1.00 57.66           N  
ATOM   1502  H   LEU A 103      44.356 -64.762  43.858  1.00 57.66           H  
ATOM   1503  CA  LEU A 103      43.729 -66.417  45.033  1.00 57.66           C  
ATOM   1504  HA  LEU A 103      42.810 -66.987  44.895  1.00 57.66           H  
ATOM   1505  C   LEU A 103      43.983 -66.267  46.538  1.00 57.66           C  
ATOM   1506  CB  LEU A 103      44.901 -67.126  44.340  1.00 57.66           C  
ATOM   1507  HB2 LEU A 103      44.801 -67.001  43.262  1.00 57.66           H  
ATOM   1508  HB3 LEU A 103      45.818 -66.623  44.647  1.00 57.66           H  
ATOM   1509  O   LEU A 103      43.428 -67.034  47.320  1.00 57.66           O  
ATOM   1510  CG  LEU A 103      45.081 -68.619  44.644  1.00 57.66           C  
ATOM   1511  HG  LEU A 103      45.085 -68.798  45.719  1.00 57.66           H  
ATOM   1512  CD1 LEU A 103      43.991 -69.471  43.990  1.00 57.66           C  
ATOM   1513 HD11 LEU A 103      44.175 -70.527  44.188  1.00 57.66           H  
ATOM   1514 HD12 LEU A 103      43.978 -69.297  42.914  1.00 57.66           H  
ATOM   1515 HD13 LEU A 103      43.021 -69.205  44.411  1.00 57.66           H  
ATOM   1516  CD2 LEU A 103      46.443 -69.017  44.065  1.00 57.66           C  
ATOM   1517 HD21 LEU A 103      47.234 -68.670  44.731  1.00 57.66           H  
ATOM   1518 HD22 LEU A 103      46.513 -70.096  43.928  1.00 57.66           H  
ATOM   1519 HD23 LEU A 103      46.581 -68.557  43.087  1.00 57.66           H  
ATOM   1520  N   GLU A 104      44.788 -65.276  46.943  1.00 59.97           N  
ATOM   1521  H   GLU A 104      45.182 -64.656  46.250  1.00 59.97           H  
ATOM   1522  CA  GLU A 104      45.147 -65.047  48.347  1.00 59.97           C  
ATOM   1523  HA  GLU A 104      45.514 -65.986  48.760  1.00 59.97           H  
ATOM   1524  C   GLU A 104      43.949 -64.625  49.204  1.00 59.97           C  
ATOM   1525  CB  GLU A 104      46.262 -63.993  48.481  1.00 59.97           C  
ATOM   1526  HB2 GLU A 104      46.201 -63.561  49.480  1.00 59.97           H  
ATOM   1527  HB3 GLU A 104      46.110 -63.194  47.755  1.00 59.97           H  
ATOM   1528  O   GLU A 104      43.765 -65.142  50.307  1.00 59.97           O  
ATOM   1529  CG  GLU A 104      47.669 -64.586  48.324  1.00 59.97           C  
ATOM   1530  HG2 GLU A 104      47.796 -64.935  47.299  1.00 59.97           H  
ATOM   1531  HG3 GLU A 104      47.752 -65.450  48.984  1.00 59.97           H  
ATOM   1532  CD  GLU A 104      48.788 -63.586  48.674  1.00 59.97           C  
ATOM   1533  OE1 GLU A 104      49.905 -64.068  48.982  1.00 59.97           O  
ATOM   1534  OE2 GLU A 104      48.524 -62.364  48.682  1.00 59.97           O  
ATOM   1535  N   ALA A 105      43.107 -63.714  48.711  1.00 54.11           N  
ATOM   1536  H   ALA A 105      43.322 -63.309  47.811  1.00 54.11           H  
ATOM   1537  CA  ALA A 105      42.011 -63.151  49.502  1.00 54.11           C  
ATOM   1538  HA  ALA A 105      42.416 -62.807  50.454  1.00 54.11           H  
ATOM   1539  C   ALA A 105      40.898 -64.163  49.826  1.00 54.11           C  
ATOM   1540  CB  ALA A 105      41.451 -61.938  48.755  1.00 54.11           C  
ATOM   1541  HB1 ALA A 105      42.245 -61.210  48.587  1.00 54.11           H  
ATOM   1542  HB2 ALA A 105      40.662 -61.474  49.348  1.00 54.11           H  
ATOM   1543  HB3 ALA A 105      41.042 -62.248  47.794  1.00 54.11           H  
ATOM   1544  O   ALA A 105      40.251 -64.046  50.865  1.00 54.11           O  
ATOM   1545  N   ALA A 106      40.680 -65.161  48.964  1.00 56.19           N  
ATOM   1546  H   ALA A 106      41.242 -65.197  48.126  1.00 56.19           H  
ATOM   1547  CA  ALA A 106      39.663 -66.195  49.162  1.00 56.19           C  
ATOM   1548  HA  ALA A 106      38.774 -65.730  49.590  1.00 56.19           H  
ATOM   1549  C   ALA A 106      40.098 -67.306  50.143  1.00 56.19           C  
ATOM   1550  CB  ALA A 106      39.283 -66.754  47.787  1.00 56.19           C  
ATOM   1551  HB1 ALA A 106      40.150 -67.230  47.328  1.00 56.19           H  
ATOM   1552  HB2 ALA A 106      38.487 -67.490  47.899  1.00 56.19           H  
ATOM   1553  HB3 ALA A 106      38.934 -65.948  47.142  1.00 56.19           H  
ATOM   1554  O   ALA A 106      39.257 -68.071  50.612  1.00 56.19           O  
ATOM   1555  N   LEU A 107      41.390 -67.393  50.490  1.00 62.10           N  
ATOM   1556  H   LEU A 107      42.029 -66.721  50.091  1.00 62.10           H  
ATOM   1557  CA  LEU A 107      41.944 -68.406  51.404  1.00 62.10           C  
ATOM   1558  HA  LEU A 107      41.770 -69.386  50.959  1.00 62.10           H  
ATOM   1559  C   LEU A 107      41.317 -68.466  52.816  1.00 62.10           C  
ATOM   1560  CB  LEU A 107      43.465 -68.185  51.569  1.00 62.10           C  
ATOM   1561  HB2 LEU A 107      43.813 -68.753  52.432  1.00 62.10           H  
ATOM   1562  HB3 LEU A 107      43.643 -67.135  51.800  1.00 62.10           H  
ATOM   1563  O   LEU A 107      41.180 -69.578  53.335  1.00 62.10           O  
ATOM   1564  CG  LEU A 107      44.321 -68.596  50.363  1.00 62.10           C  
ATOM   1565  HG  LEU A 107      43.860 -68.233  49.445  1.00 62.10           H  
ATOM   1566  CD1 LEU A 107      45.737 -68.032  50.474  1.00 62.10           C  
ATOM   1567 HD11 LEU A 107      46.270 -68.498  51.303  1.00 62.10           H  
ATOM   1568 HD12 LEU A 107      46.278 -68.209  49.545  1.00 62.10           H  
ATOM   1569 HD13 LEU A 107      45.695 -66.959  50.660  1.00 62.10           H  
ATOM   1570  CD2 LEU A 107      44.461 -70.115  50.301  1.00 62.10           C  
ATOM   1571 HD21 LEU A 107      45.029 -70.382  49.409  1.00 62.10           H  
ATOM   1572 HD22 LEU A 107      43.467 -70.558  50.239  1.00 62.10           H  
ATOM   1573 HD23 LEU A 107      44.969 -70.493  51.188  1.00 62.10           H  
ATOM   1574  N   PRO A 108      40.989 -67.347  53.502  1.00 57.82           N  
ATOM   1575  CA  PRO A 108      40.668 -67.378  54.932  1.00 57.82           C  
ATOM   1576  HA  PRO A 108      41.487 -67.871  55.457  1.00 57.82           H  
ATOM   1577  C   PRO A 108      39.364 -68.107  55.263  1.00 57.82           C  
ATOM   1578  CB  PRO A 108      40.592 -65.914  55.386  1.00 57.82           C  
ATOM   1579  HB2 PRO A 108      39.560 -65.565  55.378  1.00 57.82           H  
ATOM   1580  HB3 PRO A 108      41.025 -65.779  56.378  1.00 57.82           H  
ATOM   1581  O   PRO A 108      39.314 -68.840  56.256  1.00 57.82           O  
ATOM   1582  CG  PRO A 108      41.375 -65.150  54.325  1.00 57.82           C  
ATOM   1583  HG2 PRO A 108      41.027 -64.123  54.220  1.00 57.82           H  
ATOM   1584  HG3 PRO A 108      42.439 -65.178  54.558  1.00 57.82           H  
ATOM   1585  CD  PRO A 108      41.108 -65.964  53.070  1.00 57.82           C  
ATOM   1586  HD2 PRO A 108      40.154 -65.661  52.639  1.00 57.82           H  
ATOM   1587  HD3 PRO A 108      41.921 -65.802  52.362  1.00 57.82           H  
ATOM   1588  N   GLU A 109      38.330 -67.901  54.441  1.00 52.82           N  
ATOM   1589  H   GLU A 109      38.471 -67.312  53.632  1.00 52.82           H  
ATOM   1590  CA  GLU A 109      36.967 -68.401  54.669  1.00 52.82           C  
ATOM   1591  HA  GLU A 109      36.765 -68.382  55.740  1.00 52.82           H  
ATOM   1592  C   GLU A 109      36.770 -69.860  54.239  1.00 52.82           C  
ATOM   1593  CB  GLU A 109      35.928 -67.489  53.993  1.00 52.82           C  
ATOM   1594  HB2 GLU A 109      36.110 -67.450  52.919  1.00 52.82           H  
ATOM   1595  HB3 GLU A 109      34.947 -67.932  54.164  1.00 52.82           H  
ATOM   1596  O   GLU A 109      35.702 -70.428  54.465  1.00 52.82           O  
ATOM   1597  CG  GLU A 109      35.923 -66.064  54.572  1.00 52.82           C  
ATOM   1598  HG2 GLU A 109      36.098 -66.130  55.646  1.00 52.82           H  
ATOM   1599  HG3 GLU A 109      36.750 -65.502  54.137  1.00 52.82           H  
ATOM   1600  CD  GLU A 109      34.598 -65.313  54.342  1.00 52.82           C  
ATOM   1601  OE1 GLU A 109      34.386 -64.316  55.070  1.00 52.82           O  
ATOM   1602  OE2 GLU A 109      33.799 -65.740  53.479  1.00 52.82           O  
ATOM   1603  N   VAL A 110      37.804 -70.493  53.667  1.00 57.00           N  
ATOM   1604  H   VAL A 110      38.651 -69.969  53.501  1.00 57.00           H  
ATOM   1605  CA  VAL A 110      37.754 -71.899  53.249  1.00 57.00           C  
ATOM   1606  HA  VAL A 110      36.953 -71.982  52.514  1.00 57.00           H  
ATOM   1607  C   VAL A 110      37.452 -72.777  54.473  1.00 57.00           C  
ATOM   1608  CB  VAL A 110      39.046 -72.335  52.537  1.00 57.00           C  
ATOM   1609  HB  VAL A 110      39.897 -72.202  53.205  1.00 57.00           H  
ATOM   1610  O   VAL A 110      38.234 -72.747  55.441  1.00 57.00           O  
ATOM   1611  CG1 VAL A 110      38.986 -73.805  52.097  1.00 57.00           C  
ATOM   1612 HG11 VAL A 110      38.129 -73.966  51.443  1.00 57.00           H  
ATOM   1613 HG12 VAL A 110      38.896 -74.459  52.964  1.00 57.00           H  
ATOM   1614 HG13 VAL A 110      39.895 -74.069  51.556  1.00 57.00           H  
ATOM   1615  CG2 VAL A 110      39.255 -71.480  51.281  1.00 57.00           C  
ATOM   1616 HG21 VAL A 110      38.420 -71.608  50.592  1.00 57.00           H  
ATOM   1617 HG22 VAL A 110      40.182 -71.756  50.779  1.00 57.00           H  
ATOM   1618 HG23 VAL A 110      39.328 -70.426  51.548  1.00 57.00           H  
ATOM   1619  N   PRO A 111      36.341 -73.549  54.458  1.00 60.30           N  
ATOM   1620  CA  PRO A 111      35.910 -74.366  55.587  1.00 60.30           C  
ATOM   1621  HA  PRO A 111      35.570 -73.702  56.381  1.00 60.30           H  
ATOM   1622  C   PRO A 111      37.036 -75.266  56.099  1.00 60.30           C  
ATOM   1623  CB  PRO A 111      34.733 -75.207  55.076  1.00 60.30           C  
ATOM   1624  HB2 PRO A 111      35.096 -76.154  54.675  1.00 60.30           H  
ATOM   1625  HB3 PRO A 111      33.991 -75.384  55.854  1.00 60.30           H  
ATOM   1626  O   PRO A 111      37.865 -75.744  55.323  1.00 60.30           O  
ATOM   1627  CG  PRO A 111      34.162 -74.382  53.929  1.00 60.30           C  
ATOM   1628  HG2 PRO A 111      33.466 -73.643  54.323  1.00 60.30           H  
ATOM   1629  HG3 PRO A 111      33.673 -75.006  53.180  1.00 60.30           H  
ATOM   1630  CD  PRO A 111      35.385 -73.670  53.362  1.00 60.30           C  
ATOM   1631  HD2 PRO A 111      35.077 -72.696  52.982  1.00 60.30           H  
ATOM   1632  HD3 PRO A 111      35.822 -74.264  52.560  1.00 60.30           H  
ATOM   1633  N   ALA A 112      37.045 -75.567  57.403  1.00 53.09           N  
ATOM   1634  H   ALA A 112      36.346 -75.148  57.999  1.00 53.09           H  
ATOM   1635  CA  ALA A 112      38.066 -76.437  58.000  1.00 53.09           C  
ATOM   1636  HA  ALA A 112      39.028 -75.929  57.940  1.00 53.09           H  
ATOM   1637  C   ALA A 112      38.219 -77.784  57.262  1.00 53.09           C  
ATOM   1638  CB  ALA A 112      37.715 -76.663  59.476  1.00 53.09           C  
ATOM   1639  HB1 ALA A 112      38.482 -77.284  59.939  1.00 53.09           H  
ATOM   1640  HB2 ALA A 112      36.753 -77.169  59.559  1.00 53.09           H  
ATOM   1641  HB3 ALA A 112      37.670 -75.707  59.998  1.00 53.09           H  
ATOM   1642  O   ALA A 112      39.327 -78.301  57.171  1.00 53.09           O  
ATOM   1643  N   THR A 113      37.121 -78.319  56.717  1.00 55.12           N  
ATOM   1644  H   THR A 113      36.254 -77.805  56.782  1.00 55.12           H  
ATOM   1645  CA  THR A 113      37.049 -79.581  55.963  1.00 55.12           C  
ATOM   1646  HA  THR A 113      37.585 -80.361  56.504  1.00 55.12           H  
ATOM   1647  C   THR A 113      37.657 -79.519  54.565  1.00 55.12           C  
ATOM   1648  CB  THR A 113      35.576 -79.996  55.803  1.00 55.12           C  
ATOM   1649  HB  THR A 113      35.483 -80.763  55.034  1.00 55.12           H  
ATOM   1650  O   THR A 113      38.123 -80.534  54.069  1.00 55.12           O  
ATOM   1651  CG2 THR A 113      35.016 -80.549  57.113  1.00 55.12           C  
ATOM   1652 HG21 THR A 113      33.978 -80.845  56.961  1.00 55.12           H  
ATOM   1653 HG22 THR A 113      35.063 -79.791  57.895  1.00 55.12           H  
ATOM   1654 HG23 THR A 113      35.592 -81.423  57.416  1.00 55.12           H  
ATOM   1655  OG1 THR A 113      34.776 -78.878  55.465  1.00 55.12           O  
ATOM   1656  HG1 THR A 113      34.673 -78.858  54.511  1.00 55.12           H  
ATOM   1657  N   GLU A 114      37.636 -78.355  53.920  1.00 59.94           N  
ATOM   1658  H   GLU A 114      37.282 -77.540  54.399  1.00 59.94           H  
ATOM   1659  CA  GLU A 114      38.033 -78.187  52.511  1.00 59.94           C  
ATOM   1660  HA  GLU A 114      37.990 -79.142  51.987  1.00 59.94           H  
ATOM   1661  C   GLU A 114      39.467 -77.663  52.369  1.00 59.94           C  
ATOM   1662  CB  GLU A 114      37.046 -77.227  51.836  1.00 59.94           C  
ATOM   1663  HB2 GLU A 114      37.409 -76.997  50.834  1.00 59.94           H  
ATOM   1664  HB3 GLU A 114      37.003 -76.304  52.414  1.00 59.94           H  
ATOM   1665  O   GLU A 114      40.088 -77.768  51.310  1.00 59.94           O  
ATOM   1666  CG  GLU A 114      35.639 -77.836  51.725  1.00 59.94           C  
ATOM   1667  HG2 GLU A 114      35.692 -78.730  51.104  1.00 59.94           H  
ATOM   1668  HG3 GLU A 114      35.300 -78.136  52.716  1.00 59.94           H  
ATOM   1669  CD  GLU A 114      34.608 -76.865  51.133  1.00 59.94           C  
ATOM   1670  OE1 GLU A 114      33.408 -77.206  51.229  1.00 59.94           O  
ATOM   1671  OE2 GLU A 114      35.008 -75.782  50.653  1.00 59.94           O  
ATOM   1672  N   ARG A 115      40.018 -77.120  53.462  1.00 59.48           N  
ATOM   1673  H   ARG A 115      39.422 -77.034  54.272  1.00 59.48           H  
ATOM   1674  CA  ARG A 115      41.360 -76.528  53.504  1.00 59.48           C  
ATOM   1675  HA  ARG A 115      41.383 -75.657  52.849  1.00 59.48           H  
ATOM   1676  C   ARG A 115      42.451 -77.450  52.987  1.00 59.48           C  
ATOM   1677  CB  ARG A 115      41.703 -76.129  54.946  1.00 59.48           C  
ATOM   1678  HB2 ARG A 115      42.767 -76.283  55.127  1.00 59.48           H  
ATOM   1679  HB3 ARG A 115      41.146 -76.742  55.654  1.00 59.48           H  
ATOM   1680  O   ARG A 115      43.335 -76.996  52.267  1.00 59.48           O  
ATOM   1681  CG  ARG A 115      41.402 -74.653  55.169  1.00 59.48           C  
ATOM   1682  HG2 ARG A 115      40.335 -74.482  55.026  1.00 59.48           H  
ATOM   1683  HG3 ARG A 115      41.960 -74.047  54.456  1.00 59.48           H  
ATOM   1684  CD  ARG A 115      41.798 -74.258  56.587  1.00 59.48           C  
ATOM   1685  HD2 ARG A 115      41.327 -74.945  57.290  1.00 59.48           H  
ATOM   1686  HD3 ARG A 115      42.882 -74.324  56.682  1.00 59.48           H  
ATOM   1687  NE  ARG A 115      41.339 -72.891  56.863  1.00 59.48           N  
ATOM   1688  HE  ARG A 115      40.678 -72.501  56.207  1.00 59.48           H  
ATOM   1689  NH1 ARG A 115      42.390 -72.608  58.875  1.00 59.48           N  
ATOM   1690 HH11 ARG A 115      42.618 -72.018  59.663  1.00 59.48           H  
ATOM   1691 HH12 ARG A 115      42.759 -73.543  58.780  1.00 59.48           H  
ATOM   1692  NH2 ARG A 115      41.149 -70.946  58.007  1.00 59.48           N  
ATOM   1693 HH21 ARG A 115      40.548 -70.587  57.279  1.00 59.48           H  
ATOM   1694 HH22 ARG A 115      41.354 -70.345  58.792  1.00 59.48           H  
ATOM   1695  CZ  ARG A 115      41.630 -72.154  57.912  1.00 59.48           C  
ATOM   1696  N   GLU A 116      42.416 -78.714  53.394  1.00 60.05           N  
ATOM   1697  H   GLU A 116      41.627 -79.014  53.947  1.00 60.05           H  
ATOM   1698  CA  GLU A 116      43.490 -79.676  53.130  1.00 60.05           C  
ATOM   1699  HA  GLU A 116      44.427 -79.269  53.512  1.00 60.05           H  
ATOM   1700  C   GLU A 116      43.683 -79.910  51.627  1.00 60.05           C  
ATOM   1701  CB  GLU A 116      43.160 -80.987  53.871  1.00 60.05           C  
ATOM   1702  HB2 GLU A 116      42.305 -80.824  54.527  1.00 60.05           H  
ATOM   1703  HB3 GLU A 116      42.892 -81.767  53.158  1.00 60.05           H  
ATOM   1704  O   GLU A 116      44.806 -79.916  51.118  1.00 60.05           O  
ATOM   1705  CG  GLU A 116      44.336 -81.463  54.734  1.00 60.05           C  
ATOM   1706  HG2 GLU A 116      45.150 -81.774  54.079  1.00 60.05           H  
ATOM   1707  HG3 GLU A 116      44.687 -80.622  55.331  1.00 60.05           H  
ATOM   1708  CD  GLU A 116      43.966 -82.614  55.687  1.00 60.05           C  
ATOM   1709  OE1 GLU A 116      44.819 -82.926  56.550  1.00 60.05           O  
ATOM   1710  OE2 GLU A 116      42.852 -83.170  55.569  1.00 60.05           O  
ATOM   1711  N   GLU A 117      42.571 -80.029  50.903  1.00 61.18           N  
ATOM   1712  H   GLU A 117      41.678 -79.957  51.370  1.00 61.18           H  
ATOM   1713  CA  GLU A 117      42.566 -80.299  49.468  1.00 61.18           C  
ATOM   1714  HA  GLU A 117      43.270 -81.108  49.271  1.00 61.18           H  
ATOM   1715  C   GLU A 117      43.026 -79.075  48.660  1.00 61.18           C  
ATOM   1716  CB  GLU A 117      41.156 -80.768  49.080  1.00 61.18           C  
ATOM   1717  HB2 GLU A 117      40.757 -81.390  49.881  1.00 61.18           H  
ATOM   1718  HB3 GLU A 117      40.504 -79.904  48.950  1.00 61.18           H  
ATOM   1719  O   GLU A 117      43.771 -79.200  47.680  1.00 61.18           O  
ATOM   1720  CG  GLU A 117      41.187 -81.612  47.801  1.00 61.18           C  
ATOM   1721  HG2 GLU A 117      41.894 -82.429  47.943  1.00 61.18           H  
ATOM   1722  HG3 GLU A 117      41.555 -80.994  46.982  1.00 61.18           H  
ATOM   1723  CD  GLU A 117      39.821 -82.200  47.413  1.00 61.18           C  
ATOM   1724  OE1 GLU A 117      39.821 -83.024  46.470  1.00 61.18           O  
ATOM   1725  OE2 GLU A 117      38.797 -81.805  48.011  1.00 61.18           O  
ATOM   1726  N   LEU A 118      42.658 -77.874  49.120  1.00 60.71           N  
ATOM   1727  H   LEU A 118      42.041 -77.846  49.919  1.00 60.71           H  
ATOM   1728  CA  LEU A 118      43.099 -76.611  48.534  1.00 60.71           C  
ATOM   1729  HA  LEU A 118      42.815 -76.604  47.482  1.00 60.71           H  
ATOM   1730  C   LEU A 118      44.628 -76.446  48.620  1.00 60.71           C  
ATOM   1731  CB  LEU A 118      42.380 -75.462  49.256  1.00 60.71           C  
ATOM   1732  HB2 LEU A 118      42.830 -75.341  50.242  1.00 60.71           H  
ATOM   1733  HB3 LEU A 118      41.331 -75.718  49.410  1.00 60.71           H  
ATOM   1734  O   LEU A 118      45.265 -76.096  47.622  1.00 60.71           O  
ATOM   1735  CG  LEU A 118      42.472 -74.140  48.474  1.00 60.71           C  
ATOM   1736  HG  LEU A 118      43.366 -74.125  47.850  1.00 60.71           H  
ATOM   1737  CD1 LEU A 118      41.249 -73.946  47.577  1.00 60.71           C  
ATOM   1738 HD11 LEU A 118      41.158 -74.787  46.890  1.00 60.71           H  
ATOM   1739 HD12 LEU A 118      41.356 -73.025  47.003  1.00 60.71           H  
ATOM   1740 HD13 LEU A 118      40.347 -73.882  48.185  1.00 60.71           H  
ATOM   1741  CD2 LEU A 118      42.564 -72.977  49.447  1.00 60.71           C  
ATOM   1742 HD21 LEU A 118      41.775 -73.063  50.194  1.00 60.71           H  
ATOM   1743 HD22 LEU A 118      43.532 -72.997  49.947  1.00 60.71           H  
ATOM   1744 HD23 LEU A 118      42.456 -72.038  48.903  1.00 60.71           H  
ATOM   1745  N   VAL A 119      45.224 -76.751  49.782  1.00 67.37           N  
ATOM   1746  H   VAL A 119      44.634 -77.050  50.545  1.00 67.37           H  
ATOM   1747  CA  VAL A 119      46.679 -76.652  50.012  1.00 67.37           C  
ATOM   1748  HA  VAL A 119      46.990 -75.622  49.841  1.00 67.37           H  
ATOM   1749  C   VAL A 119      47.451 -77.517  49.016  1.00 67.37           C  
ATOM   1750  CB  VAL A 119      47.044 -77.027  51.465  1.00 67.37           C  
ATOM   1751  HB  VAL A 119      46.580 -77.979  51.720  1.00 67.37           H  
ATOM   1752  O   VAL A 119      48.342 -77.012  48.335  1.00 67.37           O  
ATOM   1753  CG1 VAL A 119      48.559 -77.152  51.685  1.00 67.37           C  
ATOM   1754 HG11 VAL A 119      49.067 -76.244  51.361  1.00 67.37           H  
ATOM   1755 HG12 VAL A 119      48.770 -77.324  52.740  1.00 67.37           H  
ATOM   1756 HG13 VAL A 119      48.960 -78.000  51.129  1.00 67.37           H  
ATOM   1757  CG2 VAL A 119      46.543 -75.955  52.443  1.00 67.37           C  
ATOM   1758 HG21 VAL A 119      47.080 -75.021  52.281  1.00 67.37           H  
ATOM   1759 HG22 VAL A 119      45.478 -75.771  52.297  1.00 67.37           H  
ATOM   1760 HG23 VAL A 119      46.700 -76.292  53.468  1.00 67.37           H  
ATOM   1761  N   GLN A 120      47.072 -78.788  48.849  1.00 61.67           N  
ATOM   1762  H   GLN A 120      46.318 -79.145  49.418  1.00 61.67           H  
ATOM   1763  CA  GLN A 120      47.770 -79.699  47.927  1.00 61.67           C  
ATOM   1764  HA  GLN A 120      48.813 -79.795  48.229  1.00 61.67           H  
ATOM   1765  C   GLN A 120      47.737 -79.218  46.475  1.00 61.67           C  
ATOM   1766  CB  GLN A 120      47.096 -81.072  47.945  1.00 61.67           C  
ATOM   1767  HB2 GLN A 120      46.020 -80.955  47.810  1.00 61.67           H  
ATOM   1768  HB3 GLN A 120      47.484 -81.653  47.108  1.00 61.67           H  
ATOM   1769  O   GLN A 120      48.657 -79.460  45.682  1.00 61.67           O  
ATOM   1770  CG  GLN A 120      47.366 -81.864  49.223  1.00 61.67           C  
ATOM   1771  HG2 GLN A 120      46.934 -81.341  50.077  1.00 61.67           H  
ATOM   1772  HG3 GLN A 120      48.441 -81.951  49.379  1.00 61.67           H  
ATOM   1773  CD  GLN A 120      46.766 -83.264  49.151  1.00 61.67           C  
ATOM   1774  NE2 GLN A 120      46.877 -84.040  50.204  1.00 61.67           N  
ATOM   1775 HE21 GLN A 120      47.245 -83.664  51.067  1.00 61.67           H  
ATOM   1776 HE22 GLN A 120      46.382 -84.919  50.160  1.00 61.67           H  
ATOM   1777  OE1 GLN A 120      46.212 -83.700  48.152  1.00 61.67           O  
ATOM   1778  N   ARG A 121      46.632 -78.584  46.079  1.00 67.10           N  
ATOM   1779  H   ARG A 121      45.904 -78.424  46.760  1.00 67.10           H  
ATOM   1780  CA  ARG A 121      46.463 -78.099  44.712  1.00 67.10           C  
ATOM   1781  HA  ARG A 121      46.851 -78.859  44.035  1.00 67.10           H  
ATOM   1782  C   ARG A 121      47.315 -76.851  44.466  1.00 67.10           C  
ATOM   1783  CB  ARG A 121      44.965 -77.917  44.449  1.00 67.10           C  
ATOM   1784  HB2 ARG A 121      44.412 -78.664  45.018  1.00 67.10           H  
ATOM   1785  HB3 ARG A 121      44.642 -76.930  44.781  1.00 67.10           H  
ATOM   1786  O   ARG A 121      47.969 -76.781  43.425  1.00 67.10           O  
ATOM   1787  CG  ARG A 121      44.637 -78.119  42.967  1.00 67.10           C  
ATOM   1788  HG2 ARG A 121      45.061 -77.300  42.387  1.00 67.10           H  
ATOM   1789  HG3 ARG A 121      45.056 -79.064  42.621  1.00 67.10           H  
ATOM   1790  CD  ARG A 121      43.118 -78.155  42.788  1.00 67.10           C  
ATOM   1791  HD2 ARG A 121      42.698 -77.228  43.179  1.00 67.10           H  
ATOM   1792  HD3 ARG A 121      42.715 -78.987  43.364  1.00 67.10           H  
ATOM   1793  NE  ARG A 121      42.743 -78.301  41.369  1.00 67.10           N  
ATOM   1794  HE  ARG A 121      43.484 -78.222  40.688  1.00 67.10           H  
ATOM   1795  NH1 ARG A 121      40.476 -78.438  41.711  1.00 67.10           N  
ATOM   1796 HH11 ARG A 121      40.621 -78.390  42.710  1.00 67.10           H  
ATOM   1797 HH12 ARG A 121      39.531 -78.515  41.362  1.00 67.10           H  
ATOM   1798  NH2 ARG A 121      41.283 -78.478  39.631  1.00 67.10           N  
ATOM   1799 HH21 ARG A 121      42.042 -78.395  38.970  1.00 67.10           H  
ATOM   1800 HH22 ARG A 121      40.329 -78.526  39.300  1.00 67.10           H  
ATOM   1801  CZ  ARG A 121      41.507 -78.406  40.913  1.00 67.10           C  
ATOM   1802  N   LEU A 122      47.388 -75.948  45.446  1.00 61.87           N  
ATOM   1803  H   LEU A 122      46.822 -76.099  46.269  1.00 61.87           H  
ATOM   1804  CA  LEU A 122      48.282 -74.784  45.440  1.00 61.87           C  
ATOM   1805  HA  LEU A 122      48.100 -74.196  44.540  1.00 61.87           H  
ATOM   1806  C   LEU A 122      49.761 -75.192  45.408  1.00 61.87           C  
ATOM   1807  CB  LEU A 122      47.990 -73.924  46.685  1.00 61.87           C  
ATOM   1808  HB2 LEU A 122      48.803 -73.213  46.830  1.00 61.87           H  
ATOM   1809  HB3 LEU A 122      47.966 -74.571  47.562  1.00 61.87           H  
ATOM   1810  O   LEU A 122      50.531 -74.657  44.610  1.00 61.87           O  
ATOM   1811  CG  LEU A 122      46.669 -73.147  46.598  1.00 61.87           C  
ATOM   1812  HG  LEU A 122      45.874 -73.799  46.234  1.00 61.87           H  
ATOM   1813  CD1 LEU A 122      46.262 -72.611  47.967  1.00 61.87           C  
ATOM   1814 HD11 LEU A 122      45.305 -72.097  47.882  1.00 61.87           H  
ATOM   1815 HD12 LEU A 122      47.014 -71.920  48.345  1.00 61.87           H  
ATOM   1816 HD13 LEU A 122      46.144 -73.441  48.665  1.00 61.87           H  
ATOM   1817  CD2 LEU A 122      46.805 -71.959  45.657  1.00 61.87           C  
ATOM   1818 HD21 LEU A 122      45.866 -71.405  45.666  1.00 61.87           H  
ATOM   1819 HD22 LEU A 122      47.607 -71.299  45.988  1.00 61.87           H  
ATOM   1820 HD23 LEU A 122      47.001 -72.299  44.640  1.00 61.87           H  
ATOM   1821  N   GLU A 123      50.154 -76.190  46.205  1.00 62.84           N  
ATOM   1822  H   GLU A 123      49.499 -76.545  46.887  1.00 62.84           H  
ATOM   1823  CA  GLU A 123      51.527 -76.710  46.232  1.00 62.84           C  
ATOM   1824  HA  GLU A 123      52.210 -75.909  46.514  1.00 62.84           H  
ATOM   1825  C   GLU A 123      51.982 -77.234  44.866  1.00 62.84           C  
ATOM   1826  CB  GLU A 123      51.651 -77.843  47.256  1.00 62.84           C  
ATOM   1827  HB2 GLU A 123      52.567 -78.396  47.051  1.00 62.84           H  
ATOM   1828  HB3 GLU A 123      50.806 -78.522  47.140  1.00 62.84           H  
ATOM   1829  O   GLU A 123      53.117 -76.982  44.460  1.00 62.84           O  
ATOM   1830  CG  GLU A 123      51.728 -77.333  48.700  1.00 62.84           C  
ATOM   1831  HG2 GLU A 123      52.566 -76.639  48.771  1.00 62.84           H  
ATOM   1832  HG3 GLU A 123      50.820 -76.784  48.951  1.00 62.84           H  
ATOM   1833  CD  GLU A 123      51.931 -78.482  49.698  1.00 62.84           C  
ATOM   1834  OE1 GLU A 123      52.569 -78.221  50.743  1.00 62.84           O  
ATOM   1835  OE2 GLU A 123      51.496 -79.618  49.394  1.00 62.84           O  
ATOM   1836  N   ARG A 124      51.104 -77.920  44.119  1.00 59.00           N  
ATOM   1837  H   ARG A 124      50.197 -78.107  44.521  1.00 59.00           H  
ATOM   1838  CA  ARG A 124      51.425 -78.399  42.762  1.00 59.00           C  
ATOM   1839  HA  ARG A 124      52.372 -78.936  42.801  1.00 59.00           H  
ATOM   1840  C   ARG A 124      51.662 -77.260  41.777  1.00 59.00           C  
ATOM   1841  CB  ARG A 124      50.326 -79.335  42.240  1.00 59.00           C  
ATOM   1842  HB2 ARG A 124      49.353 -79.024  42.620  1.00 59.00           H  
ATOM   1843  HB3 ARG A 124      50.301 -79.278  41.152  1.00 59.00           H  
ATOM   1844  O   ARG A 124      52.586 -77.351  40.970  1.00 59.00           O  
ATOM   1845  CG  ARG A 124      50.619 -80.788  42.631  1.00 59.00           C  
ATOM   1846  HG2 ARG A 124      50.620 -80.890  43.716  1.00 59.00           H  
ATOM   1847  HG3 ARG A 124      51.605 -81.061  42.256  1.00 59.00           H  
ATOM   1848  CD  ARG A 124      49.591 -81.742  42.015  1.00 59.00           C  
ATOM   1849  HD2 ARG A 124      49.477 -81.505  40.957  1.00 59.00           H  
ATOM   1850  HD3 ARG A 124      49.974 -82.758  42.105  1.00 59.00           H  
ATOM   1851  NE  ARG A 124      48.295 -81.663  42.712  1.00 59.00           N  
ATOM   1852  HE  ARG A 124      48.306 -81.223  43.621  1.00 59.00           H  
ATOM   1853  NH1 ARG A 124      47.029 -82.768  41.145  1.00 59.00           N  
ATOM   1854 HH11 ARG A 124      46.158 -83.209  40.885  1.00 59.00           H  
ATOM   1855 HH12 ARG A 124      47.835 -82.811  40.539  1.00 59.00           H  
ATOM   1856  NH2 ARG A 124      46.114 -82.178  43.098  1.00 59.00           N  
ATOM   1857 HH21 ARG A 124      46.204 -81.828  44.041  1.00 59.00           H  
ATOM   1858 HH22 ARG A 124      45.258 -82.654  42.849  1.00 59.00           H  
ATOM   1859  CZ  ARG A 124      47.155 -82.199  42.314  1.00 59.00           C  
ATOM   1860  N   MET A 125      50.866 -76.194  41.849  1.00 59.07           N  
ATOM   1861  H   MET A 125      50.148 -76.174  42.560  1.00 59.07           H  
ATOM   1862  CA  MET A 125      51.071 -75.010  41.008  1.00 59.07           C  
ATOM   1863  HA  MET A 125      51.134 -75.319  39.965  1.00 59.07           H  
ATOM   1864  C   MET A 125      52.401 -74.318  41.343  1.00 59.07           C  
ATOM   1865  CB  MET A 125      49.886 -74.045  41.153  1.00 59.07           C  
ATOM   1866  HB2 MET A 125      50.139 -73.111  40.651  1.00 59.07           H  
ATOM   1867  HB3 MET A 125      49.702 -73.831  42.206  1.00 59.07           H  
ATOM   1868  O   MET A 125      53.167 -73.985  40.441  1.00 59.07           O  
ATOM   1869  CG  MET A 125      48.613 -74.616  40.516  1.00 59.07           C  
ATOM   1870  HG2 MET A 125      48.802 -74.801  39.458  1.00 59.07           H  
ATOM   1871  HG3 MET A 125      48.385 -75.571  40.990  1.00 59.07           H  
ATOM   1872  SD  MET A 125      47.140 -73.567  40.663  1.00 59.07           S  
ATOM   1873  CE  MET A 125      47.640 -72.114  39.694  1.00 59.07           C  
ATOM   1874  HE1 MET A 125      48.468 -71.605  40.186  1.00 59.07           H  
ATOM   1875  HE2 MET A 125      47.939 -72.420  38.691  1.00 59.07           H  
ATOM   1876  HE3 MET A 125      46.800 -71.423  39.623  1.00 59.07           H  
ATOM   1877  N   LEU A 126      52.730 -74.201  42.632  1.00 56.26           N  
ATOM   1878  H   LEU A 126      52.039 -74.467  43.320  1.00 56.26           H  
ATOM   1879  CA  LEU A 126      54.025 -73.711  43.117  1.00 56.26           C  
ATOM   1880  HA  LEU A 126      54.201 -72.713  42.715  1.00 56.26           H  
ATOM   1881  C   LEU A 126      55.200 -74.587  42.667  1.00 56.26           C  
ATOM   1882  CB  LEU A 126      53.969 -73.653  44.657  1.00 56.26           C  
ATOM   1883  HB2 LEU A 126      53.175 -74.310  45.013  1.00 56.26           H  
ATOM   1884  HB3 LEU A 126      54.897 -74.035  45.082  1.00 56.26           H  
ATOM   1885  O   LEU A 126      56.255 -74.073  42.302  1.00 56.26           O  
ATOM   1886  CG  LEU A 126      53.730 -72.233  45.188  1.00 56.26           C  
ATOM   1887  HG  LEU A 126      53.061 -71.695  44.517  1.00 56.26           H  
ATOM   1888  CD1 LEU A 126      53.082 -72.292  46.569  1.00 56.26           C  
ATOM   1889 HD11 LEU A 126      52.110 -72.780  46.495  1.00 56.26           H  
ATOM   1890 HD12 LEU A 126      53.712 -72.846  47.266  1.00 56.26           H  
ATOM   1891 HD13 LEU A 126      52.927 -71.281  46.945  1.00 56.26           H  
ATOM   1892  CD2 LEU A 126      55.060 -71.482  45.300  1.00 56.26           C  
ATOM   1893 HD21 LEU A 126      55.545 -71.444  44.324  1.00 56.26           H  
ATOM   1894 HD22 LEU A 126      54.867 -70.461  45.630  1.00 56.26           H  
ATOM   1895 HD23 LEU A 126      55.715 -71.973  46.020  1.00 56.26           H  
ATOM   1896  N   ALA A 127      55.042 -75.910  42.693  1.00 47.51           N  
ATOM   1897  H   ALA A 127      54.186 -76.282  43.078  1.00 47.51           H  
ATOM   1898  CA  ALA A 127      56.088 -76.841  42.290  1.00 47.51           C  
ATOM   1899  HA  ALA A 127      57.007 -76.572  42.811  1.00 47.51           H  
ATOM   1900  C   ALA A 127      56.386 -76.770  40.786  1.00 47.51           C  
ATOM   1901  CB  ALA A 127      55.695 -78.256  42.722  1.00 47.51           C  
ATOM   1902  HB1 ALA A 127      54.781 -78.559  42.211  1.00 47.51           H  
ATOM   1903  HB2 ALA A 127      56.493 -78.953  42.466  1.00 47.51           H  
ATOM   1904  HB3 ALA A 127      55.527 -78.283  43.799  1.00 47.51           H  
ATOM   1905  O   ALA A 127      57.542 -76.910  40.406  1.00 47.51           O  
ATOM   1906  N   ALA A 128      55.393 -76.500  39.934  1.00 45.81           N  
ATOM   1907  H   ALA A 128      54.451 -76.422  40.289  1.00 45.81           H  
ATOM   1908  CA  ALA A 128      55.616 -76.304  38.499  1.00 45.81           C  
ATOM   1909  HA  ALA A 128      56.198 -77.144  38.119  1.00 45.81           H  
ATOM   1910  C   ALA A 128      56.418 -75.025  38.184  1.00 45.81           C  
ATOM   1911  CB  ALA A 128      54.257 -76.306  37.795  1.00 45.81           C  
ATOM   1912  HB1 ALA A 128      53.731 -77.237  38.004  1.00 45.81           H  
ATOM   1913  HB2 ALA A 128      54.405 -76.212  36.719  1.00 45.81           H  
ATOM   1914  HB3 ALA A 128      53.655 -75.467  38.144  1.00 45.81           H  
ATOM   1915  O   ALA A 128      57.130 -74.980  37.183  1.00 45.81           O  
ATOM   1916  N   LEU A 129      56.355 -74.012  39.057  1.00 43.77           N  
ATOM   1917  H   LEU A 129      55.706 -74.084  39.828  1.00 43.77           H  
ATOM   1918  CA  LEU A 129      57.270 -72.865  39.028  1.00 43.77           C  
ATOM   1919  HA  LEU A 129      57.395 -72.533  37.998  1.00 43.77           H  
ATOM   1920  C   LEU A 129      58.673 -73.210  39.546  1.00 43.77           C  
ATOM   1921  CB  LEU A 129      56.685 -71.714  39.872  1.00 43.77           C  
ATOM   1922  HB2 LEU A 129      57.481 -71.013  40.125  1.00 43.77           H  
ATOM   1923  HB3 LEU A 129      56.311 -72.120  40.812  1.00 43.77           H  
ATOM   1924  O   LEU A 129      59.602 -72.424  39.344  1.00 43.77           O  
ATOM   1925  CG  LEU A 129      55.562 -70.922  39.191  1.00 43.77           C  
ATOM   1926  HG  LEU A 129      54.840 -71.607  38.748  1.00 43.77           H  
ATOM   1927  CD1 LEU A 129      54.845 -70.065  40.236  1.00 43.77           C  
ATOM   1928 HD11 LEU A 129      55.546 -69.378  40.710  1.00 43.77           H  
ATOM   1929 HD12 LEU A 129      54.396 -70.709  40.993  1.00 43.77           H  
ATOM   1930 HD13 LEU A 129      54.050 -69.493  39.759  1.00 43.77           H  
ATOM   1931  CD2 LEU A 129      56.117 -69.992  38.109  1.00 43.77           C  
ATOM   1932 HD21 LEU A 129      56.595 -70.575  37.322  1.00 43.77           H  
ATOM   1933 HD22 LEU A 129      56.842 -69.301  38.539  1.00 43.77           H  
ATOM   1934 HD23 LEU A 129      55.300 -69.422  37.665  1.00 43.77           H  
ATOM   1935  N   ARG A 130      58.861 -74.336  40.252  1.00 41.63           N  
ATOM   1936  H   ARG A 130      58.118 -75.017  40.305  1.00 41.63           H  
ATOM   1937  CA  ARG A 130      60.173 -74.649  40.818  1.00 41.63           C  
ATOM   1938  HA  ARG A 130      60.539 -73.701  41.214  1.00 41.63           H  
ATOM   1939  C   ARG A 130      61.138 -75.106  39.726  1.00 41.63           C  
ATOM   1940  CB  ARG A 130      60.143 -75.647  41.981  1.00 41.63           C  
ATOM   1941  HB2 ARG A 130      61.157 -76.010  42.146  1.00 41.63           H  
ATOM   1942  HB3 ARG A 130      59.521 -76.509  41.742  1.00 41.63           H  
ATOM   1943  O   ARG A 130      60.800 -75.968  38.915  1.00 41.63           O  
ATOM   1944  CG  ARG A 130      59.669 -74.974  43.272  1.00 41.63           C  
ATOM   1945  HG2 ARG A 130      60.308 -74.119  43.490  1.00 41.63           H  
ATOM   1946  HG3 ARG A 130      58.642 -74.630  43.150  1.00 41.63           H  
ATOM   1947  CD  ARG A 130      59.743 -75.968  44.432  1.00 41.63           C  
ATOM   1948  HD2 ARG A 130      59.076 -76.802  44.213  1.00 41.63           H  
ATOM   1949  HD3 ARG A 130      60.763 -76.341  44.515  1.00 41.63           H  
ATOM   1950  NE  ARG A 130      59.348 -75.330  45.700  1.00 41.63           N  
ATOM   1951  HE  ARG A 130      59.165 -74.337  45.667  1.00 41.63           H  
ATOM   1952  NH1 ARG A 130      59.288 -77.233  46.983  1.00 41.63           N  
ATOM   1953 HH11 ARG A 130      59.549 -77.775  46.171  1.00 41.63           H  
ATOM   1954 HH12 ARG A 130      59.053 -77.691  47.851  1.00 41.63           H  
ATOM   1955  NH2 ARG A 130      58.749 -75.270  47.896  1.00 41.63           N  
ATOM   1956 HH21 ARG A 130      58.561 -74.281  47.820  1.00 41.63           H  
ATOM   1957 HH22 ARG A 130      58.512 -75.751  48.751  1.00 41.63           H  
ATOM   1958  CZ  ARG A 130      59.135 -75.944  46.850  1.00 41.63           C  
ATOM   1959  N   PRO A 131      62.374 -74.583  39.741  1.00 35.66           N  
ATOM   1960  CA  PRO A 131      63.405 -75.016  38.818  1.00 35.66           C  
ATOM   1961  HA  PRO A 131      63.070 -74.838  37.796  1.00 35.66           H  
ATOM   1962  C   PRO A 131      63.682 -76.511  39.001  1.00 35.66           C  
ATOM   1963  CB  PRO A 131      64.621 -74.128  39.108  1.00 35.66           C  
ATOM   1964  HB2 PRO A 131      65.560 -74.670  39.004  1.00 35.66           H  
ATOM   1965  HB3 PRO A 131      64.605 -73.271  38.435  1.00 35.66           H  
ATOM   1966  O   PRO A 131      63.839 -76.999  40.123  1.00 35.66           O  
ATOM   1967  CG  PRO A 131      64.404 -73.644  40.541  1.00 35.66           C  
ATOM   1968  HG2 PRO A 131      64.857 -72.668  40.713  1.00 35.66           H  
ATOM   1969  HG3 PRO A 131      64.805 -74.381  41.236  1.00 35.66           H  
ATOM   1970  CD  PRO A 131      62.890 -73.595  40.676  1.00 35.66           C  
ATOM   1971  HD2 PRO A 131      62.523 -72.608  40.394  1.00 35.66           H  
ATOM   1972  HD3 PRO A 131      62.614 -73.826  41.705  1.00 35.66           H  
ATOM   1973  N   VAL A 132      63.756 -77.227  37.877  1.00 32.15           N  
ATOM   1974  H   VAL A 132      63.541 -76.750  37.014  1.00 32.15           H  
ATOM   1975  CA  VAL A 132      64.134 -78.643  37.780  1.00 32.15           C  
ATOM   1976  HA  VAL A 132      63.533 -79.215  38.487  1.00 32.15           H  
ATOM   1977  C   VAL A 132      65.607 -78.787  38.173  1.00 32.15           C  
ATOM   1978  CB  VAL A 132      63.855 -79.185  36.356  1.00 32.15           C  
ATOM   1979  HB  VAL A 132      64.468 -78.643  35.636  1.00 32.15           H  
ATOM   1980  O   VAL A 132      66.494 -78.898  37.335  1.00 32.15           O  
ATOM   1981  CG1 VAL A 132      64.156 -80.686  36.229  1.00 32.15           C  
ATOM   1982 HG11 VAL A 132      63.530 -81.251  36.920  1.00 32.15           H  
ATOM   1983 HG12 VAL A 132      65.207 -80.891  36.429  1.00 32.15           H  
ATOM   1984 HG13 VAL A 132      63.945 -81.017  35.212  1.00 32.15           H  
ATOM   1985  CG2 VAL A 132      62.383 -78.994  35.962  1.00 32.15           C  
ATOM   1986 HG21 VAL A 132      62.128 -77.935  35.925  1.00 32.15           H  
ATOM   1987 HG22 VAL A 132      62.204 -79.416  34.974  1.00 32.15           H  
ATOM   1988 HG23 VAL A 132      61.732 -79.487  36.685  1.00 32.15           H  
ATOM   1989  N   ALA A 133      65.900 -78.742  39.468  1.00 26.84           N  
ATOM   1990  H   ALA A 133      65.159 -78.493  40.108  1.00 26.84           H  
ATOM   1991  CA  ALA A 133      67.248 -78.923  39.992  1.00 26.84           C  
ATOM   1992  HA  ALA A 133      67.966 -78.539  39.268  1.00 26.84           H  
ATOM   1993  C   ALA A 133      67.551 -80.422  40.172  1.00 26.84           C  
ATOM   1994  CB  ALA A 133      67.398 -78.085  41.270  1.00 26.84           C  
ATOM   1995  HB1 ALA A 133      68.416 -78.174  41.649  1.00 26.84           H  
ATOM   1996  HB2 ALA A 133      66.702 -78.438  42.031  1.00 26.84           H  
ATOM   1997  HB3 ALA A 133      67.191 -77.038  41.051  1.00 26.84           H  
ATOM   1998  O   ALA A 133      67.873 -80.862  41.273  1.00 26.84           O  
ATOM   1999  N   GLN A 134      67.388 -81.239  39.124  1.00 30.81           N  
ATOM   2000  H   GLN A 134      67.154 -80.825  38.233  1.00 30.81           H  
ATOM   2001  CA  GLN A 134      67.592 -82.699  39.187  1.00 30.81           C  
ATOM   2002  HA  GLN A 134      67.131 -83.081  40.098  1.00 30.81           H  
ATOM   2003  C   GLN A 134      69.085 -83.076  39.271  1.00 30.81           C  
ATOM   2004  CB  GLN A 134      66.925 -83.397  37.985  1.00 30.81           C  
ATOM   2005  HB2 GLN A 134      67.355 -84.391  37.865  1.00 30.81           H  
ATOM   2006  HB3 GLN A 134      67.129 -82.831  37.076  1.00 30.81           H  
ATOM   2007  O   GLN A 134      69.596 -83.795  38.423  1.00 30.81           O  
ATOM   2008  CG  GLN A 134      65.422 -83.635  38.127  1.00 30.81           C  
ATOM   2009  HG2 GLN A 134      64.899 -82.681  38.198  1.00 30.81           H  
ATOM   2010  HG3 GLN A 134      65.234 -84.200  39.040  1.00 30.81           H  
ATOM   2011  CD  GLN A 134      64.873 -84.433  36.941  1.00 30.81           C  
ATOM   2012  NE2 GLN A 134      63.635 -84.870  36.995  1.00 30.81           N  
ATOM   2013 HE21 GLN A 134      63.053 -84.701  37.802  1.00 30.81           H  
ATOM   2014 HE22 GLN A 134      63.333 -85.396  36.187  1.00 30.81           H  
ATOM   2015  OE1 GLN A 134      65.525 -84.685  35.943  1.00 30.81           O  
ATOM   2016  N   ALA A 135      69.840 -82.543  40.229  1.00 21.87           N  
ATOM   2017  H   ALA A 135      69.409 -81.930  40.905  1.00 21.87           H  
ATOM   2018  CA  ALA A 135      71.295 -82.657  40.160  1.00 21.87           C  
ATOM   2019  HA  ALA A 135      71.601 -82.517  39.124  1.00 21.87           H  
ATOM   2020  C   ALA A 135      71.849 -84.033  40.580  1.00 21.87           C  
ATOM   2021  CB  ALA A 135      71.918 -81.512  40.964  1.00 21.87           C  
ATOM   2022  HB1 ALA A 135      73.003 -81.562  40.883  1.00 21.87           H  
ATOM   2023  HB2 ALA A 135      71.578 -80.555  40.567  1.00 21.87           H  
ATOM   2024  HB3 ALA A 135      71.634 -81.589  42.014  1.00 21.87           H  
ATOM   2025  O   ALA A 135      72.635 -84.628  39.853  1.00 21.87           O  
ATOM   2026  N   ALA A 136      71.544 -84.478  41.795  1.00 20.70           N  
ATOM   2027  H   ALA A 136      70.803 -84.015  42.301  1.00 20.70           H  
ATOM   2028  CA  ALA A 136      72.422 -85.384  42.552  1.00 20.70           C  
ATOM   2029  HA  ALA A 136      73.454 -85.235  42.235  1.00 20.70           H  
ATOM   2030  C   ALA A 136      72.060 -86.879  42.313  1.00 20.70           C  
ATOM   2031  CB  ALA A 136      72.281 -84.916  44.015  1.00 20.70           C  
ATOM   2032  HB1 ALA A 136      71.530 -85.515  44.530  1.00 20.70           H  
ATOM   2033  HB2 ALA A 136      73.234 -84.970  44.541  1.00 20.70           H  
ATOM   2034  HB3 ALA A 136      71.987 -83.867  44.063  1.00 20.70           H  
ATOM   2035  O   ALA A 136      70.979 -87.152  41.808  1.00 20.70           O  
ATOM   2036  N   ASP A 137      72.769 -87.945  42.712  1.00 19.12           N  
ATOM   2037  H   ASP A 137      72.242 -88.784  42.518  1.00 19.12           H  
ATOM   2038  CA  ASP A 137      74.210 -88.208  42.919  1.00 19.12           C  
ATOM   2039  HA  ASP A 137      74.778 -87.744  42.114  1.00 19.12           H  
ATOM   2040  C   ASP A 137      74.461 -89.742  42.889  1.00 19.12           C  
ATOM   2041  CB  ASP A 137      74.699 -87.675  44.288  1.00 19.12           C  
ATOM   2042  HB2 ASP A 137      74.169 -86.751  44.519  1.00 19.12           H  
ATOM   2043  HB3 ASP A 137      74.440 -88.367  45.088  1.00 19.12           H  
ATOM   2044  O   ASP A 137      75.234 -90.267  42.096  1.00 19.12           O  
ATOM   2045  CG  ASP A 137      76.194 -87.345  44.361  1.00 19.12           C  
ATOM   2046  OD1 ASP A 137      76.806 -87.112  43.298  1.00 19.12           O  
ATOM   2047  OD2 ASP A 137      76.693 -87.268  45.506  1.00 19.12           O  
ATOM   2048  N   ALA A 138      73.792 -90.475  43.786  1.00 19.33           N  
ATOM   2049  H   ALA A 138      73.087 -89.984  44.317  1.00 19.33           H  
ATOM   2050  CA  ALA A 138      74.257 -91.753  44.353  1.00 19.33           C  
ATOM   2051  HA  ALA A 138      75.324 -91.871  44.169  1.00 19.33           H  
ATOM   2052  C   ALA A 138      73.521 -92.986  43.767  1.00 19.33           C  
ATOM   2053  CB  ALA A 138      74.012 -91.588  45.864  1.00 19.33           C  
ATOM   2054  HB1 ALA A 138      74.618 -90.766  46.244  1.00 19.33           H  
ATOM   2055  HB2 ALA A 138      72.960 -91.369  46.045  1.00 19.33           H  
ATOM   2056  HB3 ALA A 138      74.264 -92.494  46.415  1.00 19.33           H  
ATOM   2057  O   ALA A 138      72.565 -92.828  43.022  1.00 19.33           O  
ATOM   2058  N   SER A 139      73.754 -94.263  44.105  1.00 17.89           N  
ATOM   2059  H   SER A 139      73.017 -94.834  43.716  1.00 17.89           H  
ATOM   2060  CA  SER A 139      74.965 -95.043  44.443  1.00 17.89           C  
ATOM   2061  HA  SER A 139      75.767 -94.777  43.754  1.00 17.89           H  
ATOM   2062  C   SER A 139      74.698 -96.555  44.303  1.00 17.89           C  
ATOM   2063  CB  SER A 139      75.459 -94.846  45.886  1.00 17.89           C  
ATOM   2064  HB2 SER A 139      76.301 -95.515  46.064  1.00 17.89           H  
ATOM   2065  HB3 SER A 139      75.829 -93.827  46.001  1.00 17.89           H  
ATOM   2066  O   SER A 139      75.569 -97.292  43.855  1.00 17.89           O  
ATOM   2067  OG  SER A 139      74.447 -95.115  46.849  1.00 17.89           O  
ATOM   2068  HG  SER A 139      74.720 -94.743  47.690  1.00 17.89           H  
ATOM   2069  N   GLY A 140      73.542 -97.027  44.787  1.00 18.56           N  
ATOM   2070  H   GLY A 140      72.892 -96.328  45.119  1.00 18.56           H  
ATOM   2071  CA  GLY A 140      73.399 -98.367  45.372  1.00 18.56           C  
ATOM   2072  HA2 GLY A 140      74.157 -98.468  46.149  1.00 18.56           H  
ATOM   2073  HA3 GLY A 140      72.426 -98.424  45.860  1.00 18.56           H  
ATOM   2074  C   GLY A 140      73.514 -99.588  44.448  1.00 18.56           C  
ATOM   2075  O   GLY A 140      73.300 -99.521  43.246  1.00 18.56           O  
ATOM   2076  N   THR A 141      73.819-100.727  45.081  1.00 19.17           N  
ATOM   2077  H   THR A 141      73.879-100.674  46.088  1.00 19.17           H  
ATOM   2078  CA  THR A 141      74.513-101.904  44.523  1.00 19.17           C  
ATOM   2079  HA  THR A 141      75.013-101.633  43.593  1.00 19.17           H  
ATOM   2080  C   THR A 141      73.690-103.163  44.249  1.00 19.17           C  
ATOM   2081  CB  THR A 141      75.558-102.372  45.562  1.00 19.17           C  
ATOM   2082  HB  THR A 141      75.799-103.422  45.398  1.00 19.17           H  
ATOM   2083  O   THR A 141      73.968-103.873  43.289  1.00 19.17           O  
ATOM   2084  CG2 THR A 141      76.864-101.596  45.500  1.00 19.17           C  
ATOM   2085 HG21 THR A 141      77.304-101.710  44.510  1.00 19.17           H  
ATOM   2086 HG22 THR A 141      77.564-101.978  46.243  1.00 19.17           H  
ATOM   2087 HG23 THR A 141      76.678-100.537  45.681  1.00 19.17           H  
ATOM   2088  OG1 THR A 141      75.061-102.211  46.885  1.00 19.17           O  
ATOM   2089  HG1 THR A 141      75.762-102.481  47.483  1.00 19.17           H  
ATOM   2090  N   GLY A 142      72.880-103.574  45.227  1.00 18.11           N  
ATOM   2091  H   GLY A 142      72.680-102.912  45.963  1.00 18.11           H  
ATOM   2092  CA  GLY A 142      72.736-105.005  45.537  1.00 18.11           C  
ATOM   2093  HA2 GLY A 142      73.701-105.498  45.427  1.00 18.11           H  
ATOM   2094  HA3 GLY A 142      72.418-105.103  46.575  1.00 18.11           H  
ATOM   2095  C   GLY A 142      71.723-105.746  44.662  1.00 18.11           C  
ATOM   2096  O   GLY A 142      71.050-105.157  43.835  1.00 18.11           O  
ATOM   2097  N   ALA A 143      71.447-107.034  44.838  1.00 18.85           N  
ATOM   2098  H   ALA A 143      70.717-107.318  44.200  1.00 18.85           H  
ATOM   2099  CA  ALA A 143      72.226-108.144  45.394  1.00 18.85           C  
ATOM   2100  HA  ALA A 143      73.215-108.181  44.937  1.00 18.85           H  
ATOM   2101  C   ALA A 143      71.498-109.460  45.082  1.00 18.85           C  
ATOM   2102  CB  ALA A 143      72.349-108.046  46.927  1.00 18.85           C  
ATOM   2103  HB1 ALA A 143      71.368-107.909  47.382  1.00 18.85           H  
ATOM   2104  HB2 ALA A 143      72.793-108.964  47.314  1.00 18.85           H  
ATOM   2105  HB3 ALA A 143      72.998-107.215  47.204  1.00 18.85           H  
ATOM   2106  O   ALA A 143      72.124-110.476  44.812  1.00 18.85           O  
ATOM   2107  N   ASN A 144      70.178-109.452  45.256  1.00 18.17           N  
ATOM   2108  H   ASN A 144      69.716-108.559  45.345  1.00 18.17           H  
ATOM   2109  CA  ASN A 144      69.494-110.606  45.830  1.00 18.17           C  
ATOM   2110  HA  ASN A 144      70.243-111.211  46.341  1.00 18.17           H  
ATOM   2111  C   ASN A 144      68.891-111.544  44.748  1.00 18.17           C  
ATOM   2112  CB  ASN A 144      68.546-110.006  46.895  1.00 18.17           C  
ATOM   2113  HB2 ASN A 144      68.939-109.051  47.244  1.00 18.17           H  
ATOM   2114  HB3 ASN A 144      67.570-109.788  46.461  1.00 18.17           H  
ATOM   2115  O   ASN A 144      69.035-111.261  43.563  1.00 18.17           O  
ATOM   2116  CG  ASN A 144      68.432-110.842  48.156  1.00 18.17           C  
ATOM   2117  ND2 ASN A 144      67.373-110.680  48.912  1.00 18.17           N  
ATOM   2118 HD21 ASN A 144      66.631-110.052  48.638  1.00 18.17           H  
ATOM   2119 HD22 ASN A 144      67.339-111.242  49.750  1.00 18.17           H  
ATOM   2120  OD1 ASN A 144      69.309-111.603  48.520  1.00 18.17           O  
ATOM   2121  N   PRO A 145      68.187-112.632  45.112  1.00 20.84           N  
ATOM   2122  CA  PRO A 145      68.730-113.977  45.303  1.00 20.84           C  
ATOM   2123  HA  PRO A 145      69.814-113.965  45.197  1.00 20.84           H  
ATOM   2124  C   PRO A 145      68.173-115.014  44.284  1.00 20.84           C  
ATOM   2125  CB  PRO A 145      68.376-114.271  46.770  1.00 20.84           C  
ATOM   2126  HB2 PRO A 145      68.369-115.327  47.039  1.00 20.84           H  
ATOM   2127  HB3 PRO A 145      69.107-113.773  47.407  1.00 20.84           H  
ATOM   2128  O   PRO A 145      68.097-114.732  43.098  1.00 20.84           O  
ATOM   2129  CG  PRO A 145      67.003-113.620  46.943  1.00 20.84           C  
ATOM   2130  HG2 PRO A 145      66.220-114.364  46.796  1.00 20.84           H  
ATOM   2131  HG3 PRO A 145      66.903-113.174  47.933  1.00 20.84           H  
ATOM   2132  CD  PRO A 145      66.925-112.581  45.824  1.00 20.84           C  
ATOM   2133  HD2 PRO A 145      66.673-111.598  46.222  1.00 20.84           H  
ATOM   2134  HD3 PRO A 145      66.133-112.869  45.133  1.00 20.84           H  
ATOM   2135  N   SER A 146      67.868-116.229  44.766  1.00 19.07           N  
ATOM   2136  H   SER A 146      67.708-116.273  45.763  1.00 19.07           H  
ATOM   2137  CA  SER A 146      68.014-117.578  44.175  1.00 19.07           C  
ATOM   2138  HA  SER A 146      68.913-117.596  43.560  1.00 19.07           H  
ATOM   2139  C   SER A 146      66.856-118.109  43.302  1.00 19.07           C  
ATOM   2140  CB  SER A 146      68.222-118.520  45.369  1.00 19.07           C  
ATOM   2141  HB2 SER A 146      68.324-119.554  45.042  1.00 19.07           H  
ATOM   2142  HB3 SER A 146      69.139-118.237  45.887  1.00 19.07           H  
ATOM   2143  O   SER A 146      65.912-117.375  43.031  1.00 19.07           O  
ATOM   2144  OG  SER A 146      67.135-118.401  46.274  1.00 19.07           O  
ATOM   2145  HG  SER A 146      66.365-118.834  45.899  1.00 19.07           H  
ATOM   2146  N   GLY A 147      66.913-119.391  42.873  1.00 20.13           N  
ATOM   2147  H   GLY A 147      67.659-119.993  43.190  1.00 20.13           H  
ATOM   2148  CA  GLY A 147      66.223-119.812  41.640  1.00 20.13           C  
ATOM   2149  HA2 GLY A 147      65.322-119.208  41.528  1.00 20.13           H  
ATOM   2150  HA3 GLY A 147      66.872-119.546  40.805  1.00 20.13           H  
ATOM   2151  C   GLY A 147      65.761-121.260  41.376  1.00 20.13           C  
ATOM   2152  O   GLY A 147      65.730-121.604  40.201  1.00 20.13           O  
ATOM   2153  N   ASP A 148      65.422-122.095  42.365  1.00 21.33           N  
ATOM   2154  H   ASP A 148      65.449-121.754  43.315  1.00 21.33           H  
ATOM   2155  CA  ASP A 148      65.027-123.527  42.180  1.00 21.33           C  
ATOM   2156  HA  ASP A 148      65.676-123.998  41.442  1.00 21.33           H  
ATOM   2157  C   ASP A 148      63.551-123.720  41.717  1.00 21.33           C  
ATOM   2158  CB  ASP A 148      65.215-124.232  43.542  1.00 21.33           C  
ATOM   2159  HB2 ASP A 148      64.764-125.223  43.512  1.00 21.33           H  
ATOM   2160  HB3 ASP A 148      64.674-123.668  44.301  1.00 21.33           H  
ATOM   2161  O   ASP A 148      62.769-122.778  41.806  1.00 21.33           O  
ATOM   2162  CG  ASP A 148      66.671-124.398  43.995  1.00 21.33           C  
ATOM   2163  OD1 ASP A 148      67.597-124.216  43.173  1.00 21.33           O  
ATOM   2164  OD2 ASP A 148      66.854-124.659  45.207  1.00 21.33           O  
ATOM   2165  N   ASP A 149      62.987-124.892  41.364  1.00 21.77           N  
ATOM   2166  H   ASP A 149      61.986-124.770  41.307  1.00 21.77           H  
ATOM   2167  CA  ASP A 149      63.416-126.047  40.542  1.00 21.77           C  
ATOM   2168  HA  ASP A 149      63.900-125.652  39.649  1.00 21.77           H  
ATOM   2169  C   ASP A 149      62.134-126.806  40.050  1.00 21.77           C  
ATOM   2170  CB  ASP A 149      64.442-126.962  41.252  1.00 21.77           C  
ATOM   2171  HB2 ASP A 149      65.245-126.340  41.647  1.00 21.77           H  
ATOM   2172  HB3 ASP A 149      63.969-127.473  42.090  1.00 21.77           H  
ATOM   2173  O   ASP A 149      61.270-126.197  39.423  1.00 21.77           O  
ATOM   2174  CG  ASP A 149      65.115-127.982  40.317  1.00 21.77           C  
ATOM   2175  OD1 ASP A 149      65.077-127.775  39.084  1.00 21.77           O  
ATOM   2176  OD2 ASP A 149      65.632-128.988  40.850  1.00 21.77           O  
ATOM   2177  N   LEU A 150      61.969-128.101  40.380  1.00 20.20           N  
ATOM   2178  H   LEU A 150      62.673-128.435  41.023  1.00 20.20           H  
ATOM   2179  CA  LEU A 150      61.408-129.185  39.534  1.00 20.20           C  
ATOM   2180  HA  LEU A 150      61.759-129.042  38.512  1.00 20.20           H  
ATOM   2181  C   LEU A 150      59.887-129.459  39.440  1.00 20.20           C  
ATOM   2182  CB  LEU A 150      62.009-130.494  40.105  1.00 20.20           C  
ATOM   2183  HB2 LEU A 150      62.075-130.401  41.189  1.00 20.20           H  
ATOM   2184  HB3 LEU A 150      61.338-131.333  39.919  1.00 20.20           H  
ATOM   2185  O   LEU A 150      59.480-130.095  38.474  1.00 20.20           O  
ATOM   2186  CG  LEU A 150      63.381-130.879  39.539  1.00 20.20           C  
ATOM   2187  HG  LEU A 150      63.947-129.979  39.300  1.00 20.20           H  
ATOM   2188  CD1 LEU A 150      64.144-131.725  40.561  1.00 20.20           C  
ATOM   2189 HD11 LEU A 150      63.598-132.642  40.782  1.00 20.20           H  
ATOM   2190 HD12 LEU A 150      64.286-131.145  41.474  1.00 20.20           H  
ATOM   2191 HD13 LEU A 150      65.132-131.956  40.162  1.00 20.20           H  
ATOM   2192  CD2 LEU A 150      63.251-131.678  38.244  1.00 20.20           C  
ATOM   2193 HD21 LEU A 150      62.725-132.614  38.427  1.00 20.20           H  
ATOM   2194 HD22 LEU A 150      64.246-131.880  37.847  1.00 20.20           H  
ATOM   2195 HD23 LEU A 150      62.696-131.087  37.515  1.00 20.20           H  
ATOM   2196  N   GLY A 151      59.118-129.196  40.502  1.00 23.89           N  
ATOM   2197  H   GLY A 151      59.506-128.505  41.128  1.00 23.89           H  
ATOM   2198  CA  GLY A 151      58.176-130.166  41.121  1.00 23.89           C  
ATOM   2199  HA2 GLY A 151      57.630-129.635  41.901  1.00 23.89           H  
ATOM   2200  HA3 GLY A 151      58.787-130.914  41.626  1.00 23.89           H  
ATOM   2201  C   GLY A 151      57.110-130.946  40.304  1.00 23.89           C  
ATOM   2202  O   GLY A 151      56.733-130.603  39.193  1.00 23.89           O  
ATOM   2203  N   GLU A 152      56.599-132.014  40.940  1.00 26.32           N  
ATOM   2204  H   GLU A 152      56.853-132.110  41.913  1.00 26.32           H  
ATOM   2205  CA  GLU A 152      55.975-133.228  40.366  1.00 26.32           C  
ATOM   2206  HA  GLU A 152      56.703-133.665  39.683  1.00 26.32           H  
ATOM   2207  C   GLU A 152      54.670-133.030  39.559  1.00 26.32           C  
ATOM   2208  CB  GLU A 152      55.748-134.252  41.501  1.00 26.32           C  
ATOM   2209  HB2 GLU A 152      55.260-135.132  41.083  1.00 26.32           H  
ATOM   2210  HB3 GLU A 152      55.089-133.809  42.249  1.00 26.32           H  
ATOM   2211  O   GLU A 152      53.663-132.541  40.062  1.00 26.32           O  
ATOM   2212  CG  GLU A 152      57.065-134.697  42.171  1.00 26.32           C  
ATOM   2213  HG2 GLU A 152      57.712-135.114  41.399  1.00 26.32           H  
ATOM   2214  HG3 GLU A 152      57.567-133.823  42.588  1.00 26.32           H  
ATOM   2215  CD  GLU A 152      56.887-135.731  43.298  1.00 26.32           C  
ATOM   2216  OE1 GLU A 152      57.895-136.403  43.617  1.00 26.32           O  
ATOM   2217  OE2 GLU A 152      55.772-135.834  43.856  1.00 26.32           O  
ATOM   2218  N   ALA A 153      54.687-133.480  38.297  1.00 25.08           N  
ATOM   2219  H   ALA A 153      55.544-133.914  37.984  1.00 25.08           H  
ATOM   2220  CA  ALA A 153      53.838-132.945  37.223  1.00 25.08           C  
ATOM   2221  HA  ALA A 153      53.630-131.897  37.440  1.00 25.08           H  
ATOM   2222  C   ALA A 153      52.474-133.624  36.978  1.00 25.08           C  
ATOM   2223  CB  ALA A 153      54.683-133.015  35.940  1.00 25.08           C  
ATOM   2224  HB1 ALA A 153      54.145-132.537  35.121  1.00 25.08           H  
ATOM   2225  HB2 ALA A 153      55.624-132.484  36.087  1.00 25.08           H  
ATOM   2226  HB3 ALA A 153      54.882-134.053  35.675  1.00 25.08           H  
ATOM   2227  O   ALA A 153      51.783-133.208  36.061  1.00 25.08           O  
ATOM   2228  N   GLY A 154      52.163-134.708  37.699  1.00 29.73           N  
ATOM   2229  H   GLY A 154      52.721-134.841  38.530  1.00 29.73           H  
ATOM   2230  CA  GLY A 154      51.310-135.839  37.282  1.00 29.73           C  
ATOM   2231  HA2 GLY A 154      51.965-136.680  37.054  1.00 29.73           H  
ATOM   2232  HA3 GLY A 154      50.708-136.133  38.142  1.00 29.73           H  
ATOM   2233  C   GLY A 154      50.322-135.665  36.109  1.00 29.73           C  
ATOM   2234  O   GLY A 154      49.409-134.855  36.167  1.00 29.73           O  
ATOM   2235  N   VAL A 155      50.466-136.552  35.112  1.00 26.19           N  
ATOM   2236  H   VAL A 155      51.195-137.240  35.233  1.00 26.19           H  
ATOM   2237  CA  VAL A 155      49.815-136.548  33.781  1.00 26.19           C  
ATOM   2238  HA  VAL A 155      50.052-135.616  33.267  1.00 26.19           H  
ATOM   2239  C   VAL A 155      48.301-136.688  33.782  1.00 26.19           C  
ATOM   2240  CB  VAL A 155      50.344-137.751  32.955  1.00 26.19           C  
ATOM   2241  HB  VAL A 155      50.145-138.668  33.510  1.00 26.19           H  
ATOM   2242  O   VAL A 155      47.674-136.226  32.834  1.00 26.19           O  
ATOM   2243  CG1 VAL A 155      49.723-137.911  31.555  1.00 26.19           C  
ATOM   2244 HG11 VAL A 155      49.762-136.963  31.019  1.00 26.19           H  
ATOM   2245 HG12 VAL A 155      48.685-138.233  31.642  1.00 26.19           H  
ATOM   2246 HG13 VAL A 155      50.251-138.678  30.989  1.00 26.19           H  
ATOM   2247  CG2 VAL A 155      51.863-137.661  32.755  1.00 26.19           C  
ATOM   2248 HG21 VAL A 155      52.379-137.665  33.715  1.00 26.19           H  
ATOM   2249 HG22 VAL A 155      52.106-136.742  32.221  1.00 26.19           H  
ATOM   2250 HG23 VAL A 155      52.213-138.518  32.180  1.00 26.19           H  
ATOM   2251  N   ASP A 156      47.753-137.443  34.738  1.00 25.59           N  
ATOM   2252  H   ASP A 156      48.348-137.727  35.504  1.00 25.59           H  
ATOM   2253  CA  ASP A 156      46.448-138.114  34.632  1.00 25.59           C  
ATOM   2254  HA  ASP A 156      46.355-138.515  33.622  1.00 25.59           H  
ATOM   2255  C   ASP A 156      45.292-137.112  34.815  1.00 25.59           C  
ATOM   2256  CB  ASP A 156      46.396-139.314  35.598  1.00 25.59           C  
ATOM   2257  HB2 ASP A 156      46.545-138.955  36.616  1.00 25.59           H  
ATOM   2258  HB3 ASP A 156      45.403-139.762  35.541  1.00 25.59           H  
ATOM   2259  O   ASP A 156      44.578-137.090  35.814  1.00 25.59           O  
ATOM   2260  CG  ASP A 156      47.427-140.411  35.287  1.00 25.59           C  
ATOM   2261  OD1 ASP A 156      47.667-140.692  34.090  1.00 25.59           O  
ATOM   2262  OD2 ASP A 156      47.977-140.980  36.259  1.00 25.59           O  
ATOM   2263  N   GLU A 157      45.206-136.196  33.860  1.00 28.10           N  
ATOM   2264  H   GLU A 157      45.911-136.274  33.141  1.00 28.10           H  
ATOM   2265  CA  GLU A 157      44.530-134.909  33.901  1.00 28.10           C  
ATOM   2266  HA  GLU A 157      44.570-134.505  34.913  1.00 28.10           H  
ATOM   2267  C   GLU A 157      43.039-135.020  33.491  1.00 28.10           C  
ATOM   2268  CB  GLU A 157      45.338-133.972  32.948  1.00 28.10           C  
ATOM   2269  HB2 GLU A 157      44.730-133.140  32.593  1.00 28.10           H  
ATOM   2270  HB3 GLU A 157      45.618-134.544  32.063  1.00 28.10           H  
ATOM   2271  O   GLU A 157      42.389-136.060  33.563  1.00 28.10           O  
ATOM   2272  CG  GLU A 157      46.579-133.275  33.527  1.00 28.10           C  
ATOM   2273  HG2 GLU A 157      46.253-132.640  34.351  1.00 28.10           H  
ATOM   2274  HG3 GLU A 157      47.275-134.009  33.932  1.00 28.10           H  
ATOM   2275  CD  GLU A 157      47.283-132.402  32.461  1.00 28.10           C  
ATOM   2276  OE1 GLU A 157      48.224-131.669  32.834  1.00 28.10           O  
ATOM   2277  OE2 GLU A 157      46.843-132.404  31.284  1.00 28.10           O  
ATOM   2278  N   LEU A 158      42.529-133.883  33.017  1.00 23.71           N  
ATOM   2279  H   LEU A 158      43.200-133.131  33.080  1.00 23.71           H  
ATOM   2280  CA  LEU A 158      41.329-133.481  32.276  1.00 23.71           C  
ATOM   2281  HA  LEU A 158      40.535-133.342  33.010  1.00 23.71           H  
ATOM   2282  C   LEU A 158      40.771-134.436  31.181  1.00 23.71           C  
ATOM   2283  CB  LEU A 158      41.734-132.104  31.667  1.00 23.71           C  
ATOM   2284  HB2 LEU A 158      42.644-131.749  32.150  1.00 23.71           H  
ATOM   2285  HB3 LEU A 158      42.024-132.229  30.623  1.00 23.71           H  
ATOM   2286  O   LEU A 158      40.249-133.967  30.175  1.00 23.71           O  
ATOM   2287  CG  LEU A 158      40.695-130.976  31.795  1.00 23.71           C  
ATOM   2288  HG  LEU A 158      39.931-131.251  32.522  1.00 23.71           H  
ATOM   2289  CD1 LEU A 158      41.377-129.693  32.285  1.00 23.71           C  
ATOM   2290 HD11 LEU A 158      41.825-129.866  33.263  1.00 23.71           H  
ATOM   2291 HD12 LEU A 158      40.643-128.892  32.374  1.00 23.71           H  
ATOM   2292 HD13 LEU A 158      42.156-129.393  31.584  1.00 23.71           H  
ATOM   2293  CD2 LEU A 158      40.018-130.650  30.463  1.00 23.71           C  
ATOM   2294 HD21 LEU A 158      40.766-130.358  29.726  1.00 23.71           H  
ATOM   2295 HD22 LEU A 158      39.300-129.841  30.598  1.00 23.71           H  
ATOM   2296 HD23 LEU A 158      39.489-131.532  30.100  1.00 23.71           H  
ATOM   2297  N   LEU A 159      40.864-135.759  31.307  1.00 25.49           N  
ATOM   2298  H   LEU A 159      41.336-136.113  32.127  1.00 25.49           H  
ATOM   2299  CA  LEU A 159      40.429-136.718  30.274  1.00 25.49           C  
ATOM   2300  HA  LEU A 159      40.948-136.511  29.338  1.00 25.49           H  
ATOM   2301  C   LEU A 159      38.917-136.673  29.988  1.00 25.49           C  
ATOM   2302  CB  LEU A 159      40.764-138.141  30.770  1.00 25.49           C  
ATOM   2303  HB2 LEU A 159      40.410-138.236  31.796  1.00 25.49           H  
ATOM   2304  HB3 LEU A 159      40.208-138.865  30.174  1.00 25.49           H  
ATOM   2305  O   LEU A 159      38.462-136.627  28.845  1.00 25.49           O  
ATOM   2306  CG  LEU A 159      42.247-138.533  30.731  1.00 25.49           C  
ATOM   2307  HG  LEU A 159      42.857-137.736  31.156  1.00 25.49           H  
ATOM   2308  CD1 LEU A 159      42.450-139.806  31.553  1.00 25.49           C  
ATOM   2309 HD11 LEU A 159      42.179-139.612  32.591  1.00 25.49           H  
ATOM   2310 HD12 LEU A 159      43.501-140.093  31.529  1.00 25.49           H  
ATOM   2311 HD13 LEU A 159      41.836-140.618  31.163  1.00 25.49           H  
ATOM   2312  CD2 LEU A 159      42.701-138.813  29.295  1.00 25.49           C  
ATOM   2313 HD21 LEU A 159      43.751-139.107  29.304  1.00 25.49           H  
ATOM   2314 HD22 LEU A 159      42.103-139.611  28.858  1.00 25.49           H  
ATOM   2315 HD23 LEU A 159      42.604-137.908  28.695  1.00 25.49           H  
ATOM   2316  N   GLU A 160      38.149-136.782  31.070  1.00 24.19           N  
ATOM   2317  H   GLU A 160      38.652-136.721  31.943  1.00 24.19           H  
ATOM   2318  CA  GLU A 160      36.817-137.390  31.181  1.00 24.19           C  
ATOM   2319  HA  GLU A 160      36.704-138.108  30.368  1.00 24.19           H  
ATOM   2320  C   GLU A 160      35.702-136.338  31.024  1.00 24.19           C  
ATOM   2321  CB  GLU A 160      36.796-138.163  32.521  1.00 24.19           C  
ATOM   2322  HB2 GLU A 160      37.823-138.286  32.865  1.00 24.19           H  
ATOM   2323  HB3 GLU A 160      36.280-137.581  33.283  1.00 24.19           H  
ATOM   2324  O   GLU A 160      34.752-136.246  31.793  1.00 24.19           O  
ATOM   2325  CG  GLU A 160      36.197-139.574  32.444  1.00 24.19           C  
ATOM   2326  HG2 GLU A 160      35.133-139.496  32.224  1.00 24.19           H  
ATOM   2327  HG3 GLU A 160      36.674-140.106  31.621  1.00 24.19           H  
ATOM   2328  CD  GLU A 160      36.409-140.368  33.751  1.00 24.19           C  
ATOM   2329  OE1 GLU A 160      36.253-141.609  33.697  1.00 24.19           O  
ATOM   2330  OE2 GLU A 160      36.718-139.743  34.792  1.00 24.19           O  
ATOM   2331  N   ALA A 161      35.850-135.453  30.040  1.00 25.66           N  
ATOM   2332  H   ALA A 161      36.680-135.536  29.470  1.00 25.66           H  
ATOM   2333  CA  ALA A 161      35.039-134.236  29.925  1.00 25.66           C  
ATOM   2334  HA  ALA A 161      34.947-133.794  30.917  1.00 25.66           H  
ATOM   2335  C   ALA A 161      33.607-134.458  29.399  1.00 25.66           C  
ATOM   2336  CB  ALA A 161      35.813-133.257  29.037  1.00 25.66           C  
ATOM   2337  HB1 ALA A 161      36.804-133.081  29.456  1.00 25.66           H  
ATOM   2338  HB2 ALA A 161      35.282-132.307  28.983  1.00 25.66           H  
ATOM   2339  HB3 ALA A 161      35.918-133.666  28.033  1.00 25.66           H  
ATOM   2340  O   ALA A 161      32.835-133.506  29.292  1.00 25.66           O  
ATOM   2341  N   LEU A 162      33.264-135.702  29.049  1.00 23.19           N  
ATOM   2342  H   LEU A 162      33.937-136.413  29.299  1.00 23.19           H  
ATOM   2343  CA  LEU A 162      32.139-136.131  28.200  1.00 23.19           C  
ATOM   2344  HA  LEU A 162      32.267-135.711  27.202  1.00 23.19           H  
ATOM   2345  C   LEU A 162      30.733-135.702  28.661  1.00 23.19           C  
ATOM   2346  CB  LEU A 162      32.217-137.674  28.122  1.00 23.19           C  
ATOM   2347  HB2 LEU A 162      32.570-138.061  29.078  1.00 23.19           H  
ATOM   2348  HB3 LEU A 162      31.223-138.094  27.972  1.00 23.19           H  
ATOM   2349  O   LEU A 162      29.760-135.931  27.953  1.00 23.19           O  
ATOM   2350  CG  LEU A 162      33.130-138.169  26.986  1.00 23.19           C  
ATOM   2351  HG  LEU A 162      33.936-137.453  26.824  1.00 23.19           H  
ATOM   2352  CD1 LEU A 162      33.761-139.516  27.331  1.00 23.19           C  
ATOM   2353 HD11 LEU A 162      34.396-139.849  26.510  1.00 23.19           H  
ATOM   2354 HD12 LEU A 162      34.374-139.416  28.227  1.00 23.19           H  
ATOM   2355 HD13 LEU A 162      32.983-140.258  27.513  1.00 23.19           H  
ATOM   2356  CD2 LEU A 162      32.330-138.328  25.690  1.00 23.19           C  
ATOM   2357 HD21 LEU A 162      31.862-137.379  25.430  1.00 23.19           H  
ATOM   2358 HD22 LEU A 162      31.553-139.081  25.819  1.00 23.19           H  
ATOM   2359 HD23 LEU A 162      32.996-138.629  24.881  1.00 23.19           H  
ATOM   2360  N   GLY A 163      30.623-135.130  29.856  1.00 24.00           N  
ATOM   2361  H   GLY A 163      31.494-134.839  30.277  1.00 24.00           H  
ATOM   2362  CA  GLY A 163      29.510-135.377  30.754  1.00 24.00           C  
ATOM   2363  HA2 GLY A 163      29.382-136.454  30.853  1.00 24.00           H  
ATOM   2364  HA3 GLY A 163      29.788-134.995  31.737  1.00 24.00           H  
ATOM   2365  C   GLY A 163      28.148-134.784  30.422  1.00 24.00           C  
ATOM   2366  O   GLY A 163      27.179-135.453  30.740  1.00 24.00           O  
ATOM   2367  N   ARG A 164      28.003-133.535  29.951  1.00 25.73           N  
ATOM   2368  H   ARG A 164      28.808-133.048  29.584  1.00 25.73           H  
ATOM   2369  CA  ARG A 164      26.693-132.853  30.106  1.00 25.73           C  
ATOM   2370  HA  ARG A 164      26.325-133.078  31.107  1.00 25.73           H  
ATOM   2371  C   ARG A 164      25.634-133.443  29.168  1.00 25.73           C  
ATOM   2372  CB  ARG A 164      26.784-131.327  30.017  1.00 25.73           C  
ATOM   2373  HB2 ARG A 164      27.278-131.039  29.089  1.00 25.73           H  
ATOM   2374  HB3 ARG A 164      25.769-130.930  30.005  1.00 25.73           H  
ATOM   2375  O   ARG A 164      25.544-133.059  28.010  1.00 25.73           O  
ATOM   2376  CG  ARG A 164      27.527-130.737  31.223  1.00 25.73           C  
ATOM   2377  HG2 ARG A 164      28.584-130.988  31.131  1.00 25.73           H  
ATOM   2378  HG3 ARG A 164      27.144-131.163  32.150  1.00 25.73           H  
ATOM   2379  CD  ARG A 164      27.343-129.215  31.262  1.00 25.73           C  
ATOM   2380  HD2 ARG A 164      26.518-128.977  31.934  1.00 25.73           H  
ATOM   2381  HD3 ARG A 164      27.085-128.866  30.262  1.00 25.73           H  
ATOM   2382  NE  ARG A 164      28.577-128.535  31.690  1.00 25.73           N  
ATOM   2383  HE  ARG A 164      29.367-129.127  31.901  1.00 25.73           H  
ATOM   2384  NH1 ARG A 164      27.802-126.386  31.487  1.00 25.73           N  
ATOM   2385 HH11 ARG A 164      26.882-126.755  31.291  1.00 25.73           H  
ATOM   2386 HH12 ARG A 164      27.961-125.389  31.491  1.00 25.73           H  
ATOM   2387  NH2 ARG A 164      29.957-126.748  31.960  1.00 25.73           N  
ATOM   2388 HH21 ARG A 164      30.108-125.750  31.962  1.00 25.73           H  
ATOM   2389 HH22 ARG A 164      30.732-127.376  32.116  1.00 25.73           H  
ATOM   2390  CZ  ARG A 164      28.771-127.230  31.713  1.00 25.73           C  
ATOM   2391  N   GLU A 165      24.888-134.394  29.721  1.00 23.18           N  
ATOM   2392  H   GLU A 165      25.175-134.662  30.651  1.00 23.18           H  
ATOM   2393  CA  GLU A 165      24.191-135.461  29.009  1.00 23.18           C  
ATOM   2394  HA  GLU A 165      24.762-135.735  28.122  1.00 23.18           H  
ATOM   2395  C   GLU A 165      22.783-135.078  28.544  1.00 23.18           C  
ATOM   2396  CB  GLU A 165      24.170-136.674  29.969  1.00 23.18           C  
ATOM   2397  HB2 GLU A 165      23.558-136.419  30.835  1.00 23.18           H  
ATOM   2398  HB3 GLU A 165      25.182-136.847  30.336  1.00 23.18           H  
ATOM   2399  O   GLU A 165      22.518-135.066  27.346  1.00 23.18           O  
ATOM   2400  CG  GLU A 165      23.701-138.007  29.374  1.00 23.18           C  
ATOM   2401  HG2 GLU A 165      24.365-138.267  28.550  1.00 23.18           H  
ATOM   2402  HG3 GLU A 165      22.696-137.885  28.971  1.00 23.18           H  
ATOM   2403  CD  GLU A 165      23.693-139.140  30.421  1.00 23.18           C  
ATOM   2404  OE1 GLU A 165      23.935-140.302  30.020  1.00 23.18           O  
ATOM   2405  OE2 GLU A 165      23.431-138.854  31.613  1.00 23.18           O  
ATOM   2406  N   LEU A 166      21.873-134.850  29.498  1.00 21.50           N  
ATOM   2407  H   LEU A 166      22.209-134.831  30.450  1.00 21.50           H  
ATOM   2408  CA  LEU A 166      20.464-135.217  29.320  1.00 21.50           C  
ATOM   2409  HA  LEU A 166      20.398-136.016  28.583  1.00 21.50           H  
ATOM   2410  C   LEU A 166      19.557-134.100  28.796  1.00 21.50           C  
ATOM   2411  CB  LEU A 166      19.902-135.742  30.662  1.00 21.50           C  
ATOM   2412  HB2 LEU A 166      18.814-135.757  30.597  1.00 21.50           H  
ATOM   2413  HB3 LEU A 166      20.171-135.041  31.452  1.00 21.50           H  
ATOM   2414  O   LEU A 166      19.145-134.091  27.636  1.00 21.50           O  
ATOM   2415  CG  LEU A 166      20.319-137.147  31.091  1.00 21.50           C  
ATOM   2416  HG  LEU A 166      21.398-137.256  30.980  1.00 21.50           H  
ATOM   2417  CD1 LEU A 166      19.954-137.344  32.563  1.00 21.50           C  
ATOM   2418 HD11 LEU A 166      20.497-136.622  33.174  1.00 21.50           H  
ATOM   2419 HD12 LEU A 166      20.238-138.349  32.874  1.00 21.50           H  
ATOM   2420 HD13 LEU A 166      18.883-137.195  32.702  1.00 21.50           H  
ATOM   2421  CD2 LEU A 166      19.603-138.213  30.260  1.00 21.50           C  
ATOM   2422 HD21 LEU A 166      19.921-139.200  30.595  1.00 21.50           H  
ATOM   2423 HD22 LEU A 166      19.869-138.103  29.209  1.00 21.50           H  
ATOM   2424 HD23 LEU A 166      18.524-138.112  30.375  1.00 21.50           H  
ATOM   2425  N   ASP A 167      19.135-133.255  29.733  1.00 22.67           N  
ATOM   2426  H   ASP A 167      19.563-133.337  30.644  1.00 22.67           H  
ATOM   2427  CA  ASP A 167      17.784-132.703  29.743  1.00 22.67           C  
ATOM   2428  HA  ASP A 167      17.118-133.356  29.178  1.00 22.67           H  
ATOM   2429  C   ASP A 167      17.797-131.346  29.046  1.00 22.67           C  
ATOM   2430  CB  ASP A 167      17.249-132.660  31.189  1.00 22.67           C  
ATOM   2431  HB2 ASP A 167      17.961-132.124  31.817  1.00 22.67           H  
ATOM   2432  HB3 ASP A 167      16.314-132.099  31.192  1.00 22.67           H  
ATOM   2433  O   ASP A 167      18.056-130.306  29.653  1.00 22.67           O  
ATOM   2434  CG  ASP A 167      16.968-134.046  31.793  1.00 22.67           C  
ATOM   2435  OD1 ASP A 167      16.474-134.935  31.063  1.00 22.67           O  
ATOM   2436  OD2 ASP A 167      17.282-134.227  32.994  1.00 22.67           O  
ATOM   2437  N   GLY A 168      17.641-131.392  27.723  1.00 23.71           N  
ATOM   2438  H   GLY A 168      17.575-132.306  27.299  1.00 23.71           H  
ATOM   2439  CA  GLY A 168      17.544-130.207  26.874  1.00 23.71           C  
ATOM   2440  HA2 GLY A 168      17.780-130.492  25.849  1.00 23.71           H  
ATOM   2441  HA3 GLY A 168      18.270-129.464  27.205  1.00 23.71           H  
ATOM   2442  C   GLY A 168      16.160-129.551  26.869  1.00 23.71           C  
ATOM   2443  O   GLY A 168      16.104-128.324  26.833  1.00 23.71           O  
ATOM   2444  N   ASP A 169      15.085-130.346  26.896  1.00 20.39           N  
ATOM   2445  H   ASP A 169      15.220-131.326  27.098  1.00 20.39           H  
ATOM   2446  CA  ASP A 169      13.686-129.879  26.992  1.00 20.39           C  
ATOM   2447  HA  ASP A 169      13.649-128.806  26.802  1.00 20.39           H  
ATOM   2448  C   ASP A 169      13.149-130.056  28.421  1.00 20.39           C  
ATOM   2449  CB  ASP A 169      12.785-130.592  25.943  1.00 20.39           C  
ATOM   2450  HB2 ASP A 169      13.299-131.480  25.575  1.00 20.39           H  
ATOM   2451  HB3 ASP A 169      11.888-130.949  26.450  1.00 20.39           H  
ATOM   2452  O   ASP A 169      13.297-131.176  28.967  1.00 20.39           O  
ATOM   2453  CG  ASP A 169      12.308-129.759  24.729  1.00 20.39           C  
ATOM   2454  OD1 ASP A 169      12.575-128.538  24.634  1.00 20.39           O  
ATOM   2455  OD2 ASP A 169      11.640-130.370  23.854  1.00 20.39           O  
ATOM   2456  OXT ASP A 169      12.587-129.069  28.947  1.00 20.39           O  
TER    2457      ASP A 169                                                       
ATOM   2457  N   MET B   1       8.520  35.649 -44.645  1.00 62.66           N  
ATOM   2458  H   MET B   1       9.039  36.225 -45.293  1.00 62.66           H  
ATOM   2459  H2  MET B   1       8.141  36.231 -43.911  1.00 62.66           H  
ATOM   2460  H3  MET B   1       7.772  35.182 -45.138  1.00 62.66           H  
ATOM   2461  CA  MET B   1       9.416  34.642 -44.064  1.00 62.66           C  
ATOM   2462  HA  MET B   1      10.261  35.156 -43.606  1.00 62.66           H  
ATOM   2463  C   MET B   1       9.941  33.759 -45.184  1.00 62.66           C  
ATOM   2464  CB  MET B   1       8.707  33.829 -42.974  1.00 62.66           C  
ATOM   2465  HB2 MET B   1       7.663  34.126 -42.878  1.00 62.66           H  
ATOM   2466  HB3 MET B   1       8.734  32.772 -43.240  1.00 62.66           H  
ATOM   2467  O   MET B   1       9.133  33.181 -45.910  1.00 62.66           O  
ATOM   2468  CG  MET B   1       9.402  34.014 -41.629  1.00 62.66           C  
ATOM   2469  HG2 MET B   1       9.212  35.016 -41.246  1.00 62.66           H  
ATOM   2470  HG3 MET B   1      10.477  33.919 -41.785  1.00 62.66           H  
ATOM   2471  SD  MET B   1       8.907  32.791 -40.398  1.00 62.66           S  
ATOM   2472  CE  MET B   1       7.497  33.625 -39.622  1.00 62.66           C  
ATOM   2473  HE1 MET B   1       7.820  34.576 -39.198  1.00 62.66           H  
ATOM   2474  HE2 MET B   1       6.706  33.790 -40.354  1.00 62.66           H  
ATOM   2475  HE3 MET B   1       7.118  32.996 -38.817  1.00 62.66           H  
ATOM   2476  N   THR B   2      11.255  33.725 -45.386  1.00 84.63           N  
ATOM   2477  H   THR B   2      11.842  34.194 -44.711  1.00 84.63           H  
ATOM   2478  CA  THR B   2      11.902  32.791 -46.317  1.00 84.63           C  
ATOM   2479  HA  THR B   2      11.469  32.926 -47.308  1.00 84.63           H  
ATOM   2480  C   THR B   2      11.629  31.353 -45.884  1.00 84.63           C  
ATOM   2481  CB  THR B   2      13.418  33.027 -46.425  1.00 84.63           C  
ATOM   2482  HB  THR B   2      13.822  32.328 -47.158  1.00 84.63           H  
ATOM   2483  O   THR B   2      11.238  31.094 -44.743  1.00 84.63           O  
ATOM   2484  CG2 THR B   2      13.772  34.445 -46.869  1.00 84.63           C  
ATOM   2485 HG21 THR B   2      13.453  35.172 -46.122  1.00 84.63           H  
ATOM   2486 HG22 THR B   2      14.851  34.522 -46.996  1.00 84.63           H  
ATOM   2487 HG23 THR B   2      13.289  34.666 -47.821  1.00 84.63           H  
ATOM   2488  OG1 THR B   2      14.045  32.786 -45.195  1.00 84.63           O  
ATOM   2489  HG1 THR B   2      14.086  33.615 -44.712  1.00 84.63           H  
ATOM   2490  N   ASP B   3      11.803  30.396 -46.792  1.00 75.61           N  
ATOM   2491  H   ASP B   3      12.117  30.616 -47.726  1.00 75.61           H  
ATOM   2492  CA  ASP B   3      11.633  28.993 -46.422  1.00 75.61           C  
ATOM   2493  HA  ASP B   3      10.635  28.881 -45.997  1.00 75.61           H  
ATOM   2494  C   ASP B   3      12.616  28.583 -45.314  1.00 75.61           C  
ATOM   2495  CB  ASP B   3      11.713  28.115 -47.672  1.00 75.61           C  
ATOM   2496  HB2 ASP B   3      11.270  28.642 -48.516  1.00 75.61           H  
ATOM   2497  HB3 ASP B   3      12.754  27.898 -47.909  1.00 75.61           H  
ATOM   2498  O   ASP B   3      12.201  27.982 -44.327  1.00 75.61           O  
ATOM   2499  CG  ASP B   3      10.920  26.830 -47.454  1.00 75.61           C  
ATOM   2500  OD1 ASP B   3       9.700  26.974 -47.165  1.00 75.61           O  
ATOM   2501  OD2 ASP B   3      11.531  25.753 -47.590  1.00 75.61           O  
ATOM   2502  N   SER B   4      13.865  29.059 -45.389  1.00 77.00           N  
ATOM   2503  H   SER B   4      14.165  29.522 -46.235  1.00 77.00           H  
ATOM   2504  CA  SER B   4      14.867  28.901 -44.328  1.00 77.00           C  
ATOM   2505  HA  SER B   4      15.067  27.838 -44.194  1.00 77.00           H  
ATOM   2506  C   SER B   4      14.404  29.453 -42.974  1.00 77.00           C  
ATOM   2507  CB  SER B   4      16.179  29.588 -44.726  1.00 77.00           C  
ATOM   2508  HB2 SER B   4      16.909  29.460 -43.927  1.00 77.00           H  
ATOM   2509  HB3 SER B   4      16.003  30.654 -44.872  1.00 77.00           H  
ATOM   2510  O   SER B   4      14.595  28.785 -41.964  1.00 77.00           O  
ATOM   2511  OG  SER B   4      16.694  29.029 -45.920  1.00 77.00           O  
ATOM   2512  HG  SER B   4      17.515  28.582 -45.698  1.00 77.00           H  
ATOM   2513  N   GLU B   5      13.760  30.627 -42.924  1.00 81.41           N  
ATOM   2514  H   GLU B   5      13.621  31.146 -43.779  1.00 81.41           H  
ATOM   2515  CA  GLU B   5      13.241  31.189 -41.664  1.00 81.41           C  
ATOM   2516  HA  GLU B   5      14.039  31.202 -40.921  1.00 81.41           H  
ATOM   2517  C   GLU B   5      12.100  30.345 -41.073  1.00 81.41           C  
ATOM   2518  CB  GLU B   5      12.752  32.628 -41.869  1.00 81.41           C  
ATOM   2519  HB2 GLU B   5      12.180  32.917 -40.987  1.00 81.41           H  
ATOM   2520  HB3 GLU B   5      12.089  32.634 -42.734  1.00 81.41           H  
ATOM   2521  O   GLU B   5      12.112  30.070 -39.873  1.00 81.41           O  
ATOM   2522  CG  GLU B   5      13.868  33.670 -42.044  1.00 81.41           C  
ATOM   2523  HG2 GLU B   5      14.376  33.791 -41.086  1.00 81.41           H  
ATOM   2524  HG3 GLU B   5      14.605  33.302 -42.757  1.00 81.41           H  
ATOM   2525  CD  GLU B   5      13.342  35.034 -42.530  1.00 81.41           C  
ATOM   2526  OE1 GLU B   5      14.017  36.050 -42.284  1.00 81.41           O  
ATOM   2527  OE2 GLU B   5      12.305  35.064 -43.241  1.00 81.41           O  
ATOM   2528  N   LYS B   6      11.153  29.875 -41.903  1.00 85.14           N  
ATOM   2529  H   LYS B   6      11.231  30.104 -42.883  1.00 85.14           H  
ATOM   2530  CA  LYS B   6      10.053  29.003 -41.441  1.00 85.14           C  
ATOM   2531  HA  LYS B   6       9.534  29.489 -40.614  1.00 85.14           H  
ATOM   2532  C   LYS B   6      10.588  27.685 -40.891  1.00 85.14           C  
ATOM   2533  CB  LYS B   6       9.054  28.702 -42.569  1.00 85.14           C  
ATOM   2534  HB2 LYS B   6       8.380  27.915 -42.231  1.00 85.14           H  
ATOM   2535  HB3 LYS B   6       9.600  28.331 -43.437  1.00 85.14           H  
ATOM   2536  O   LYS B   6      10.205  27.259 -39.804  1.00 85.14           O  
ATOM   2537  CG  LYS B   6       8.205  29.919 -42.956  1.00 85.14           C  
ATOM   2538  HG2 LYS B   6       7.653  30.259 -42.080  1.00 85.14           H  
ATOM   2539  HG3 LYS B   6       8.879  30.709 -43.287  1.00 85.14           H  
ATOM   2540  CD  LYS B   6       7.211  29.601 -44.087  1.00 85.14           C  
ATOM   2541  HD2 LYS B   6       6.481  30.407 -44.162  1.00 85.14           H  
ATOM   2542  HD3 LYS B   6       6.686  28.677 -43.846  1.00 85.14           H  
ATOM   2543  CE  LYS B   6       7.971  29.483 -45.417  1.00 85.14           C  
ATOM   2544  HE2 LYS B   6       9.019  29.314 -45.171  1.00 85.14           H  
ATOM   2545  HE3 LYS B   6       7.924  30.429 -45.956  1.00 85.14           H  
ATOM   2546  NZ  LYS B   6       7.505  28.356 -46.261  1.00 85.14           N  
ATOM   2547  HZ1 LYS B   6       6.689  28.574 -46.814  1.00 85.14           H  
ATOM   2548  HZ2 LYS B   6       8.256  28.036 -46.856  1.00 85.14           H  
ATOM   2549  HZ3 LYS B   6       7.336  27.537 -45.696  1.00 85.14           H  
ATOM   2550  N   VAL B   7      11.485  27.031 -41.633  1.00 84.42           N  
ATOM   2551  H   VAL B   7      11.770  27.429 -42.516  1.00 84.42           H  
ATOM   2552  CA  VAL B   7      12.063  25.751 -41.206  1.00 84.42           C  
ATOM   2553  HA  VAL B   7      11.246  25.092 -40.910  1.00 84.42           H  
ATOM   2554  C   VAL B   7      12.937  25.946 -39.959  1.00 84.42           C  
ATOM   2555  CB  VAL B   7      12.812  25.053 -42.358  1.00 84.42           C  
ATOM   2556  HB  VAL B   7      13.672  25.654 -42.651  1.00 84.42           H  
ATOM   2557  O   VAL B   7      12.910  25.092 -39.075  1.00 84.42           O  
ATOM   2558  CG1 VAL B   7      13.276  23.656 -41.938  1.00 84.42           C  
ATOM   2559 HG11 VAL B   7      13.942  23.247 -42.697  1.00 84.42           H  
ATOM   2560 HG12 VAL B   7      13.786  23.694 -40.975  1.00 84.42           H  
ATOM   2561 HG13 VAL B   7      12.419  22.992 -41.827  1.00 84.42           H  
ATOM   2562  CG2 VAL B   7      11.913  24.796 -43.578  1.00 84.42           C  
ATOM   2563 HG21 VAL B   7      11.485  25.722 -43.962  1.00 84.42           H  
ATOM   2564 HG22 VAL B   7      12.496  24.342 -44.380  1.00 84.42           H  
ATOM   2565 HG23 VAL B   7      11.089  24.133 -43.315  1.00 84.42           H  
ATOM   2566  N   ALA B   8      13.632  27.080 -39.812  1.00 83.37           N  
ATOM   2567  H   ALA B   8      13.661  27.745 -40.572  1.00 83.37           H  
ATOM   2568  CA  ALA B   8      14.377  27.404 -38.594  1.00 83.37           C  
ATOM   2569  HA  ALA B   8      15.068  26.586 -38.390  1.00 83.37           H  
ATOM   2570  C   ALA B   8      13.467  27.551 -37.360  1.00 83.37           C  
ATOM   2571  CB  ALA B   8      15.202  28.675 -38.827  1.00 83.37           C  
ATOM   2572  HB1 ALA B   8      15.892  28.519 -39.656  1.00 83.37           H  
ATOM   2573  HB2 ALA B   8      15.777  28.907 -37.931  1.00 83.37           H  
ATOM   2574  HB3 ALA B   8      14.546  29.515 -39.058  1.00 83.37           H  
ATOM   2575  O   ALA B   8      13.839  27.108 -36.272  1.00 83.37           O  
ATOM   2576  N   GLU B   9      12.270  28.127 -37.506  1.00 85.43           N  
ATOM   2577  H   GLU B   9      12.025  28.524 -38.401  1.00 85.43           H  
ATOM   2578  CA  GLU B   9      11.294  28.226 -36.415  1.00 85.43           C  
ATOM   2579  HA  GLU B   9      11.808  28.608 -35.533  1.00 85.43           H  
ATOM   2580  C   GLU B   9      10.715  26.853 -36.032  1.00 85.43           C  
ATOM   2581  CB  GLU B   9      10.206  29.239 -36.794  1.00 85.43           C  
ATOM   2582  HB2 GLU B   9      10.694  30.142 -37.161  1.00 85.43           H  
ATOM   2583  HB3 GLU B   9       9.578  28.830 -37.585  1.00 85.43           H  
ATOM   2584  O   GLU B   9      10.689  26.507 -34.847  1.00 85.43           O  
ATOM   2585  CG  GLU B   9       9.344  29.609 -35.579  1.00 85.43           C  
ATOM   2586  HG2 GLU B   9       8.804  28.723 -35.247  1.00 85.43           H  
ATOM   2587  HG3 GLU B   9      10.006  29.920 -34.771  1.00 85.43           H  
ATOM   2588  CD  GLU B   9       8.338  30.737 -35.858  1.00 85.43           C  
ATOM   2589  OE1 GLU B   9       7.678  31.138 -34.877  1.00 85.43           O  
ATOM   2590  OE2 GLU B   9       8.262  31.212 -37.013  1.00 85.43           O  
ATOM   2591  N   TYR B  10      10.359  26.020 -37.019  1.00 85.18           N  
ATOM   2592  H   TYR B  10      10.361  26.369 -37.967  1.00 85.18           H  
ATOM   2593  CA  TYR B  10       9.938  24.635 -36.770  1.00 85.18           C  
ATOM   2594  HA  TYR B  10       9.106  24.653 -36.066  1.00 85.18           H  
ATOM   2595  C   TYR B  10      11.044  23.797 -36.121  1.00 85.18           C  
ATOM   2596  CB  TYR B  10       9.471  23.963 -38.069  1.00 85.18           C  
ATOM   2597  HB2 TYR B  10       9.379  22.892 -37.890  1.00 85.18           H  
ATOM   2598  HB3 TYR B  10      10.234  24.099 -38.836  1.00 85.18           H  
ATOM   2599  O   TYR B  10      10.773  23.060 -35.172  1.00 85.18           O  
ATOM   2600  CG  TYR B  10       8.128  24.443 -38.585  1.00 85.18           C  
ATOM   2601  CD1 TYR B  10       6.982  24.335 -37.772  1.00 85.18           C  
ATOM   2602  HD1 TYR B  10       7.059  23.917 -36.779  1.00 85.18           H  
ATOM   2603  CD2 TYR B  10       8.016  24.968 -39.886  1.00 85.18           C  
ATOM   2604  HD2 TYR B  10       8.891  25.050 -40.514  1.00 85.18           H  
ATOM   2605  CE1 TYR B  10       5.732  24.776 -38.245  1.00 85.18           C  
ATOM   2606  HE1 TYR B  10       4.858  24.704 -37.614  1.00 85.18           H  
ATOM   2607  CE2 TYR B  10       6.767  25.403 -40.367  1.00 85.18           C  
ATOM   2608  HE2 TYR B  10       6.671  25.817 -41.360  1.00 85.18           H  
ATOM   2609  OH  TYR B  10       4.424  25.741 -40.015  1.00 85.18           O  
ATOM   2610  HH  TYR B  10       3.735  25.658 -39.352  1.00 85.18           H  
ATOM   2611  CZ  TYR B  10       5.625  25.314 -39.545  1.00 85.18           C  
ATOM   2612  N   LEU B  11      12.297  23.938 -36.570  1.00 85.19           N  
ATOM   2613  H   LEU B  11      12.454  24.525 -37.377  1.00 85.19           H  
ATOM   2614  CA  LEU B  11      13.445  23.254 -35.974  1.00 85.19           C  
ATOM   2615  HA  LEU B  11      13.214  22.189 -35.933  1.00 85.19           H  
ATOM   2616  C   LEU B  11      13.678  23.718 -34.535  1.00 85.19           C  
ATOM   2617  CB  LEU B  11      14.690  23.465 -36.855  1.00 85.19           C  
ATOM   2618  HB2 LEU B  11      14.462  23.130 -37.867  1.00 85.19           H  
ATOM   2619  HB3 LEU B  11      14.911  24.531 -36.896  1.00 85.19           H  
ATOM   2620  O   LEU B  11      13.940  22.889 -33.664  1.00 85.19           O  
ATOM   2621  CG  LEU B  11      15.946  22.719 -36.361  1.00 85.19           C  
ATOM   2622  HG  LEU B  11      16.194  23.048 -35.352  1.00 85.19           H  
ATOM   2623  CD1 LEU B  11      15.752  21.201 -36.360  1.00 85.19           C  
ATOM   2624 HD11 LEU B  11      16.684  20.712 -36.076  1.00 85.19           H  
ATOM   2625 HD12 LEU B  11      15.463  20.865 -37.356  1.00 85.19           H  
ATOM   2626 HD13 LEU B  11      14.991  20.912 -35.636  1.00 85.19           H  
ATOM   2627  CD2 LEU B  11      17.131  23.038 -37.270  1.00 85.19           C  
ATOM   2628 HD21 LEU B  11      17.285  24.116 -37.317  1.00 85.19           H  
ATOM   2629 HD22 LEU B  11      18.033  22.571 -36.875  1.00 85.19           H  
ATOM   2630 HD23 LEU B  11      16.941  22.654 -38.272  1.00 85.19           H  
ATOM   2631  N   ARG B  12      13.519  25.018 -34.252  1.00 88.39           N  
ATOM   2632  H   ARG B  12      13.333  25.652 -35.016  1.00 88.39           H  
ATOM   2633  CA  ARG B  12      13.591  25.549 -32.886  1.00 88.39           C  
ATOM   2634  HA  ARG B  12      14.551  25.258 -32.459  1.00 88.39           H  
ATOM   2635  C   ARG B  12      12.515  24.924 -31.999  1.00 88.39           C  
ATOM   2636  CB  ARG B  12      13.506  27.083 -32.911  1.00 88.39           C  
ATOM   2637  HB2 ARG B  12      14.231  27.459 -33.633  1.00 88.39           H  
ATOM   2638  HB3 ARG B  12      12.510  27.391 -33.231  1.00 88.39           H  
ATOM   2639  O   ARG B  12      12.851  24.452 -30.915  1.00 88.39           O  
ATOM   2640  CG  ARG B  12      13.812  27.698 -31.535  1.00 88.39           C  
ATOM   2641  HG2 ARG B  12      13.139  27.277 -30.788  1.00 88.39           H  
ATOM   2642  HG3 ARG B  12      14.836  27.458 -31.250  1.00 88.39           H  
ATOM   2643  CD  ARG B  12      13.622  29.220 -31.535  1.00 88.39           C  
ATOM   2644  HD2 ARG B  12      13.811  29.593 -30.528  1.00 88.39           H  
ATOM   2645  HD3 ARG B  12      12.581  29.431 -31.778  1.00 88.39           H  
ATOM   2646  NE  ARG B  12      14.539  29.897 -32.477  1.00 88.39           N  
ATOM   2647  HE  ARG B  12      15.511  29.624 -32.433  1.00 88.39           H  
ATOM   2648  NH1 ARG B  12      13.007  31.255 -33.542  1.00 88.39           N  
ATOM   2649 HH11 ARG B  12      12.780  31.922 -34.266  1.00 88.39           H  
ATOM   2650 HH12 ARG B  12      12.259  30.893 -32.969  1.00 88.39           H  
ATOM   2651  NH2 ARG B  12      15.144  31.298 -34.165  1.00 88.39           N  
ATOM   2652 HH21 ARG B  12      14.888  31.977 -34.867  1.00 88.39           H  
ATOM   2653 HH22 ARG B  12      16.098  30.972 -34.104  1.00 88.39           H  
ATOM   2654  CZ  ARG B  12      14.223  30.809 -33.383  1.00 88.39           C  
ATOM   2655  N   ARG B  13      11.255  24.860 -32.451  1.00 85.39           N  
ATOM   2656  H   ARG B  13      11.051  25.274 -33.350  1.00 85.39           H  
ATOM   2657  CA  ARG B  13      10.164  24.234 -31.682  1.00 85.39           C  
ATOM   2658  HA  ARG B  13      10.166  24.683 -30.689  1.00 85.39           H  
ATOM   2659  C   ARG B  13      10.404  22.742 -31.460  1.00 85.39           C  
ATOM   2660  CB  ARG B  13       8.801  24.493 -32.353  1.00 85.39           C  
ATOM   2661  HB2 ARG B  13       8.656  25.567 -32.476  1.00 85.39           H  
ATOM   2662  HB3 ARG B  13       8.801  24.041 -33.344  1.00 85.39           H  
ATOM   2663  O   ARG B  13      10.314  22.294 -30.324  1.00 85.39           O  
ATOM   2664  CG  ARG B  13       7.615  23.915 -31.553  1.00 85.39           C  
ATOM   2665  HG2 ARG B  13       6.706  24.016 -32.145  1.00 85.39           H  
ATOM   2666  HG3 ARG B  13       7.775  22.850 -31.382  1.00 85.39           H  
ATOM   2667  CD  ARG B  13       7.403  24.631 -30.210  1.00 85.39           C  
ATOM   2668  HD2 ARG B  13       6.887  25.572 -30.400  1.00 85.39           H  
ATOM   2669  HD3 ARG B  13       8.364  24.850 -29.745  1.00 85.39           H  
ATOM   2670  NE  ARG B  13       6.639  23.806 -29.264  1.00 85.39           N  
ATOM   2671  HE  ARG B  13       6.701  22.804 -29.372  1.00 85.39           H  
ATOM   2672  NH1 ARG B  13       6.004  25.473 -27.803  1.00 85.39           N  
ATOM   2673 HH11 ARG B  13       5.541  25.734 -26.945  1.00 85.39           H  
ATOM   2674 HH12 ARG B  13       6.353  26.171 -28.444  1.00 85.39           H  
ATOM   2675  NH2 ARG B  13       5.578  23.342 -27.324  1.00 85.39           N  
ATOM   2676 HH21 ARG B  13       5.995  22.427 -27.411  1.00 85.39           H  
ATOM   2677 HH22 ARG B  13       5.181  23.608 -26.435  1.00 85.39           H  
ATOM   2678  CZ  ARG B  13       6.070  24.215 -28.145  1.00 85.39           C  
ATOM   2679  N   ALA B  14      10.778  22.000 -32.502  1.00 87.32           N  
ATOM   2680  H   ALA B  14      10.811  22.431 -33.415  1.00 87.32           H  
ATOM   2681  CA  ALA B  14      11.084  20.574 -32.396  1.00 87.32           C  
ATOM   2682  HA  ALA B  14      10.207  20.057 -32.006  1.00 87.32           H  
ATOM   2683  C   ALA B  14      12.246  20.309 -31.427  1.00 87.32           C  
ATOM   2684  CB  ALA B  14      11.392  20.029 -33.796  1.00 87.32           C  
ATOM   2685  HB1 ALA B  14      12.266  20.531 -34.213  1.00 87.32           H  
ATOM   2686  HB2 ALA B  14      11.591  18.959 -33.735  1.00 87.32           H  
ATOM   2687  HB3 ALA B  14      10.539  20.194 -34.454  1.00 87.32           H  
ATOM   2688  O   ALA B  14      12.176  19.380 -30.630  1.00 87.32           O  
ATOM   2689  N   THR B  15      13.285  21.151 -31.446  1.00 90.04           N  
ATOM   2690  H   THR B  15      13.298  21.876 -32.149  1.00 90.04           H  
ATOM   2691  CA  THR B  15      14.427  21.044 -30.523  1.00 90.04           C  
ATOM   2692  HA  THR B  15      14.789  20.016 -30.538  1.00 90.04           H  
ATOM   2693  C   THR B  15      14.020  21.367 -29.082  1.00 90.04           C  
ATOM   2694  CB  THR B  15      15.586  21.958 -30.957  1.00 90.04           C  
ATOM   2695  HB  THR B  15      15.293  23.001 -30.838  1.00 90.04           H  
ATOM   2696  O   THR B  15      14.470  20.691 -28.158  1.00 90.04           O  
ATOM   2697  CG2 THR B  15      16.864  21.697 -30.159  1.00 90.04           C  
ATOM   2698 HG21 THR B  15      16.708  21.930 -29.105  1.00 90.04           H  
ATOM   2699 HG22 THR B  15      17.665  22.330 -30.541  1.00 90.04           H  
ATOM   2700 HG23 THR B  15      17.158  20.652 -30.259  1.00 90.04           H  
ATOM   2701  OG1 THR B  15      15.924  21.731 -32.305  1.00 90.04           O  
ATOM   2702  HG1 THR B  15      15.229  22.103 -32.852  1.00 90.04           H  
ATOM   2703  N   LEU B  16      13.147  22.361 -28.872  1.00 91.45           N  
ATOM   2704  H   LEU B  16      12.816  22.888 -29.667  1.00 91.45           H  
ATOM   2705  CA  LEU B  16      12.601  22.688 -27.550  1.00 91.45           C  
ATOM   2706  HA  LEU B  16      13.427  22.787 -26.846  1.00 91.45           H  
ATOM   2707  C   LEU B  16      11.717  21.560 -27.003  1.00 91.45           C  
ATOM   2708  CB  LEU B  16      11.816  24.012 -27.610  1.00 91.45           C  
ATOM   2709  HB2 LEU B  16      11.199  24.092 -26.716  1.00 91.45           H  
ATOM   2710  HB3 LEU B  16      11.140  23.977 -28.465  1.00 91.45           H  
ATOM   2711  O   LEU B  16      11.922  21.139 -25.867  1.00 91.45           O  
ATOM   2712  CG  LEU B  16      12.686  25.277 -27.707  1.00 91.45           C  
ATOM   2713  HG  LEU B  16      13.398  25.181 -28.527  1.00 91.45           H  
ATOM   2714  CD1 LEU B  16      11.796  26.493 -27.972  1.00 91.45           C  
ATOM   2715 HD11 LEU B  16      11.077  26.613 -27.162  1.00 91.45           H  
ATOM   2716 HD12 LEU B  16      11.260  26.353 -28.910  1.00 91.45           H  
ATOM   2717 HD13 LEU B  16      12.408  27.392 -28.047  1.00 91.45           H  
ATOM   2718  CD2 LEU B  16      13.471  25.537 -26.419  1.00 91.45           C  
ATOM   2719 HD21 LEU B  16      12.784  25.592 -25.575  1.00 91.45           H  
ATOM   2720 HD22 LEU B  16      14.014  26.478 -26.506  1.00 91.45           H  
ATOM   2721 HD23 LEU B  16      14.192  24.736 -26.258  1.00 91.45           H  
ATOM   2722  N   ASP B  17      10.796  21.035 -27.814  1.00 90.90           N  
ATOM   2723  H   ASP B  17      10.659  21.453 -28.723  1.00 90.90           H  
ATOM   2724  CA  ASP B  17       9.930  19.913 -27.438  1.00 90.90           C  
ATOM   2725  HA  ASP B  17       9.421  20.153 -26.504  1.00 90.90           H  
ATOM   2726  C   ASP B  17      10.746  18.633 -27.195  1.00 90.90           C  
ATOM   2727  CB  ASP B  17       8.866  19.672 -28.527  1.00 90.90           C  
ATOM   2728  HB2 ASP B  17       8.377  18.719 -28.324  1.00 90.90           H  
ATOM   2729  HB3 ASP B  17       9.357  19.593 -29.497  1.00 90.90           H  
ATOM   2730  O   ASP B  17      10.456  17.886 -26.264  1.00 90.90           O  
ATOM   2731  CG  ASP B  17       7.768  20.742 -28.592  1.00 90.90           C  
ATOM   2732  OD1 ASP B  17       7.487  21.411 -27.576  1.00 90.90           O  
ATOM   2733  OD2 ASP B  17       7.118  20.883 -29.650  1.00 90.90           O  
ATOM   2734  N   LEU B  18      11.804  18.392 -27.980  1.00 90.31           N  
ATOM   2735  H   LEU B  18      11.956  18.996 -28.776  1.00 90.31           H  
ATOM   2736  CA  LEU B  18      12.727  17.272 -27.775  1.00 90.31           C  
ATOM   2737  HA  LEU B  18      12.146  16.351 -27.711  1.00 90.31           H  
ATOM   2738  C   LEU B  18      13.495  17.420 -26.462  1.00 90.31           C  
ATOM   2739  CB  LEU B  18      13.691  17.177 -28.972  1.00 90.31           C  
ATOM   2740  HB2 LEU B  18      13.110  16.965 -29.869  1.00 90.31           H  
ATOM   2741  HB3 LEU B  18      14.177  18.144 -29.106  1.00 90.31           H  
ATOM   2742  O   LEU B  18      13.654  16.445 -25.730  1.00 90.31           O  
ATOM   2743  CG  LEU B  18      14.791  16.106 -28.830  1.00 90.31           C  
ATOM   2744  HG  LEU B  18      15.413  16.323 -27.962  1.00 90.31           H  
ATOM   2745  CD1 LEU B  18      14.208  14.702 -28.685  1.00 90.31           C  
ATOM   2746 HD11 LEU B  18      13.637  14.615 -27.761  1.00 90.31           H  
ATOM   2747 HD12 LEU B  18      15.007  13.961 -28.670  1.00 90.31           H  
ATOM   2748 HD13 LEU B  18      13.553  14.496 -29.531  1.00 90.31           H  
ATOM   2749  CD2 LEU B  18      15.690  16.128 -30.066  1.00 90.31           C  
ATOM   2750 HD21 LEU B  18      15.103  15.903 -30.956  1.00 90.31           H  
ATOM   2751 HD22 LEU B  18      16.480  15.383 -29.968  1.00 90.31           H  
ATOM   2752 HD23 LEU B  18      16.143  17.113 -30.176  1.00 90.31           H  
ATOM   2753  N   ARG B  19      13.969  18.631 -26.149  1.00 91.71           N  
ATOM   2754  H   ARG B  19      13.824  19.385 -26.805  1.00 91.71           H  
ATOM   2755  CA  ARG B  19      14.649  18.908 -24.881  1.00 91.71           C  
ATOM   2756  HA  ARG B  19      15.466  18.195 -24.766  1.00 91.71           H  
ATOM   2757  C   ARG B  19      13.711  18.674 -23.698  1.00 91.71           C  
ATOM   2758  CB  ARG B  19      15.225  20.329 -24.898  1.00 91.71           C  
ATOM   2759  HB2 ARG B  19      14.408  21.050 -24.943  1.00 91.71           H  
ATOM   2760  HB3 ARG B  19      15.841  20.450 -25.789  1.00 91.71           H  
ATOM   2761  O   ARG B  19      14.134  18.024 -22.749  1.00 91.71           O  
ATOM   2762  CG  ARG B  19      16.093  20.599 -23.659  1.00 91.71           C  
ATOM   2763  HG2 ARG B  19      15.502  20.491 -22.750  1.00 91.71           H  
ATOM   2764  HG3 ARG B  19      16.906  19.873 -23.631  1.00 91.71           H  
ATOM   2765  CD  ARG B  19      16.697  22.006 -23.693  1.00 91.71           C  
ATOM   2766  HD2 ARG B  19      17.225  22.141 -24.637  1.00 91.71           H  
ATOM   2767  HD3 ARG B  19      17.413  22.090 -22.876  1.00 91.71           H  
ATOM   2768  NE  ARG B  19      15.662  23.044 -23.531  1.00 91.71           N  
ATOM   2769  HE  ARG B  19      14.761  22.733 -23.196  1.00 91.71           H  
ATOM   2770  NH1 ARG B  19      16.968  24.861 -24.046  1.00 91.71           N  
ATOM   2771 HH11 ARG B  19      17.093  25.863 -24.069  1.00 91.71           H  
ATOM   2772 HH12 ARG B  19      17.758  24.244 -24.165  1.00 91.71           H  
ATOM   2773  NH2 ARG B  19      14.844  25.161 -23.424  1.00 91.71           N  
ATOM   2774 HH21 ARG B  19      14.982  26.161 -23.463  1.00 91.71           H  
ATOM   2775 HH22 ARG B  19      13.977  24.799 -23.052  1.00 91.71           H  
ATOM   2776  CZ  ARG B  19      15.828  24.346 -23.672  1.00 91.71           C  
ATOM   2777  N   ALA B  20      12.465  19.143 -23.786  1.00 93.72           N  
ATOM   2778  H   ALA B  20      12.205  19.675 -24.604  1.00 93.72           H  
ATOM   2779  CA  ALA B  20      11.445  18.924 -22.762  1.00 93.72           C  
ATOM   2780  HA  ALA B  20      11.823  19.278 -21.802  1.00 93.72           H  
ATOM   2781  C   ALA B  20      11.111  17.432 -22.598  1.00 93.72           C  
ATOM   2782  CB  ALA B  20      10.204  19.749 -23.124  1.00 93.72           C  
ATOM   2783  HB1 ALA B  20       9.791  19.417 -24.076  1.00 93.72           H  
ATOM   2784  HB2 ALA B  20       9.449  19.624 -22.348  1.00 93.72           H  
ATOM   2785  HB3 ALA B  20      10.466  20.804 -23.192  1.00 93.72           H  
ATOM   2786  O   ALA B  20      11.117  16.926 -21.484  1.00 93.72           O  
ATOM   2787  N   ALA B  21      10.922  16.698 -23.699  1.00 94.14           N  
ATOM   2788  H   ALA B  21      10.880  17.160 -24.595  1.00 94.14           H  
ATOM   2789  CA  ALA B  21      10.654  15.262 -23.645  1.00 94.14           C  
ATOM   2790  HA  ALA B  21       9.794  15.102 -22.995  1.00 94.14           H  
ATOM   2791  C   ALA B  21      11.833  14.474 -23.041  1.00 94.14           C  
ATOM   2792  CB  ALA B  21      10.297  14.775 -25.055  1.00 94.14           C  
ATOM   2793  HB1 ALA B  21      10.029  13.719 -25.014  1.00 94.14           H  
ATOM   2794  HB2 ALA B  21       9.444  15.338 -25.433  1.00 94.14           H  
ATOM   2795  HB3 ALA B  21      11.145  14.910 -25.727  1.00 94.14           H  
ATOM   2796  O   ALA B  21      11.640  13.631 -22.174  1.00 94.14           O  
ATOM   2797  N   ARG B  22      13.076  14.783 -23.435  1.00 91.73           N  
ATOM   2798  H   ARG B  22      13.184  15.482 -24.156  1.00 91.73           H  
ATOM   2799  CA  ARG B  22      14.276  14.162 -22.843  1.00 91.73           C  
ATOM   2800  HA  ARG B  22      14.172  13.077 -22.869  1.00 91.73           H  
ATOM   2801  C   ARG B  22      14.455  14.506 -21.369  1.00 91.73           C  
ATOM   2802  CB  ARG B  22      15.531  14.584 -23.611  1.00 91.73           C  
ATOM   2803  HB2 ARG B  22      15.518  15.662 -23.773  1.00 91.73           H  
ATOM   2804  HB3 ARG B  22      16.405  14.337 -23.008  1.00 91.73           H  
ATOM   2805  O   ARG B  22      15.017  13.705 -20.633  1.00 91.73           O  
ATOM   2806  CG  ARG B  22      15.665  13.850 -24.946  1.00 91.73           C  
ATOM   2807  HG2 ARG B  22      14.810  14.067 -25.586  1.00 91.73           H  
ATOM   2808  HG3 ARG B  22      15.705  12.777 -24.760  1.00 91.73           H  
ATOM   2809  CD  ARG B  22      16.958  14.297 -25.635  1.00 91.73           C  
ATOM   2810  HD2 ARG B  22      16.873  15.356 -25.879  1.00 91.73           H  
ATOM   2811  HD3 ARG B  22      17.792  14.151 -24.948  1.00 91.73           H  
ATOM   2812  NE  ARG B  22      17.206  13.521 -26.861  1.00 91.73           N  
ATOM   2813  HE  ARG B  22      16.581  12.748 -27.040  1.00 91.73           H  
ATOM   2814  NH1 ARG B  22      19.064  14.662 -27.584  1.00 91.73           N  
ATOM   2815 HH11 ARG B  22      19.055  15.200 -26.729  1.00 91.73           H  
ATOM   2816 HH12 ARG B  22      19.820  14.753 -28.247  1.00 91.73           H  
ATOM   2817  NH2 ARG B  22      18.245  12.986 -28.812  1.00 91.73           N  
ATOM   2818 HH21 ARG B  22      18.941  13.158 -29.524  1.00 91.73           H  
ATOM   2819 HH22 ARG B  22      17.585  12.237 -28.966  1.00 91.73           H  
ATOM   2820  CZ  ARG B  22      18.169  13.725 -27.742  1.00 91.73           C  
ATOM   2821  N   GLN B  23      14.049  15.703 -20.960  1.00 93.21           N  
ATOM   2822  H   GLN B  23      13.615  16.331 -21.621  1.00 93.21           H  
ATOM   2823  CA  GLN B  23      14.058  16.086 -19.556  1.00 93.21           C  
ATOM   2824  HA  GLN B  23      15.026  15.830 -19.125  1.00 93.21           H  
ATOM   2825  C   GLN B  23      13.020  15.279 -18.773  1.00 93.21           C  
ATOM   2826  CB  GLN B  23      13.875  17.601 -19.445  1.00 93.21           C  
ATOM   2827  HB2 GLN B  23      14.668  18.100 -20.003  1.00 93.21           H  
ATOM   2828  HB3 GLN B  23      12.910  17.894 -19.858  1.00 93.21           H  
ATOM   2829  O   GLN B  23      13.396  14.668 -17.781  1.00 93.21           O  
ATOM   2830  CG  GLN B  23      13.942  18.031 -17.981  1.00 93.21           C  
ATOM   2831  HG2 GLN B  23      14.889  17.722 -17.538  1.00 93.21           H  
ATOM   2832  HG3 GLN B  23      13.137  17.529 -17.446  1.00 93.21           H  
ATOM   2833  CD  GLN B  23      13.779  19.529 -17.782  1.00 93.21           C  
ATOM   2834  NE2 GLN B  23      13.420  19.922 -16.585  1.00 93.21           N  
ATOM   2835 HE21 GLN B  23      13.220  20.898 -16.421  1.00 93.21           H  
ATOM   2836 HE22 GLN B  23      13.046  19.221 -15.961  1.00 93.21           H  
ATOM   2837  OE1 GLN B  23      14.001  20.338 -18.679  1.00 93.21           O  
ATOM   2838  N   ARG B  24      11.785  15.170 -19.279  1.00 93.42           N  
ATOM   2839  H   ARG B  24      11.535  15.738 -20.076  1.00 93.42           H  
ATOM   2840  CA  ARG B  24      10.732  14.361 -18.653  1.00 93.42           C  
ATOM   2841  HA  ARG B  24      10.578  14.752 -17.647  1.00 93.42           H  
ATOM   2842  C   ARG B  24      11.138  12.896 -18.480  1.00 93.42           C  
ATOM   2843  CB  ARG B  24       9.425  14.496 -19.457  1.00 93.42           C  
ATOM   2844  HB2 ARG B  24       9.156  15.550 -19.508  1.00 93.42           H  
ATOM   2845  HB3 ARG B  24       9.591  14.140 -20.474  1.00 93.42           H  
ATOM   2846  O   ARG B  24      10.885  12.323 -17.434  1.00 93.42           O  
ATOM   2847  CG  ARG B  24       8.235  13.718 -18.860  1.00 93.42           C  
ATOM   2848  HG2 ARG B  24       7.350  13.911 -19.466  1.00 93.42           H  
ATOM   2849  HG3 ARG B  24       8.438  12.648 -18.888  1.00 93.42           H  
ATOM   2850  CD  ARG B  24       7.951  14.142 -17.415  1.00 93.42           C  
ATOM   2851  HD2 ARG B  24       7.782  15.218 -17.380  1.00 93.42           H  
ATOM   2852  HD3 ARG B  24       8.822  13.912 -16.802  1.00 93.42           H  
ATOM   2853  NE  ARG B  24       6.789  13.446 -16.838  1.00 93.42           N  
ATOM   2854  HE  ARG B  24       6.238  12.808 -17.394  1.00 93.42           H  
ATOM   2855  NH1 ARG B  24       7.176  14.091 -14.662  1.00 93.42           N  
ATOM   2856 HH11 ARG B  24       6.998  13.930 -13.681  1.00 93.42           H  
ATOM   2857 HH12 ARG B  24       8.010  14.588 -14.941  1.00 93.42           H  
ATOM   2858  NH2 ARG B  24       5.463  12.737 -15.161  1.00 93.42           N  
ATOM   2859 HH21 ARG B  24       5.041  12.137 -15.856  1.00 93.42           H  
ATOM   2860 HH22 ARG B  24       5.269  12.569 -14.184  1.00 93.42           H  
ATOM   2861  CZ  ARG B  24       6.483  13.435 -15.555  1.00 93.42           C  
ATOM   2862  N   ILE B  25      11.814  12.304 -19.468  1.00 94.31           N  
ATOM   2863  H   ILE B  25      11.919  12.806 -20.338  1.00 94.31           H  
ATOM   2864  CA  ILE B  25      12.347  10.933 -19.352  1.00 94.31           C  
ATOM   2865  HA  ILE B  25      11.526  10.254 -19.120  1.00 94.31           H  
ATOM   2866  C   ILE B  25      13.338  10.823 -18.185  1.00 94.31           C  
ATOM   2867  CB  ILE B  25      12.983  10.481 -20.684  1.00 94.31           C  
ATOM   2868  HB  ILE B  25      13.695  11.244 -21.001  1.00 94.31           H  
ATOM   2869  O   ILE B  25      13.207   9.925 -17.365  1.00 94.31           O  
ATOM   2870  CG1 ILE B  25      11.895  10.328 -21.767  1.00 94.31           C  
ATOM   2871 HG12 ILE B  25      11.289   9.447 -21.555  1.00 94.31           H  
ATOM   2872 HG13 ILE B  25      11.232  11.193 -21.743  1.00 94.31           H  
ATOM   2873  CG2 ILE B  25      13.738   9.150 -20.536  1.00 94.31           C  
ATOM   2874 HG21 ILE B  25      14.161   8.813 -21.482  1.00 94.31           H  
ATOM   2875 HG22 ILE B  25      13.071   8.377 -20.155  1.00 94.31           H  
ATOM   2876 HG23 ILE B  25      14.568   9.243 -19.835  1.00 94.31           H  
ATOM   2877  CD1 ILE B  25      12.460  10.223 -23.187  1.00 94.31           C  
ATOM   2878 HD11 ILE B  25      12.991   9.281 -23.324  1.00 94.31           H  
ATOM   2879 HD12 ILE B  25      13.130  11.059 -23.388  1.00 94.31           H  
ATOM   2880 HD13 ILE B  25      11.629  10.261 -23.891  1.00 94.31           H  
ATOM   2881  N   ARG B  26      14.289  11.760 -18.061  1.00 92.92           N  
ATOM   2882  H   ARG B  26      14.300  12.527 -18.718  1.00 92.92           H  
ATOM   2883  CA  ARG B  26      15.249  11.754 -16.942  1.00 92.92           C  
ATOM   2884  HA  ARG B  26      15.714  10.770 -16.876  1.00 92.92           H  
ATOM   2885  C   ARG B  26      14.578  11.956 -15.585  1.00 92.92           C  
ATOM   2886  CB  ARG B  26      16.332  12.818 -17.131  1.00 92.92           C  
ATOM   2887  HB2 ARG B  26      16.886  12.904 -16.196  1.00 92.92           H  
ATOM   2888  HB3 ARG B  26      15.865  13.780 -17.340  1.00 92.92           H  
ATOM   2889  O   ARG B  26      15.033  11.367 -14.615  1.00 92.92           O  
ATOM   2890  CG  ARG B  26      17.326  12.453 -18.240  1.00 92.92           C  
ATOM   2891  HG2 ARG B  26      17.699  11.444 -18.062  1.00 92.92           H  
ATOM   2892  HG3 ARG B  26      16.830  12.472 -19.210  1.00 92.92           H  
ATOM   2893  CD  ARG B  26      18.518  13.419 -18.231  1.00 92.92           C  
ATOM   2894  HD2 ARG B  26      19.243  13.101 -18.981  1.00 92.92           H  
ATOM   2895  HD3 ARG B  26      19.008  13.344 -17.260  1.00 92.92           H  
ATOM   2896  NE  ARG B  26      18.107  14.822 -18.455  1.00 92.92           N  
ATOM   2897  HE  ARG B  26      17.883  15.341 -17.618  1.00 92.92           H  
ATOM   2898  NH1 ARG B  26      18.137  14.788 -20.740  1.00 92.92           N  
ATOM   2899 HH11 ARG B  26      17.947  15.232 -21.628  1.00 92.92           H  
ATOM   2900 HH12 ARG B  26      18.333  13.801 -20.663  1.00 92.92           H  
ATOM   2901  NH2 ARG B  26      17.522  16.655 -19.667  1.00 92.92           N  
ATOM   2902 HH21 ARG B  26      17.285  17.094 -20.546  1.00 92.92           H  
ATOM   2903 HH22 ARG B  26      17.332  17.130 -18.796  1.00 92.92           H  
ATOM   2904  CZ  ARG B  26      17.926  15.415 -19.617  1.00 92.92           C  
ATOM   2905  N   GLU B  27      13.528  12.769 -15.517  1.00 92.78           N  
ATOM   2906  H   GLU B  27      13.241  13.264 -16.350  1.00 92.78           H  
ATOM   2907  CA  GLU B  27      12.733  12.959 -14.295  1.00 92.78           C  
ATOM   2908  HA  GLU B  27      13.395  13.215 -13.468  1.00 92.78           H  
ATOM   2909  C   GLU B  27      11.979  11.670 -13.907  1.00 92.78           C  
ATOM   2910  CB  GLU B  27      11.749  14.126 -14.498  1.00 92.78           C  
ATOM   2911  HB2 GLU B  27      11.042  14.147 -13.669  1.00 92.78           H  
ATOM   2912  HB3 GLU B  27      11.188  13.942 -15.415  1.00 92.78           H  
ATOM   2913  O   GLU B  27      11.901  11.310 -12.739  1.00 92.78           O  
ATOM   2914  CG  GLU B  27      12.438  15.505 -14.581  1.00 92.78           C  
ATOM   2915  HG2 GLU B  27      12.794  15.777 -13.588  1.00 92.78           H  
ATOM   2916  HG3 GLU B  27      13.312  15.432 -15.229  1.00 92.78           H  
ATOM   2917  CD  GLU B  27      11.532  16.627 -15.129  1.00 92.78           C  
ATOM   2918  OE1 GLU B  27      12.058  17.759 -15.312  1.00 92.78           O  
ATOM   2919  OE2 GLU B  27      10.358  16.352 -15.483  1.00 92.78           O  
ATOM   2920  N   LEU B  28      11.468  10.919 -14.882  1.00 93.77           N  
ATOM   2921  H   LEU B  28      11.523  11.250 -15.834  1.00 93.77           H  
ATOM   2922  CA  LEU B  28      10.782   9.650 -14.617  1.00 93.77           C  
ATOM   2923  HA  LEU B  28      10.107   9.777 -13.771  1.00 93.77           H  
ATOM   2924  C   LEU B  28      11.747   8.517 -14.228  1.00 93.77           C  
ATOM   2925  CB  LEU B  28       9.966   9.270 -15.861  1.00 93.77           C  
ATOM   2926  HB2 LEU B  28      10.623   9.318 -16.730  1.00 93.77           H  
ATOM   2927  HB3 LEU B  28       9.633   8.237 -15.762  1.00 93.77           H  
ATOM   2928  O   LEU B  28      11.406   7.680 -13.398  1.00 93.77           O  
ATOM   2929  CG  LEU B  28       8.734  10.160 -16.098  1.00 93.77           C  
ATOM   2930  HG  LEU B  28       9.005  11.214 -16.031  1.00 93.77           H  
ATOM   2931  CD1 LEU B  28       8.201   9.894 -17.506  1.00 93.77           C  
ATOM   2932 HD11 LEU B  28       8.980  10.101 -18.241  1.00 93.77           H  
ATOM   2933 HD12 LEU B  28       7.345  10.540 -17.701  1.00 93.77           H  
ATOM   2934 HD13 LEU B  28       7.888   8.854 -17.588  1.00 93.77           H  
ATOM   2935  CD2 LEU B  28       7.629   9.876 -15.081  1.00 93.77           C  
ATOM   2936 HD21 LEU B  28       6.711  10.387 -15.372  1.00 93.77           H  
ATOM   2937 HD22 LEU B  28       7.425   8.806 -15.039  1.00 93.77           H  
ATOM   2938 HD23 LEU B  28       7.932  10.220 -14.093  1.00 93.77           H  
ATOM   2939  N   GLU B  29      12.941   8.467 -14.824  1.00 92.02           N  
ATOM   2940  H   GLU B  29      13.124   9.136 -15.559  1.00 92.02           H  
ATOM   2941  CA  GLU B  29      13.867   7.333 -14.671  1.00 92.02           C  
ATOM   2942  HA  GLU B  29      13.307   6.443 -14.382  1.00 92.02           H  
ATOM   2943  C   GLU B  29      14.930   7.546 -13.580  1.00 92.02           C  
ATOM   2944  CB  GLU B  29      14.545   7.040 -16.025  1.00 92.02           C  
ATOM   2945  HB2 GLU B  29      15.024   7.952 -16.382  1.00 92.02           H  
ATOM   2946  HB3 GLU B  29      15.319   6.288 -15.872  1.00 92.02           H  
ATOM   2947  O   GLU B  29      15.317   6.598 -12.894  1.00 92.02           O  
ATOM   2948  CG  GLU B  29      13.568   6.510 -17.094  1.00 92.02           C  
ATOM   2949  HG2 GLU B  29      12.769   7.237 -17.242  1.00 92.02           H  
ATOM   2950  HG3 GLU B  29      13.115   5.592 -16.722  1.00 92.02           H  
ATOM   2951  CD  GLU B  29      14.227   6.230 -18.462  1.00 92.02           C  
ATOM   2952  OE1 GLU B  29      13.676   5.401 -19.236  1.00 92.02           O  
ATOM   2953  OE2 GLU B  29      15.242   6.877 -18.805  1.00 92.02           O  
ATOM   2954  N   SER B  30      15.430   8.775 -13.427  1.00 89.07           N  
ATOM   2955  H   SER B  30      15.049   9.520 -13.992  1.00 89.07           H  
ATOM   2956  CA  SER B  30      16.670   9.053 -12.691  1.00 89.07           C  
ATOM   2957  HA  SER B  30      16.799   8.283 -11.931  1.00 89.07           H  
ATOM   2958  C   SER B  30      16.659  10.393 -11.944  1.00 89.07           C  
ATOM   2959  CB  SER B  30      17.874   8.948 -13.644  1.00 89.07           C  
ATOM   2960  HB2 SER B  30      17.845   7.991 -14.166  1.00 89.07           H  
ATOM   2961  HB3 SER B  30      18.796   8.990 -13.063  1.00 89.07           H  
ATOM   2962  O   SER B  30      17.723  10.985 -11.747  1.00 89.07           O  
ATOM   2963  OG  SER B  30      17.865  10.009 -14.589  1.00 89.07           O  
ATOM   2964  HG  SER B  30      17.625  10.791 -14.087  1.00 89.07           H  
ATOM   2965  N   ASP B  31      15.490  10.920 -11.558  1.00 93.44           N  
ATOM   2966  H   ASP B  31      14.624  10.463 -11.807  1.00 93.44           H  
ATOM   2967  CA  ASP B  31      15.436  12.172 -10.788  1.00 93.44           C  
ATOM   2968  HA  ASP B  31      15.947  12.926 -11.386  1.00 93.44           H  
ATOM   2969  C   ASP B  31      16.137  11.983  -9.432  1.00 93.44           C  
ATOM   2970  CB  ASP B  31      13.998  12.667 -10.579  1.00 93.44           C  
ATOM   2971  HB2 ASP B  31      13.450  12.477 -11.501  1.00 93.44           H  
ATOM   2972  HB3 ASP B  31      13.525  12.109  -9.771  1.00 93.44           H  
ATOM   2973  O   ASP B  31      15.857  10.984  -8.747  1.00 93.44           O  
ATOM   2974  CG  ASP B  31      13.871  14.172 -10.315  1.00 93.44           C  
ATOM   2975  OD1 ASP B  31      14.876  14.900 -10.485  1.00 93.44           O  
ATOM   2976  OD2 ASP B  31      12.744  14.602  -9.994  1.00 93.44           O  
ATOM   2977  N   PRO B  32      17.063  12.876  -9.038  1.00 96.60           N  
ATOM   2978  CA  PRO B  32      17.682  12.822  -7.724  1.00 96.60           C  
ATOM   2979  HA  PRO B  32      18.065  11.814  -7.562  1.00 96.60           H  
ATOM   2980  C   PRO B  32      16.675  13.170  -6.621  1.00 96.60           C  
ATOM   2981  CB  PRO B  32      18.859  13.802  -7.770  1.00 96.60           C  
ATOM   2982  HB2 PRO B  32      18.593  14.745  -7.293  1.00 96.60           H  
ATOM   2983  HB3 PRO B  32      19.743  13.365  -7.305  1.00 96.60           H  
ATOM   2984  O   PRO B  32      15.988  14.193  -6.677  1.00 96.60           O  
ATOM   2985  CG  PRO B  32      19.111  14.033  -9.256  1.00 96.60           C  
ATOM   2986  HG2 PRO B  32      19.758  13.247  -9.646  1.00 96.60           H  
ATOM   2987  HG3 PRO B  32      19.535  15.018  -9.449  1.00 96.60           H  
ATOM   2988  CD  PRO B  32      17.720  13.888  -9.853  1.00 96.60           C  
ATOM   2989  HD2 PRO B  32      17.807  13.593 -10.899  1.00 96.60           H  
ATOM   2990  HD3 PRO B  32      17.188  14.835  -9.761  1.00 96.60           H  
ATOM   2991  N   VAL B  33      16.630  12.347  -5.577  1.00 98.62           N  
ATOM   2992  H   VAL B  33      17.243  11.544  -5.570  1.00 98.62           H  
ATOM   2993  CA  VAL B  33      15.711  12.527  -4.445  1.00 98.62           C  
ATOM   2994  HA  VAL B  33      14.953  13.268  -4.701  1.00 98.62           H  
ATOM   2995  C   VAL B  33      16.482  13.068  -3.245  1.00 98.62           C  
ATOM   2996  CB  VAL B  33      14.960  11.218  -4.148  1.00 98.62           C  
ATOM   2997  HB  VAL B  33      15.678  10.413  -3.987  1.00 98.62           H  
ATOM   2998  O   VAL B  33      17.479  12.486  -2.830  1.00 98.62           O  
ATOM   2999  CG1 VAL B  33      14.079  11.335  -2.904  1.00 98.62           C  
ATOM   3000 HG11 VAL B  33      13.518  10.411  -2.767  1.00 98.62           H  
ATOM   3001 HG12 VAL B  33      14.692  11.500  -2.018  1.00 98.62           H  
ATOM   3002 HG13 VAL B  33      13.379  12.163  -3.015  1.00 98.62           H  
ATOM   3003  CG2 VAL B  33      14.058  10.838  -5.331  1.00 98.62           C  
ATOM   3004 HG21 VAL B  33      13.372  11.654  -5.558  1.00 98.62           H  
ATOM   3005 HG22 VAL B  33      14.661  10.625  -6.214  1.00 98.62           H  
ATOM   3006 HG23 VAL B  33      13.475   9.950  -5.088  1.00 98.62           H  
ATOM   3007  N   ALA B  34      16.049  14.197  -2.695  1.00 98.62           N  
ATOM   3008  H   ALA B  34      15.145  14.548  -2.978  1.00 98.62           H  
ATOM   3009  CA  ALA B  34      16.635  14.809  -1.512  1.00 98.62           C  
ATOM   3010  HA  ALA B  34      17.719  14.706  -1.555  1.00 98.62           H  
ATOM   3011  C   ALA B  34      16.138  14.124  -0.234  1.00 98.62           C  
ATOM   3012  CB  ALA B  34      16.294  16.303  -1.509  1.00 98.62           C  
ATOM   3013  HB1 ALA B  34      16.628  16.754  -0.575  1.00 98.62           H  
ATOM   3014  HB2 ALA B  34      15.215  16.439  -1.583  1.00 98.62           H  
ATOM   3015  HB3 ALA B  34      16.783  16.798  -2.348  1.00 98.62           H  
ATOM   3016  O   ALA B  34      14.948  13.852  -0.083  1.00 98.62           O  
ATOM   3017  N   ILE B  35      17.052  13.912   0.710  1.00 98.76           N  
ATOM   3018  H   ILE B  35      18.013  14.135   0.496  1.00 98.76           H  
ATOM   3019  CA  ILE B  35      16.722  13.639   2.109  1.00 98.76           C  
ATOM   3020  HA  ILE B  35      15.752  13.147   2.176  1.00 98.76           H  
ATOM   3021  C   ILE B  35      16.635  14.993   2.809  1.00 98.76           C  
ATOM   3022  CB  ILE B  35      17.784  12.724   2.756  1.00 98.76           C  
ATOM   3023  HB  ILE B  35      18.759  13.203   2.671  1.00 98.76           H  
ATOM   3024  O   ILE B  35      17.667  15.643   2.990  1.00 98.76           O  
ATOM   3025  CG1 ILE B  35      17.842  11.366   2.022  1.00 98.76           C  
ATOM   3026 HG12 ILE B  35      16.916  10.821   2.205  1.00 98.76           H  
ATOM   3027 HG13 ILE B  35      17.945  11.522   0.949  1.00 98.76           H  
ATOM   3028  CG2 ILE B  35      17.459  12.534   4.251  1.00 98.76           C  
ATOM   3029 HG21 ILE B  35      18.185  11.881   4.735  1.00 98.76           H  
ATOM   3030 HG22 ILE B  35      16.459  12.115   4.362  1.00 98.76           H  
ATOM   3031 HG23 ILE B  35      17.486  13.491   4.771  1.00 98.76           H  
ATOM   3032  CD1 ILE B  35      19.010  10.489   2.464  1.00 98.76           C  
ATOM   3033 HD11 ILE B  35      19.945  11.035   2.343  1.00 98.76           H  
ATOM   3034 HD12 ILE B  35      19.036   9.589   1.849  1.00 98.76           H  
ATOM   3035 HD13 ILE B  35      18.893  10.208   3.511  1.00 98.76           H  
ATOM   3036  N   VAL B  36      15.428  15.419   3.182  1.00 98.11           N  
ATOM   3037  H   VAL B  36      14.627  14.829   3.006  1.00 98.11           H  
ATOM   3038  CA  VAL B  36      15.209  16.735   3.814  1.00 98.11           C  
ATOM   3039  HA  VAL B  36      16.028  17.389   3.514  1.00 98.11           H  
ATOM   3040  C   VAL B  36      15.278  16.679   5.337  1.00 98.11           C  
ATOM   3041  CB  VAL B  36      13.913  17.416   3.337  1.00 98.11           C  
ATOM   3042  HB  VAL B  36      13.817  18.367   3.862  1.00 98.11           H  
ATOM   3043  O   VAL B  36      15.701  17.628   5.989  1.00 98.11           O  
ATOM   3044  CG1 VAL B  36      13.969  17.714   1.834  1.00 98.11           C  
ATOM   3045 HG11 VAL B  36      14.029  16.791   1.258  1.00 98.11           H  
ATOM   3046 HG12 VAL B  36      13.072  18.257   1.535  1.00 98.11           H  
ATOM   3047 HG13 VAL B  36      14.838  18.337   1.620  1.00 98.11           H  
ATOM   3048  CG2 VAL B  36      12.655  16.591   3.620  1.00 98.11           C  
ATOM   3049 HG21 VAL B  36      12.610  16.329   4.677  1.00 98.11           H  
ATOM   3050 HG22 VAL B  36      11.778  17.191   3.378  1.00 98.11           H  
ATOM   3051 HG23 VAL B  36      12.639  15.692   3.004  1.00 98.11           H  
ATOM   3052  N   SER B  37      14.938  15.534   5.924  1.00 98.21           N  
ATOM   3053  H   SER B  37      14.574  14.783   5.354  1.00 98.21           H  
ATOM   3054  CA  SER B  37      15.154  15.276   7.343  1.00 98.21           C  
ATOM   3055  HA  SER B  37      16.074  15.778   7.642  1.00 98.21           H  
ATOM   3056  C   SER B  37      15.329  13.787   7.615  1.00 98.21           C  
ATOM   3057  CB  SER B  37      14.030  15.876   8.192  1.00 98.21           C  
ATOM   3058  HB2 SER B  37      14.330  15.870   9.240  1.00 98.21           H  
ATOM   3059  HB3 SER B  37      13.867  16.910   7.889  1.00 98.21           H  
ATOM   3060  O   SER B  37      15.042  12.928   6.778  1.00 98.21           O  
ATOM   3061  OG  SER B  37      12.843  15.133   8.055  1.00 98.21           O  
ATOM   3062  HG  SER B  37      12.177  15.515   8.632  1.00 98.21           H  
ATOM   3063  N   MET B  38      15.841  13.478   8.803  1.00 98.69           N  
ATOM   3064  H   MET B  38      16.028  14.224   9.457  1.00 98.69           H  
ATOM   3065  CA  MET B  38      16.031  12.112   9.271  1.00 98.69           C  
ATOM   3066  HA  MET B  38      15.257  11.482   8.832  1.00 98.69           H  
ATOM   3067  C   MET B  38      15.871  12.040  10.785  1.00 98.69           C  
ATOM   3068  CB  MET B  38      17.391  11.571   8.804  1.00 98.69           C  
ATOM   3069  HB2 MET B  38      17.416  11.596   7.714  1.00 98.69           H  
ATOM   3070  HB3 MET B  38      17.489  10.534   9.125  1.00 98.69           H  
ATOM   3071  O   MET B  38      16.187  12.993  11.503  1.00 98.69           O  
ATOM   3072  CG  MET B  38      18.594  12.367   9.317  1.00 98.69           C  
ATOM   3073  HG2 MET B  38      18.635  12.285  10.403  1.00 98.69           H  
ATOM   3074  HG3 MET B  38      18.468  13.418   9.055  1.00 98.69           H  
ATOM   3075  SD  MET B  38      20.172  11.796   8.637  1.00 98.69           S  
ATOM   3076  CE  MET B  38      21.301  12.980   9.410  1.00 98.69           C  
ATOM   3077  HE1 MET B  38      21.053  13.992   9.090  1.00 98.69           H  
ATOM   3078  HE2 MET B  38      22.323  12.749   9.110  1.00 98.69           H  
ATOM   3079  HE3 MET B  38      21.215  12.916  10.495  1.00 98.69           H  
ATOM   3080  N   ASN B  39      15.406  10.897  11.276  1.00 98.17           N  
ATOM   3081  H   ASN B  39      15.139  10.164  10.634  1.00 98.17           H  
ATOM   3082  CA  ASN B  39      15.299  10.621  12.699  1.00 98.17           C  
ATOM   3083  HA  ASN B  39      16.089  11.169  13.213  1.00 98.17           H  
ATOM   3084  C   ASN B  39      15.500   9.130  12.993  1.00 98.17           C  
ATOM   3085  CB  ASN B  39      13.943  11.125  13.205  1.00 98.17           C  
ATOM   3086  HB2 ASN B  39      13.768  12.142  12.855  1.00 98.17           H  
ATOM   3087  HB3 ASN B  39      13.150  10.492  12.808  1.00 98.17           H  
ATOM   3088  O   ASN B  39      15.253   8.278  12.141  1.00 98.17           O  
ATOM   3089  CG  ASN B  39      13.882  11.143  14.716  1.00 98.17           C  
ATOM   3090  ND2 ASN B  39      12.686  11.181  15.246  1.00 98.17           N  
ATOM   3091 HD21 ASN B  39      12.592  11.346  16.238  1.00 98.17           H  
ATOM   3092 HD22 ASN B  39      11.868  11.229  14.655  1.00 98.17           H  
ATOM   3093  OD1 ASN B  39      14.899  11.167  15.401  1.00 98.17           O  
ATOM   3094  N   CYS B  40      15.953   8.807  14.201  1.00 98.60           N  
ATOM   3095  H   CYS B  40      16.025   9.529  14.904  1.00 98.60           H  
ATOM   3096  CA  CYS B  40      16.168   7.429  14.618  1.00 98.60           C  
ATOM   3097  HA  CYS B  40      15.353   6.826  14.218  1.00 98.60           H  
ATOM   3098  C   CYS B  40      16.150   7.275  16.140  1.00 98.60           C  
ATOM   3099  CB  CYS B  40      17.499   6.915  14.037  1.00 98.60           C  
ATOM   3100  HB2 CYS B  40      17.635   5.874  14.329  1.00 98.60           H  
ATOM   3101  HB3 CYS B  40      17.457   6.951  12.949  1.00 98.60           H  
ATOM   3102  O   CYS B  40      16.609   8.158  16.867  1.00 98.60           O  
ATOM   3103  SG  CYS B  40      18.909   7.906  14.628  1.00 98.60           S  
ATOM   3104  HG  CYS B  40      18.501   7.956  15.899  1.00 98.60           H  
ATOM   3105  N   ARG B  41      15.730   6.098  16.608  1.00 98.62           N  
ATOM   3106  H   ARG B  41      15.414   5.418  15.931  1.00 98.62           H  
ATOM   3107  CA  ARG B  41      16.012   5.607  17.962  1.00 98.62           C  
ATOM   3108  HA  ARG B  41      16.688   6.309  18.450  1.00 98.62           H  
ATOM   3109  C   ARG B  41      16.731   4.268  17.834  1.00 98.62           C  
ATOM   3110  CB  ARG B  41      14.740   5.515  18.822  1.00 98.62           C  
ATOM   3111  HB2 ARG B  41      15.000   5.062  19.779  1.00 98.62           H  
ATOM   3112  HB3 ARG B  41      14.021   4.856  18.335  1.00 98.62           H  
ATOM   3113  O   ARG B  41      16.236   3.377  17.150  1.00 98.62           O  
ATOM   3114  CG  ARG B  41      14.072   6.873  19.099  1.00 98.62           C  
ATOM   3115  HG2 ARG B  41      14.693   7.445  19.788  1.00 98.62           H  
ATOM   3116  HG3 ARG B  41      13.956   7.439  18.175  1.00 98.62           H  
ATOM   3117  CD  ARG B  41      12.682   6.654  19.714  1.00 98.62           C  
ATOM   3118  HD2 ARG B  41      12.767   5.959  20.549  1.00 98.62           H  
ATOM   3119  HD3 ARG B  41      12.037   6.200  18.962  1.00 98.62           H  
ATOM   3120  NE  ARG B  41      12.080   7.906  20.215  1.00 98.62           N  
ATOM   3121  HE  ARG B  41      12.374   8.250  21.118  1.00 98.62           H  
ATOM   3122  NH1 ARG B  41      10.395   8.268  18.666  1.00 98.62           N  
ATOM   3123 HH11 ARG B  41      10.551   7.382  18.206  1.00 98.62           H  
ATOM   3124 HH12 ARG B  41       9.512   8.745  18.550  1.00 98.62           H  
ATOM   3125  NH2 ARG B  41      10.601   9.579  20.430  1.00 98.62           N  
ATOM   3126 HH21 ARG B  41       9.732   9.362  20.897  1.00 98.62           H  
ATOM   3127 HH22 ARG B  41      10.505  10.453  19.933  1.00 98.62           H  
ATOM   3128  CZ  ARG B  41      11.041   8.574  19.749  1.00 98.62           C  
ATOM   3129  N   LEU B  42      17.916   4.152  18.428  1.00 98.69           N  
ATOM   3130  H   LEU B  42      18.198   4.893  19.054  1.00 98.69           H  
ATOM   3131  CA  LEU B  42      18.812   2.993  18.298  1.00 98.69           C  
ATOM   3132  HA  LEU B  42      18.223   2.133  17.978  1.00 98.69           H  
ATOM   3133  C   LEU B  42      19.435   2.629  19.667  1.00 98.69           C  
ATOM   3134  CB  LEU B  42      19.890   3.276  17.219  1.00 98.69           C  
ATOM   3135  HB2 LEU B  42      20.593   2.444  17.179  1.00 98.69           H  
ATOM   3136  HB3 LEU B  42      20.463   4.153  17.519  1.00 98.69           H  
ATOM   3137  O   LEU B  42      19.382   3.442  20.603  1.00 98.69           O  
ATOM   3138  CG  LEU B  42      19.367   3.519  15.789  1.00 98.69           C  
ATOM   3139  HG  LEU B  42      18.590   4.284  15.807  1.00 98.69           H  
ATOM   3140  CD1 LEU B  42      20.495   4.037  14.901  1.00 98.69           C  
ATOM   3141 HD11 LEU B  42      20.825   5.005  15.278  1.00 98.69           H  
ATOM   3142 HD12 LEU B  42      20.130   4.172  13.883  1.00 98.69           H  
ATOM   3143 HD13 LEU B  42      21.328   3.334  14.894  1.00 98.69           H  
ATOM   3144  CD2 LEU B  42      18.801   2.255  15.148  1.00 98.69           C  
ATOM   3145 HD21 LEU B  42      18.394   2.492  14.164  1.00 98.69           H  
ATOM   3146 HD22 LEU B  42      17.993   1.867  15.767  1.00 98.69           H  
ATOM   3147 HD23 LEU B  42      19.576   1.495  15.047  1.00 98.69           H  
ATOM   3148  N   PRO B  43      20.033   1.430  19.817  1.00 98.26           N  
ATOM   3149  CA  PRO B  43      20.684   1.008  21.055  1.00 98.26           C  
ATOM   3150  HA  PRO B  43      19.924   0.957  21.835  1.00 98.26           H  
ATOM   3151  C   PRO B  43      21.796   1.967  21.500  1.00 98.26           C  
ATOM   3152  CB  PRO B  43      21.209  -0.409  20.791  1.00 98.26           C  
ATOM   3153  HB2 PRO B  43      21.169  -1.030  21.686  1.00 98.26           H  
ATOM   3154  HB3 PRO B  43      22.225  -0.370  20.398  1.00 98.26           H  
ATOM   3155  O   PRO B  43      22.336   2.747  20.716  1.00 98.26           O  
ATOM   3156  CG  PRO B  43      20.272  -0.925  19.700  1.00 98.26           C  
ATOM   3157  HG2 PRO B  43      20.730  -1.720  19.111  1.00 98.26           H  
ATOM   3158  HG3 PRO B  43      19.330  -1.255  20.138  1.00 98.26           H  
ATOM   3159  CD  PRO B  43      20.038   0.328  18.865  1.00 98.26           C  
ATOM   3160  HD2 PRO B  43      19.090   0.254  18.332  1.00 98.26           H  
ATOM   3161  HD3 PRO B  43      20.859   0.454  18.160  1.00 98.26           H  
ATOM   3162  N   GLY B  44      22.150   1.929  22.787  1.00 97.33           N  
ATOM   3163  H   GLY B  44      21.758   1.196  23.361  1.00 97.33           H  
ATOM   3164  CA  GLY B  44      23.179   2.817  23.346  1.00 97.33           C  
ATOM   3165  HA2 GLY B  44      24.004   2.903  22.638  1.00 97.33           H  
ATOM   3166  HA3 GLY B  44      23.564   2.365  24.260  1.00 97.33           H  
ATOM   3167  C   GLY B  44      22.687   4.232  23.679  1.00 97.33           C  
ATOM   3168  O   GLY B  44      23.503   5.155  23.767  1.00 97.33           O  
ATOM   3169  N   LYS B  45      21.373   4.387  23.917  1.00 95.87           N  
ATOM   3170  H   LYS B  45      20.803   3.562  23.797  1.00 95.87           H  
ATOM   3171  CA  LYS B  45      20.672   5.658  24.204  1.00 95.87           C  
ATOM   3172  HA  LYS B  45      19.614   5.420  24.313  1.00 95.87           H  
ATOM   3173  C   LYS B  45      20.720   6.658  23.043  1.00 95.87           C  
ATOM   3174  CB  LYS B  45      21.129   6.287  25.535  1.00 95.87           C  
ATOM   3175  HB2 LYS B  45      20.515   7.167  25.726  1.00 95.87           H  
ATOM   3176  HB3 LYS B  45      22.164   6.617  25.441  1.00 95.87           H  
ATOM   3177  O   LYS B  45      20.822   7.867  23.252  1.00 95.87           O  
ATOM   3178  CG  LYS B  45      21.004   5.351  26.741  1.00 95.87           C  
ATOM   3179  HG2 LYS B  45      19.964   5.039  26.845  1.00 95.87           H  
ATOM   3180  HG3 LYS B  45      21.628   4.470  26.596  1.00 95.87           H  
ATOM   3181  CD  LYS B  45      21.450   6.078  28.014  1.00 95.87           C  
ATOM   3182  HD2 LYS B  45      20.826   6.960  28.156  1.00 95.87           H  
ATOM   3183  HD3 LYS B  45      22.492   6.382  27.912  1.00 95.87           H  
ATOM   3184  CE  LYS B  45      21.293   5.137  29.210  1.00 95.87           C  
ATOM   3185  HE2 LYS B  45      21.929   4.264  29.057  1.00 95.87           H  
ATOM   3186  HE3 LYS B  45      20.262   4.785  29.235  1.00 95.87           H  
ATOM   3187  NZ  LYS B  45      21.631   5.811  30.487  1.00 95.87           N  
ATOM   3188  HZ1 LYS B  45      22.590   6.128  30.485  1.00 95.87           H  
ATOM   3189  HZ2 LYS B  45      21.498   5.171  31.257  1.00 95.87           H  
ATOM   3190  HZ3 LYS B  45      21.018   6.600  30.632  1.00 95.87           H  
ATOM   3191  N   VAL B  46      20.657   6.158  21.812  1.00 97.95           N  
ATOM   3192  H   VAL B  46      20.536   5.163  21.689  1.00 97.95           H  
ATOM   3193  CA  VAL B  46      20.550   7.001  20.622  1.00 97.95           C  
ATOM   3194  HA  VAL B  46      21.145   7.904  20.757  1.00 97.95           H  
ATOM   3195  C   VAL B  46      19.088   7.400  20.447  1.00 97.95           C  
ATOM   3196  CB  VAL B  46      21.096   6.257  19.396  1.00 97.95           C  
ATOM   3197  HB  VAL B  46      20.599   5.289  19.329  1.00 97.95           H  
ATOM   3198  O   VAL B  46      18.268   6.574  20.071  1.00 97.95           O  
ATOM   3199  CG1 VAL B  46      20.843   7.024  18.095  1.00 97.95           C  
ATOM   3200 HG11 VAL B  46      21.258   8.030  18.160  1.00 97.95           H  
ATOM   3201 HG12 VAL B  46      21.309   6.484  17.270  1.00 97.95           H  
ATOM   3202 HG13 VAL B  46      19.775   7.082  17.886  1.00 97.95           H  
ATOM   3203  CG2 VAL B  46      22.602   6.012  19.532  1.00 97.95           C  
ATOM   3204 HG21 VAL B  46      22.966   5.469  18.660  1.00 97.95           H  
ATOM   3205 HG22 VAL B  46      23.138   6.957  19.620  1.00 97.95           H  
ATOM   3206 HG23 VAL B  46      22.801   5.404  20.415  1.00 97.95           H  
ATOM   3207  N   THR B  47      18.764   8.664  20.716  1.00 94.75           N  
ATOM   3208  H   THR B  47      19.452   9.251  21.165  1.00 94.75           H  
ATOM   3209  CA  THR B  47      17.409   9.242  20.574  1.00 94.75           C  
ATOM   3210  HA  THR B  47      16.692   8.439  20.403  1.00 94.75           H  
ATOM   3211  C   THR B  47      17.274  10.184  19.370  1.00 94.75           C  
ATOM   3212  CB  THR B  47      16.995   9.964  21.863  1.00 94.75           C  
ATOM   3213  HB  THR B  47      16.036  10.461  21.714  1.00 94.75           H  
ATOM   3214  O   THR B  47      16.306  10.930  19.248  1.00 94.75           O  
ATOM   3215  CG2 THR B  47      16.860   9.001  23.043  1.00 94.75           C  
ATOM   3216 HG21 THR B  47      16.149   8.214  22.791  1.00 94.75           H  
ATOM   3217 HG22 THR B  47      16.485   9.539  23.913  1.00 94.75           H  
ATOM   3218 HG23 THR B  47      17.823   8.551  23.283  1.00 94.75           H  
ATOM   3219  OG1 THR B  47      17.974  10.921  22.217  1.00 94.75           O  
ATOM   3220  HG1 THR B  47      17.555  11.491  22.866  1.00 94.75           H  
ATOM   3221  N   GLY B  48      18.276  10.200  18.490  1.00 96.54           N  
ATOM   3222  H   GLY B  48      19.030   9.541  18.621  1.00 96.54           H  
ATOM   3223  CA  GLY B  48      18.267  10.974  17.255  1.00 96.54           C  
ATOM   3224  HA2 GLY B  48      18.007  12.010  17.474  1.00 96.54           H  
ATOM   3225  HA3 GLY B  48      17.500  10.562  16.599  1.00 96.54           H  
ATOM   3226  C   GLY B  48      19.620  10.938  16.535  1.00 96.54           C  
ATOM   3227  O   GLY B  48      20.601  10.437  17.096  1.00 96.54           O  
ATOM   3228  N   PRO B  49      19.717  11.518  15.325  1.00 97.93           N  
ATOM   3229  CA  PRO B  49      20.912  11.410  14.483  1.00 97.93           C  
ATOM   3230  HA  PRO B  49      21.077  10.357  14.257  1.00 97.93           H  
ATOM   3231  C   PRO B  49      22.190  11.977  15.120  1.00 97.93           C  
ATOM   3232  CB  PRO B  49      20.561  12.139  13.183  1.00 97.93           C  
ATOM   3233  HB2 PRO B  49      20.877  13.181  13.230  1.00 97.93           H  
ATOM   3234  HB3 PRO B  49      21.007  11.640  12.322  1.00 97.93           H  
ATOM   3235  O   PRO B  49      23.255  11.381  14.993  1.00 97.93           O  
ATOM   3236  CG  PRO B  49      19.036  12.077  13.122  1.00 97.93           C  
ATOM   3237  HG2 PRO B  49      18.722  11.128  12.689  1.00 97.93           H  
ATOM   3238  HG3 PRO B  49      18.625  12.917  12.562  1.00 97.93           H  
ATOM   3239  CD  PRO B  49      18.622  12.133  14.587  1.00 97.93           C  
ATOM   3240  HD2 PRO B  49      17.682  11.598  14.720  1.00 97.93           H  
ATOM   3241  HD3 PRO B  49      18.510  13.172  14.898  1.00 97.93           H  
ATOM   3242  N   GLY B  50      22.096  13.078  15.876  1.00 95.91           N  
ATOM   3243  H   GLY B  50      21.209  13.559  15.925  1.00 95.91           H  
ATOM   3244  CA  GLY B  50      23.251  13.633  16.597  1.00 95.91           C  
ATOM   3245  HA2 GLY B  50      22.947  14.530  17.135  1.00 95.91           H  
ATOM   3246  HA3 GLY B  50      24.030  13.903  15.884  1.00 95.91           H  
ATOM   3247  C   GLY B  50      23.847  12.643  17.606  1.00 95.91           C  
ATOM   3248  O   GLY B  50      25.061  12.484  17.680  1.00 95.91           O  
ATOM   3249  N   LYS B  51      22.997  11.888  18.316  1.00 97.23           N  
ATOM   3250  H   LYS B  51      22.009  11.962  18.117  1.00 97.23           H  
ATOM   3251  CA  LYS B  51      23.448  10.844  19.249  1.00 97.23           C  
ATOM   3252  HA  LYS B  51      24.330  11.217  19.770  1.00 97.23           H  
ATOM   3253  C   LYS B  51      23.977   9.600  18.544  1.00 97.23           C  
ATOM   3254  CB  LYS B  51      22.333  10.493  20.256  1.00 97.23           C  
ATOM   3255  HB2 LYS B  51      22.656   9.638  20.849  1.00 97.23           H  
ATOM   3256  HB3 LYS B  51      21.438  10.197  19.708  1.00 97.23           H  
ATOM   3257  O   LYS B  51      24.870   8.951  19.081  1.00 97.23           O  
ATOM   3258  CG  LYS B  51      21.966  11.635  21.222  1.00 97.23           C  
ATOM   3259  HG2 LYS B  51      21.673  12.515  20.651  1.00 97.23           H  
ATOM   3260  HG3 LYS B  51      21.123  11.324  21.838  1.00 97.23           H  
ATOM   3261  CD  LYS B  51      23.152  11.975  22.135  1.00 97.23           C  
ATOM   3262  HD2 LYS B  51      24.035  12.129  21.514  1.00 97.23           H  
ATOM   3263  HD3 LYS B  51      23.355  11.140  22.805  1.00 97.23           H  
ATOM   3264  CE  LYS B  51      22.963  13.259  22.936  1.00 97.23           C  
ATOM   3265  HE2 LYS B  51      22.345  13.066  23.813  1.00 97.23           H  
ATOM   3266  HE3 LYS B  51      22.453  13.985  22.304  1.00 97.23           H  
ATOM   3267  NZ  LYS B  51      24.305  13.782  23.304  1.00 97.23           N  
ATOM   3268  HZ1 LYS B  51      24.260  14.732  23.643  1.00 97.23           H  
ATOM   3269  HZ2 LYS B  51      24.910  13.770  22.495  1.00 97.23           H  
ATOM   3270  HZ3 LYS B  51      24.761  13.191  23.984  1.00 97.23           H  
ATOM   3271  N   LEU B  52      23.480   9.289  17.346  1.00 98.53           N  
ATOM   3272  H   LEU B  52      22.728   9.848  16.969  1.00 98.53           H  
ATOM   3273  CA  LEU B  52      24.068   8.239  16.514  1.00 98.53           C  
ATOM   3274  HA  LEU B  52      24.134   7.328  17.108  1.00 98.53           H  
ATOM   3275  C   LEU B  52      25.490   8.620  16.090  1.00 98.53           C  
ATOM   3276  CB  LEU B  52      23.175   7.972  15.290  1.00 98.53           C  
ATOM   3277  HB2 LEU B  52      22.178   7.683  15.622  1.00 98.53           H  
ATOM   3278  HB3 LEU B  52      23.074   8.891  14.713  1.00 98.53           H  
ATOM   3279  O   LEU B  52      26.394   7.795  16.200  1.00 98.53           O  
ATOM   3280  CG  LEU B  52      23.728   6.884  14.349  1.00 98.53           C  
ATOM   3281  HG  LEU B  52      24.674   7.219  13.924  1.00 98.53           H  
ATOM   3282  CD1 LEU B  52      23.957   5.545  15.052  1.00 98.53           C  
ATOM   3283 HD11 LEU B  52      23.065   5.244  15.600  1.00 98.53           H  
ATOM   3284 HD12 LEU B  52      24.795   5.622  15.745  1.00 98.53           H  
ATOM   3285 HD13 LEU B  52      24.199   4.782  14.312  1.00 98.53           H  
ATOM   3286  CD2 LEU B  52      22.750   6.682  13.197  1.00 98.53           C  
ATOM   3287 HD21 LEU B  52      23.140   5.943  12.497  1.00 98.53           H  
ATOM   3288 HD22 LEU B  52      21.781   6.349  13.568  1.00 98.53           H  
ATOM   3289 HD23 LEU B  52      22.623   7.629  12.671  1.00 98.53           H  
ATOM   3290  N   TRP B  53      25.699   9.871  15.662  1.00 97.87           N  
ATOM   3291  H   TRP B  53      24.911  10.496  15.572  1.00 97.87           H  
ATOM   3292  CA  TRP B  53      27.031  10.367  15.318  1.00 97.87           C  
ATOM   3293  HA  TRP B  53      27.448   9.723  14.544  1.00 97.87           H  
ATOM   3294  C   TRP B  53      27.990  10.308  16.511  1.00 97.87           C  
ATOM   3295  CB  TRP B  53      26.968  11.784  14.748  1.00 97.87           C  
ATOM   3296  HB2 TRP B  53      26.312  11.798  13.878  1.00 97.87           H  
ATOM   3297  HB3 TRP B  53      26.558  12.463  15.495  1.00 97.87           H  
ATOM   3298  O   TRP B  53      29.099   9.791  16.367  1.00 97.87           O  
ATOM   3299  CG  TRP B  53      28.316  12.269  14.328  1.00 97.87           C  
ATOM   3300  CD1 TRP B  53      29.025  13.246  14.933  1.00 97.87           C  
ATOM   3301  HD1 TRP B  53      28.681  13.831  15.773  1.00 97.87           H  
ATOM   3302  CD2 TRP B  53      29.177  11.738  13.276  1.00 97.87           C  
ATOM   3303  CE2 TRP B  53      30.413  12.449  13.307  1.00 97.87           C  
ATOM   3304  CE3 TRP B  53      29.046  10.707  12.320  1.00 97.87           C  
ATOM   3305  HE3 TRP B  53      28.131  10.136  12.276  1.00 97.87           H  
ATOM   3306  NE1 TRP B  53      30.259  13.363  14.326  1.00 97.87           N  
ATOM   3307  HE1 TRP B  53      30.940  14.058  14.597  1.00 97.87           H  
ATOM   3308  CH2 TRP B  53      31.298  11.132  11.484  1.00 97.87           C  
ATOM   3309  HH2 TRP B  53      32.094  10.887  10.797  1.00 97.87           H  
ATOM   3310  CZ2 TRP B  53      31.468  12.156  12.431  1.00 97.87           C  
ATOM   3311  HZ2 TRP B  53      32.391  12.714  12.480  1.00 97.87           H  
ATOM   3312  CZ3 TRP B  53      30.094  10.410  11.431  1.00 97.87           C  
ATOM   3313  HZ3 TRP B  53      29.977   9.620  10.704  1.00 97.87           H  
ATOM   3314  N   ASP B  54      27.551  10.745  17.700  1.00 97.56           N  
ATOM   3315  H   ASP B  54      26.685  11.264  17.729  1.00 97.56           H  
ATOM   3316  CA  ASP B  54      28.325  10.610  18.944  1.00 97.56           C  
ATOM   3317  HA  ASP B  54      29.229  11.215  18.870  1.00 97.56           H  
ATOM   3318  C   ASP B  54      28.750   9.145  19.178  1.00 97.56           C  
ATOM   3319  CB  ASP B  54      27.506  11.091  20.166  1.00 97.56           C  
ATOM   3320  HB2 ASP B  54      28.040  10.783  21.065  1.00 97.56           H  
ATOM   3321  HB3 ASP B  54      26.545  10.576  20.177  1.00 97.56           H  
ATOM   3322  O   ASP B  54      29.899   8.873  19.524  1.00 97.56           O  
ATOM   3323  CG  ASP B  54      27.260  12.604  20.291  1.00 97.56           C  
ATOM   3324  OD1 ASP B  54      27.991  13.372  19.634  1.00 97.56           O  
ATOM   3325  OD2 ASP B  54      26.385  12.975  21.127  1.00 97.56           O  
ATOM   3326  N   LEU B  55      27.844   8.186  18.958  1.00 98.27           N  
ATOM   3327  H   LEU B  55      26.922   8.468  18.657  1.00 98.27           H  
ATOM   3328  CA  LEU B  55      28.091   6.760  19.182  1.00 98.27           C  
ATOM   3329  HA  LEU B  55      28.495   6.649  20.189  1.00 98.27           H  
ATOM   3330  C   LEU B  55      29.141   6.178  18.221  1.00 98.27           C  
ATOM   3331  CB  LEU B  55      26.737   6.026  19.125  1.00 98.27           C  
ATOM   3332  HB2 LEU B  55      26.312   6.091  18.123  1.00 98.27           H  
ATOM   3333  HB3 LEU B  55      26.057   6.552  19.795  1.00 98.27           H  
ATOM   3334  O   LEU B  55      30.089   5.527  18.670  1.00 98.27           O  
ATOM   3335  CG  LEU B  55      26.818   4.549  19.553  1.00 98.27           C  
ATOM   3336  HG  LEU B  55      27.689   4.413  20.195  1.00 98.27           H  
ATOM   3337  CD1 LEU B  55      25.596   4.161  20.382  1.00 98.27           C  
ATOM   3338 HD11 LEU B  55      25.773   3.192  20.849  1.00 98.27           H  
ATOM   3339 HD12 LEU B  55      24.716   4.086  19.743  1.00 98.27           H  
ATOM   3340 HD13 LEU B  55      25.414   4.890  21.171  1.00 98.27           H  
ATOM   3341  CD2 LEU B  55      26.922   3.595  18.361  1.00 98.27           C  
ATOM   3342 HD21 LEU B  55      26.054   3.704  17.710  1.00 98.27           H  
ATOM   3343 HD22 LEU B  55      27.830   3.795  17.793  1.00 98.27           H  
ATOM   3344 HD23 LEU B  55      26.965   2.569  18.727  1.00 98.27           H  
ATOM   3345  N   VAL B  56      28.998   6.426  16.914  1.00 98.14           N  
ATOM   3346  H   VAL B  56      28.202   6.973  16.619  1.00 98.14           H  
ATOM   3347  CA  VAL B  56      29.896   5.856  15.891  1.00 98.14           C  
ATOM   3348  HA  VAL B  56      30.109   4.825  16.172  1.00 98.14           H  
ATOM   3349  C   VAL B  56      31.249   6.565  15.836  1.00 98.14           C  
ATOM   3350  CB  VAL B  56      29.252   5.801  14.491  1.00 98.14           C  
ATOM   3351  HB  VAL B  56      29.957   5.314  13.817  1.00 98.14           H  
ATOM   3352  O   VAL B  56      32.273   5.903  15.683  1.00 98.14           O  
ATOM   3353  CG1 VAL B  56      27.978   4.948  14.503  1.00 98.14           C  
ATOM   3354 HG11 VAL B  56      27.593   4.847  13.489  1.00 98.14           H  
ATOM   3355 HG12 VAL B  56      28.203   3.954  14.890  1.00 98.14           H  
ATOM   3356 HG13 VAL B  56      27.213   5.411  15.127  1.00 98.14           H  
ATOM   3357  CG2 VAL B  56      28.927   7.178  13.900  1.00 98.14           C  
ATOM   3358 HG21 VAL B  56      29.840   7.745  13.721  1.00 98.14           H  
ATOM   3359 HG22 VAL B  56      28.410   7.061  12.947  1.00 98.14           H  
ATOM   3360 HG23 VAL B  56      28.286   7.735  14.583  1.00 98.14           H  
ATOM   3361  N   SER B  57      31.288   7.889  16.023  1.00 97.23           N  
ATOM   3362  H   SER B  57      30.419   8.384  16.167  1.00 97.23           H  
ATOM   3363  CA  SER B  57      32.539   8.666  16.019  1.00 97.23           C  
ATOM   3364  HA  SER B  57      33.097   8.418  15.116  1.00 97.23           H  
ATOM   3365  C   SER B  57      33.435   8.328  17.212  1.00 97.23           C  
ATOM   3366  CB  SER B  57      32.251  10.171  15.989  1.00 97.23           C  
ATOM   3367  HB2 SER B  57      33.196  10.711  15.934  1.00 97.23           H  
ATOM   3368  HB3 SER B  57      31.658  10.413  15.107  1.00 97.23           H  
ATOM   3369  O   SER B  57      34.654   8.251  17.070  1.00 97.23           O  
ATOM   3370  OG  SER B  57      31.555  10.574  17.152  1.00 97.23           O  
ATOM   3371  HG  SER B  57      30.623  10.418  16.987  1.00 97.23           H  
ATOM   3372  N   GLN B  58      32.839   8.037  18.373  1.00 97.16           N  
ATOM   3373  H   GLN B  58      31.844   8.196  18.445  1.00 97.16           H  
ATOM   3374  CA  GLN B  58      33.551   7.553  19.561  1.00 97.16           C  
ATOM   3375  HA  GLN B  58      34.504   8.077  19.638  1.00 97.16           H  
ATOM   3376  C   GLN B  58      33.875   6.053  19.487  1.00 97.16           C  
ATOM   3377  CB  GLN B  58      32.721   7.873  20.813  1.00 97.16           C  
ATOM   3378  HB2 GLN B  58      33.204   7.441  21.690  1.00 97.16           H  
ATOM   3379  HB3 GLN B  58      31.736   7.419  20.707  1.00 97.16           H  
ATOM   3380  O   GLN B  58      34.554   5.524  20.369  1.00 97.16           O  
ATOM   3381  CG  GLN B  58      32.576   9.386  21.041  1.00 97.16           C  
ATOM   3382  HG2 GLN B  58      33.543   9.802  21.324  1.00 97.16           H  
ATOM   3383  HG3 GLN B  58      32.263   9.875  20.118  1.00 97.16           H  
ATOM   3384  CD  GLN B  58      31.554   9.739  22.119  1.00 97.16           C  
ATOM   3385  NE2 GLN B  58      31.175  10.995  22.203  1.00 97.16           N  
ATOM   3386 HE21 GLN B  58      31.449  11.645  21.480  1.00 97.16           H  
ATOM   3387 HE22 GLN B  58      30.446  11.214  22.867  1.00 97.16           H  
ATOM   3388  OE1 GLN B  58      31.092   8.924  22.911  1.00 97.16           O  
ATOM   3389  N   GLY B  59      33.390   5.349  18.458  1.00 96.97           N  
ATOM   3390  H   GLY B  59      32.870   5.841  17.745  1.00 96.97           H  
ATOM   3391  CA  GLY B  59      33.610   3.920  18.270  1.00 96.97           C  
ATOM   3392  HA2 GLY B  59      34.680   3.743  18.164  1.00 96.97           H  
ATOM   3393  HA3 GLY B  59      33.103   3.609  17.357  1.00 96.97           H  
ATOM   3394  C   GLY B  59      33.078   3.076  19.428  1.00 96.97           C  
ATOM   3395  O   GLY B  59      33.775   2.151  19.852  1.00 96.97           O  
ATOM   3396  N   ARG B  60      31.897   3.428  19.955  1.00 97.79           N  
ATOM   3397  H   ARG B  60      31.389   4.173  19.501  1.00 97.79           H  
ATOM   3398  CA  ARG B  60      31.235   2.732  21.068  1.00 97.79           C  
ATOM   3399  HA  ARG B  60      31.997   2.384  21.765  1.00 97.79           H  
ATOM   3400  C   ARG B  60      30.478   1.494  20.578  1.00 97.79           C  
ATOM   3401  CB  ARG B  60      30.291   3.701  21.799  1.00 97.79           C  
ATOM   3402  HB2 ARG B  60      29.650   3.123  22.464  1.00 97.79           H  
ATOM   3403  HB3 ARG B  60      29.663   4.199  21.060  1.00 97.79           H  
ATOM   3404  O   ARG B  60      29.859   1.530  19.515  1.00 97.79           O  
ATOM   3405  CG  ARG B  60      31.037   4.767  22.620  1.00 97.79           C  
ATOM   3406  HG2 ARG B  60      31.753   5.283  21.980  1.00 97.79           H  
ATOM   3407  HG3 ARG B  60      31.588   4.279  23.424  1.00 97.79           H  
ATOM   3408  CD  ARG B  60      30.086   5.813  23.220  1.00 97.79           C  
ATOM   3409  HD2 ARG B  60      29.631   6.366  22.398  1.00 97.79           H  
ATOM   3410  HD3 ARG B  60      30.672   6.511  23.818  1.00 97.79           H  
ATOM   3411  NE  ARG B  60      29.038   5.195  24.063  1.00 97.79           N  
ATOM   3412  HE  ARG B  60      29.162   4.219  24.291  1.00 97.79           H  
ATOM   3413  NH1 ARG B  60      27.638   7.005  24.144  1.00 97.79           N  
ATOM   3414 HH11 ARG B  60      28.359   7.548  23.691  1.00 97.79           H  
ATOM   3415 HH12 ARG B  60      26.717   7.392  24.295  1.00 97.79           H  
ATOM   3416  NH2 ARG B  60      26.949   5.036  24.954  1.00 97.79           N  
ATOM   3417 HH21 ARG B  60      27.093   4.043  25.069  1.00 97.79           H  
ATOM   3418 HH22 ARG B  60      26.007   5.399  24.989  1.00 97.79           H  
ATOM   3419  CZ  ARG B  60      27.886   5.749  24.393  1.00 97.79           C  
ATOM   3420  N   ASP B  61      30.523   0.441  21.390  1.00 97.40           N  
ATOM   3421  H   ASP B  61      31.061   0.513  22.241  1.00 97.40           H  
ATOM   3422  CA  ASP B  61      29.687  -0.760  21.283  1.00 97.40           C  
ATOM   3423  HA  ASP B  61      29.383  -0.913  20.248  1.00 97.40           H  
ATOM   3424  C   ASP B  61      28.424  -0.551  22.139  1.00 97.40           C  
ATOM   3425  CB  ASP B  61      30.518  -1.987  21.714  1.00 97.40           C  
ATOM   3426  HB2 ASP B  61      30.837  -1.849  22.747  1.00 97.40           H  
ATOM   3427  HB3 ASP B  61      31.413  -2.032  21.093  1.00 97.40           H  
ATOM   3428  O   ASP B  61      28.508  -0.104  23.288  1.00 97.40           O  
ATOM   3429  CG  ASP B  61      29.788  -3.335  21.602  1.00 97.40           C  
ATOM   3430  OD1 ASP B  61      28.580  -3.315  21.280  1.00 97.40           O  
ATOM   3431  OD2 ASP B  61      30.438  -4.366  21.897  1.00 97.40           O  
ATOM   3432  N   ALA B  62      27.257  -0.781  21.544  1.00 98.06           N  
ATOM   3433  H   ALA B  62      27.287  -1.202  20.626  1.00 98.06           H  
ATOM   3434  CA  ALA B  62      25.941  -0.561  22.131  1.00 98.06           C  
ATOM   3435  HA  ALA B  62      26.057   0.012  23.051  1.00 98.06           H  
ATOM   3436  C   ALA B  62      25.213  -1.860  22.507  1.00 98.06           C  
ATOM   3437  CB  ALA B  62      25.122   0.269  21.143  1.00 98.06           C  
ATOM   3438  HB1 ALA B  62      25.736   1.070  20.731  1.00 98.06           H  
ATOM   3439  HB2 ALA B  62      24.791  -0.372  20.327  1.00 98.06           H  
ATOM   3440  HB3 ALA B  62      24.247   0.680  21.647  1.00 98.06           H  
ATOM   3441  O   ALA B  62      24.056  -1.794  22.933  1.00 98.06           O  
ATOM   3442  N   ILE B  63      25.860  -3.016  22.337  1.00 97.72           N  
ATOM   3443  H   ILE B  63      26.802  -3.005  21.972  1.00 97.72           H  
ATOM   3444  CA  ILE B  63      25.336  -4.309  22.768  1.00 97.72           C  
ATOM   3445  HA  ILE B  63      24.303  -4.396  22.433  1.00 97.72           H  
ATOM   3446  C   ILE B  63      25.326  -4.380  24.299  1.00 97.72           C  
ATOM   3447  CB  ILE B  63      26.152  -5.451  22.123  1.00 97.72           C  
ATOM   3448  HB  ILE B  63      27.196  -5.326  22.409  1.00 97.72           H  
ATOM   3449  O   ILE B  63      26.280  -3.984  24.972  1.00 97.72           O  
ATOM   3450  CG1 ILE B  63      26.088  -5.421  20.576  1.00 97.72           C  
ATOM   3451 HG12 ILE B  63      26.578  -4.519  20.210  1.00 97.72           H  
ATOM   3452 HG13 ILE B  63      26.660  -6.265  20.190  1.00 97.72           H  
ATOM   3453  CG2 ILE B  63      25.703  -6.819  22.662  1.00 97.72           C  
ATOM   3454 HG21 ILE B  63      24.638  -6.978  22.494  1.00 97.72           H  
ATOM   3455 HG22 ILE B  63      25.921  -6.893  23.728  1.00 97.72           H  
ATOM   3456 HG23 ILE B  63      26.268  -7.612  22.172  1.00 97.72           H  
ATOM   3457  CD1 ILE B  63      24.681  -5.466  19.962  1.00 97.72           C  
ATOM   3458 HD11 ILE B  63      24.772  -5.562  18.880  1.00 97.72           H  
ATOM   3459 HD12 ILE B  63      24.136  -4.549  20.188  1.00 97.72           H  
ATOM   3460 HD13 ILE B  63      24.126  -6.326  20.338  1.00 97.72           H  
ATOM   3461  N   GLY B  64      24.228  -4.883  24.856  1.00 95.84           N  
ATOM   3462  H   GLY B  64      23.499  -5.233  24.251  1.00 95.84           H  
ATOM   3463  CA  GLY B  64      24.035  -5.045  26.292  1.00 95.84           C  
ATOM   3464  HA2 GLY B  64      23.532  -4.160  26.681  1.00 95.84           H  
ATOM   3465  HA3 GLY B  64      25.001  -5.147  26.787  1.00 95.84           H  
ATOM   3466  C   GLY B  64      23.198  -6.280  26.629  1.00 95.84           C  
ATOM   3467  O   GLY B  64      22.779  -7.009  25.730  1.00 95.84           O  
ATOM   3468  N   PRO B  65      22.952  -6.538  27.922  1.00 94.90           N  
ATOM   3469  CA  PRO B  65      22.167  -7.687  28.357  1.00 94.90           C  
ATOM   3470  HA  PRO B  65      22.590  -8.605  27.948  1.00 94.90           H  
ATOM   3471  C   PRO B  65      20.703  -7.582  27.915  1.00 94.90           C  
ATOM   3472  CB  PRO B  65      22.300  -7.704  29.882  1.00 94.90           C  
ATOM   3473  HB2 PRO B  65      23.194  -8.262  30.160  1.00 94.90           H  
ATOM   3474  HB3 PRO B  65      21.422  -8.125  30.371  1.00 94.90           H  
ATOM   3475  O   PRO B  65      20.194  -6.490  27.650  1.00 94.90           O  
ATOM   3476  CG  PRO B  65      22.491  -6.227  30.227  1.00 94.90           C  
ATOM   3477  HG2 PRO B  65      23.004  -6.097  31.180  1.00 94.90           H  
ATOM   3478  HG3 PRO B  65      21.523  -5.726  30.238  1.00 94.90           H  
ATOM   3479  CD  PRO B  65      23.327  -5.710  29.058  1.00 94.90           C  
ATOM   3480  HD2 PRO B  65      23.105  -4.657  28.879  1.00 94.90           H  
ATOM   3481  HD3 PRO B  65      24.387  -5.847  29.269  1.00 94.90           H  
ATOM   3482  N   PHE B  66      20.016  -8.725  27.888  1.00 95.21           N  
ATOM   3483  H   PHE B  66      20.512  -9.593  28.031  1.00 95.21           H  
ATOM   3484  CA  PHE B  66      18.573  -8.781  27.651  1.00 95.21           C  
ATOM   3485  HA  PHE B  66      18.392  -8.385  26.651  1.00 95.21           H  
ATOM   3486  C   PHE B  66      17.776  -7.914  28.647  1.00 95.21           C  
ATOM   3487  CB  PHE B  66      18.090 -10.239  27.700  1.00 95.21           C  
ATOM   3488  HB2 PHE B  66      18.430 -10.685  28.635  1.00 95.21           H  
ATOM   3489  HB3 PHE B  66      17.000 -10.234  27.727  1.00 95.21           H  
ATOM   3490  O   PHE B  66      18.146  -7.817  29.822  1.00 95.21           O  
ATOM   3491  CG  PHE B  66      18.501 -11.148  26.551  1.00 95.21           C  
ATOM   3492  CD1 PHE B  66      19.242 -10.679  25.445  1.00 95.21           C  
ATOM   3493  HD1 PHE B  66      19.607  -9.663  25.410  1.00 95.21           H  
ATOM   3494  CD2 PHE B  66      18.104 -12.497  26.583  1.00 95.21           C  
ATOM   3495  HD2 PHE B  66      17.543 -12.875  27.425  1.00 95.21           H  
ATOM   3496  CE1 PHE B  66      19.539 -11.529  24.369  1.00 95.21           C  
ATOM   3497  HE1 PHE B  66      20.086 -11.160  23.514  1.00 95.21           H  
ATOM   3498  CE2 PHE B  66      18.425 -13.357  25.518  1.00 95.21           C  
ATOM   3499  HE2 PHE B  66      18.125 -14.394  25.545  1.00 95.21           H  
ATOM   3500  CZ  PHE B  66      19.122 -12.866  24.404  1.00 95.21           C  
ATOM   3501  HZ  PHE B  66      19.327 -13.521  23.570  1.00 95.21           H  
ATOM   3502  N   PRO B  67      16.666  -7.297  28.202  1.00 93.65           N  
ATOM   3503  CA  PRO B  67      15.804  -6.492  29.056  1.00 93.65           C  
ATOM   3504  HA  PRO B  67      16.398  -5.741  29.577  1.00 93.65           H  
ATOM   3505  C   PRO B  67      15.082  -7.365  30.091  1.00 93.65           C  
ATOM   3506  CB  PRO B  67      14.831  -5.793  28.102  1.00 93.65           C  
ATOM   3507  HB2 PRO B  67      13.859  -5.620  28.562  1.00 93.65           H  
ATOM   3508  HB3 PRO B  67      15.265  -4.852  27.764  1.00 93.65           H  
ATOM   3509  O   PRO B  67      14.600  -8.454  29.784  1.00 93.65           O  
ATOM   3510  CG  PRO B  67      14.736  -6.762  26.924  1.00 93.65           C  
ATOM   3511  HG2 PRO B  67      14.021  -7.553  27.151  1.00 93.65           H  
ATOM   3512  HG3 PRO B  67      14.476  -6.255  25.995  1.00 93.65           H  
ATOM   3513  CD  PRO B  67      16.135  -7.352  26.849  1.00 93.65           C  
ATOM   3514  HD2 PRO B  67      16.088  -8.373  26.471  1.00 93.65           H  
ATOM   3515  HD3 PRO B  67      16.758  -6.735  26.202  1.00 93.65           H  
ATOM   3516  N   THR B  68      14.978  -6.873  31.325  1.00 92.66           N  
ATOM   3517  H   THR B  68      15.397  -5.977  31.530  1.00 92.66           H  
ATOM   3518  CA  THR B  68      14.358  -7.592  32.454  1.00 92.66           C  
ATOM   3519  HA  THR B  68      14.315  -8.656  32.222  1.00 92.66           H  
ATOM   3520  C   THR B  68      12.917  -7.161  32.738  1.00 92.66           C  
ATOM   3521  CB  THR B  68      15.206  -7.433  33.722  1.00 92.66           C  
ATOM   3522  HB  THR B  68      14.687  -7.895  34.563  1.00 92.66           H  
ATOM   3523  O   THR B  68      12.236  -7.768  33.559  1.00 92.66           O  
ATOM   3524  CG2 THR B  68      16.581  -8.086  33.581  1.00 92.66           C  
ATOM   3525 HG21 THR B  68      16.459  -9.138  33.324  1.00 92.66           H  
ATOM   3526 HG22 THR B  68      17.124  -8.016  34.523  1.00 92.66           H  
ATOM   3527 HG23 THR B  68      17.156  -7.598  32.794  1.00 92.66           H  
ATOM   3528  OG1 THR B  68      15.426  -6.067  34.005  1.00 92.66           O  
ATOM   3529  HG1 THR B  68      15.824  -6.020  34.878  1.00 92.66           H  
ATOM   3530  N   ASP B  69      12.430  -6.129  32.052  1.00 90.25           N  
ATOM   3531  H   ASP B  69      13.020  -5.679  31.366  1.00 90.25           H  
ATOM   3532  CA  ASP B  69      11.118  -5.500  32.232  1.00 90.25           C  
ATOM   3533  HA  ASP B  69      10.721  -5.794  33.204  1.00 90.25           H  
ATOM   3534  C   ASP B  69      10.069  -5.942  31.192  1.00 90.25           C  
ATOM   3535  CB  ASP B  69      11.304  -3.971  32.265  1.00 90.25           C  
ATOM   3536  HB2 ASP B  69      10.336  -3.502  32.446  1.00 90.25           H  
ATOM   3537  HB3 ASP B  69      11.947  -3.723  33.109  1.00 90.25           H  
ATOM   3538  O   ASP B  69       8.931  -5.480  31.225  1.00 90.25           O  
ATOM   3539  CG  ASP B  69      11.922  -3.368  30.992  1.00 90.25           C  
ATOM   3540  OD1 ASP B  69      12.411  -4.138  30.128  1.00 90.25           O  
ATOM   3541  OD2 ASP B  69      11.967  -2.123  30.915  1.00 90.25           O  
ATOM   3542  N   ARG B  70      10.419  -6.874  30.293  1.00 89.96           N  
ATOM   3543  H   ARG B  70      11.389  -7.155  30.299  1.00 89.96           H  
ATOM   3544  CA  ARG B  70       9.534  -7.392  29.226  1.00 89.96           C  
ATOM   3545  HA  ARG B  70       8.708  -6.691  29.097  1.00 89.96           H  
ATOM   3546  C   ARG B  70       8.859  -8.727  29.543  1.00 89.96           C  
ATOM   3547  CB  ARG B  70      10.295  -7.459  27.897  1.00 89.96           C  
ATOM   3548  HB2 ARG B  70       9.625  -7.825  27.119  1.00 89.96           H  
ATOM   3549  HB3 ARG B  70      11.136  -8.146  27.986  1.00 89.96           H  
ATOM   3550  O   ARG B  70       8.225  -9.316  28.673  1.00 89.96           O  
ATOM   3551  CG  ARG B  70      10.798  -6.074  27.495  1.00 89.96           C  
ATOM   3552  HG2 ARG B  70       9.979  -5.355  27.523  1.00 89.96           H  
ATOM   3553  HG3 ARG B  70      11.579  -5.753  28.183  1.00 89.96           H  
ATOM   3554  CD  ARG B  70      11.361  -6.138  26.086  1.00 89.96           C  
ATOM   3555  HD2 ARG B  70      12.075  -6.959  26.020  1.00 89.96           H  
ATOM   3556  HD3 ARG B  70      10.548  -6.329  25.385  1.00 89.96           H  
ATOM   3557  NE  ARG B  70      12.024  -4.872  25.753  1.00 89.96           N  
ATOM   3558  HE  ARG B  70      12.044  -4.154  26.463  1.00 89.96           H  
ATOM   3559  NH1 ARG B  70      12.674  -5.539  23.689  1.00 89.96           N  
ATOM   3560 HH11 ARG B  70      12.936  -5.232  22.764  1.00 89.96           H  
ATOM   3561 HH12 ARG B  70      12.149  -6.400  23.740  1.00 89.96           H  
ATOM   3562  NH2 ARG B  70      13.178  -3.487  24.367  1.00 89.96           N  
ATOM   3563 HH21 ARG B  70      13.618  -3.350  23.468  1.00 89.96           H  
ATOM   3564 HH22 ARG B  70      13.226  -2.757  25.063  1.00 89.96           H  
ATOM   3565  CZ  ARG B  70      12.618  -4.633  24.608  1.00 89.96           C  
ATOM   3566  N   GLY B  71       9.022  -9.231  30.767  1.00 88.14           N  
ATOM   3567  H   GLY B  71       9.531  -8.673  31.437  1.00 88.14           H  
ATOM   3568  CA  GLY B  71       8.472 -10.525  31.190  1.00 88.14           C  
ATOM   3569  HA2 GLY B  71       8.516 -10.587  32.277  1.00 88.14           H  
ATOM   3570  HA3 GLY B  71       7.429 -10.592  30.883  1.00 88.14           H  
ATOM   3571  C   GLY B  71       9.209 -11.745  30.624  1.00 88.14           C  
ATOM   3572  O   GLY B  71       8.673 -12.848  30.662  1.00 88.14           O  
ATOM   3573  N   TRP B  72      10.421 -11.568  30.092  1.00 88.24           N  
ATOM   3574  H   TRP B  72      10.829 -10.644  30.097  1.00 88.24           H  
ATOM   3575  CA  TRP B  72      11.255 -12.678  29.631  1.00 88.24           C  
ATOM   3576  HA  TRP B  72      10.641 -13.383  29.070  1.00 88.24           H  
ATOM   3577  C   TRP B  72      11.856 -13.407  30.832  1.00 88.24           C  
ATOM   3578  CB  TRP B  72      12.370 -12.161  28.712  1.00 88.24           C  
ATOM   3579  HB2 TRP B  72      12.994 -13.008  28.427  1.00 88.24           H  
ATOM   3580  HB3 TRP B  72      12.999 -11.475  29.280  1.00 88.24           H  
ATOM   3581  O   TRP B  72      12.428 -12.772  31.718  1.00 88.24           O  
ATOM   3582  CG  TRP B  72      11.957 -11.461  27.452  1.00 88.24           C  
ATOM   3583  CD1 TRP B  72      10.693 -11.172  27.054  1.00 88.24           C  
ATOM   3584  HD1 TRP B  72       9.789 -11.402  27.598  1.00 88.24           H  
ATOM   3585  CD2 TRP B  72      12.831 -10.951  26.400  1.00 88.24           C  
ATOM   3586  CE2 TRP B  72      12.012 -10.385  25.382  1.00 88.24           C  
ATOM   3587  CE3 TRP B  72      14.228 -10.930  26.187  1.00 88.24           C  
ATOM   3588  HE3 TRP B  72      14.879 -11.347  26.941  1.00 88.24           H  
ATOM   3589  NE1 TRP B  72      10.726 -10.514  25.846  1.00 88.24           N  
ATOM   3590  HE1 TRP B  72       9.901 -10.172  25.375  1.00 88.24           H  
ATOM   3591  CH2 TRP B  72      13.931  -9.869  24.009  1.00 88.24           C  
ATOM   3592  HH2 TRP B  72      14.347  -9.491  23.087  1.00 88.24           H  
ATOM   3593  CZ2 TRP B  72      12.541  -9.868  24.201  1.00 88.24           C  
ATOM   3594  HZ2 TRP B  72      11.869  -9.505  23.438  1.00 88.24           H  
ATOM   3595  CZ3 TRP B  72      14.774 -10.392  25.005  1.00 88.24           C  
ATOM   3596  HZ3 TRP B  72      15.843 -10.405  24.853  1.00 88.24           H  
ATOM   3597  N   ASP B  73      11.794 -14.737  30.845  1.00 88.13           N  
ATOM   3598  H   ASP B  73      11.282 -15.225  30.125  1.00 88.13           H  
ATOM   3599  CA  ASP B  73      12.526 -15.538  31.829  1.00 88.13           C  
ATOM   3600  HA  ASP B  73      12.520 -15.016  32.785  1.00 88.13           H  
ATOM   3601  C   ASP B  73      13.994 -15.678  31.400  1.00 88.13           C  
ATOM   3602  CB  ASP B  73      11.822 -16.878  32.062  1.00 88.13           C  
ATOM   3603  HB2 ASP B  73      10.779 -16.687  32.315  1.00 88.13           H  
ATOM   3604  HB3 ASP B  73      11.847 -17.470  31.147  1.00 88.13           H  
ATOM   3605  O   ASP B  73      14.419 -16.699  30.866  1.00 88.13           O  
ATOM   3606  CG  ASP B  73      12.459 -17.676  33.207  1.00 88.13           C  
ATOM   3607  OD1 ASP B  73      13.504 -17.256  33.759  1.00 88.13           O  
ATOM   3608  OD2 ASP B  73      11.918 -18.764  33.503  1.00 88.13           O  
ATOM   3609  N   VAL B  74      14.763 -14.600  31.578  1.00 91.21           N  
ATOM   3610  H   VAL B  74      14.312 -13.780  31.958  1.00 91.21           H  
ATOM   3611  CA  VAL B  74      16.158 -14.490  31.112  1.00 91.21           C  
ATOM   3612  HA  VAL B  74      16.166 -14.637  30.033  1.00 91.21           H  
ATOM   3613  C   VAL B  74      17.064 -15.577  31.715  1.00 91.21           C  
ATOM   3614  CB  VAL B  74      16.719 -13.080  31.412  1.00 91.21           C  
ATOM   3615  HB  VAL B  74      16.757 -12.935  32.492  1.00 91.21           H  
ATOM   3616  O   VAL B  74      18.023 -15.993  31.067  1.00 91.21           O  
ATOM   3617  CG1 VAL B  74      18.132 -12.877  30.847  1.00 91.21           C  
ATOM   3618 HG11 VAL B  74      18.836 -13.535  31.356  1.00 91.21           H  
ATOM   3619 HG12 VAL B  74      18.145 -13.099  29.780  1.00 91.21           H  
ATOM   3620 HG13 VAL B  74      18.458 -11.850  31.008  1.00 91.21           H  
ATOM   3621  CG2 VAL B  74      15.838 -11.971  30.811  1.00 91.21           C  
ATOM   3622 HG21 VAL B  74      15.714 -12.130  29.740  1.00 91.21           H  
ATOM   3623 HG22 VAL B  74      14.858 -11.960  31.289  1.00 91.21           H  
ATOM   3624 HG23 VAL B  74      16.294 -10.995  30.975  1.00 91.21           H  
ATOM   3625  N   GLU B  75      16.759 -16.065  32.923  1.00 90.70           N  
ATOM   3626  H   GLU B  75      15.887 -15.781  33.347  1.00 90.70           H  
ATOM   3627  CA  GLU B  75      17.540 -17.111  33.595  1.00 90.70           C  
ATOM   3628  HA  GLU B  75      18.604 -16.897  33.492  1.00 90.70           H  
ATOM   3629  C   GLU B  75      17.305 -18.481  32.963  1.00 90.70           C  
ATOM   3630  CB  GLU B  75      17.196 -17.174  35.092  1.00 90.70           C  
ATOM   3631  HB2 GLU B  75      16.115 -17.260  35.202  1.00 90.70           H  
ATOM   3632  HB3 GLU B  75      17.639 -18.071  35.525  1.00 90.70           H  
ATOM   3633  O   GLU B  75      18.269 -19.182  32.652  1.00 90.70           O  
ATOM   3634  CG  GLU B  75      17.673 -15.954  35.895  1.00 90.70           C  
ATOM   3635  HG2 GLU B  75      17.225 -15.055  35.470  1.00 90.70           H  
ATOM   3636  HG3 GLU B  75      17.295 -16.053  36.913  1.00 90.70           H  
ATOM   3637  CD  GLU B  75      19.204 -15.790  35.960  1.00 90.70           C  
ATOM   3638  OE1 GLU B  75      19.650 -14.648  36.214  1.00 90.70           O  
ATOM   3639  OE2 GLU B  75      19.940 -16.793  35.798  1.00 90.70           O  
ATOM   3640  N   THR B  76      16.042 -18.872  32.742  1.00 91.21           N  
ATOM   3641  H   THR B  76      15.271 -18.269  32.989  1.00 91.21           H  
ATOM   3642  CA  THR B  76      15.777 -20.170  32.113  1.00 91.21           C  
ATOM   3643  HA  THR B  76      16.518 -20.875  32.489  1.00 91.21           H  
ATOM   3644  C   THR B  76      15.969 -20.134  30.607  1.00 91.21           C  
ATOM   3645  CB  THR B  76      14.410 -20.776  32.449  1.00 91.21           C  
ATOM   3646  HB  THR B  76      14.417 -21.796  32.065  1.00 91.21           H  
ATOM   3647  O   THR B  76      16.271 -21.181  30.051  1.00 91.21           O  
ATOM   3648  CG2 THR B  76      14.135 -20.876  33.945  1.00 91.21           C  
ATOM   3649 HG21 THR B  76      13.152 -21.319  34.107  1.00 91.21           H  
ATOM   3650 HG22 THR B  76      14.896 -21.496  34.418  1.00 91.21           H  
ATOM   3651 HG23 THR B  76      14.150 -19.884  34.398  1.00 91.21           H  
ATOM   3652  OG1 THR B  76      13.364 -20.115  31.798  1.00 91.21           O  
ATOM   3653  HG1 THR B  76      12.845 -19.662  32.467  1.00 91.21           H  
ATOM   3654  N   LEU B  77      15.823 -18.989  29.935  1.00 91.61           N  
ATOM   3655  H   LEU B  77      15.490 -18.184  30.446  1.00 91.61           H  
ATOM   3656  CA  LEU B  77      15.996 -18.854  28.484  1.00 91.61           C  
ATOM   3657  HA  LEU B  77      15.300 -19.528  27.984  1.00 91.61           H  
ATOM   3658  C   LEU B  77      17.411 -19.226  28.022  1.00 91.61           C  
ATOM   3659  CB  LEU B  77      15.651 -17.403  28.100  1.00 91.61           C  
ATOM   3660  HB2 LEU B  77      16.288 -16.739  28.684  1.00 91.61           H  
ATOM   3661  HB3 LEU B  77      14.615 -17.211  28.379  1.00 91.61           H  
ATOM   3662  O   LEU B  77      17.578 -19.674  26.889  1.00 91.61           O  
ATOM   3663  CG  LEU B  77      15.816 -17.045  26.613  1.00 91.61           C  
ATOM   3664  HG  LEU B  77      16.841 -17.236  26.293  1.00 91.61           H  
ATOM   3665  CD1 LEU B  77      14.853 -17.824  25.719  1.00 91.61           C  
ATOM   3666 HD11 LEU B  77      13.824 -17.669  26.041  1.00 91.61           H  
ATOM   3667 HD12 LEU B  77      15.083 -18.889  25.756  1.00 91.61           H  
ATOM   3668 HD13 LEU B  77      14.967 -17.489  24.688  1.00 91.61           H  
ATOM   3669  CD2 LEU B  77      15.549 -15.552  26.421  1.00 91.61           C  
ATOM   3670 HD21 LEU B  77      16.209 -14.980  27.074  1.00 91.61           H  
ATOM   3671 HD22 LEU B  77      15.756 -15.276  25.388  1.00 91.61           H  
ATOM   3672 HD23 LEU B  77      14.514 -15.322  26.671  1.00 91.61           H  
ATOM   3673  N   PHE B  78      18.423 -19.052  28.872  1.00 94.73           N  
ATOM   3674  H   PHE B  78      18.227 -18.735  29.811  1.00 94.73           H  
ATOM   3675  CA  PHE B  78      19.801 -19.330  28.496  1.00 94.73           C  
ATOM   3676  HA  PHE B  78      19.918 -19.040  27.452  1.00 94.73           H  
ATOM   3677  C   PHE B  78      20.177 -20.810  28.626  1.00 94.73           C  
ATOM   3678  CB  PHE B  78      20.751 -18.451  29.300  1.00 94.73           C  
ATOM   3679  HB2 PHE B  78      20.519 -17.404  29.101  1.00 94.73           H  
ATOM   3680  HB3 PHE B  78      20.591 -18.631  30.363  1.00 94.73           H  
ATOM   3681  O   PHE B  78      20.094 -21.382  29.712  1.00 94.73           O  
ATOM   3682  CG  PHE B  78      22.204 -18.711  28.962  1.00 94.73           C  
ATOM   3683  CD1 PHE B  78      22.954 -19.619  29.729  1.00 94.73           C  
ATOM   3684  HD1 PHE B  78      22.459 -20.215  30.481  1.00 94.73           H  
ATOM   3685  CD2 PHE B  78      22.807 -18.063  27.872  1.00 94.73           C  
ATOM   3686  HD2 PHE B  78      22.211 -17.453  27.209  1.00 94.73           H  
ATOM   3687  CE1 PHE B  78      24.339 -19.749  29.519  1.00 94.73           C  
ATOM   3688  HE1 PHE B  78      24.915 -20.446  30.110  1.00 94.73           H  
ATOM   3689  CE2 PHE B  78      24.189 -18.199  27.656  1.00 94.73           C  
ATOM   3690  HE2 PHE B  78      24.662 -17.680  26.835  1.00 94.73           H  
ATOM   3691  CZ  PHE B  78      24.961 -19.014  28.496  1.00 94.73           C  
ATOM   3692  HZ  PHE B  78      26.019 -19.121  28.311  1.00 94.73           H  
ATOM   3693  N   ASP B  79      20.724 -21.384  27.557  1.00 93.40           N  
ATOM   3694  H   ASP B  79      20.775 -20.857  26.696  1.00 93.40           H  
ATOM   3695  CA  ASP B  79      21.451 -22.657  27.583  1.00 93.40           C  
ATOM   3696  HA  ASP B  79      21.863 -22.805  28.581  1.00 93.40           H  
ATOM   3697  C   ASP B  79      22.613 -22.596  26.585  1.00 93.40           C  
ATOM   3698  CB  ASP B  79      20.509 -23.833  27.285  1.00 93.40           C  
ATOM   3699  HB2 ASP B  79      19.572 -23.673  27.818  1.00 93.40           H  
ATOM   3700  HB3 ASP B  79      20.297 -23.873  26.217  1.00 93.40           H  
ATOM   3701  O   ASP B  79      22.446 -22.110  25.472  1.00 93.40           O  
ATOM   3702  CG  ASP B  79      21.109 -25.167  27.746  1.00 93.40           C  
ATOM   3703  OD1 ASP B  79      22.315 -25.393  27.484  1.00 93.40           O  
ATOM   3704  OD2 ASP B  79      20.389 -25.913  28.447  1.00 93.40           O  
ATOM   3705  N   LEU B  80      23.800 -23.061  26.981  1.00 93.36           N  
ATOM   3706  H   LEU B  80      23.782 -23.684  27.776  1.00 93.36           H  
ATOM   3707  CA  LEU B  80      24.977 -23.071  26.106  1.00 93.36           C  
ATOM   3708  HA  LEU B  80      25.078 -22.093  25.637  1.00 93.36           H  
ATOM   3709  C   LEU B  80      24.848 -24.077  24.958  1.00 93.36           C  
ATOM   3710  CB  LEU B  80      26.236 -23.398  26.929  1.00 93.36           C  
ATOM   3711  HB2 LEU B  80      26.002 -24.228  27.596  1.00 93.36           H  
ATOM   3712  HB3 LEU B  80      27.023 -23.736  26.255  1.00 93.36           H  
ATOM   3713  O   LEU B  80      25.588 -23.950  23.984  1.00 93.36           O  
ATOM   3714  CG  LEU B  80      26.785 -22.219  27.743  1.00 93.36           C  
ATOM   3715  HG  LEU B  80      25.984 -21.776  28.335  1.00 93.36           H  
ATOM   3716  CD1 LEU B  80      27.865 -22.724  28.704  1.00 93.36           C  
ATOM   3717 HD11 LEU B  80      28.243 -21.893  29.300  1.00 93.36           H  
ATOM   3718 HD12 LEU B  80      28.681 -23.172  28.139  1.00 93.36           H  
ATOM   3719 HD13 LEU B  80      27.434 -23.471  29.371  1.00 93.36           H  
ATOM   3720  CD2 LEU B  80      27.418 -21.146  26.852  1.00 93.36           C  
ATOM   3721 HD21 LEU B  80      27.886 -20.374  27.462  1.00 93.36           H  
ATOM   3722 HD22 LEU B  80      26.651 -20.679  26.234  1.00 93.36           H  
ATOM   3723 HD23 LEU B  80      28.167 -21.594  26.198  1.00 93.36           H  
ATOM   3724  N   ASP B  81      23.973 -25.077  25.085  1.00 90.29           N  
ATOM   3725  H   ASP B  81      23.378 -25.114  25.900  1.00 90.29           H  
ATOM   3726  CA  ASP B  81      23.697 -26.039  24.026  1.00 90.29           C  
ATOM   3727  HA  ASP B  81      24.641 -26.311  23.556  1.00 90.29           H  
ATOM   3728  C   ASP B  81      22.748 -25.428  22.976  1.00 90.29           C  
ATOM   3729  CB  ASP B  81      23.133 -27.337  24.624  1.00 90.29           C  
ATOM   3730  HB2 ASP B  81      22.176 -27.133  25.105  1.00 90.29           H  
ATOM   3731  HB3 ASP B  81      23.823 -27.699  25.386  1.00 90.29           H  
ATOM   3732  O   ASP B  81      21.574 -25.197  23.272  1.00 90.29           O  
ATOM   3733  CG  ASP B  81      22.953 -28.438  23.572  1.00 90.29           C  
ATOM   3734  OD1 ASP B  81      23.399 -28.229  22.416  1.00 90.29           O  
ATOM   3735  OD2 ASP B  81      22.432 -29.513  23.942  1.00 90.29           O  
ATOM   3736  N   PRO B  82      23.202 -25.192  21.728  1.00 87.32           N  
ATOM   3737  CA  PRO B  82      22.333 -24.706  20.657  1.00 87.32           C  
ATOM   3738  HA  PRO B  82      21.893 -23.755  20.959  1.00 87.32           H  
ATOM   3739  C   PRO B  82      21.196 -25.676  20.312  1.00 87.32           C  
ATOM   3740  CB  PRO B  82      23.253 -24.506  19.447  1.00 87.32           C  
ATOM   3741  HB2 PRO B  82      23.005 -23.597  18.900  1.00 87.32           H  
ATOM   3742  HB3 PRO B  82      23.190 -25.370  18.786  1.00 87.32           H  
ATOM   3743  O   PRO B  82      20.209 -25.264  19.709  1.00 87.32           O  
ATOM   3744  CG  PRO B  82      24.656 -24.425  20.042  1.00 87.32           C  
ATOM   3745  HG2 PRO B  82      24.854 -23.414  20.398  1.00 87.32           H  
ATOM   3746  HG3 PRO B  82      25.422 -24.742  19.334  1.00 87.32           H  
ATOM   3747  CD  PRO B  82      24.554 -25.371  21.226  1.00 87.32           C  
ATOM   3748  HD2 PRO B  82      25.321 -25.122  21.960  1.00 87.32           H  
ATOM   3749  HD3 PRO B  82      24.676 -26.402  20.894  1.00 87.32           H  
ATOM   3750  N   ASP B  83      21.334 -26.957  20.672  1.00 80.71           N  
ATOM   3751  H   ASP B  83      22.152 -27.239  21.193  1.00 80.71           H  
ATOM   3752  CA  ASP B  83      20.324 -27.985  20.433  1.00 80.71           C  
ATOM   3753  HA  ASP B  83      19.736 -27.674  19.570  1.00 80.71           H  
ATOM   3754  C   ASP B  83      19.331 -28.115  21.617  1.00 80.71           C  
ATOM   3755  CB  ASP B  83      21.006 -29.313  20.039  1.00 80.71           C  
ATOM   3756  HB2 ASP B  83      21.534 -29.708  20.907  1.00 80.71           H  
ATOM   3757  HB3 ASP B  83      20.235 -30.032  19.762  1.00 80.71           H  
ATOM   3758  O   ASP B  83      18.426 -28.960  21.582  1.00 80.71           O  
ATOM   3759  CG  ASP B  83      21.996 -29.188  18.859  1.00 80.71           C  
ATOM   3760  OD1 ASP B  83      21.725 -28.476  17.861  1.00 80.71           O  
ATOM   3761  OD2 ASP B  83      23.099 -29.782  18.898  1.00 80.71           O  
ATOM   3762  N   ALA B  84      19.426 -27.256  22.642  1.00 88.78           N  
ATOM   3763  H   ALA B  84      20.174 -26.577  22.641  1.00 88.78           H  
ATOM   3764  CA  ALA B  84      18.424 -27.146  23.698  1.00 88.78           C  
ATOM   3765  HA  ALA B  84      18.129 -28.154  23.990  1.00 88.78           H  
ATOM   3766  C   ALA B  84      17.174 -26.401  23.194  1.00 88.78           C  
ATOM   3767  CB  ALA B  84      19.041 -26.484  24.933  1.00 88.78           C  
ATOM   3768  HB1 ALA B  84      19.385 -25.481  24.683  1.00 88.78           H  
ATOM   3769  HB2 ALA B  84      18.302 -26.424  25.732  1.00 88.78           H  
ATOM   3770  HB3 ALA B  84      19.888 -27.074  25.285  1.00 88.78           H  
ATOM   3771  O   ALA B  84      17.210 -25.222  22.848  1.00 88.78           O  
ATOM   3772  N   VAL B  85      16.047 -27.110  23.157  1.00 84.20           N  
ATOM   3773  H   VAL B  85      16.093 -28.074  23.454  1.00 84.20           H  
ATOM   3774  CA  VAL B  85      14.768 -26.611  22.623  1.00 84.20           C  
ATOM   3775  HA  VAL B  85      14.928 -26.237  21.612  1.00 84.20           H  
ATOM   3776  C   VAL B  85      14.232 -25.460  23.473  1.00 84.20           C  
ATOM   3777  CB  VAL B  85      13.735 -27.748  22.562  1.00 84.20           C  
ATOM   3778  HB  VAL B  85      13.575 -28.126  23.571  1.00 84.20           H  
ATOM   3779  O   VAL B  85      14.215 -25.545  24.704  1.00 84.20           O  
ATOM   3780  CG1 VAL B  85      12.385 -27.286  22.001  1.00 84.20           C  
ATOM   3781 HG11 VAL B  85      11.693 -28.127  21.955  1.00 84.20           H  
ATOM   3782 HG12 VAL B  85      12.518 -26.872  21.002  1.00 84.20           H  
ATOM   3783 HG13 VAL B  85      11.941 -26.523  22.640  1.00 84.20           H  
ATOM   3784  CG2 VAL B  85      14.242 -28.916  21.699  1.00 84.20           C  
ATOM   3785 HG21 VAL B  85      15.251 -29.215  21.984  1.00 84.20           H  
ATOM   3786 HG22 VAL B  85      14.243 -28.625  20.648  1.00 84.20           H  
ATOM   3787 HG23 VAL B  85      13.597 -29.781  21.849  1.00 84.20           H  
ATOM   3788  N   GLY B  86      13.755 -24.397  22.829  1.00 86.26           N  
ATOM   3789  H   GLY B  86      13.685 -24.426  21.821  1.00 86.26           H  
ATOM   3790  CA  GLY B  86      13.200 -23.219  23.493  1.00 86.26           C  
ATOM   3791  HA2 GLY B  86      12.461 -23.539  24.228  1.00 86.26           H  
ATOM   3792  HA3 GLY B  86      12.691 -22.610  22.746  1.00 86.26           H  
ATOM   3793  C   GLY B  86      14.240 -22.350  24.207  1.00 86.26           C  
ATOM   3794  O   GLY B  86      13.861 -21.492  25.008  1.00 86.26           O  
ATOM   3795  N   LYS B  87      15.539 -22.586  23.978  1.00 91.42           N  
ATOM   3796  H   LYS B  87      15.778 -23.292  23.296  1.00 91.42           H  
ATOM   3797  CA  LYS B  87      16.652 -21.889  24.638  1.00 91.42           C  
ATOM   3798  HA  LYS B  87      16.251 -21.162  25.344  1.00 91.42           H  
ATOM   3799  C   LYS B  87      17.492 -21.088  23.650  1.00 91.42           C  
ATOM   3800  CB  LYS B  87      17.538 -22.885  25.412  1.00 91.42           C  
ATOM   3801  HB2 LYS B  87      18.313 -22.330  25.941  1.00 91.42           H  
ATOM   3802  HB3 LYS B  87      18.038 -23.534  24.693  1.00 91.42           H  
ATOM   3803  O   LYS B  87      17.416 -21.260  22.439  1.00 91.42           O  
ATOM   3804  CG  LYS B  87      16.799 -23.766  26.427  1.00 91.42           C  
ATOM   3805  HG2 LYS B  87      17.519 -24.445  26.886  1.00 91.42           H  
ATOM   3806  HG3 LYS B  87      16.053 -24.371  25.912  1.00 91.42           H  
ATOM   3807  CD  LYS B  87      16.130 -22.945  27.526  1.00 91.42           C  
ATOM   3808  HD2 LYS B  87      15.413 -22.253  27.086  1.00 91.42           H  
ATOM   3809  HD3 LYS B  87      16.908 -22.387  28.047  1.00 91.42           H  
ATOM   3810  CE  LYS B  87      15.406 -23.888  28.486  1.00 91.42           C  
ATOM   3811  HE2 LYS B  87      14.797 -24.571  27.894  1.00 91.42           H  
ATOM   3812  HE3 LYS B  87      16.155 -24.468  29.024  1.00 91.42           H  
ATOM   3813  NZ  LYS B  87      14.555 -23.122  29.420  1.00 91.42           N  
ATOM   3814  HZ1 LYS B  87      13.881 -22.578  28.902  1.00 91.42           H  
ATOM   3815  HZ2 LYS B  87      15.146 -22.458  29.901  1.00 91.42           H  
ATOM   3816  HZ3 LYS B  87      14.087 -23.719  30.087  1.00 91.42           H  
ATOM   3817  N   SER B  88      18.303 -20.192  24.194  1.00 93.79           N  
ATOM   3818  H   SER B  88      18.286 -20.108  25.201  1.00 93.79           H  
ATOM   3819  CA  SER B  88      19.273 -19.380  23.467  1.00 93.79           C  
ATOM   3820  HA  SER B  88      19.368 -19.746  22.445  1.00 93.79           H  
ATOM   3821  C   SER B  88      20.636 -19.477  24.144  1.00 93.79           C  
ATOM   3822  CB  SER B  88      18.771 -17.934  23.412  1.00 93.79           C  
ATOM   3823  HB2 SER B  88      17.978 -17.864  22.667  1.00 93.79           H  
ATOM   3824  HB3 SER B  88      18.361 -17.658  24.384  1.00 93.79           H  
ATOM   3825  O   SER B  88      20.737 -19.327  25.360  1.00 93.79           O  
ATOM   3826  OG  SER B  88      19.805 -17.026  23.091  1.00 93.79           O  
ATOM   3827  HG  SER B  88      20.077 -16.581  23.897  1.00 93.79           H  
ATOM   3828  N   TYR B  89      21.702 -19.642  23.362  1.00 95.08           N  
ATOM   3829  H   TYR B  89      21.555 -19.750  22.369  1.00 95.08           H  
ATOM   3830  CA  TYR B  89      23.077 -19.602  23.883  1.00 95.08           C  
ATOM   3831  HA  TYR B  89      23.074 -19.973  24.908  1.00 95.08           H  
ATOM   3832  C   TYR B  89      23.643 -18.187  24.003  1.00 95.08           C  
ATOM   3833  CB  TYR B  89      23.985 -20.529  23.069  1.00 95.08           C  
ATOM   3834  HB2 TYR B  89      24.979 -20.537  23.516  1.00 95.08           H  
ATOM   3835  HB3 TYR B  89      23.600 -21.546  23.139  1.00 95.08           H  
ATOM   3836  O   TYR B  89      24.772 -18.015  24.459  1.00 95.08           O  
ATOM   3837  CG  TYR B  89      24.109 -20.141  21.612  1.00 95.08           C  
ATOM   3838  CD1 TYR B  89      23.473 -20.921  20.634  1.00 95.08           C  
ATOM   3839  HD1 TYR B  89      22.909 -21.795  20.925  1.00 95.08           H  
ATOM   3840  CD2 TYR B  89      24.870 -19.019  21.230  1.00 95.08           C  
ATOM   3841  HD2 TYR B  89      25.385 -18.434  21.978  1.00 95.08           H  
ATOM   3842  CE1 TYR B  89      23.617 -20.586  19.278  1.00 95.08           C  
ATOM   3843  HE1 TYR B  89      23.206 -21.224  18.509  1.00 95.08           H  
ATOM   3844  CE2 TYR B  89      24.971 -18.656  19.874  1.00 95.08           C  
ATOM   3845  HE2 TYR B  89      25.544 -17.789  19.581  1.00 95.08           H  
ATOM   3846  OH  TYR B  89      24.444 -19.134  17.578  1.00 95.08           O  
ATOM   3847  HH  TYR B  89      25.083 -18.432  17.438  1.00 95.08           H  
ATOM   3848  CZ  TYR B  89      24.341 -19.446  18.894  1.00 95.08           C  
ATOM   3849  N   VAL B  90      22.879 -17.164  23.610  1.00 95.83           N  
ATOM   3850  H   VAL B  90      21.964 -17.373  23.236  1.00 95.83           H  
ATOM   3851  CA  VAL B  90      23.242 -15.754  23.799  1.00 95.83           C  
ATOM   3852  HA  VAL B  90      24.287 -15.709  24.106  1.00 95.83           H  
ATOM   3853  C   VAL B  90      22.428 -15.118  24.925  1.00 95.83           C  
ATOM   3854  CB  VAL B  90      23.158 -14.939  22.497  1.00 95.83           C  
ATOM   3855  HB  VAL B  90      23.523 -13.936  22.715  1.00 95.83           H  
ATOM   3856  O   VAL B  90      21.283 -15.501  25.173  1.00 95.83           O  
ATOM   3857  CG1 VAL B  90      24.046 -15.534  21.405  1.00 95.83           C  
ATOM   3858 HG11 VAL B  90      25.058 -15.666  21.788  1.00 95.83           H  
ATOM   3859 HG12 VAL B  90      24.082 -14.852  20.555  1.00 95.83           H  
ATOM   3860 HG13 VAL B  90      23.650 -16.494  21.073  1.00 95.83           H  
ATOM   3861  CG2 VAL B  90      21.752 -14.808  21.919  1.00 95.83           C  
ATOM   3862 HG21 VAL B  90      21.780 -14.075  21.112  1.00 95.83           H  
ATOM   3863 HG22 VAL B  90      21.059 -14.452  22.681  1.00 95.83           H  
ATOM   3864 HG23 VAL B  90      21.407 -15.764  21.527  1.00 95.83           H  
ATOM   3865  N   ARG B  91      23.029 -14.127  25.598  1.00 94.61           N  
ATOM   3866  H   ARG B  91      23.980 -13.914  25.335  1.00 94.61           H  
ATOM   3867  CA  ARG B  91      22.417 -13.322  26.680  1.00 94.61           C  
ATOM   3868  HA  ARG B  91      21.373 -13.611  26.805  1.00 94.61           H  
ATOM   3869  C   ARG B  91      22.401 -11.820  26.389  1.00 94.61           C  
ATOM   3870  CB  ARG B  91      23.168 -13.548  28.003  1.00 94.61           C  
ATOM   3871  HB2 ARG B  91      22.690 -12.952  28.781  1.00 94.61           H  
ATOM   3872  HB3 ARG B  91      24.194 -13.198  27.892  1.00 94.61           H  
ATOM   3873  O   ARG B  91      21.943 -11.034  27.219  1.00 94.61           O  
ATOM   3874  CG  ARG B  91      23.184 -15.004  28.465  1.00 94.61           C  
ATOM   3875  HG2 ARG B  91      23.732 -15.590  27.727  1.00 94.61           H  
ATOM   3876  HG3 ARG B  91      22.159 -15.364  28.553  1.00 94.61           H  
ATOM   3877  CD  ARG B  91      23.893 -15.116  29.819  1.00 94.61           C  
ATOM   3878  HD2 ARG B  91      23.411 -14.415  30.501  1.00 94.61           H  
ATOM   3879  HD3 ARG B  91      24.935 -14.823  29.696  1.00 94.61           H  
ATOM   3880  NE  ARG B  91      23.830 -16.481  30.381  1.00 94.61           N  
ATOM   3881  HE  ARG B  91      23.723 -17.238  29.721  1.00 94.61           H  
ATOM   3882  NH1 ARG B  91      23.933 -15.900  32.598  1.00 94.61           N  
ATOM   3883 HH11 ARG B  91      23.993 -14.933  32.313  1.00 94.61           H  
ATOM   3884 HH12 ARG B  91      23.685 -16.131  33.550  1.00 94.61           H  
ATOM   3885  NH2 ARG B  91      23.589 -18.013  32.067  1.00 94.61           N  
ATOM   3886 HH21 ARG B  91      23.342 -18.192  33.030  1.00 94.61           H  
ATOM   3887 HH22 ARG B  91      23.396 -18.714  31.367  1.00 94.61           H  
ATOM   3888  CZ  ARG B  91      23.791 -16.796  31.665  1.00 94.61           C  
ATOM   3889  N   GLU B  92      22.973 -11.421  25.258  1.00 96.00           N  
ATOM   3890  H   GLU B  92      23.211 -12.115  24.563  1.00 96.00           H  
ATOM   3891  CA  GLU B  92      23.219 -10.028  24.901  1.00 96.00           C  
ATOM   3892  HA  GLU B  92      22.680  -9.391  25.602  1.00 96.00           H  
ATOM   3893  C   GLU B  92      22.662  -9.719  23.506  1.00 96.00           C  
ATOM   3894  CB  GLU B  92      24.721  -9.680  25.014  1.00 96.00           C  
ATOM   3895  HB2 GLU B  92      25.286 -10.277  24.298  1.00 96.00           H  
ATOM   3896  HB3 GLU B  92      24.840  -8.628  24.758  1.00 96.00           H  
ATOM   3897  O   GLU B  92      22.558 -10.598  22.648  1.00 96.00           O  
ATOM   3898  CG  GLU B  92      25.295  -9.899  26.427  1.00 96.00           C  
ATOM   3899  HG2 GLU B  92      25.328 -10.968  26.635  1.00 96.00           H  
ATOM   3900  HG3 GLU B  92      24.613  -9.443  27.145  1.00 96.00           H  
ATOM   3901  CD  GLU B  92      26.704  -9.307  26.649  1.00 96.00           C  
ATOM   3902  OE1 GLU B  92      27.028  -8.992  27.815  1.00 96.00           O  
ATOM   3903  OE2 GLU B  92      27.501  -9.167  25.694  1.00 96.00           O  
ATOM   3904  N   GLY B  93      22.288  -8.460  23.297  1.00 96.85           N  
ATOM   3905  H   GLY B  93      22.424  -7.800  24.050  1.00 96.85           H  
ATOM   3906  CA  GLY B  93      21.752  -7.917  22.051  1.00 96.85           C  
ATOM   3907  HA2 GLY B  93      20.755  -8.319  21.869  1.00 96.85           H  
ATOM   3908  HA3 GLY B  93      22.398  -8.204  21.221  1.00 96.85           H  
ATOM   3909  C   GLY B  93      21.673  -6.390  22.105  1.00 96.85           C  
ATOM   3910  O   GLY B  93      22.036  -5.773  23.110  1.00 96.85           O  
ATOM   3911  N   GLY B  94      21.217  -5.749  21.030  1.00 98.39           N  
ATOM   3912  H   GLY B  94      20.942  -6.282  20.218  1.00 98.39           H  
ATOM   3913  CA  GLY B  94      21.006  -4.298  21.023  1.00 98.39           C  
ATOM   3914  HA2 GLY B  94      21.680  -3.808  21.726  1.00 98.39           H  
ATOM   3915  HA3 GLY B  94      21.232  -3.905  20.032  1.00 98.39           H  
ATOM   3916  C   GLY B  94      19.563  -3.936  21.365  1.00 98.39           C  
ATOM   3917  O   GLY B  94      18.673  -4.181  20.562  1.00 98.39           O  
ATOM   3918  N   PHE B  95      19.310  -3.294  22.506  1.00 97.96           N  
ATOM   3919  H   PHE B  95      20.072  -3.125  23.147  1.00 97.96           H  
ATOM   3920  CA  PHE B  95      17.945  -2.946  22.935  1.00 97.96           C  
ATOM   3921  HA  PHE B  95      17.232  -3.293  22.187  1.00 97.96           H  
ATOM   3922  C   PHE B  95      17.726  -1.437  23.061  1.00 97.96           C  
ATOM   3923  CB  PHE B  95      17.594  -3.686  24.231  1.00 97.96           C  
ATOM   3924  HB2 PHE B  95      16.598  -3.382  24.552  1.00 97.96           H  
ATOM   3925  HB3 PHE B  95      18.296  -3.400  25.014  1.00 97.96           H  
ATOM   3926  O   PHE B  95      18.628  -0.684  23.447  1.00 97.96           O  
ATOM   3927  CG  PHE B  95      17.605  -5.192  24.066  1.00 97.96           C  
ATOM   3928  CD1 PHE B  95      16.479  -5.852  23.541  1.00 97.96           C  
ATOM   3929  HD1 PHE B  95      15.593  -5.290  23.285  1.00 97.96           H  
ATOM   3930  CD2 PHE B  95      18.762  -5.927  24.378  1.00 97.96           C  
ATOM   3931  HD2 PHE B  95      19.639  -5.433  24.770  1.00 97.96           H  
ATOM   3932  CE1 PHE B  95      16.509  -7.241  23.333  1.00 97.96           C  
ATOM   3933  HE1 PHE B  95      15.645  -7.735  22.913  1.00 97.96           H  
ATOM   3934  CE2 PHE B  95      18.797  -7.311  24.153  1.00 97.96           C  
ATOM   3935  HE2 PHE B  95      19.710  -7.849  24.359  1.00 97.96           H  
ATOM   3936  CZ  PHE B  95      17.668  -7.976  23.642  1.00 97.96           C  
ATOM   3937  HZ  PHE B  95      17.700  -9.041  23.467  1.00 97.96           H  
ATOM   3938  N   LEU B  96      16.506  -0.991  22.760  1.00 97.63           N  
ATOM   3939  H   LEU B  96      15.808  -1.671  22.494  1.00 97.63           H  
ATOM   3940  CA  LEU B  96      16.071   0.384  22.986  1.00 97.63           C  
ATOM   3941  HA  LEU B  96      16.879   1.055  22.695  1.00 97.63           H  
ATOM   3942  C   LEU B  96      15.795   0.621  24.473  1.00 97.63           C  
ATOM   3943  CB  LEU B  96      14.829   0.709  22.134  1.00 97.63           C  
ATOM   3944  HB2 LEU B  96      14.054  -0.020  22.368  1.00 97.63           H  
ATOM   3945  HB3 LEU B  96      14.459   1.695  22.418  1.00 97.63           H  
ATOM   3946  O   LEU B  96      15.138  -0.172  25.148  1.00 97.63           O  
ATOM   3947  CG  LEU B  96      15.049   0.688  20.614  1.00 97.63           C  
ATOM   3948  HG  LEU B  96      15.353  -0.313  20.308  1.00 97.63           H  
ATOM   3949  CD1 LEU B  96      13.749   1.037  19.891  1.00 97.63           C  
ATOM   3950 HD11 LEU B  96      13.896   0.978  18.812  1.00 97.63           H  
ATOM   3951 HD12 LEU B  96      12.978   0.318  20.169  1.00 97.63           H  
ATOM   3952 HD13 LEU B  96      13.419   2.040  20.161  1.00 97.63           H  
ATOM   3953  CD2 LEU B  96      16.134   1.667  20.172  1.00 97.63           C  
ATOM   3954 HD21 LEU B  96      16.188   1.660  19.084  1.00 97.63           H  
ATOM   3955 HD22 LEU B  96      17.100   1.341  20.558  1.00 97.63           H  
ATOM   3956 HD23 LEU B  96      15.904   2.673  20.524  1.00 97.63           H  
ATOM   3957  N   THR B  97      16.268   1.758  24.984  1.00 90.45           N  
ATOM   3958  H   THR B  97      16.718   2.405  24.353  1.00 90.45           H  
ATOM   3959  CA  THR B  97      15.867   2.252  26.308  1.00 90.45           C  
ATOM   3960  HA  THR B  97      15.816   1.418  27.007  1.00 90.45           H  
ATOM   3961  C   THR B  97      14.482   2.883  26.190  1.00 90.45           C  
ATOM   3962  CB  THR B  97      16.869   3.289  26.836  1.00 90.45           C  
ATOM   3963  HB  THR B  97      16.781   4.210  26.261  1.00 90.45           H  
ATOM   3964  O   THR B  97      14.296   3.727  25.317  1.00 90.45           O  
ATOM   3965  CG2 THR B  97      16.653   3.597  28.316  1.00 90.45           C  
ATOM   3966 HG21 THR B  97      15.674   4.057  28.458  1.00 90.45           H  
ATOM   3967 HG22 THR B  97      16.707   2.680  28.903  1.00 90.45           H  
ATOM   3968 HG23 THR B  97      17.416   4.296  28.659  1.00 90.45           H  
ATOM   3969  OG1 THR B  97      18.191   2.803  26.703  1.00 90.45           O  
ATOM   3970  HG1 THR B  97      18.108   1.899  26.391  1.00 90.45           H  
ATOM   3971  N   GLY B  98      13.532   2.493  27.045  1.00 90.00           N  
ATOM   3972  H   GLY B  98      13.735   1.796  27.747  1.00 90.00           H  
ATOM   3973  CA  GLY B  98      12.174   3.049  27.002  1.00 90.00           C  
ATOM   3974  HA2 GLY B  98      11.637   2.772  27.909  1.00 90.00           H  
ATOM   3975  HA3 GLY B  98      12.222   4.138  26.971  1.00 90.00           H  
ATOM   3976  C   GLY B  98      11.350   2.579  25.800  1.00 90.00           C  
ATOM   3977  O   GLY B  98      10.515   3.318  25.301  1.00 90.00           O  
ATOM   3978  N   ALA B  99      11.565   1.353  25.304  1.00 92.38           N  
ATOM   3979  H   ALA B  99      12.297   0.786  25.708  1.00 92.38           H  
ATOM   3980  CA  ALA B  99      10.807   0.817  24.162  1.00 92.38           C  
ATOM   3981  HA  ALA B  99      10.980   1.459  23.298  1.00 92.38           H  
ATOM   3982  C   ALA B  99       9.279   0.767  24.396  1.00 92.38           C  
ATOM   3983  CB  ALA B  99      11.336  -0.588  23.852  1.00 92.38           C  
ATOM   3984  HB1 ALA B  99      10.895  -0.946  22.922  1.00 92.38           H  
ATOM   3985  HB2 ALA B  99      11.068  -1.273  24.656  1.00 92.38           H  
ATOM   3986  HB3 ALA B  99      12.421  -0.570  23.745  1.00 92.38           H  
ATOM   3987  O   ALA B  99       8.510   0.720  23.439  1.00 92.38           O  
ATOM   3988  N   GLY B 100       8.847   0.737  25.662  1.00 92.00           N  
ATOM   3989  H   GLY B 100       9.537   0.812  26.396  1.00 92.00           H  
ATOM   3990  CA  GLY B 100       7.440   0.774  26.060  1.00 92.00           C  
ATOM   3991  HA2 GLY B 100       7.326   0.201  26.980  1.00 92.00           H  
ATOM   3992  HA3 GLY B 100       6.833   0.308  25.284  1.00 92.00           H  
ATOM   3993  C   GLY B 100       6.879   2.176  26.319  1.00 92.00           C  
ATOM   3994  O   GLY B 100       5.675   2.270  26.557  1.00 92.00           O  
ATOM   3995  N   ASP B 101       7.700   3.229  26.273  1.00 94.24           N  
ATOM   3996  H   ASP B 101       8.653   3.108  25.962  1.00 94.24           H  
ATOM   3997  CA  ASP B 101       7.282   4.611  26.540  1.00 94.24           C  
ATOM   3998  HA  ASP B 101       6.590   4.605  27.383  1.00 94.24           H  
ATOM   3999  C   ASP B 101       6.550   5.194  25.317  1.00 94.24           C  
ATOM   4000  CB  ASP B 101       8.492   5.485  26.937  1.00 94.24           C  
ATOM   4001  HB2 ASP B 101       9.193   5.518  26.103  1.00 94.24           H  
ATOM   4002  HB3 ASP B 101       8.136   6.501  27.106  1.00 94.24           H  
ATOM   4003  O   ASP B 101       6.952   4.949  24.179  1.00 94.24           O  
ATOM   4004  CG  ASP B 101       9.235   5.026  28.203  1.00 94.24           C  
ATOM   4005  OD1 ASP B 101       8.635   4.290  29.020  1.00 94.24           O  
ATOM   4006  OD2 ASP B 101      10.415   5.417  28.366  1.00 94.24           O  
ATOM   4007  N   PHE B 102       5.451   5.930  25.538  1.00 95.61           N  
ATOM   4008  H   PHE B 102       5.159   6.100  26.490  1.00 95.61           H  
ATOM   4009  CA  PHE B 102       4.665   6.563  24.470  1.00 95.61           C  
ATOM   4010  HA  PHE B 102       5.350   7.002  23.745  1.00 95.61           H  
ATOM   4011  C   PHE B 102       3.739   7.667  25.004  1.00 95.61           C  
ATOM   4012  CB  PHE B 102       3.817   5.485  23.778  1.00 95.61           C  
ATOM   4013  HB2 PHE B 102       3.177   5.013  24.523  1.00 95.61           H  
ATOM   4014  HB3 PHE B 102       4.489   4.722  23.385  1.00 95.61           H  
ATOM   4015  O   PHE B 102       3.011   7.435  25.974  1.00 95.61           O  
ATOM   4016  CG  PHE B 102       2.963   5.977  22.624  1.00 95.61           C  
ATOM   4017  CD1 PHE B 102       1.567   5.790  22.632  1.00 95.61           C  
ATOM   4018  HD1 PHE B 102       1.087   5.333  23.485  1.00 95.61           H  
ATOM   4019  CD2 PHE B 102       3.575   6.598  21.521  1.00 95.61           C  
ATOM   4020  HD2 PHE B 102       4.644   6.755  21.511  1.00 95.61           H  
ATOM   4021  CE1 PHE B 102       0.792   6.212  21.537  1.00 95.61           C  
ATOM   4022  HE1 PHE B 102      -0.280   6.079  21.549  1.00 95.61           H  
ATOM   4023  CE2 PHE B 102       2.800   7.027  20.432  1.00 95.61           C  
ATOM   4024  HE2 PHE B 102       3.274   7.520  19.597  1.00 95.61           H  
ATOM   4025  CZ  PHE B 102       1.411   6.833  20.438  1.00 95.61           C  
ATOM   4026  HZ  PHE B 102       0.828   7.183  19.600  1.00 95.61           H  
ATOM   4027  N   ASP B 103       3.700   8.832  24.349  1.00 95.67           N  
ATOM   4028  H   ASP B 103       4.345   8.976  23.585  1.00 95.67           H  
ATOM   4029  CA  ASP B 103       2.734   9.899  24.669  1.00 95.67           C  
ATOM   4030  HA  ASP B 103       2.552   9.876  25.744  1.00 95.67           H  
ATOM   4031  C   ASP B 103       1.376   9.659  23.986  1.00 95.67           C  
ATOM   4032  CB  ASP B 103       3.314  11.292  24.378  1.00 95.67           C  
ATOM   4033  HB2 ASP B 103       3.381  11.449  23.302  1.00 95.67           H  
ATOM   4034  HB3 ASP B 103       4.323  11.338  24.789  1.00 95.67           H  
ATOM   4035  O   ASP B 103       1.056  10.207  22.929  1.00 95.67           O  
ATOM   4036  CG  ASP B 103       2.480  12.417  25.018  1.00 95.67           C  
ATOM   4037  OD1 ASP B 103       1.284  12.190  25.333  1.00 95.67           O  
ATOM   4038  OD2 ASP B 103       3.050  13.517  25.209  1.00 95.67           O  
ATOM   4039  N   ALA B 104       0.565   8.792  24.595  1.00 94.06           N  
ATOM   4040  H   ALA B 104       0.916   8.325  25.419  1.00 94.06           H  
ATOM   4041  CA  ALA B 104      -0.731   8.410  24.043  1.00 94.06           C  
ATOM   4042  HA  ALA B 104      -0.568   8.031  23.034  1.00 94.06           H  
ATOM   4043  C   ALA B 104      -1.703   9.603  23.920  1.00 94.06           C  
ATOM   4044  CB  ALA B 104      -1.294   7.275  24.907  1.00 94.06           C  
ATOM   4045  HB1 ALA B 104      -2.153   6.829  24.406  1.00 94.06           H  
ATOM   4046  HB2 ALA B 104      -1.601   7.662  25.879  1.00 94.06           H  
ATOM   4047  HB3 ALA B 104      -0.537   6.504  25.047  1.00 94.06           H  
ATOM   4048  O   ALA B 104      -2.397   9.727  22.910  1.00 94.06           O  
ATOM   4049  N   GLU B 105      -1.722  10.510  24.904  1.00 88.60           N  
ATOM   4050  H   GLU B 105      -1.001  10.465  25.610  1.00 88.60           H  
ATOM   4051  CA  GLU B 105      -2.641  11.657  24.935  1.00 88.60           C  
ATOM   4052  HA  GLU B 105      -3.655  11.290  24.776  1.00 88.60           H  
ATOM   4053  C   GLU B 105      -2.342  12.657  23.810  1.00 88.60           C  
ATOM   4054  CB  GLU B 105      -2.583  12.319  26.324  1.00 88.60           C  
ATOM   4055  HB2 GLU B 105      -2.738  11.543  27.074  1.00 88.60           H  
ATOM   4056  HB3 GLU B 105      -1.595  12.755  26.475  1.00 88.60           H  
ATOM   4057  O   GLU B 105      -3.272  13.161  23.176  1.00 88.60           O  
ATOM   4058  CG  GLU B 105      -3.657  13.406  26.519  1.00 88.60           C  
ATOM   4059  HG2 GLU B 105      -3.470  14.216  25.814  1.00 88.60           H  
ATOM   4060  HG3 GLU B 105      -4.629  12.973  26.283  1.00 88.60           H  
ATOM   4061  CD  GLU B 105      -3.705  13.991  27.945  1.00 88.60           C  
ATOM   4062  OE1 GLU B 105      -4.587  14.848  28.184  1.00 88.60           O  
ATOM   4063  OE2 GLU B 105      -2.887  13.590  28.805  1.00 88.60           O  
ATOM   4064  N   PHE B 106      -1.062  12.882  23.489  1.00 94.39           N  
ATOM   4065  H   PHE B 106      -0.338  12.465  24.056  1.00 94.39           H  
ATOM   4066  CA  PHE B 106      -0.653  13.752  22.385  1.00 94.39           C  
ATOM   4067  HA  PHE B 106      -0.989  14.766  22.602  1.00 94.39           H  
ATOM   4068  C   PHE B 106      -1.266  13.340  21.038  1.00 94.39           C  
ATOM   4069  CB  PHE B 106       0.876  13.748  22.311  1.00 94.39           C  
ATOM   4070  HB2 PHE B 106       1.233  12.738  22.111  1.00 94.39           H  
ATOM   4071  HB3 PHE B 106       1.265  14.057  23.281  1.00 94.39           H  
ATOM   4072  O   PHE B 106      -1.743  14.194  20.285  1.00 94.39           O  
ATOM   4073  CG  PHE B 106       1.434  14.684  21.267  1.00 94.39           C  
ATOM   4074  CD1 PHE B 106       1.646  14.240  19.949  1.00 94.39           C  
ATOM   4075  HD1 PHE B 106       1.429  13.218  19.678  1.00 94.39           H  
ATOM   4076  CD2 PHE B 106       1.730  16.011  21.622  1.00 94.39           C  
ATOM   4077  HD2 PHE B 106       1.595  16.333  22.644  1.00 94.39           H  
ATOM   4078  CE1 PHE B 106       2.140  15.132  18.984  1.00 94.39           C  
ATOM   4079  HE1 PHE B 106       2.307  14.793  17.972  1.00 94.39           H  
ATOM   4080  CE2 PHE B 106       2.219  16.905  20.657  1.00 94.39           C  
ATOM   4081  HE2 PHE B 106       2.462  17.922  20.927  1.00 94.39           H  
ATOM   4082  CZ  PHE B 106       2.423  16.461  19.342  1.00 94.39           C  
ATOM   4083  HZ  PHE B 106       2.822  17.150  18.612  1.00 94.39           H  
ATOM   4084  N   PHE B 107      -1.306  12.032  20.761  1.00 93.52           N  
ATOM   4085  H   PHE B 107      -0.900  11.404  21.440  1.00 93.52           H  
ATOM   4086  CA  PHE B 107      -1.878  11.458  19.538  1.00 93.52           C  
ATOM   4087  HA  PHE B 107      -1.788  12.195  18.740  1.00 93.52           H  
ATOM   4088  C   PHE B 107      -3.379  11.141  19.644  1.00 93.52           C  
ATOM   4089  CB  PHE B 107      -1.062  10.225  19.126  1.00 93.52           C  
ATOM   4090  HB2 PHE B 107      -1.544   9.735  18.281  1.00 93.52           H  
ATOM   4091  HB3 PHE B 107      -1.053   9.517  19.955  1.00 93.52           H  
ATOM   4092  O   PHE B 107      -3.950  10.580  18.710  1.00 93.52           O  
ATOM   4093  CG  PHE B 107       0.359  10.553  18.719  1.00 93.52           C  
ATOM   4094  CD1 PHE B 107       0.613  11.197  17.493  1.00 93.52           C  
ATOM   4095  HD1 PHE B 107      -0.205  11.445  16.833  1.00 93.52           H  
ATOM   4096  CD2 PHE B 107       1.427  10.252  19.582  1.00 93.52           C  
ATOM   4097  HD2 PHE B 107       1.243   9.769  20.530  1.00 93.52           H  
ATOM   4098  CE1 PHE B 107       1.929  11.539  17.134  1.00 93.52           C  
ATOM   4099  HE1 PHE B 107       2.123  12.045  16.199  1.00 93.52           H  
ATOM   4100  CE2 PHE B 107       2.738  10.606  19.231  1.00 93.52           C  
ATOM   4101  HE2 PHE B 107       3.541  10.404  19.925  1.00 93.52           H  
ATOM   4102  CZ  PHE B 107       2.990  11.252  18.008  1.00 93.52           C  
ATOM   4103  HZ  PHE B 107       3.994  11.553  17.748  1.00 93.52           H  
ATOM   4104  N   GLY B 108      -4.031  11.479  20.762  1.00 88.12           N  
ATOM   4105  H   GLY B 108      -3.523  11.952  21.496  1.00 88.12           H  
ATOM   4106  CA  GLY B 108      -5.444  11.165  20.990  1.00 88.12           C  
ATOM   4107  HA2 GLY B 108      -6.038  11.541  20.157  1.00 88.12           H  
ATOM   4108  HA3 GLY B 108      -5.766  11.666  21.904  1.00 88.12           H  
ATOM   4109  C   GLY B 108      -5.731   9.666  21.147  1.00 88.12           C  
ATOM   4110  O   GLY B 108      -6.840   9.222  20.857  1.00 88.12           O  
ATOM   4111  N   ILE B 109      -4.745   8.883  21.591  1.00 89.48           N  
ATOM   4112  H   ILE B 109      -3.886   9.334  21.874  1.00 89.48           H  
ATOM   4113  CA  ILE B 109      -4.832   7.435  21.805  1.00 89.48           C  
ATOM   4114  HA  ILE B 109      -5.667   7.040  21.228  1.00 89.48           H  
ATOM   4115  C   ILE B 109      -5.116   7.164  23.286  1.00 89.48           C  
ATOM   4116  CB  ILE B 109      -3.546   6.748  21.289  1.00 89.48           C  
ATOM   4117  HB  ILE B 109      -2.684   7.256  21.721  1.00 89.48           H  
ATOM   4118  O   ILE B 109      -4.472   7.708  24.182  1.00 89.48           O  
ATOM   4119  CG1 ILE B 109      -3.483   6.867  19.747  1.00 89.48           C  
ATOM   4120 HG12 ILE B 109      -3.702   7.892  19.447  1.00 89.48           H  
ATOM   4121 HG13 ILE B 109      -4.244   6.225  19.303  1.00 89.48           H  
ATOM   4122  CG2 ILE B 109      -3.484   5.265  21.696  1.00 89.48           C  
ATOM   4123 HG21 ILE B 109      -2.547   4.818  21.365  1.00 89.48           H  
ATOM   4124 HG22 ILE B 109      -3.520   5.164  22.780  1.00 89.48           H  
ATOM   4125 HG23 ILE B 109      -4.317   4.726  21.244  1.00 89.48           H  
ATOM   4126  CD1 ILE B 109      -2.120   6.516  19.145  1.00 89.48           C  
ATOM   4127 HD11 ILE B 109      -1.367   7.186  19.561  1.00 89.48           H  
ATOM   4128 HD12 ILE B 109      -2.158   6.653  18.065  1.00 89.48           H  
ATOM   4129 HD13 ILE B 109      -1.853   5.482  19.361  1.00 89.48           H  
ATOM   4130  N   SER B 110      -6.087   6.296  23.571  1.00 83.14           N  
ATOM   4131  H   SER B 110      -6.566   5.852  22.800  1.00 83.14           H  
ATOM   4132  CA  SER B 110      -6.394   5.931  24.961  1.00 83.14           C  
ATOM   4133  HA  SER B 110      -6.467   6.862  25.524  1.00 83.14           H  
ATOM   4134  C   SER B 110      -5.280   5.067  25.577  1.00 83.14           C  
ATOM   4135  CB  SER B 110      -7.752   5.231  25.063  1.00 83.14           C  
ATOM   4136  HB2 SER B 110      -8.499   5.805  24.515  1.00 83.14           H  
ATOM   4137  HB3 SER B 110      -8.048   5.192  26.111  1.00 83.14           H  
ATOM   4138  O   SER B 110      -4.681   4.265  24.860  1.00 83.14           O  
ATOM   4139  OG  SER B 110      -7.700   3.908  24.559  1.00 83.14           O  
ATOM   4140  HG  SER B 110      -7.520   3.956  23.617  1.00 83.14           H  
ATOM   4141  N   PRO B 111      -5.044   5.106  26.904  1.00 86.40           N  
ATOM   4142  CA  PRO B 111      -4.059   4.227  27.546  1.00 86.40           C  
ATOM   4143  HA  PRO B 111      -3.065   4.497  27.188  1.00 86.40           H  
ATOM   4144  C   PRO B 111      -4.298   2.733  27.275  1.00 86.40           C  
ATOM   4145  CB  PRO B 111      -4.161   4.537  29.043  1.00 86.40           C  
ATOM   4146  HB2 PRO B 111      -4.910   3.900  29.513  1.00 86.40           H  
ATOM   4147  HB3 PRO B 111      -3.198   4.424  29.542  1.00 86.40           H  
ATOM   4148  O   PRO B 111      -3.353   1.959  27.149  1.00 86.40           O  
ATOM   4149  CG  PRO B 111      -4.644   5.987  29.070  1.00 86.40           C  
ATOM   4150  HG2 PRO B 111      -5.163   6.226  29.998  1.00 86.40           H  
ATOM   4151  HG3 PRO B 111      -3.797   6.657  28.921  1.00 86.40           H  
ATOM   4152  CD  PRO B 111      -5.575   6.066  27.862  1.00 86.40           C  
ATOM   4153  HD2 PRO B 111      -5.566   7.080  27.462  1.00 86.40           H  
ATOM   4154  HD3 PRO B 111      -6.586   5.777  28.150  1.00 86.40           H  
ATOM   4155  N   ARG B 112      -5.569   2.331  27.142  1.00 81.95           N  
ATOM   4156  H   ARG B 112      -6.288   3.037  27.208  1.00 81.95           H  
ATOM   4157  CA  ARG B 112      -5.966   0.952  26.830  1.00 81.95           C  
ATOM   4158  HA  ARG B 112      -5.419   0.275  27.486  1.00 81.95           H  
ATOM   4159  C   ARG B 112      -5.585   0.555  25.404  1.00 81.95           C  
ATOM   4160  CB  ARG B 112      -7.471   0.805  27.088  1.00 81.95           C  
ATOM   4161  HB2 ARG B 112      -8.024   1.384  26.348  1.00 81.95           H  
ATOM   4162  HB3 ARG B 112      -7.694   1.205  28.077  1.00 81.95           H  
ATOM   4163  O   ARG B 112      -5.066  -0.533  25.197  1.00 81.95           O  
ATOM   4164  CG  ARG B 112      -7.918  -0.661  27.048  1.00 81.95           C  
ATOM   4165  HG2 ARG B 112      -7.304  -1.230  27.747  1.00 81.95           H  
ATOM   4166  HG3 ARG B 112      -7.790  -1.070  26.046  1.00 81.95           H  
ATOM   4167  CD  ARG B 112      -9.379  -0.806  27.478  1.00 81.95           C  
ATOM   4168  HD2 ARG B 112      -9.508  -0.356  28.462  1.00 81.95           H  
ATOM   4169  HD3 ARG B 112      -9.598  -1.870  27.566  1.00 81.95           H  
ATOM   4170  NE  ARG B 112     -10.300  -0.175  26.513  1.00 81.95           N  
ATOM   4171  HE  ARG B 112      -9.888   0.461  25.845  1.00 81.95           H  
ATOM   4172  NH1 ARG B 112     -12.209  -1.234  27.197  1.00 81.95           N  
ATOM   4173 HH11 ARG B 112     -13.185  -1.461  27.069  1.00 81.95           H  
ATOM   4174 HH12 ARG B 112     -11.643  -1.752  27.854  1.00 81.95           H  
ATOM   4175  NH2 ARG B 112     -12.283   0.166  25.448  1.00 81.95           N  
ATOM   4176 HH21 ARG B 112     -13.266  -0.040  25.337  1.00 81.95           H  
ATOM   4177 HH22 ARG B 112     -11.820   0.749  24.767  1.00 81.95           H  
ATOM   4178  CZ  ARG B 112     -11.592  -0.416  26.392  1.00 81.95           C  
ATOM   4179  N   GLU B 113      -5.804   1.443  24.439  1.00 84.78           N  
ATOM   4180  H   GLU B 113      -6.179   2.349  24.682  1.00 84.78           H  
ATOM   4181  CA  GLU B 113      -5.343   1.229  23.065  1.00 84.78           C  
ATOM   4182  HA  GLU B 113      -5.681   0.251  22.723  1.00 84.78           H  
ATOM   4183  C   GLU B 113      -3.811   1.226  23.002  1.00 84.78           C  
ATOM   4184  CB  GLU B 113      -5.956   2.291  22.146  1.00 84.78           C  
ATOM   4185  HB2 GLU B 113      -5.640   3.278  22.484  1.00 84.78           H  
ATOM   4186  HB3 GLU B 113      -7.041   2.231  22.226  1.00 84.78           H  
ATOM   4187  O   GLU B 113      -3.241   0.308  22.427  1.00 84.78           O  
ATOM   4188  CG  GLU B 113      -5.548   2.089  20.677  1.00 84.78           C  
ATOM   4189  HG2 GLU B 113      -5.843   1.086  20.365  1.00 84.78           H  
ATOM   4190  HG3 GLU B 113      -4.463   2.158  20.599  1.00 84.78           H  
ATOM   4191  CD  GLU B 113      -6.165   3.121  19.725  1.00 84.78           C  
ATOM   4192  OE1 GLU B 113      -5.920   2.982  18.498  1.00 84.78           O  
ATOM   4193  OE2 GLU B 113      -6.865   4.033  20.225  1.00 84.78           O  
ATOM   4194  N   ALA B 114      -3.136   2.168  23.667  1.00 91.49           N  
ATOM   4195  H   ALA B 114      -3.657   2.907  24.118  1.00 91.49           H  
ATOM   4196  CA  ALA B 114      -1.675   2.235  23.703  1.00 91.49           C  
ATOM   4197  HA  ALA B 114      -1.311   2.353  22.682  1.00 91.49           H  
ATOM   4198  C   ALA B 114      -1.026   0.963  24.278  1.00 91.49           C  
ATOM   4199  CB  ALA B 114      -1.262   3.469  24.511  1.00 91.49           C  
ATOM   4200  HB1 ALA B 114      -1.634   3.391  25.533  1.00 91.49           H  
ATOM   4201  HB2 ALA B 114      -0.175   3.541  24.535  1.00 91.49           H  
ATOM   4202  HB3 ALA B 114      -1.667   4.368  24.046  1.00 91.49           H  
ATOM   4203  O   ALA B 114       0.036   0.562  23.808  1.00 91.49           O  
ATOM   4204  N   LEU B 115      -1.665   0.314  25.261  1.00 87.92           N  
ATOM   4205  H   LEU B 115      -2.492   0.741  25.654  1.00 87.92           H  
ATOM   4206  CA  LEU B 115      -1.213  -0.966  25.812  1.00 87.92           C  
ATOM   4207  HA  LEU B 115      -0.139  -0.897  25.980  1.00 87.92           H  
ATOM   4208  C   LEU B 115      -1.443  -2.141  24.848  1.00 87.92           C  
ATOM   4209  CB  LEU B 115      -1.927  -1.204  27.156  1.00 87.92           C  
ATOM   4210  HB2 LEU B 115      -1.808  -0.318  27.779  1.00 87.92           H  
ATOM   4211  HB3 LEU B 115      -2.991  -1.337  26.962  1.00 87.92           H  
ATOM   4212  O   LEU B 115      -0.667  -3.086  24.851  1.00 87.92           O  
ATOM   4213  CG  LEU B 115      -1.409  -2.427  27.941  1.00 87.92           C  
ATOM   4214  HG  LEU B 115      -1.494  -3.327  27.332  1.00 87.92           H  
ATOM   4215  CD1 LEU B 115       0.046  -2.251  28.385  1.00 87.92           C  
ATOM   4216 HD11 LEU B 115       0.163  -1.320  28.938  1.00 87.92           H  
ATOM   4217 HD12 LEU B 115       0.342  -3.091  29.014  1.00 87.92           H  
ATOM   4218 HD13 LEU B 115       0.696  -2.243  27.510  1.00 87.92           H  
ATOM   4219  CD2 LEU B 115      -2.261  -2.635  29.194  1.00 87.92           C  
ATOM   4220 HD21 LEU B 115      -1.922  -3.526  29.723  1.00 87.92           H  
ATOM   4221 HD22 LEU B 115      -2.178  -1.769  29.850  1.00 87.92           H  
ATOM   4222 HD23 LEU B 115      -3.304  -2.772  28.910  1.00 87.92           H  
ATOM   4223  N   ALA B 116      -2.499  -2.098  24.032  1.00 86.43           N  
ATOM   4224  H   ALA B 116      -3.107  -1.293  24.069  1.00 86.43           H  
ATOM   4225  CA  ALA B 116      -2.754  -3.105  23.000  1.00 86.43           C  
ATOM   4226  HA  ALA B 116      -2.499  -4.090  23.392  1.00 86.43           H  
ATOM   4227  C   ALA B 116      -1.916  -2.891  21.726  1.00 86.43           C  
ATOM   4228  CB  ALA B 116      -4.248  -3.089  22.675  1.00 86.43           C  
ATOM   4229  HB1 ALA B 116      -4.522  -2.114  22.271  1.00 86.43           H  
ATOM   4230  HB2 ALA B 116      -4.832  -3.283  23.574  1.00 86.43           H  
ATOM   4231  HB3 ALA B 116      -4.467  -3.858  21.934  1.00 86.43           H  
ATOM   4232  O   ALA B 116      -1.744  -3.820  20.940  1.00 86.43           O  
ATOM   4233  N   MET B 117      -1.415  -1.674  21.505  1.00 91.01           N  
ATOM   4234  H   MET B 117      -1.651  -0.942  22.160  1.00 91.01           H  
ATOM   4235  CA  MET B 117      -0.605  -1.316  20.346  1.00 91.01           C  
ATOM   4236  HA  MET B 117      -1.073  -1.721  19.449  1.00 91.01           H  
ATOM   4237  C   MET B 117       0.805  -1.894  20.432  1.00 91.01           C  
ATOM   4238  CB  MET B 117      -0.517   0.208  20.201  1.00 91.01           C  
ATOM   4239  HB2 MET B 117       0.321   0.442  19.544  1.00 91.01           H  
ATOM   4240  HB3 MET B 117      -0.320   0.658  21.174  1.00 91.01           H  
ATOM   4241  O   MET B 117       1.542  -1.641  21.393  1.00 91.01           O  
ATOM   4242  CG  MET B 117      -1.779   0.822  19.593  1.00 91.01           C  
ATOM   4243  HG2 MET B 117      -2.658   0.466  20.130  1.00 91.01           H  
ATOM   4244  HG3 MET B 117      -1.870   0.483  18.561  1.00 91.01           H  
ATOM   4245  SD  MET B 117      -1.785   2.634  19.611  1.00 91.01           S  
ATOM   4246  CE  MET B 117      -0.396   2.965  18.498  1.00 91.01           C  
ATOM   4247  HE1 MET B 117      -0.337   4.033  18.286  1.00 91.01           H  
ATOM   4248  HE2 MET B 117       0.536   2.645  18.964  1.00 91.01           H  
ATOM   4249  HE3 MET B 117      -0.527   2.408  17.571  1.00 91.01           H  
ATOM   4250  N   ASP B 118       1.221  -2.563  19.357  1.00 93.26           N  
ATOM   4251  H   ASP B 118       0.571  -2.776  18.614  1.00 93.26           H  
ATOM   4252  CA  ASP B 118       2.612  -2.933  19.137  1.00 93.26           C  
ATOM   4253  HA  ASP B 118       2.866  -3.688  19.882  1.00 93.26           H  
ATOM   4254  C   ASP B 118       3.508  -1.687  19.319  1.00 93.26           C  
ATOM   4255  CB  ASP B 118       2.767  -3.591  17.752  1.00 93.26           C  
ATOM   4256  HB2 ASP B 118       2.138  -4.480  17.720  1.00 93.26           H  
ATOM   4257  HB3 ASP B 118       2.412  -2.897  16.989  1.00 93.26           H  
ATOM   4258  O   ASP B 118       3.256  -0.645  18.693  1.00 93.26           O  
ATOM   4259  CG  ASP B 118       4.201  -4.007  17.397  1.00 93.26           C  
ATOM   4260  OD1 ASP B 118       5.130  -3.715  18.179  1.00 93.26           O  
ATOM   4261  OD2 ASP B 118       4.410  -4.545  16.294  1.00 93.26           O  
ATOM   4262  N   PRO B 119       4.543  -1.741  20.185  1.00 96.12           N  
ATOM   4263  CA  PRO B 119       5.520  -0.661  20.322  1.00 96.12           C  
ATOM   4264  HA  PRO B 119       5.044   0.204  20.784  1.00 96.12           H  
ATOM   4265  C   PRO B 119       6.125  -0.197  18.987  1.00 96.12           C  
ATOM   4266  CB  PRO B 119       6.597  -1.200  21.269  1.00 96.12           C  
ATOM   4267  HB2 PRO B 119       6.382  -0.871  22.286  1.00 96.12           H  
ATOM   4268  HB3 PRO B 119       7.598  -0.875  20.984  1.00 96.12           H  
ATOM   4269  O   PRO B 119       6.478   0.976  18.872  1.00 96.12           O  
ATOM   4270  CG  PRO B 119       6.446  -2.717  21.183  1.00 96.12           C  
ATOM   4271  HG2 PRO B 119       6.957  -3.093  20.297  1.00 96.12           H  
ATOM   4272  HG3 PRO B 119       6.805  -3.218  22.082  1.00 96.12           H  
ATOM   4273  CD  PRO B 119       4.946  -2.880  21.005  1.00 96.12           C  
ATOM   4274  HD2 PRO B 119       4.751  -3.848  20.543  1.00 96.12           H  
ATOM   4275  HD3 PRO B 119       4.443  -2.829  21.971  1.00 96.12           H  
ATOM   4276  N   GLN B 120       6.183  -1.046  17.955  1.00 97.02           N  
ATOM   4277  H   GLN B 120       5.871  -1.998  18.087  1.00 97.02           H  
ATOM   4278  CA  GLN B 120       6.600  -0.632  16.612  1.00 97.02           C  
ATOM   4279  HA  GLN B 120       7.612  -0.232  16.680  1.00 97.02           H  
ATOM   4280  C   GLN B 120       5.707   0.490  16.042  1.00 97.02           C  
ATOM   4281  CB  GLN B 120       6.624  -1.846  15.667  1.00 97.02           C  
ATOM   4282  HB2 GLN B 120       6.912  -1.508  14.672  1.00 97.02           H  
ATOM   4283  HB3 GLN B 120       5.622  -2.271  15.596  1.00 97.02           H  
ATOM   4284  O   GLN B 120       6.230   1.466  15.501  1.00 97.02           O  
ATOM   4285  CG  GLN B 120       7.614  -2.935  16.116  1.00 97.02           C  
ATOM   4286  HG2 GLN B 120       7.284  -3.385  17.052  1.00 97.02           H  
ATOM   4287  HG3 GLN B 120       8.590  -2.482  16.291  1.00 97.02           H  
ATOM   4288  CD  GLN B 120       7.782  -4.047  15.089  1.00 97.02           C  
ATOM   4289  NE2 GLN B 120       6.792  -4.878  14.865  1.00 97.02           N  
ATOM   4290 HE21 GLN B 120       6.921  -5.606  14.177  1.00 97.02           H  
ATOM   4291 HE22 GLN B 120       5.925  -4.800  15.377  1.00 97.02           H  
ATOM   4292  OE1 GLN B 120       8.839  -4.171  14.488  1.00 97.02           O  
ATOM   4293  N   GLN B 121       4.379   0.417  16.222  1.00 96.98           N  
ATOM   4294  H   GLN B 121       4.012  -0.356  16.759  1.00 96.98           H  
ATOM   4295  CA  GLN B 121       3.442   1.466  15.783  1.00 96.98           C  
ATOM   4296  HA  GLN B 121       3.646   1.704  14.739  1.00 96.98           H  
ATOM   4297  C   GLN B 121       3.603   2.760  16.596  1.00 96.98           C  
ATOM   4298  CB  GLN B 121       1.978   1.002  15.899  1.00 96.98           C  
ATOM   4299  HB2 GLN B 121       1.723   0.858  16.949  1.00 96.98           H  
ATOM   4300  HB3 GLN B 121       1.357   1.811  15.513  1.00 96.98           H  
ATOM   4301  O   GLN B 121       3.509   3.860  16.049  1.00 96.98           O  
ATOM   4302  CG  GLN B 121       1.630  -0.286  15.133  1.00 96.98           C  
ATOM   4303  HG2 GLN B 121       2.044  -0.238  14.125  1.00 96.98           H  
ATOM   4304  HG3 GLN B 121       2.091  -1.135  15.636  1.00 96.98           H  
ATOM   4305  CD  GLN B 121       0.121  -0.534  15.034  1.00 96.98           C  
ATOM   4306  NE2 GLN B 121      -0.300  -1.674  14.540  1.00 96.98           N  
ATOM   4307 HE21 GLN B 121      -1.297  -1.837  14.543  1.00 96.98           H  
ATOM   4308 HE22 GLN B 121       0.339  -2.418  14.300  1.00 96.98           H  
ATOM   4309  OE1 GLN B 121      -0.713   0.302  15.373  1.00 96.98           O  
ATOM   4310  N   ARG B 122       3.863   2.633  17.904  1.00 97.51           N  
ATOM   4311  H   ARG B 122       3.943   1.693  18.267  1.00 97.51           H  
ATOM   4312  CA  ARG B 122       4.068   3.767  18.822  1.00 97.51           C  
ATOM   4313  HA  ARG B 122       3.248   4.478  18.715  1.00 97.51           H  
ATOM   4314  C   ARG B 122       5.331   4.551  18.468  1.00 97.51           C  
ATOM   4315  CB  ARG B 122       4.094   3.258  20.276  1.00 97.51           C  
ATOM   4316  HB2 ARG B 122       4.376   4.081  20.933  1.00 97.51           H  
ATOM   4317  HB3 ARG B 122       4.838   2.469  20.387  1.00 97.51           H  
ATOM   4318  O   ARG B 122       5.280   5.770  18.305  1.00 97.51           O  
ATOM   4319  CG  ARG B 122       2.708   2.734  20.688  1.00 97.51           C  
ATOM   4320  HG2 ARG B 122       1.981   3.521  20.487  1.00 97.51           H  
ATOM   4321  HG3 ARG B 122       2.445   1.860  20.093  1.00 97.51           H  
ATOM   4322  CD  ARG B 122       2.591   2.381  22.171  1.00 97.51           C  
ATOM   4323  HD2 ARG B 122       1.531   2.330  22.421  1.00 97.51           H  
ATOM   4324  HD3 ARG B 122       3.033   3.190  22.752  1.00 97.51           H  
ATOM   4325  NE  ARG B 122       3.202   1.085  22.516  1.00 97.51           N  
ATOM   4326  HE  ARG B 122       3.021   0.315  21.887  1.00 97.51           H  
ATOM   4327  NH1 ARG B 122       3.787   1.643  24.656  1.00 97.51           N  
ATOM   4328 HH11 ARG B 122       3.502   2.591  24.458  1.00 97.51           H  
ATOM   4329 HH12 ARG B 122       4.358   1.503  25.477  1.00 97.51           H  
ATOM   4330  NH2 ARG B 122       4.123  -0.441  23.924  1.00 97.51           N  
ATOM   4331 HH21 ARG B 122       3.871  -1.155  23.255  1.00 97.51           H  
ATOM   4332 HH22 ARG B 122       4.398  -0.685  24.865  1.00 97.51           H  
ATOM   4333  CZ  ARG B 122       3.707   0.769  23.693  1.00 97.51           C  
ATOM   4334  N   LEU B 123       6.437   3.840  18.238  1.00 97.88           N  
ATOM   4335  H   LEU B 123       6.402   2.843  18.399  1.00 97.88           H  
ATOM   4336  CA  LEU B 123       7.690   4.437  17.778  1.00 97.88           C  
ATOM   4337  HA  LEU B 123       7.972   5.231  18.470  1.00 97.88           H  
ATOM   4338  C   LEU B 123       7.537   5.098  16.404  1.00 97.88           C  
ATOM   4339  CB  LEU B 123       8.792   3.366  17.742  1.00 97.88           C  
ATOM   4340  HB2 LEU B 123       8.425   2.514  17.170  1.00 97.88           H  
ATOM   4341  HB3 LEU B 123       9.652   3.774  17.211  1.00 97.88           H  
ATOM   4342  O   LEU B 123       8.046   6.201  16.212  1.00 97.88           O  
ATOM   4343  CG  LEU B 123       9.267   2.879  19.123  1.00 97.88           C  
ATOM   4344  HG  LEU B 123       8.427   2.483  19.693  1.00 97.88           H  
ATOM   4345  CD1 LEU B 123      10.294   1.767  18.913  1.00 97.88           C  
ATOM   4346 HD11 LEU B 123      11.185   2.155  18.418  1.00 97.88           H  
ATOM   4347 HD12 LEU B 123       9.851   0.990  18.291  1.00 97.88           H  
ATOM   4348 HD13 LEU B 123      10.563   1.336  19.877  1.00 97.88           H  
ATOM   4349  CD2 LEU B 123       9.944   3.982  19.938  1.00 97.88           C  
ATOM   4350 HD21 LEU B 123      10.313   3.564  20.875  1.00 97.88           H  
ATOM   4351 HD22 LEU B 123       9.222   4.758  20.193  1.00 97.88           H  
ATOM   4352 HD23 LEU B 123      10.772   4.410  19.373  1.00 97.88           H  
ATOM   4353  N   LEU B 124       6.815   4.470  15.468  1.00 98.01           N  
ATOM   4354  H   LEU B 124       6.450   3.550  15.672  1.00 98.01           H  
ATOM   4355  CA  LEU B 124       6.533   5.057  14.155  1.00 98.01           C  
ATOM   4356  HA  LEU B 124       7.480   5.293  13.670  1.00 98.01           H  
ATOM   4357  C   LEU B 124       5.776   6.388  14.261  1.00 98.01           C  
ATOM   4358  CB  LEU B 124       5.758   4.052  13.282  1.00 98.01           C  
ATOM   4359  HB2 LEU B 124       5.028   3.535  13.904  1.00 98.01           H  
ATOM   4360  HB3 LEU B 124       5.200   4.595  12.519  1.00 98.01           H  
ATOM   4361  O   LEU B 124       6.160   7.337  13.578  1.00 98.01           O  
ATOM   4362  CG  LEU B 124       6.649   3.019  12.571  1.00 98.01           C  
ATOM   4363  HG  LEU B 124       7.377   2.610  13.272  1.00 98.01           H  
ATOM   4364  CD1 LEU B 124       5.782   1.885  12.034  1.00 98.01           C  
ATOM   4365 HD11 LEU B 124       5.010   2.284  11.376  1.00 98.01           H  
ATOM   4366 HD12 LEU B 124       5.314   1.368  12.872  1.00 98.01           H  
ATOM   4367 HD13 LEU B 124       6.392   1.172  11.479  1.00 98.01           H  
ATOM   4368  CD2 LEU B 124       7.390   3.627  11.377  1.00 98.01           C  
ATOM   4369 HD21 LEU B 124       8.021   4.452  11.707  1.00 98.01           H  
ATOM   4370 HD22 LEU B 124       6.675   3.999  10.644  1.00 98.01           H  
ATOM   4371 HD23 LEU B 124       8.019   2.867  10.913  1.00 98.01           H  
ATOM   4372  N   ALA B 125       4.759   6.490  15.123  1.00 97.43           N  
ATOM   4373  H   ALA B 125       4.482   5.670  15.643  1.00 97.43           H  
ATOM   4374  CA  ALA B 125       3.992   7.723  15.314  1.00 97.43           C  
ATOM   4375  HA  ALA B 125       3.583   8.031  14.352  1.00 97.43           H  
ATOM   4376  C   ALA B 125       4.871   8.882  15.820  1.00 97.43           C  
ATOM   4377  CB  ALA B 125       2.818   7.435  16.259  1.00 97.43           C  
ATOM   4378  HB1 ALA B 125       2.234   8.343  16.406  1.00 97.43           H  
ATOM   4379  HB2 ALA B 125       3.186   7.092  17.226  1.00 97.43           H  
ATOM   4380  HB3 ALA B 125       2.178   6.665  15.828  1.00 97.43           H  
ATOM   4381  O   ALA B 125       4.950   9.929  15.173  1.00 97.43           O  
ATOM   4382  N   GLU B 126       5.602   8.676  16.921  1.00 98.14           N  
ATOM   4383  H   GLU B 126       5.503   7.798  17.410  1.00 98.14           H  
ATOM   4384  CA  GLU B 126       6.493   9.701  17.478  1.00 98.14           C  
ATOM   4385  HA  GLU B 126       5.931  10.611  17.691  1.00 98.14           H  
ATOM   4386  C   GLU B 126       7.616  10.082  16.512  1.00 98.14           C  
ATOM   4387  CB  GLU B 126       7.131   9.208  18.775  1.00 98.14           C  
ATOM   4388  HB2 GLU B 126       7.551   8.216  18.614  1.00 98.14           H  
ATOM   4389  HB3 GLU B 126       7.942   9.893  19.024  1.00 98.14           H  
ATOM   4390  O   GLU B 126       7.850  11.261  16.250  1.00 98.14           O  
ATOM   4391  CG  GLU B 126       6.162   9.171  19.958  1.00 98.14           C  
ATOM   4392  HG2 GLU B 126       5.365   8.459  19.742  1.00 98.14           H  
ATOM   4393  HG3 GLU B 126       5.732  10.166  20.072  1.00 98.14           H  
ATOM   4394  CD  GLU B 126       6.868   8.788  21.266  1.00 98.14           C  
ATOM   4395  OE1 GLU B 126       6.164   8.754  22.299  1.00 98.14           O  
ATOM   4396  OE2 GLU B 126       8.110   8.570  21.217  1.00 98.14           O  
ATOM   4397  N   THR B 127       8.319   9.091  15.952  1.00 98.42           N  
ATOM   4398  H   THR B 127       8.066   8.133  16.146  1.00 98.42           H  
ATOM   4399  CA  THR B 127       9.455   9.357  15.063  1.00 98.42           C  
ATOM   4400  HA  THR B 127      10.130  10.037  15.583  1.00 98.42           H  
ATOM   4401  C   THR B 127       9.007  10.086  13.795  1.00 98.42           C  
ATOM   4402  CB  THR B 127      10.233   8.067  14.743  1.00 98.42           C  
ATOM   4403  HB  THR B 127       9.575   7.356  14.243  1.00 98.42           H  
ATOM   4404  O   THR B 127       9.767  10.931  13.328  1.00 98.42           O  
ATOM   4405  CG2 THR B 127      11.503   8.259  13.911  1.00 98.42           C  
ATOM   4406 HG21 THR B 127      11.852   7.283  13.575  1.00 98.42           H  
ATOM   4407 HG22 THR B 127      12.290   8.718  14.510  1.00 98.42           H  
ATOM   4408 HG23 THR B 127      11.309   8.873  13.031  1.00 98.42           H  
ATOM   4409  OG1 THR B 127      10.725   7.523  15.946  1.00 98.42           O  
ATOM   4410  HG1 THR B 127      11.030   8.271  16.465  1.00 98.42           H  
ATOM   4411  N   SER B 128       7.794   9.828  13.285  1.00 98.34           N  
ATOM   4412  H   SER B 128       7.221   9.128  13.733  1.00 98.34           H  
ATOM   4413  CA  SER B 128       7.220  10.533  12.125  1.00 98.34           C  
ATOM   4414  HA  SER B 128       7.959  10.556  11.325  1.00 98.34           H  
ATOM   4415  C   SER B 128       6.836  11.982  12.437  1.00 98.34           C  
ATOM   4416  CB  SER B 128       5.980   9.810  11.590  1.00 98.34           C  
ATOM   4417  HB2 SER B 128       5.209   9.775  12.359  1.00 98.34           H  
ATOM   4418  HB3 SER B 128       5.592  10.355  10.730  1.00 98.34           H  
ATOM   4419  O   SER B 128       7.107  12.860  11.622  1.00 98.34           O  
ATOM   4420  OG  SER B 128       6.310   8.496  11.194  1.00 98.34           O  
ATOM   4421  HG  SER B 128       6.280   7.957  11.987  1.00 98.34           H  
ATOM   4422  N   TRP B 129       6.263  12.264  13.614  1.00 98.27           N  
ATOM   4423  H   TRP B 129       6.045  11.512  14.252  1.00 98.27           H  
ATOM   4424  CA  TRP B 129       5.982  13.644  14.037  1.00 98.27           C  
ATOM   4425  HA  TRP B 129       5.327  14.122  13.309  1.00 98.27           H  
ATOM   4426  C   TRP B 129       7.269  14.471  14.106  1.00 98.27           C  
ATOM   4427  CB  TRP B 129       5.282  13.649  15.403  1.00 98.27           C  
ATOM   4428  HB2 TRP B 129       4.363  13.067  15.328  1.00 98.27           H  
ATOM   4429  HB3 TRP B 129       5.917  13.166  16.146  1.00 98.27           H  
ATOM   4430  O   TRP B 129       7.404  15.516  13.467  1.00 98.27           O  
ATOM   4431  CG  TRP B 129       4.939  15.025  15.888  1.00 98.27           C  
ATOM   4432  CD1 TRP B 129       5.777  15.885  16.514  1.00 98.27           C  
ATOM   4433  HD1 TRP B 129       6.807  15.681  16.769  1.00 98.27           H  
ATOM   4434  CD2 TRP B 129       3.683  15.746  15.725  1.00 98.27           C  
ATOM   4435  CE2 TRP B 129       3.846  17.064  16.249  1.00 98.27           C  
ATOM   4436  CE3 TRP B 129       2.424  15.417  15.175  1.00 98.27           C  
ATOM   4437  HE3 TRP B 129       2.268  14.430  14.766  1.00 98.27           H  
ATOM   4438  NE1 TRP B 129       5.146  17.097  16.713  1.00 98.27           N  
ATOM   4439  HE1 TRP B 129       5.633  17.910  17.061  1.00 98.27           H  
ATOM   4440  CH2 TRP B 129       1.564  17.646  15.684  1.00 98.27           C  
ATOM   4441  HH2 TRP B 129       0.757  18.363  15.657  1.00 98.27           H  
ATOM   4442  CZ2 TRP B 129       2.813  18.012  16.216  1.00 98.27           C  
ATOM   4443  HZ2 TRP B 129       2.980  19.005  16.606  1.00 98.27           H  
ATOM   4444  CZ3 TRP B 129       1.373  16.353  15.164  1.00 98.27           C  
ATOM   4445  HZ3 TRP B 129       0.417  16.080  14.742  1.00 98.27           H  
ATOM   4446  N   GLU B 130       8.265  13.954  14.825  1.00 97.65           N  
ATOM   4447  H   GLU B 130       8.096  13.097  15.332  1.00 97.65           H  
ATOM   4448  CA  GLU B 130       9.544  14.639  14.987  1.00 97.65           C  
ATOM   4449  HA  GLU B 130       9.376  15.636  15.393  1.00 97.65           H  
ATOM   4450  C   GLU B 130      10.329  14.768  13.667  1.00 97.65           C  
ATOM   4451  CB  GLU B 130      10.428  13.846  15.940  1.00 97.65           C  
ATOM   4452  HB2 GLU B 130      10.641  12.889  15.465  1.00 97.65           H  
ATOM   4453  HB3 GLU B 130      11.343  14.432  16.024  1.00 97.65           H  
ATOM   4454  O   GLU B 130      11.240  15.592  13.559  1.00 97.65           O  
ATOM   4455  CG  GLU B 130       9.979  13.593  17.382  1.00 97.65           C  
ATOM   4456  HG2 GLU B 130       9.990  14.536  17.927  1.00 97.65           H  
ATOM   4457  HG3 GLU B 130       8.963  13.200  17.399  1.00 97.65           H  
ATOM   4458  CD  GLU B 130      10.944  12.596  18.056  1.00 97.65           C  
ATOM   4459  OE1 GLU B 130      10.559  11.952  19.054  1.00 97.65           O  
ATOM   4460  OE2 GLU B 130      12.098  12.446  17.565  1.00 97.65           O  
ATOM   4461  N   LEU B 131      10.040  13.921  12.674  1.00 97.50           N  
ATOM   4462  H   LEU B 131       9.297  13.253  12.822  1.00 97.50           H  
ATOM   4463  CA  LEU B 131      10.672  13.966  11.358  1.00 97.50           C  
ATOM   4464  HA  LEU B 131      11.753  13.989  11.498  1.00 97.50           H  
ATOM   4465  C   LEU B 131      10.275  15.243  10.597  1.00 97.50           C  
ATOM   4466  CB  LEU B 131      10.290  12.687  10.595  1.00 97.50           C  
ATOM   4467  HB2 LEU B 131       9.219  12.715  10.395  1.00 97.50           H  
ATOM   4468  HB3 LEU B 131      10.502  11.817  11.218  1.00 97.50           H  
ATOM   4469  O   LEU B 131      11.151  15.890  10.019  1.00 97.50           O  
ATOM   4470  CG  LEU B 131      11.008  12.476   9.263  1.00 97.50           C  
ATOM   4471  HG  LEU B 131      10.911  13.383   8.666  1.00 97.50           H  
ATOM   4472  CD1 LEU B 131      12.488  12.142   9.458  1.00 97.50           C  
ATOM   4473 HD11 LEU B 131      12.994  12.972   9.950  1.00 97.50           H  
ATOM   4474 HD12 LEU B 131      12.944  11.997   8.478  1.00 97.50           H  
ATOM   4475 HD13 LEU B 131      12.595  11.231  10.047  1.00 97.50           H  
ATOM   4476  CD2 LEU B 131      10.335  11.313   8.534  1.00 97.50           C  
ATOM   4477 HD21 LEU B 131      10.363  10.415   9.152  1.00 97.50           H  
ATOM   4478 HD22 LEU B 131       9.296  11.568   8.328  1.00 97.50           H  
ATOM   4479 HD23 LEU B 131      10.834  11.116   7.586  1.00 97.50           H  
ATOM   4480  N   PHE B 132       8.999  15.644  10.647  1.00 98.17           N  
ATOM   4481  H   PHE B 132       8.333  15.077  11.153  1.00 98.17           H  
ATOM   4482  CA  PHE B 132       8.527  16.913  10.073  1.00 98.17           C  
ATOM   4483  HA  PHE B 132       8.896  17.001   9.051  1.00 98.17           H  
ATOM   4484  C   PHE B 132       9.066  18.124  10.839  1.00 98.17           C  
ATOM   4485  CB  PHE B 132       6.996  16.941  10.036  1.00 98.17           C  
ATOM   4486  HB2 PHE B 132       6.663  17.966   9.875  1.00 98.17           H  
ATOM   4487  HB3 PHE B 132       6.611  16.614  11.002  1.00 98.17           H  
ATOM   4488  O   PHE B 132       9.582  19.056  10.221  1.00 98.17           O  
ATOM   4489  CG  PHE B 132       6.398  16.087   8.943  1.00 98.17           C  
ATOM   4490  CD1 PHE B 132       6.564  16.455   7.594  1.00 98.17           C  
ATOM   4491  HD1 PHE B 132       7.105  17.355   7.341  1.00 98.17           H  
ATOM   4492  CD2 PHE B 132       5.679  14.925   9.268  1.00 98.17           C  
ATOM   4493  HD2 PHE B 132       5.548  14.632  10.299  1.00 98.17           H  
ATOM   4494  CE1 PHE B 132       6.020  15.660   6.570  1.00 98.17           C  
ATOM   4495  HE1 PHE B 132       6.145  15.949   5.537  1.00 98.17           H  
ATOM   4496  CE2 PHE B 132       5.129  14.143   8.242  1.00 98.17           C  
ATOM   4497  HE2 PHE B 132       4.579  13.247   8.489  1.00 98.17           H  
ATOM   4498  CZ  PHE B 132       5.291  14.506   6.897  1.00 98.17           C  
ATOM   4499  HZ  PHE B 132       4.853  13.899   6.119  1.00 98.17           H  
ATOM   4500  N   GLU B 133       9.075  18.076  12.177  1.00 97.07           N  
ATOM   4501  H   GLU B 133       8.594  17.317  12.638  1.00 97.07           H  
ATOM   4502  CA  GLU B 133       9.651  19.160  12.987  1.00 97.07           C  
ATOM   4503  HA  GLU B 133       9.112  20.082  12.772  1.00 97.07           H  
ATOM   4504  C   GLU B 133      11.136  19.398  12.667  1.00 97.07           C  
ATOM   4505  CB  GLU B 133       9.532  18.849  14.485  1.00 97.07           C  
ATOM   4506  HB2 GLU B 133      10.089  19.611  15.031  1.00 97.07           H  
ATOM   4507  HB3 GLU B 133       9.993  17.882  14.684  1.00 97.07           H  
ATOM   4508  O   GLU B 133      11.584  20.549  12.622  1.00 97.07           O  
ATOM   4509  CG  GLU B 133       8.092  18.852  15.011  1.00 97.07           C  
ATOM   4510  HG2 GLU B 133       7.539  18.030  14.555  1.00 97.07           H  
ATOM   4511  HG3 GLU B 133       7.618  19.789  14.718  1.00 97.07           H  
ATOM   4512  CD  GLU B 133       8.046  18.712  16.541  1.00 97.07           C  
ATOM   4513  OE1 GLU B 133       7.081  19.237  17.145  1.00 97.07           O  
ATOM   4514  OE2 GLU B 133       8.980  18.106  17.121  1.00 97.07           O  
ATOM   4515  N   ARG B 134      11.896  18.318  12.414  1.00 97.07           N  
ATOM   4516  H   ARG B 134      11.454  17.415  12.510  1.00 97.07           H  
ATOM   4517  CA  ARG B 134      13.305  18.371  11.983  1.00 97.07           C  
ATOM   4518  HA  ARG B 134      13.835  19.097  12.600  1.00 97.07           H  
ATOM   4519  C   ARG B 134      13.491  18.871  10.550  1.00 97.07           C  
ATOM   4520  CB  ARG B 134      13.970  16.993  12.135  1.00 97.07           C  
ATOM   4521  HB2 ARG B 134      13.307  16.220  11.744  1.00 97.07           H  
ATOM   4522  HB3 ARG B 134      14.882  16.983  11.538  1.00 97.07           H  
ATOM   4523  O   ARG B 134      14.575  19.352  10.248  1.00 97.07           O  
ATOM   4524  CG  ARG B 134      14.359  16.666  13.583  1.00 97.07           C  
ATOM   4525  HG2 ARG B 134      15.000  17.459  13.968  1.00 97.07           H  
ATOM   4526  HG3 ARG B 134      13.469  16.602  14.210  1.00 97.07           H  
ATOM   4527  CD  ARG B 134      15.131  15.339  13.616  1.00 97.07           C  
ATOM   4528  HD2 ARG B 134      16.011  15.433  12.979  1.00 97.07           H  
ATOM   4529  HD3 ARG B 134      14.508  14.554  13.188  1.00 97.07           H  
ATOM   4530  NE  ARG B 134      15.569  14.961  14.980  1.00 97.07           N  
ATOM   4531  HE  ARG B 134      16.498  15.243  15.257  1.00 97.07           H  
ATOM   4532  NH1 ARG B 134      13.649  13.908  15.588  1.00 97.07           N  
ATOM   4533 HH11 ARG B 134      13.123  13.371  16.263  1.00 97.07           H  
ATOM   4534 HH12 ARG B 134      13.154  14.343  14.823  1.00 97.07           H  
ATOM   4535  NH2 ARG B 134      15.370  13.758  16.938  1.00 97.07           N  
ATOM   4536 HH21 ARG B 134      14.795  13.103  17.448  1.00 97.07           H  
ATOM   4537 HH22 ARG B 134      16.325  13.931  17.220  1.00 97.07           H  
ATOM   4538  CZ  ARG B 134      14.878  14.212  15.823  1.00 97.07           C  
ATOM   4539  N   ALA B 135      12.477  18.769   9.691  1.00 97.28           N  
ATOM   4540  H   ALA B 135      11.607  18.371  10.015  1.00 97.28           H  
ATOM   4541  CA  ALA B 135      12.494  19.347   8.345  1.00 97.28           C  
ATOM   4542  HA  ALA B 135      13.495  19.246   7.925  1.00 97.28           H  
ATOM   4543  C   ALA B 135      12.155  20.850   8.335  1.00 97.28           C  
ATOM   4544  CB  ALA B 135      11.521  18.559   7.458  1.00 97.28           C  
ATOM   4545  HB1 ALA B 135      10.495  18.728   7.784  1.00 97.28           H  
ATOM   4546  HB2 ALA B 135      11.735  17.491   7.500  1.00 97.28           H  
ATOM   4547  HB3 ALA B 135      11.616  18.897   6.426  1.00 97.28           H  
ATOM   4548  O   ALA B 135      12.224  21.480   7.284  1.00 97.28           O  
ATOM   4549  N   GLY B 136      11.765  21.423   9.483  1.00 96.98           N  
ATOM   4550  H   GLY B 136      11.717  20.854  10.315  1.00 96.98           H  
ATOM   4551  CA  GLY B 136      11.241  22.788   9.551  1.00 96.98           C  
ATOM   4552  HA2 GLY B 136      11.260  23.124  10.587  1.00 96.98           H  
ATOM   4553  HA3 GLY B 136      11.869  23.453   8.957  1.00 96.98           H  
ATOM   4554  C   GLY B 136       9.801  22.909   9.040  1.00 96.98           C  
ATOM   4555  O   GLY B 136       9.406  23.983   8.601  1.00 96.98           O  
ATOM   4556  N   ILE B 137       9.018  21.827   9.094  1.00 97.51           N  
ATOM   4557  H   ILE B 137       9.387  20.978   9.500  1.00 97.51           H  
ATOM   4558  CA  ILE B 137       7.631  21.773   8.614  1.00 97.51           C  
ATOM   4559  HA  ILE B 137       7.378  22.709   8.116  1.00 97.51           H  
ATOM   4560  C   ILE B 137       6.695  21.602   9.815  1.00 97.51           C  
ATOM   4561  CB  ILE B 137       7.475  20.630   7.580  1.00 97.51           C  
ATOM   4562  HB  ILE B 137       7.759  19.695   8.064  1.00 97.51           H  
ATOM   4563  O   ILE B 137       6.922  20.725  10.648  1.00 97.51           O  
ATOM   4564  CG1 ILE B 137       8.407  20.847   6.362  1.00 97.51           C  
ATOM   4565 HG12 ILE B 137       9.428  21.012   6.706  1.00 97.51           H  
ATOM   4566 HG13 ILE B 137       8.095  21.737   5.816  1.00 97.51           H  
ATOM   4567  CG2 ILE B 137       6.011  20.503   7.120  1.00 97.51           C  
ATOM   4568 HG21 ILE B 137       5.367  20.252   7.962  1.00 97.51           H  
ATOM   4569 HG22 ILE B 137       5.672  21.438   6.673  1.00 97.51           H  
ATOM   4570 HG23 ILE B 137       5.909  19.702   6.388  1.00 97.51           H  
ATOM   4571  CD1 ILE B 137       8.462  19.659   5.394  1.00 97.51           C  
ATOM   4572 HD11 ILE B 137       9.270  19.818   4.681  1.00 97.51           H  
ATOM   4573 HD12 ILE B 137       7.527  19.568   4.841  1.00 97.51           H  
ATOM   4574 HD13 ILE B 137       8.657  18.737   5.942  1.00 97.51           H  
ATOM   4575  N   ASP B 138       5.629  22.407   9.896  1.00 97.09           N  
ATOM   4576  H   ASP B 138       5.484  23.102   9.178  1.00 97.09           H  
ATOM   4577  CA  ASP B 138       4.549  22.185  10.865  1.00 97.09           C  
ATOM   4578  HA  ASP B 138       4.983  22.137  11.863  1.00 97.09           H  
ATOM   4579  C   ASP B 138       3.826  20.859  10.537  1.00 97.09           C  
ATOM   4580  CB  ASP B 138       3.571  23.376  10.874  1.00 97.09           C  
ATOM   4581  HB2 ASP B 138       4.092  24.252  11.259  1.00 97.09           H  
ATOM   4582  HB3 ASP B 138       3.265  23.590   9.849  1.00 97.09           H  
ATOM   4583  O   ASP B 138       3.206  20.762   9.470  1.00 97.09           O  
ATOM   4584  CG  ASP B 138       2.308  23.134  11.723  1.00 97.09           C  
ATOM   4585  OD1 ASP B 138       2.253  22.120  12.457  1.00 97.09           O  
ATOM   4586  OD2 ASP B 138       1.359  23.932  11.607  1.00 97.09           O  
ATOM   4587  N   PRO B 139       3.840  19.850  11.429  1.00 97.04           N  
ATOM   4588  CA  PRO B 139       3.179  18.567  11.186  1.00 97.04           C  
ATOM   4589  HA  PRO B 139       3.623  18.116  10.299  1.00 97.04           H  
ATOM   4590  C   PRO B 139       1.655  18.658  10.982  1.00 97.04           C  
ATOM   4591  CB  PRO B 139       3.514  17.702  12.405  1.00 97.04           C  
ATOM   4592  HB2 PRO B 139       2.715  17.779  13.142  1.00 97.04           H  
ATOM   4593  HB3 PRO B 139       3.677  16.661  12.128  1.00 97.04           H  
ATOM   4594  O   PRO B 139       1.057  17.729  10.448  1.00 97.04           O  
ATOM   4595  CG  PRO B 139       4.781  18.336  12.976  1.00 97.04           C  
ATOM   4596  HG2 PRO B 139       5.658  17.989  12.431  1.00 97.04           H  
ATOM   4597  HG3 PRO B 139       4.898  18.145  14.043  1.00 97.04           H  
ATOM   4598  CD  PRO B 139       4.563  19.812  12.694  1.00 97.04           C  
ATOM   4599  HD2 PRO B 139       5.531  20.312  12.646  1.00 97.04           H  
ATOM   4600  HD3 PRO B 139       3.948  20.253  13.477  1.00 97.04           H  
ATOM   4601  N   VAL B 140       0.997  19.754  11.374  1.00 94.32           N  
ATOM   4602  H   VAL B 140       1.512  20.497  11.824  1.00 94.32           H  
ATOM   4603  CA  VAL B 140      -0.434  19.971  11.087  1.00 94.32           C  
ATOM   4604  HA  VAL B 140      -0.952  19.014  11.146  1.00 94.32           H  
ATOM   4605  C   VAL B 140      -0.647  20.489   9.660  1.00 94.32           C  
ATOM   4606  CB  VAL B 140      -1.060  20.904  12.142  1.00 94.32           C  
ATOM   4607  HB  VAL B 140      -0.506  21.842  12.176  1.00 94.32           H  
ATOM   4608  O   VAL B 140      -1.669  20.187   9.042  1.00 94.32           O  
ATOM   4609  CG1 VAL B 140      -2.534  21.224  11.856  1.00 94.32           C  
ATOM   4610 HG11 VAL B 140      -2.615  21.818  10.946  1.00 94.32           H  
ATOM   4611 HG12 VAL B 140      -2.950  21.811  12.675  1.00 94.32           H  
ATOM   4612 HG13 VAL B 140      -3.103  20.301  11.738  1.00 94.32           H  
ATOM   4613  CG2 VAL B 140      -1.008  20.242  13.528  1.00 94.32           C  
ATOM   4614 HG21 VAL B 140       0.027  20.036  13.799  1.00 94.32           H  
ATOM   4615 HG22 VAL B 140      -1.565  19.304  13.518  1.00 94.32           H  
ATOM   4616 HG23 VAL B 140      -1.433  20.914  14.274  1.00 94.32           H  
ATOM   4617  N   SER B 141       0.331  21.206   9.097  1.00 95.39           N  
ATOM   4618  H   SER B 141       1.163  21.375   9.643  1.00 95.39           H  
ATOM   4619  CA  SER B 141       0.258  21.782   7.743  1.00 95.39           C  
ATOM   4620  HA  SER B 141      -0.696  22.300   7.650  1.00 95.39           H  
ATOM   4621  C   SER B 141       0.315  20.742   6.616  1.00 95.39           C  
ATOM   4622  CB  SER B 141       1.370  22.820   7.550  1.00 95.39           C  
ATOM   4623  HB2 SER B 141       1.408  23.481   8.415  1.00 95.39           H  
ATOM   4624  HB3 SER B 141       1.137  23.420   6.670  1.00 95.39           H  
ATOM   4625  O   SER B 141      -0.080  21.026   5.482  1.00 95.39           O  
ATOM   4626  OG  SER B 141       2.632  22.209   7.350  1.00 95.39           O  
ATOM   4627  HG  SER B 141       2.865  21.702   8.131  1.00 95.39           H  
ATOM   4628  N   VAL B 142       0.781  19.526   6.915  1.00 96.71           N  
ATOM   4629  H   VAL B 142       1.119  19.365   7.854  1.00 96.71           H  
ATOM   4630  CA  VAL B 142       0.877  18.428   5.939  1.00 96.71           C  
ATOM   4631  HA  VAL B 142       1.080  18.867   4.962  1.00 96.71           H  
ATOM   4632  C   VAL B 142      -0.427  17.648   5.765  1.00 96.71           C  
ATOM   4633  CB  VAL B 142       2.058  17.492   6.233  1.00 96.71           C  
ATOM   4634  HB  VAL B 142       2.062  16.711   5.474  1.00 96.71           H  
ATOM   4635  O   VAL B 142      -0.534  16.824   4.854  1.00 96.71           O  
ATOM   4636  CG1 VAL B 142       3.379  18.262   6.135  1.00 96.71           C  
ATOM   4637 HG11 VAL B 142       3.424  19.046   6.890  1.00 96.71           H  
ATOM   4638 HG12 VAL B 142       3.471  18.711   5.146  1.00 96.71           H  
ATOM   4639 HG13 VAL B 142       4.213  17.578   6.287  1.00 96.71           H  
ATOM   4640  CG2 VAL B 142       1.992  16.821   7.602  1.00 96.71           C  
ATOM   4641 HG21 VAL B 142       2.227  17.559   8.369  1.00 96.71           H  
ATOM   4642 HG22 VAL B 142       1.006  16.392   7.783  1.00 96.71           H  
ATOM   4643 HG23 VAL B 142       2.738  16.028   7.655  1.00 96.71           H  
ATOM   4644  N   ARG B 143      -1.443  17.926   6.591  1.00 95.19           N  
ATOM   4645  H   ARG B 143      -1.299  18.635   7.296  1.00 95.19           H  
ATOM   4646  CA  ARG B 143      -2.771  17.319   6.470  1.00 95.19           C  
ATOM   4647  HA  ARG B 143      -2.652  16.241   6.577  1.00 95.19           H  
ATOM   4648  C   ARG B 143      -3.371  17.605   5.089  1.00 95.19           C  
ATOM   4649  CB  ARG B 143      -3.660  17.837   7.610  1.00 95.19           C  
ATOM   4650  HB2 ARG B 143      -3.727  18.923   7.548  1.00 95.19           H  
ATOM   4651  HB3 ARG B 143      -3.190  17.575   8.558  1.00 95.19           H  
ATOM   4652  O   ARG B 143      -3.412  18.747   4.643  1.00 95.19           O  
ATOM   4653  CG  ARG B 143      -5.076  17.243   7.557  1.00 95.19           C  
ATOM   4654  HG2 ARG B 143      -5.566  17.569   6.640  1.00 95.19           H  
ATOM   4655  HG3 ARG B 143      -5.026  16.154   7.550  1.00 95.19           H  
ATOM   4656  CD  ARG B 143      -5.934  17.710   8.735  1.00 95.19           C  
ATOM   4657  HD2 ARG B 143      -6.965  17.415   8.542  1.00 95.19           H  
ATOM   4658  HD3 ARG B 143      -5.886  18.798   8.791  1.00 95.19           H  
ATOM   4659  NE  ARG B 143      -5.495  17.116  10.011  1.00 95.19           N  
ATOM   4660  HE  ARG B 143      -4.736  16.451   9.966  1.00 95.19           H  
ATOM   4661  NH1 ARG B 143      -6.926  18.282  11.374  1.00 95.19           N  
ATOM   4662 HH11 ARG B 143      -7.292  18.480  12.294  1.00 95.19           H  
ATOM   4663 HH12 ARG B 143      -7.254  18.789  10.565  1.00 95.19           H  
ATOM   4664  NH2 ARG B 143      -5.558  16.747  12.255  1.00 95.19           N  
ATOM   4665 HH21 ARG B 143      -5.947  16.930  13.169  1.00 95.19           H  
ATOM   4666 HH22 ARG B 143      -4.853  16.031  12.151  1.00 95.19           H  
ATOM   4667  CZ  ARG B 143      -5.992  17.384  11.204  1.00 95.19           C  
ATOM   4668  N   GLY B 144      -3.878  16.567   4.431  1.00 96.41           N  
ATOM   4669  H   GLY B 144      -3.777  15.650   4.842  1.00 96.41           H  
ATOM   4670  CA  GLY B 144      -4.472  16.651   3.095  1.00 96.41           C  
ATOM   4671  HA2 GLY B 144      -5.156  15.813   2.960  1.00 96.41           H  
ATOM   4672  HA3 GLY B 144      -5.052  17.570   3.014  1.00 96.41           H  
ATOM   4673  C   GLY B 144      -3.457  16.637   1.947  1.00 96.41           C  
ATOM   4674  O   GLY B 144      -3.851  16.785   0.793  1.00 96.41           O  
ATOM   4675  N   GLN B 145      -2.157  16.483   2.224  1.00 97.34           N  
ATOM   4676  H   GLN B 145      -1.864  16.384   3.186  1.00 97.34           H  
ATOM   4677  CA  GLN B 145      -1.130  16.418   1.183  1.00 97.34           C  
ATOM   4678  HA  GLN B 145      -1.487  16.969   0.312  1.00 97.34           H  
ATOM   4679  C   GLN B 145      -0.865  14.979   0.725  1.00 97.34           C  
ATOM   4680  CB  GLN B 145       0.165  17.102   1.639  1.00 97.34           C  
ATOM   4681  HB2 GLN B 145       0.570  16.582   2.507  1.00 97.34           H  
ATOM   4682  HB3 GLN B 145       0.886  17.016   0.825  1.00 97.34           H  
ATOM   4683  O   GLN B 145      -0.959  14.030   1.505  1.00 97.34           O  
ATOM   4684  CG  GLN B 145      -0.026  18.590   1.980  1.00 97.34           C  
ATOM   4685  HG2 GLN B 145      -0.622  18.684   2.887  1.00 97.34           H  
ATOM   4686  HG3 GLN B 145      -0.562  19.085   1.170  1.00 97.34           H  
ATOM   4687  CD  GLN B 145       1.301  19.317   2.178  1.00 97.34           C  
ATOM   4688  NE2 GLN B 145       1.322  20.424   2.887  1.00 97.34           N  
ATOM   4689 HE21 GLN B 145       0.534  20.694   3.459  1.00 97.34           H  
ATOM   4690 HE22 GLN B 145       2.230  20.840   3.037  1.00 97.34           H  
ATOM   4691  OE1 GLN B 145       2.341  18.920   1.677  1.00 97.34           O  
ATOM   4692  N   ALA B 146      -0.464  14.820  -0.539  1.00 97.96           N  
ATOM   4693  H   ALA B 146      -0.397  15.643  -1.122  1.00 97.96           H  
ATOM   4694  CA  ALA B 146      -0.095  13.539  -1.145  1.00 97.96           C  
ATOM   4695  HA  ALA B 146      -0.811  12.786  -0.814  1.00 97.96           H  
ATOM   4696  C   ALA B 146       1.299  13.064  -0.686  1.00 97.96           C  
ATOM   4697  CB  ALA B 146      -0.225  13.659  -2.670  1.00 97.96           C  
ATOM   4698  HB1 ALA B 146       0.476  14.403  -3.049  1.00 97.96           H  
ATOM   4699  HB2 ALA B 146      -0.002  12.697  -3.131  1.00 97.96           H  
ATOM   4700  HB3 ALA B 146      -1.243  13.946  -2.934  1.00 97.96           H  
ATOM   4701  O   ALA B 146       2.217  12.915  -1.489  1.00 97.96           O  
ATOM   4702  N   ILE B 147       1.472  12.867   0.620  1.00 98.74           N  
ATOM   4703  H   ILE B 147       0.684  13.030   1.230  1.00 98.74           H  
ATOM   4704  CA  ILE B 147       2.707  12.351   1.214  1.00 98.74           C  
ATOM   4705  HA  ILE B 147       3.518  12.509   0.503  1.00 98.74           H  
ATOM   4706  C   ILE B 147       2.553  10.849   1.442  1.00 98.74           C  
ATOM   4707  CB  ILE B 147       3.073  13.112   2.503  1.00 98.74           C  
ATOM   4708  HB  ILE B 147       2.264  12.971   3.219  1.00 98.74           H  
ATOM   4709  O   ILE B 147       1.629  10.428   2.134  1.00 98.74           O  
ATOM   4710  CG1 ILE B 147       3.193  14.624   2.200  1.00 98.74           C  
ATOM   4711 HG12 ILE B 147       3.871  14.780   1.360  1.00 98.74           H  
ATOM   4712 HG13 ILE B 147       2.213  14.997   1.903  1.00 98.74           H  
ATOM   4713  CG2 ILE B 147       4.361  12.537   3.127  1.00 98.74           C  
ATOM   4714 HG21 ILE B 147       4.241  11.476   3.346  1.00 98.74           H  
ATOM   4715 HG22 ILE B 147       4.580  13.036   4.071  1.00 98.74           H  
ATOM   4716 HG23 ILE B 147       5.205  12.669   2.450  1.00 98.74           H  
ATOM   4717  CD1 ILE B 147       3.661  15.478   3.381  1.00 98.74           C  
ATOM   4718 HD11 ILE B 147       3.486  16.532   3.163  1.00 98.74           H  
ATOM   4719 HD12 ILE B 147       4.728  15.331   3.550  1.00 98.74           H  
ATOM   4720 HD13 ILE B 147       3.113  15.195   4.280  1.00 98.74           H  
ATOM   4721  N   GLY B 148       3.439  10.046   0.852  1.00 98.78           N  
ATOM   4722  H   GLY B 148       4.182  10.470   0.314  1.00 98.78           H  
ATOM   4723  CA  GLY B 148       3.439   8.591   1.026  1.00 98.78           C  
ATOM   4724  HA2 GLY B 148       2.411   8.230   1.039  1.00 98.78           H  
ATOM   4725  HA3 GLY B 148       3.945   8.119   0.183  1.00 98.78           H  
ATOM   4726  C   GLY B 148       4.126   8.144   2.320  1.00 98.78           C  
ATOM   4727  O   GLY B 148       5.003   8.836   2.840  1.00 98.78           O  
ATOM   4728  N   VAL B 149       3.759   6.966   2.823  1.00 98.90           N  
ATOM   4729  H   VAL B 149       3.048   6.451   2.324  1.00 98.90           H  
ATOM   4730  CA  VAL B 149       4.377   6.308   3.983  1.00 98.90           C  
ATOM   4731  HA  VAL B 149       5.276   6.855   4.270  1.00 98.90           H  
ATOM   4732  C   VAL B 149       4.785   4.890   3.592  1.00 98.90           C  
ATOM   4733  CB  VAL B 149       3.433   6.284   5.205  1.00 98.90           C  
ATOM   4734  HB  VAL B 149       2.565   5.663   4.987  1.00 98.90           H  
ATOM   4735  O   VAL B 149       3.936   4.020   3.424  1.00 98.90           O  
ATOM   4736  CG1 VAL B 149       4.153   5.701   6.431  1.00 98.90           C  
ATOM   4737 HG11 VAL B 149       5.015   6.315   6.689  1.00 98.90           H  
ATOM   4738 HG12 VAL B 149       4.481   4.681   6.230  1.00 98.90           H  
ATOM   4739 HG13 VAL B 149       3.465   5.671   7.275  1.00 98.90           H  
ATOM   4740  CG2 VAL B 149       2.928   7.683   5.580  1.00 98.90           C  
ATOM   4741 HG21 VAL B 149       2.318   7.627   6.481  1.00 98.90           H  
ATOM   4742 HG22 VAL B 149       3.771   8.355   5.746  1.00 98.90           H  
ATOM   4743 HG23 VAL B 149       2.309   8.082   4.776  1.00 98.90           H  
ATOM   4744  N   PHE B 150       6.085   4.632   3.485  1.00 98.85           N  
ATOM   4745  H   PHE B 150       6.738   5.386   3.643  1.00 98.85           H  
ATOM   4746  CA  PHE B 150       6.632   3.326   3.109  1.00 98.85           C  
ATOM   4747  HA  PHE B 150       5.822   2.624   2.911  1.00 98.85           H  
ATOM   4748  C   PHE B 150       7.464   2.771   4.267  1.00 98.85           C  
ATOM   4749  CB  PHE B 150       7.439   3.462   1.810  1.00 98.85           C  
ATOM   4750  HB2 PHE B 150       7.874   2.493   1.569  1.00 98.85           H  
ATOM   4751  HB3 PHE B 150       8.262   4.158   1.970  1.00 98.85           H  
ATOM   4752  O   PHE B 150       8.546   3.276   4.569  1.00 98.85           O  
ATOM   4753  CG  PHE B 150       6.621   3.930   0.618  1.00 98.85           C  
ATOM   4754  CD1 PHE B 150       6.040   2.990  -0.255  1.00 98.85           C  
ATOM   4755  HD1 PHE B 150       6.175   1.933  -0.079  1.00 98.85           H  
ATOM   4756  CD2 PHE B 150       6.434   5.307   0.383  1.00 98.85           C  
ATOM   4757  HD2 PHE B 150       6.871   6.032   1.054  1.00 98.85           H  
ATOM   4758  CE1 PHE B 150       5.280   3.424  -1.356  1.00 98.85           C  
ATOM   4759  HE1 PHE B 150       4.832   2.705  -2.025  1.00 98.85           H  
ATOM   4760  CE2 PHE B 150       5.676   5.740  -0.720  1.00 98.85           C  
ATOM   4761  HE2 PHE B 150       5.534   6.794  -0.905  1.00 98.85           H  
ATOM   4762  CZ  PHE B 150       5.098   4.798  -1.588  1.00 98.85           C  
ATOM   4763  HZ  PHE B 150       4.510   5.128  -2.433  1.00 98.85           H  
ATOM   4764  N   ALA B 151       6.964   1.743   4.952  1.00 98.64           N  
ATOM   4765  H   ALA B 151       6.096   1.327   4.645  1.00 98.64           H  
ATOM   4766  CA  ALA B 151       7.583   1.245   6.180  1.00 98.64           C  
ATOM   4767  HA  ALA B 151       8.503   1.795   6.379  1.00 98.64           H  
ATOM   4768  C   ALA B 151       7.964  -0.234   6.070  1.00 98.64           C  
ATOM   4769  CB  ALA B 151       6.644   1.521   7.360  1.00 98.64           C  
ATOM   4770  HB1 ALA B 151       7.121   1.212   8.290  1.00 98.64           H  
ATOM   4771  HB2 ALA B 151       6.417   2.586   7.414  1.00 98.64           H  
ATOM   4772  HB3 ALA B 151       5.718   0.960   7.234  1.00 98.64           H  
ATOM   4773  O   ALA B 151       7.116  -1.089   5.822  1.00 98.64           O  
ATOM   4774  N   GLY B 152       9.238  -0.542   6.315  1.00 98.56           N  
ATOM   4775  H   GLY B 152       9.899   0.210   6.447  1.00 98.56           H  
ATOM   4776  CA  GLY B 152       9.689  -1.906   6.560  1.00 98.56           C  
ATOM   4777  HA2 GLY B 152       9.236  -2.573   5.826  1.00 98.56           H  
ATOM   4778  HA3 GLY B 152      10.773  -1.952   6.456  1.00 98.56           H  
ATOM   4779  C   GLY B 152       9.318  -2.354   7.973  1.00 98.56           C  
ATOM   4780  O   GLY B 152       9.895  -1.839   8.935  1.00 98.56           O  
ATOM   4781  N   VAL B 153       8.380  -3.295   8.101  1.00 97.33           N  
ATOM   4782  H   VAL B 153       7.983  -3.704   7.267  1.00 97.33           H  
ATOM   4783  CA  VAL B 153       7.894  -3.809   9.395  1.00 97.33           C  
ATOM   4784  HA  VAL B 153       8.643  -3.605  10.160  1.00 97.33           H  
ATOM   4785  C   VAL B 153       7.707  -5.318   9.302  1.00 97.33           C  
ATOM   4786  CB  VAL B 153       6.567  -3.154   9.842  1.00 97.33           C  
ATOM   4787  HB  VAL B 153       5.754  -3.547   9.233  1.00 97.33           H  
ATOM   4788  O   VAL B 153       7.193  -5.817   8.307  1.00 97.33           O  
ATOM   4789  CG1 VAL B 153       6.246  -3.475  11.309  1.00 97.33           C  
ATOM   4790 HG11 VAL B 153       5.317  -2.987  11.604  1.00 97.33           H  
ATOM   4791 HG12 VAL B 153       6.111  -4.548  11.445  1.00 97.33           H  
ATOM   4792 HG13 VAL B 153       7.052  -3.134  11.959  1.00 97.33           H  
ATOM   4793  CG2 VAL B 153       6.585  -1.627   9.692  1.00 97.33           C  
ATOM   4794 HG21 VAL B 153       6.611  -1.360   8.636  1.00 97.33           H  
ATOM   4795 HG22 VAL B 153       7.465  -1.219  10.190  1.00 97.33           H  
ATOM   4796 HG23 VAL B 153       5.683  -1.196  10.127  1.00 97.33           H  
ATOM   4797  N   ILE B 154       8.123  -6.026  10.347  1.00 92.77           N  
ATOM   4798  H   ILE B 154       8.444  -5.528  11.165  1.00 92.77           H  
ATOM   4799  CA  ILE B 154       7.925  -7.469  10.509  1.00 92.77           C  
ATOM   4800  HA  ILE B 154       7.382  -7.875   9.656  1.00 92.77           H  
ATOM   4801  C   ILE B 154       7.067  -7.655  11.762  1.00 92.77           C  
ATOM   4802  CB  ILE B 154       9.289  -8.194  10.617  1.00 92.77           C  
ATOM   4803  HB  ILE B 154       9.804  -7.806  11.496  1.00 92.77           H  
ATOM   4804  O   ILE B 154       7.278  -6.936  12.745  1.00 92.77           O  
ATOM   4805  CG1 ILE B 154      10.177  -7.933   9.378  1.00 92.77           C  
ATOM   4806 HG12 ILE B 154      10.175  -6.871   9.131  1.00 92.77           H  
ATOM   4807 HG13 ILE B 154       9.761  -8.468   8.525  1.00 92.77           H  
ATOM   4808  CG2 ILE B 154       9.099  -9.710  10.795  1.00 92.77           C  
ATOM   4809 HG21 ILE B 154       8.543  -9.924  11.709  1.00 92.77           H  
ATOM   4810 HG22 ILE B 154      10.060 -10.217  10.882  1.00 92.77           H  
ATOM   4811 HG23 ILE B 154       8.554 -10.123   9.946  1.00 92.77           H  
ATOM   4812  CD1 ILE B 154      11.642  -8.349   9.568  1.00 92.77           C  
ATOM   4813 HD11 ILE B 154      11.733  -9.436   9.571  1.00 92.77           H  
ATOM   4814 HD12 ILE B 154      12.237  -7.948   8.748  1.00 92.77           H  
ATOM   4815 HD13 ILE B 154      12.026  -7.948  10.506  1.00 92.77           H  
ATOM   4816  N   ASP B 155       6.119  -8.593  11.749  1.00 89.24           N  
ATOM   4817  H   ASP B 155       5.981  -9.171  10.932  1.00 89.24           H  
ATOM   4818  CA  ASP B 155       5.410  -8.966  12.975  1.00 89.24           C  
ATOM   4819  HA  ASP B 155       5.040  -8.052  13.441  1.00 89.24           H  
ATOM   4820  C   ASP B 155       6.388  -9.641  13.953  1.00 89.24           C  
ATOM   4821  CB  ASP B 155       4.179  -9.842  12.688  1.00 89.24           C  
ATOM   4822  HB2 ASP B 155       4.503 -10.796  12.270  1.00 89.24           H  
ATOM   4823  HB3 ASP B 155       3.552  -9.340  11.951  1.00 89.24           H  
ATOM   4824  O   ASP B 155       7.023 -10.648  13.643  1.00 89.24           O  
ATOM   4825  CG  ASP B 155       3.342 -10.096  13.957  1.00 89.24           C  
ATOM   4826  OD1 ASP B 155       3.705  -9.571  15.041  1.00 89.24           O  
ATOM   4827  OD2 ASP B 155       2.328 -10.812  13.871  1.00 89.24           O  
ATOM   4828  N   GLN B 156       6.542  -9.045  15.136  1.00 85.43           N  
ATOM   4829  H   GLN B 156       5.923  -8.270  15.330  1.00 85.43           H  
ATOM   4830  CA  GLN B 156       7.429  -9.517  16.206  1.00 85.43           C  
ATOM   4831  HA  GLN B 156       8.106 -10.267  15.798  1.00 85.43           H  
ATOM   4832  C   GLN B 156       6.649 -10.223  17.334  1.00 85.43           C  
ATOM   4833  CB  GLN B 156       8.286  -8.341  16.713  1.00 85.43           C  
ATOM   4834  HB2 GLN B 156       8.880  -8.658  17.570  1.00 85.43           H  
ATOM   4835  HB3 GLN B 156       7.619  -7.546  17.046  1.00 85.43           H  
ATOM   4836  O   GLN B 156       7.207 -10.516  18.397  1.00 85.43           O  
ATOM   4837  CG  GLN B 156       9.229  -7.770  15.635  1.00 85.43           C  
ATOM   4838  HG2 GLN B 156       9.587  -6.793  15.960  1.00 85.43           H  
ATOM   4839  HG3 GLN B 156       8.672  -7.599  14.713  1.00 85.43           H  
ATOM   4840  CD  GLN B 156      10.455  -8.627  15.323  1.00 85.43           C  
ATOM   4841  NE2 GLN B 156      11.047  -8.438  14.162  1.00 85.43           N  
ATOM   4842 HE21 GLN B 156      11.853  -9.008  13.946  1.00 85.43           H  
ATOM   4843 HE22 GLN B 156      10.585  -7.873  13.465  1.00 85.43           H  
ATOM   4844  OE1 GLN B 156      10.949  -9.408  16.123  1.00 85.43           O  
ATOM   4845  N   GLY B 157       5.351 -10.483  17.136  1.00 78.43           N  
ATOM   4846  H   GLY B 157       4.936 -10.205  16.258  1.00 78.43           H  
ATOM   4847  CA  GLY B 157       4.517 -11.282  18.029  1.00 78.43           C  
ATOM   4848  HA2 GLY B 157       5.041 -12.205  18.279  1.00 78.43           H  
ATOM   4849  HA3 GLY B 157       3.611 -11.544  17.483  1.00 78.43           H  
ATOM   4850  C   GLY B 157       4.104 -10.575  19.325  1.00 78.43           C  
ATOM   4851  O   GLY B 157       3.983 -11.230  20.369  1.00 78.43           O  
ATOM   4852  N   TYR B 158       3.897  -9.251  19.294  1.00 79.79           N  
ATOM   4853  H   TYR B 158       3.964  -8.787  18.399  1.00 79.79           H  
ATOM   4854  CA  TYR B 158       3.402  -8.491  20.452  1.00 79.79           C  
ATOM   4855  HA  TYR B 158       4.013  -8.755  21.315  1.00 79.79           H  
ATOM   4856  C   TYR B 158       1.936  -8.830  20.769  1.00 79.79           C  
ATOM   4857  CB  TYR B 158       3.537  -6.979  20.214  1.00 79.79           C  
ATOM   4858  HB2 TYR B 158       2.915  -6.687  19.368  1.00 79.79           H  
ATOM   4859  HB3 TYR B 158       4.571  -6.749  19.958  1.00 79.79           H  
ATOM   4860  O   TYR B 158       1.097  -8.710  19.889  1.00 79.79           O  
ATOM   4861  CG  TYR B 158       3.148  -6.167  21.438  1.00 79.79           C  
ATOM   4862  CD1 TYR B 158       1.936  -5.449  21.489  1.00 79.79           C  
ATOM   4863  HD1 TYR B 158       1.262  -5.455  20.646  1.00 79.79           H  
ATOM   4864  CD2 TYR B 158       4.009  -6.158  22.551  1.00 79.79           C  
ATOM   4865  HD2 TYR B 158       4.940  -6.704  22.510  1.00 79.79           H  
ATOM   4866  CE1 TYR B 158       1.617  -4.688  22.633  1.00 79.79           C  
ATOM   4867  HE1 TYR B 158       0.709  -4.106  22.673  1.00 79.79           H  
ATOM   4868  CE2 TYR B 158       3.677  -5.435  23.709  1.00 79.79           C  
ATOM   4869  HE2 TYR B 158       4.345  -5.436  24.557  1.00 79.79           H  
ATOM   4870  OH  TYR B 158       2.194  -3.969  24.861  1.00 79.79           O  
ATOM   4871  HH  TYR B 158       2.803  -4.147  25.582  1.00 79.79           H  
ATOM   4872  CZ  TYR B 158       2.484  -4.686  23.746  1.00 79.79           C  
ATOM   4873  N   ILE B 159       1.627  -9.207  22.022  1.00 63.70           N  
ATOM   4874  H   ILE B 159       2.409  -9.213  22.661  1.00 63.70           H  
ATOM   4875  CA  ILE B 159       0.323  -9.621  22.618  1.00 63.70           C  
ATOM   4876  HA  ILE B 159       0.587 -10.192  23.508  1.00 63.70           H  
ATOM   4877  C   ILE B 159      -0.562 -10.582  21.806  1.00 63.70           C  
ATOM   4878  CB  ILE B 159      -0.538  -8.436  23.129  1.00 63.70           C  
ATOM   4879  HB  ILE B 159      -0.823  -7.815  22.279  1.00 63.70           H  
ATOM   4880  O   ILE B 159      -0.964 -11.598  22.360  1.00 63.70           O  
ATOM   4881  CG1 ILE B 159       0.240  -7.569  24.141  1.00 63.70           C  
ATOM   4882 HG12 ILE B 159       1.162  -7.223  23.675  1.00 63.70           H  
ATOM   4883 HG13 ILE B 159       0.513  -8.174  25.006  1.00 63.70           H  
ATOM   4884  CG2 ILE B 159      -1.820  -8.965  23.818  1.00 63.70           C  
ATOM   4885 HG21 ILE B 159      -1.559  -9.614  24.654  1.00 63.70           H  
ATOM   4886 HG22 ILE B 159      -2.434  -8.142  24.182  1.00 63.70           H  
ATOM   4887 HG23 ILE B 159      -2.445  -9.524  23.121  1.00 63.70           H  
ATOM   4888  CD1 ILE B 159      -0.532  -6.333  24.625  1.00 63.70           C  
ATOM   4889 HD11 ILE B 159       0.138  -5.701  25.208  1.00 63.70           H  
ATOM   4890 HD12 ILE B 159      -1.360  -6.615  25.275  1.00 63.70           H  
ATOM   4891 HD13 ILE B 159      -0.905  -5.768  23.771  1.00 63.70           H  
ATOM   4892  N   ALA B 160      -0.922 -10.269  20.559  1.00 53.19           N  
ATOM   4893  H   ALA B 160      -0.488  -9.451  20.156  1.00 53.19           H  
ATOM   4894  CA  ALA B 160      -1.916 -10.945  19.713  1.00 53.19           C  
ATOM   4895  HA  ALA B 160      -2.913 -10.754  20.109  1.00 53.19           H  
ATOM   4896  C   ALA B 160      -1.741 -12.464  19.616  1.00 53.19           C  
ATOM   4897  CB  ALA B 160      -1.806 -10.320  18.320  1.00 53.19           C  
ATOM   4898  HB1 ALA B 160      -2.511 -10.800  17.640  1.00 53.19           H  
ATOM   4899  HB2 ALA B 160      -2.054  -9.261  18.385  1.00 53.19           H  
ATOM   4900  HB3 ALA B 160      -0.799 -10.439  17.921  1.00 53.19           H  
ATOM   4901  O   ALA B 160      -2.679 -13.208  19.350  1.00 53.19           O  
ATOM   4902  N   HIS B 161      -0.530 -12.915  19.891  1.00 51.77           N  
ATOM   4903  H   HIS B 161       0.176 -12.212  20.052  1.00 51.77           H  
ATOM   4904  CA  HIS B 161      -0.110 -14.294  19.828  1.00 51.77           C  
ATOM   4905  HA  HIS B 161      -0.882 -14.885  19.335  1.00 51.77           H  
ATOM   4906  C   HIS B 161       0.083 -14.940  21.209  1.00 51.77           C  
ATOM   4907  CB  HIS B 161       1.113 -14.246  18.930  1.00 51.77           C  
ATOM   4908  HB2 HIS B 161       1.798 -13.473  19.276  1.00 51.77           H  
ATOM   4909  HB3 HIS B 161       1.654 -15.188  19.015  1.00 51.77           H  
ATOM   4910  O   HIS B 161       0.814 -15.916  21.349  1.00 51.77           O  
ATOM   4911  CG  HIS B 161       0.706 -13.938  17.497  1.00 51.77           C  
ATOM   4912  CD2 HIS B 161      -0.202 -14.631  16.738  1.00 51.77           C  
ATOM   4913  HD2 HIS B 161      -0.791 -15.475  17.066  1.00 51.77           H  
ATOM   4914  ND1 HIS B 161       1.190 -12.930  16.687  1.00 51.77           N  
ATOM   4915  HD1 HIS B 161       1.999 -12.342  16.828  1.00 51.77           H  
ATOM   4916  CE1 HIS B 161       0.630 -13.058  15.471  1.00 51.77           C  
ATOM   4917  HE1 HIS B 161       0.885 -12.468  14.603  1.00 51.77           H  
ATOM   4918  NE2 HIS B 161      -0.221 -14.097  15.455  1.00 51.77           N  
ATOM   4919  N   SER B 162      -0.519 -14.367  22.252  1.00 51.32           N  
ATOM   4920  H   SER B 162      -1.047 -13.524  22.078  1.00 51.32           H  
ATOM   4921  CA  SER B 162      -0.771 -15.041  23.527  1.00 51.32           C  
ATOM   4922  HA  SER B 162       0.005 -15.783  23.713  1.00 51.32           H  
ATOM   4923  C   SER B 162      -2.103 -15.778  23.460  1.00 51.32           C  
ATOM   4924  CB  SER B 162      -0.796 -14.047  24.697  1.00 51.32           C  
ATOM   4925  HB2 SER B 162      -1.533 -14.368  25.434  1.00 51.32           H  
ATOM   4926  HB3 SER B 162      -1.077 -13.052  24.352  1.00 51.32           H  
ATOM   4927  O   SER B 162      -3.074 -15.255  22.924  1.00 51.32           O  
ATOM   4928  OG  SER B 162       0.467 -14.014  25.335  1.00 51.32           O  
ATOM   4929  HG  SER B 162       0.555 -14.803  25.875  1.00 51.32           H  
ATOM   4930  N   GLU B 163      -2.169 -16.972  24.047  1.00 53.54           N  
ATOM   4931  H   GLU B 163      -1.339 -17.385  24.448  1.00 53.54           H  
ATOM   4932  CA  GLU B 163      -3.403 -17.771  24.083  1.00 53.54           C  
ATOM   4933  HA  GLU B 163      -3.765 -17.920  23.066  1.00 53.54           H  
ATOM   4934  C   GLU B 163      -4.547 -17.090  24.852  1.00 53.54           C  
ATOM   4935  CB  GLU B 163      -3.110 -19.147  24.702  1.00 53.54           C  
ATOM   4936  HB2 GLU B 163      -2.624 -19.016  25.669  1.00 53.54           H  
ATOM   4937  HB3 GLU B 163      -4.059 -19.659  24.856  1.00 53.54           H
[truncated: 1,875,727 more chars]
