# Supplementary material for: Module-Based Polyketide Synthase Engineering for de Novo Polyketide Biosynthesis
Source: ACS Synth Biol. 2023 Oct 23;12(11):3148–55. doi: 10.1021/acssynbio.3c00282 (PMC10661043; doi:10.1021/acssynbio.3c00282)
Supplement: Supplementary file 2 — sb3c00282_si_002.zip [file sb3c00282_si_002.zip › Final_PKS_Structures/menzella_pdbs/rifM5_ACP_eryM5_KSAT_dimer.pdb]

ATOM      1  N   LEU A   1      43.800 -38.615  -3.548  1.00 64.13           N  
ATOM      2  H   LEU A   1      43.997 -39.314  -4.250  1.00 64.13           H  
ATOM      3  H2  LEU A   1      43.278 -39.048  -2.800  1.00 64.13           H  
ATOM      4  H3  LEU A   1      44.664 -38.252  -3.172  1.00 64.13           H  
ATOM      5  CA  LEU A   1      42.994 -37.523  -4.138  1.00 64.13           C  
ATOM      6  HA  LEU A   1      42.071 -37.958  -4.523  1.00 64.13           H  
ATOM      7  C   LEU A   1      43.653 -36.922  -5.374  1.00 64.13           C  
ATOM      8  CB  LEU A   1      42.575 -36.486  -3.085  1.00 64.13           C  
ATOM      9  HB2 LEU A   1      42.502 -35.498  -3.540  1.00 64.13           H  
ATOM     10  HB3 LEU A   1      43.335 -36.431  -2.306  1.00 64.13           H  
ATOM     11  O   LEU A   1      43.086 -37.091  -6.437  1.00 64.13           O  
ATOM     12  CG  LEU A   1      41.204 -36.872  -2.485  1.00 64.13           C  
ATOM     13  HG  LEU A   1      41.036 -37.940  -2.626  1.00 64.13           H  
ATOM     14  CD1 LEU A   1      41.169 -36.603  -0.987  1.00 64.13           C  
ATOM     15 HD11 LEU A   1      41.408 -35.557  -0.795  1.00 64.13           H  
ATOM     16 HD12 LEU A   1      40.175 -36.813  -0.595  1.00 64.13           H  
ATOM     17 HD13 LEU A   1      41.888 -37.233  -0.463  1.00 64.13           H  
ATOM     18  CD2 LEU A   1      40.072 -36.106  -3.165  1.00 64.13           C  
ATOM     19 HD21 LEU A   1      39.111 -36.423  -2.760  1.00 64.13           H  
ATOM     20 HD22 LEU A   1      40.178 -35.035  -2.993  1.00 64.13           H  
ATOM     21 HD23 LEU A   1      40.072 -36.298  -4.238  1.00 64.13           H  
ATOM     22  N   ALA A   2      44.851 -36.329  -5.291  1.00 60.28           N  
ATOM     23  H   ALA A   2      45.241 -36.104  -4.387  1.00 60.28           H  
ATOM     24  CA  ALA A   2      45.479 -35.650  -6.441  1.00 60.28           C  
ATOM     25  HA  ALA A   2      44.844 -34.815  -6.738  1.00 60.28           H  
ATOM     26  C   ALA A   2      45.695 -36.509  -7.705  1.00 60.28           C  
ATOM     27  CB  ALA A   2      46.819 -35.082  -5.971  1.00 60.28           C  
ATOM     28  HB1 ALA A   2      46.641 -34.393  -5.145  1.00 60.28           H  
ATOM     29  HB2 ALA A   2      47.285 -34.527  -6.785  1.00 60.28           H  
ATOM     30  HB3 ALA A   2      47.490 -35.880  -5.652  1.00 60.28           H  
ATOM     31  O   ALA A   2      45.658 -35.986  -8.810  1.00 60.28           O  
ATOM     32  N   GLY A   3      45.910 -37.820  -7.556  1.00 60.91           N  
ATOM     33  H   GLY A   3      45.997 -38.195  -6.622  1.00 60.91           H  
ATOM     34  CA  GLY A   3      46.042 -38.736  -8.696  1.00 60.91           C  
ATOM     35  HA2 GLY A   3      46.574 -39.632  -8.376  1.00 60.91           H  
ATOM     36  HA3 GLY A   3      46.633 -38.256  -9.476  1.00 60.91           H  
ATOM     37  C   GLY A   3      44.718 -39.182  -9.331  1.00 60.91           C  
ATOM     38  O   GLY A   3      44.757 -39.943 -10.289  1.00 60.91           O  
ATOM     39  N   LEU A   4      43.566 -38.772  -8.787  1.00 59.52           N  
ATOM     40  H   LEU A   4      43.597 -38.035  -8.097  1.00 59.52           H  
ATOM     41  CA  LEU A   4      42.236 -39.140  -9.285  1.00 59.52           C  
ATOM     42  HA  LEU A   4      42.305 -40.051  -9.879  1.00 59.52           H  
ATOM     43  C   LEU A   4      41.678 -38.047 -10.198  1.00 59.52           C  
ATOM     44  CB  LEU A   4      41.271 -39.385  -8.109  1.00 59.52           C  
ATOM     45  HB2 LEU A   4      40.269 -39.543  -8.509  1.00 59.52           H  
ATOM     46  HB3 LEU A   4      41.229 -38.481  -7.502  1.00 59.52           H  
ATOM     47  O   LEU A   4      41.923 -36.861  -9.962  1.00 59.52           O  
ATOM     48  CG  LEU A   4      41.624 -40.584  -7.216  1.00 59.52           C  
ATOM     49  HG  LEU A   4      42.660 -40.506  -6.888  1.00 59.52           H  
ATOM     50  CD1 LEU A   4      40.740 -40.576  -5.968  1.00 59.52           C  
ATOM     51 HD11 LEU A   4      39.697 -40.686  -6.265  1.00 59.52           H  
ATOM     52 HD12 LEU A   4      41.004 -41.409  -5.317  1.00 59.52           H  
ATOM     53 HD13 LEU A   4      40.847 -39.633  -5.432  1.00 59.52           H  
ATOM     54  CD2 LEU A   4      41.427 -41.914  -7.943  1.00 59.52           C  
ATOM     55 HD21 LEU A   4      41.618 -42.747  -7.266  1.00 59.52           H  
ATOM     56 HD22 LEU A   4      40.406 -41.990  -8.316  1.00 59.52           H  
ATOM     57 HD23 LEU A   4      42.114 -41.990  -8.786  1.00 59.52           H  
ATOM     58  N   ALA A   5      40.875 -38.436 -11.190  1.00 56.80           N  
ATOM     59  H   ALA A   5      40.632 -39.412 -11.286  1.00 56.80           H  
ATOM     60  CA  ALA A   5      40.131 -37.482 -12.001  1.00 56.80           C  
ATOM     61  HA  ALA A   5      40.851 -36.758 -12.383  1.00 56.80           H  
ATOM     62  C   ALA A   5      39.067 -36.752 -11.149  1.00 56.80           C  
ATOM     63  CB  ALA A   5      39.511 -38.214 -13.197  1.00 56.80           C  
ATOM     64  HB1 ALA A   5      38.775 -38.938 -12.850  1.00 56.80           H  
ATOM     65  HB2 ALA A   5      39.018 -37.502 -13.858  1.00 56.80           H  
ATOM     66  HB3 ALA A   5      40.285 -38.739 -13.756  1.00 56.80           H  
ATOM     67  O   ALA A   5      38.558 -37.321 -10.183  1.00 56.80           O  
ATOM     68  N   PRO A   6      38.682 -35.507 -11.481  1.00 62.54           N  
ATOM     69  CA  PRO A   6      37.794 -34.693 -10.639  1.00 62.54           C  
ATOM     70  HA  PRO A   6      38.312 -34.468  -9.707  1.00 62.54           H  
ATOM     71  C   PRO A   6      36.432 -35.317 -10.297  1.00 62.54           C  
ATOM     72  CB  PRO A   6      37.600 -33.389 -11.417  1.00 62.54           C  
ATOM     73  HB2 PRO A   6      36.748 -33.473 -12.092  1.00 62.54           H  
ATOM     74  HB3 PRO A   6      37.470 -32.540 -10.746  1.00 62.54           H  
ATOM     75  O   PRO A   6      35.932 -35.133  -9.188  1.00 62.54           O  
ATOM     76  CG  PRO A   6      38.879 -33.268 -12.238  1.00 62.54           C  
ATOM     77  HG2 PRO A   6      39.671 -32.847 -11.618  1.00 62.54           H  
ATOM     78  HG3 PRO A   6      38.732 -32.664 -13.134  1.00 62.54           H  
ATOM     79  CD  PRO A   6      39.214 -34.714 -12.580  1.00 62.54           C  
ATOM     80  HD2 PRO A   6      38.719 -35.000 -13.508  1.00 62.54           H  
ATOM     81  HD3 PRO A   6      40.295 -34.813 -12.679  1.00 62.54           H  
ATOM     82  N   ALA A   7      35.813 -36.051 -11.226  1.00 65.52           N  
ATOM     83  H   ALA A   7      36.263 -36.201 -12.118  1.00 65.52           H  
ATOM     84  CA  ALA A   7      34.541 -36.732 -10.968  1.00 65.52           C  
ATOM     85  HA  ALA A   7      33.822 -36.012 -10.578  1.00 65.52           H  
ATOM     86  C   ALA A   7      34.707 -37.833  -9.908  1.00 65.52           C  
ATOM     87  CB  ALA A   7      34.002 -37.288 -12.289  1.00 65.52           C  
ATOM     88  HB1 ALA A   7      33.044 -37.776 -12.112  1.00 65.52           H  
ATOM     89  HB2 ALA A   7      33.858 -36.479 -13.006  1.00 65.52           H  
ATOM     90  HB3 ALA A   7      34.694 -38.022 -12.702  1.00 65.52           H  
ATOM     91  O   ALA A   7      33.931 -37.900  -8.956  1.00 65.52           O  
ATOM     92  N   ASP A   8      35.784 -38.614 -10.015  1.00 70.35           N  
ATOM     93  H   ASP A   8      36.363 -38.545 -10.840  1.00 70.35           H  
ATOM     94  CA  ASP A   8      36.132 -39.645  -9.037  1.00 70.35           C  
ATOM     95  HA  ASP A   8      35.291 -40.329  -8.928  1.00 70.35           H  
ATOM     96  C   ASP A   8      36.439 -39.033  -7.670  1.00 70.35           C  
ATOM     97  CB  ASP A   8      37.351 -40.446  -9.514  1.00 70.35           C  
ATOM     98  HB2 ASP A   8      37.553 -41.237  -8.792  1.00 70.35           H  
ATOM     99  HB3 ASP A   8      38.222 -39.791  -9.537  1.00 70.35           H  
ATOM    100  O   ASP A   8      36.111 -39.619  -6.640  1.00 70.35           O  
ATOM    101  CG  ASP A   8      37.165 -41.078 -10.889  1.00 70.35           C  
ATOM    102  OD1 ASP A   8      36.024 -41.480 -11.195  1.00 70.35           O  
ATOM    103  OD2 ASP A   8      38.181 -41.112 -11.619  1.00 70.35           O  
ATOM    104  N   GLN A   9      37.022 -37.828  -7.642  1.00 75.11           N  
ATOM    105  H   GLN A   9      37.289 -37.413  -8.524  1.00 75.11           H  
ATOM    106  CA  GLN A   9      37.222 -37.088  -6.397  1.00 75.11           C  
ATOM    107  HA  GLN A   9      37.797 -37.714  -5.714  1.00 75.11           H  
ATOM    108  C   GLN A   9      35.884 -36.779  -5.704  1.00 75.11           C  
ATOM    109  CB  GLN A   9      38.003 -35.783  -6.629  1.00 75.11           C  
ATOM    110  HB2 GLN A   9      37.427 -35.136  -7.291  1.00 75.11           H  
ATOM    111  HB3 GLN A   9      38.090 -35.264  -5.675  1.00 75.11           H  
ATOM    112  O   GLN A   9      35.773 -37.004  -4.501  1.00 75.11           O  
ATOM    113  CG  GLN A   9      39.419 -35.956  -7.205  1.00 75.11           C  
ATOM    114  HG2 GLN A   9      40.065 -36.425  -6.463  1.00 75.11           H  
ATOM    115  HG3 GLN A   9      39.397 -36.619  -8.071  1.00 75.11           H  
ATOM    116  CD  GLN A   9      40.040 -34.629  -7.634  1.00 75.11           C  
ATOM    117  NE2 GLN A   9      41.168 -34.643  -8.307  1.00 75.11           N  
ATOM    118 HE21 GLN A   9      41.541 -35.503  -8.684  1.00 75.11           H  
ATOM    119 HE22 GLN A   9      41.525 -33.740  -8.586  1.00 75.11           H  
ATOM    120  OE1 GLN A   9      39.529 -33.551  -7.387  1.00 75.11           O  
ATOM    121  N   LEU A  10      34.862 -36.290  -6.426  1.00 79.71           N  
ATOM    122  H   LEU A  10      34.990 -36.170  -7.421  1.00 79.71           H  
ATOM    123  CA  LEU A  10      33.559 -35.969  -5.823  1.00 79.71           C  
ATOM    124  HA  LEU A  10      33.751 -35.378  -4.928  1.00 79.71           H  
ATOM    125  C   LEU A  10      32.801 -37.221  -5.378  1.00 79.71           C  
ATOM    126  CB  LEU A  10      32.693 -35.133  -6.782  1.00 79.71           C  
ATOM    127  HB2 LEU A  10      33.246 -34.240  -7.073  1.00 79.71           H  
ATOM    128  HB3 LEU A  10      32.509 -35.721  -7.682  1.00 79.71           H  
ATOM    129  O   LEU A  10      32.259 -37.217  -4.279  1.00 79.71           O  
ATOM    130  CG  LEU A  10      31.330 -34.714  -6.179  1.00 79.71           C  
ATOM    131  HG  LEU A  10      30.759 -35.599  -5.899  1.00 79.71           H  
ATOM    132  CD1 LEU A  10      31.473 -33.808  -4.950  1.00 79.71           C  
ATOM    133 HD11 LEU A  10      32.076 -32.931  -5.186  1.00 79.71           H  
ATOM    134 HD12 LEU A  10      31.943 -34.356  -4.133  1.00 79.71           H  
ATOM    135 HD13 LEU A  10      30.488 -33.491  -4.607  1.00 79.71           H  
ATOM    136  CD2 LEU A  10      30.512 -33.954  -7.224  1.00 79.71           C  
ATOM    137 HD21 LEU A  10      30.373 -34.585  -8.102  1.00 79.71           H  
ATOM    138 HD22 LEU A  10      31.026 -33.037  -7.511  1.00 79.71           H  
ATOM    139 HD23 LEU A  10      29.531 -33.712  -6.814  1.00 79.71           H  
ATOM    140  N   THR A  11      32.766 -38.279  -6.191  1.00 72.45           N  
ATOM    141  H   THR A  11      33.174 -38.210  -7.113  1.00 72.45           H  
ATOM    142  CA  THR A  11      32.114 -39.546  -5.816  1.00 72.45           C  
ATOM    143  HA  THR A  11      31.055 -39.366  -5.629  1.00 72.45           H  
ATOM    144  C   THR A  11      32.726 -40.104  -4.537  1.00 72.45           C  
ATOM    145  CB  THR A  11      32.234 -40.574  -6.947  1.00 72.45           C  
ATOM    146  HB  THR A  11      33.286 -40.772  -7.149  1.00 72.45           H  
ATOM    147  O   THR A  11      32.004 -40.412  -3.591  1.00 72.45           O  
ATOM    148  CG2 THR A  11      31.520 -41.889  -6.637  1.00 72.45           C  
ATOM    149 HG21 THR A  11      31.984 -42.385  -5.785  1.00 72.45           H  
ATOM    150 HG22 THR A  11      30.472 -41.698  -6.403  1.00 72.45           H  
ATOM    151 HG23 THR A  11      31.582 -42.554  -7.498  1.00 72.45           H  
ATOM    152  OG1 THR A  11      31.636 -40.041  -8.105  1.00 72.45           O  
ATOM    153  HG1 THR A  11      31.954 -40.550  -8.854  1.00 72.45           H  
ATOM    154  N   LEU A  12      34.062 -40.116  -4.459  1.00 79.61           N  
ATOM    155  H   LEU A  12      34.599 -39.838  -5.268  1.00 79.61           H  
ATOM    156  CA  LEU A  12      34.791 -40.515  -3.258  1.00 79.61           C  
ATOM    157  HA  LEU A  12      34.561 -41.559  -3.043  1.00 79.61           H  
ATOM    158  C   LEU A  12      34.381 -39.679  -2.035  1.00 79.61           C  
ATOM    159  CB  LEU A  12      36.294 -40.360  -3.553  1.00 79.61           C  
ATOM    160  HB2 LEU A  12      36.540 -40.914  -4.459  1.00 79.61           H  
ATOM    161  HB3 LEU A  12      36.496 -39.306  -3.744  1.00 79.61           H  
ATOM    162  O   LEU A  12      34.189 -40.223  -0.948  1.00 79.61           O  
ATOM    163  CG  LEU A  12      37.214 -40.841  -2.421  1.00 79.61           C  
ATOM    164  HG  LEU A  12      36.826 -40.529  -1.451  1.00 79.61           H  
ATOM    165  CD1 LEU A  12      37.353 -42.363  -2.442  1.00 79.61           C  
ATOM    166 HD11 LEU A  12      37.758 -42.695  -3.398  1.00 79.61           H  
ATOM    167 HD12 LEU A  12      38.007 -42.687  -1.632  1.00 79.61           H  
ATOM    168 HD13 LEU A  12      36.374 -42.819  -2.296  1.00 79.61           H  
ATOM    169  CD2 LEU A  12      38.603 -40.220  -2.581  1.00 79.61           C  
ATOM    170 HD21 LEU A  12      39.017 -40.502  -3.549  1.00 79.61           H  
ATOM    171 HD22 LEU A  12      38.517 -39.135  -2.522  1.00 79.61           H  
ATOM    172 HD23 LEU A  12      39.251 -40.572  -1.778  1.00 79.61           H  
ATOM    173  N   LEU A  13      34.245 -38.360  -2.197  1.00 87.29           N  
ATOM    174  H   LEU A  13      34.422 -37.969  -3.112  1.00 87.29           H  
ATOM    175  CA  LEU A  13      33.862 -37.461  -1.108  1.00 87.29           C  
ATOM    176  HA  LEU A  13      34.424 -37.739  -0.217  1.00 87.29           H  
ATOM    177  C   LEU A  13      32.384 -37.579  -0.724  1.00 87.29           C  
ATOM    178  CB  LEU A  13      34.215 -36.016  -1.486  1.00 87.29           C  
ATOM    179  HB2 LEU A  13      33.729 -35.334  -0.788  1.00 87.29           H  
ATOM    180  HB3 LEU A  13      33.819 -35.808  -2.480  1.00 87.29           H  
ATOM    181  O   LEU A  13      32.060 -37.490   0.456  1.00 87.29           O  
ATOM    182  CG  LEU A  13      35.727 -35.740  -1.466  1.00 87.29           C  
ATOM    183  HG  LEU A  13      36.263 -36.499  -2.037  1.00 87.29           H  
ATOM    184  CD1 LEU A  13      35.984 -34.383  -2.100  1.00 87.29           C  
ATOM    185 HD11 LEU A  13      37.047 -34.146  -2.055  1.00 87.29           H  
ATOM    186 HD12 LEU A  13      35.413 -33.623  -1.566  1.00 87.29           H  
ATOM    187 HD13 LEU A  13      35.673 -34.412  -3.144  1.00 87.29           H  
ATOM    188  CD2 LEU A  13      36.302 -35.715  -0.048  1.00 87.29           C  
ATOM    189 HD21 LEU A  13      36.198 -36.693   0.421  1.00 87.29           H  
ATOM    190 HD22 LEU A  13      37.363 -35.469  -0.090  1.00 87.29           H  
ATOM    191 HD23 LEU A  13      35.785 -34.966   0.551  1.00 87.29           H  
ATOM    192  N   LEU A  14      31.481 -37.804  -1.676  1.00 87.79           N  
ATOM    193  H   LEU A  14      31.797 -37.866  -2.633  1.00 87.79           H  
ATOM    194  CA  LEU A  14      30.066 -38.019  -1.391  1.00 87.79           C  
ATOM    195  HA  LEU A  14      29.724 -37.216  -0.738  1.00 87.79           H  
ATOM    196  C   LEU A  14      29.852 -39.334  -0.644  1.00 87.79           C  
ATOM    197  CB  LEU A  14      29.275 -37.974  -2.706  1.00 87.79           C  
ATOM    198  HB2 LEU A  14      29.480 -37.027  -3.204  1.00 87.79           H  
ATOM    199  HB3 LEU A  14      29.630 -38.777  -3.352  1.00 87.79           H  
ATOM    200  O   LEU A  14      29.125 -39.355   0.347  1.00 87.79           O  
ATOM    201  CG  LEU A  14      27.754 -38.125  -2.520  1.00 87.79           C  
ATOM    202  HG  LEU A  14      27.525 -39.080  -2.048  1.00 87.79           H  
ATOM    203  CD1 LEU A  14      27.155 -36.996  -1.675  1.00 87.79           C  
ATOM    204 HD11 LEU A  14      27.464 -36.032  -2.077  1.00 87.79           H  
ATOM    205 HD12 LEU A  14      27.494 -37.080  -0.642  1.00 87.79           H  
ATOM    206 HD13 LEU A  14      26.066 -37.053  -1.682  1.00 87.79           H  
ATOM    207  CD2 LEU A  14      27.093 -38.103  -3.897  1.00 87.79           C  
ATOM    208 HD21 LEU A  14      26.010 -38.181  -3.798  1.00 87.79           H  
ATOM    209 HD22 LEU A  14      27.335 -37.175  -4.415  1.00 87.79           H  
ATOM    210 HD23 LEU A  14      27.455 -38.945  -4.487  1.00 87.79           H  
ATOM    211  N   ASP A  15      30.521 -40.405  -1.067  1.00 82.31           N  
ATOM    212  H   ASP A  15      31.065 -40.348  -1.916  1.00 82.31           H  
ATOM    213  CA  ASP A  15      30.501 -41.678  -0.349  1.00 82.31           C  
ATOM    214  HA  ASP A  15      29.467 -41.996  -0.214  1.00 82.31           H  
ATOM    215  C   ASP A  15      31.099 -41.532   1.050  1.00 82.31           C  
ATOM    216  CB  ASP A  15      31.245 -42.754  -1.150  1.00 82.31           C  
ATOM    217  HB2 ASP A  15      31.473 -43.585  -0.483  1.00 82.31           H  
ATOM    218  HB3 ASP A  15      32.191 -42.352  -1.513  1.00 82.31           H  
ATOM    219  O   ASP A  15      30.528 -42.048   2.013  1.00 82.31           O  
ATOM    220  CG  ASP A  15      30.426 -43.312  -2.319  1.00 82.31           C  
ATOM    221  OD1 ASP A  15      29.176 -43.168  -2.303  1.00 82.31           O  
ATOM    222  OD2 ASP A  15      31.057 -43.946  -3.192  1.00 82.31           O  
ATOM    223  N   LEU A  16      32.181 -40.756   1.195  1.00 86.29           N  
ATOM    224  H   LEU A  16      32.633 -40.401   0.364  1.00 86.29           H  
ATOM    225  CA  LEU A  16      32.727 -40.406   2.505  1.00 86.29           C  
ATOM    226  HA  LEU A  16      32.999 -41.335   3.006  1.00 86.29           H  
ATOM    227  C   LEU A  16      31.673 -39.710   3.379  1.00 86.29           C  
ATOM    228  CB  LEU A  16      33.992 -39.543   2.335  1.00 86.29           C  
ATOM    229  HB2 LEU A  16      34.738 -40.113   1.780  1.00 86.29           H  
ATOM    230  HB3 LEU A  16      33.740 -38.663   1.743  1.00 86.29           H  
ATOM    231  O   LEU A  16      31.451 -40.142   4.509  1.00 86.29           O  
ATOM    232  CG  LEU A  16      34.604 -39.053   3.658  1.00 86.29           C  
ATOM    233  HG  LEU A  16      33.849 -38.540   4.253  1.00 86.29           H  
ATOM    234  CD1 LEU A  16      35.169 -40.217   4.476  1.00 86.29           C  
ATOM    235 HD11 LEU A  16      35.936 -40.736   3.902  1.00 86.29           H  
ATOM    236 HD12 LEU A  16      35.599 -39.836   5.402  1.00 86.29           H  
ATOM    237 HD13 LEU A  16      34.369 -40.914   4.727  1.00 86.29           H  
ATOM    238  CD2 LEU A  16      35.723 -38.049   3.378  1.00 86.29           C  
ATOM    239 HD21 LEU A  16      36.135 -37.679   4.317  1.00 86.29           H  
ATOM    240 HD22 LEU A  16      35.322 -37.204   2.818  1.00 86.29           H  
ATOM    241 HD23 LEU A  16      36.514 -38.521   2.795  1.00 86.29           H  
ATOM    242  N   VAL A  17      31.007 -38.667   2.873  1.00 91.90           N  
ATOM    243  H   VAL A  17      31.236 -38.363   1.938  1.00 91.90           H  
ATOM    244  CA  VAL A  17      29.987 -37.924   3.632  1.00 91.90           C  
ATOM    245  HA  VAL A  17      30.432 -37.578   4.564  1.00 91.90           H  
ATOM    246  C   VAL A  17      28.825 -38.836   4.012  1.00 91.90           C  
ATOM    247  CB  VAL A  17      29.487 -36.686   2.860  1.00 91.90           C  
ATOM    248  HB  VAL A  17      29.192 -36.977   1.852  1.00 91.90           H  
ATOM    249  O   VAL A  17      28.471 -38.900   5.186  1.00 91.90           O  
ATOM    250  CG1 VAL A  17      28.289 -36.018   3.549  1.00 91.90           C  
ATOM    251 HG11 VAL A  17      27.419 -36.675   3.532  1.00 91.90           H  
ATOM    252 HG12 VAL A  17      28.536 -35.785   4.585  1.00 91.90           H  
ATOM    253 HG13 VAL A  17      28.030 -35.098   3.023  1.00 91.90           H  
ATOM    254  CG2 VAL A  17      30.582 -35.619   2.775  1.00 91.90           C  
ATOM    255 HG21 VAL A  17      30.245 -34.800   2.140  1.00 91.90           H  
ATOM    256 HG22 VAL A  17      31.498 -36.034   2.354  1.00 91.90           H  
ATOM    257 HG23 VAL A  17      30.805 -35.233   3.770  1.00 91.90           H  
ATOM    258  N   ARG A  18      28.256 -39.588   3.065  1.00 86.07           N  
ATOM    259  H   ARG A  18      28.630 -39.533   2.128  1.00 86.07           H  
ATOM    260  CA  ARG A  18      27.142 -40.511   3.338  1.00 86.07           C  
ATOM    261  HA  ARG A  18      26.303 -39.960   3.764  1.00 86.07           H  
ATOM    262  C   ARG A  18      27.523 -41.581   4.353  1.00 86.07           C  
ATOM    263  CB  ARG A  18      26.697 -41.202   2.053  1.00 86.07           C  
ATOM    264  HB2 ARG A  18      27.567 -41.668   1.590  1.00 86.07           H  
ATOM    265  HB3 ARG A  18      25.987 -41.988   2.311  1.00 86.07           H  
ATOM    266  O   ARG A  18      26.720 -41.890   5.226  1.00 86.07           O  
ATOM    267  CG  ARG A  18      26.025 -40.263   1.047  1.00 86.07           C  
ATOM    268  HG2 ARG A  18      25.090 -39.874   1.452  1.00 86.07           H  
ATOM    269  HG3 ARG A  18      26.679 -39.423   0.812  1.00 86.07           H  
ATOM    270  CD  ARG A  18      25.764 -41.071  -0.224  1.00 86.07           C  
ATOM    271  HD2 ARG A  18      25.618 -40.392  -1.064  1.00 86.07           H  
ATOM    272  HD3 ARG A  18      26.648 -41.666  -0.455  1.00 86.07           H  
ATOM    273  NE  ARG A  18      24.587 -41.942  -0.071  1.00 86.07           N  
ATOM    274  HE  ARG A  18      23.957 -41.765   0.698  1.00 86.07           H  
ATOM    275  NH1 ARG A  18      24.941 -43.263  -1.904  1.00 86.07           N  
ATOM    276 HH11 ARG A  18      24.705 -44.079  -2.451  1.00 86.07           H  
ATOM    277 HH12 ARG A  18      25.833 -42.812  -2.043  1.00 86.07           H  
ATOM    278  NH2 ARG A  18      23.166 -43.621  -0.575  1.00 86.07           N  
ATOM    279 HH21 ARG A  18      22.851 -44.404  -1.129  1.00 86.07           H  
ATOM    280 HH22 ARG A  18      22.647 -43.342   0.245  1.00 86.07           H  
ATOM    281  CZ  ARG A  18      24.240 -42.941  -0.852  1.00 86.07           C  
ATOM    282  N   ALA A  19      28.741 -42.117   4.276  1.00 88.59           N  
ATOM    283  H   ALA A  19      29.345 -41.853   3.512  1.00 88.59           H  
ATOM    284  CA  ALA A  19      29.239 -43.080   5.250  1.00 88.59           C  
ATOM    285  HA  ALA A  19      28.529 -43.904   5.325  1.00 88.59           H  
ATOM    286  C   ALA A  19      29.359 -42.465   6.651  1.00 88.59           C  
ATOM    287  CB  ALA A  19      30.580 -43.637   4.763  1.00 88.59           C  
ATOM    288  HB1 ALA A  19      30.946 -44.380   5.471  1.00 88.59           H  
ATOM    289  HB2 ALA A  19      30.455 -44.109   3.788  1.00 88.59           H  
ATOM    290  HB3 ALA A  19      31.313 -42.834   4.675  1.00 88.59           H  
ATOM    291  O   ALA A  19      28.958 -43.099   7.626  1.00 88.59           O  
ATOM    292  N   GLN A  20      29.859 -41.229   6.767  1.00 89.97           N  
ATOM    293  H   GLN A  20      30.176 -40.745   5.939  1.00 89.97           H  
ATOM    294  CA  GLN A  20      29.915 -40.547   8.064  1.00 89.97           C  
ATOM    295  HA  GLN A  20      30.358 -41.231   8.788  1.00 89.97           H  
ATOM    296  C   GLN A  20      28.522 -40.228   8.601  1.00 89.97           C  
ATOM    297  CB  GLN A  20      30.765 -39.268   8.004  1.00 89.97           C  
ATOM    298  HB2 GLN A  20      30.371 -38.602   7.236  1.00 89.97           H  
ATOM    299  HB3 GLN A  20      30.684 -38.758   8.964  1.00 89.97           H  
ATOM    300  O   GLN A  20      28.266 -40.448   9.780  1.00 89.97           O  
ATOM    301  CG  GLN A  20      32.254 -39.519   7.731  1.00 89.97           C  
ATOM    302  HG2 GLN A  20      32.381 -39.864   6.705  1.00 89.97           H  
ATOM    303  HG3 GLN A  20      32.795 -38.577   7.826  1.00 89.97           H  
ATOM    304  CD  GLN A  20      32.906 -40.538   8.662  1.00 89.97           C  
ATOM    305  NE2 GLN A  20      33.913 -41.234   8.186  1.00 89.97           N  
ATOM    306 HE21 GLN A  20      34.326 -41.920   8.803  1.00 89.97           H  
ATOM    307 HE22 GLN A  20      34.198 -41.109   7.225  1.00 89.97           H  
ATOM    308  OE1 GLN A  20      32.547 -40.735   9.817  1.00 89.97           O  
ATOM    309  N   VAL A  21      27.608 -39.776   7.744  1.00 89.08           N  
ATOM    310  H   VAL A  21      27.896 -39.588   6.794  1.00 89.08           H  
ATOM    311  CA  VAL A  21      26.214 -39.516   8.113  1.00 89.08           C  
ATOM    312  HA  VAL A  21      26.196 -38.799   8.934  1.00 89.08           H  
ATOM    313  C   VAL A  21      25.538 -40.788   8.617  1.00 89.08           C  
ATOM    314  CB  VAL A  21      25.453 -38.924   6.917  1.00 89.08           C  
ATOM    315  HB  VAL A  21      25.636 -39.542   6.038  1.00 89.08           H  
ATOM    316  O   VAL A  21      24.949 -40.778   9.693  1.00 89.08           O  
ATOM    317  CG1 VAL A  21      23.944 -38.881   7.170  1.00 89.08           C  
ATOM    318 HG11 VAL A  21      23.455 -38.161   6.515  1.00 89.08           H  
ATOM    319 HG12 VAL A  21      23.503 -39.864   7.002  1.00 89.08           H  
ATOM    320 HG13 VAL A  21      23.752 -38.641   8.216  1.00 89.08           H  
ATOM    321  CG2 VAL A  21      25.934 -37.505   6.607  1.00 89.08           C  
ATOM    322 HG21 VAL A  21      25.545 -36.805   7.347  1.00 89.08           H  
ATOM    323 HG22 VAL A  21      27.023 -37.448   6.612  1.00 89.08           H  
ATOM    324 HG23 VAL A  21      25.587 -37.227   5.611  1.00 89.08           H  
ATOM    325  N   ALA A  22      25.689 -41.895   7.889  1.00 81.97           N  
ATOM    326  H   ALA A  22      26.178 -41.835   7.007  1.00 81.97           H  
ATOM    327  CA  ALA A  22      25.162 -43.193   8.284  1.00 81.97           C  
ATOM    328  HA  ALA A  22      24.076 -43.129   8.348  1.00 81.97           H  
ATOM    329  C   ALA A  22      25.691 -43.605   9.657  1.00 81.97           C  
ATOM    330  CB  ALA A  22      25.549 -44.229   7.223  1.00 81.97           C  
ATOM    331  HB1 ALA A  22      25.268 -45.227   7.558  1.00 81.97           H  
ATOM    332  HB2 ALA A  22      25.037 -44.012   6.285  1.00 81.97           H  
ATOM    333  HB3 ALA A  22      26.625 -44.216   7.052  1.00 81.97           H  
ATOM    334  O   ALA A  22      24.916 -43.955  10.541  1.00 81.97           O  
ATOM    335  N   ALA A  23      27.006 -43.498   9.853  1.00 87.17           N  
ATOM    336  H   ALA A  23      27.589 -43.205   9.082  1.00 87.17           H  
ATOM    337  CA  ALA A  23      27.643 -43.874  11.103  1.00 87.17           C  
ATOM    338  HA  ALA A  23      27.371 -44.906  11.326  1.00 87.17           H  
ATOM    339  C   ALA A  23      27.186 -43.015  12.294  1.00 87.17           C  
ATOM    340  CB  ALA A  23      29.158 -43.798  10.903  1.00 87.17           C  
ATOM    341  HB1 ALA A  23      29.456 -42.769  10.706  1.00 87.17           H  
ATOM    342  HB2 ALA A  23      29.652 -44.168  11.801  1.00 87.17           H  
ATOM    343  HB3 ALA A  23      29.447 -44.424  10.059  1.00 87.17           H  
ATOM    344  O   ALA A  23      27.090 -43.538  13.401  1.00 87.17           O  
ATOM    345  N   VAL A  24      26.913 -41.724  12.083  1.00 86.74           N  
ATOM    346  H   VAL A  24      27.036 -41.350  11.153  1.00 86.74           H  
ATOM    347  CA  VAL A  24      26.410 -40.824  13.134  1.00 86.74           C  
ATOM    348  HA  VAL A  24      26.972 -40.992  14.053  1.00 86.74           H  
ATOM    349  C   VAL A  24      24.948 -41.113  13.466  1.00 86.74           C  
ATOM    350  CB  VAL A  24      26.595 -39.354  12.726  1.00 86.74           C  
ATOM    351  HB  VAL A  24      26.179 -39.190  11.732  1.00 86.74           H  
ATOM    352  O   VAL A  24      24.591 -41.176  14.637  1.00 86.74           O  
ATOM    353  CG1 VAL A  24      25.923 -38.395  13.708  1.00 86.74           C  
ATOM    354 HG11 VAL A  24      26.233 -38.617  14.729  1.00 86.74           H  
ATOM    355 HG12 VAL A  24      24.840 -38.489  13.631  1.00 86.74           H  
ATOM    356 HG13 VAL A  24      26.198 -37.369  13.462  1.00 86.74           H  
ATOM    357  CG2 VAL A  24      28.080 -38.990  12.713  1.00 86.74           C  
ATOM    358 HG21 VAL A  24      28.472 -39.050  13.729  1.00 86.74           H  
ATOM    359 HG22 VAL A  24      28.637 -39.678  12.077  1.00 86.74           H  
ATOM    360 HG23 VAL A  24      28.200 -37.976  12.332  1.00 86.74           H  
ATOM    361  N   LEU A  25      24.111 -41.343  12.454  1.00 84.67           N  
ATOM    362  H   LEU A  25      24.456 -41.263  11.509  1.00 84.67           H  
ATOM    363  CA  LEU A  25      22.688 -41.647  12.641  1.00 84.67           C  
ATOM    364  HA  LEU A  25      22.316 -41.070  13.488  1.00 84.67           H  
ATOM    365  C   LEU A  25      22.419 -43.119  13.010  1.00 84.67           C  
ATOM    366  CB  LEU A  25      21.916 -41.208  11.387  1.00 84.67           C  
ATOM    367  HB2 LEU A  25      22.336 -41.730  10.526  1.00 84.67           H  
ATOM    368  HB3 LEU A  25      20.879 -41.525  11.493  1.00 84.67           H  
ATOM    369  O   LEU A  25      21.270 -43.521  13.180  1.00 84.67           O  
ATOM    370  CG  LEU A  25      21.926 -39.693  11.102  1.00 84.67           C  
ATOM    371  HG  LEU A  25      22.949 -39.351  10.946  1.00 84.67           H  
ATOM    372  CD1 LEU A  25      21.136 -39.459   9.814  1.00 84.67           C  
ATOM    373 HD11 LEU A  25      21.665 -39.896   8.968  1.00 84.67           H  
ATOM    374 HD12 LEU A  25      20.155 -39.928   9.896  1.00 84.67           H  
ATOM    375 HD13 LEU A  25      20.984 -38.392   9.651  1.00 84.67           H  
ATOM    376  CD2 LEU A  25      21.303 -38.864  12.227  1.00 84.67           C  
ATOM    377 HD21 LEU A  25      21.894 -38.948  13.140  1.00 84.67           H  
ATOM    378 HD22 LEU A  25      21.277 -37.813  11.940  1.00 84.67           H  
ATOM    379 HD23 LEU A  25      20.283 -39.198  12.417  1.00 84.67           H  
ATOM    380  N   GLY A  26      23.465 -43.939  13.147  1.00 81.49           N  
ATOM    381  H   GLY A  26      24.385 -43.555  12.983  1.00 81.49           H  
ATOM    382  CA  GLY A  26      23.349 -45.349  13.525  1.00 81.49           C  
ATOM    383  HA2 GLY A  26      22.670 -45.437  14.373  1.00 81.49           H  
ATOM    384  HA3 GLY A  26      24.334 -45.706  13.828  1.00 81.49           H  
ATOM    385  C   GLY A  26      22.840 -46.267  12.408  1.00 81.49           C  
ATOM    386  O   GLY A  26      22.353 -47.363  12.686  1.00 81.49           O  
ATOM    387  N   HIS A  27      22.950 -45.852  11.146  1.00 82.42           N  
ATOM    388  H   HIS A  27      23.409 -44.967  10.984  1.00 82.42           H  
ATOM    389  CA  HIS A  27      22.675 -46.707   9.995  1.00 82.42           C  
ATOM    390  HA  HIS A  27      21.778 -47.287  10.213  1.00 82.42           H  
ATOM    391  C   HIS A  27      23.822 -47.702   9.750  1.00 82.42           C  
ATOM    392  CB  HIS A  27      22.388 -45.852   8.757  1.00 82.42           C  
ATOM    393  HB2 HIS A  27      23.264 -45.238   8.544  1.00 82.42           H  
ATOM    394  HB3 HIS A  27      22.230 -46.516   7.908  1.00 82.42           H  
ATOM    395  O   HIS A  27      24.989 -47.412  10.010  1.00 82.42           O  
ATOM    396  CG  HIS A  27      21.185 -44.952   8.892  1.00 82.42           C  
ATOM    397  CD2 HIS A  27      21.153 -43.593   8.724  1.00 82.42           C  
ATOM    398  HD2 HIS A  27      21.988 -42.956   8.471  1.00 82.42           H  
ATOM    399  ND1 HIS A  27      19.901 -45.346   9.197  1.00 82.42           N  
ATOM    400  HD1 HIS A  27      19.599 -46.278   9.442  1.00 82.42           H  
ATOM    401  CE1 HIS A  27      19.123 -44.251   9.221  1.00 82.42           C  
ATOM    402  HE1 HIS A  27      18.070 -44.233   9.461  1.00 82.42           H  
ATOM    403  NE2 HIS A  27      19.844 -43.162   8.926  1.00 82.42           N  
ATOM    404  N   ALA A  28      23.488 -48.890   9.233  1.00 68.83           N  
ATOM    405  H   ALA A  28      22.516 -49.074   9.030  1.00 68.83           H  
ATOM    406  CA  ALA A  28      24.451 -49.977   9.024  1.00 68.83           C  
ATOM    407  HA  ALA A  28      24.973 -50.165   9.962  1.00 68.83           H  
ATOM    408  C   ALA A  28      25.519 -49.648   7.968  1.00 68.83           C  
ATOM    409  CB  ALA A  28      23.669 -51.237   8.632  1.00 68.83           C  
ATOM    410  HB1 ALA A  28      23.148 -51.077   7.689  1.00 68.83           H  
ATOM    411  HB2 ALA A  28      22.950 -51.489   9.411  1.00 68.83           H  
ATOM    412  HB3 ALA A  28      24.364 -52.068   8.509  1.00 68.83           H  
ATOM    413  O   ALA A  28      26.670 -50.061   8.101  1.00 68.83           O  
ATOM    414  N   ASP A  29      25.139 -48.902   6.932  1.00 71.14           N  
ATOM    415  H   ASP A  29      24.185 -48.573   6.885  1.00 71.14           H  
ATOM    416  CA  ASP A  29      26.030 -48.463   5.868  1.00 71.14           C  
ATOM    417  HA  ASP A  29      27.000 -48.234   6.309  1.00 71.14           H  
ATOM    418  C   ASP A  29      25.516 -47.172   5.203  1.00 71.14           C  
ATOM    419  CB  ASP A  29      26.238 -49.610   4.858  1.00 71.14           C  
ATOM    420  HB2 ASP A  29      26.636 -50.479   5.381  1.00 71.14           H  
ATOM    421  HB3 ASP A  29      26.987 -49.305   4.128  1.00 71.14           H  
ATOM    422  O   ASP A  29      24.416 -46.684   5.477  1.00 71.14           O  
ATOM    423  CG  ASP A  29      24.965 -50.008   4.113  1.00 71.14           C  
ATOM    424  OD1 ASP A  29      24.331 -49.092   3.547  1.00 71.14           O  
ATOM    425  OD2 ASP A  29      24.655 -51.212   4.053  1.00 71.14           O  
ATOM    426  N   ALA A  30      26.334 -46.618   4.306  1.00 72.99           N  
ATOM    427  H   ALA A  30      27.197 -47.101   4.102  1.00 72.99           H  
ATOM    428  CA  ALA A  30      26.068 -45.374   3.586  1.00 72.99           C  
ATOM    429  HA  ALA A  30      25.923 -44.571   4.308  1.00 72.99           H  
ATOM    430  C   ALA A  30      24.824 -45.416   2.675  1.00 72.99           C  
ATOM    431  CB  ALA A  30      27.321 -45.067   2.755  1.00 72.99           C  
ATOM    432  HB1 ALA A  30      27.216 -44.095   2.272  1.00 72.99           H  
ATOM    433  HB2 ALA A  30      28.205 -45.052   3.391  1.00 72.99           H  
ATOM    434  HB3 ALA A  30      27.453 -45.826   1.984  1.00 72.99           H  
ATOM    435  O   ALA A  30      24.309 -44.359   2.301  1.00 72.99           O  
ATOM    436  N   SER A  31      24.337 -46.601   2.287  1.00 65.48           N  
ATOM    437  H   SER A  31      24.667 -47.441   2.741  1.00 65.48           H  
ATOM    438  CA  SER A  31      23.228 -46.741   1.334  1.00 65.48           C  
ATOM    439  HA  SER A  31      23.454 -46.115   0.471  1.00 65.48           H  
ATOM    440  C   SER A  31      21.897 -46.250   1.902  1.00 65.48           C  
ATOM    441  CB  SER A  31      23.104 -48.180   0.820  1.00 65.48           C  
ATOM    442  HB2 SER A  31      22.468 -48.178  -0.065  1.00 65.48           H  
ATOM    443  HB3 SER A  31      24.087 -48.558   0.539  1.00 65.48           H  
ATOM    444  O   SER A  31      21.077 -45.732   1.144  1.00 65.48           O  
ATOM    445  OG  SER A  31      22.528 -49.037   1.774  1.00 65.48           O  
ATOM    446  HG  SER A  31      23.167 -49.177   2.477  1.00 65.48           H  
ATOM    447  N   ALA A  32      21.731 -46.304   3.228  1.00 70.57           N  
ATOM    448  H   ALA A  32      22.447 -46.765   3.771  1.00 70.57           H  
ATOM    449  CA  ALA A  32      20.557 -45.791   3.933  1.00 70.57           C  
ATOM    450  HA  ALA A  32      19.661 -46.213   3.478  1.00 70.57           H  
ATOM    451  C   ALA A  32      20.427 -44.257   3.873  1.00 70.57           C  
ATOM    452  CB  ALA A  32      20.649 -46.269   5.384  1.00 70.57           C  
ATOM    453  HB1 ALA A  32      19.770 -45.934   5.936  1.00 70.57           H  
ATOM    454  HB2 ALA A  32      21.541 -45.846   5.847  1.00 70.57           H  
ATOM    455  HB3 ALA A  32      20.702 -47.357   5.417  1.00 70.57           H  
ATOM    456  O   ALA A  32      19.346 -43.717   4.092  1.00 70.57           O  
ATOM    457  N   VAL A  33      21.514 -43.543   3.567  1.00 79.54           N  
ATOM    458  H   VAL A  33      22.368 -44.041   3.359  1.00 79.54           H  
ATOM    459  CA  VAL A  33      21.542 -42.079   3.555  1.00 79.54           C  
ATOM    460  HA  VAL A  33      20.760 -41.701   4.213  1.00 79.54           H  
ATOM    461  C   VAL A  33      21.278 -41.581   2.150  1.00 79.54           C  
ATOM    462  CB  VAL A  33      22.878 -41.545   4.084  1.00 79.54           C  
ATOM    463  HB  VAL A  33      23.691 -41.911   3.458  1.00 79.54           H  
ATOM    464  O   VAL A  33      22.092 -41.776   1.243  1.00 79.54           O  
ATOM    465  CG1 VAL A  33      22.917 -40.011   4.080  1.00 79.54           C  
ATOM    466 HG11 VAL A  33      22.805 -39.627   3.066  1.00 79.54           H  
ATOM    467 HG12 VAL A  33      23.881 -39.669   4.457  1.00 79.54           H  
ATOM    468 HG13 VAL A  33      22.118 -39.610   4.704  1.00 79.54           H  
ATOM    469  CG2 VAL A  33      23.100 -42.046   5.510  1.00 79.54           C  
ATOM    470 HG21 VAL A  33      24.076 -41.701   5.850  1.00 79.54           H  
ATOM    471 HG22 VAL A  33      23.097 -43.136   5.540  1.00 79.54           H  
ATOM    472 HG23 VAL A  33      22.315 -41.675   6.170  1.00 79.54           H  
ATOM    473  N   ARG A  34      20.153 -40.902   1.967  1.00 77.35           N  
ATOM    474  H   ARG A  34      19.540 -40.778   2.760  1.00 77.35           H  
ATOM    475  CA  ARG A  34      19.846 -40.191   0.729  1.00 77.35           C  
ATOM    476  HA  ARG A  34      20.023 -40.847  -0.123  1.00 77.35           H  
ATOM    477  C   ARG A  34      20.747 -38.967   0.570  1.00 77.35           C  
ATOM    478  CB  ARG A  34      18.380 -39.790   0.758  1.00 77.35           C  
ATOM    479  HB2 ARG A  34      18.160 -39.335   1.724  1.00 77.35           H  
ATOM    480  HB3 ARG A  34      18.218 -39.042  -0.018  1.00 77.35           H  
ATOM    481  O   ARG A  34      21.043 -38.281   1.540  1.00 77.35           O  
ATOM    482  CG  ARG A  34      17.444 -40.984   0.536  1.00 77.35           C  
ATOM    483  HG2 ARG A  34      17.737 -41.524  -0.365  1.00 77.35           H  
ATOM    484  HG3 ARG A  34      17.504 -41.660   1.389  1.00 77.35           H  
ATOM    485  CD  ARG A  34      16.001 -40.501   0.380  1.00 77.35           C  
ATOM    486  HD2 ARG A  34      15.353 -41.376   0.336  1.00 77.35           H  
ATOM    487  HD3 ARG A  34      15.726 -39.919   1.260  1.00 77.35           H  
ATOM    488  NE  ARG A  34      15.851 -39.660  -0.826  1.00 77.35           N  
ATOM    489  HE  ARG A  34      16.504 -38.898  -0.942  1.00 77.35           H  
ATOM    490  NH1 ARG A  34      14.015 -40.678  -1.759  1.00 77.35           N  
ATOM    491 HH11 ARG A  34      13.290 -40.677  -2.462  1.00 77.35           H  
ATOM    492 HH12 ARG A  34      13.978 -41.309  -0.971  1.00 77.35           H  
ATOM    493  NH2 ARG A  34      14.939 -38.875  -2.736  1.00 77.35           N  
ATOM    494 HH21 ARG A  34      15.601 -38.112  -2.724  1.00 77.35           H  
ATOM    495 HH22 ARG A  34      14.204 -38.842  -3.428  1.00 77.35           H  
ATOM    496  CZ  ARG A  34      14.936 -39.747  -1.768  1.00 77.35           C  
ATOM    497  N   VAL A  35      21.194 -38.702  -0.655  1.00 77.65           N  
ATOM    498  H   VAL A  35      20.835 -39.252  -1.422  1.00 77.65           H  
ATOM    499  CA  VAL A  35      22.155 -37.622  -0.960  1.00 77.65           C  
ATOM    500  HA  VAL A  35      22.963 -37.667  -0.229  1.00 77.65           H  
ATOM    501  C   VAL A  35      21.554 -36.218  -0.850  1.00 77.65           C  
ATOM    502  CB  VAL A  35      22.764 -37.809  -2.362  1.00 77.65           C  
ATOM    503  HB  VAL A  35      23.391 -36.947  -2.591  1.00 77.65           H  
ATOM    504  O   VAL A  35      22.284 -35.245  -0.676  1.00 77.65           O  
ATOM    505  CG1 VAL A  35      23.666 -39.042  -2.375  1.00 77.65           C  
ATOM    506 HG11 VAL A  35      24.507 -38.833  -1.713  1.00 77.65           H  
ATOM    507 HG12 VAL A  35      23.129 -39.928  -2.035  1.00 77.65           H  
ATOM    508 HG13 VAL A  35      24.039 -39.221  -3.384  1.00 77.65           H  
ATOM    509  CG2 VAL A  35      21.721 -37.949  -3.478  1.00 77.65           C  
ATOM    510 HG21 VAL A  35      21.072 -37.074  -3.492  1.00 77.65           H  
ATOM    511 HG22 VAL A  35      22.226 -38.003  -4.443  1.00 77.65           H  
ATOM    512 HG23 VAL A  35      21.114 -38.844  -3.346  1.00 77.65           H  
ATOM    513  N   ASP A  36      20.233 -36.135  -0.961  1.00 75.85           N  
ATOM    514  H   ASP A  36      19.723 -36.993  -1.118  1.00 75.85           H  
ATOM    515  CA  ASP A  36      19.422 -34.933  -1.138  1.00 75.85           C  
ATOM    516  HA  ASP A  36      20.077 -34.085  -1.338  1.00 75.85           H  
ATOM    517  C   ASP A  36      18.587 -34.563   0.098  1.00 75.85           C  
ATOM    518  CB  ASP A  36      18.525 -35.143  -2.382  1.00 75.85           C  
ATOM    519  HB2 ASP A  36      17.892 -34.265  -2.505  1.00 75.85           H  
ATOM    520  HB3 ASP A  36      19.171 -35.200  -3.258  1.00 75.85           H  
ATOM    521  O   ASP A  36      18.159 -33.416   0.217  1.00 75.85           O  
ATOM    522  CG  ASP A  36      17.632 -36.411  -2.368  1.00 75.85           C  
ATOM    523  OD1 ASP A  36      18.025 -37.455  -1.793  1.00 75.85           O  
ATOM    524  OD2 ASP A  36      16.541 -36.416  -2.978  1.00 75.85           O  
ATOM    525  N   THR A  37      18.373 -35.495   1.030  1.00 70.99           N  
ATOM    526  H   THR A  37      18.755 -36.419   0.884  1.00 70.99           H  
ATOM    527  CA  THR A  37      17.590 -35.251   2.249  1.00 70.99           C  
ATOM    528  HA  THR A  37      16.628 -34.832   1.956  1.00 70.99           H  
ATOM    529  C   THR A  37      18.287 -34.236   3.145  1.00 70.99           C  
ATOM    530  CB  THR A  37      17.330 -36.559   3.008  1.00 70.99           C  
ATOM    531  HB  THR A  37      18.278 -37.021   3.285  1.00 70.99           H  
ATOM    532  O   THR A  37      19.485 -34.363   3.419  1.00 70.99           O  
ATOM    533  CG2 THR A  37      16.458 -36.396   4.251  1.00 70.99           C  
ATOM    534 HG21 THR A  37      17.012 -35.860   5.022  1.00 70.99           H  
ATOM    535 HG22 THR A  37      15.549 -35.842   4.017  1.00 70.99           H  
ATOM    536 HG23 THR A  37      16.194 -37.375   4.652  1.00 70.99           H  
ATOM    537  OG1 THR A  37      16.616 -37.430   2.161  1.00 70.99           O  
ATOM    538  HG1 THR A  37      15.729 -37.068   2.094  1.00 70.99           H  
ATOM    539  N   ALA A  38      17.527 -33.238   3.605  1.00 74.06           N  
ATOM    540  H   ALA A  38      16.544 -33.188   3.378  1.00 74.06           H  
ATOM    541  CA  ALA A  38      18.053 -32.266   4.541  1.00 74.06           C  
ATOM    542  HA  ALA A  38      18.925 -31.825   4.057  1.00 74.06           H  
ATOM    543  C   ALA A  38      18.477 -32.972   5.830  1.00 74.06           C  
ATOM    544  CB  ALA A  38      17.043 -31.146   4.800  1.00 74.06           C  
ATOM    545  HB1 ALA A  38      17.492 -30.379   5.431  1.00 74.06           H  
ATOM    546  HB2 ALA A  38      16.162 -31.545   5.304  1.00 74.06           H  
ATOM    547  HB3 ALA A  38      16.736 -30.690   3.859  1.00 74.06           H  
ATOM    548  O   ALA A  38      17.795 -33.871   6.317  1.00 74.06           O  
ATOM    549  N   PHE A  39      19.597 -32.569   6.412  1.00 82.70           N  
ATOM    550  H   PHE A  39      20.153 -31.866   5.946  1.00 82.70           H  
ATOM    551  CA  PHE A  39      20.128 -33.225   7.597  1.00 82.70           C  
ATOM    552  HA  PHE A  39      20.312 -34.275   7.367  1.00 82.70           H  
ATOM    553  C   PHE A  39      19.136 -33.196   8.762  1.00 82.70           C  
ATOM    554  CB  PHE A  39      21.437 -32.542   7.967  1.00 82.70           C  
ATOM    555  HB2 PHE A  39      21.256 -31.468   8.027  1.00 82.70           H  
ATOM    556  HB3 PHE A  39      21.739 -32.887   8.956  1.00 82.70           H  
ATOM    557  O   PHE A  39      18.952 -34.204   9.440  1.00 82.70           O  
ATOM    558  CG  PHE A  39      22.592 -32.813   7.020  1.00 82.70           C  
ATOM    559  CD1 PHE A  39      22.962 -34.140   6.745  1.00 82.70           C  
ATOM    560  HD1 PHE A  39      22.397 -34.960   7.163  1.00 82.70           H  
ATOM    561  CD2 PHE A  39      23.351 -31.758   6.475  1.00 82.70           C  
ATOM    562  HD2 PHE A  39      23.080 -30.731   6.668  1.00 82.70           H  
ATOM    563  CE1 PHE A  39      24.079 -34.412   5.944  1.00 82.70           C  
ATOM    564  HE1 PHE A  39      24.353 -35.438   5.748  1.00 82.70           H  
ATOM    565  CE2 PHE A  39      24.493 -32.039   5.705  1.00 82.70           C  
ATOM    566  HE2 PHE A  39      25.112 -31.237   5.332  1.00 82.70           H  
ATOM    567  CZ  PHE A  39      24.855 -33.363   5.430  1.00 82.70           C  
ATOM    568  HZ  PHE A  39      25.733 -33.569   4.837  1.00 82.70           H  
ATOM    569  N   LYS A  40      18.429 -32.079   8.948  1.00 68.94           N  
ATOM    570  H   LYS A  40      18.598 -31.300   8.328  1.00 68.94           H  
ATOM    571  CA  LYS A  40      17.375 -31.975   9.962  1.00 68.94           C  
ATOM    572  HA  LYS A  40      17.811 -32.165  10.943  1.00 68.94           H  
ATOM    573  C   LYS A  40      16.286 -33.039   9.760  1.00 68.94           C  
ATOM    574  CB  LYS A  40      16.812 -30.550   9.933  1.00 68.94           C  
ATOM    575  HB2 LYS A  40      16.273 -30.393   8.999  1.00 68.94           H  
ATOM    576  HB3 LYS A  40      17.639 -29.842   9.982  1.00 68.94           H  
ATOM    577  O   LYS A  40      15.915 -33.713  10.715  1.00 68.94           O  
ATOM    578  CG  LYS A  40      15.874 -30.287  11.117  1.00 68.94           C  
ATOM    579  HG2 LYS A  40      15.037 -30.985  11.082  1.00 68.94           H  
ATOM    580  HG3 LYS A  40      16.416 -30.425  12.053  1.00 68.94           H  
ATOM    581  CD  LYS A  40      15.333 -28.857  11.040  1.00 68.94           C  
ATOM    582  HD2 LYS A  40      14.849 -28.721  10.073  1.00 68.94           H  
ATOM    583  HD3 LYS A  40      16.157 -28.149  11.129  1.00 68.94           H  
ATOM    584  CE  LYS A  40      14.312 -28.614  12.154  1.00 68.94           C  
ATOM    585  HE2 LYS A  40      14.817 -28.662  13.119  1.00 68.94           H  
ATOM    586  HE3 LYS A  40      13.577 -29.417  12.117  1.00 68.94           H  
ATOM    587  NZ  LYS A  40      13.633 -27.306  11.973  1.00 68.94           N  
ATOM    588  HZ1 LYS A  40      12.919 -27.166  12.674  1.00 68.94           H  
ATOM    589  HZ2 LYS A  40      13.184 -27.274  11.069  1.00 68.94           H  
ATOM    590  HZ3 LYS A  40      14.290 -26.540  12.014  1.00 68.94           H  
ATOM    591  N   ASP A  41      15.860 -33.258   8.519  1.00 70.68           N  
ATOM    592  H   ASP A  41      16.207 -32.675   7.771  1.00 70.68           H  
ATOM    593  CA  ASP A  41      14.849 -34.267   8.173  1.00 70.68           C  
ATOM    594  HA  ASP A  41      14.015 -34.184   8.871  1.00 70.68           H  
ATOM    595  C   ASP A  41      15.390 -35.701   8.268  1.00 70.68           C  
ATOM    596  CB  ASP A  41      14.310 -34.008   6.760  1.00 70.68           C  
ATOM    597  HB2 ASP A  41      15.125 -34.116   6.044  1.00 70.68           H  
ATOM    598  HB3 ASP A  41      13.562 -34.765   6.527  1.00 70.68           H  
ATOM    599  O   ASP A  41      14.636 -36.635   8.532  1.00 70.68           O  
ATOM    600  CG  ASP A  41      13.668 -32.630   6.586  1.00 70.68           C  
ATOM    601  OD1 ASP A  41      13.210 -32.053   7.598  1.00 70.68           O  
ATOM    602  OD2 ASP A  41      13.688 -32.162   5.428  1.00 70.68           O  
ATOM    603  N   ALA A  42      16.705 -35.890   8.108  1.00 71.62           N  
ATOM    604  H   ALA A  42      17.261 -35.094   7.831  1.00 71.62           H  
ATOM    605  CA  ALA A  42      17.380 -37.163   8.362  1.00 71.62           C  
ATOM    606  HA  ALA A  42      16.770 -37.958   7.934  1.00 71.62           H  
ATOM    607  C   ALA A  42      17.522 -37.484   9.866  1.00 71.62           C  
ATOM    608  CB  ALA A  42      18.732 -37.164   7.636  1.00 71.62           C  
ATOM    609  HB1 ALA A  42      19.390 -36.412   8.072  1.00 71.62           H  
ATOM    610  HB2 ALA A  42      18.586 -36.946   6.578  1.00 71.62           H  
ATOM    611  HB3 ALA A  42      19.197 -38.145   7.737  1.00 71.62           H  
ATOM    612  O   ALA A  42      17.971 -38.573  10.215  1.00 71.62           O  
ATOM    613  N   GLY A  43      17.136 -36.561  10.754  1.00 69.08           N  
ATOM    614  H   GLY A  43      16.742 -35.699  10.405  1.00 69.08           H  
ATOM    615  CA  GLY A  43      17.184 -36.741  12.205  1.00 69.08           C  
ATOM    616  HA2 GLY A  43      16.323 -36.234  12.639  1.00 69.08           H  
ATOM    617  HA3 GLY A  43      17.116 -37.801  12.451  1.00 69.08           H  
ATOM    618  C   GLY A  43      18.435 -36.176  12.872  1.00 69.08           C  
ATOM    619  O   GLY A  43      18.703 -36.515  14.024  1.00 69.08           O  
ATOM    620  N   PHE A  44      19.202 -35.320  12.188  1.00 76.85           N  
ATOM    621  H   PHE A  44      18.932 -35.050  11.253  1.00 76.85           H  
ATOM    622  CA  PHE A  44      20.296 -34.610  12.842  1.00 76.85           C  
ATOM    623  HA  PHE A  44      20.889 -35.348  13.381  1.00 76.85           H  
ATOM    624  C   PHE A  44      19.766 -33.600  13.865  1.00 76.85           C  
ATOM    625  CB  PHE A  44      21.229 -33.924  11.841  1.00 76.85           C  
ATOM    626  HB2 PHE A  44      21.803 -33.168  12.377  1.00 76.85           H  
ATOM    627  HB3 PHE A  44      20.649 -33.391  11.088  1.00 76.85           H  
ATOM    628  O   PHE A  44      19.043 -32.659  13.540  1.00 76.85           O  
ATOM    629  CG  PHE A  44      22.214 -34.868  11.191  1.00 76.85           C  
ATOM    630  CD1 PHE A  44      23.467 -35.057  11.787  1.00 76.85           C  
ATOM    631  HD1 PHE A  44      23.699 -34.529  12.700  1.00 76.85           H  
ATOM    632  CD2 PHE A  44      21.883 -35.589  10.035  1.00 76.85           C  
ATOM    633  HD2 PHE A  44      20.904 -35.490   9.589  1.00 76.85           H  
ATOM    634  CE1 PHE A  44      24.380 -35.968  11.243  1.00 76.85           C  
ATOM    635  HE1 PHE A  44      25.310 -36.153  11.759  1.00 76.85           H  
ATOM    636  CE2 PHE A  44      22.814 -36.458   9.456  1.00 76.85           C  
ATOM    637  HE2 PHE A  44      22.532 -36.981   8.554  1.00 76.85           H  
ATOM    638  CZ  PHE A  44      24.061 -36.663  10.069  1.00 76.85           C  
ATOM    639  HZ  PHE A  44      24.772 -37.366   9.661  1.00 76.85           H  
ATOM    640  N   ASP A  45      20.204 -33.778  15.102  1.00 58.23           N  
ATOM    641  H   ASP A  45      20.791 -34.587  15.241  1.00 58.23           H  
ATOM    642  CA  ASP A  45      20.157 -32.813  16.192  1.00 58.23           C  
ATOM    643  HA  ASP A  45      19.438 -32.033  15.943  1.00 58.23           H  
ATOM    644  C   ASP A  45      21.530 -32.134  16.385  1.00 58.23           C  
ATOM    645  CB  ASP A  45      19.649 -33.526  17.460  1.00 58.23           C  
ATOM    646  HB2 ASP A  45      19.486 -32.779  18.237  1.00 58.23           H  
ATOM    647  HB3 ASP A  45      18.681 -33.977  17.240  1.00 58.23           H  
ATOM    648  O   ASP A  45      22.473 -32.334  15.618  1.00 58.23           O  
ATOM    649  CG  ASP A  45      20.584 -34.609  18.023  1.00 58.23           C  
ATOM    650  OD1 ASP A  45      21.791 -34.622  17.670  1.00 58.23           O  
ATOM    651  OD2 ASP A  45      20.120 -35.377  18.886  1.00 58.23           O  
ATOM    652  N   SER A  46      21.684 -31.315  17.427  1.00 54.21           N  
ATOM    653  H   SER A  46      20.897 -31.139  18.034  1.00 54.21           H  
ATOM    654  CA  SER A  46      22.948 -30.611  17.682  1.00 54.21           C  
ATOM    655  HA  SER A  46      23.217 -30.048  16.788  1.00 54.21           H  
ATOM    656  C   SER A  46      24.121 -31.545  18.004  1.00 54.21           C  
ATOM    657  CB  SER A  46      22.778 -29.629  18.842  1.00 54.21           C  
ATOM    658  HB2 SER A  46      22.642 -30.184  19.770  1.00 54.21           H  
ATOM    659  HB3 SER A  46      23.673 -29.014  18.928  1.00 54.21           H  
ATOM    660  O   SER A  46      25.257 -31.244  17.630  1.00 54.21           O  
ATOM    661  OG  SER A  46      21.652 -28.798  18.641  1.00 54.21           O  
ATOM    662  HG  SER A  46      21.718 -28.382  17.778  1.00 54.21           H  
ATOM    663  N   LEU A  47      23.877 -32.662  18.701  1.00 57.73           N  
ATOM    664  H   LEU A  47      22.920 -32.967  18.802  1.00 57.73           H  
ATOM    665  CA  LEU A  47      24.938 -33.590  19.099  1.00 57.73           C  
ATOM    666  HA  LEU A  47      25.760 -33.017  19.526  1.00 57.73           H  
ATOM    667  C   LEU A  47      25.470 -34.326  17.868  1.00 57.73           C  
ATOM    668  CB  LEU A  47      24.389 -34.572  20.154  1.00 57.73           C  
ATOM    669  HB2 LEU A  47      23.882 -34.014  20.941  1.00 57.73           H  
ATOM    670  HB3 LEU A  47      23.646 -35.211  19.678  1.00 57.73           H  
ATOM    671  O   LEU A  47      26.677 -34.350  17.620  1.00 57.73           O  
ATOM    672  CG  LEU A  47      25.480 -35.456  20.789  1.00 57.73           C  
ATOM    673  HG  LEU A  47      26.133 -35.859  20.015  1.00 57.73           H  
ATOM    674  CD1 LEU A  47      26.326 -34.663  21.792  1.00 57.73           C  
ATOM    675 HD11 LEU A  47      27.068 -35.323  22.241  1.00 57.73           H  
ATOM    676 HD12 LEU A  47      25.688 -34.247  22.572  1.00 57.73           H  
ATOM    677 HD13 LEU A  47      26.848 -33.855  21.279  1.00 57.73           H  
ATOM    678  CD2 LEU A  47      24.849 -36.632  21.532  1.00 57.73           C  
ATOM    679 HD21 LEU A  47      24.186 -36.270  22.317  1.00 57.73           H  
ATOM    680 HD22 LEU A  47      24.270 -37.230  20.828  1.00 57.73           H  
ATOM    681 HD23 LEU A  47      25.628 -37.262  21.961  1.00 57.73           H  
ATOM    682  N   THR A  48      24.551 -34.851  17.065  1.00 70.60           N  
ATOM    683  H   THR A  48      23.582 -34.761  17.336  1.00 70.60           H  
ATOM    684  CA  THR A  48      24.850 -35.552  15.816  1.00 70.60           C  
ATOM    685  HA  THR A  48      25.600 -36.318  16.015  1.00 70.60           H  
ATOM    686  C   THR A  48      25.435 -34.609  14.764  1.00 70.60           C  
ATOM    687  CB  THR A  48      23.600 -36.255  15.275  1.00 70.60           C  
ATOM    688  HB  THR A  48      23.800 -36.627  14.270  1.00 70.60           H  
ATOM    689  O   THR A  48      26.380 -34.989  14.075  1.00 70.60           O  
ATOM    690  CG2 THR A  48      23.141 -37.415  16.154  1.00 70.60           C  
ATOM    691 HG21 THR A  48      22.894 -37.066  17.157  1.00 70.60           H  
ATOM    692 HG22 THR A  48      23.930 -38.165  16.217  1.00 70.60           H  
ATOM    693 HG23 THR A  48      22.257 -37.873  15.712  1.00 70.60           H  
ATOM    694  OG1 THR A  48      22.541 -35.349  15.215  1.00 70.60           O  
ATOM    695  HG1 THR A  48      22.276 -35.160  16.119  1.00 70.60           H  
ATOM    696  N   ALA A  49      24.979 -33.355  14.669  1.00 80.47           N  
ATOM    697  H   ALA A  49      24.140 -33.107  15.174  1.00 80.47           H  
ATOM    698  CA  ALA A  49      25.555 -32.375  13.746  1.00 80.47           C  
ATOM    699  HA  ALA A  49      25.526 -32.787  12.737  1.00 80.47           H  
ATOM    700  C   ALA A  49      27.027 -32.072  14.078  1.00 80.47           C  
ATOM    701  CB  ALA A  49      24.703 -31.101  13.771  1.00 80.47           C  
ATOM    702  HB1 ALA A  49      24.653 -30.700  14.784  1.00 80.47           H  
ATOM    703  HB2 ALA A  49      25.137 -30.349  13.113  1.00 80.47           H  
ATOM    704  HB3 ALA A  49      23.694 -31.329  13.428  1.00 80.47           H  
ATOM    705  O   ALA A  49      27.894 -32.099  13.198  1.00 80.47           O  
ATOM    706  N   VAL A  50      27.341 -31.853  15.362  1.00 72.05           N  
ATOM    707  H   VAL A  50      26.593 -31.847  16.041  1.00 72.05           H  
ATOM    708  CA  VAL A  50      28.725 -31.660  15.819  1.00 72.05           C  
ATOM    709  HA  VAL A  50      29.175 -30.872  15.217  1.00 72.05           H  
ATOM    710  C   VAL A  50      29.557 -32.920  15.598  1.00 72.05           C  
ATOM    711  CB  VAL A  50      28.761 -31.227  17.297  1.00 72.05           C  
ATOM    712  HB  VAL A  50      28.109 -31.874  17.884  1.00 72.05           H  
ATOM    713  O   VAL A  50      30.718 -32.814  15.191  1.00 72.05           O  
ATOM    714  CG1 VAL A  50      30.173 -31.295  17.903  1.00 72.05           C  
ATOM    715 HG11 VAL A  50      30.179 -30.812  18.881  1.00 72.05           H  
ATOM    716 HG12 VAL A  50      30.453 -32.339  18.045  1.00 72.05           H  
ATOM    717 HG13 VAL A  50      30.893 -30.813  17.242  1.00 72.05           H  
ATOM    718  CG2 VAL A  50      28.272 -29.781  17.426  1.00 72.05           C  
ATOM    719 HG21 VAL A  50      27.267 -29.689  17.014  1.00 72.05           H  
ATOM    720 HG22 VAL A  50      28.229 -29.494  18.477  1.00 72.05           H  
ATOM    721 HG23 VAL A  50      28.929 -29.100  16.885  1.00 72.05           H  
ATOM    722  N   GLU A  51      28.989 -34.101  15.844  1.00 79.20           N  
ATOM    723  H   GLU A  51      28.050 -34.131  16.215  1.00 79.20           H  
ATOM    724  CA  GLU A  51      29.679 -35.367  15.617  1.00 79.20           C  
ATOM    725  HA  GLU A  51      30.621 -35.335  16.163  1.00 79.20           H  
ATOM    726  C   GLU A  51      30.023 -35.566  14.138  1.00 79.20           C  
ATOM    727  CB  GLU A  51      28.859 -36.543  16.168  1.00 79.20           C  
ATOM    728  HB2 GLU A  51      28.563 -36.318  17.193  1.00 79.20           H  
ATOM    729  HB3 GLU A  51      27.972 -36.710  15.558  1.00 79.20           H  
ATOM    730  O   GLU A  51      31.174 -35.878  13.821  1.00 79.20           O  
ATOM    731  CG  GLU A  51      29.749 -37.792  16.163  1.00 79.20           C  
ATOM    732  HG2 GLU A  51      30.047 -38.010  15.137  1.00 79.20           H  
ATOM    733  HG3 GLU A  51      30.658 -37.575  16.724  1.00 79.20           H  
ATOM    734  CD  GLU A  51      29.109 -39.046  16.758  1.00 79.20           C  
ATOM    735  OE1 GLU A  51      29.643 -40.131  16.405  1.00 79.20           O  
ATOM    736  OE2 GLU A  51      28.174 -38.924  17.571  1.00 79.20           O  
ATOM    737  N   LEU A  52      29.074 -35.312  13.233  1.00 88.04           N  
ATOM    738  H   LEU A  52      28.148 -35.074  13.560  1.00 88.04           H  
ATOM    739  CA  LEU A  52      29.307 -35.364  11.792  1.00 88.04           C  
ATOM    740  HA  LEU A  52      29.622 -36.374  11.528  1.00 88.04           H  
ATOM    741  C   LEU A  52      30.431 -34.417  11.395  1.00 88.04           C  
ATOM    742  CB  LEU A  52      28.007 -35.031  11.044  1.00 88.04           C  
ATOM    743  HB2 LEU A  52      27.292 -35.823  11.265  1.00 88.04           H  
ATOM    744  HB3 LEU A  52      27.604 -34.088  11.416  1.00 88.04           H  
ATOM    745  O   LEU A  52      31.401 -34.831  10.763  1.00 88.04           O  
ATOM    746  CG  LEU A  52      28.168 -34.932   9.515  1.00 88.04           C  
ATOM    747  HG  LEU A  52      28.918 -34.180   9.269  1.00 88.04           H  
ATOM    748  CD1 LEU A  52      28.602 -36.272   8.916  1.00 88.04           C  
ATOM    749 HD11 LEU A  52      27.888 -37.050   9.184  1.00 88.04           H  
ATOM    750 HD12 LEU A  52      28.652 -36.183   7.830  1.00 88.04           H  
ATOM    751 HD13 LEU A  52      29.594 -36.542   9.277  1.00 88.04           H  
ATOM    752  CD2 LEU A  52      26.858 -34.496   8.866  1.00 88.04           C  
ATOM    753 HD21 LEU A  52      26.992 -34.382   7.790  1.00 88.04           H  
ATOM    754 HD22 LEU A  52      26.541 -33.539   9.279  1.00 88.04           H  
ATOM    755 HD23 LEU A  52      26.077 -35.232   9.054  1.00 88.04           H  
ATOM    756  N   ARG A  53      30.346 -33.160  11.825  1.00 83.72           N  
ATOM    757  H   ARG A  53      29.512 -32.889  12.327  1.00 83.72           H  
ATOM    758  CA  ARG A  53      31.374 -32.156  11.561  1.00 83.72           C  
ATOM    759  HA  ARG A  53      31.460 -32.014  10.484  1.00 83.72           H  
ATOM    760  C   ARG A  53      32.748 -32.604  12.061  1.00 83.72           C  
ATOM    761  CB  ARG A  53      30.882 -30.850  12.186  1.00 83.72           C  
ATOM    762  HB2 ARG A  53      30.686 -30.996  13.248  1.00 83.72           H  
ATOM    763  HB3 ARG A  53      29.928 -30.605  11.719  1.00 83.72           H  
ATOM    764  O   ARG A  53      33.727 -32.486  11.328  1.00 83.72           O  
ATOM    765  CG  ARG A  53      31.800 -29.643  11.992  1.00 83.72           C  
ATOM    766  HG2 ARG A  53      31.175 -28.781  12.227  1.00 83.72           H  
ATOM    767  HG3 ARG A  53      32.114 -29.573  10.950  1.00 83.72           H  
ATOM    768  CD  ARG A  53      33.020 -29.552  12.913  1.00 83.72           C  
ATOM    769  HD2 ARG A  53      33.702 -30.385  12.742  1.00 83.72           H  
ATOM    770  HD3 ARG A  53      33.553 -28.643  12.636  1.00 83.72           H  
ATOM    771  NE  ARG A  53      32.612 -29.516  14.332  1.00 83.72           N  
ATOM    772  HE  ARG A  53      32.051 -30.289  14.659  1.00 83.72           H  
ATOM    773  NH1 ARG A  53      33.705 -27.590  14.925  1.00 83.72           N  
ATOM    774 HH11 ARG A  53      33.911 -27.438  13.948  1.00 83.72           H  
ATOM    775 HH12 ARG A  53      33.745 -26.782  15.529  1.00 83.72           H  
ATOM    776  NH2 ARG A  53      32.331 -28.572  16.382  1.00 83.72           N  
ATOM    777 HH21 ARG A  53      32.467 -27.787  17.004  1.00 83.72           H  
ATOM    778 HH22 ARG A  53      31.638 -29.276  16.592  1.00 83.72           H  
ATOM    779  CZ  ARG A  53      32.892 -28.571  15.206  1.00 83.72           C  
ATOM    780  N   ASN A  54      32.844 -33.141  13.279  1.00 81.66           N  
ATOM    781  H   ASN A  54      31.996 -33.226  13.821  1.00 81.66           H  
ATOM    782  CA  ASN A  54      34.109 -33.616  13.852  1.00 81.66           C  
ATOM    783  HA  ASN A  54      34.843 -32.811  13.816  1.00 81.66           H  
ATOM    784  C   ASN A  54      34.694 -34.785  13.054  1.00 81.66           C  
ATOM    785  CB  ASN A  54      33.887 -34.028  15.315  1.00 81.66           C  
ATOM    786  HB2 ASN A  54      34.757 -34.584  15.664  1.00 81.66           H  
ATOM    787  HB3 ASN A  54      33.019 -34.683  15.382  1.00 81.66           H  
ATOM    788  O   ASN A  54      35.885 -34.780  12.743  1.00 81.66           O  
ATOM    789  CG  ASN A  54      33.698 -32.856  16.259  1.00 81.66           C  
ATOM    790  ND2 ASN A  54      33.190 -33.114  17.440  1.00 81.66           N  
ATOM    791 HD21 ASN A  54      32.839 -34.038  17.645  1.00 81.66           H  
ATOM    792 HD22 ASN A  54      33.029 -32.326  18.052  1.00 81.66           H  
ATOM    793  OD1 ASN A  54      34.034 -31.714  15.979  1.00 81.66           O  
ATOM    794  N   ARG A  55      33.854 -35.756  12.682  1.00 88.41           N  
ATOM    795  H   ARG A  55      32.887 -35.687  12.967  1.00 88.41           H  
ATOM    796  CA  ARG A  55      34.250 -36.892  11.840  1.00 88.41           C  
ATOM    797  HA  ARG A  55      35.077 -37.428  12.306  1.00 88.41           H  
ATOM    798  C   ARG A  55      34.750 -36.429  10.481  1.00 88.41           C  
ATOM    799  CB  ARG A  55      33.057 -37.834  11.666  1.00 88.41           C  
ATOM    800  HB2 ARG A  55      32.170 -37.256  11.407  1.00 88.41           H  
ATOM    801  HB3 ARG A  55      33.267 -38.517  10.842  1.00 88.41           H  
ATOM    802  O   ARG A  55      35.786 -36.909  10.024  1.00 88.41           O  
ATOM    803  CG  ARG A  55      32.791 -38.664  12.926  1.00 88.41           C  
ATOM    804  HG2 ARG A  55      32.784 -38.029  13.812  1.00 88.41           H  
ATOM    805  HG3 ARG A  55      33.569 -39.420  13.032  1.00 88.41           H  
ATOM    806  CD  ARG A  55      31.429 -39.336  12.789  1.00 88.41           C  
ATOM    807  HD2 ARG A  55      31.360 -39.846  11.828  1.00 88.41           H  
ATOM    808  HD3 ARG A  55      30.676 -38.547  12.791  1.00 88.41           H  
ATOM    809  NE  ARG A  55      31.145 -40.260  13.901  1.00 88.41           N  
ATOM    810  HE  ARG A  55      30.758 -39.872  14.749  1.00 88.41           H  
ATOM    811  NH1 ARG A  55      31.418 -42.246  12.781  1.00 88.41           N  
ATOM    812 HH11 ARG A  55      31.717 -41.731  11.965  1.00 88.41           H  
ATOM    813 HH12 ARG A  55      31.263 -43.243  12.741  1.00 88.41           H  
ATOM    814  NH2 ARG A  55      30.582 -42.200  14.870  1.00 88.41           N  
ATOM    815 HH21 ARG A  55      30.245 -43.149  14.796  1.00 88.41           H  
ATOM    816 HH22 ARG A  55      30.190 -41.612  15.592  1.00 88.41           H  
ATOM    817  CZ  ARG A  55      31.061 -41.570  13.840  1.00 88.41           C  
ATOM    818  N   MET A  56      34.071 -35.455   9.877  1.00 90.77           N  
ATOM    819  H   MET A  56      33.202 -35.144  10.285  1.00 90.77           H  
ATOM    820  CA  MET A  56      34.515 -34.868   8.618  1.00 90.77           C  
ATOM    821  HA  MET A  56      34.657 -35.681   7.906  1.00 90.77           H  
ATOM    822  C   MET A  56      35.875 -34.193   8.764  1.00 90.77           C  
ATOM    823  CB  MET A  56      33.467 -33.889   8.072  1.00 90.77           C  
ATOM    824  HB2 MET A  56      33.918 -33.319   7.260  1.00 90.77           H  
ATOM    825  HB3 MET A  56      33.174 -33.181   8.847  1.00 90.77           H  
ATOM    826  O   MET A  56      36.769 -34.465   7.971  1.00 90.77           O  
ATOM    827  CG  MET A  56      32.210 -34.579   7.526  1.00 90.77           C  
ATOM    828  HG2 MET A  56      31.616 -33.820   7.016  1.00 90.77           H  
ATOM    829  HG3 MET A  56      31.611 -34.946   8.360  1.00 90.77           H  
ATOM    830  SD  MET A  56      32.447 -35.970   6.377  1.00 90.77           S  
ATOM    831  CE  MET A  56      33.828 -35.396   5.355  1.00 90.77           C  
ATOM    832  HE1 MET A  56      33.820 -34.308   5.286  1.00 90.77           H  
ATOM    833  HE2 MET A  56      34.774 -35.718   5.790  1.00 90.77           H  
ATOM    834  HE3 MET A  56      33.738 -35.831   4.359  1.00 90.77           H  
ATOM    835  N   ARG A  57      36.071 -33.417   9.834  1.00 81.83           N  
ATOM    836  H   ARG A  57      35.272 -33.238  10.427  1.00 81.83           H  
ATOM    837  CA  ARG A  57      37.348 -32.778  10.172  1.00 81.83           C  
ATOM    838  HA  ARG A  57      37.609 -32.088   9.370  1.00 81.83           H  
ATOM    839  C   ARG A  57      38.499 -33.781  10.262  1.00 81.83           C  
ATOM    840  CB  ARG A  57      37.178 -32.019  11.503  1.00 81.83           C  
ATOM    841  HB2 ARG A  57      37.687 -32.543  12.313  1.00 81.83           H  
ATOM    842  HB3 ARG A  57      36.124 -31.933  11.768  1.00 81.83           H  
ATOM    843  O   ARG A  57      39.580 -33.538   9.740  1.00 81.83           O  
ATOM    844  CG  ARG A  57      37.733 -30.611  11.366  1.00 81.83           C  
ATOM    845  HG2 ARG A  57      37.182 -30.101  10.576  1.00 81.83           H  
ATOM    846  HG3 ARG A  57      38.789 -30.703  11.113  1.00 81.83           H  
ATOM    847  CD  ARG A  57      37.629 -29.779  12.637  1.00 81.83           C  
ATOM    848  HD2 ARG A  57      37.632 -28.726  12.353  1.00 81.83           H  
ATOM    849  HD3 ARG A  57      36.693 -30.004  13.149  1.00 81.83           H  
ATOM    850  NE  ARG A  57      38.787 -30.044  13.505  1.00 81.83           N  
ATOM    851  HE  ARG A  57      39.506 -30.632  13.108  1.00 81.83           H  
ATOM    852  NH1 ARG A  57      38.140 -28.727  15.260  1.00 81.83           N  
ATOM    853 HH11 ARG A  57      38.322 -28.297  16.156  1.00 81.83           H  
ATOM    854 HH12 ARG A  57      37.293 -28.506  14.757  1.00 81.83           H  
ATOM    855  NH2 ARG A  57      40.109 -29.787  15.331  1.00 81.83           N  
ATOM    856 HH21 ARG A  57      40.807 -30.372  14.895  1.00 81.83           H  
ATOM    857 HH22 ARG A  57      40.273 -29.380  16.241  1.00 81.83           H  
ATOM    858  CZ  ARG A  57      39.004 -29.522  14.693  1.00 81.83           C  
ATOM    859  N   THR A  58      38.273 -34.917  10.920  1.00 86.42           N  
ATOM    860  H   THR A  58      37.383 -35.033  11.383  1.00 86.42           H  
ATOM    861  CA  THR A  58      39.278 -35.984  11.040  1.00 86.42           C  
ATOM    862  HA  THR A  58      40.221 -35.547  11.369  1.00 86.42           H  
ATOM    863  C   THR A  58      39.551 -36.667   9.705  1.00 86.42           C  
ATOM    864  CB  THR A  58      38.832 -37.031  12.069  1.00 86.42           C  
ATOM    865  HB  THR A  58      37.888 -37.476  11.756  1.00 86.42           H  
ATOM    866  O   THR A  58      40.703 -36.966   9.404  1.00 86.42           O  
ATOM    867  CG2 THR A  58      39.861 -38.140  12.288  1.00 86.42           C  
ATOM    868 HG21 THR A  58      39.935 -38.761  11.395  1.00 86.42           H  
ATOM    869 HG22 THR A  58      40.839 -37.712  12.507  1.00 86.42           H  
ATOM    870 HG23 THR A  58      39.544 -38.772  13.117  1.00 86.42           H  
ATOM    871  OG1 THR A  58      38.653 -36.415  13.322  1.00 86.42           O  
ATOM    872  HG1 THR A  58      39.492 -36.025  13.575  1.00 86.42           H  
ATOM    873  N   ALA A  59      38.512 -36.918   8.909  1.00 86.91           N  
ATOM    874  H   ALA A  59      37.585 -36.653   9.208  1.00 86.91           H  
ATOM    875  CA  ALA A  59      38.648 -37.630   7.646  1.00 86.91           C  
ATOM    876  HA  ALA A  59      39.257 -38.519   7.807  1.00 86.91           H  
ATOM    877  C   ALA A  59      39.346 -36.798   6.560  1.00 86.91           C  
ATOM    878  CB  ALA A  59      37.255 -38.074   7.198  1.00 86.91           C  
ATOM    879  HB1 ALA A  59      36.621 -37.204   7.026  1.00 86.91           H  
ATOM    880  HB2 ALA A  59      36.801 -38.707   7.960  1.00 86.91           H  
ATOM    881  HB3 ALA A  59      37.349 -38.639   6.270  1.00 86.91           H  
ATOM    882  O   ALA A  59      40.051 -37.363   5.727  1.00 86.91           O  
ATOM    883  N   THR A  60      39.151 -35.479   6.559  1.00 86.54           N  
ATOM    884  H   THR A  60      38.491 -35.078   7.210  1.00 86.54           H  
ATOM    885  CA  THR A  60      39.695 -34.592   5.520  1.00 86.54           C  
ATOM    886  HA  THR A  60      40.036 -35.188   4.674  1.00 86.54           H  
ATOM    887  C   THR A  60      40.906 -33.790   5.980  1.00 86.54           C  
ATOM    888  CB  THR A  60      38.611 -33.647   4.990  1.00 86.54           C  
ATOM    889  HB  THR A  60      39.030 -33.054   4.177  1.00 86.54           H  
ATOM    890  O   THR A  60      41.664 -33.316   5.145  1.00 86.54           O  
ATOM    891  CG2 THR A  60      37.396 -34.410   4.457  1.00 86.54           C  
ATOM    892 HG21 THR A  60      37.724 -35.183   3.763  1.00 86.54           H  
ATOM    893 HG22 THR A  60      36.849 -34.872   5.279  1.00 86.54           H  
ATOM    894 HG23 THR A  60      36.740 -33.723   3.923  1.00 86.54           H  
ATOM    895  OG1 THR A  60      38.176 -32.786   6.016  1.00 86.54           O  
ATOM    896  HG1 THR A  60      37.520 -32.196   5.640  1.00 86.54           H  
ATOM    897  N   GLY A  61      41.113 -33.616   7.287  1.00 79.59           N  
ATOM    898  H   GLY A  61      40.438 -33.990   7.939  1.00 79.59           H  
ATOM    899  CA  GLY A  61      42.134 -32.710   7.822  1.00 79.59           C  
ATOM    900  HA2 GLY A  61      42.289 -32.937   8.877  1.00 79.59           H  
ATOM    901  HA3 GLY A  61      43.072 -32.868   7.289  1.00 79.59           H  
ATOM    902  C   GLY A  61      41.772 -31.224   7.705  1.00 79.59           C  
ATOM    903  O   GLY A  61      42.507 -30.382   8.217  1.00 79.59           O  
ATOM    904  N   LEU A  62      40.632 -30.894   7.092  1.00 82.16           N  
ATOM    905  H   LEU A  62      40.053 -31.640   6.731  1.00 82.16           H  
ATOM    906  CA  LEU A  62      40.158 -29.521   6.921  1.00 82.16           C  
ATOM    907  HA  LEU A  62      40.978 -28.900   6.560  1.00 82.16           H  
ATOM    908  C   LEU A  62      39.661 -28.937   8.240  1.00 82.16           C  
ATOM    909  CB  LEU A  62      39.010 -29.493   5.904  1.00 82.16           C  
ATOM    910  HB2 LEU A  62      38.633 -28.473   5.836  1.00 82.16           H  
ATOM    911  HB3 LEU A  62      38.197 -30.113   6.283  1.00 82.16           H  
ATOM    912  O   LEU A  62      39.132 -29.663   9.074  1.00 82.16           O  
ATOM    913  CG  LEU A  62      39.385 -29.958   4.489  1.00 82.16           C  
ATOM    914  HG  LEU A  62      39.793 -30.969   4.521  1.00 82.16           H  
ATOM    915  CD1 LEU A  62      38.093 -29.993   3.674  1.00 82.16           C  
ATOM    916 HD11 LEU A  62      37.428 -30.771   4.049  1.00 82.16           H  
ATOM    917 HD12 LEU A  62      38.309 -30.185   2.623  1.00 82.16           H  
ATOM    918 HD13 LEU A  62      37.588 -29.030   3.747  1.00 82.16           H  
ATOM    919  CD2 LEU A  62      40.426 -29.042   3.853  1.00 82.16           C  
ATOM    920 HD21 LEU A  62      40.120 -27.999   3.936  1.00 82.16           H  
ATOM    921 HD22 LEU A  62      40.546 -29.285   2.797  1.00 82.16           H  
ATOM    922 HD23 LEU A  62      41.393 -29.170   4.339  1.00 82.16           H  
ATOM    923  N   LYS A  63      39.730 -27.616   8.415  1.00 75.50           N  
ATOM    924  H   LYS A  63      40.081 -27.062   7.647  1.00 75.50           H  
ATOM    925  CA  LYS A  63      38.947 -26.926   9.452  1.00 75.50           C  
ATOM    926  HA  LYS A  63      38.856 -27.564  10.332  1.00 75.50           H  
ATOM    927  C   LYS A  63      37.540 -26.675   8.904  1.00 75.50           C  
ATOM    928  CB  LYS A  63      39.625 -25.613   9.856  1.00 75.50           C  
ATOM    929  HB2 LYS A  63      39.861 -25.041   8.959  1.00 75.50           H  
ATOM    930  HB3 LYS A  63      38.917 -25.031  10.445  1.00 75.50           H  
ATOM    931  O   LYS A  63      37.413 -26.100   7.836  1.00 75.50           O  
ATOM    932  CG  LYS A  63      40.899 -25.826  10.690  1.00 75.50           C  
ATOM    933  HG2 LYS A  63      40.657 -26.394  11.589  1.00 75.50           H  
ATOM    934  HG3 LYS A  63      41.640 -26.370  10.106  1.00 75.50           H  
ATOM    935  CD  LYS A  63      41.457 -24.453  11.083  1.00 75.50           C  
ATOM    936  HD2 LYS A  63      41.698 -23.905  10.172  1.00 75.50           H  
ATOM    937  HD3 LYS A  63      40.685 -23.899  11.617  1.00 75.50           H  
ATOM    938  CE  LYS A  63      42.707 -24.544  11.961  1.00 75.50           C  
ATOM    939  HE2 LYS A  63      43.476 -25.089  11.413  1.00 75.50           H  
ATOM    940  HE3 LYS A  63      42.463 -25.100  12.867  1.00 75.50           H  
ATOM    941  NZ  LYS A  63      43.185 -23.179  12.301  1.00 75.50           N  
ATOM    942  HZ1 LYS A  63      43.392 -22.663  11.458  1.00 75.50           H  
ATOM    943  HZ2 LYS A  63      42.468 -22.653  12.780  1.00 75.50           H  
ATOM    944  HZ3 LYS A  63      44.017 -23.195  12.874  1.00 75.50           H  
ATOM    945  N   LEU A  64      36.505 -27.123   9.618  1.00 77.85           N  
ATOM    946  H   LEU A  64      36.675 -27.510  10.535  1.00 77.85           H  
ATOM    947  CA  LEU A  64      35.111 -27.031   9.171  1.00 77.85           C  
ATOM    948  HA  LEU A  64      35.086 -26.443   8.253  1.00 77.85           H  
ATOM    949  C   LEU A  64      34.225 -26.338  10.207  1.00 77.85           C  
ATOM    950  CB  LEU A  64      34.532 -28.426   8.880  1.00 77.85           C  
ATOM    951  HB2 LEU A  64      34.649 -29.039   9.773  1.00 77.85           H  
ATOM    952  HB3 LEU A  64      33.464 -28.325   8.685  1.00 77.85           H  
ATOM    953  O   LEU A  64      34.413 -26.597  11.412  1.00 77.85           O  
ATOM    954  CG  LEU A  64      35.168 -29.149   7.685  1.00 77.85           C  
ATOM    955  HG  LEU A  64      36.245 -29.221   7.834  1.00 77.85           H  
ATOM    956  CD1 LEU A  64      34.601 -30.567   7.622  1.00 77.85           C  
ATOM    957 HD11 LEU A  64      33.531 -30.529   7.418  1.00 77.85           H  
ATOM    958 HD12 LEU A  64      34.778 -31.077   8.569  1.00 77.85           H  
ATOM    959 HD13 LEU A  64      35.105 -31.115   6.826  1.00 77.85           H  
ATOM    960  CD2 LEU A  64      34.889 -28.451   6.355  1.00 77.85           C  
ATOM    961 HD21 LEU A  64      35.338 -29.014   5.537  1.00 77.85           H  
ATOM    962 HD22 LEU A  64      33.817 -28.352   6.182  1.00 77.85           H  
ATOM    963 HD23 LEU A  64      35.339 -27.458   6.341  1.00 77.85           H  
ATOM    964  N   PRO A  65      33.233 -25.562   9.737  1.00 68.43           N  
ATOM    965  CA  PRO A  65      32.385 -24.776  10.601  1.00 68.43           C  
ATOM    966  HA  PRO A  65      33.069 -24.255  11.271  1.00 68.43           H  
ATOM    967  C   PRO A  65      31.472 -25.581  11.513  1.00 68.43           C  
ATOM    968  CB  PRO A  65      31.639 -23.784   9.688  1.00 68.43           C  
ATOM    969  HB2 PRO A  65      32.200 -22.852   9.618  1.00 68.43           H  
ATOM    970  HB3 PRO A  65      30.619 -23.590  10.021  1.00 68.43           H  
ATOM    971  O   PRO A  65      31.092 -26.702  11.194  1.00 68.43           O  
ATOM    972  CG  PRO A  65      31.655 -24.449   8.327  1.00 68.43           C  
ATOM    973  HG2 PRO A  65      30.839 -25.169   8.260  1.00 68.43           H  
ATOM    974  HG3 PRO A  65      31.598 -23.721   7.517  1.00 68.43           H  
ATOM    975  CD  PRO A  65      32.994 -25.175   8.349  1.00 68.43           C  
ATOM    976  HD2 PRO A  65      33.777 -24.488   8.030  1.00 68.43           H  
ATOM    977  HD3 PRO A  65      32.965 -26.037   7.682  1.00 68.43           H  
ATOM    978  N   ALA A  66      31.120 -25.043  12.680  1.00 61.45           N  
ATOM    979  H   ALA A  66      31.350 -24.066  12.796  1.00 61.45           H  
ATOM    980  CA  ALA A  66      30.180 -25.688  13.598  1.00 61.45           C  
ATOM    981  HA  ALA A  66      30.475 -26.730  13.722  1.00 61.45           H  
ATOM    982  C   ALA A  66      28.746 -25.694  13.038  1.00 61.45           C  
ATOM    983  CB  ALA A  66      30.257 -24.996  14.964  1.00 61.45           C  
ATOM    984  HB1 ALA A  66      29.582 -25.488  15.664  1.00 61.45           H  
ATOM    985  HB2 ALA A  66      31.277 -25.036  15.346  1.00 61.45           H  
ATOM    986  HB3 ALA A  66      29.961 -23.952  14.862  1.00 61.45           H  
ATOM    987  O   ALA A  66      27.996 -26.633  13.310  1.00 61.45           O  
ATOM    988  N   THR A  67      28.396 -24.692  12.226  1.00 67.70           N  
ATOM    989  H   THR A  67      29.054 -23.943  12.062  1.00 67.70           H  
ATOM    990  CA  THR A  67      27.103 -24.536  11.536  1.00 67.70           C  
ATOM    991  HA  THR A  67      26.316 -24.952  12.165  1.00 67.70           H  
ATOM    992  C   THR A  67      27.020 -25.267  10.200  1.00 67.70           C  
ATOM    993  CB  THR A  67      26.785 -23.051  11.307  1.00 67.70           C  
ATOM    994  HB  THR A  67      25.919 -22.937  10.653  1.00 67.70           H  
ATOM    995  O   THR A  67      25.985 -25.195   9.546  1.00 67.70           O  
ATOM    996  CG2 THR A  67      26.483 -22.360  12.640  1.00 67.70           C  
ATOM    997 HG21 THR A  67      26.192 -21.328  12.443  1.00 67.70           H  
ATOM    998 HG22 THR A  67      25.657 -22.863  13.142  1.00 67.70           H  
ATOM    999 HG23 THR A  67      27.364 -22.360  13.281  1.00 67.70           H  
ATOM   1000  OG1 THR A  67      27.909 -22.438  10.727  1.00 67.70           O  
ATOM   1001  HG1 THR A  67      27.818 -22.472   9.772  1.00 67.70           H  
ATOM   1002  N   LEU A  68      28.042 -26.047   9.830  1.00 80.41           N  
ATOM   1003  H   LEU A  68      28.864 -26.012  10.417  1.00 80.41           H  
ATOM   1004  CA  LEU A  68      28.176 -26.744   8.542  1.00 80.41           C  
ATOM   1005  HA  LEU A  68      28.515 -26.023   7.798  1.00 80.41           H  
ATOM   1006  C   LEU A  68      26.882 -27.392   8.019  1.00 80.41           C  
ATOM   1007  CB  LEU A  68      29.241 -27.833   8.759  1.00 80.41           C  
ATOM   1008  HB2 LEU A  68      30.146 -27.355   9.136  1.00 80.41           H  
ATOM   1009  HB3 LEU A  68      28.876 -28.517   9.525  1.00 80.41           H  
ATOM   1010  O   LEU A  68      26.608 -27.364   6.826  1.00 80.41           O  
ATOM   1011  CG  LEU A  68      29.654 -28.637   7.521  1.00 80.41           C  
ATOM   1012  HG  LEU A  68      28.778 -28.961   6.959  1.00 80.41           H  
ATOM   1013  CD1 LEU A  68      30.574 -27.799   6.632  1.00 80.41           C  
ATOM   1014 HD11 LEU A  68      30.820 -28.333   5.713  1.00 80.41           H  
ATOM   1015 HD12 LEU A  68      31.500 -27.573   7.161  1.00 80.41           H  
ATOM   1016 HD13 LEU A  68      30.092 -26.858   6.368  1.00 80.41           H  
ATOM   1017  CD2 LEU A  68      30.418 -29.877   7.999  1.00 80.41           C  
ATOM   1018 HD21 LEU A  68      29.745 -30.517   8.570  1.00 80.41           H  
ATOM   1019 HD22 LEU A  68      31.255 -29.572   8.628  1.00 80.41           H  
ATOM   1020 HD23 LEU A  68      30.801 -30.440   7.148  1.00 80.41           H  
ATOM   1021  N   VAL A  69      26.103 -27.999   8.915  1.00 81.40           N  
ATOM   1022  H   VAL A  69      26.383 -27.911   9.882  1.00 81.40           H  
ATOM   1023  CA  VAL A  69      24.863 -28.731   8.614  1.00 81.40           C  
ATOM   1024  HA  VAL A  69      25.032 -29.388   7.761  1.00 81.40           H  
ATOM   1025  C   VAL A  69      23.705 -27.804   8.230  1.00 81.40           C  
ATOM   1026  CB  VAL A  69      24.507 -29.587   9.846  1.00 81.40           C  
ATOM   1027  HB  VAL A  69      24.455 -28.942  10.723  1.00 81.40           H  
ATOM   1028  O   VAL A  69      22.807 -28.221   7.509  1.00 81.40           O  
ATOM   1029  CG1 VAL A  69      23.193 -30.353   9.750  1.00 81.40           C  
ATOM   1030 HG11 VAL A  69      22.356 -29.689   9.533  1.00 81.40           H  
ATOM   1031 HG12 VAL A  69      23.308 -31.106   8.970  1.00 81.40           H  
ATOM   1032 HG13 VAL A  69      22.988 -30.856  10.694  1.00 81.40           H  
ATOM   1033  CG2 VAL A  69      25.599 -30.647  10.071  1.00 81.40           C  
ATOM   1034 HG21 VAL A  69      25.305 -31.325  10.872  1.00 81.40           H  
ATOM   1035 HG22 VAL A  69      26.540 -30.173  10.352  1.00 81.40           H  
ATOM   1036 HG23 VAL A  69      25.746 -31.224   9.159  1.00 81.40           H  
ATOM   1037  N   PHE A  70      23.712 -26.559   8.695  1.00 72.17           N  
ATOM   1038  H   PHE A  70      24.523 -26.245   9.209  1.00 72.17           H  
ATOM   1039  CA  PHE A  70      22.745 -25.532   8.309  1.00 72.17           C  
ATOM   1040  HA  PHE A  70      21.796 -26.001   8.050  1.00 72.17           H  
ATOM   1041  C   PHE A  70      23.217 -24.770   7.070  1.00 72.17           C  
ATOM   1042  CB  PHE A  70      22.508 -24.596   9.500  1.00 72.17           C  
ATOM   1043  HB2 PHE A  70      23.449 -24.126   9.787  1.00 72.17           H  
ATOM   1044  HB3 PHE A  70      21.833 -23.800   9.187  1.00 72.17           H  
ATOM   1045  O   PHE A  70      22.399 -24.456   6.209  1.00 72.17           O  
ATOM   1046  CG  PHE A  70      21.903 -25.301  10.699  1.00 72.17           C  
ATOM   1047  CD1 PHE A  70      20.517 -25.535  10.744  1.00 72.17           C  
ATOM   1048  HD1 PHE A  70      19.891 -25.187   9.935  1.00 72.17           H  
ATOM   1049  CD2 PHE A  70      22.723 -25.752  11.750  1.00 72.17           C  
ATOM   1050  HD2 PHE A  70      23.787 -25.571  11.715  1.00 72.17           H  
ATOM   1051  CE1 PHE A  70      19.950 -26.216  11.836  1.00 72.17           C  
ATOM   1052  HE1 PHE A  70      18.885 -26.390  11.870  1.00 72.17           H  
ATOM   1053  CE2 PHE A  70      22.157 -26.435  12.842  1.00 72.17           C  
ATOM   1054  HE2 PHE A  70      22.790 -26.779  13.647  1.00 72.17           H  
ATOM   1055  CZ  PHE A  70      20.771 -26.667  12.885  1.00 72.17           C  
ATOM   1056  HZ  PHE A  70      20.336 -27.193  13.723  1.00 72.17           H  
ATOM   1057  N   ASP A  71      24.530 -24.559   6.948  1.00 69.81           N  
ATOM   1058  H   ASP A  71      25.120 -24.743   7.747  1.00 69.81           H  
ATOM   1059  CA  ASP A  71      25.147 -23.902   5.791  1.00 69.81           C  
ATOM   1060  HA  ASP A  71      24.651 -22.947   5.615  1.00 69.81           H  
ATOM   1061  C   ASP A  71      25.009 -24.755   4.519  1.00 69.81           C  
ATOM   1062  CB  ASP A  71      26.634 -23.634   6.088  1.00 69.81           C  
ATOM   1063  HB2 ASP A  71      27.079 -23.128   5.231  1.00 69.81           H  
ATOM   1064  HB3 ASP A  71      27.146 -24.588   6.218  1.00 69.81           H  
ATOM   1065  O   ASP A  71      24.696 -24.255   3.438  1.00 69.81           O  
ATOM   1066  CG  ASP A  71      26.860 -22.773   7.335  1.00 69.81           C  
ATOM   1067  OD1 ASP A  71      26.022 -21.887   7.596  1.00 69.81           O  
ATOM   1068  OD2 ASP A  71      27.848 -23.045   8.057  1.00 69.81           O  
ATOM   1069  N   TYR A  72      25.201 -26.069   4.657  1.00 81.23           N  
ATOM   1070  H   TYR A  72      25.488 -26.401   5.567  1.00 81.23           H  
ATOM   1071  CA  TYR A  72      25.115 -27.047   3.576  1.00 81.23           C  
ATOM   1072  HA  TYR A  72      24.789 -26.549   2.663  1.00 81.23           H  
ATOM   1073  C   TYR A  72      24.103 -28.128   3.952  1.00 81.23           C  
ATOM   1074  CB  TYR A  72      26.498 -27.634   3.288  1.00 81.23           C  
ATOM   1075  HB2 TYR A  72      26.837 -28.212   4.148  1.00 81.23           H  
ATOM   1076  HB3 TYR A  72      26.421 -28.315   2.441  1.00 81.23           H  
ATOM   1077  O   TYR A  72      24.485 -29.176   4.464  1.00 81.23           O  
ATOM   1078  CG  TYR A  72      27.530 -26.581   2.973  1.00 81.23           C  
ATOM   1079  CD1 TYR A  72      27.545 -25.949   1.716  1.00 81.23           C  
ATOM   1080  HD1 TYR A  72      26.822 -26.221   0.961  1.00 81.23           H  
ATOM   1081  CD2 TYR A  72      28.433 -26.189   3.976  1.00 81.23           C  
ATOM   1082  HD2 TYR A  72      28.370 -26.639   4.956  1.00 81.23           H  
ATOM   1083  CE1 TYR A  72      28.480 -24.930   1.461  1.00 81.23           C  
ATOM   1084  HE1 TYR A  72      28.499 -24.417   0.510  1.00 81.23           H  
ATOM   1085  CE2 TYR A  72      29.375 -25.177   3.723  1.00 81.23           C  
ATOM   1086  HE2 TYR A  72      30.062 -24.866   4.495  1.00 81.23           H  
ATOM   1087  OH  TYR A  72      30.298 -23.566   2.204  1.00 81.23           O  
ATOM   1088  HH  TYR A  72      30.857 -23.397   2.966  1.00 81.23           H  
ATOM   1089  CZ  TYR A  72      29.396 -24.546   2.462  1.00 81.23           C  
ATOM   1090  N   PRO A  73      22.807 -27.912   3.697  1.00 79.29           N  
ATOM   1091  CA  PRO A  73      21.741 -28.637   4.378  1.00 79.29           C  
ATOM   1092  HA  PRO A  73      21.933 -28.605   5.451  1.00 79.29           H  
ATOM   1093  C   PRO A  73      21.604 -30.120   4.030  1.00 79.29           C  
ATOM   1094  CB  PRO A  73      20.463 -27.830   4.126  1.00 79.29           C  
ATOM   1095  HB2 PRO A  73      19.586 -28.462   3.992  1.00 79.29           H  
ATOM   1096  HB3 PRO A  73      20.305 -27.142   4.957  1.00 79.29           H  
ATOM   1097  O   PRO A  73      20.805 -30.786   4.670  1.00 79.29           O  
ATOM   1098  CG  PRO A  73      20.777 -27.030   2.865  1.00 79.29           C  
ATOM   1099  HG2 PRO A  73      20.204 -26.104   2.819  1.00 79.29           H  
ATOM   1100  HG3 PRO A  73      20.590 -27.645   1.986  1.00 79.29           H  
ATOM   1101  CD  PRO A  73      22.270 -26.762   2.993  1.00 79.29           C  
ATOM   1102  HD2 PRO A  73      22.428 -25.863   3.589  1.00 79.29           H  
ATOM   1103  HD3 PRO A  73      22.715 -26.646   2.005  1.00 79.29           H  
ATOM   1104  N   ASN A  74      22.350 -30.669   3.068  1.00 87.36           N  
ATOM   1105  H   ASN A  74      23.104 -30.116   2.685  1.00 87.36           H  
ATOM   1106  CA  ASN A  74      22.277 -32.082   2.682  1.00 87.36           C  
ATOM   1107  HA  ASN A  74      21.942 -32.648   3.552  1.00 87.36           H  
ATOM   1108  C   ASN A  74      23.654 -32.656   2.278  1.00 87.36           C  
ATOM   1109  CB  ASN A  74      21.205 -32.236   1.584  1.00 87.36           C  
ATOM   1110  HB2 ASN A  74      21.079 -33.285   1.316  1.00 87.36           H  
ATOM   1111  HB3 ASN A  74      20.251 -31.905   1.994  1.00 87.36           H  
ATOM   1112  O   ASN A  74      24.590 -31.893   2.001  1.00 87.36           O  
ATOM   1113  CG  ASN A  74      21.483 -31.466   0.307  1.00 87.36           C  
ATOM   1114  ND2 ASN A  74      20.465 -30.863  -0.257  1.00 87.36           N  
ATOM   1115 HD21 ASN A  74      19.541 -31.010   0.126  1.00 87.36           H  
ATOM   1116 HD22 ASN A  74      20.621 -30.364  -1.121  1.00 87.36           H  
ATOM   1117  OD1 ASN A  74      22.587 -31.412  -0.218  1.00 87.36           O  
ATOM   1118  N   PRO A  75      23.808 -33.995   2.202  1.00 86.10           N  
ATOM   1119  CA  PRO A  75      25.083 -34.634   1.865  1.00 86.10           C  
ATOM   1120  HA  PRO A  75      25.784 -34.454   2.680  1.00 86.10           H  
ATOM   1121  C   PRO A  75      25.715 -34.153   0.557  1.00 86.10           C  
ATOM   1122  CB  PRO A  75      24.776 -36.131   1.785  1.00 86.10           C  
ATOM   1123  HB2 PRO A  75      24.436 -36.392   0.783  1.00 86.10           H  
ATOM   1124  HB3 PRO A  75      25.636 -36.742   2.059  1.00 86.10           H  
ATOM   1125  O   PRO A  75      26.931 -33.977   0.490  1.00 86.10           O  
ATOM   1126  CG  PRO A  75      23.625 -36.300   2.769  1.00 86.10           C  
ATOM   1127  HG2 PRO A  75      24.021 -36.376   3.782  1.00 86.10           H  
ATOM   1128  HG3 PRO A  75      23.023 -37.179   2.539  1.00 86.10           H  
ATOM   1129  CD  PRO A  75      22.834 -35.005   2.612  1.00 86.10           C  
ATOM   1130  HD2 PRO A  75      22.355 -34.750   3.557  1.00 86.10           H  
ATOM   1131  HD3 PRO A  75      22.076 -35.138   1.839  1.00 86.10           H  
ATOM   1132  N   GLN A  76      24.913 -33.921  -0.484  1.00 87.22           N  
ATOM   1133  H   GLN A  76      23.924 -34.103  -0.386  1.00 87.22           H  
ATOM   1134  CA  GLN A  76      25.415 -33.463  -1.778  1.00 87.22           C  
ATOM   1135  HA  GLN A  76      26.238 -34.112  -2.078  1.00 87.22           H  
ATOM   1136  C   GLN A  76      25.958 -32.028  -1.729  1.00 87.22           C  
ATOM   1137  CB  GLN A  76      24.293 -33.596  -2.813  1.00 87.22           C  
ATOM   1138  HB2 GLN A  76      23.943 -34.628  -2.813  1.00 87.22           H  
ATOM   1139  HB3 GLN A  76      23.461 -32.948  -2.536  1.00 87.22           H  
ATOM   1140  O   GLN A  76      26.933 -31.716  -2.422  1.00 87.22           O  
ATOM   1141  CG  GLN A  76      24.767 -33.239  -4.232  1.00 87.22           C  
ATOM   1142  HG2 GLN A  76      25.610 -33.874  -4.504  1.00 87.22           H  
ATOM   1143  HG3 GLN A  76      25.091 -32.199  -4.262  1.00 87.22           H  
ATOM   1144  CD  GLN A  76      23.675 -33.416  -5.279  1.00 87.22           C  
ATOM   1145  NE2 GLN A  76      23.832 -32.845  -6.453  1.00 87.22           N  
ATOM   1146 HE21 GLN A  76      23.083 -33.020  -7.107  1.00 87.22           H  
ATOM   1147 HE22 GLN A  76      24.684 -32.364  -6.705  1.00 87.22           H  
ATOM   1148  OE1 GLN A  76      22.665 -34.061  -5.078  1.00 87.22           O  
ATOM   1149  N   ALA A  77      25.328 -31.136  -0.960  1.00 87.60           N  
ATOM   1150  H   ALA A  77      24.513 -31.428  -0.439  1.00 87.60           H  
ATOM   1151  CA  ALA A  77      25.828 -29.784  -0.731  1.00 87.60           C  
ATOM   1152  HA  ALA A  77      26.015 -29.298  -1.688  1.00 87.60           H  
ATOM   1153  C   ALA A  77      27.163 -29.831   0.022  1.00 87.60           C  
ATOM   1154  CB  ALA A  77      24.763 -28.972   0.018  1.00 87.60           C  
ATOM   1155  HB1 ALA A  77      25.119 -27.954   0.175  1.00 87.60           H  
ATOM   1156  HB2 ALA A  77      24.553 -29.424   0.987  1.00 87.60           H  
ATOM   1157  HB3 ALA A  77      23.841 -28.938  -0.563  1.00 87.60           H  
ATOM   1158  O   ALA A  77      28.145 -29.242  -0.430  1.00 87.60           O  
ATOM   1159  N   LEU A  78      27.229 -30.624   1.093  1.00 87.90           N  
ATOM   1160  H   LEU A  78      26.382 -31.069   1.418  1.00 87.90           H  
ATOM   1161  CA  LEU A  78      28.443 -30.775   1.887  1.00 87.90           C  
ATOM   1162  HA  LEU A  78      28.758 -29.777   2.193  1.00 87.90           H  
ATOM   1163  C   LEU A  78      29.606 -31.391   1.084  1.00 87.90           C  
ATOM   1164  CB  LEU A  78      28.089 -31.586   3.145  1.00 87.90           C  
ATOM   1165  HB2 LEU A  78      27.350 -31.025   3.718  1.00 87.90           H  
ATOM   1166  HB3 LEU A  78      27.636 -32.531   2.845  1.00 87.90           H  
ATOM   1167  O   LEU A  78      30.727 -30.890   1.132  1.00 87.90           O  
ATOM   1168  CG  LEU A  78      29.296 -31.889   4.046  1.00 87.90           C  
ATOM   1169  HG  LEU A  78      29.976 -32.563   3.525  1.00 87.90           H  
ATOM   1170  CD1 LEU A  78      30.058 -30.628   4.435  1.00 87.90           C  
ATOM   1171 HD11 LEU A  78      30.462 -30.120   3.559  1.00 87.90           H  
ATOM   1172 HD12 LEU A  78      29.385 -29.946   4.956  1.00 87.90           H  
ATOM   1173 HD13 LEU A  78      30.908 -30.898   5.061  1.00 87.90           H  
ATOM   1174  CD2 LEU A  78      28.830 -32.577   5.329  1.00 87.90           C  
ATOM   1175 HD21 LEU A  78      29.691 -32.844   5.941  1.00 87.90           H  
ATOM   1176 HD22 LEU A  78      28.181 -31.908   5.895  1.00 87.90           H  
ATOM   1177 HD23 LEU A  78      28.273 -33.482   5.083  1.00 87.90           H  
ATOM   1178  N   ALA A  79      29.368 -32.450   0.305  1.00 88.44           N  
ATOM   1179  H   ALA A  79      28.445 -32.860   0.319  1.00 88.44           H  
ATOM   1180  CA  ALA A  79      30.420 -33.113  -0.475  1.00 88.44           C  
ATOM   1181  HA  ALA A  79      31.201 -33.453   0.206  1.00 88.44           H  
ATOM   1182  C   ALA A  79      31.081 -32.184  -1.505  1.00 88.44           C  
ATOM   1183  CB  ALA A  79      29.813 -34.336  -1.166  1.00 88.44           C  
ATOM   1184  HB1 ALA A  79      29.031 -34.027  -1.860  1.00 88.44           H  
ATOM   1185  HB2 ALA A  79      29.384 -35.000  -0.415  1.00 88.44           H  
ATOM   1186  HB3 ALA A  79      30.589 -34.872  -1.711  1.00 88.44           H  
ATOM   1187  O   ALA A  79      32.295 -32.243  -1.708  1.00 88.44           O  
ATOM   1188  N   ARG A  80      30.290 -31.306  -2.135  1.00 85.49           N  
ATOM   1189  H   ARG A  80      29.313 -31.280  -1.879  1.00 85.49           H  
ATOM   1190  CA  ARG A  80      30.820 -30.289  -3.050  1.00 85.49           C  
ATOM   1191  HA  ARG A  80      31.453 -30.769  -3.796  1.00 85.49           H  
ATOM   1192  C   ARG A  80      31.748 -29.322  -2.325  1.00 85.49           C  
ATOM   1193  CB  ARG A  80      29.679 -29.543  -3.749  1.00 85.49           C  
ATOM   1194  HB2 ARG A  80      28.870 -29.350  -3.045  1.00 85.49           H  
ATOM   1195  HB3 ARG A  80      30.055 -28.586  -4.111  1.00 85.49           H  
ATOM   1196  O   ARG A  80      32.863 -29.130  -2.791  1.00 85.49           O  
ATOM   1197  CG  ARG A  80      29.172 -30.346  -4.952  1.00 85.49           C  
ATOM   1198  HG2 ARG A  80      28.822 -31.327  -4.633  1.00 85.49           H  
ATOM   1199  HG3 ARG A  80      29.995 -30.482  -5.653  1.00 85.49           H  
ATOM   1200  CD  ARG A  80      28.044 -29.597  -5.665  1.00 85.49           C  
ATOM   1201  HD2 ARG A  80      27.902 -30.043  -6.650  1.00 85.49           H  
ATOM   1202  HD3 ARG A  80      28.342 -28.557  -5.797  1.00 85.49           H  
ATOM   1203  NE  ARG A  80      26.777 -29.695  -4.916  1.00 85.49           N  
ATOM   1204  HE  ARG A  80      26.720 -30.435  -4.231  1.00 85.49           H  
ATOM   1205  NH1 ARG A  80      25.806 -27.742  -5.655  1.00 85.49           N  
ATOM   1206 HH11 ARG A  80      25.029 -27.098  -5.644  1.00 85.49           H  
ATOM   1207 HH12 ARG A  80      26.681 -27.463  -6.074  1.00 85.49           H  
ATOM   1208  NH2 ARG A  80      24.638 -29.139  -4.371  1.00 85.49           N  
ATOM   1209 HH21 ARG A  80      23.866 -28.490  -4.405  1.00 85.49           H  
ATOM   1210 HH22 ARG A  80      24.570 -29.957  -3.782  1.00 85.49           H  
ATOM   1211  CZ  ARG A  80      25.753 -28.861  -4.986  1.00 85.49           C  
ATOM   1212  N   HIS A  81      31.330 -28.814  -1.167  1.00 83.78           N  
ATOM   1213  H   HIS A  81      30.403 -29.039  -0.834  1.00 83.78           H  
ATOM   1214  CA  HIS A  81      32.156 -27.917  -0.361  1.00 83.78           C  
ATOM   1215  HA  HIS A  81      32.369 -27.020  -0.943  1.00 83.78           H  
ATOM   1216  C   HIS A  81      33.517 -28.544  -0.001  1.00 83.78           C  
ATOM   1217  CB  HIS A  81      31.353 -27.507   0.881  1.00 83.78           C  
ATOM   1218  HB2 HIS A  81      31.007 -28.395   1.410  1.00 83.78           H  
ATOM   1219  HB3 HIS A  81      30.477 -26.940   0.569  1.00 83.78           H  
ATOM   1220  O   HIS A  81      34.560 -27.934  -0.208  1.00 83.78           O  
ATOM   1221  CG  HIS A  81      32.148 -26.668   1.842  1.00 83.78           C  
ATOM   1222  CD2 HIS A  81      32.420 -26.972   3.147  1.00 83.78           C  
ATOM   1223  HD2 HIS A  81      32.076 -27.846   3.680  1.00 83.78           H  
ATOM   1224  ND1 HIS A  81      32.791 -25.485   1.560  1.00 83.78           N  
ATOM   1225  HD1 HIS A  81      32.854 -25.022   0.664  1.00 83.78           H  
ATOM   1226  CE1 HIS A  81      33.443 -25.091   2.666  1.00 83.78           C  
ATOM   1227  HE1 HIS A  81      34.090 -24.229   2.730  1.00 83.78           H  
ATOM   1228  NE2 HIS A  81      33.231 -25.963   3.667  1.00 83.78           N  
ATOM   1229  N   LEU A  82      33.537 -29.806   0.439  1.00 83.16           N  
ATOM   1230  H   LEU A  82      32.651 -30.265   0.595  1.00 83.16           H  
ATOM   1231  CA  LEU A  82      34.783 -30.490   0.817  1.00 83.16           C  
ATOM   1232  HA  LEU A  82      35.300 -29.893   1.570  1.00 83.16           H  
ATOM   1233  C   LEU A  82      35.768 -30.684  -0.342  1.00 83.16           C  
ATOM   1234  CB  LEU A  82      34.444 -31.872   1.382  1.00 83.16           C  
ATOM   1235  HB2 LEU A  82      33.885 -32.418   0.622  1.00 83.16           H  
ATOM   1236  HB3 LEU A  82      35.371 -32.413   1.567  1.00 83.16           H  
ATOM   1237  O   LEU A  82      36.981 -30.639  -0.137  1.00 83.16           O  
ATOM   1238  CG  LEU A  82      33.629 -31.837   2.678  1.00 83.16           C  
ATOM   1239  HG  LEU A  82      32.754 -31.196   2.566  1.00 83.16           H  
ATOM   1240  CD1 LEU A  82      33.153 -33.256   2.953  1.00 83.16           C  
ATOM   1241 HD11 LEU A  82      32.543 -33.263   3.856  1.00 83.16           H  
ATOM   1242 HD12 LEU A  82      32.529 -33.591   2.123  1.00 83.16           H  
ATOM   1243 HD13 LEU A  82      34.010 -33.923   3.043  1.00 83.16           H  
ATOM   1244  CD2 LEU A  82      34.439 -31.334   3.870  1.00 83.16           C  
ATOM   1245 HD21 LEU A  82      34.758 -30.309   3.683  1.00 83.16           H  
ATOM   1246 HD22 LEU A  82      33.810 -31.337   4.759  1.00 83.16           H  
ATOM   1247 HD23 LEU A  82      35.314 -31.965   4.031  1.00 83.16           H  
ATOM   1248  N   ARG A  83      35.262 -30.955  -1.551  1.00 76.89           N  
ATOM   1249  H   ARG A  83      34.257 -30.961  -1.652  1.00 76.89           H  
ATOM   1250  CA  ARG A  83      36.104 -31.121  -2.745  1.00 76.89           C  
ATOM   1251  HA  ARG A  83      36.852 -31.894  -2.572  1.00 76.89           H  
ATOM   1252  C   ARG A  83      36.872 -29.842  -3.034  1.00 76.89           C  
ATOM   1253  CB  ARG A  83      35.212 -31.488  -3.937  1.00 76.89           C  
ATOM   1254  HB2 ARG A  83      34.627 -32.378  -3.707  1.00 76.89           H  
ATOM   1255  HB3 ARG A  83      34.509 -30.668  -4.087  1.00 76.89           H  
ATOM   1256  O   ARG A  83      38.053 -29.898  -3.370  1.00 76.89           O  
ATOM   1257  CG  ARG A  83      36.021 -31.736  -5.226  1.00 76.89           C  
ATOM   1258  HG2 ARG A  83      36.814 -30.997  -5.346  1.00 76.89           H  
ATOM   1259  HG3 ARG A  83      36.479 -32.724  -5.179  1.00 76.89           H  
ATOM   1260  CD  ARG A  83      35.124 -31.644  -6.458  1.00 76.89           C  
ATOM   1261  HD2 ARG A  83      35.718 -31.891  -7.338  1.00 76.89           H  
ATOM   1262  HD3 ARG A  83      34.318 -32.371  -6.356  1.00 76.89           H  
ATOM   1263  NE  ARG A  83      34.565 -30.287  -6.602  1.00 76.89           N  
ATOM   1264  HE  ARG A  83      34.894 -29.563  -5.978  1.00 76.89           H  
ATOM   1265  NH1 ARG A  83      33.102 -30.689  -8.316  1.00 76.89           N  
ATOM   1266 HH11 ARG A  83      33.491 -31.617  -8.396  1.00 76.89           H  
ATOM   1267 HH12 ARG A  83      32.411 -30.335  -8.962  1.00 76.89           H  
ATOM   1268  NH2 ARG A  83      33.196 -28.667  -7.320  1.00 76.89           N  
ATOM   1269 HH21 ARG A  83      33.628 -28.103  -6.602  1.00 76.89           H  
ATOM   1270 HH22 ARG A  83      32.504 -28.250  -7.926  1.00 76.89           H  
ATOM   1271  CZ  ARG A  83      33.619 -29.890  -7.418  1.00 76.89           C  
ATOM   1272  N   ASP A  84      36.178 -28.724  -2.903  1.00 75.96           N  
ATOM   1273  H   ASP A  84      35.215 -28.775  -2.603  1.00 75.96           H  
ATOM   1274  CA  ASP A  84      36.719 -27.416  -3.225  1.00 75.96           C  
ATOM   1275  HA  ASP A  84      37.203 -27.469  -4.200  1.00 75.96           H  
ATOM   1276  C   ASP A  84      37.817 -27.025  -2.214  1.00 75.96           C  
ATOM   1277  CB  ASP A  84      35.542 -26.431  -3.350  1.00 75.96           C  
ATOM   1278  HB2 ASP A  84      35.942 -25.443  -3.581  1.00 75.96           H  
ATOM   1279  HB3 ASP A  84      35.022 -26.368  -2.394  1.00 75.96           H  
ATOM   1280  O   ASP A  84      38.847 -26.487  -2.613  1.00 75.96           O  
ATOM   1281  CG  ASP A  84      34.529 -26.818  -4.456  1.00 75.96           C  
ATOM   1282  OD1 ASP A  84      34.839 -27.661  -5.345  1.00 75.96           O  
ATOM   1283  OD2 ASP A  84      33.401 -26.282  -4.458  1.00 75.96           O  
ATOM   1284  N   GLU A  85      37.678 -27.431  -0.948  1.00 76.51           N  
ATOM   1285  H   GLU A  85      36.776 -27.792  -0.670  1.00 76.51           H  
ATOM   1286  CA  GLU A  85      38.676 -27.203   0.107  1.00 76.51           C  
ATOM   1287  HA  GLU A  85      39.013 -26.167   0.063  1.00 76.51           H  
ATOM   1288  C   GLU A  85      39.951 -28.081   0.006  1.00 76.51           C  
ATOM   1289  CB  GLU A  85      37.992 -27.428   1.463  1.00 76.51           C  
ATOM   1290  HB2 GLU A  85      38.760 -27.493   2.234  1.00 76.51           H  
ATOM   1291  HB3 GLU A  85      37.465 -28.382   1.428  1.00 76.51           H  
ATOM   1292  O   GLU A  85      41.041 -27.621   0.331  1.00 76.51           O  
ATOM   1293  CG  GLU A  85      36.989 -26.343   1.879  1.00 76.51           C  
ATOM   1294  HG2 GLU A  85      36.206 -26.269   1.125  1.00 76.51           H  
ATOM   1295  HG3 GLU A  85      36.519 -26.651   2.813  1.00 76.51           H  
ATOM   1296  CD  GLU A  85      37.662 -24.980   2.080  1.00 76.51           C  
ATOM   1297  OE1 GLU A  85      37.168 -24.002   1.476  1.00 76.51           O  
ATOM   1298  OE2 GLU A  85      38.667 -24.937   2.826  1.00 76.51           O  
ATOM   1299  N   LEU A  86      39.874 -29.347  -0.440  1.00 71.23           N  
ATOM   1300  H   LEU A  86      38.957 -29.689  -0.689  1.00 71.23           H  
ATOM   1301  CA  LEU A  86      41.030 -30.277  -0.445  1.00 71.23           C  
ATOM   1302  HA  LEU A  86      41.632 -30.078   0.442  1.00 71.23           H  
ATOM   1303  C   LEU A  86      41.995 -30.136  -1.637  1.00 71.23           C  
ATOM   1304  CB  LEU A  86      40.510 -31.728  -0.395  1.00 71.23           C  
ATOM   1305  HB2 LEU A  86      39.613 -31.793  -1.010  1.00 71.23           H  
ATOM   1306  HB3 LEU A  86      41.252 -32.397  -0.832  1.00 71.23           H  
ATOM   1307  O   LEU A  86      43.136 -30.598  -1.572  1.00 71.23           O  
ATOM   1308  CG  LEU A  86      40.200 -32.230   1.021  1.00 71.23           C  
ATOM   1309  HG  LEU A  86      39.604 -31.488   1.551  1.00 71.23           H  
ATOM   1310  CD1 LEU A  86      39.391 -33.526   0.942  1.00 71.23           C  
ATOM   1311 HD11 LEU A  86      38.447 -33.318   0.439  1.00 71.23           H  
ATOM   1312 HD12 LEU A  86      39.178 -33.890   1.947  1.00 71.23           H  
ATOM   1313 HD13 LEU A  86      39.945 -34.284   0.388  1.00 71.23           H  
ATOM   1314  CD2 LEU A  86      41.474 -32.511   1.816  1.00 71.23           C  
ATOM   1315 HD21 LEU A  86      41.209 -32.937   2.784  1.00 71.23           H  
ATOM   1316 HD22 LEU A  86      42.120 -33.206   1.278  1.00 71.23           H  
ATOM   1317 HD23 LEU A  86      42.016 -31.583   1.997  1.00 71.23           H  
ATOM   1318  N   GLY A  87      41.549 -29.590  -2.767  1.00 55.66           N  
ATOM   1319  H   GLY A  87      40.617 -29.201  -2.765  1.00 55.66           H  
ATOM   1320  CA  GLY A  87      42.326 -29.584  -4.015  1.00 55.66           C  
ATOM   1321  HA2 GLY A  87      41.663 -29.278  -4.824  1.00 55.66           H  
ATOM   1322  HA3 GLY A  87      42.677 -30.595  -4.221  1.00 55.66           H  
ATOM   1323  C   GLY A  87      43.544 -28.647  -4.032  1.00 55.66           C  
ATOM   1324  O   GLY A  87      44.360 -28.724  -4.951  1.00 55.66           O  
ATOM   1325  N   THR A  88      43.688 -27.760  -3.052  1.00 46.90           N  
ATOM   1326  H   THR A  88      43.003 -27.741  -2.310  1.00 46.90           H  
ATOM   1327  CA  THR A  88      44.592 -26.599  -3.102  1.00 46.90           C  
ATOM   1328  HA  THR A  88      44.696 -26.299  -4.145  1.00 46.90           H  
ATOM   1329  C   THR A  88      46.027 -26.855  -2.614  1.00 46.90           C  
ATOM   1330  CB  THR A  88      43.958 -25.411  -2.347  1.00 46.90           C  
ATOM   1331  HB  THR A  88      44.737 -24.783  -1.914  1.00 46.90           H  
ATOM   1332  O   THR A  88      46.951 -26.272  -3.181  1.00 46.90           O  
ATOM   1333  CG2 THR A  88      43.098 -24.554  -3.274  1.00 46.90           C  
ATOM   1334 HG21 THR A  88      42.662 -23.731  -2.708  1.00 46.90           H  
ATOM   1335 HG22 THR A  88      42.295 -25.157  -3.698  1.00 46.90           H  
ATOM   1336 HG23 THR A  88      43.713 -24.144  -4.076  1.00 46.90           H  
ATOM   1337  OG1 THR A  88      43.119 -25.901  -1.327  1.00 46.90           O  
ATOM   1338  HG1 THR A  88      42.561 -25.205  -0.972  1.00 46.90           H  
ATOM   1339  N   GLU A  89      46.277 -27.731  -1.631  1.00 38.21           N  
ATOM   1340  H   GLU A  89      45.488 -28.155  -1.165  1.00 38.21           H  
ATOM   1341  CA  GLU A  89      47.616 -27.864  -1.005  1.00 38.21           C  
ATOM   1342  HA  GLU A  89      48.016 -26.864  -0.835  1.00 38.21           H  
ATOM   1343  C   GLU A  89      48.684 -28.586  -1.853  1.00 38.21           C  
ATOM   1344  CB  GLU A  89      47.517 -28.559   0.367  1.00 38.21           C  
ATOM   1345  HB2 GLU A  89      48.468 -29.048   0.575  1.00 38.21           H  
ATOM   1346  HB3 GLU A  89      46.747 -29.330   0.331  1.00 38.21           H  
ATOM   1347  O   GLU A  89      49.878 -28.441  -1.599  1.00 38.21           O  
ATOM   1348  CG  GLU A  89      47.242 -27.586   1.526  1.00 38.21           C  
ATOM   1349  HG2 GLU A  89      47.933 -26.748   1.444  1.00 38.21           H  
ATOM   1350  HG3 GLU A  89      46.227 -27.200   1.429  1.00 38.21           H  
ATOM   1351  CD  GLU A  89      47.422 -28.248   2.907  1.00 38.21           C  
ATOM   1352  OE1 GLU A  89      47.613 -27.496   3.889  1.00 38.21           O  
ATOM   1353  OE2 GLU A  89      47.402 -29.501   2.976  1.00 38.21           O  
ATOM   1354  N   VAL A  90      48.319 -29.355  -2.887  1.00 35.00           N  
ATOM   1355  H   VAL A  90      47.332 -29.416  -3.092  1.00 35.00           H  
ATOM   1356  CA  VAL A  90      49.279 -30.229  -3.612  1.00 35.00           C  
ATOM   1357  HA  VAL A  90      49.950 -30.626  -2.850  1.00 35.00           H  
ATOM   1358  C   VAL A  90      50.199 -29.467  -4.578  1.00 35.00           C  
ATOM   1359  CB  VAL A  90      48.601 -31.460  -4.258  1.00 35.00           C  
ATOM   1360  HB  VAL A  90      48.018 -31.147  -5.124  1.00 35.00           H  
ATOM   1361  O   VAL A  90      50.955 -30.074  -5.339  1.00 35.00           O  
ATOM   1362  CG1 VAL A  90      49.591 -32.562  -4.690  1.00 35.00           C  
ATOM   1363 HG11 VAL A  90      50.108 -32.281  -5.607  1.00 35.00           H  
ATOM   1364 HG12 VAL A  90      50.318 -32.742  -3.898  1.00 35.00           H  
ATOM   1365 HG13 VAL A  90      49.059 -33.489  -4.904  1.00 35.00           H  
ATOM   1366  CG2 VAL A  90      47.651 -32.112  -3.242  1.00 35.00           C  
ATOM   1367 HG21 VAL A  90      47.251 -33.054  -3.618  1.00 35.00           H  
ATOM   1368 HG22 VAL A  90      46.803 -31.457  -3.042  1.00 35.00           H  
ATOM   1369 HG23 VAL A  90      48.178 -32.301  -2.307  1.00 35.00           H  
ATOM   1370  N   ARG A  91      50.253 -28.132  -4.517  1.00 31.69           N  
ATOM   1371  H   ARG A  91      49.668 -27.692  -3.822  1.00 31.69           H  
ATOM   1372  CA  ARG A  91      51.441 -27.397  -4.982  1.00 31.69           C  
ATOM   1373  HA  ARG A  91      51.785 -27.820  -5.926  1.00 31.69           H  
ATOM   1374  C   ARG A  91      52.587 -27.633  -3.994  1.00 31.69           C  
ATOM   1375  CB  ARG A  91      51.129 -25.910  -5.206  1.00 31.69           C  
ATOM   1376  HB2 ARG A  91      50.538 -25.527  -4.374  1.00 31.69           H  
ATOM   1377  HB3 ARG A  91      52.067 -25.355  -5.244  1.00 31.69           H  
ATOM   1378  O   ARG A  91      53.073 -26.711  -3.353  1.00 31.69           O  
ATOM   1379  CG  ARG A  91      50.399 -25.680  -6.533  1.00 31.69           C  
ATOM   1380  HG2 ARG A  91      49.430 -26.178  -6.513  1.00 31.69           H  
ATOM   1381  HG3 ARG A  91      50.998 -26.083  -7.349  1.00 31.69           H  
ATOM   1382  CD  ARG A  91      50.203 -24.176  -6.741  1.00 31.69           C  
ATOM   1383  HD2 ARG A  91      49.548 -23.805  -5.953  1.00 31.69           H  
ATOM   1384  HD3 ARG A  91      51.170 -23.680  -6.654  1.00 31.69           H  
ATOM   1385  NE  ARG A  91      49.619 -23.877  -8.061  1.00 31.69           N  
ATOM   1386  HE  ARG A  91      49.455 -24.663  -8.674  1.00 31.69           H  
ATOM   1387  NH1 ARG A  91      49.369 -21.619  -7.735  1.00 31.69           N  
ATOM   1388 HH11 ARG A  91      49.036 -20.716  -8.040  1.00 31.69           H  
ATOM   1389 HH12 ARG A  91      49.726 -21.730  -6.796  1.00 31.69           H  
ATOM   1390  NH2 ARG A  91      48.729 -22.529  -9.669  1.00 31.69           N  
ATOM   1391 HH21 ARG A  91      48.408 -21.617  -9.960  1.00 31.69           H  
ATOM   1392 HH22 ARG A  91      48.569 -23.335 -10.258  1.00 31.69           H  
ATOM   1393  CZ  ARG A  91      49.245 -22.681  -8.482  1.00 31.69           C  
ATOM   1394  N   GLY A  92      52.996 -28.896  -3.866  1.00 30.97           N  
ATOM   1395  H   GLY A  92      52.528 -29.593  -4.428  1.00 30.97           H  
ATOM   1396  CA  GLY A  92      54.161 -29.286  -3.097  1.00 30.97           C  
ATOM   1397  HA2 GLY A  92      54.025 -29.002  -2.053  1.00 30.97           H  
ATOM   1398  HA3 GLY A  92      54.320 -30.362  -3.165  1.00 30.97           H  
ATOM   1399  C   GLY A  92      55.362 -28.568  -3.682  1.00 30.97           C  
ATOM   1400  O   GLY A  92      55.674 -28.750  -4.863  1.00 30.97           O  
ATOM   1401  N   GLU A  93      55.993 -27.718  -2.874  1.00 31.72           N  
ATOM   1402  H   GLU A  93      55.618 -27.535  -1.954  1.00 31.72           H  
ATOM   1403  CA  GLU A  93      57.252 -27.085  -3.237  1.00 31.72           C  
ATOM   1404  HA  GLU A  93      57.085 -26.412  -4.078  1.00 31.72           H  
ATOM   1405  C   GLU A  93      58.211 -28.187  -3.671  1.00 31.72           C  
ATOM   1406  CB  GLU A  93      57.835 -26.278  -2.070  1.00 31.72           C  
ATOM   1407  HB2 GLU A  93      57.744 -26.852  -1.148  1.00 31.72           H  
ATOM   1408  HB3 GLU A  93      58.892 -26.099  -2.267  1.00 31.72           H  
ATOM   1409  O   GLU A  93      58.501 -29.117  -2.912  1.00 31.72           O  
ATOM   1410  CG  GLU A  93      57.140 -24.917  -1.928  1.00 31.72           C  
ATOM   1411  HG2 GLU A  93      56.086 -25.079  -1.705  1.00 31.72           H  
ATOM   1412  HG3 GLU A  93      57.207 -24.396  -2.883  1.00 31.72           H  
ATOM   1413  CD  GLU A  93      57.764 -24.049  -0.825  1.00 31.72           C  
ATOM   1414  OE1 GLU A  93      57.755 -22.811  -1.000  1.00 31.72           O  
ATOM   1415  OE2 GLU A  93      58.266 -24.626   0.167  1.00 31.72           O  
ATOM   1416  N   ALA A  94      58.636 -28.117  -4.936  1.00 36.46           N  
ATOM   1417  H   ALA A  94      58.303 -27.362  -5.519  1.00 36.46           H  
ATOM   1418  CA  ALA A  94      59.592 -29.059  -5.482  1.00 36.46           C  
ATOM   1419  HA  ALA A  94      59.105 -30.033  -5.539  1.00 36.46           H  
ATOM   1420  C   ALA A  94      60.782 -29.087  -4.515  1.00 36.46           C  
ATOM   1421  CB  ALA A  94      59.995 -28.619  -6.894  1.00 36.46           C  
ATOM   1422  HB1 ALA A  94      59.116 -28.601  -7.539  1.00 36.46           H  
ATOM   1423  HB2 ALA A  94      60.440 -27.624  -6.861  1.00 36.46           H  
ATOM   1424  HB3 ALA A  94      60.723 -29.321  -7.300  1.00 36.46           H  
ATOM   1425  O   ALA A  94      61.354 -28.018  -4.271  1.00 36.46           O  
ATOM   1426  N   PRO A  95      61.110 -30.250  -3.912  1.00 39.07           N  
ATOM   1427  CA  PRO A  95      62.113 -30.322  -2.866  1.00 39.07           C  
ATOM   1428  HA  PRO A  95      61.742 -29.803  -1.982  1.00 39.07           H  
ATOM   1429  C   PRO A  95      63.365 -29.633  -3.380  1.00 39.07           C  
ATOM   1430  CB  PRO A  95      62.314 -31.805  -2.537  1.00 39.07           C  
ATOM   1431  HB2 PRO A  95      61.870 -32.018  -1.564  1.00 39.07           H  
ATOM   1432  HB3 PRO A  95      63.367 -32.085  -2.535  1.00 39.07           H  
ATOM   1433  O   PRO A  95      63.877 -29.998  -4.442  1.00 39.07           O  
ATOM   1434  CG  PRO A  95      61.547 -32.562  -3.624  1.00 39.07           C  
ATOM   1435  HG2 PRO A  95      62.233 -32.839  -4.424  1.00 39.07           H  
ATOM   1436  HG3 PRO A  95      61.054 -33.447  -3.222  1.00 39.07           H  
ATOM   1437  CD  PRO A  95      60.532 -31.557  -4.156  1.00 39.07           C  
ATOM   1438  HD2 PRO A  95      60.365 -31.734  -5.218  1.00 39.07           H  
ATOM   1439  HD3 PRO A  95      59.596 -31.642  -3.604  1.00 39.07           H  
ATOM   1440  N   SER A  96      63.762 -28.566  -2.676  1.00 46.56           N  
ATOM   1441  H   SER A  96      63.188 -28.286  -1.894  1.00 46.56           H  
ATOM   1442  CA  SER A  96      64.820 -27.664  -3.118  1.00 46.56           C  
ATOM   1443  HA  SER A  96      64.441 -27.048  -3.934  1.00 46.56           H  
ATOM   1444  C   SER A  96      65.995 -28.495  -3.613  1.00 46.56           C  
ATOM   1445  CB  SER A  96      65.244 -26.751  -1.964  1.00 46.56           C  
ATOM   1446  HB2 SER A  96      65.377 -27.348  -1.062  1.00 46.56           H  
ATOM   1447  HB3 SER A  96      64.461 -26.014  -1.784  1.00 46.56           H  
ATOM   1448  O   SER A  96      66.456 -29.396  -2.908  1.00 46.56           O  
ATOM   1449  OG  SER A  96      66.464 -26.096  -2.256  1.00 46.56           O  
ATOM   1450  HG  SER A  96      66.613 -25.448  -1.564  1.00 46.56           H  
ATOM   1451  N   ALA A  97      66.473 -28.212  -4.828  1.00 55.25           N  
ATOM   1452  H   ALA A  97      66.003 -27.511  -5.383  1.00 55.25           H  
ATOM   1453  CA  ALA A  97      67.597 -28.945  -5.404  1.00 55.25           C  
ATOM   1454  HA  ALA A  97      67.291 -29.978  -5.566  1.00 55.25           H  
ATOM   1455  C   ALA A  97      68.802 -28.960  -4.441  1.00 55.25           C  
ATOM   1456  CB  ALA A  97      67.951 -28.309  -6.753  1.00 55.25           C  
ATOM   1457  HB1 ALA A  97      68.298 -27.286  -6.607  1.00 55.25           H  
ATOM   1458  HB2 ALA A  97      67.076 -28.307  -7.404  1.00 55.25           H  
ATOM   1459  HB3 ALA A  97      68.743 -28.888  -7.229  1.00 55.25           H  
ATOM   1460  O   ALA A  97      69.538 -29.942  -4.398  1.00 55.25           O  
ATOM   1461  N   LEU A  98      68.943 -27.902  -3.627  1.00 61.64           N  
ATOM   1462  H   LEU A  98      68.238 -27.181  -3.683  1.00 61.64           H  
ATOM   1463  CA  LEU A  98      69.939 -27.774  -2.563  1.00 61.64           C  
ATOM   1464  HA  LEU A  98      70.919 -28.035  -2.961  1.00 61.64           H  
ATOM   1465  C   LEU A  98      69.682 -28.718  -1.377  1.00 61.64           C  
ATOM   1466  CB  LEU A  98      69.986 -26.314  -2.080  1.00 61.64           C  
ATOM   1467  HB2 LEU A  98      68.992 -26.024  -1.740  1.00 61.64           H  
ATOM   1468  HB3 LEU A  98      70.647 -26.259  -1.215  1.00 61.64           H  
ATOM   1469  O   LEU A  98      70.614 -29.353  -0.914  1.00 61.64           O  
ATOM   1470  CG  LEU A  98      70.479 -25.308  -3.134  1.00 61.64           C  
ATOM   1471  HG  LEU A  98      69.928 -25.446  -4.065  1.00 61.64           H  
ATOM   1472  CD1 LEU A  98      70.225 -23.881  -2.647  1.00 61.64           C  
ATOM   1473 HD11 LEU A  98      70.568 -23.167  -3.396  1.00 61.64           H  
ATOM   1474 HD12 LEU A  98      69.158 -23.732  -2.483  1.00 61.64           H  
ATOM   1475 HD13 LEU A  98      70.758 -23.708  -1.712  1.00 61.64           H  
ATOM   1476  CD2 LEU A  98      71.975 -25.466  -3.413  1.00 61.64           C  
ATOM   1477 HD21 LEU A  98      72.303 -24.703  -4.118  1.00 61.64           H  
ATOM   1478 HD22 LEU A  98      72.175 -26.447  -3.844  1.00 61.64           H  
ATOM   1479 HD23 LEU A  98      72.539 -25.366  -2.485  1.00 61.64           H  
ATOM   1480  N   ALA A  99      68.436 -28.892  -0.930  1.00 57.43           N  
ATOM   1481  H   ALA A  99      67.676 -28.430  -1.408  1.00 57.43           H  
ATOM   1482  CA  ALA A  99      68.116 -29.823   0.160  1.00 57.43           C  
ATOM   1483  HA  ALA A  99      68.799 -29.639   0.989  1.00 57.43           H  
ATOM   1484  C   ALA A  99      68.285 -31.295  -0.266  1.00 57.43           C  
ATOM   1485  CB  ALA A  99      66.688 -29.538   0.636  1.00 57.43           C  
ATOM   1486  HB1 ALA A  99      66.451 -30.197   1.472  1.00 57.43           H  
ATOM   1487  HB2 ALA A  99      65.977 -29.713  -0.171  1.00 57.43           H  
ATOM   1488  HB3 ALA A  99      66.613 -28.505   0.975  1.00 57.43           H  
ATOM   1489  O   ALA A  99      68.718 -32.140   0.519  1.00 57.43           O  
ATOM   1490  N   GLY A 100      67.988 -31.609  -1.534  1.00 55.51           N  
ATOM   1491  H   GLY A 100      67.591 -30.889  -2.120  1.00 55.51           H  
ATOM   1492  CA  GLY A 100      68.340 -32.904  -2.125  1.00 55.51           C  
ATOM   1493  HA2 GLY A 100      67.959 -32.942  -3.145  1.00 55.51           H  
ATOM   1494  HA3 GLY A 100      67.886 -33.706  -1.543  1.00 55.51           H  
ATOM   1495  C   GLY A 100      69.857 -33.126  -2.168  1.00 55.51           C  
ATOM   1496  O   GLY A 100      70.324 -34.244  -1.948  1.00 55.51           O  
ATOM   1497  N   LEU A 101      70.621 -32.053  -2.394  1.00 65.98           N  
ATOM   1498  H   LEU A 101      70.160 -31.169  -2.557  1.00 65.98           H  
ATOM   1499  CA  LEU A 101      72.080 -32.025  -2.290  1.00 65.98           C  
ATOM   1500  HA  LEU A 101      72.483 -32.862  -2.860  1.00 65.98           H  
ATOM   1501  C   LEU A 101      72.561 -32.229  -0.844  1.00 65.98           C  
ATOM   1502  CB  LEU A 101      72.607 -30.710  -2.903  1.00 65.98           C  
ATOM   1503  HB2 LEU A 101      71.787 -29.994  -2.954  1.00 65.98           H  
ATOM   1504  HB3 LEU A 101      73.366 -30.275  -2.253  1.00 65.98           H  
ATOM   1505  O   LEU A 101      73.473 -33.023  -0.661  1.00 65.98           O  
ATOM   1506  CG  LEU A 101      73.174 -30.870  -4.320  1.00 65.98           C  
ATOM   1507  HG  LEU A 101      72.647 -31.669  -4.841  1.00 65.98           H  
ATOM   1508  CD1 LEU A 101      73.001 -29.583  -5.132  1.00 65.98           C  
ATOM   1509 HD11 LEU A 101      73.493 -28.757  -4.619  1.00 65.98           H  
ATOM   1510 HD12 LEU A 101      71.939 -29.358  -5.234  1.00 65.98           H  
ATOM   1511 HD13 LEU A 101      73.433 -29.710  -6.125  1.00 65.98           H  
ATOM   1512  CD2 LEU A 101      74.666 -31.200  -4.267  1.00 65.98           C  
ATOM   1513 HD21 LEU A 101      75.051 -31.360  -5.274  1.00 65.98           H  
ATOM   1514 HD22 LEU A 101      74.815 -32.104  -3.676  1.00 65.98           H  
ATOM   1515 HD23 LEU A 101      75.211 -30.386  -3.789  1.00 65.98           H  
ATOM   1516  N   ASP A 102      71.927 -31.631   0.169  1.00 64.21           N  
ATOM   1517  H   ASP A 102      71.291 -30.878  -0.050  1.00 64.21           H  
ATOM   1518  CA  ASP A 102      72.283 -31.828   1.588  1.00 64.21           C  
ATOM   1519  HA  ASP A 102      73.333 -31.576   1.734  1.00 64.21           H  
ATOM   1520  C   ASP A 102      72.064 -33.281   2.038  1.00 64.21           C  
ATOM   1521  CB  ASP A 102      71.436 -30.925   2.502  1.00 64.21           C  
ATOM   1522  HB2 ASP A 102      71.643 -31.198   3.537  1.00 64.21           H  
ATOM   1523  HB3 ASP A 102      70.379 -31.122   2.320  1.00 64.21           H  
ATOM   1524  O   ASP A 102      72.907 -33.879   2.706  1.00 64.21           O  
ATOM   1525  CG  ASP A 102      71.695 -29.422   2.368  1.00 64.21           C  
ATOM   1526  OD1 ASP A 102      72.826 -29.037   2.007  1.00 64.21           O  
ATOM   1527  OD2 ASP A 102      70.746 -28.664   2.672  1.00 64.21           O  
ATOM   1528  N   ALA A 103      70.936 -33.888   1.652  1.00 64.33           N  
ATOM   1529  H   ALA A 103      70.252 -33.340   1.150  1.00 64.33           H  
ATOM   1530  CA  ALA A 103      70.657 -35.292   1.956  1.00 64.33           C  
ATOM   1531  HA  ALA A 103      70.770 -35.446   3.029  1.00 64.33           H  
ATOM   1532  C   ALA A 103      71.647 -36.228   1.245  1.00 64.33           C  
ATOM   1533  CB  ALA A 103      69.209 -35.601   1.564  1.00 64.33           C  
ATOM   1534  HB1 ALA A 103      68.976 -36.637   1.810  1.00 64.33           H  
ATOM   1535  HB2 ALA A 103      69.071 -35.443   0.495  1.00 64.33           H  
ATOM   1536  HB3 ALA A 103      68.534 -34.943   2.111  1.00 64.33           H  
ATOM   1537  O   ALA A 103      72.107 -37.215   1.825  1.00 64.33           O  
ATOM   1538  N   LEU A 104      72.012 -35.892   0.005  1.00 67.24           N  
ATOM   1539  H   LEU A 104      71.597 -35.071  -0.412  1.00 67.24           H  
ATOM   1540  CA  LEU A 104      73.076 -36.571  -0.720  1.00 67.24           C  
ATOM   1541  HA  LEU A 104      72.855 -37.639  -0.728  1.00 67.24           H  
ATOM   1542  C   LEU A 104      74.430 -36.386  -0.006  1.00 67.24           C  
ATOM   1543  CB  LEU A 104      73.080 -36.053  -2.166  1.00 67.24           C  
ATOM   1544  HB2 LEU A 104      72.082 -36.153  -2.592  1.00 67.24           H  
ATOM   1545  HB3 LEU A 104      73.321 -34.990  -2.140  1.00 67.24           H  
ATOM   1546  O   LEU A 104      75.131 -37.374   0.181  1.00 67.24           O  
ATOM   1547  CG  LEU A 104      74.086 -36.764  -3.077  1.00 67.24           C  
ATOM   1548  HG  LEU A 104      75.030 -36.908  -2.550  1.00 67.24           H  
ATOM   1549  CD1 LEU A 104      73.566 -38.124  -3.553  1.00 67.24           C  
ATOM   1550 HD11 LEU A 104      74.302 -38.586  -4.211  1.00 67.24           H  
ATOM   1551 HD12 LEU A 104      73.409 -38.773  -2.691  1.00 67.24           H  
ATOM   1552 HD13 LEU A 104      72.623 -37.998  -4.085  1.00 67.24           H  
ATOM   1553  CD2 LEU A 104      74.373 -35.888  -4.292  1.00 67.24           C  
ATOM   1554 HD21 LEU A 104      75.245 -36.292  -4.807  1.00 67.24           H  
ATOM   1555 HD22 LEU A 104      74.624 -34.878  -3.968  1.00 67.24           H  
ATOM   1556 HD23 LEU A 104      73.506 -35.850  -4.953  1.00 67.24           H  
ATOM   1557  N   GLU A 105      74.781 -35.178   0.448  1.00 70.48           N  
ATOM   1558  H   GLU A 105      74.168 -34.400   0.253  1.00 70.48           H  
ATOM   1559  CA  GLU A 105      75.998 -34.875   1.224  1.00 70.48           C  
ATOM   1560  HA  GLU A 105      76.881 -35.207   0.678  1.00 70.48           H  
ATOM   1561  C   GLU A 105      76.057 -35.613   2.560  1.00 70.48           C  
ATOM   1562  CB  GLU A 105      76.155 -33.364   1.472  1.00 70.48           C  
ATOM   1563  HB2 GLU A 105      76.808 -33.236   2.336  1.00 70.48           H  
ATOM   1564  HB3 GLU A 105      75.188 -32.919   1.708  1.00 70.48           H  
ATOM   1565  O   GLU A 105      77.130 -36.072   2.948  1.00 70.48           O  
ATOM   1566  CG  GLU A 105      76.805 -32.626   0.292  1.00 70.48           C  
ATOM   1567  HG2 GLU A 105      77.699 -33.176  -0.003  1.00 70.48           H  
ATOM   1568  HG3 GLU A 105      76.123 -32.631  -0.559  1.00 70.48           H  
ATOM   1569  CD  GLU A 105      77.212 -31.177   0.623  1.00 70.48           C  
ATOM   1570  OE1 GLU A 105      77.956 -30.599  -0.207  1.00 70.48           O  
ATOM   1571  OE2 GLU A 105      76.873 -30.685   1.721  1.00 70.48           O  
ATOM   1572  N   ALA A 106      74.926 -35.783   3.245  1.00 67.17           N  
ATOM   1573  H   ALA A 106      74.107 -35.287   2.925  1.00 67.17           H  
ATOM   1574  CA  ALA A 106      74.847 -36.529   4.497  1.00 67.17           C  
ATOM   1575  HA  ALA A 106      75.691 -36.245   5.125  1.00 67.17           H  
ATOM   1576  C   ALA A 106      74.920 -38.050   4.288  1.00 67.17           C  
ATOM   1577  CB  ALA A 106      73.557 -36.125   5.215  1.00 67.17           C  
ATOM   1578  HB1 ALA A 106      72.693 -36.396   4.608  1.00 67.17           H  
ATOM   1579  HB2 ALA A 106      73.550 -35.048   5.380  1.00 67.17           H  
ATOM   1580  HB3 ALA A 106      73.496 -36.635   6.177  1.00 67.17           H  
ATOM   1581  O   ALA A 106      75.445 -38.758   5.145  1.00 67.17           O  
ATOM   1582  N   ALA A 107      74.419 -38.557   3.156  1.00 65.36           N  
ATOM   1583  H   ALA A 107      73.929 -37.931   2.533  1.00 65.36           H  
ATOM   1584  CA  ALA A 107      74.491 -39.974   2.797  1.00 65.36           C  
ATOM   1585  HA  ALA A 107      74.372 -40.573   3.700  1.00 65.36           H  
ATOM   1586  C   ALA A 107      75.841 -40.363   2.166  1.00 65.36           C  
ATOM   1587  CB  ALA A 107      73.319 -40.288   1.861  1.00 65.36           C  
ATOM   1588  HB1 ALA A 107      72.378 -40.043   2.354  1.00 65.36           H  
ATOM   1589  HB2 ALA A 107      73.325 -41.349   1.611  1.00 65.36           H  
ATOM   1590  HB3 ALA A 107      73.405 -39.701   0.947  1.00 65.36           H  
ATOM   1591  O   ALA A 107      76.285 -41.504   2.301  1.00 65.36           O  
ATOM   1592  N   LEU A 108      76.525 -39.413   1.515  1.00 69.89           N  
ATOM   1593  H   LEU A 108      76.067 -38.520   1.403  1.00 69.89           H  
ATOM   1594  CA  LEU A 108      77.824 -39.584   0.854  1.00 69.89           C  
ATOM   1595  HA  LEU A 108      77.665 -40.229  -0.010  1.00 69.89           H  
ATOM   1596  C   LEU A 108      78.904 -40.286   1.717  1.00 69.89           C  
ATOM   1597  CB  LEU A 108      78.314 -38.204   0.348  1.00 69.89           C  
ATOM   1598  HB2 LEU A 108      79.399 -38.151   0.436  1.00 69.89           H  
ATOM   1599  HB3 LEU A 108      77.910 -37.425   0.995  1.00 69.89           H  
ATOM   1600  O   LEU A 108      79.611 -41.139   1.170  1.00 69.89           O  
ATOM   1601  CG  LEU A 108      77.932 -37.876  -1.110  1.00 69.89           C  
ATOM   1602  HG  LEU A 108      76.908 -38.184  -1.319  1.00 69.89           H  
ATOM   1603  CD1 LEU A 108      78.083 -36.381  -1.417  1.00 69.89           C  
ATOM   1604 HD11 LEU A 108      78.844 -35.928  -0.781  1.00 69.89           H  
ATOM   1605 HD12 LEU A 108      77.126 -35.886  -1.253  1.00 69.89           H  
ATOM   1606 HD13 LEU A 108      78.346 -36.215  -2.462  1.00 69.89           H  
ATOM   1607  CD2 LEU A 108      78.836 -38.636  -2.078  1.00 69.89           C  
ATOM   1608 HD21 LEU A 108      78.512 -38.440  -3.101  1.00 69.89           H  
ATOM   1609 HD22 LEU A 108      78.768 -39.707  -1.886  1.00 69.89           H  
ATOM   1610 HD23 LEU A 108      79.869 -38.311  -1.956  1.00 69.89           H  
ATOM   1611  N   PRO A 109      79.062 -40.008   3.032  1.00 69.91           N  
ATOM   1612  CA  PRO A 109      80.068 -40.648   3.880  1.00 69.91           C  
ATOM   1613  HA  PRO A 109      81.053 -40.471   3.449  1.00 69.91           H  
ATOM   1614  C   PRO A 109      79.853 -42.155   4.038  1.00 69.91           C  
ATOM   1615  CB  PRO A 109      79.975 -39.955   5.249  1.00 69.91           C  
ATOM   1616  HB2 PRO A 109      79.346 -40.534   5.925  1.00 69.91           H  
ATOM   1617  HB3 PRO A 109      80.961 -39.805   5.690  1.00 69.91           H  
ATOM   1618  O   PRO A 109      80.828 -42.911   4.086  1.00 69.91           O  
ATOM   1619  CG  PRO A 109      79.285 -38.628   4.957  1.00 69.91           C  
ATOM   1620  HG2 PRO A 109      78.720 -38.261   5.813  1.00 69.91           H  
ATOM   1621  HG3 PRO A 109      80.018 -37.891   4.629  1.00 69.91           H  
ATOM   1622  CD  PRO A 109      78.373 -38.991   3.797  1.00 69.91           C  
ATOM   1623  HD2 PRO A 109      78.175 -38.108   3.189  1.00 69.91           H  
ATOM   1624  HD3 PRO A 109      77.451 -39.425   4.183  1.00 69.91           H  
ATOM   1625  N   GLU A 110      78.592 -42.589   4.100  1.00 68.42           N  
ATOM   1626  H   GLU A 110      77.840 -41.924   3.989  1.00 68.42           H  
ATOM   1627  CA  GLU A 110      78.217 -43.987   4.330  1.00 68.42           C  
ATOM   1628  HA  GLU A 110      78.943 -44.440   5.005  1.00 68.42           H  
ATOM   1629  C   GLU A 110      78.252 -44.828   3.047  1.00 68.42           C  
ATOM   1630  CB  GLU A 110      76.847 -44.074   5.025  1.00 68.42           C  
ATOM   1631  HB2 GLU A 110      76.603 -45.132   5.121  1.00 68.42           H  
ATOM   1632  HB3 GLU A 110      76.089 -43.614   4.390  1.00 68.42           H  
ATOM   1633  O   GLU A 110      78.174 -46.055   3.116  1.00 68.42           O  
ATOM   1634  CG  GLU A 110      76.830 -43.393   6.413  1.00 68.42           C  
ATOM   1635  HG2 GLU A 110      76.237 -42.482   6.344  1.00 68.42           H  
ATOM   1636  HG3 GLU A 110      77.845 -43.091   6.674  1.00 68.42           H  
ATOM   1637  CD  GLU A 110      76.283 -44.272   7.557  1.00 68.42           C  
ATOM   1638  OE1 GLU A 110      76.698 -44.020   8.712  1.00 68.42           O  
ATOM   1639  OE2 GLU A 110      75.491 -45.204   7.291  1.00 68.42           O  
ATOM   1640  N   VAL A 111      78.443 -44.201   1.875  1.00 68.50           N  
ATOM   1641  H   VAL A 111      78.467 -43.192   1.872  1.00 68.50           H  
ATOM   1642  CA  VAL A 111      78.537 -44.922   0.598  1.00 68.50           C  
ATOM   1643  HA  VAL A 111      77.613 -45.492   0.496  1.00 68.50           H  
ATOM   1644  C   VAL A 111      79.749 -45.869   0.624  1.00 68.50           C  
ATOM   1645  CB  VAL A 111      78.593 -43.987  -0.624  1.00 68.50           C  
ATOM   1646  HB  VAL A 111      79.482 -43.358  -0.567  1.00 68.50           H  
ATOM   1647  O   VAL A 111      80.885 -45.398   0.796  1.00 68.50           O  
ATOM   1648  CG1 VAL A 111      78.649 -44.810  -1.922  1.00 68.50           C  
ATOM   1649 HG11 VAL A 111      78.638 -44.153  -2.793  1.00 68.50           H  
ATOM   1650 HG12 VAL A 111      77.789 -45.476  -1.983  1.00 68.50           H  
ATOM   1651 HG13 VAL A 111      79.562 -45.403  -1.968  1.00 68.50           H  
ATOM   1652  CG2 VAL A 111      77.348 -43.095  -0.688  1.00 68.50           C  
ATOM   1653 HG21 VAL A 111      77.406 -42.423  -1.544  1.00 68.50           H  
ATOM   1654 HG22 VAL A 111      77.278 -42.488   0.214  1.00 68.50           H  
ATOM   1655 HG23 VAL A 111      76.449 -43.706  -0.768  1.00 68.50           H  
ATOM   1656  N   PRO A 112      79.554 -47.191   0.432  1.00 75.88           N  
ATOM   1657  CA  PRO A 112      80.635 -48.173   0.432  1.00 75.88           C  
ATOM   1658  HA  PRO A 112      81.082 -48.182   1.426  1.00 75.88           H  
ATOM   1659  C   PRO A 112      81.706 -47.864  -0.620  1.00 75.88           C  
ATOM   1660  CB  PRO A 112      79.975 -49.531   0.163  1.00 75.88           C  
ATOM   1661  HB2 PRO A 112      79.996 -49.754  -0.904  1.00 75.88           H  
ATOM   1662  HB3 PRO A 112      80.454 -50.333   0.725  1.00 75.88           H  
ATOM   1663  O   PRO A 112      81.408 -47.443  -1.737  1.00 75.88           O  
ATOM   1664  CG  PRO A 112      78.525 -49.331   0.593  1.00 75.88           C  
ATOM   1665  HG2 PRO A 112      77.844 -49.983   0.047  1.00 75.88           H  
ATOM   1666  HG3 PRO A 112      78.435 -49.493   1.667  1.00 75.88           H  
ATOM   1667  CD  PRO A 112      78.270 -47.863   0.280  1.00 75.88           C  
ATOM   1668  HD2 PRO A 112      77.521 -47.482   0.974  1.00 75.88           H  
ATOM   1669  HD3 PRO A 112      77.922 -47.759  -0.748  1.00 75.88           H  
ATOM   1670  N   ALA A 113      82.976 -48.121  -0.291  1.00 69.46           N  
ATOM   1671  H   ALA A 113      83.157 -48.479   0.636  1.00 69.46           H  
ATOM   1672  CA  ALA A 113      84.122 -47.747  -1.128  1.00 69.46           C  
ATOM   1673  HA  ALA A 113      84.149 -46.659  -1.200  1.00 69.46           H  
ATOM   1674  C   ALA A 113      84.069 -48.286  -2.572  1.00 69.46           C  
ATOM   1675  CB  ALA A 113      85.401 -48.222  -0.427  1.00 69.46           C  
ATOM   1676  HB1 ALA A 113      85.472 -47.771   0.563  1.00 69.46           H  
ATOM   1677  HB2 ALA A 113      86.269 -47.922  -1.014  1.00 69.46           H  
ATOM   1678  HB3 ALA A 113      85.395 -49.308  -0.333  1.00 69.46           H  
ATOM   1679  O   ALA A 113      84.558 -47.620  -3.479  1.00 69.46           O  
ATOM   1680  N   THR A 114      83.477 -49.464  -2.783  1.00 70.78           N  
ATOM   1681  H   THR A 114      83.027 -49.931  -2.008  1.00 70.78           H  
ATOM   1682  CA  THR A 114      83.361 -50.125  -4.094  1.00 70.78           C  
ATOM   1683  HA  THR A 114      84.337 -50.143  -4.579  1.00 70.78           H  
ATOM   1684  C   THR A 114      82.415 -49.415  -5.056  1.00 70.78           C  
ATOM   1685  CB  THR A 114      82.866 -51.569  -3.918  1.00 70.78           C  
ATOM   1686  HB  THR A 114      82.539 -51.973  -4.876  1.00 70.78           H  
ATOM   1687  O   THR A 114      82.603 -49.513  -6.261  1.00 70.78           O  
ATOM   1688  CG2 THR A 114      83.974 -52.463  -3.363  1.00 70.78           C  
ATOM   1689 HG21 THR A 114      83.596 -53.481  -3.263  1.00 70.78           H  
ATOM   1690 HG22 THR A 114      84.820 -52.465  -4.050  1.00 70.78           H  
ATOM   1691 HG23 THR A 114      84.298 -52.103  -2.386  1.00 70.78           H  
ATOM   1692  OG1 THR A 114      81.801 -51.619  -2.989  1.00 70.78           O  
ATOM   1693  HG1 THR A 114      80.978 -51.486  -3.465  1.00 70.78           H  
ATOM   1694  N   GLU A 115      81.418 -48.699  -4.537  1.00 73.76           N  
ATOM   1695  H   GLU A 115      81.317 -48.653  -3.533  1.00 73.76           H  
ATOM   1696  CA  GLU A 115      80.443 -47.953  -5.342  1.00 73.76           C  
ATOM   1697  HA  GLU A 115      80.404 -48.353  -6.355  1.00 73.76           H  
ATOM   1698  C   GLU A 115      80.823 -46.474  -5.466  1.00 73.76           C  
ATOM   1699  CB  GLU A 115      79.050 -48.105  -4.722  1.00 73.76           C  
ATOM   1700  HB2 GLU A 115      78.358 -47.449  -5.251  1.00 73.76           H  
ATOM   1701  HB3 GLU A 115      79.090 -47.803  -3.676  1.00 73.76           H  
ATOM   1702  O   GLU A 115      80.359 -45.791  -6.377  1.00 73.76           O  
ATOM   1703  CG  GLU A 115      78.539 -49.551  -4.828  1.00 73.76           C  
ATOM   1704  HG2 GLU A 115      79.259 -50.219  -4.355  1.00 73.76           H  
ATOM   1705  HG3 GLU A 115      78.472 -49.823  -5.881  1.00 73.76           H  
ATOM   1706  CD  GLU A 115      77.172 -49.759  -4.161  1.00 73.76           C  
ATOM   1707  OE1 GLU A 115      76.814 -50.945  -3.984  1.00 73.76           O  
ATOM   1708  OE2 GLU A 115      76.523 -48.753  -3.796  1.00 73.76           O  
ATOM   1709  N   ARG A 116      81.711 -45.975  -4.588  1.00 71.22           N  
ATOM   1710  H   ARG A 116      82.028 -46.591  -3.853  1.00 71.22           H  
ATOM   1711  CA  ARG A 116      82.157 -44.572  -4.591  1.00 71.22           C  
ATOM   1712  HA  ARG A 116      81.294 -43.931  -4.414  1.00 71.22           H  
ATOM   1713  C   ARG A 116      82.727 -44.132  -5.929  1.00 71.22           C  
ATOM   1714  CB  ARG A 116      83.220 -44.305  -3.516  1.00 71.22           C  
ATOM   1715  HB2 ARG A 116      83.749 -43.387  -3.769  1.00 71.22           H  
ATOM   1716  HB3 ARG A 116      83.946 -45.118  -3.502  1.00 71.22           H  
ATOM   1717  O   ARG A 116      82.486 -43.000  -6.314  1.00 71.22           O  
ATOM   1718  CG  ARG A 116      82.609 -44.112  -2.130  1.00 71.22           C  
ATOM   1719  HG2 ARG A 116      81.877 -43.305  -2.153  1.00 71.22           H  
ATOM   1720  HG3 ARG A 116      82.107 -45.032  -1.829  1.00 71.22           H  
ATOM   1721  CD  ARG A 116      83.708 -43.774  -1.121  1.00 71.22           C  
ATOM   1722  HD2 ARG A 116      84.535 -44.473  -1.246  1.00 71.22           H  
ATOM   1723  HD3 ARG A 116      84.062 -42.761  -1.313  1.00 71.22           H  
ATOM   1724  NE  ARG A 116      83.184 -43.874   0.247  1.00 71.22           N  
ATOM   1725  HE  ARG A 116      82.214 -44.137   0.345  1.00 71.22           H  
ATOM   1726  NH1 ARG A 116      85.124 -43.500   1.400  1.00 71.22           N  
ATOM   1727 HH11 ARG A 116      85.596 -43.385   0.515  1.00 71.22           H  
ATOM   1728 HH12 ARG A 116      85.585 -43.335   2.284  1.00 71.22           H  
ATOM   1729  NH2 ARG A 116      83.195 -43.794   2.507  1.00 71.22           N  
ATOM   1730 HH21 ARG A 116      83.619 -43.579   3.398  1.00 71.22           H  
ATOM   1731 HH22 ARG A 116      82.190 -43.885   2.501  1.00 71.22           H  
ATOM   1732  CZ  ARG A 116      83.837 -43.723   1.378  1.00 71.22           C  
ATOM   1733  N   GLU A 117      83.486 -44.976  -6.622  1.00 73.72           N  
ATOM   1734  H   GLU A 117      83.634 -45.905  -6.257  1.00 73.72           H  
ATOM   1735  CA  GLU A 117      84.134 -44.593  -7.883  1.00 73.72           C  
ATOM   1736  HA  GLU A 117      84.663 -43.653  -7.731  1.00 73.72           H  
ATOM   1737  C   GLU A 117      83.098 -44.357  -8.993  1.00 73.72           C  
ATOM   1738  CB  GLU A 117      85.162 -45.677  -8.246  1.00 73.72           C  
ATOM   1739  HB2 GLU A 117      85.641 -46.009  -7.325  1.00 73.72           H  
ATOM   1740  HB3 GLU A 117      84.652 -46.532  -8.692  1.00 73.72           H  
ATOM   1741  O   GLU A 117      83.145 -43.349  -9.699  1.00 73.72           O  
ATOM   1742  CG  GLU A 117      86.269 -45.173  -9.181  1.00 73.72           C  
ATOM   1743  HG2 GLU A 117      85.841 -44.971 -10.163  1.00 73.72           H  
ATOM   1744  HG3 GLU A 117      86.659 -44.237  -8.783  1.00 73.72           H  
ATOM   1745  CD  GLU A 117      87.423 -46.185  -9.316  1.00 73.72           C  
ATOM   1746  OE1 GLU A 117      88.562 -45.730  -9.575  1.00 73.72           O  
ATOM   1747  OE2 GLU A 117      87.176 -47.402  -9.166  1.00 73.72           O  
ATOM   1748  N   GLU A 118      82.096 -45.234  -9.084  1.00 71.75           N  
ATOM   1749  H   GLU A 118      82.073 -46.016  -8.445  1.00 71.75           H  
ATOM   1750  CA  GLU A 118      80.988 -45.087 -10.026  1.00 71.75           C  
ATOM   1751  HA  GLU A 118      81.407 -44.837 -11.001  1.00 71.75           H  
ATOM   1752  C   GLU A 118      80.052 -43.940  -9.616  1.00 71.75           C  
ATOM   1753  CB  GLU A 118      80.250 -46.428 -10.151  1.00 71.75           C  
ATOM   1754  HB2 GLU A 118      79.638 -46.595  -9.265  1.00 71.75           H  
ATOM   1755  HB3 GLU A 118      80.987 -47.227 -10.226  1.00 71.75           H  
ATOM   1756  O   GLU A 118      79.615 -43.169 -10.473  1.00 71.75           O  
ATOM   1757  CG  GLU A 118      79.378 -46.457 -11.414  1.00 71.75           C  
ATOM   1758  HG2 GLU A 118      78.607 -45.692 -11.328  1.00 71.75           H  
ATOM   1759  HG3 GLU A 118      80.002 -46.202 -12.271  1.00 71.75           H  
ATOM   1760  CD  GLU A 118      78.704 -47.812 -11.676  1.00 71.75           C  
ATOM   1761  OE1 GLU A 118      78.134 -47.937 -12.786  1.00 71.75           O  
ATOM   1762  OE2 GLU A 118      78.730 -48.688 -10.785  1.00 71.75           O  
ATOM   1763  N   LEU A 119      79.810 -43.760  -8.311  1.00 68.99           N  
ATOM   1764  H   LEU A 119      80.156 -44.454  -7.664  1.00 68.99           H  
ATOM   1765  CA  LEU A 119      79.071 -42.620  -7.769  1.00 68.99           C  
ATOM   1766  HA  LEU A 119      78.084 -42.602  -8.232  1.00 68.99           H  
ATOM   1767  C   LEU A 119      79.773 -41.300  -8.102  1.00 68.99           C  
ATOM   1768  CB  LEU A 119      78.901 -42.768  -6.247  1.00 68.99           C  
ATOM   1769  HB2 LEU A 119      79.874 -42.629  -5.777  1.00 68.99           H  
ATOM   1770  HB3 LEU A 119      78.559 -43.775  -6.007  1.00 68.99           H  
ATOM   1771  O   LEU A 119      79.119 -40.393  -8.603  1.00 68.99           O  
ATOM   1772  CG  LEU A 119      77.903 -41.738  -5.676  1.00 68.99           C  
ATOM   1773  HG  LEU A 119      77.895 -40.838  -6.290  1.00 68.99           H  
ATOM   1774  CD1 LEU A 119      76.484 -42.305  -5.648  1.00 68.99           C  
ATOM   1775 HD11 LEU A 119      75.793 -41.546  -5.281  1.00 68.99           H  
ATOM   1776 HD12 LEU A 119      76.185 -42.601  -6.653  1.00 68.99           H  
ATOM   1777 HD13 LEU A 119      76.441 -43.172  -4.990  1.00 68.99           H  
ATOM   1778  CD2 LEU A 119      78.300 -41.319  -4.266  1.00 68.99           C  
ATOM   1779 HD21 LEU A 119      79.266 -40.815  -4.289  1.00 68.99           H  
ATOM   1780 HD22 LEU A 119      78.363 -42.195  -3.620  1.00 68.99           H  
ATOM   1781 HD23 LEU A 119      77.552 -40.634  -3.866  1.00 68.99           H  
ATOM   1782  N   VAL A 120      81.090 -41.197  -7.895  1.00 73.24           N  
ATOM   1783  H   VAL A 120      81.566 -41.984  -7.478  1.00 73.24           H  
ATOM   1784  CA  VAL A 120      81.893 -40.019  -8.255  1.00 73.24           C  
ATOM   1785  HA  VAL A 120      81.461 -39.142  -7.772  1.00 73.24           H  
ATOM   1786  C   VAL A 120      81.809 -39.776  -9.754  1.00 73.24           C  
ATOM   1787  CB  VAL A 120      83.357 -40.142  -7.781  1.00 73.24           C  
ATOM   1788  HB  VAL A 120      83.746 -41.122  -8.056  1.00 73.24           H  
ATOM   1789  O   VAL A 120      81.471 -38.668 -10.138  1.00 73.24           O  
ATOM   1790  CG1 VAL A 120      84.272 -39.067  -8.386  1.00 73.24           C  
ATOM   1791 HG11 VAL A 120      83.865 -38.072  -8.204  1.00 73.24           H  
ATOM   1792 HG12 VAL A 120      84.378 -39.214  -9.460  1.00 73.24           H  
ATOM   1793 HG13 VAL A 120      85.267 -39.132  -7.946  1.00 73.24           H  
ATOM   1794  CG2 VAL A 120      83.443 -39.976  -6.257  1.00 73.24           C  
ATOM   1795 HG21 VAL A 120      84.449 -40.225  -5.919  1.00 73.24           H  
ATOM   1796 HG22 VAL A 120      82.729 -40.628  -5.753  1.00 73.24           H  
ATOM   1797 HG23 VAL A 120      83.214 -38.947  -5.981  1.00 73.24           H  
ATOM   1798  N   GLN A 121      81.977 -40.789 -10.611  1.00 74.08           N  
ATOM   1799  H   GLN A 121      82.266 -41.688 -10.251  1.00 74.08           H  
ATOM   1800  CA  GLN A 121      81.819 -40.618 -12.064  1.00 74.08           C  
ATOM   1801  HA  GLN A 121      82.530 -39.872 -12.419  1.00 74.08           H  
ATOM   1802  C   GLN A 121      80.412 -40.162 -12.465  1.00 74.08           C  
ATOM   1803  CB  GLN A 121      82.068 -41.948 -12.781  1.00 74.08           C  
ATOM   1804  HB2 GLN A 121      81.534 -42.746 -12.266  1.00 74.08           H  
ATOM   1805  HB3 GLN A 121      81.672 -41.874 -13.794  1.00 74.08           H  
ATOM   1806  O   GLN A 121      80.223 -39.461 -13.464  1.00 74.08           O  
ATOM   1807  CG  GLN A 121      83.548 -42.310 -12.897  1.00 74.08           C  
ATOM   1808  HG2 GLN A 121      83.997 -42.377 -11.906  1.00 74.08           H  
ATOM   1809  HG3 GLN A 121      84.069 -41.530 -13.452  1.00 74.08           H  
ATOM   1810  CD  GLN A 121      83.741 -43.638 -13.621  1.00 74.08           C  
ATOM   1811  NE2 GLN A 121      84.949 -44.152 -13.657  1.00 74.08           N  
ATOM   1812 HE21 GLN A 121      85.017 -45.087 -14.032  1.00 74.08           H  
ATOM   1813 HE22 GLN A 121      85.681 -43.741 -13.096  1.00 74.08           H  
ATOM   1814  OE1 GLN A 121      82.830 -44.225 -14.189  1.00 74.08           O  
ATOM   1815  N   ARG A 122      79.383 -40.616 -11.746  1.00 71.61           N  
ATOM   1816  H   ARG A 122      79.581 -41.242 -10.979  1.00 71.61           H  
ATOM   1817  CA  ARG A 122      77.993 -40.250 -12.024  1.00 71.61           C  
ATOM   1818  HA  ARG A 122      77.857 -40.210 -13.105  1.00 71.61           H  
ATOM   1819  C   ARG A 122      77.690 -38.842 -11.517  1.00 71.61           C  
ATOM   1820  CB  ARG A 122      77.071 -41.336 -11.459  1.00 71.61           C  
ATOM   1821  HB2 ARG A 122      76.880 -41.156 -10.401  1.00 71.61           H  
ATOM   1822  HB3 ARG A 122      77.566 -42.302 -11.558  1.00 71.61           H  
ATOM   1823  O   ARG A 122      77.086 -38.078 -12.261  1.00 71.61           O  
ATOM   1824  CG  ARG A 122      75.756 -41.436 -12.235  1.00 71.61           C  
ATOM   1825  HG2 ARG A 122      75.163 -40.536 -12.068  1.00 71.61           H  
ATOM   1826  HG3 ARG A 122      75.965 -41.541 -13.300  1.00 71.61           H  
ATOM   1827  CD  ARG A 122      74.985 -42.668 -11.752  1.00 71.61           C  
ATOM   1828  HD2 ARG A 122      75.607 -43.552 -11.891  1.00 71.61           H  
ATOM   1829  HD3 ARG A 122      74.779 -42.553 -10.688  1.00 71.61           H  
ATOM   1830  NE  ARG A 122      73.718 -42.839 -12.485  1.00 71.61           N  
ATOM   1831  HE  ARG A 122      73.476 -42.128 -13.160  1.00 71.61           H  
ATOM   1832  NH1 ARG A 122      73.023 -44.726 -11.374  1.00 71.61           N  
ATOM   1833 HH11 ARG A 122      73.883 -44.731 -10.845  1.00 71.61           H  
ATOM   1834 HH12 ARG A 122      72.342 -45.453 -11.210  1.00 71.61           H  
ATOM   1835  NH2 ARG A 122      71.722 -43.832 -12.952  1.00 71.61           N  
ATOM   1836 HH21 ARG A 122      71.041 -44.550 -12.752  1.00 71.61           H  
ATOM   1837 HH22 ARG A 122      71.507 -43.106 -13.621  1.00 71.61           H  
ATOM   1838  CZ  ARG A 122      72.832 -43.796 -12.268  1.00 71.61           C  
ATOM   1839  N   LEU A 123      78.194 -38.470 -10.343  1.00 70.14           N  
ATOM   1840  H   LEU A 123      78.687 -39.167  -9.803  1.00 70.14           H  
ATOM   1841  CA  LEU A 123      78.137 -37.116  -9.791  1.00 70.14           C  
ATOM   1842  HA  LEU A 123      77.104 -36.768  -9.825  1.00 70.14           H  
ATOM   1843  C   LEU A 123      78.948 -36.131 -10.629  1.00 70.14           C  
ATOM   1844  CB  LEU A 123      78.635 -37.117  -8.334  1.00 70.14           C  
ATOM   1845  HB2 LEU A 123      78.821 -36.090  -8.020  1.00 70.14           H  
ATOM   1846  HB3 LEU A 123      79.582 -37.654  -8.286  1.00 70.14           H  
ATOM   1847  O   LEU A 123      78.458 -35.047 -10.908  1.00 70.14           O  
ATOM   1848  CG  LEU A 123      77.641 -37.746  -7.346  1.00 70.14           C  
ATOM   1849  HG  LEU A 123      77.317 -38.718  -7.719  1.00 70.14           H  
ATOM   1850  CD1 LEU A 123      78.303 -37.945  -5.984  1.00 70.14           C  
ATOM   1851 HD11 LEU A 123      77.585 -38.396  -5.298  1.00 70.14           H  
ATOM   1852 HD12 LEU A 123      78.631 -36.988  -5.579  1.00 70.14           H  
ATOM   1853 HD13 LEU A 123      79.161 -38.610  -6.085  1.00 70.14           H  
ATOM   1854  CD2 LEU A 123      76.405 -36.870  -7.156  1.00 70.14           C  
ATOM   1855 HD21 LEU A 123      75.918 -36.655  -8.108  1.00 70.14           H  
ATOM   1856 HD22 LEU A 123      76.671 -35.933  -6.668  1.00 70.14           H  
ATOM   1857 HD23 LEU A 123      75.687 -37.423  -6.551  1.00 70.14           H  
ATOM   1858  N   GLU A 124      80.127 -36.514 -11.113  1.00 74.26           N  
ATOM   1859  H   GLU A 124      80.516 -37.384 -10.776  1.00 74.26           H  
ATOM   1860  CA  GLU A 124      80.937 -35.743 -12.057  1.00 74.26           C  
ATOM   1861  HA  GLU A 124      81.129 -34.751 -11.648  1.00 74.26           H  
ATOM   1862  C   GLU A 124      80.210 -35.562 -13.385  1.00 74.26           C  
ATOM   1863  CB  GLU A 124      82.280 -36.432 -12.330  1.00 74.26           C  
ATOM   1864  HB2 GLU A 124      82.105 -37.496 -12.492  1.00 74.26           H  
ATOM   1865  HB3 GLU A 124      82.701 -36.017 -13.246  1.00 74.26           H  
ATOM   1866  O   GLU A 124      80.211 -34.456 -13.914  1.00 74.26           O  
ATOM   1867  CG  GLU A 124      83.310 -36.220 -11.213  1.00 74.26           C  
ATOM   1868  HG2 GLU A 124      83.477 -35.148 -11.107  1.00 74.26           H  
ATOM   1869  HG3 GLU A 124      82.917 -36.585 -10.264  1.00 74.26           H  
ATOM   1870  CD  GLU A 124      84.648 -36.914 -11.521  1.00 74.26           C  
ATOM   1871  OE1 GLU A 124      85.667 -36.456 -10.956  1.00 74.26           O  
ATOM   1872  OE2 GLU A 124      84.658 -37.861 -12.343  1.00 74.26           O  
ATOM   1873  N   ARG A 125      79.541 -36.599 -13.915  1.00 69.44           N  
ATOM   1874  H   ARG A 125      79.633 -37.497 -13.463  1.00 69.44           H  
ATOM   1875  CA  ARG A 125      78.691 -36.469 -15.112  1.00 69.44           C  
ATOM   1876  HA  ARG A 125      79.267 -35.971 -15.892  1.00 69.44           H  
ATOM   1877  C   ARG A 125      77.489 -35.563 -14.869  1.00 69.44           C  
ATOM   1878  CB  ARG A 125      78.230 -37.841 -15.626  1.00 69.44           C  
ATOM   1879  HB2 ARG A 125      77.311 -37.714 -16.197  1.00 69.44           H  
ATOM   1880  HB3 ARG A 125      78.018 -38.502 -14.786  1.00 69.44           H  
ATOM   1881  O   ARG A 125      77.165 -34.766 -15.743  1.00 69.44           O  
ATOM   1882  CG  ARG A 125      79.279 -38.461 -16.557  1.00 69.44           C  
ATOM   1883  HG2 ARG A 125      80.224 -38.583 -16.028  1.00 69.44           H  
ATOM   1884  HG3 ARG A 125      79.443 -37.786 -17.396  1.00 69.44           H  
ATOM   1885  CD  ARG A 125      78.818 -39.813 -17.110  1.00 69.44           C  
ATOM   1886  HD2 ARG A 125      79.498 -40.089 -17.916  1.00 69.44           H  
ATOM   1887  HD3 ARG A 125      77.812 -39.714 -17.518  1.00 69.44           H  
ATOM   1888  NE  ARG A 125      78.844 -40.858 -16.070  1.00 69.44           N  
ATOM   1889  HE  ARG A 125      79.057 -40.544 -15.134  1.00 69.44           H  
ATOM   1890  NH1 ARG A 125      78.691 -42.680 -17.461  1.00 69.44           N  
ATOM   1891 HH11 ARG A 125      78.690 -43.684 -17.573  1.00 69.44           H  
ATOM   1892 HH12 ARG A 125      78.653 -42.060 -18.258  1.00 69.44           H  
ATOM   1893  NH2 ARG A 125      78.869 -42.990 -15.259  1.00 69.44           N  
ATOM   1894 HH21 ARG A 125      78.919 -43.989 -15.399  1.00 69.44           H  
ATOM   1895 HH22 ARG A 125      79.056 -42.645 -14.328  1.00 69.44           H  
ATOM   1896  CZ  ARG A 125      78.798 -42.165 -16.266  1.00 69.44           C  
ATOM   1897  N   MET A 126      76.856 -35.650 -13.701  1.00 68.35           N  
ATOM   1898  H   MET A 126      77.158 -36.354 -13.043  1.00 68.35           H  
ATOM   1899  CA  MET A 126      75.750 -34.767 -13.324  1.00 68.35           C  
ATOM   1900  HA  MET A 126      75.005 -34.771 -14.120  1.00 68.35           H  
ATOM   1901  C   MET A 126      76.226 -33.319 -13.177  1.00 68.35           C  
ATOM   1902  CB  MET A 126      75.077 -35.264 -12.038  1.00 68.35           C  
ATOM   1903  HB2 MET A 126      74.435 -34.472 -11.652  1.00 68.35           H  
ATOM   1904  HB3 MET A 126      75.832 -35.491 -11.285  1.00 68.35           H  
ATOM   1905  O   MET A 126      75.629 -32.428 -13.769  1.00 68.35           O  
ATOM   1906  CG  MET A 126      74.213 -36.504 -12.296  1.00 68.35           C  
ATOM   1907  HG2 MET A 126      74.819 -37.264 -12.788  1.00 68.35           H  
ATOM   1908  HG3 MET A 126      73.406 -36.234 -12.977  1.00 68.35           H  
ATOM   1909  SD  MET A 126      73.487 -37.245 -10.810  1.00 68.35           S  
ATOM   1910  CE  MET A 126      72.319 -35.942 -10.324  1.00 68.35           C  
ATOM   1911  HE1 MET A 126      71.741 -36.279  -9.463  1.00 68.35           H  
ATOM   1912  HE2 MET A 126      71.639 -35.725 -11.148  1.00 68.35           H  
ATOM   1913  HE3 MET A 126      72.860 -35.038 -10.048  1.00 68.35           H  
ATOM   1914  N   LEU A 127      77.345 -33.080 -12.490  1.00 69.66           N  
ATOM   1915  H   LEU A 127      77.772 -33.856 -12.004  1.00 69.66           H  
ATOM   1916  CA  LEU A 127      78.005 -31.776 -12.388  1.00 69.66           C  
ATOM   1917  HA  LEU A 127      77.297 -31.050 -11.989  1.00 69.66           H  
ATOM   1918  C   LEU A 127      78.458 -31.258 -13.755  1.00 69.66           C  
ATOM   1919  CB  LEU A 127      79.214 -31.885 -11.436  1.00 69.66           C  
ATOM   1920  HB2 LEU A 127      79.990 -31.186 -11.748  1.00 69.66           H  
ATOM   1921  HB3 LEU A 127      79.645 -32.883 -11.517  1.00 69.66           H  
ATOM   1922  O   LEU A 127      78.324 -30.071 -14.024  1.00 69.66           O  
ATOM   1923  CG  LEU A 127      78.851 -31.584  -9.972  1.00 69.66           C  
ATOM   1924  HG  LEU A 127      77.853 -31.965  -9.755  1.00 69.66           H  
ATOM   1925  CD1 LEU A 127      79.843 -32.252  -9.021  1.00 69.66           C  
ATOM   1926 HD11 LEU A 127      80.858 -31.906  -9.217  1.00 69.66           H  
ATOM   1927 HD12 LEU A 127      79.798 -33.333  -9.150  1.00 69.66           H  
ATOM   1928 HD13 LEU A 127      79.573 -32.019  -7.991  1.00 69.66           H  
ATOM   1929  CD2 LEU A 127      78.893 -30.073  -9.724  1.00 69.66           C  
ATOM   1930 HD21 LEU A 127      78.590 -29.872  -8.696  1.00 69.66           H  
ATOM   1931 HD22 LEU A 127      79.900 -29.687  -9.880  1.00 69.66           H  
ATOM   1932 HD23 LEU A 127      78.195 -29.565 -10.390  1.00 69.66           H  
ATOM   1933  N   ALA A 128      78.972 -32.120 -14.633  1.00 68.57           N  
ATOM   1934  H   ALA A 128      79.134 -33.070 -14.331  1.00 68.57           H  
ATOM   1935  CA  ALA A 128      79.376 -31.759 -15.989  1.00 68.57           C  
ATOM   1936  HA  ALA A 128      80.001 -30.868 -15.940  1.00 68.57           H  
ATOM   1937  C   ALA A 128      78.175 -31.421 -16.880  1.00 68.57           C  
ATOM   1938  CB  ALA A 128      80.207 -32.894 -16.598  1.00 68.57           C  
ATOM   1939  HB1 ALA A 128      81.089 -33.080 -15.984  1.00 68.57           H  
ATOM   1940  HB2 ALA A 128      80.528 -32.612 -17.601  1.00 68.57           H  
ATOM   1941  HB3 ALA A 128      79.609 -33.803 -16.660  1.00 68.57           H  
ATOM   1942  O   ALA A 128      78.312 -30.575 -17.755  1.00 68.57           O  
ATOM   1943  N   ALA A 129      77.013 -32.038 -16.649  1.00 63.35           N  
ATOM   1944  H   ALA A 129      76.993 -32.793 -15.978  1.00 63.35           H  
ATOM   1945  CA  ALA A 129      75.761 -31.694 -17.319  1.00 63.35           C  
ATOM   1946  HA  ALA A 129      75.964 -31.500 -18.372  1.00 63.35           H  
ATOM   1947  C   ALA A 129      75.116 -30.419 -16.740  1.00 63.35           C  
ATOM   1948  CB  ALA A 129      74.819 -32.900 -17.228  1.00 63.35           C  
ATOM   1949  HB1 ALA A 129      74.586 -33.117 -16.186  1.00 63.35           H  
ATOM   1950  HB2 ALA A 129      75.289 -33.772 -17.682  1.00 63.35           H  
ATOM   1951  HB3 ALA A 129      73.893 -32.677 -17.759  1.00 63.35           H  
ATOM   1952  O   ALA A 129      74.510 -29.652 -17.483  1.00 63.35           O  
ATOM   1953  N   LEU A 130      75.287 -30.163 -15.439  1.00 60.70           N  
ATOM   1954  H   LEU A 130      75.697 -30.893 -14.874  1.00 60.70           H  
ATOM   1955  CA  LEU A 130      74.796 -28.965 -14.745  1.00 60.70           C  
ATOM   1956  HA  LEU A 130      73.805 -28.715 -15.125  1.00 60.70           H  
ATOM   1957  C   LEU A 130      75.670 -27.725 -14.982  1.00 60.70           C  
ATOM   1958  CB  LEU A 130      74.692 -29.275 -13.237  1.00 60.70           C  
ATOM   1959  HB2 LEU A 130      74.837 -28.360 -12.664  1.00 60.70           H  
ATOM   1960  HB3 LEU A 130      75.498 -29.953 -12.954  1.00 60.70           H  
ATOM   1961  O   LEU A 130      75.158 -26.611 -15.055  1.00 60.70           O  
ATOM   1962  CG  LEU A 130      73.332 -29.880 -12.847  1.00 60.70           C  
ATOM   1963  HG  LEU A 130      72.984 -30.543 -13.639  1.00 60.70           H  
ATOM   1964  CD1 LEU A 130      73.440 -30.692 -11.557  1.00 60.70           C  
ATOM   1965 HD11 LEU A 130      73.788 -30.057 -10.743  1.00 60.70           H  
ATOM   1966 HD12 LEU A 130      74.138 -31.517 -11.697  1.00 60.70           H  
ATOM   1967 HD13 LEU A 130      72.463 -31.099 -11.298  1.00 60.70           H  
ATOM   1968  CD2 LEU A 130      72.305 -28.766 -12.627  1.00 60.70           C  
ATOM   1969 HD21 LEU A 130      72.198 -28.168 -13.532  1.00 60.70           H  
ATOM   1970 HD22 LEU A 130      72.614 -28.119 -11.806  1.00 60.70           H  
ATOM   1971 HD23 LEU A 130      71.336 -29.203 -12.386  1.00 60.70           H  
ATOM   1972  N   ARG A 131      76.988 -27.891 -15.133  1.00 64.03           N  
ATOM   1973  H   ARG A 131      77.350 -28.825 -15.001  1.00 64.03           H  
ATOM   1974  CA  ARG A 131      77.943 -26.788 -15.340  1.00 64.03           C  
ATOM   1975  HA  ARG A 131      77.899 -26.137 -14.467  1.00 64.03           H  
ATOM   1976  C   ARG A 131      77.607 -25.873 -16.521  1.00 64.03           C  
ATOM   1977  CB  ARG A 131      79.372 -27.326 -15.502  1.00 64.03           C  
ATOM   1978  HB2 ARG A 131      79.348 -28.344 -15.891  1.00 64.03           H  
ATOM   1979  HB3 ARG A 131      79.911 -26.705 -16.217  1.00 64.03           H  
ATOM   1980  O   ARG A 131      77.660 -24.663 -16.315  1.00 64.03           O  
ATOM   1981  CG  ARG A 131      80.144 -27.298 -14.186  1.00 64.03           C  
ATOM   1982  HG2 ARG A 131      79.644 -27.925 -13.448  1.00 64.03           H  
ATOM   1983  HG3 ARG A 131      80.200 -26.276 -13.811  1.00 64.03           H  
ATOM   1984  CD  ARG A 131      81.555 -27.824 -14.449  1.00 64.03           C  
ATOM   1985  HD2 ARG A 131      82.062 -27.143 -15.133  1.00 64.03           H  
ATOM   1986  HD3 ARG A 131      81.476 -28.805 -14.916  1.00 64.03           H  
ATOM   1987  NE  ARG A 131      82.323 -27.944 -13.201  1.00 64.03           N  
ATOM   1988  HE  ARG A 131      81.844 -27.686 -12.350  1.00 64.03           H  
ATOM   1989  NH1 ARG A 131      84.239 -28.793 -14.131  1.00 64.03           N  
ATOM   1990 HH11 ARG A 131      83.812 -28.709 -15.043  1.00 64.03           H  
ATOM   1991 HH12 ARG A 131      85.151 -29.215 -14.021  1.00 64.03           H  
ATOM   1992  NH2 ARG A 131      84.087 -28.574 -11.913  1.00 64.03           N  
ATOM   1993 HH21 ARG A 131      85.000 -28.996 -11.816  1.00 64.03           H  
ATOM   1994 HH22 ARG A 131      83.565 -28.329 -11.084  1.00 64.03           H  
ATOM   1995  CZ  ARG A 131      83.544 -28.431 -13.088  1.00 64.03           C  
ATOM   1996  N   PRO A 132      77.278 -26.389 -17.724  1.00 57.45           N  
ATOM   1997  CA  PRO A 132      76.913 -25.551 -18.860  1.00 57.45           C  
ATOM   1998  HA  PRO A 132      77.771 -24.945 -19.152  1.00 57.45           H  
ATOM   1999  C   PRO A 132      75.736 -24.633 -18.536  1.00 57.45           C  
ATOM   2000  CB  PRO A 132      76.547 -26.514 -19.997  1.00 57.45           C  
ATOM   2001  HB2 PRO A 132      75.472 -26.689 -20.013  1.00 57.45           H  
ATOM   2002  HB3 PRO A 132      76.877 -26.132 -20.963  1.00 57.45           H  
ATOM   2003  O   PRO A 132      75.732 -23.478 -18.949  1.00 57.45           O  
ATOM   2004  CG  PRO A 132      77.250 -27.818 -19.640  1.00 57.45           C  
ATOM   2005  HG2 PRO A 132      76.691 -28.687 -19.988  1.00 57.45           H  
ATOM   2006  HG3 PRO A 132      78.256 -27.817 -20.059  1.00 57.45           H  
ATOM   2007  CD  PRO A 132      77.334 -27.780 -18.121  1.00 57.45           C  
ATOM   2008  HD2 PRO A 132      78.281 -28.221 -17.808  1.00 57.45           H  
ATOM   2009  HD3 PRO A 132      76.489 -28.319 -17.692  1.00 57.45           H  
ATOM   2010  N   VAL A 133      74.771 -25.134 -17.757  1.00 52.18           N  
ATOM   2011  H   VAL A 133      74.865 -26.079 -17.412  1.00 52.18           H  
ATOM   2012  CA  VAL A 133      73.583 -24.379 -17.347  1.00 52.18           C  
ATOM   2013  HA  VAL A 133      73.138 -23.925 -18.233  1.00 52.18           H  
ATOM   2014  C   VAL A 133      73.971 -23.239 -16.406  1.00 52.18           C  
ATOM   2015  CB  VAL A 133      72.529 -25.300 -16.697  1.00 52.18           C  
ATOM   2016  HB  VAL A 133      72.901 -25.664 -15.739  1.00 52.18           H  
ATOM   2017  O   VAL A 133      73.546 -22.109 -16.614  1.00 52.18           O  
ATOM   2018  CG1 VAL A 133      71.222 -24.545 -16.438  1.00 52.18           C  
ATOM   2019 HG11 VAL A 133      70.824 -24.149 -17.372  1.00 52.18           H  
ATOM   2020 HG12 VAL A 133      70.488 -25.214 -15.990  1.00 52.18           H  
ATOM   2021 HG13 VAL A 133      71.392 -23.719 -15.747  1.00 52.18           H  
ATOM   2022  CG2 VAL A 133      72.208 -26.516 -17.581  1.00 52.18           C  
ATOM   2023 HG21 VAL A 133      71.411 -27.102 -17.124  1.00 52.18           H  
ATOM   2024 HG22 VAL A 133      71.887 -26.185 -18.569  1.00 52.18           H  
ATOM   2025 HG23 VAL A 133      73.082 -27.161 -17.679  1.00 52.18           H  
ATOM   2026  N   ALA A 134      74.828 -23.506 -15.416  1.00 47.05           N  
ATOM   2027  H   ALA A 134      75.130 -24.461 -15.284  1.00 47.05           H  
ATOM   2028  CA  ALA A 134      75.289 -22.482 -14.477  1.00 47.05           C  
ATOM   2029  HA  ALA A 134      74.420 -21.961 -14.076  1.00 47.05           H  
ATOM   2030  C   ALA A 134      76.186 -21.418 -15.142  1.00 47.05           C  
ATOM   2031  CB  ALA A 134      76.009 -23.181 -13.317  1.00 47.05           C  
ATOM   2032  HB1 ALA A 134      75.331 -23.887 -12.836  1.00 47.05           H  
ATOM   2033  HB2 ALA A 134      76.886 -23.714 -13.685  1.00 47.05           H  
ATOM   2034  HB3 ALA A 134      76.321 -22.437 -12.585  1.00 47.05           H  
ATOM   2035  O   ALA A 134      76.051 -20.232 -14.859  1.00 47.05           O  
ATOM   2036  N   GLN A 135      77.088 -21.820 -16.047  1.00 43.69           N  
ATOM   2037  H   GLN A 135      77.149 -22.806 -16.258  1.00 43.69           H  
ATOM   2038  CA  GLN A 135      78.013 -20.893 -16.718  1.00 43.69           C  
ATOM   2039  HA  GLN A 135      78.549 -20.318 -15.962  1.00 43.69           H  
ATOM   2040  C   GLN A 135      77.313 -19.873 -17.614  1.00 43.69           C  
ATOM   2041  CB  GLN A 135      79.022 -21.673 -17.572  1.00 43.69           C  
ATOM   2042  HB2 GLN A 135      79.456 -21.000 -18.312  1.00 43.69           H  
ATOM   2043  HB3 GLN A 135      78.515 -22.479 -18.102  1.00 43.69           H  
ATOM   2044  O   GLN A 135      77.830 -18.771 -17.792  1.00 43.69           O  
ATOM   2045  CG  GLN A 135      80.167 -22.230 -16.726  1.00 43.69           C  
ATOM   2046  HG2 GLN A 135      80.638 -21.408 -16.187  1.00 43.69           H  
ATOM   2047  HG3 GLN A 135      79.775 -22.938 -15.996  1.00 43.69           H  
ATOM   2048  CD  GLN A 135      81.228 -22.933 -17.565  1.00 43.69           C  
ATOM   2049  NE2 GLN A 135      82.407 -23.139 -17.020  1.00 43.69           N  
ATOM   2050 HE21 GLN A 135      82.612 -22.740 -16.116  1.00 43.69           H  
ATOM   2051 HE22 GLN A 135      83.103 -23.526 -17.642  1.00 43.69           H  
ATOM   2052  OE1 GLN A 135      81.048 -23.326 -18.705  1.00 43.69           O  
ATOM   2053  N   ALA A 136      76.150 -20.221 -18.170  1.00 36.70           N  
ATOM   2054  H   ALA A 136      75.770 -21.139 -17.990  1.00 36.70           H  
ATOM   2055  CA  ALA A 136      75.392 -19.319 -19.028  1.00 36.70           C  
ATOM   2056  HA  ALA A 136      76.043 -18.987 -19.837  1.00 36.70           H  
ATOM   2057  C   ALA A 136      74.905 -18.046 -18.303  1.00 36.70           C  
ATOM   2058  CB  ALA A 136      74.233 -20.112 -19.643  1.00 36.70           C  
ATOM   2059  HB1 ALA A 136      73.685 -19.477 -20.338  1.00 36.70           H  
ATOM   2060  HB2 ALA A 136      74.618 -20.980 -20.178  1.00 36.70           H  
ATOM   2061  HB3 ALA A 136      73.554 -20.445 -18.858  1.00 36.70           H  
ATOM   2062  O   ALA A 136      74.496 -17.104 -18.976  1.00 36.70           O  
ATOM   2063  N   ALA A 137      74.964 -17.999 -16.965  1.00 34.01           N  
ATOM   2064  H   ALA A 137      75.295 -18.811 -16.463  1.00 34.01           H  
ATOM   2065  CA  ALA A 137      74.554 -16.843 -16.171  1.00 34.01           C  
ATOM   2066  HA  ALA A 137      73.593 -16.485 -16.542  1.00 34.01           H  
ATOM   2067  C   ALA A 137      75.535 -15.655 -16.233  1.00 34.01           C  
ATOM   2068  CB  ALA A 137      74.367 -17.312 -14.721  1.00 34.01           C  
ATOM   2069  HB1 ALA A 137      73.642 -18.125 -14.682  1.00 34.01           H  
ATOM   2070  HB2 ALA A 137      75.316 -17.654 -14.308  1.00 34.01           H  
ATOM   2071  HB3 ALA A 137      74.001 -16.482 -14.117  1.00 34.01           H  
ATOM   2072  O   ALA A 137      75.109 -14.516 -16.389  1.00 34.01           O  
ATOM   2073  N   ASP A 138      76.838 -15.907 -16.075  1.00 31.60           N  
ATOM   2074  H   ASP A 138      77.113 -16.875 -15.989  1.00 31.60           H  
ATOM   2075  CA  ASP A 138      77.798 -14.887 -15.609  1.00 31.60           C  
ATOM   2076  HA  ASP A 138      77.343 -14.320 -14.797  1.00 31.60           H  
ATOM   2077  C   ASP A 138      78.210 -13.869 -16.683  1.00 31.60           C  
ATOM   2078  CB  ASP A 138      79.072 -15.612 -15.104  1.00 31.60           C  
ATOM   2079  HB2 ASP A 138      79.010 -16.674 -15.342  1.00 31.60           H  
ATOM   2080  HB3 ASP A 138      79.941 -15.234 -15.643  1.00 31.60           H  
ATOM   2081  O   ASP A 138      78.322 -12.667 -16.444  1.00 31.60           O  
ATOM   2082  CG  ASP A 138      79.382 -15.480 -13.609  1.00 31.60           C  
ATOM   2083  OD1 ASP A 138      78.613 -14.825 -12.875  1.00 31.60           O  
ATOM   2084  OD2 ASP A 138      80.423 -16.058 -13.217  1.00 31.60           O  
ATOM   2085  N   ALA A 139      78.548 -14.366 -17.875  1.00 28.71           N  
ATOM   2086  H   ALA A 139      78.371 -15.349 -18.024  1.00 28.71           H  
ATOM   2087  CA  ALA A 139      79.459 -13.669 -18.782  1.00 28.71           C  
ATOM   2088  HA  ALA A 139      80.193 -13.148 -18.166  1.00 28.71           H  
ATOM   2089  C   ALA A 139      78.803 -12.590 -19.655  1.00 28.71           C  
ATOM   2090  CB  ALA A 139      80.218 -14.709 -19.615  1.00 28.71           C  
ATOM   2091  HB1 ALA A 139      79.523 -15.234 -20.270  1.00 28.71           H  
ATOM   2092  HB2 ALA A 139      80.701 -15.428 -18.953  1.00 28.71           H  
ATOM   2093  HB3 ALA A 139      80.980 -14.218 -20.219  1.00 28.71           H  
ATOM   2094  O   ALA A 139      79.445 -12.097 -20.587  1.00 28.71           O  
ATOM   2095  N   SER A 140      77.556 -12.193 -19.392  1.00 27.39           N  
ATOM   2096  H   SER A 140      77.105 -12.539 -18.557  1.00 27.39           H  
ATOM   2097  CA  SER A 140      76.806 -11.253 -20.239  1.00 27.39           C  
ATOM   2098  HA  SER A 140      76.912 -11.583 -21.273  1.00 27.39           H  
ATOM   2099  C   SER A 140      77.331  -9.806 -20.189  1.00 27.39           C  
ATOM   2100  CB  SER A 140      75.313 -11.322 -19.894  1.00 27.39           C  
ATOM   2101  HB2 SER A 140      74.740 -10.712 -20.592  1.00 27.39           H  
ATOM   2102  HB3 SER A 140      74.974 -12.355 -19.978  1.00 27.39           H  
ATOM   2103  O   SER A 140      76.585  -8.869 -20.452  1.00 27.39           O  
ATOM   2104  OG  SER A 140      75.092 -10.871 -18.576  1.00 27.39           O  
ATOM   2105  HG  SER A 140      75.139  -9.912 -18.567  1.00 27.39           H  
ATOM   2106  N   GLY A 141      78.588  -9.590 -19.795  1.00 24.76           N  
ATOM   2107  H   GLY A 141      79.164 -10.406 -19.644  1.00 24.76           H  
ATOM   2108  CA  GLY A 141      79.084  -8.287 -19.367  1.00 24.76           C  
ATOM   2109  HA2 GLY A 141      79.927  -8.448 -18.696  1.00 24.76           H  
ATOM   2110  HA3 GLY A 141      78.304  -7.784 -18.795  1.00 24.76           H  
ATOM   2111  C   GLY A 141      79.547  -7.327 -20.467  1.00 24.76           C  
ATOM   2112  O   GLY A 141      79.332  -6.130 -20.337  1.00 24.76           O  
ATOM   2113  N   THR A 142      80.280  -7.786 -21.489  1.00 22.80           N  
ATOM   2114  H   THR A 142      80.357  -8.786 -21.610  1.00 22.80           H  
ATOM   2115  CA  THR A 142      81.390  -6.962 -22.034  1.00 22.80           C  
ATOM   2116  HA  THR A 142      81.689  -6.242 -21.271  1.00 22.80           H  
ATOM   2117  C   THR A 142      81.158  -6.124 -23.294  1.00 22.80           C  
ATOM   2118  CB  THR A 142      82.613  -7.846 -22.340  1.00 22.80           C  
ATOM   2119  HB  THR A 142      83.297  -7.315 -23.001  1.00 22.80           H  
ATOM   2120  O   THR A 142      81.866  -5.137 -23.464  1.00 22.80           O  
ATOM   2121  CG2 THR A 142      83.393  -8.224 -21.085  1.00 22.80           C  
ATOM   2122 HG21 THR A 142      82.758  -8.793 -20.406  1.00 22.80           H  
ATOM   2123 HG22 THR A 142      84.266  -8.819 -21.355  1.00 22.80           H  
ATOM   2124 HG23 THR A 142      83.728  -7.317 -20.581  1.00 22.80           H  
ATOM   2125  OG1 THR A 142      82.214  -9.049 -22.962  1.00 22.80           O  
ATOM   2126  HG1 THR A 142      82.920  -9.689 -22.845  1.00 22.80           H  
ATOM   2127  N   GLY A 143      80.343  -6.587 -24.243  1.00 21.98           N  
ATOM   2128  H   GLY A 143      79.725  -7.339 -23.973  1.00 21.98           H  
ATOM   2129  CA  GLY A 143      80.580  -6.383 -25.687  1.00 21.98           C  
ATOM   2130  HA2 GLY A 143      81.576  -6.765 -25.913  1.00 21.98           H  
ATOM   2131  HA3 GLY A 143      79.867  -7.005 -26.229  1.00 21.98           H  
ATOM   2132  C   GLY A 143      80.491  -4.963 -26.288  1.00 21.98           C  
ATOM   2133  O   GLY A 143      80.106  -4.002 -25.643  1.00 21.98           O  
ATOM   2134  N   ALA A 144      80.849  -4.869 -27.581  1.00 21.49           N  
ATOM   2135  H   ALA A 144      80.978  -5.749 -28.059  1.00 21.49           H  
ATOM   2136  CA  ALA A 144      81.570  -3.732 -28.173  1.00 21.49           C  
ATOM   2137  HA  ALA A 144      82.075  -3.222 -27.353  1.00 21.49           H  
ATOM   2138  C   ALA A 144      80.807  -2.602 -28.923  1.00 21.49           C  
ATOM   2139  CB  ALA A 144      82.670  -4.333 -29.066  1.00 21.49           C  
ATOM   2140  HB1 ALA A 144      82.232  -4.948 -29.852  1.00 21.49           H  
ATOM   2141  HB2 ALA A 144      83.337  -4.947 -28.461  1.00 21.49           H  
ATOM   2142  HB3 ALA A 144      83.254  -3.529 -29.515  1.00 21.49           H  
ATOM   2143  O   ALA A 144      80.911  -1.453 -28.517  1.00 21.49           O  
ATOM   2144  N   ASN A 145      80.305  -2.842 -30.147  1.00 20.11           N  
ATOM   2145  H   ASN A 145      80.063  -3.798 -30.362  1.00 20.11           H  
ATOM   2146  CA  ASN A 145      80.842  -2.038 -31.272  1.00 20.11           C  
ATOM   2147  HA  ASN A 145      81.730  -1.555 -30.866  1.00 20.11           H  
ATOM   2148  C   ASN A 145      80.052  -0.811 -31.820  1.00 20.11           C  
ATOM   2149  CB  ASN A 145      81.391  -2.992 -32.361  1.00 20.11           C  
ATOM   2150  HB2 ASN A 145      80.595  -3.337 -33.021  1.00 20.11           H  
ATOM   2151  HB3 ASN A 145      81.822  -3.873 -31.885  1.00 20.11           H  
ATOM   2152  O   ASN A 145      80.480   0.310 -31.562  1.00 20.11           O  
ATOM   2153  CG  ASN A 145      82.499  -2.393 -33.209  1.00 20.11           C  
ATOM   2154  ND2 ASN A 145      82.790  -2.996 -34.337  1.00 20.11           N  
ATOM   2155 HD21 ASN A 145      82.239  -3.775 -34.665  1.00 20.11           H  
ATOM   2156 HD22 ASN A 145      83.512  -2.551 -34.886  1.00 20.11           H  
ATOM   2157  OD1 ASN A 145      83.161  -1.434 -32.870  1.00 20.11           O  
ATOM   2158  N   PRO A 146      79.086  -0.959 -32.753  1.00 22.26           N  
ATOM   2159  CA  PRO A 146      79.201  -0.226 -34.022  1.00 22.26           C  
ATOM   2160  HA  PRO A 146      80.199   0.202 -34.108  1.00 22.26           H  
ATOM   2161  C   PRO A 146      78.220   0.952 -34.223  1.00 22.26           C  
ATOM   2162  CB  PRO A 146      79.083  -1.331 -35.079  1.00 22.26           C  
ATOM   2163  HB2 PRO A 146      80.048  -1.828 -35.180  1.00 22.26           H  
ATOM   2164  HB3 PRO A 146      78.751  -0.986 -36.058  1.00 22.26           H  
ATOM   2165  O   PRO A 146      77.605   1.451 -33.287  1.00 22.26           O  
ATOM   2166  CG  PRO A 146      78.084  -2.307 -34.464  1.00 22.26           C  
ATOM   2167  HG2 PRO A 146      78.310  -3.335 -34.748  1.00 22.26           H  
ATOM   2168  HG3 PRO A 146      77.075  -2.042 -34.780  1.00 22.26           H  
ATOM   2169  CD  PRO A 146      78.210  -2.104 -32.950  1.00 22.26           C  
ATOM   2170  HD2 PRO A 146      78.587  -3.005 -32.466  1.00 22.26           H  
ATOM   2171  HD3 PRO A 146      77.228  -1.875 -32.535  1.00 22.26           H  
ATOM   2172  N   SER A 147      78.162   1.415 -35.477  1.00 19.40           N  
ATOM   2173  H   SER A 147      78.531   0.821 -36.205  1.00 19.40           H  
ATOM   2174  CA  SER A 147      77.634   2.680 -35.993  1.00 19.40           C  
ATOM   2175  HA  SER A 147      78.244   3.491 -35.593  1.00 19.40           H  
ATOM   2176  C   SER A 147      76.177   2.974 -35.639  1.00 19.40           C  
ATOM   2177  CB  SER A 147      77.791   2.690 -37.528  1.00 19.40           C  
ATOM   2178  HB2 SER A 147      77.209   3.509 -37.951  1.00 19.40           H  
ATOM   2179  HB3 SER A 147      78.840   2.863 -37.767  1.00 19.40           H  
ATOM   2180  O   SER A 147      75.268   2.221 -35.977  1.00 19.40           O  
ATOM   2181  OG  SER A 147      77.398   1.462 -38.123  1.00 19.40           O  
ATOM   2182  HG  SER A 147      76.582   1.611 -38.606  1.00 19.40           H  
ATOM   2183  N   GLY A 148      75.946   4.133 -35.017  1.00 22.78           N  
ATOM   2184  H   GLY A 148      76.733   4.707 -34.748  1.00 22.78           H  
ATOM   2185  CA  GLY A 148      74.627   4.759 -35.024  1.00 22.78           C  
ATOM   2186  HA2 GLY A 148      74.604   5.595 -34.325  1.00 22.78           H  
ATOM   2187  HA3 GLY A 148      73.863   4.037 -34.738  1.00 22.78           H  
ATOM   2188  C   GLY A 148      74.333   5.288 -36.427  1.00 22.78           C  
ATOM   2189  O   GLY A 148      74.770   6.389 -36.750  1.00 22.78           O  
ATOM   2190  N   ASP A 149      73.682   4.464 -37.252  1.00 20.93           N  
ATOM   2191  H   ASP A 149      73.514   3.523 -36.927  1.00 20.93           H  
ATOM   2192  CA  ASP A 149      73.277   4.780 -38.631  1.00 20.93           C  
ATOM   2193  HA  ASP A 149      74.017   5.457 -39.058  1.00 20.93           H  
ATOM   2194  C   ASP A 149      71.926   5.561 -38.673  1.00 20.93           C  
ATOM   2195  CB  ASP A 149      73.302   3.496 -39.501  1.00 20.93           C  
ATOM   2196  HB2 ASP A 149      72.659   2.742 -39.047  1.00 20.93           H  
ATOM   2197  HB3 ASP A 149      72.896   3.740 -40.483  1.00 20.93           H  
ATOM   2198  O   ASP A 149      71.807   6.624 -38.080  1.00 20.93           O  
ATOM   2199  CG  ASP A 149      74.698   2.904 -39.759  1.00 20.93           C  
ATOM   2200  OD1 ASP A 149      75.649   3.677 -40.010  1.00 20.93           O  
ATOM   2201  OD2 ASP A 149      74.844   1.661 -39.708  1.00 20.93           O  
ATOM   2202  N   ASP A 150      70.876   5.042 -39.324  1.00 19.52           N  
ATOM   2203  H   ASP A 150      70.926   4.037 -39.403  1.00 19.52           H  
ATOM   2204  CA  ASP A 150      70.376   5.620 -40.593  1.00 19.52           C  
ATOM   2205  HA  ASP A 150      71.184   6.191 -41.050  1.00 19.52           H  
ATOM   2206  C   ASP A 150      69.117   6.535 -40.608  1.00 19.52           C  
ATOM   2207  CB  ASP A 150      70.082   4.391 -41.486  1.00 19.52           C  
ATOM   2208  HB2 ASP A 150      70.769   3.583 -41.237  1.00 19.52           H  
ATOM   2209  HB3 ASP A 150      69.081   4.024 -41.257  1.00 19.52           H  
ATOM   2210  O   ASP A 150      68.904   7.242 -41.588  1.00 19.52           O  
ATOM   2211  CG  ASP A 150      70.206   4.600 -43.001  1.00 19.52           C  
ATOM   2212  OD1 ASP A 150      70.841   5.585 -43.435  1.00 19.52           O  
ATOM   2213  OD2 ASP A 150      69.735   3.690 -43.722  1.00 19.52           O  
ATOM   2214  N   LEU A 151      68.187   6.476 -39.644  1.00 20.73           N  
ATOM   2215  H   LEU A 151      68.406   5.973 -38.796  1.00 20.73           H  
ATOM   2216  CA  LEU A 151      66.783   6.872 -39.938  1.00 20.73           C  
ATOM   2217  HA  LEU A 151      66.524   6.344 -40.856  1.00 20.73           H  
ATOM   2218  C   LEU A 151      66.545   8.376 -40.290  1.00 20.73           C  
ATOM   2219  CB  LEU A 151      65.842   6.353 -38.834  1.00 20.73           C  
ATOM   2220  HB2 LEU A 151      64.905   6.908 -38.868  1.00 20.73           H  
ATOM   2221  HB3 LEU A 151      66.303   6.557 -37.868  1.00 20.73           H  
ATOM   2222  O   LEU A 151      67.155   9.263 -39.699  1.00 20.73           O  
ATOM   2223  CG  LEU A 151      65.522   4.848 -38.956  1.00 20.73           C  
ATOM   2224  HG  LEU A 151      66.442   4.292 -39.137  1.00 20.73           H  
ATOM   2225  CD1 LEU A 151      64.903   4.331 -37.656  1.00 20.73           C  
ATOM   2226 HD11 LEU A 151      65.601   4.486 -36.833  1.00 20.73           H  
ATOM   2227 HD12 LEU A 151      64.695   3.265 -37.742  1.00 20.73           H  
ATOM   2228 HD13 LEU A 151      63.978   4.867 -37.444  1.00 20.73           H  
ATOM   2229  CD2 LEU A 151      64.529   4.557 -40.088  1.00 20.73           C  
ATOM   2230 HD21 LEU A 151      63.607   5.117 -39.930  1.00 20.73           H  
ATOM   2231 HD22 LEU A 151      64.304   3.491 -40.112  1.00 20.73           H  
ATOM   2232 HD23 LEU A 151      64.962   4.834 -41.049  1.00 20.73           H  
ATOM   2233  N   GLY A 152      65.628   8.625 -41.258  1.00 25.55           N  
ATOM   2234  H   GLY A 152      65.142   7.809 -41.602  1.00 25.55           H  
ATOM   2235  CA  GLY A 152      65.436   9.864 -42.061  1.00 25.55           C  
ATOM   2236  HA2 GLY A 152      65.432   9.581 -43.114  1.00 25.55           H  
ATOM   2237  HA3 GLY A 152      66.315  10.492 -41.916  1.00 25.55           H  
ATOM   2238  C   GLY A 152      64.198  10.778 -41.803  1.00 25.55           C  
ATOM   2239  O   GLY A 152      64.008  11.251 -40.696  1.00 25.55           O  
ATOM   2240  N   GLU A 153      63.406  11.104 -42.850  1.00 28.33           N  
ATOM   2241  H   GLU A 153      63.511  10.507 -43.658  1.00 28.33           H  
ATOM   2242  CA  GLU A 153      62.907  12.470 -43.207  1.00 28.33           C  
ATOM   2243  HA  GLU A 153      63.767  13.139 -43.218  1.00 28.33           H  
ATOM   2244  C   GLU A 153      61.822  13.230 -42.403  1.00 28.33           C  
ATOM   2245  CB  GLU A 153      62.325  12.430 -44.640  1.00 28.33           C  
ATOM   2246  HB2 GLU A 153      61.546  11.668 -44.675  1.00 28.33           H  
ATOM   2247  HB3 GLU A 153      61.862  13.394 -44.853  1.00 28.33           H  
ATOM   2248  O   GLU A 153      61.950  14.449 -42.265  1.00 28.33           O  
ATOM   2249  CG  GLU A 153      63.332  12.166 -45.764  1.00 28.33           C  
ATOM   2250  HG2 GLU A 153      64.139  12.894 -45.682  1.00 28.33           H  
ATOM   2251  HG3 GLU A 153      63.757  11.171 -45.633  1.00 28.33           H  
ATOM   2252  CD  GLU A 153      62.690  12.266 -47.165  1.00 28.33           C  
ATOM   2253  OE1 GLU A 153      63.457  12.481 -48.132  1.00 28.33           O  
ATOM   2254  OE2 GLU A 153      61.451  12.123 -47.278  1.00 28.33           O  
ATOM   2255  N   ALA A 154      60.654  12.634 -42.129  1.00 28.05           N  
ATOM   2256  H   ALA A 154      60.593  11.627 -42.185  1.00 28.05           H  
ATOM   2257  CA  ALA A 154      59.404  13.416 -42.149  1.00 28.05           C  
ATOM   2258  HA  ALA A 154      59.402  13.989 -43.076  1.00 28.05           H  
ATOM   2259  C   ALA A 154      59.292  14.426 -40.990  1.00 28.05           C  
ATOM   2260  CB  ALA A 154      58.196  12.473 -42.209  1.00 28.05           C  
ATOM   2261  HB1 ALA A 154      58.157  11.868 -41.303  1.00 28.05           H  
ATOM   2262  HB2 ALA A 154      57.276  13.052 -42.281  1.00 28.05           H  
ATOM   2263  HB3 ALA A 154      58.273  11.819 -43.077  1.00 28.05           H  
ATOM   2264  O   ALA A 154      59.348  14.050 -39.828  1.00 28.05           O  
ATOM   2265  N   GLY A 155      59.103  15.714 -41.309  1.00 37.90           N  
ATOM   2266  H   GLY A 155      59.153  15.963 -42.286  1.00 37.90           H  
ATOM   2267  CA  GLY A 155      59.175  16.780 -40.299  1.00 37.90           C  
ATOM   2268  HA2 GLY A 155      59.859  16.477 -39.506  1.00 37.90           H  
ATOM   2269  HA3 GLY A 155      59.599  17.668 -40.768  1.00 37.90           H  
ATOM   2270  C   GLY A 155      57.858  17.194 -39.634  1.00 37.90           C  
ATOM   2271  O   GLY A 155      57.862  17.572 -38.470  1.00 37.90           O  
ATOM   2272  N   VAL A 156      56.739  17.226 -40.370  1.00 27.22           N  
ATOM   2273  H   VAL A 156      56.766  16.838 -41.302  1.00 27.22           H  
ATOM   2274  CA  VAL A 156      55.510  17.922 -39.914  1.00 27.22           C  
ATOM   2275  HA  VAL A 156      55.792  18.708 -39.214  1.00 27.22           H  
ATOM   2276  C   VAL A 156      54.555  17.014 -39.144  1.00 27.22           C  
ATOM   2277  CB  VAL A 156      54.781  18.600 -41.094  1.00 27.22           C  
ATOM   2278  HB  VAL A 156      54.557  17.850 -41.853  1.00 27.22           H  
ATOM   2279  O   VAL A 156      53.867  17.490 -38.243  1.00 27.22           O  
ATOM   2280  CG1 VAL A 156      53.467  19.289 -40.693  1.00 27.22           C  
ATOM   2281 HG11 VAL A 156      53.049  19.829 -41.542  1.00 27.22           H  
ATOM   2282 HG12 VAL A 156      52.736  18.541 -40.384  1.00 27.22           H  
ATOM   2283 HG13 VAL A 156      53.642  19.978 -39.867  1.00 27.22           H  
ATOM   2284  CG2 VAL A 156      55.673  19.678 -41.729  1.00 27.22           C  
ATOM   2285 HG21 VAL A 156      55.149  20.150 -42.560  1.00 27.22           H  
ATOM   2286 HG22 VAL A 156      56.590  19.230 -42.112  1.00 27.22           H  
ATOM   2287 HG23 VAL A 156      55.928  20.432 -40.984  1.00 27.22           H  
ATOM   2288  N   ASP A 157      54.510  15.726 -39.484  1.00 30.00           N  
ATOM   2289  H   ASP A 157      55.113  15.378 -40.216  1.00 30.00           H  
ATOM   2290  CA  ASP A 157      53.507  14.806 -38.936  1.00 30.00           C  
ATOM   2291  HA  ASP A 157      52.516  15.234 -39.089  1.00 30.00           H  
ATOM   2292  C   ASP A 157      53.644  14.586 -37.421  1.00 30.00           C  
ATOM   2293  CB  ASP A 157      53.568  13.463 -39.686  1.00 30.00           C  
ATOM   2294  HB2 ASP A 157      52.971  12.729 -39.144  1.00 30.00           H  
ATOM   2295  HB3 ASP A 157      54.598  13.108 -39.703  1.00 30.00           H  
ATOM   2296  O   ASP A 157      52.689  14.167 -36.774  1.00 30.00           O  
ATOM   2297  CG  ASP A 157      53.015  13.543 -41.114  1.00 30.00           C  
ATOM   2298  OD1 ASP A 157      52.066  14.328 -41.344  1.00 30.00           O  
ATOM   2299  OD2 ASP A 157      53.567  12.838 -41.987  1.00 30.00           O  
ATOM   2300  N   GLU A 158      54.803  14.894 -36.834  1.00 31.04           N  
ATOM   2301  H   GLU A 158      55.539  15.271 -37.413  1.00 31.04           H  
ATOM   2302  CA  GLU A 158      55.151  14.478 -35.474  1.00 31.04           C  
ATOM   2303  HA  GLU A 158      55.170  13.388 -35.451  1.00 31.04           H  
ATOM   2304  C   GLU A 158      54.156  14.904 -34.381  1.00 31.04           C  
ATOM   2305  CB  GLU A 158      56.555  14.980 -35.114  1.00 31.04           C  
ATOM   2306  HB2 GLU A 158      56.605  16.055 -35.284  1.00 31.04           H  
ATOM   2307  HB3 GLU A 158      56.721  14.792 -34.053  1.00 31.04           H  
ATOM   2308  O   GLU A 158      53.618  14.049 -33.678  1.00 31.04           O  
ATOM   2309  CG  GLU A 158      57.668  14.274 -35.901  1.00 31.04           C  
ATOM   2310  HG2 GLU A 158      57.533  13.196 -35.802  1.00 31.04           H  
ATOM   2311  HG3 GLU A 158      57.580  14.534 -36.956  1.00 31.04           H  
ATOM   2312  CD  GLU A 158      59.063  14.669 -35.388  1.00 31.04           C  
ATOM   2313  OE1 GLU A 158      59.959  13.797 -35.410  1.00 31.04           O  
ATOM   2314  OE2 GLU A 158      59.218  15.826 -34.928  1.00 31.04           O  
ATOM   2315  N   LEU A 159      53.935  16.205 -34.154  1.00 27.61           N  
ATOM   2316  H   LEU A 159      54.386  16.872 -34.764  1.00 27.61           H  
ATOM   2317  CA  LEU A 159      53.304  16.656 -32.901  1.00 27.61           C  
ATOM   2318  HA  LEU A 159      53.103  15.768 -32.302  1.00 27.61           H  
ATOM   2319  C   LEU A 159      51.901  17.253 -33.027  1.00 27.61           C  
ATOM   2320  CB  LEU A 159      54.302  17.486 -32.067  1.00 27.61           C  
ATOM   2321  HB2 LEU A 159      53.998  18.533 -32.046  1.00 27.61           H  
ATOM   2322  HB3 LEU A 159      55.272  17.448 -32.562  1.00 27.61           H  
ATOM   2323  O   LEU A 159      51.351  17.657 -32.009  1.00 27.61           O  
ATOM   2324  CG  LEU A 159      54.486  16.949 -30.629  1.00 27.61           C  
ATOM   2325  HG  LEU A 159      54.475  15.859 -30.629  1.00 27.61           H  
ATOM   2326  CD1 LEU A 159      55.841  17.379 -30.071  1.00 27.61           C  
ATOM   2327 HD11 LEU A 159      55.994  16.966 -29.075  1.00 27.61           H  
ATOM   2328 HD12 LEU A 159      56.634  17.007 -30.720  1.00 27.61           H  
ATOM   2329 HD13 LEU A 159      55.899  18.467 -30.030  1.00 27.61           H  
ATOM   2330  CD2 LEU A 159      53.420  17.454 -29.659  1.00 27.61           C  
ATOM   2331 HD21 LEU A 159      53.757  17.294 -28.635  1.00 27.61           H  
ATOM   2332 HD22 LEU A 159      52.483  16.927 -29.838  1.00 27.61           H  
ATOM   2333 HD23 LEU A 159      53.256  18.522 -29.807  1.00 27.61           H  
ATOM   2334  N   LEU A 160      51.252  17.241 -34.196  1.00 29.97           N  
ATOM   2335  H   LEU A 160      51.707  16.853 -35.010  1.00 29.97           H  
ATOM   2336  CA  LEU A 160      49.794  17.436 -34.179  1.00 29.97           C  
ATOM   2337  HA  LEU A 160      49.564  18.305 -33.562  1.00 29.97           H  
ATOM   2338  C   LEU A 160      49.098  16.253 -33.488  1.00 29.97           C  
ATOM   2339  CB  LEU A 160      49.223  17.670 -35.589  1.00 29.97           C  
ATOM   2340  HB2 LEU A 160      48.180  17.352 -35.600  1.00 29.97           H  
ATOM   2341  HB3 LEU A 160      49.763  17.039 -36.295  1.00 29.97           H  
ATOM   2342  O   LEU A 160      48.364  16.447 -32.524  1.00 29.97           O  
ATOM   2343  CG  LEU A 160      49.269  19.132 -36.067  1.00 29.97           C  
ATOM   2344  HG  LEU A 160      50.290  19.508 -35.995  1.00 29.97           H  
ATOM   2345  CD1 LEU A 160      48.826  19.192 -37.530  1.00 29.97           C  
ATOM   2346 HD11 LEU A 160      47.805  18.826 -37.629  1.00 29.97           H  
ATOM   2347 HD12 LEU A 160      49.488  18.572 -38.135  1.00 29.97           H  
ATOM   2348 HD13 LEU A 160      48.885  20.218 -37.894  1.00 29.97           H  
ATOM   2349  CD2 LEU A 160      48.336  20.053 -35.271  1.00 29.97           C  
ATOM   2350 HD21 LEU A 160      48.669  20.126 -34.235  1.00 29.97           H  
ATOM   2351 HD22 LEU A 160      47.318  19.663 -35.291  1.00 29.97           H  
ATOM   2352 HD23 LEU A 160      48.348  21.054 -35.702  1.00 29.97           H  
ATOM   2353  N   GLU A 161      49.303  15.028 -33.982  1.00 31.19           N  
ATOM   2354  H   GLU A 161      49.958  14.911 -34.742  1.00 31.19           H  
ATOM   2355  CA  GLU A 161      48.392  13.921 -33.676  1.00 31.19           C  
ATOM   2356  HA  GLU A 161      47.401  14.352 -33.530  1.00 31.19           H  
ATOM   2357  C   GLU A 161      48.715  13.176 -32.388  1.00 31.19           C  
ATOM   2358  CB  GLU A 161      48.313  12.956 -34.868  1.00 31.19           C  
ATOM   2359  HB2 GLU A 161      48.323  13.536 -35.791  1.00 31.19           H  
ATOM   2360  HB3 GLU A 161      49.171  12.284 -34.866  1.00 31.19           H  
ATOM   2361  O   GLU A 161      47.796  12.839 -31.647  1.00 31.19           O  
ATOM   2362  CG  GLU A 161      47.012  12.154 -34.809  1.00 31.19           C  
ATOM   2363  HG2 GLU A 161      46.213  12.844 -34.538  1.00 31.19           H  
ATOM   2364  HG3 GLU A 161      47.074  11.406 -34.019  1.00 31.19           H  
ATOM   2365  CD  GLU A 161      46.664  11.477 -36.140  1.00 31.19           C  
ATOM   2366  OE1 GLU A 161      45.491  11.632 -36.549  1.00 31.19           O  
ATOM   2367  OE2 GLU A 161      47.531  10.825 -36.749  1.00 31.19           O  
ATOM   2368  N   ALA A 162      49.991  12.962 -32.062  1.00 28.34           N  
ATOM   2369  H   ALA A 162      50.724  13.218 -32.708  1.00 28.34           H  
ATOM   2370  CA  ALA A 162      50.312  12.205 -30.861  1.00 28.34           C  
ATOM   2371  HA  ALA A 162      49.857  11.218 -30.943  1.00 28.34           H  
ATOM   2372  C   ALA A 162      49.732  12.863 -29.605  1.00 28.34           C  
ATOM   2373  CB  ALA A 162      51.831  12.030 -30.756  1.00 28.34           C  
ATOM   2374  HB1 ALA A 162      52.190  11.471 -31.619  1.00 28.34           H  
ATOM   2375  HB2 ALA A 162      52.325  13.001 -30.742  1.00 28.34           H  
ATOM   2376  HB3 ALA A 162      52.078  11.470 -29.854  1.00 28.34           H  
ATOM   2377  O   ALA A 162      49.479  12.155 -28.648  1.00 28.34           O  
ATOM   2378  N   LEU A 163      49.556  14.193 -29.561  1.00 26.37           N  
ATOM   2379  H   LEU A 163      49.683  14.722 -30.412  1.00 26.37           H  
ATOM   2380  CA  LEU A 163      48.972  14.879 -28.400  1.00 26.37           C  
ATOM   2381  HA  LEU A 163      49.205  14.233 -27.555  1.00 26.37           H  
ATOM   2382  C   LEU A 163      47.431  14.905 -28.354  1.00 26.37           C  
ATOM   2383  CB  LEU A 163      49.707  16.191 -28.063  1.00 26.37           C  
ATOM   2384  HB2 LEU A 163      50.475  16.359 -28.818  1.00 26.37           H  
ATOM   2385  HB3 LEU A 163      49.015  17.031 -28.118  1.00 26.37           H  
ATOM   2386  O   LEU A 163      46.868  15.391 -27.380  1.00 26.37           O  
ATOM   2387  CG  LEU A 163      50.377  16.151 -26.665  1.00 26.37           C  
ATOM   2388  HG  LEU A 163      50.714  15.140 -26.439  1.00 26.37           H  
ATOM   2389  CD1 LEU A 163      51.618  17.034 -26.628  1.00 26.37           C  
ATOM   2390 HD11 LEU A 163      52.394  16.559 -27.229  1.00 26.37           H  
ATOM   2391 HD12 LEU A 163      51.385  18.025 -27.018  1.00 26.37           H  
ATOM   2392 HD13 LEU A 163      51.984  17.124 -25.605  1.00 26.37           H  
ATOM   2393  CD2 LEU A 163      49.453  16.589 -25.535  1.00 26.37           C  
ATOM   2394 HD21 LEU A 163      49.120  17.615 -25.695  1.00 26.37           H  
ATOM   2395 HD22 LEU A 163      48.577  15.941 -25.504  1.00 26.37           H  
ATOM   2396 HD23 LEU A 163      49.962  16.517 -24.574  1.00 26.37           H  
ATOM   2397  N   GLY A 164      46.755  14.221 -29.280  1.00 28.95           N  
ATOM   2398  H   GLY A 164      47.269  13.873 -30.077  1.00 28.95           H  
ATOM   2399  CA  GLY A 164      45.576  13.423 -28.916  1.00 28.95           C  
ATOM   2400  HA2 GLY A 164      45.050  13.111 -29.819  1.00 28.95           H  
ATOM   2401  HA3 GLY A 164      44.898  14.004 -28.292  1.00 28.95           H  
ATOM   2402  C   GLY A 164      46.015  12.165 -28.145  1.00 28.95           C  
ATOM   2403  O   GLY A 164      45.890  11.055 -28.653  1.00 28.95           O  
ATOM   2404  N   ARG A 165      46.641  12.371 -26.979  1.00 26.88           N  
ATOM   2405  H   ARG A 165      46.580  13.318 -26.634  1.00 26.88           H  
ATOM   2406  CA  ARG A 165      47.329  11.399 -26.096  1.00 26.88           C  
ATOM   2407  HA  ARG A 165      47.457  10.462 -26.636  1.00 26.88           H  
ATOM   2408  C   ARG A 165      46.475  11.096 -24.848  1.00 26.88           C  
ATOM   2409  CB  ARG A 165      48.712  11.984 -25.700  1.00 26.88           C  
ATOM   2410  HB2 ARG A 165      48.868  12.927 -26.224  1.00 26.88           H  
ATOM   2411  HB3 ARG A 165      48.709  12.274 -24.649  1.00 26.88           H  
ATOM   2412  O   ARG A 165      45.328  11.506 -24.777  1.00 26.88           O  
ATOM   2413  CG  ARG A 165      49.932  11.078 -25.946  1.00 26.88           C  
ATOM   2414  HG2 ARG A 165      49.890  10.585 -26.918  1.00 26.88           H  
ATOM   2415  HG3 ARG A 165      49.896  10.284 -25.200  1.00 26.88           H  
ATOM   2416  CD  ARG A 165      51.271  11.828 -25.769  1.00 26.88           C  
ATOM   2417  HD2 ARG A 165      51.200  12.449 -24.875  1.00 26.88           H  
ATOM   2418  HD3 ARG A 165      52.041  11.077 -25.593  1.00 26.88           H  
ATOM   2419  NE  ARG A 165      51.679  12.651 -26.931  1.00 26.88           N  
ATOM   2420  HE  ARG A 165      51.064  12.579 -27.728  1.00 26.88           H  
ATOM   2421  NH1 ARG A 165      53.541  13.579 -25.973  1.00 26.88           N  
ATOM   2422 HH11 ARG A 165      54.369  14.155 -26.024  1.00 26.88           H  
ATOM   2423 HH12 ARG A 165      53.292  13.105 -25.116  1.00 26.88           H  
ATOM   2424  NH2 ARG A 165      53.086  14.036 -28.106  1.00 26.88           N  
ATOM   2425 HH21 ARG A 165      52.504  13.922 -28.924  1.00 26.88           H  
ATOM   2426 HH22 ARG A 165      53.936  14.578 -28.161  1.00 26.88           H  
ATOM   2427  CZ  ARG A 165      52.760  13.415 -27.005  1.00 26.88           C  
ATOM   2428  N   GLU A 166      47.086  10.441 -23.855  1.00 23.66           N  
ATOM   2429  H   GLU A 166      48.053  10.197 -24.011  1.00 23.66           H  
ATOM   2430  CA  GLU A 166      46.511   9.863 -22.621  1.00 23.66           C  
ATOM   2431  HA  GLU A 166      46.020   8.926 -22.886  1.00 23.66           H  
ATOM   2432  C   GLU A 166      45.457  10.638 -21.808  1.00 23.66           C  
ATOM   2433  CB  GLU A 166      47.671   9.535 -21.657  1.00 23.66           C  
ATOM   2434  HB2 GLU A 166      47.364   9.708 -20.625  1.00 23.66           H  
ATOM   2435  HB3 GLU A 166      48.506  10.202 -21.867  1.00 23.66           H  
ATOM   2436  O   GLU A 166      44.542   9.975 -21.335  1.00 23.66           O  
ATOM   2437  CG  GLU A 166      48.113   8.070 -21.766  1.00 23.66           C  
ATOM   2438  HG2 GLU A 166      47.284   7.432 -21.458  1.00 23.66           H  
ATOM   2439  HG3 GLU A 166      48.334   7.852 -22.810  1.00 23.66           H  
ATOM   2440  CD  GLU A 166      49.359   7.758 -20.921  1.00 23.66           C  
ATOM   2441  OE1 GLU A 166      49.502   6.580 -20.525  1.00 23.66           O  
ATOM   2442  OE2 GLU A 166      50.224   8.660 -20.811  1.00 23.66           O  
ATOM   2443  N   LEU A 167      45.562  11.958 -21.577  1.00 23.29           N  
ATOM   2444  H   LEU A 167      46.308  12.455 -22.041  1.00 23.29           H  
ATOM   2445  CA  LEU A 167      44.814  12.694 -20.516  1.00 23.29           C  
ATOM   2446  HA  LEU A 167      44.804  12.059 -19.630  1.00 23.29           H  
ATOM   2447  C   LEU A 167      43.308  12.927 -20.776  1.00 23.29           C  
ATOM   2448  CB  LEU A 167      45.541  14.001 -20.123  1.00 23.29           C  
ATOM   2449  HB2 LEU A 167      45.566  14.652 -20.998  1.00 23.29           H  
ATOM   2450  HB3 LEU A 167      44.958  14.503 -19.352  1.00 23.29           H  
ATOM   2451  O   LEU A 167      42.709  13.907 -20.344  1.00 23.29           O  
ATOM   2452  CG  LEU A 167      46.969  13.836 -19.581  1.00 23.29           C  
ATOM   2453  HG  LEU A 167      47.566  13.266 -20.293  1.00 23.29           H  
ATOM   2454  CD1 LEU A 167      47.648  15.183 -19.349  1.00 23.29           C  
ATOM   2455 HD11 LEU A 167      48.645  15.025 -18.939  1.00 23.29           H  
ATOM   2456 HD12 LEU A 167      47.722  15.718 -20.296  1.00 23.29           H  
ATOM   2457 HD13 LEU A 167      47.058  15.771 -18.646  1.00 23.29           H  
ATOM   2458  CD2 LEU A 167      46.998  13.158 -18.250  1.00 23.29           C  
ATOM   2459 HD21 LEU A 167      46.575  13.811 -17.487  1.00 23.29           H  
ATOM   2460 HD22 LEU A 167      48.017  12.886 -17.976  1.00 23.29           H  
ATOM   2461 HD23 LEU A 167      46.392  12.256 -18.340  1.00 23.29           H  
ATOM   2462  N   ASP A 168      42.686  11.990 -21.477  1.00 22.34           N  
ATOM   2463  H   ASP A 168      43.278  11.265 -21.855  1.00 22.34           H  
ATOM   2464  CA  ASP A 168      41.309  11.581 -21.202  1.00 22.34           C  
ATOM   2465  HA  ASP A 168      40.727  12.448 -20.891  1.00 22.34           H  
ATOM   2466  C   ASP A 168      41.233  10.555 -20.030  1.00 22.34           C  
ATOM   2467  CB  ASP A 168      40.697  11.018 -22.502  1.00 22.34           C  
ATOM   2468  HB2 ASP A 168      39.859  10.371 -22.243  1.00 22.34           H  
ATOM   2469  HB3 ASP A 168      41.434  10.397 -23.010  1.00 22.34           H  
ATOM   2470  O   ASP A 168      40.135  10.139 -19.657  1.00 22.34           O  
ATOM   2471  CG  ASP A 168      40.145  12.078 -23.472  1.00 22.34           C  
ATOM   2472  OD1 ASP A 168      39.539  13.073 -23.008  1.00 22.34           O  
ATOM   2473  OD2 ASP A 168      40.210  11.830 -24.700  1.00 22.34           O  
ATOM   2474  N   GLY A 169      42.375  10.128 -19.463  1.00 25.69           N  
ATOM   2475  H   GLY A 169      43.233  10.466 -19.876  1.00 25.69           H  
ATOM   2476  CA  GLY A 169      42.519   9.293 -18.262  1.00 25.69           C  
ATOM   2477  HA2 GLY A 169      41.534   8.994 -17.905  1.00 25.69           H  
ATOM   2478  HA3 GLY A 169      43.069   8.392 -18.533  1.00 25.69           H  
ATOM   2479  C   GLY A 169      43.264   9.950 -17.085  1.00 25.69           C  
ATOM   2480  O   GLY A 169      42.669  10.041 -16.015  1.00 25.69           O  
ATOM   2481  N   ASP A 170      44.535  10.357 -17.224  1.00 23.26           N  
ATOM   2482  H   ASP A 170      44.994  10.280 -18.120  1.00 23.26           H  
ATOM   2483  CA  ASP A 170      45.207  11.152 -16.158  1.00 23.26           C  
ATOM   2484  HA  ASP A 170      44.879  10.786 -15.186  1.00 23.26           H  
ATOM   2485  C   ASP A 170      44.742  12.636 -16.185  1.00 23.26           C  
ATOM   2486  CB  ASP A 170      46.757  10.960 -16.206  1.00 23.26           C  
ATOM   2487  HB2 ASP A 170      47.226  11.922 -15.998  1.00 23.26           H  
ATOM   2488  HB3 ASP A 170      47.049  10.631 -17.203  1.00 23.26           H  
ATOM   2489  O   ASP A 170      45.205  13.437 -15.337  1.00 23.26           O  
ATOM   2490  CG  ASP A 170      47.427   9.984 -15.232  1.00 23.26           C  
ATOM   2491  OD1 ASP A 170      46.731   9.272 -14.473  1.00 23.26           O  
ATOM   2492  OD2 ASP A 170      48.683   9.951 -15.262  1.00 23.26           O  
ATOM   2493  OXT ASP A 170      43.957  12.985 -17.100  1.00 23.26           O  
TER    2494      ASP A 170                                                       
ATOM   2494  N   MET B   1      31.411  30.225 -39.680  1.00 77.96           N  
ATOM   2495  H   MET B   1      32.125  30.765 -40.148  1.00 77.96           H  
ATOM   2496  H2  MET B   1      30.964  30.795 -38.976  1.00 77.96           H  
ATOM   2497  H3  MET B   1      30.733  29.903 -40.356  1.00 77.96           H  
ATOM   2498  CA  MET B   1      32.032  29.061 -39.042  1.00 77.96           C  
ATOM   2499  HA  MET B   1      32.818  29.425 -38.380  1.00 77.96           H  
ATOM   2500  C   MET B   1      32.638  28.167 -40.096  1.00 77.96           C  
ATOM   2501  CB  MET B   1      31.058  28.247 -38.202  1.00 77.96           C  
ATOM   2502  HB2 MET B   1      31.474  27.254 -38.034  1.00 77.96           H  
ATOM   2503  HB3 MET B   1      30.110  28.143 -38.731  1.00 77.96           H  
ATOM   2504  O   MET B   1      31.962  27.859 -41.077  1.00 77.96           O  
ATOM   2505  CG  MET B   1      30.826  28.870 -36.837  1.00 77.96           C  
ATOM   2506  HG2 MET B   1      31.762  28.931 -36.282  1.00 77.96           H  
ATOM   2507  HG3 MET B   1      30.425  29.876 -36.966  1.00 77.96           H  
ATOM   2508  SD  MET B   1      29.643  27.876 -35.917  1.00 77.96           S  
ATOM   2509  CE  MET B   1      28.606  29.195 -35.237  1.00 77.96           C  
ATOM   2510  HE1 MET B   1      27.793  28.749 -34.664  1.00 77.96           H  
ATOM   2511  HE2 MET B   1      29.198  29.818 -34.566  1.00 77.96           H  
ATOM   2512  HE3 MET B   1      28.186  29.797 -36.042  1.00 77.96           H  
ATOM   2513  N   THR B   2      33.885  27.768 -39.907  1.00 87.17           N  
ATOM   2514  H   THR B   2      34.356  28.076 -39.068  1.00 87.17           H  
ATOM   2515  CA  THR B   2      34.492  26.655 -40.635  1.00 87.17           C  
ATOM   2516  HA  THR B   2      34.441  26.854 -41.706  1.00 87.17           H  
ATOM   2517  C   THR B   2      33.726  25.364 -40.356  1.00 87.17           C  
ATOM   2518  CB  THR B   2      35.968  26.485 -40.246  1.00 87.17           C  
ATOM   2519  HB  THR B   2      36.409  25.694 -40.852  1.00 87.17           H  
ATOM   2520  O   THR B   2      32.853  25.303 -39.485  1.00 87.17           O  
ATOM   2521  CG2 THR B   2      36.778  27.763 -40.456  1.00 87.17           C  
ATOM   2522 HG21 THR B   2      36.454  28.544 -39.767  1.00 87.17           H  
ATOM   2523 HG22 THR B   2      36.658  28.112 -41.481  1.00 87.17           H  
ATOM   2524 HG23 THR B   2      37.833  27.555 -40.278  1.00 87.17           H  
ATOM   2525  OG1 THR B   2      36.063  26.125 -38.894  1.00 87.17           O  
ATOM   2526  HG1 THR B   2      36.782  26.627 -38.502  1.00 87.17           H  
ATOM   2527  N   ASP B   3      34.027  24.315 -41.115  1.00 83.42           N  
ATOM   2528  H   ASP B   3      34.756  24.370 -41.813  1.00 83.42           H  
ATOM   2529  CA  ASP B   3      33.452  23.011 -40.812  1.00 83.42           C  
ATOM   2530  HA  ASP B   3      32.370  23.128 -40.760  1.00 83.42           H  
ATOM   2531  C   ASP B   3      33.891  22.514 -39.429  1.00 83.42           C  
ATOM   2532  CB  ASP B   3      33.774  22.030 -41.938  1.00 83.42           C  
ATOM   2533  HB2 ASP B   3      34.782  21.633 -41.811  1.00 83.42           H  
ATOM   2534  HB3 ASP B   3      33.724  22.547 -42.896  1.00 83.42           H  
ATOM   2535  O   ASP B   3      33.045  22.097 -38.644  1.00 83.42           O  
ATOM   2536  CG  ASP B   3      32.740  20.910 -41.951  1.00 83.42           C  
ATOM   2537  OD1 ASP B   3      31.533  21.274 -42.007  1.00 83.42           O  
ATOM   2538  OD2 ASP B   3      33.160  19.740 -41.948  1.00 83.42           O  
ATOM   2539  N   SER B   4      35.162  22.722 -39.071  1.00 86.49           N  
ATOM   2540  H   SER B   4      35.831  23.020 -39.766  1.00 86.49           H  
ATOM   2541  CA  SER B   4      35.689  22.438 -37.734  1.00 86.49           C  
ATOM   2542  HA  SER B   4      35.588  21.370 -37.538  1.00 86.49           H  
ATOM   2543  C   SER B   4      34.935  23.185 -36.629  1.00 86.49           C  
ATOM   2544  CB  SER B   4      37.176  22.801 -37.668  1.00 86.49           C  
ATOM   2545  HB2 SER B   4      37.593  22.468 -36.717  1.00 86.49           H  
ATOM   2546  HB3 SER B   4      37.286  23.883 -37.738  1.00 86.49           H  
ATOM   2547  O   SER B   4      34.601  22.583 -35.616  1.00 86.49           O  
ATOM   2548  OG  SER B   4      37.885  22.201 -38.737  1.00 86.49           O  
ATOM   2549  HG  SER B   4      38.275  21.382 -38.422  1.00 86.49           H  
ATOM   2550  N   GLU B   5      34.605  24.469 -36.817  1.00 86.84           N  
ATOM   2551  H   GLU B   5      34.916  24.932 -37.659  1.00 86.84           H  
ATOM   2552  CA  GLU B   5      33.841  25.245 -35.825  1.00 86.84           C  
ATOM   2553  HA  GLU B   5      34.304  25.134 -34.845  1.00 86.84           H  
ATOM   2554  C   GLU B   5      32.393  24.747 -35.689  1.00 86.84           C  
ATOM   2555  CB  GLU B   5      33.848  26.734 -36.198  1.00 86.84           C  
ATOM   2556  HB2 GLU B   5      33.572  26.817 -37.249  1.00 86.84           H  
ATOM   2557  HB3 GLU B   5      33.095  27.247 -35.599  1.00 86.84           H  
ATOM   2558  O   GLU B   5      31.903  24.594 -34.572  1.00 86.84           O  
ATOM   2559  CG  GLU B   5      35.198  27.429 -35.957  1.00 86.84           C  
ATOM   2560  HG2 GLU B   5      35.377  27.468 -34.882  1.00 86.84           H  
ATOM   2561  HG3 GLU B   5      36.000  26.841 -36.402  1.00 86.84           H  
ATOM   2562  CD  GLU B   5      35.238  28.851 -36.545  1.00 86.84           C  
ATOM   2563  OE1 GLU B   5      35.912  29.724 -35.967  1.00 86.84           O  
ATOM   2564  OE2 GLU B   5      34.618  29.076 -37.613  1.00 86.84           O  
ATOM   2565  N   LYS B   6      31.723  24.424 -36.807  1.00 86.88           N  
ATOM   2566  H   LYS B   6      32.204  24.522 -37.689  1.00 86.88           H  
ATOM   2567  CA  LYS B   6      30.372  23.833 -36.779  1.00 86.88           C  
ATOM   2568  HA  LYS B   6      29.702  24.482 -36.213  1.00 86.88           H  
ATOM   2569  C   LYS B   6      30.371  22.488 -36.057  1.00 86.88           C  
ATOM   2570  CB  LYS B   6      29.833  23.634 -38.203  1.00 86.88           C  
ATOM   2571  HB2 LYS B   6      28.989  22.946 -38.153  1.00 86.88           H  
ATOM   2572  HB3 LYS B   6      30.604  23.174 -38.821  1.00 86.88           H  
ATOM   2573  O   LYS B   6      29.525  22.236 -35.204  1.00 86.88           O  
ATOM   2574  CG  LYS B   6      29.343  24.933 -38.853  1.00 86.88           C  
ATOM   2575  HG2 LYS B   6      30.160  25.651 -38.919  1.00 86.88           H  
ATOM   2576  HG3 LYS B   6      28.551  25.357 -38.235  1.00 86.88           H  
ATOM   2577  CD  LYS B   6      28.785  24.658 -40.258  1.00 86.88           C  
ATOM   2578  HD2 LYS B   6      28.150  23.773 -40.225  1.00 86.88           H  
ATOM   2579  HD3 LYS B   6      28.169  25.505 -40.561  1.00 86.88           H  
ATOM   2580  CE  LYS B   6      29.922  24.487 -41.277  1.00 86.88           C  
ATOM   2581  HE2 LYS B   6      29.984  25.399 -41.871  1.00 86.88           H  
ATOM   2582  HE3 LYS B   6      30.865  24.398 -40.737  1.00 86.88           H  
ATOM   2583  NZ  LYS B   6      29.748  23.307 -42.163  1.00 86.88           N  
ATOM   2584  HZ1 LYS B   6      28.790  23.148 -42.441  1.00 86.88           H  
ATOM   2585  HZ2 LYS B   6      30.350  23.353 -42.972  1.00 86.88           H  
ATOM   2586  HZ3 LYS B   6      30.101  22.468 -41.725  1.00 86.88           H  
ATOM   2587  N   VAL B   7      31.324  21.620 -36.395  1.00 86.57           N  
ATOM   2588  H   VAL B   7      31.988  21.884 -37.109  1.00 86.57           H  
ATOM   2589  CA  VAL B   7      31.452  20.300 -35.775  1.00 86.57           C  
ATOM   2590  HA  VAL B   7      30.482  19.803 -35.814  1.00 86.57           H  
ATOM   2591  C   VAL B   7      31.813  20.427 -34.294  1.00 86.57           C  
ATOM   2592  CB  VAL B   7      32.447  19.424 -36.552  1.00 86.57           C  
ATOM   2593  HB  VAL B   7      33.408  19.934 -36.629  1.00 86.57           H  
ATOM   2594  O   VAL B   7      31.267  19.678 -33.489  1.00 86.57           O  
ATOM   2595  CG1 VAL B   7      32.642  18.078 -35.860  1.00 86.57           C  
ATOM   2596 HG11 VAL B   7      31.678  17.613 -35.650  1.00 86.57           H  
ATOM   2597 HG12 VAL B   7      33.190  18.208 -34.927  1.00 86.57           H  
ATOM   2598 HG13 VAL B   7      33.209  17.427 -36.525  1.00 86.57           H  
ATOM   2599  CG2 VAL B   7      31.922  19.105 -37.961  1.00 86.57           C  
ATOM   2600 HG21 VAL B   7      31.023  18.492 -37.902  1.00 86.57           H  
ATOM   2601 HG22 VAL B   7      31.686  20.017 -38.510  1.00 86.57           H  
ATOM   2602 HG23 VAL B   7      32.684  18.568 -38.526  1.00 86.57           H  
ATOM   2603  N   ALA B   8      32.627  21.413 -33.903  1.00 86.88           N  
ATOM   2604  H   ALA B   8      33.094  21.973 -34.602  1.00 86.88           H  
ATOM   2605  CA  ALA B   8      32.912  21.697 -32.498  1.00 86.88           C  
ATOM   2606  HA  ALA B   8      33.310  20.790 -32.042  1.00 86.88           H  
ATOM   2607  C   ALA B   8      31.647  22.087 -31.710  1.00 86.88           C  
ATOM   2608  CB  ALA B   8      33.990  22.784 -32.411  1.00 86.88           C  
ATOM   2609  HB1 ALA B   8      33.632  23.712 -32.857  1.00 86.88           H  
ATOM   2610  HB2 ALA B   8      34.888  22.455 -32.934  1.00 86.88           H  
ATOM   2611  HB3 ALA B   8      34.241  22.964 -31.366  1.00 86.88           H  
ATOM   2612  O   ALA B   8      31.476  21.641 -30.575  1.00 86.88           O  
ATOM   2613  N   GLU B   9      30.729  22.865 -32.295  1.00 89.25           N  
ATOM   2614  H   GLU B   9      30.927  23.254 -33.206  1.00 89.25           H  
ATOM   2615  CA  GLU B   9      29.440  23.176 -31.661  1.00 89.25           C  
ATOM   2616  HA  GLU B   9      29.624  23.502 -30.637  1.00 89.25           H  
ATOM   2617  C   GLU B   9      28.520  21.954 -31.560  1.00 89.25           C  
ATOM   2618  CB  GLU B   9      28.711  24.311 -32.392  1.00 89.25           C  
ATOM   2619  HB2 GLU B   9      28.660  24.099 -33.460  1.00 89.25           H  
ATOM   2620  HB3 GLU B   9      27.696  24.356 -31.997  1.00 89.25           H  
ATOM   2621  O   GLU B   9      27.946  21.711 -30.495  1.00 89.25           O  
ATOM   2622  CG  GLU B   9      29.380  25.671 -32.156  1.00 89.25           C  
ATOM   2623  HG2 GLU B   9      30.347  25.689 -32.658  1.00 89.25           H  
ATOM   2624  HG3 GLU B   9      29.559  25.785 -31.087  1.00 89.25           H  
ATOM   2625  CD  GLU B   9      28.527  26.856 -32.636  1.00 89.25           C  
ATOM   2626  OE1 GLU B   9      28.959  27.997 -32.355  1.00 89.25           O  
ATOM   2627  OE2 GLU B   9      27.440  26.635 -33.217  1.00 89.25           O  
ATOM   2628  N   TYR B  10      28.415  21.148 -32.623  1.00 88.63           N  
ATOM   2629  H   TYR B  10      28.875  21.418 -33.481  1.00 88.63           H  
ATOM   2630  CA  TYR B  10      27.628  19.912 -32.591  1.00 88.63           C  
ATOM   2631  HA  TYR B  10      26.617  20.157 -32.268  1.00 88.63           H  
ATOM   2632  C   TYR B  10      28.177  18.907 -31.575  1.00 88.63           C  
ATOM   2633  CB  TYR B  10      27.562  19.268 -33.983  1.00 88.63           C  
ATOM   2634  HB2 TYR B  10      28.573  19.175 -34.379  1.00 88.63           H  
ATOM   2635  HB3 TYR B  10      27.161  18.260 -33.878  1.00 88.63           H  
ATOM   2636  O   TYR B  10      27.402  18.330 -30.811  1.00 88.63           O  
ATOM   2637  CG  TYR B  10      26.682  19.997 -34.980  1.00 88.63           C  
ATOM   2638  CD1 TYR B  10      25.330  20.252 -34.671  1.00 88.63           C  
ATOM   2639  HD1 TYR B  10      24.923  19.936 -33.722  1.00 88.63           H  
ATOM   2640  CD2 TYR B  10      27.200  20.388 -36.230  1.00 88.63           C  
ATOM   2641  HD2 TYR B  10      28.233  20.189 -36.471  1.00 88.63           H  
ATOM   2642  CE1 TYR B  10      24.506  20.923 -35.594  1.00 88.63           C  
ATOM   2643  HE1 TYR B  10      23.475  21.128 -35.347  1.00 88.63           H  
ATOM   2644  CE2 TYR B  10      26.377  21.052 -37.159  1.00 88.63           C  
ATOM   2645  HE2 TYR B  10      26.769  21.361 -38.117  1.00 88.63           H  
ATOM   2646  OH  TYR B  10      24.244  21.973 -37.737  1.00 88.63           O  
ATOM   2647  HH  TYR B  10      23.364  22.119 -37.383  1.00 88.63           H  
ATOM   2648  CZ  TYR B  10      25.033  21.326 -36.839  1.00 88.63           C  
ATOM   2649  N   LEU B  11      29.500  18.734 -31.517  1.00 87.43           N  
ATOM   2650  H   LEU B  11      30.079  19.221 -32.186  1.00 87.43           H  
ATOM   2651  CA  LEU B  11      30.160  17.861 -30.550  1.00 87.43           C  
ATOM   2652  HA  LEU B  11      29.701  16.875 -30.625  1.00 87.43           H  
ATOM   2653  C   LEU B  11      29.934  18.369 -29.123  1.00 87.43           C  
ATOM   2654  CB  LEU B  11      31.653  17.746 -30.908  1.00 87.43           C  
ATOM   2655  HB2 LEU B  11      32.104  18.736 -30.843  1.00 87.43           H  
ATOM   2656  HB3 LEU B  11      31.743  17.404 -31.939  1.00 87.43           H  
ATOM   2657  O   LEU B  11      29.579  17.579 -28.252  1.00 87.43           O  
ATOM   2658  CG  LEU B  11      32.444  16.781 -30.004  1.00 87.43           C  
ATOM   2659  HG  LEU B  11      32.375  17.126 -28.972  1.00 87.43           H  
ATOM   2660  CD1 LEU B  11      31.915  15.345 -30.088  1.00 87.43           C  
ATOM   2661 HD11 LEU B  11      31.899  15.010 -31.125  1.00 87.43           H  
ATOM   2662 HD12 LEU B  11      32.568  14.686 -29.517  1.00 87.43           H  
ATOM   2663 HD13 LEU B  11      30.914  15.282 -29.663  1.00 87.43           H  
ATOM   2664  CD2 LEU B  11      33.920  16.772 -30.402  1.00 87.43           C  
ATOM   2665 HD21 LEU B  11      34.081  16.132 -31.270  1.00 87.43           H  
ATOM   2666 HD22 LEU B  11      34.261  17.780 -30.638  1.00 87.43           H  
ATOM   2667 HD23 LEU B  11      34.516  16.392 -29.572  1.00 87.43           H  
ATOM   2668  N   ARG B  12      30.037  19.685 -28.890  1.00 89.69           N  
ATOM   2669  H   ARG B  12      30.356  20.278 -29.643  1.00 89.69           H  
ATOM   2670  CA  ARG B  12      29.713  20.295 -27.592  1.00 89.69           C  
ATOM   2671  HA  ARG B  12      30.324  19.821 -26.824  1.00 89.69           H  
ATOM   2672  C   ARG B  12      28.260  20.043 -27.196  1.00 89.69           C  
ATOM   2673  CB  ARG B  12      30.034  21.796 -27.631  1.00 89.69           C  
ATOM   2674  HB2 ARG B  12      31.062  21.922 -27.973  1.00 89.69           H  
ATOM   2675  HB3 ARG B  12      29.371  22.291 -28.341  1.00 89.69           H  
ATOM   2676  O   ARG B  12      27.993  19.720 -26.043  1.00 89.69           O  
ATOM   2677  CG  ARG B  12      29.890  22.458 -26.250  1.00 89.69           C  
ATOM   2678  HG2 ARG B  12      30.630  22.040 -25.567  1.00 89.69           H  
ATOM   2679  HG3 ARG B  12      28.897  22.259 -25.846  1.00 89.69           H  
ATOM   2680  CD  ARG B  12      30.061  23.980 -26.327  1.00 89.69           C  
ATOM   2681  HD2 ARG B  12      29.907  24.397 -25.331  1.00 89.69           H  
ATOM   2682  HD3 ARG B  12      29.285  24.373 -26.983  1.00 89.69           H  
ATOM   2683  NE  ARG B  12      31.404  24.366 -26.807  1.00 89.69           N  
ATOM   2684  HE  ARG B  12      32.179  23.816 -26.464  1.00 89.69           H  
ATOM   2685  NH1 ARG B  12      30.791  26.098 -28.202  1.00 89.69           N  
ATOM   2686 HH11 ARG B  12      31.029  26.759 -28.927  1.00 89.69           H  
ATOM   2687 HH12 ARG B  12      29.819  25.955 -27.969  1.00 89.69           H  
ATOM   2688  NH2 ARG B  12      32.935  25.519 -28.031  1.00 89.69           N  
ATOM   2689 HH21 ARG B  12      33.152  26.229 -28.716  1.00 89.69           H  
ATOM   2690 HH22 ARG B  12      33.672  24.925 -27.678  1.00 89.69           H  
ATOM   2691  CZ  ARG B  12      31.699  25.323 -27.672  1.00 89.69           C  
ATOM   2692  N   ARG B  13      27.303  20.175 -28.121  1.00 89.97           N  
ATOM   2693  H   ARG B  13      27.568  20.477 -29.047  1.00 89.97           H  
ATOM   2694  CA  ARG B  13      25.891  19.904 -27.814  1.00 89.97           C  
ATOM   2695  HA  ARG B  13      25.653  20.445 -26.898  1.00 89.97           H  
ATOM   2696  C   ARG B  13      25.663  18.430 -27.489  1.00 89.97           C  
ATOM   2697  CB  ARG B  13      24.980  20.391 -28.954  1.00 89.97           C  
ATOM   2698  HB2 ARG B  13      25.168  21.448 -29.142  1.00 89.97           H  
ATOM   2699  HB3 ARG B  13      25.222  19.840 -29.863  1.00 89.97           H  
ATOM   2700  O   ARG B  13      25.015  18.140 -26.489  1.00 89.97           O  
ATOM   2701  CG  ARG B  13      23.483  20.192 -28.644  1.00 89.97           C  
ATOM   2702  HG2 ARG B  13      23.295  19.143 -28.414  1.00 89.97           H  
ATOM   2703  HG3 ARG B  13      22.901  20.440 -29.532  1.00 89.97           H  
ATOM   2704  CD  ARG B  13      23.003  21.074 -27.483  1.00 89.97           C  
ATOM   2705  HD2 ARG B  13      22.860  22.088 -27.856  1.00 89.97           H  
ATOM   2706  HD3 ARG B  13      23.752  21.097 -26.692  1.00 89.97           H  
ATOM   2707  NE  ARG B  13      21.761  20.564 -26.887  1.00 89.97           N  
ATOM   2708  HE  ARG B  13      21.584  19.573 -26.971  1.00 89.97           H  
ATOM   2709  NH1 ARG B  13      21.187  22.447 -25.693  1.00 89.97           N  
ATOM   2710 HH11 ARG B  13      21.955  22.945 -26.120  1.00 89.97           H  
ATOM   2711 HH12 ARG B  13      20.572  22.892 -25.027  1.00 89.97           H  
ATOM   2712  NH2 ARG B  13      20.006  20.576 -25.465  1.00 89.97           N  
ATOM   2713 HH21 ARG B  13      19.438  21.014 -24.753  1.00 89.97           H  
ATOM   2714 HH22 ARG B  13      20.151  19.578 -25.408  1.00 89.97           H  
ATOM   2715  CZ  ARG B  13      20.987  21.202 -26.030  1.00 89.97           C  
ATOM   2716  N   ALA B  14      26.222  17.521 -28.287  1.00 90.49           N  
ATOM   2717  H   ALA B  14      26.742  17.839 -29.092  1.00 90.49           H  
ATOM   2718  CA  ALA B  14      26.097  16.083 -28.069  1.00 90.49           C  
ATOM   2719  HA  ALA B  14      25.038  15.822 -28.067  1.00 90.49           H  
ATOM   2720  C   ALA B  14      26.677  15.656 -26.711  1.00 90.49           C  
ATOM   2721  CB  ALA B  14      26.778  15.348 -29.230  1.00 90.49           C  
ATOM   2722  HB1 ALA B  14      27.840  15.593 -29.259  1.00 90.49           H  
ATOM   2723  HB2 ALA B  14      26.319  15.640 -30.174  1.00 90.49           H  
ATOM   2724  HB3 ALA B  14      26.665  14.271 -29.098  1.00 90.49           H  
ATOM   2725  O   ALA B  14      26.042  14.885 -25.994  1.00 90.49           O  
ATOM   2726  N   THR B  15      27.839  16.190 -26.320  1.00 91.35           N  
ATOM   2727  H   THR B  15      28.338  16.810 -26.942  1.00 91.35           H  
ATOM   2728  CA  THR B  15      28.454  15.884 -25.019  1.00 91.35           C  
ATOM   2729  HA  THR B  15      28.415  14.805 -24.868  1.00 91.35           H  
ATOM   2730  C   THR B  15      27.695  16.513 -23.850  1.00 91.35           C  
ATOM   2731  CB  THR B  15      29.933  16.289 -24.968  1.00 91.35           C  
ATOM   2732  HB  THR B  15      30.314  16.111 -23.962  1.00 91.35           H  
ATOM   2733  O   THR B  15      27.566  15.873 -22.807  1.00 91.35           O  
ATOM   2734  CG2 THR B  15      30.787  15.484 -25.947  1.00 91.35           C  
ATOM   2735 HG21 THR B  15      30.432  15.599 -26.971  1.00 91.35           H  
ATOM   2736 HG22 THR B  15      30.742  14.428 -25.682  1.00 91.35           H  
ATOM   2737 HG23 THR B  15      31.827  15.806 -25.886  1.00 91.35           H  
ATOM   2738  OG1 THR B  15      30.101  17.649 -25.277  1.00 91.35           O  
ATOM   2739  HG1 THR B  15      30.913  17.704 -25.786  1.00 91.35           H  
ATOM   2740  N   LEU B  16      27.118  17.709 -24.017  1.00 92.81           N  
ATOM   2741  H   LEU B  16      27.319  18.221 -24.864  1.00 92.81           H  
ATOM   2742  CA  LEU B  16      26.238  18.318 -23.011  1.00 92.81           C  
ATOM   2743  HA  LEU B  16      26.744  18.283 -22.045  1.00 92.81           H  
ATOM   2744  C   LEU B  16      24.931  17.534 -22.826  1.00 92.81           C  
ATOM   2745  CB  LEU B  16      25.944  19.784 -23.378  1.00 92.81           C  
ATOM   2746  HB2 LEU B  16      25.655  19.826 -24.428  1.00 92.81           H  
ATOM   2747  HB3 LEU B  16      25.090  20.123 -22.791  1.00 92.81           H  
ATOM   2748  O   LEU B  16      24.545  17.271 -21.688  1.00 92.81           O  
ATOM   2749  CG  LEU B  16      27.111  20.757 -23.132  1.00 92.81           C  
ATOM   2750  HG  LEU B  16      28.014  20.403 -23.629  1.00 92.81           H  
ATOM   2751  CD1 LEU B  16      26.745  22.134 -23.693  1.00 92.81           C  
ATOM   2752 HD11 LEU B  16      27.573  22.826 -23.538  1.00 92.81           H  
ATOM   2753 HD12 LEU B  16      25.853  22.517 -23.196  1.00 92.81           H  
ATOM   2754 HD13 LEU B  16      26.555  22.047 -24.762  1.00 92.81           H  
ATOM   2755  CD2 LEU B  16      27.423  20.925 -21.644  1.00 92.81           C  
ATOM   2756 HD21 LEU B  16      28.196  21.684 -21.518  1.00 92.81           H  
ATOM   2757 HD22 LEU B  16      26.522  21.227 -21.109  1.00 92.81           H  
ATOM   2758 HD23 LEU B  16      27.800  19.986 -21.239  1.00 92.81           H  
ATOM   2759  N   ASP B  17      24.282  17.118 -23.916  1.00 92.29           N  
ATOM   2760  H   ASP B  17      24.633  17.395 -24.822  1.00 92.29           H  
ATOM   2761  CA  ASP B  17      23.067  16.295 -23.865  1.00 92.29           C  
ATOM   2762  HA  ASP B  17      22.338  16.778 -23.215  1.00 92.29           H  
ATOM   2763  C   ASP B  17      23.357  14.911 -23.260  1.00 92.29           C  
ATOM   2764  CB  ASP B  17      22.453  16.152 -25.272  1.00 92.29           C  
ATOM   2765  HB2 ASP B  17      21.717  15.348 -25.246  1.00 92.29           H  
ATOM   2766  HB3 ASP B  17      23.231  15.864 -25.979  1.00 92.29           H  
ATOM   2767  O   ASP B  17      22.561  14.404 -22.469  1.00 92.29           O  
ATOM   2768  CG  ASP B  17      21.734  17.410 -25.780  1.00 92.29           C  
ATOM   2769  OD1 ASP B  17      21.259  18.229 -24.965  1.00 92.29           O  
ATOM   2770  OD2 ASP B  17      21.550  17.560 -27.008  1.00 92.29           O  
ATOM   2771  N   LEU B  18      24.514  14.314 -23.573  1.00 92.40           N  
ATOM   2772  H   LEU B  18      25.101  14.743 -24.274  1.00 92.40           H  
ATOM   2773  CA  LEU B  18      24.966  13.062 -22.959  1.00 92.40           C  
ATOM   2774  HA  LEU B  18      24.184  12.313 -23.078  1.00 92.40           H  
ATOM   2775  C   LEU B  18      25.205  13.234 -21.458  1.00 92.40           C  
ATOM   2776  CB  LEU B  18      26.239  12.575 -23.677  1.00 92.40           C  
ATOM   2777  HB2 LEU B  18      26.978  13.376 -23.655  1.00 92.40           H  
ATOM   2778  HB3 LEU B  18      25.994  12.374 -24.720  1.00 92.40           H  
ATOM   2779  O   LEU B  18      24.802  12.379 -20.669  1.00 92.40           O  
ATOM   2780  CG  LEU B  18      26.882  11.316 -23.063  1.00 92.40           C  
ATOM   2781  HG  LEU B  18      27.180  11.516 -22.034  1.00 92.40           H  
ATOM   2782  CD1 LEU B  18      25.935  10.116 -23.078  1.00 92.40           C  
ATOM   2783 HD11 LEU B  18      25.607   9.930 -24.101  1.00 92.40           H  
ATOM   2784 HD12 LEU B  18      25.067  10.301 -22.446  1.00 92.40           H  
ATOM   2785 HD13 LEU B  18      26.450   9.228 -22.710  1.00 92.40           H  
ATOM   2786  CD2 LEU B  18      28.136  10.947 -23.852  1.00 92.40           C  
ATOM   2787 HD21 LEU B  18      28.846  11.774 -23.829  1.00 92.40           H  
ATOM   2788 HD22 LEU B  18      28.610  10.067 -23.417  1.00 92.40           H  
ATOM   2789 HD23 LEU B  18      27.876  10.730 -24.888  1.00 92.40           H  
ATOM   2790  N   ARG B  19      25.833  14.341 -21.049  1.00 92.10           N  
ATOM   2791  H   ARG B  19      26.171  14.985 -21.750  1.00 92.10           H  
ATOM   2792  CA  ARG B  19      26.061  14.648 -19.634  1.00 92.10           C  
ATOM   2793  HA  ARG B  19      26.584  13.806 -19.182  1.00 92.10           H  
ATOM   2794  C   ARG B  19      24.740  14.789 -18.880  1.00 92.10           C  
ATOM   2795  CB  ARG B  19      26.939  15.901 -19.513  1.00 92.10           C  
ATOM   2796  HB2 ARG B  19      26.394  16.770 -19.881  1.00 92.10           H  
ATOM   2797  HB3 ARG B  19      27.831  15.766 -20.126  1.00 92.10           H  
ATOM   2798  O   ARG B  19      24.615  14.207 -17.807  1.00 92.10           O  
ATOM   2799  CG  ARG B  19      27.380  16.138 -18.061  1.00 92.10           C  
ATOM   2800  HG2 ARG B  19      26.512  16.299 -17.421  1.00 92.10           H  
ATOM   2801  HG3 ARG B  19      27.912  15.256 -17.707  1.00 92.10           H  
ATOM   2802  CD  ARG B  19      28.316  17.345 -17.951  1.00 92.10           C  
ATOM   2803  HD2 ARG B  19      28.747  17.351 -16.950  1.00 92.10           H  
ATOM   2804  HD3 ARG B  19      29.124  17.232 -18.674  1.00 92.10           H  
ATOM   2805  NE  ARG B  19      27.602  18.616 -18.173  1.00 92.10           N  
ATOM   2806  HE  ARG B  19      26.594  18.573 -18.188  1.00 92.10           H  
ATOM   2807  NH1 ARG B  19      29.450  19.980 -18.200  1.00 92.10           N  
ATOM   2808 HH11 ARG B  19      30.041  19.169 -18.088  1.00 92.10           H  
ATOM   2809 HH12 ARG B  19      29.860  20.903 -18.192  1.00 92.10           H  
ATOM   2810  NH2 ARG B  19      27.408  20.876 -18.332  1.00 92.10           N  
ATOM   2811 HH21 ARG B  19      27.832  21.793 -18.324  1.00 92.10           H  
ATOM   2812 HH22 ARG B  19      26.403  20.786 -18.293  1.00 92.10           H  
ATOM   2813  CZ  ARG B  19      28.156  19.813 -18.238  1.00 92.10           C  
ATOM   2814  N   ALA B  20      23.765  15.492 -19.455  1.00 94.85           N  
ATOM   2815  H   ALA B  20      23.954  15.946 -20.338  1.00 94.85           H  
ATOM   2816  CA  ALA B  20      22.431  15.639 -18.875  1.00 94.85           C  
ATOM   2817  HA  ALA B  20      22.527  16.028 -17.861  1.00 94.85           H  
ATOM   2818  C   ALA B  20      21.692  14.293 -18.778  1.00 94.85           C  
ATOM   2819  CB  ALA B  20      21.648  16.659 -19.709  1.00 94.85           C  
ATOM   2820  HB1 ALA B  20      20.662  16.808 -19.268  1.00 94.85           H  
ATOM   2821  HB2 ALA B  20      22.176  17.613 -19.721  1.00 94.85           H  
ATOM   2822  HB3 ALA B  20      21.529  16.302 -20.732  1.00 94.85           H  
ATOM   2823  O   ALA B  20      21.147  13.970 -17.728  1.00 94.85           O  
ATOM   2824  N   ALA B  21      21.739  13.463 -19.827  1.00 94.58           N  
ATOM   2825  H   ALA B  21      22.165  13.783 -20.686  1.00 94.58           H  
ATOM   2826  CA  ALA B  21      21.124  12.136 -19.805  1.00 94.58           C  
ATOM   2827  HA  ALA B  21      20.073  12.249 -19.540  1.00 94.58           H  
ATOM   2828  C   ALA B  21      21.764  11.222 -18.743  1.00 94.58           C  
ATOM   2829  CB  ALA B  21      21.207  11.529 -21.211  1.00 94.58           C  
ATOM   2830  HB1 ALA B  21      20.719  12.191 -21.927  1.00 94.58           H  
ATOM   2831  HB2 ALA B  21      20.700  10.564 -21.220  1.00 94.58           H  
ATOM   2832  HB3 ALA B  21      22.249  11.392 -21.502  1.00 94.58           H  
ATOM   2833  O   ALA B  21      21.061  10.590 -17.962  1.00 94.58           O  
ATOM   2834  N   ARG B  22      23.101  11.196 -18.652  1.00 92.83           N  
ATOM   2835  H   ARG B  22      23.631  11.734 -19.322  1.00 92.83           H  
ATOM   2836  CA  ARG B  22      23.818  10.437 -17.611  1.00 92.83           C  
ATOM   2837  HA  ARG B  22      23.482   9.401 -17.621  1.00 92.83           H  
ATOM   2838  C   ARG B  22      23.511  10.942 -16.204  1.00 92.83           C  
ATOM   2839  CB  ARG B  22      25.330  10.491 -17.858  1.00 92.83           C  
ATOM   2840  HB2 ARG B  22      25.633  11.519 -18.058  1.00 92.83           H  
ATOM   2841  HB3 ARG B  22      25.839  10.153 -16.955  1.00 92.83           H  
ATOM   2842  O   ARG B  22      23.483  10.147 -15.274  1.00 92.83           O  
ATOM   2843  CG  ARG B  22      25.771   9.580 -19.010  1.00 92.83           C  
ATOM   2844  HG2 ARG B  22      25.497   8.552 -18.774  1.00 92.83           H  
ATOM   2845  HG3 ARG B  22      25.276   9.874 -19.935  1.00 92.83           H  
ATOM   2846  CD  ARG B  22      27.292   9.674 -19.185  1.00 92.83           C  
ATOM   2847  HD2 ARG B  22      27.544  10.688 -19.496  1.00 92.83           H  
ATOM   2848  HD3 ARG B  22      27.770   9.466 -18.228  1.00 92.83           H  
ATOM   2849  NE  ARG B  22      27.788   8.711 -20.184  1.00 92.83           N  
ATOM   2850  HE  ARG B  22      27.123   8.040 -20.541  1.00 92.83           H  
ATOM   2851  NH1 ARG B  22      29.991   9.384 -20.208  1.00 92.83           N  
ATOM   2852 HH11 ARG B  22      30.936   9.245 -20.534  1.00 92.83           H  
ATOM   2853 HH12 ARG B  22      29.810  10.037 -19.459  1.00 92.83           H  
ATOM   2854  NH2 ARG B  22      29.333   7.722 -21.538  1.00 92.83           N  
ATOM   2855 HH21 ARG B  22      28.640   7.077 -21.889  1.00 92.83           H  
ATOM   2856 HH22 ARG B  22      30.277   7.651 -21.890  1.00 92.83           H  
ATOM   2857  CZ  ARG B  22      29.030   8.611 -20.634  1.00 92.83           C  
ATOM   2858  N   GLN B  23      23.308  12.248 -16.041  1.00 94.84           N  
ATOM   2859  H   GLN B  23      23.372  12.860 -16.842  1.00 94.84           H  
ATOM   2860  CA  GLN B  23      22.882  12.813 -14.768  1.00 94.84           C  
ATOM   2861  HA  GLN B  23      23.536  12.436 -13.982  1.00 94.84           H  
ATOM   2862  C   GLN B  23      21.470  12.344 -14.401  1.00 94.84           C  
ATOM   2863  CB  GLN B  23      23.025  14.338 -14.810  1.00 94.84           C  
ATOM   2864  HB2 GLN B  23      24.070  14.593 -14.984  1.00 94.84           H  
ATOM   2865  HB3 GLN B  23      22.422  14.748 -15.621  1.00 94.84           H  
ATOM   2866  O   GLN B  23      21.297  11.850 -13.294  1.00 94.84           O  
ATOM   2867  CG  GLN B  23      22.563  14.957 -13.489  1.00 94.84           C  
ATOM   2868  HG2 GLN B  23      23.118  14.524 -12.656  1.00 94.84           H  
ATOM   2869  HG3 GLN B  23      21.507  14.724 -13.353  1.00 94.84           H  
ATOM   2870  CD  GLN B  23      22.706  16.469 -13.435  1.00 94.84           C  
ATOM   2871  NE2 GLN B  23      22.094  17.077 -12.449  1.00 94.84           N  
ATOM   2872 HE21 GLN B  23      22.105  18.086 -12.413  1.00 94.84           H  
ATOM   2873 HE22 GLN B  23      21.407  16.546 -11.932  1.00 94.84           H  
ATOM   2874  OE1 GLN B  23      23.366  17.101 -14.252  1.00 94.84           O  
ATOM   2875  N   ARG B  24      20.503  12.400 -15.327  1.00 93.73           N  
ATOM   2876  H   ARG B  24      20.701  12.847 -16.211  1.00 93.73           H  
ATOM   2877  CA  ARG B  24      19.136  11.920 -15.068  1.00 93.73           C  
ATOM   2878  HA  ARG B  24      18.755  12.458 -14.200  1.00 93.73           H  
ATOM   2879  C   ARG B  24      19.101  10.440 -14.683  1.00 93.73           C  
ATOM   2880  CB  ARG B  24      18.225  12.215 -16.273  1.00 93.73           C  
ATOM   2881  HB2 ARG B  24      18.628  11.718 -17.156  1.00 93.73           H  
ATOM   2882  HB3 ARG B  24      18.232  13.289 -16.458  1.00 93.73           H  
ATOM   2883  O   ARG B  24      18.385  10.092 -13.759  1.00 93.73           O  
ATOM   2884  CG  ARG B  24      16.760  11.761 -16.088  1.00 93.73           C  
ATOM   2885  HG2 ARG B  24      16.193  12.061 -16.969  1.00 93.73           H  
ATOM   2886  HG3 ARG B  24      16.719  10.674 -16.023  1.00 93.73           H  
ATOM   2887  CD  ARG B  24      16.084  12.362 -14.842  1.00 93.73           C  
ATOM   2888  HD2 ARG B  24      16.602  12.011 -13.950  1.00 93.73           H  
ATOM   2889  HD3 ARG B  24      16.161  13.449 -14.879  1.00 93.73           H  
ATOM   2890  NE  ARG B  24      14.661  11.983 -14.729  1.00 93.73           N  
ATOM   2891  HE  ARG B  24      14.243  11.372 -15.416  1.00 93.73           H  
ATOM   2892  NH1 ARG B  24      14.185  12.954 -12.670  1.00 93.73           N  
ATOM   2893 HH11 ARG B  24      15.154  13.165 -12.481  1.00 93.73           H  
ATOM   2894 HH12 ARG B  24      13.484  13.069 -11.952  1.00 93.73           H  
ATOM   2895  NH2 ARG B  24      12.615  11.878 -13.784  1.00 93.73           N  
ATOM   2896 HH21 ARG B  24      12.025  12.027 -12.978  1.00 93.73           H  
ATOM   2897 HH22 ARG B  24      12.355  11.243 -14.525  1.00 93.73           H  
ATOM   2898  CZ  ARG B  24      13.843  12.278 -13.731  1.00 93.73           C  
ATOM   2899  N   ILE B  25      19.903   9.591 -15.333  1.00 94.43           N  
ATOM   2900  H   ILE B  25      20.423   9.939 -16.125  1.00 94.43           H  
ATOM   2901  CA  ILE B  25      20.018   8.168 -14.961  1.00 94.43           C  
ATOM   2902  HA  ILE B  25      19.032   7.707 -15.016  1.00 94.43           H  
ATOM   2903  C   ILE B  25      20.481   8.023 -13.507  1.00 94.43           C  
ATOM   2904  CB  ILE B  25      20.956   7.417 -15.932  1.00 94.43           C  
ATOM   2905  HB  ILE B  25      21.899   7.960 -15.991  1.00 94.43           H  
ATOM   2906  O   ILE B  25      19.835   7.329 -12.734  1.00 94.43           O  
ATOM   2907  CG1 ILE B  25      20.325   7.354 -17.339  1.00 94.43           C  
ATOM   2908 HG12 ILE B  25      19.953   8.341 -17.613  1.00 94.43           H  
ATOM   2909 HG13 ILE B  25      19.474   6.674 -17.326  1.00 94.43           H  
ATOM   2910  CG2 ILE B  25      21.250   5.990 -15.444  1.00 94.43           C  
ATOM   2911 HG21 ILE B  25      20.323   5.433 -15.308  1.00 94.43           H  
ATOM   2912 HG22 ILE B  25      21.888   5.444 -16.140  1.00 94.43           H  
ATOM   2913 HG23 ILE B  25      21.771   6.000 -14.487  1.00 94.43           H  
ATOM   2914  CD1 ILE B  25      21.305   6.917 -18.433  1.00 94.43           C  
ATOM   2915 HD11 ILE B  25      22.199   7.541 -18.406  1.00 94.43           H  
ATOM   2916 HD12 ILE B  25      20.822   7.036 -19.403  1.00 94.43           H  
ATOM   2917 HD13 ILE B  25      21.581   5.870 -18.309  1.00 94.43           H  
ATOM   2918  N   ARG B  26      21.547   8.731 -13.105  1.00 94.92           N  
ATOM   2919  H   ARG B  26      22.015   9.325 -13.775  1.00 94.92           H  
ATOM   2920  CA  ARG B  26      22.026   8.694 -11.712  1.00 94.92           C  
ATOM   2921  HA  ARG B  26      22.202   7.658 -11.420  1.00 94.92           H  
ATOM   2922  C   ARG B  26      20.995   9.212 -10.714  1.00 94.92           C  
ATOM   2923  CB  ARG B  26      23.315   9.500 -11.550  1.00 94.92           C  
ATOM   2924  HB2 ARG B  26      23.175  10.495 -11.973  1.00 94.92           H  
ATOM   2925  HB3 ARG B  26      23.514   9.608 -10.484  1.00 94.92           H  
ATOM   2926  O   ARG B  26      20.947   8.712  -9.601  1.00 94.92           O  
ATOM   2927  CG  ARG B  26      24.524   8.811 -12.191  1.00 94.92           C  
ATOM   2928  HG2 ARG B  26      24.587   7.788 -11.819  1.00 94.92           H  
ATOM   2929  HG3 ARG B  26      24.413   8.779 -13.274  1.00 94.92           H  
ATOM   2930  CD  ARG B  26      25.814   9.547 -11.811  1.00 94.92           C  
ATOM   2931  HD2 ARG B  26      25.906   9.534 -10.725  1.00 94.92           H  
ATOM   2932  HD3 ARG B  26      26.668   9.000 -12.209  1.00 94.92           H  
ATOM   2933  NE  ARG B  26      25.814  10.950 -12.277  1.00 94.92           N  
ATOM   2934  HE  ARG B  26      25.375  11.611 -11.651  1.00 94.92           H  
ATOM   2935  NH1 ARG B  26      26.829  10.607 -14.298  1.00 94.92           N  
ATOM   2936 HH11 ARG B  26      26.822   9.622 -14.077  1.00 94.92           H  
ATOM   2937 HH12 ARG B  26      27.286  10.967 -15.124  1.00 94.92           H  
ATOM   2938  NH2 ARG B  26      26.227  12.677 -13.699  1.00 94.92           N  
ATOM   2939 HH21 ARG B  26      26.544  13.029 -14.590  1.00 94.92           H  
ATOM   2940 HH22 ARG B  26      25.824  13.302 -13.015  1.00 94.92           H  
ATOM   2941  CZ  ARG B  26      26.285  11.403 -13.421  1.00 94.92           C  
ATOM   2942  N   GLU B  27      20.202  10.211 -11.090  1.00 94.29           N  
ATOM   2943  H   GLU B  27      20.325  10.614 -12.008  1.00 94.29           H  
ATOM   2944  CA  GLU B  27      19.126  10.715 -10.233  1.00 94.29           C  
ATOM   2945  HA  GLU B  27      19.533  10.891  -9.238  1.00 94.29           H  
ATOM   2946  C   GLU B  27      17.989   9.685 -10.081  1.00 94.29           C  
ATOM   2947  CB  GLU B  27      18.600  12.056 -10.775  1.00 94.29           C  
ATOM   2948  HB2 GLU B  27      17.690  12.315 -10.233  1.00 94.29           H  
ATOM   2949  HB3 GLU B  27      18.351  11.946 -11.830  1.00 94.29           H  
ATOM   2950  O   GLU B  27      17.475   9.489  -8.986  1.00 94.29           O  
ATOM   2951  CG  GLU B  27      19.611  13.207 -10.602  1.00 94.29           C  
ATOM   2952  HG2 GLU B  27      20.571  12.916 -11.027  1.00 94.29           H  
ATOM   2953  HG3 GLU B  27      19.762  13.379  -9.537  1.00 94.29           H  
ATOM   2954  CD  GLU B  27      19.154  14.522 -11.259  1.00 94.29           C  
ATOM   2955  OE1 GLU B  27      20.031  15.392 -11.503  1.00 94.29           O  
ATOM   2956  OE2 GLU B  27      17.933  14.686 -11.497  1.00 94.29           O  
ATOM   2957  N   LEU B  28      17.632   8.974 -11.150  1.00 94.34           N  
ATOM   2958  H   LEU B  28      18.079   9.162 -12.036  1.00 94.34           H  
ATOM   2959  CA  LEU B  28      16.607   7.928 -11.096  1.00 94.34           C  
ATOM   2960  HA  LEU B  28      15.730   8.310 -10.572  1.00 94.34           H  
ATOM   2961  C   LEU B  28      17.068   6.687 -10.317  1.00 94.34           C  
ATOM   2962  CB  LEU B  28      16.217   7.541 -12.530  1.00 94.34           C  
ATOM   2963  HB2 LEU B  28      15.643   6.615 -12.500  1.00 94.34           H  
ATOM   2964  HB3 LEU B  28      17.129   7.340 -13.091  1.00 94.34           H  
ATOM   2965  O   LEU B  28      16.277   6.100  -9.591  1.00 94.34           O  
ATOM   2966  CG  LEU B  28      15.384   8.604 -13.263  1.00 94.34           C  
ATOM   2967  HG  LEU B  28      15.846   9.586 -13.160  1.00 94.34           H  
ATOM   2968  CD1 LEU B  28      15.346   8.250 -14.751  1.00 94.34           C  
ATOM   2969 HD11 LEU B  28      16.361   8.205 -15.145  1.00 94.34           H  
ATOM   2970 HD12 LEU B  28      14.860   7.283 -14.883  1.00 94.34           H  
ATOM   2971 HD13 LEU B  28      14.783   9.009 -15.293  1.00 94.34           H  
ATOM   2972  CD2 LEU B  28      13.954   8.672 -12.727  1.00 94.34           C  
ATOM   2973 HD21 LEU B  28      13.509   7.677 -12.713  1.00 94.34           H  
ATOM   2974 HD22 LEU B  28      13.343   9.312 -13.364  1.00 94.34           H  
ATOM   2975 HD23 LEU B  28      13.952   9.077 -11.715  1.00 94.34           H  
ATOM   2976  N   GLU B  29      18.332   6.283 -10.466  1.00 93.05           N  
ATOM   2977  H   GLU B  29      18.906   6.767 -11.142  1.00 93.05           H  
ATOM   2978  CA  GLU B  29      18.842   5.024  -9.901  1.00 93.05           C  
ATOM   2979  HA  GLU B  29      18.021   4.317  -9.787  1.00 93.05           H  
ATOM   2980  C   GLU B  29      19.456   5.195  -8.500  1.00 93.05           C  
ATOM   2981  CB  GLU B  29      19.870   4.403 -10.875  1.00 93.05           C  
ATOM   2982  HB2 GLU B  29      20.331   3.542 -10.392  1.00 93.05           H  
ATOM   2983  HB3 GLU B  29      20.650   5.138 -11.076  1.00 93.05           H  
ATOM   2984  O   GLU B  29      19.361   4.297  -7.666  1.00 93.05           O  
ATOM   2985  CG  GLU B  29      19.246   3.929 -12.206  1.00 93.05           C  
ATOM   2986  HG2 GLU B  29      18.475   3.192 -11.981  1.00 93.05           H  
ATOM   2987  HG3 GLU B  29      18.760   4.775 -12.693  1.00 93.05           H  
ATOM   2988  CD  GLU B  29      20.256   3.315 -13.203  1.00 93.05           C  
ATOM   2989  OE1 GLU B  29      19.838   2.479 -14.052  1.00 93.05           O  
ATOM   2990  OE2 GLU B  29      21.439   3.726 -13.203  1.00 93.05           O  
ATOM   2991  N   SER B  30      20.113   6.326  -8.226  1.00 92.05           N  
ATOM   2992  H   SER B  30      20.161   7.040  -8.938  1.00 92.05           H  
ATOM   2993  CA  SER B  30      21.003   6.454  -7.065  1.00 92.05           C  
ATOM   2994  HA  SER B  30      20.619   5.815  -6.270  1.00 92.05           H  
ATOM   2995  C   SER B  30      21.068   7.867  -6.468  1.00 92.05           C  
ATOM   2996  CB  SER B  30      22.404   5.924  -7.428  1.00 92.05           C  
ATOM   2997  HB2 SER B  30      23.000   5.840  -6.519  1.00 92.05           H  
ATOM   2998  HB3 SER B  30      22.317   4.931  -7.870  1.00 92.05           H  
ATOM   2999  O   SER B  30      22.089   8.218  -5.871  1.00 92.05           O  
ATOM   3000  OG  SER B  30      23.057   6.799  -8.337  1.00 92.05           O  
ATOM   3001  HG  SER B  30      22.887   7.683  -8.005  1.00 92.05           H  
ATOM   3002  N   ASP B  31      20.038   8.714  -6.627  1.00 93.86           N  
ATOM   3003  H   ASP B  31      19.240   8.435  -7.180  1.00 93.86           H  
ATOM   3004  CA  ASP B  31      20.043  10.036  -5.972  1.00 93.86           C  
ATOM   3005  HA  ASP B  31      20.934  10.552  -6.328  1.00 93.86           H  
ATOM   3006  C   ASP B  31      20.099   9.845  -4.445  1.00 93.86           C  
ATOM   3007  CB  ASP B  31      18.834  10.915  -6.354  1.00 93.86           C  
ATOM   3008  HB2 ASP B  31      18.593  10.727  -7.400  1.00 93.86           H  
ATOM   3009  HB3 ASP B  31      17.966  10.639  -5.754  1.00 93.86           H  
ATOM   3010  O   ASP B  31      19.306   9.053  -3.905  1.00 93.86           O  
ATOM   3011  CG  ASP B  31      19.069  12.435  -6.261  1.00 93.86           C  
ATOM   3012  OD1 ASP B  31      20.205  12.871  -5.983  1.00 93.86           O  
ATOM   3013  OD2 ASP B  31      18.119  13.208  -6.543  1.00 93.86           O  
ATOM   3014  N   PRO B  32      21.019  10.520  -3.729  1.00 97.76           N  
ATOM   3015  CA  PRO B  32      21.060  10.458  -2.278  1.00 97.76           C  
ATOM   3016  HA  PRO B  32      21.092   9.411  -1.978  1.00 97.76           H  
ATOM   3017  C   PRO B  32      19.833  11.130  -1.652  1.00 97.76           C  
ATOM   3018  CB  PRO B  32      22.371  11.131  -1.864  1.00 97.76           C  
ATOM   3019  HB2 PRO B  32      22.851  10.576  -1.057  1.00 97.76           H  
ATOM   3020  HB3 PRO B  32      22.198  12.169  -1.578  1.00 97.76           H  
ATOM   3021  O   PRO B  32      19.459  12.255  -2.005  1.00 97.76           O  
ATOM   3022  CG  PRO B  32      23.233  11.083  -3.121  1.00 97.76           C  
ATOM   3023  HG2 PRO B  32      23.960  11.895  -3.149  1.00 97.76           H  
ATOM   3024  HG3 PRO B  32      23.728  10.115  -3.191  1.00 97.76           H  
ATOM   3025  CD  PRO B  32      22.201  11.209  -4.232  1.00 97.76           C  
ATOM   3026  HD2 PRO B  32      21.970  12.261  -4.395  1.00 97.76           H  
ATOM   3027  HD3 PRO B  32      22.593  10.755  -5.142  1.00 97.76           H  
ATOM   3028  N   ILE B  33      19.232  10.459  -0.673  1.00 98.85           N  
ATOM   3029  H   ILE B  33      19.603   9.560  -0.400  1.00 98.85           H  
ATOM   3030  CA  ILE B  33      18.048  10.954   0.034  1.00 98.85           C  
ATOM   3031  HA  ILE B  33      17.622  11.797  -0.509  1.00 98.85           H  
ATOM   3032  C   ILE B  33      18.470  11.476   1.407  1.00 98.85           C  
ATOM   3033  CB  ILE B  33      16.964   9.857   0.088  1.00 98.85           C  
ATOM   3034  HB  ILE B  33      17.374   8.996   0.615  1.00 98.85           H  
ATOM   3035  O   ILE B  33      19.062  10.753   2.201  1.00 98.85           O  
ATOM   3036  CG1 ILE B  33      16.542   9.360  -1.317  1.00 98.85           C  
ATOM   3037 HG12 ILE B  33      17.384   8.846  -1.782  1.00 98.85           H  
ATOM   3038 HG13 ILE B  33      15.749   8.621  -1.202  1.00 98.85           H  
ATOM   3039  CG2 ILE B  33      15.738  10.335   0.879  1.00 98.85           C  
ATOM   3040 HG21 ILE B  33      15.347  11.262   0.461  1.00 98.85           H  
ATOM   3041 HG22 ILE B  33      16.003  10.503   1.923  1.00 98.85           H  
ATOM   3042 HG23 ILE B  33      14.962   9.570   0.847  1.00 98.85           H  
ATOM   3043  CD1 ILE B  33      16.044  10.442  -2.288  1.00 98.85           C  
ATOM   3044 HD11 ILE B  33      16.856  11.122  -2.547  1.00 98.85           H  
ATOM   3045 HD12 ILE B  33      15.219  11.002  -1.849  1.00 98.85           H  
ATOM   3046 HD13 ILE B  33      15.692   9.965  -3.203  1.00 98.85           H  
ATOM   3047  N   ALA B  34      18.190  12.742   1.691  1.00 98.89           N  
ATOM   3048  H   ALA B  34      17.593  13.249   1.054  1.00 98.89           H  
ATOM   3049  CA  ALA B  34      18.445  13.358   2.984  1.00 98.89           C  
ATOM   3050  HA  ALA B  34      19.392  12.991   3.380  1.00 98.89           H  
ATOM   3051  C   ALA B  34      17.336  13.007   3.982  1.00 98.89           C  
ATOM   3052  CB  ALA B  34      18.561  14.875   2.794  1.00 98.89           C  
ATOM   3053  HB1 ALA B  34      18.661  15.357   3.767  1.00 98.89           H  
ATOM   3054  HB2 ALA B  34      17.665  15.259   2.307  1.00 98.89           H  
ATOM   3055  HB3 ALA B  34      19.436  15.103   2.186  1.00 98.89           H  
ATOM   3056  O   ALA B  34      16.150  13.110   3.663  1.00 98.89           O  
ATOM   3057  N   ILE B  35      17.731  12.671   5.209  1.00 98.92           N  
ATOM   3058  H   ILE B  35      18.722  12.594   5.387  1.00 98.92           H  
ATOM   3059  CA  ILE B  35      16.839  12.688   6.371  1.00 98.92           C  
ATOM   3060  HA  ILE B  35      15.824  12.432   6.066  1.00 98.92           H  
ATOM   3061  C   ILE B  35      16.853  14.120   6.903  1.00 98.92           C  
ATOM   3062  CB  ILE B  35      17.302  11.667   7.433  1.00 98.92           C  
ATOM   3063  HB  ILE B  35      18.325  11.909   7.718  1.00 98.92           H  
ATOM   3064  O   ILE B  35      17.887  14.577   7.394  1.00 98.92           O  
ATOM   3065  CG1 ILE B  35      17.277  10.229   6.864  1.00 98.92           C  
ATOM   3066 HG12 ILE B  35      16.247   9.874   6.824  1.00 98.92           H  
ATOM   3067 HG13 ILE B  35      17.673  10.214   5.849  1.00 98.92           H  
ATOM   3068  CG2 ILE B  35      16.405  11.771   8.683  1.00 98.92           C  
ATOM   3069 HG21 ILE B  35      15.367  11.560   8.425  1.00 98.92           H  
ATOM   3070 HG22 ILE B  35      16.736  11.072   9.451  1.00 98.92           H  
ATOM   3071 HG23 ILE B  35      16.459  12.771   9.115  1.00 98.92           H  
ATOM   3072  CD1 ILE B  35      18.115   9.241   7.680  1.00 98.92           C  
ATOM   3073 HD11 ILE B  35      18.015   8.243   7.252  1.00 98.92           H  
ATOM   3074 HD12 ILE B  35      17.775   9.209   8.715  1.00 98.92           H  
ATOM   3075 HD13 ILE B  35      19.164   9.534   7.650  1.00 98.92           H  
ATOM   3076  N   VAL B  36      15.734  14.835   6.780  1.00 98.83           N  
ATOM   3077  H   VAL B  36      14.927  14.390   6.366  1.00 98.83           H  
ATOM   3078  CA  VAL B  36      15.637  16.259   7.158  1.00 98.83           C  
ATOM   3079  HA  VAL B  36      16.654  16.618   7.319  1.00 98.83           H  
ATOM   3080  C   VAL B  36      14.928  16.503   8.489  1.00 98.83           C  
ATOM   3081  CB  VAL B  36      15.047  17.133   6.036  1.00 98.83           C  
ATOM   3082  HB  VAL B  36      15.015  18.165   6.385  1.00 98.83           H  
ATOM   3083  O   VAL B  36      14.993  17.592   9.046  1.00 98.83           O  
ATOM   3084  CG1 VAL B  36      15.929  17.098   4.782  1.00 98.83           C  
ATOM   3085 HG11 VAL B  36      15.955  16.093   4.362  1.00 98.83           H  
ATOM   3086 HG12 VAL B  36      15.523  17.784   4.038  1.00 98.83           H  
ATOM   3087 HG13 VAL B  36      16.940  17.413   5.041  1.00 98.83           H  
ATOM   3088  CG2 VAL B  36      13.624  16.723   5.641  1.00 98.83           C  
ATOM   3089 HG21 VAL B  36      13.624  15.731   5.188  1.00 98.83           H  
ATOM   3090 HG22 VAL B  36      12.978  16.726   6.519  1.00 98.83           H  
ATOM   3091 HG23 VAL B  36      13.229  17.436   4.918  1.00 98.83           H  
ATOM   3092  N   GLY B  37      14.273  15.483   9.031  1.00 98.86           N  
ATOM   3093  H   GLY B  37      14.237  14.614   8.517  1.00 98.86           H  
ATOM   3094  CA  GLY B  37      13.637  15.504  10.343  1.00 98.86           C  
ATOM   3095  HA2 GLY B  37      12.720  16.092  10.312  1.00 98.86           H  
ATOM   3096  HA3 GLY B  37      14.315  15.951  11.071  1.00 98.86           H  
ATOM   3097  C   GLY B  37      13.297  14.086  10.775  1.00 98.86           C  
ATOM   3098  O   GLY B  37      13.215  13.187   9.940  1.00 98.86           O  
ATOM   3099  N   MET B  38      13.125  13.866  12.073  1.00 98.83           N  
ATOM   3100  H   MET B  38      13.203  14.634  12.725  1.00 98.83           H  
ATOM   3101  CA  MET B  38      12.704  12.576  12.617  1.00 98.83           C  
ATOM   3102  HA  MET B  38      11.940  12.175  11.951  1.00 98.83           H  
ATOM   3103  C   MET B  38      12.057  12.753  13.991  1.00 98.83           C  
ATOM   3104  CB  MET B  38      13.884  11.581  12.647  1.00 98.83           C  
ATOM   3105  HB2 MET B  38      13.536  10.627  13.043  1.00 98.83           H  
ATOM   3106  HB3 MET B  38      14.212  11.403  11.623  1.00 98.83           H  
ATOM   3107  O   MET B  38      12.373  13.707  14.703  1.00 98.83           O  
ATOM   3108  CG  MET B  38      15.096  12.047  13.464  1.00 98.83           C  
ATOM   3109  HG2 MET B  38      15.332  13.081  13.211  1.00 98.83           H  
ATOM   3110  HG3 MET B  38      14.839  12.003  14.522  1.00 98.83           H  
ATOM   3111  SD  MET B  38      16.588  11.053  13.179  1.00 98.83           S  
ATOM   3112  CE  MET B  38      17.694  11.717  14.450  1.00 98.83           C  
ATOM   3113  HE1 MET B  38      18.727  11.615  14.118  1.00 98.83           H  
ATOM   3114  HE2 MET B  38      17.571  11.132  15.362  1.00 98.83           H  
ATOM   3115  HE3 MET B  38      17.472  12.767  14.637  1.00 98.83           H  
ATOM   3116  N   ALA B  39      11.159  11.844  14.357  1.00 98.86           N  
ATOM   3117  H   ALA B  39      10.950  11.093  13.714  1.00 98.86           H  
ATOM   3118  CA  ALA B  39      10.521  11.772  15.671  1.00 98.86           C  
ATOM   3119  HA  ALA B  39      11.205  12.158  16.427  1.00 98.86           H  
ATOM   3120  C   ALA B  39      10.207  10.310  16.020  1.00 98.86           C  
ATOM   3121  CB  ALA B  39       9.254  12.633  15.676  1.00 98.86           C  
ATOM   3122  HB1 ALA B  39       8.542  12.224  14.959  1.00 98.86           H  
ATOM   3123  HB2 ALA B  39       8.799  12.630  16.666  1.00 98.86           H  
ATOM   3124  HB3 ALA B  39       9.495  13.660  15.400  1.00 98.86           H  
ATOM   3125  O   ALA B  39      10.143   9.458  15.129  1.00 98.86           O  
ATOM   3126  N   CYS B  40      10.041  10.008  17.307  1.00 98.67           N  
ATOM   3127  H   CYS B  40      10.037  10.735  18.008  1.00 98.67           H  
ATOM   3128  CA  CYS B  40       9.862   8.637  17.773  1.00 98.67           C  
ATOM   3129  HA  CYS B  40       9.264   8.095  17.040  1.00 98.67           H  
ATOM   3130  C   CYS B  40       9.107   8.538  19.101  1.00 98.67           C  
ATOM   3131  CB  CYS B  40      11.235   7.952  17.881  1.00 98.67           C  
ATOM   3132  HB2 CYS B  40      11.097   6.943  18.268  1.00 98.67           H  
ATOM   3133  HB3 CYS B  40      11.666   7.868  16.883  1.00 98.67           H  
ATOM   3134  O   CYS B  40       9.019   9.501  19.859  1.00 98.67           O  
ATOM   3135  SG  CYS B  40      12.377   8.867  18.966  1.00 98.67           S  
ATOM   3136  HG  CYS B  40      11.605   8.896  20.056  1.00 98.67           H  
ATOM   3137  N   ARG B  41       8.620   7.331  19.386  1.00 98.64           N  
ATOM   3138  H   ARG B  41       8.719   6.622  18.673  1.00 98.64           H  
ATOM   3139  CA  ARG B  41       8.202   6.855  20.707  1.00 98.64           C  
ATOM   3140  HA  ARG B  41       8.587   7.515  21.484  1.00 98.64           H  
ATOM   3141  C   ARG B  41       8.816   5.471  20.912  1.00 98.64           C  
ATOM   3142  CB  ARG B  41       6.665   6.795  20.807  1.00 98.64           C  
ATOM   3143  HB2 ARG B  41       6.281   6.181  19.993  1.00 98.64           H  
ATOM   3144  HB3 ARG B  41       6.398   6.300  21.741  1.00 98.64           H  
ATOM   3145  O   ARG B  41       8.484   4.551  20.170  1.00 98.64           O  
ATOM   3146  CG  ARG B  41       5.942   8.152  20.768  1.00 98.64           C  
ATOM   3147  HG2 ARG B  41       4.870   7.961  20.798  1.00 98.64           H  
ATOM   3148  HG3 ARG B  41       6.172   8.663  19.834  1.00 98.64           H  
ATOM   3149  CD  ARG B  41       6.293   9.070  21.945  1.00 98.64           C  
ATOM   3150  HD2 ARG B  41       7.345   9.344  21.873  1.00 98.64           H  
ATOM   3151  HD3 ARG B  41       6.139   8.535  22.882  1.00 98.64           H  
ATOM   3152  NE  ARG B  41       5.460  10.288  21.941  1.00 98.64           N  
ATOM   3153  HE  ARG B  41       4.545  10.219  22.362  1.00 98.64           H  
ATOM   3154  NH1 ARG B  41       6.856  11.762  20.806  1.00 98.64           N  
ATOM   3155 HH11 ARG B  41       6.954  12.680  20.396  1.00 98.64           H  
ATOM   3156 HH12 ARG B  41       7.672  11.169  20.862  1.00 98.64           H  
ATOM   3157  NH2 ARG B  41       4.809  12.376  21.343  1.00 98.64           N  
ATOM   3158 HH21 ARG B  41       3.843  12.167  21.551  1.00 98.64           H  
ATOM   3159 HH22 ARG B  41       5.005  13.221  20.826  1.00 98.64           H  
ATOM   3160  CZ  ARG B  41       5.727  11.458  21.381  1.00 98.64           C  
ATOM   3161  N   PHE B  42       9.711   5.308  21.879  1.00 98.73           N  
ATOM   3162  H   PHE B  42       9.888   6.082  22.503  1.00 98.73           H  
ATOM   3163  CA  PHE B  42      10.354   4.028  22.195  1.00 98.73           C  
ATOM   3164  HA  PHE B  42       9.786   3.234  21.710  1.00 98.73           H  
ATOM   3165  C   PHE B  42      10.310   3.738  23.707  1.00 98.73           C  
ATOM   3166  CB  PHE B  42      11.795   3.992  21.640  1.00 98.73           C  
ATOM   3167  HB2 PHE B  42      12.314   3.119  22.035  1.00 98.73           H  
ATOM   3168  HB3 PHE B  42      12.335   4.867  22.003  1.00 98.73           H  
ATOM   3169  O   PHE B  42      10.085   4.652  24.503  1.00 98.73           O  
ATOM   3170  CG  PHE B  42      11.906   3.935  20.126  1.00 98.73           C  
ATOM   3171  CD1 PHE B  42      11.285   2.892  19.413  1.00 98.73           C  
ATOM   3172  HD1 PHE B  42      10.745   2.127  19.951  1.00 98.73           H  
ATOM   3173  CD2 PHE B  42      12.645   4.909  19.429  1.00 98.73           C  
ATOM   3174  HD2 PHE B  42      13.145   5.701  19.968  1.00 98.73           H  
ATOM   3175  CE1 PHE B  42      11.345   2.859  18.008  1.00 98.73           C  
ATOM   3176  HE1 PHE B  42      10.830   2.082  17.462  1.00 98.73           H  
ATOM   3177  CE2 PHE B  42      12.732   4.859  18.026  1.00 98.73           C  
ATOM   3178  HE2 PHE B  42      13.295   5.614  17.498  1.00 98.73           H  
ATOM   3179  CZ  PHE B  42      12.061   3.850  17.314  1.00 98.73           C  
ATOM   3180  HZ  PHE B  42      12.098   3.836  16.235  1.00 98.73           H  
ATOM   3181  N   PRO B  43      10.508   2.473  24.122  1.00 98.53           N  
ATOM   3182  CA  PRO B  43      10.599   2.101  25.531  1.00 98.53           C  
ATOM   3183  HA  PRO B  43       9.634   2.291  26.001  1.00 98.53           H  
ATOM   3184  C   PRO B  43      11.693   2.881  26.276  1.00 98.53           C  
ATOM   3185  CB  PRO B  43      10.871   0.593  25.532  1.00 98.53           C  
ATOM   3186  HB2 PRO B  43      11.944   0.407  25.487  1.00 98.53           H  
ATOM   3187  HB3 PRO B  43      10.426   0.100  26.397  1.00 98.53           H  
ATOM   3188  O   PRO B  43      12.708   3.252  25.687  1.00 98.53           O  
ATOM   3189  CG  PRO B  43      10.247   0.124  24.222  1.00 98.53           C  
ATOM   3190  HG2 PRO B  43       9.167   0.032  24.335  1.00 98.53           H  
ATOM   3191  HG3 PRO B  43      10.685  -0.809  23.867  1.00 98.53           H  
ATOM   3192  CD  PRO B  43      10.560   1.283  23.286  1.00 98.53           C  
ATOM   3193  HD2 PRO B  43       9.813   1.321  22.493  1.00 98.53           H  
ATOM   3194  HD3 PRO B  43      11.559   1.164  22.867  1.00 98.53           H  
ATOM   3195  N   GLY B  44      11.499   3.090  27.582  1.00 98.21           N  
ATOM   3196  H   GLY B  44      10.659   2.723  28.006  1.00 98.21           H  
ATOM   3197  CA  GLY B  44      12.405   3.893  28.415  1.00 98.21           C  
ATOM   3198  HA2 GLY B  44      13.433   3.764  28.074  1.00 98.21           H  
ATOM   3199  HA3 GLY B  44      12.338   3.543  29.445  1.00 98.21           H  
ATOM   3200  C   GLY B  44      12.087   5.391  28.410  1.00 98.21           C  
ATOM   3201  O   GLY B  44      13.006   6.200  28.493  1.00 98.21           O  
ATOM   3202  N   ASP B  45      10.801   5.746  28.283  1.00 96.76           N  
ATOM   3203  H   ASP B  45      10.102   5.017  28.311  1.00 96.76           H  
ATOM   3204  CA  ASP B  45      10.293   7.127  28.208  1.00 96.76           C  
ATOM   3205  HA  ASP B  45       9.239   7.054  27.940  1.00 96.76           H  
ATOM   3206  C   ASP B  45      10.929   7.961  27.081  1.00 96.76           C  
ATOM   3207  CB  ASP B  45      10.333   7.805  29.590  1.00 96.76           C  
ATOM   3208  HB2 ASP B  45      11.370   7.932  29.899  1.00 96.76           H  
ATOM   3209  HB3 ASP B  45       9.880   8.794  29.513  1.00 96.76           H  
ATOM   3210  O   ASP B  45      11.074   9.179  27.174  1.00 96.76           O  
ATOM   3211  CG  ASP B  45       9.569   7.018  30.658  1.00 96.76           C  
ATOM   3212  OD1 ASP B  45       8.488   6.475  30.327  1.00 96.76           O  
ATOM   3213  OD2 ASP B  45      10.069   6.959  31.806  1.00 96.76           O  
ATOM   3214  N   VAL B  46      11.315   7.294  25.992  1.00 98.26           N  
ATOM   3215  H   VAL B  46      11.142   6.299  25.954  1.00 98.26           H  
ATOM   3216  CA  VAL B  46      11.914   7.936  24.825  1.00 98.26           C  
ATOM   3217  HA  VAL B  46      12.535   8.769  25.155  1.00 98.26           H  
ATOM   3218  C   VAL B  46      10.810   8.488  23.930  1.00 98.26           C  
ATOM   3219  CB  VAL B  46      12.814   6.944  24.076  1.00 98.26           C  
ATOM   3220  HB  VAL B  46      12.256   6.025  23.897  1.00 98.26           H  
ATOM   3221  O   VAL B  46      10.051   7.730  23.326  1.00 98.26           O  
ATOM   3222  CG1 VAL B  46      13.259   7.508  22.724  1.00 98.26           C  
ATOM   3223 HG11 VAL B  46      12.405   7.632  22.058  1.00 98.26           H  
ATOM   3224 HG12 VAL B  46      13.943   6.805  22.249  1.00 98.26           H  
ATOM   3225 HG13 VAL B  46      13.743   8.474  22.871  1.00 98.26           H  
ATOM   3226  CG2 VAL B  46      14.063   6.591  24.893  1.00 98.26           C  
ATOM   3227 HG21 VAL B  46      13.769   6.148  25.845  1.00 98.26           H  
ATOM   3228 HG22 VAL B  46      14.669   5.861  24.357  1.00 98.26           H  
ATOM   3229 HG23 VAL B  46      14.650   7.488  25.090  1.00 98.26           H  
ATOM   3230  N   ASP B  47      10.757   9.808  23.783  1.00 97.43           N  
ATOM   3231  H   ASP B  47      11.347  10.371  24.379  1.00 97.43           H  
ATOM   3232  CA  ASP B  47       9.751  10.514  22.979  1.00 97.43           C  
ATOM   3233  HA  ASP B  47       9.166   9.766  22.445  1.00 97.43           H  
ATOM   3234  C   ASP B  47      10.342  11.429  21.895  1.00 97.43           C  
ATOM   3235  CB  ASP B  47       8.809  11.274  23.922  1.00 97.43           C  
ATOM   3236  HB2 ASP B  47       7.937  11.599  23.354  1.00 97.43           H  
ATOM   3237  HB3 ASP B  47       8.457  10.595  24.698  1.00 97.43           H  
ATOM   3238  O   ASP B  47       9.632  12.139  21.181  1.00 97.43           O  
ATOM   3239  CG  ASP B  47       9.444  12.511  24.580  1.00 97.43           C  
ATOM   3240  OD1 ASP B  47      10.652  12.792  24.347  1.00 97.43           O  
ATOM   3241  OD2 ASP B  47       8.689  13.216  25.284  1.00 97.43           O  
ATOM   3242  N   SER B  48      11.663  11.436  21.767  1.00 97.92           N  
ATOM   3243  H   SER B  48      12.199  10.851  22.392  1.00 97.92           H  
ATOM   3244  CA  SER B  48      12.388  12.370  20.917  1.00 97.92           C  
ATOM   3245  HA  SER B  48      11.787  12.548  20.025  1.00 97.92           H  
ATOM   3246  C   SER B  48      13.736  11.785  20.497  1.00 97.92           C  
ATOM   3247  CB  SER B  48      12.573  13.708  21.648  1.00 97.92           C  
ATOM   3248  HB2 SER B  48      11.621  14.238  21.646  1.00 97.92           H  
ATOM   3249  HB3 SER B  48      13.312  14.314  21.125  1.00 97.92           H  
ATOM   3250  O   SER B  48      14.298  10.954  21.210  1.00 97.92           O  
ATOM   3251  OG  SER B  48      12.966  13.533  22.996  1.00 97.92           O  
ATOM   3252  HG  SER B  48      12.165  13.369  23.498  1.00 97.92           H  
ATOM   3253  N   PRO B  49      14.302  12.214  19.355  1.00 98.60           N  
ATOM   3254  CA  PRO B  49      15.634  11.772  18.946  1.00 98.60           C  
ATOM   3255  HA  PRO B  49      15.606  10.699  18.754  1.00 98.60           H  
ATOM   3256  C   PRO B  49      16.722  12.066  19.987  1.00 98.60           C  
ATOM   3257  CB  PRO B  49      15.908  12.522  17.644  1.00 98.60           C  
ATOM   3258  HB2 PRO B  49      16.510  11.915  16.968  1.00 98.60           H  
ATOM   3259  HB3 PRO B  49      16.401  13.474  17.847  1.00 98.60           H  
ATOM   3260  O   PRO B  49      17.645  11.272  20.161  1.00 98.60           O  
ATOM   3261  CG  PRO B  49      14.516  12.788  17.080  1.00 98.60           C  
ATOM   3262  HG2 PRO B  49      14.510  13.641  16.401  1.00 98.60           H  
ATOM   3263  HG3 PRO B  49      14.133  11.890  16.594  1.00 98.60           H  
ATOM   3264  CD  PRO B  49      13.699  13.059  18.334  1.00 98.60           C  
ATOM   3265  HD2 PRO B  49      12.655  12.805  18.151  1.00 98.60           H  
ATOM   3266  HD3 PRO B  49      13.794  14.106  18.621  1.00 98.60           H  
ATOM   3267  N   GLU B  50      16.609  13.193  20.691  1.00 97.72           N  
ATOM   3268  H   GLU B  50      15.872  13.843  20.458  1.00 97.72           H  
ATOM   3269  CA  GLU B  50      17.538  13.594  21.745  1.00 97.72           C  
ATOM   3270  HA  GLU B  50      18.558  13.524  21.368  1.00 97.72           H  
ATOM   3271  C   GLU B  50      17.451  12.658  22.960  1.00 97.72           C  
ATOM   3272  CB  GLU B  50      17.275  15.056  22.148  1.00 97.72           C  
ATOM   3273  HB2 GLU B  50      16.254  15.163  22.514  1.00 97.72           H  
ATOM   3274  HB3 GLU B  50      17.944  15.293  22.976  1.00 97.72           H  
ATOM   3275  O   GLU B  50      18.475  12.106  23.367  1.00 97.72           O  
ATOM   3276  CG  GLU B  50      17.541  16.089  21.033  1.00 97.72           C  
ATOM   3277  HG2 GLU B  50      18.524  15.890  20.606  1.00 97.72           H  
ATOM   3278  HG3 GLU B  50      17.584  17.073  21.498  1.00 97.72           H  
ATOM   3279  CD  GLU B  50      16.489  16.145  19.903  1.00 97.72           C  
ATOM   3280  OE1 GLU B  50      16.824  16.697  18.831  1.00 97.72           O  
ATOM   3281  OE2 GLU B  50      15.349  15.647  20.081  1.00 97.72           O  
ATOM   3282  N   SER B  51      16.245  12.395  23.486  1.00 97.84           N  
ATOM   3283  H   SER B  51      15.425  12.828  23.086  1.00 97.84           H  
ATOM   3284  CA  SER B  51      16.064  11.439  24.594  1.00 97.84           C  
ATOM   3285  HA  SER B  51      16.719  11.737  25.412  1.00 97.84           H  
ATOM   3286  C   SER B  51      16.461  10.014  24.198  1.00 97.84           C  
ATOM   3287  CB  SER B  51      14.626  11.449  25.130  1.00 97.84           C  
ATOM   3288  HB2 SER B  51      14.391  12.437  25.525  1.00 97.84           H  
ATOM   3289  HB3 SER B  51      14.546  10.726  25.942  1.00 97.84           H  
ATOM   3290  O   SER B  51      17.032   9.285  25.009  1.00 97.84           O  
ATOM   3291  OG  SER B  51      13.695  11.114  24.122  1.00 97.84           O  
ATOM   3292  HG  SER B  51      13.400  11.940  23.732  1.00 97.84           H  
ATOM   3293  N   PHE B  52      16.257   9.627  22.933  1.00 98.67           N  
ATOM   3294  H   PHE B  52      15.708  10.230  22.336  1.00 98.67           H  
ATOM   3295  CA  PHE B  52      16.706   8.335  22.418  1.00 98.67           C  
ATOM   3296  HA  PHE B  52      16.289   7.561  23.062  1.00 98.67           H  
ATOM   3297  C   PHE B  52      18.231   8.199  22.460  1.00 98.67           C  
ATOM   3298  CB  PHE B  52      16.202   8.136  20.981  1.00 98.67           C  
ATOM   3299  HB2 PHE B  52      16.673   8.882  20.340  1.00 98.67           H  
ATOM   3300  HB3 PHE B  52      15.129   8.324  20.936  1.00 98.67           H  
ATOM   3301  O   PHE B  52      18.752   7.176  22.910  1.00 98.67           O  
ATOM   3302  CG  PHE B  52      16.463   6.757  20.402  1.00 98.67           C  
ATOM   3303  CD1 PHE B  52      16.941   6.636  19.085  1.00 98.67           C  
ATOM   3304  HD1 PHE B  52      17.125   7.524  18.498  1.00 98.67           H  
ATOM   3305  CD2 PHE B  52      16.195   5.591  21.149  1.00 98.67           C  
ATOM   3306  HD2 PHE B  52      15.840   5.655  22.167  1.00 98.67           H  
ATOM   3307  CE1 PHE B  52      17.129   5.367  18.513  1.00 98.67           C  
ATOM   3308  HE1 PHE B  52      17.463   5.273  17.491  1.00 98.67           H  
ATOM   3309  CE2 PHE B  52      16.369   4.323  20.573  1.00 98.67           C  
ATOM   3310  HE2 PHE B  52      16.138   3.438  21.147  1.00 98.67           H  
ATOM   3311  CZ  PHE B  52      16.818   4.213  19.247  1.00 98.67           C  
ATOM   3312  HZ  PHE B  52      16.891   3.246  18.773  1.00 98.67           H  
ATOM   3313  N   TRP B  53      18.958   9.235  22.024  1.00 98.68           N  
ATOM   3314  H   TRP B  53      18.478  10.060  21.695  1.00 98.68           H  
ATOM   3315  CA  TRP B  53      20.418   9.243  22.097  1.00 98.68           C  
ATOM   3316  HA  TRP B  53      20.798   8.354  21.592  1.00 98.68           H  
ATOM   3317  C   TRP B  53      20.915   9.179  23.541  1.00 98.68           C  
ATOM   3318  CB  TRP B  53      20.998  10.479  21.405  1.00 98.68           C  
ATOM   3319  HB2 TRP B  53      20.570  11.378  21.850  1.00 98.68           H  
ATOM   3320  HB3 TRP B  53      20.730  10.468  20.349  1.00 98.68           H  
ATOM   3321  O   TRP B  53      21.792   8.364  23.840  1.00 98.68           O  
ATOM   3322  CG  TRP B  53      22.487  10.541  21.516  1.00 98.68           C  
ATOM   3323  CD1 TRP B  53      23.180  11.408  22.286  1.00 98.68           C  
ATOM   3324  HD1 TRP B  53      22.737  12.191  22.884  1.00 98.68           H  
ATOM   3325  CD2 TRP B  53      23.477   9.637  20.938  1.00 98.68           C  
ATOM   3326  CE2 TRP B  53      24.767  10.024  21.407  1.00 98.68           C  
ATOM   3327  CE3 TRP B  53      23.409   8.512  20.086  1.00 98.68           C  
ATOM   3328  HE3 TRP B  53      22.445   8.173  19.738  1.00 98.68           H  
ATOM   3329  NE1 TRP B  53      24.525  11.105  22.224  1.00 98.68           N  
ATOM   3330  HE1 TRP B  53      25.229  11.596  22.757  1.00 98.68           H  
ATOM   3331  CH2 TRP B  53      25.834   8.244  20.166  1.00 98.68           C  
ATOM   3332  HH2 TRP B  53      26.721   7.703  19.871  1.00 98.68           H  
ATOM   3333  CZ2 TRP B  53      25.934   9.338  21.041  1.00 98.68           C  
ATOM   3334  HZ2 TRP B  53      26.893   9.642  21.434  1.00 98.68           H  
ATOM   3335  CZ3 TRP B  53      24.576   7.833  19.691  1.00 98.68           C  
ATOM   3336  HZ3 TRP B  53      24.507   6.985  19.027  1.00 98.68           H  
ATOM   3337  N   GLU B  54      20.350   9.996  24.436  1.00 98.42           N  
ATOM   3338  H   GLU B  54      19.643  10.646  24.124  1.00 98.42           H  
ATOM   3339  CA  GLU B  54      20.705   9.993  25.861  1.00 98.42           C  
ATOM   3340  HA  GLU B  54      21.764  10.225  25.968  1.00 98.42           H  
ATOM   3341  C   GLU B  54      20.491   8.607  26.488  1.00 98.42           C  
ATOM   3342  CB  GLU B  54      19.894  11.056  26.624  1.00 98.42           C  
ATOM   3343  HB2 GLU B  54      18.835  10.946  26.390  1.00 98.42           H  
ATOM   3344  HB3 GLU B  54      20.032  10.880  27.691  1.00 98.42           H  
ATOM   3345  O   GLU B  54      21.367   8.105  27.197  1.00 98.42           O  
ATOM   3346  CG  GLU B  54      20.352  12.493  26.313  1.00 98.42           C  
ATOM   3347  HG2 GLU B  54      20.198  12.700  25.253  1.00 98.42           H  
ATOM   3348  HG3 GLU B  54      21.423  12.557  26.505  1.00 98.42           H  
ATOM   3349  CD  GLU B  54      19.638  13.571  27.153  1.00 98.42           C  
ATOM   3350  OE1 GLU B  54      19.971  14.764  26.959  1.00 98.42           O  
ATOM   3351  OE2 GLU B  54      18.810  13.219  28.025  1.00 98.42           O  
ATOM   3352  N   PHE B  55      19.380   7.942  26.163  1.00 98.58           N  
ATOM   3353  H   PHE B  55      18.679   8.418  25.612  1.00 98.58           H  
ATOM   3354  CA  PHE B  55      19.069   6.607  26.665  1.00 98.58           C  
ATOM   3355  HA  PHE B  55      19.141   6.626  27.753  1.00 98.58           H  
ATOM   3356  C   PHE B  55      20.053   5.539  26.159  1.00 98.58           C  
ATOM   3357  CB  PHE B  55      17.621   6.264  26.286  1.00 98.58           C  
ATOM   3358  HB2 PHE B  55      17.532   6.173  25.204  1.00 98.58           H  
ATOM   3359  HB3 PHE B  55      16.969   7.079  26.601  1.00 98.58           H  
ATOM   3360  O   PHE B  55      20.624   4.777  26.947  1.00 98.58           O  
ATOM   3361  CG  PHE B  55      17.134   4.993  26.944  1.00 98.58           C  
ATOM   3362  CD1 PHE B  55      17.188   3.762  26.263  1.00 98.58           C  
ATOM   3363  HD1 PHE B  55      17.538   3.722  25.242  1.00 98.58           H  
ATOM   3364  CD2 PHE B  55      16.659   5.044  28.267  1.00 98.58           C  
ATOM   3365  HD2 PHE B  55      16.583   5.993  28.778  1.00 98.58           H  
ATOM   3366  CE1 PHE B  55      16.786   2.582  26.915  1.00 98.58           C  
ATOM   3367  HE1 PHE B  55      16.822   1.633  26.402  1.00 98.58           H  
ATOM   3368  CE2 PHE B  55      16.261   3.867  28.918  1.00 98.58           C  
ATOM   3369  HE2 PHE B  55      15.876   3.912  29.927  1.00 98.58           H  
ATOM   3370  CZ  PHE B  55      16.335   2.638  28.246  1.00 98.58           C  
ATOM   3371  HZ  PHE B  55      16.028   1.736  28.754  1.00 98.58           H  
ATOM   3372  N   VAL B  56      20.289   5.487  24.842  1.00 98.76           N  
ATOM   3373  H   VAL B  56      19.803   6.149  24.253  1.00 98.76           H  
ATOM   3374  CA  VAL B  56      21.122   4.449  24.210  1.00 98.76           C  
ATOM   3375  HA  VAL B  56      20.825   3.480  24.612  1.00 98.76           H  
ATOM   3376  C   VAL B  56      22.603   4.629  24.552  1.00 98.76           C  
ATOM   3377  CB  VAL B  56      20.891   4.414  22.686  1.00 98.76           C  
ATOM   3378  HB  VAL B  56      21.048   5.412  22.275  1.00 98.76           H  
ATOM   3379  O   VAL B  56      23.255   3.663  24.954  1.00 98.76           O  
ATOM   3380  CG1 VAL B  56      21.840   3.443  21.970  1.00 98.76           C  
ATOM   3381 HG11 VAL B  56      22.869   3.784  22.079  1.00 98.76           H  
ATOM   3382 HG12 VAL B  56      21.598   3.412  20.908  1.00 98.76           H  
ATOM   3383 HG13 VAL B  56      21.742   2.444  22.395  1.00 98.76           H  
ATOM   3384  CG2 VAL B  56      19.465   3.956  22.355  1.00 98.76           C  
ATOM   3385 HG21 VAL B  56      19.301   3.997  21.279  1.00 98.76           H  
ATOM   3386 HG22 VAL B  56      19.302   2.938  22.711  1.00 98.76           H  
ATOM   3387 HG23 VAL B  56      18.734   4.611  22.829  1.00 98.76           H  
ATOM   3388  N   SER B  57      23.144   5.848  24.439  1.00 98.54           N  
ATOM   3389  H   SER B  57      22.548   6.619  24.175  1.00 98.54           H  
ATOM   3390  CA  SER B  57      24.550   6.138  24.781  1.00 98.54           C  
ATOM   3391  HA  SER B  57      25.186   5.398  24.294  1.00 98.54           H  
ATOM   3392  C   SER B  57      24.814   6.024  26.288  1.00 98.54           C  
ATOM   3393  CB  SER B  57      24.978   7.514  24.259  1.00 98.54           C  
ATOM   3394  HB2 SER B  57      26.040   7.658  24.460  1.00 98.54           H  
ATOM   3395  HB3 SER B  57      24.818   7.563  23.182  1.00 98.54           H  
ATOM   3396  O   SER B  57      25.862   5.520  26.694  1.00 98.54           O  
ATOM   3397  OG  SER B  57      24.244   8.540  24.895  1.00 98.54           O  
ATOM   3398  HG  SER B  57      23.369   8.576  24.501  1.00 98.54           H  
ATOM   3399  N   GLY B  58      23.820   6.352  27.125  1.00 98.40           N  
ATOM   3400  H   GLY B  58      23.013   6.833  26.754  1.00 98.40           H  
ATOM   3401  CA  GLY B  58      23.831   6.071  28.563  1.00 98.40           C  
ATOM   3402  HA2 GLY B  58      22.947   6.528  29.008  1.00 98.40           H  
ATOM   3403  HA3 GLY B  58      24.720   6.518  29.009  1.00 98.40           H  
ATOM   3404  C   GLY B  58      23.815   4.575  28.904  1.00 98.40           C  
ATOM   3405  O   GLY B  58      24.075   4.192  30.047  1.00 98.40           O  
ATOM   3406  N   GLY B  59      23.557   3.709  27.918  1.00 98.35           N  
ATOM   3407  H   GLY B  59      23.360   4.085  27.001  1.00 98.35           H  
ATOM   3408  CA  GLY B  59      23.516   2.264  28.080  1.00 98.35           C  
ATOM   3409  HA2 GLY B  59      23.478   1.811  27.090  1.00 98.35           H  
ATOM   3410  HA3 GLY B  59      24.421   1.941  28.594  1.00 98.35           H  
ATOM   3411  C   GLY B  59      22.298   1.785  28.865  1.00 98.35           C  
ATOM   3412  O   GLY B  59      22.450   0.839  29.644  1.00 98.35           O  
ATOM   3413  N   GLY B  60      21.151   2.450  28.680  1.00 98.63           N  
ATOM   3414  H   GLY B  60      21.144   3.225  28.033  1.00 98.63           H  
ATOM   3415  CA  GLY B  60      19.868   2.106  29.289  1.00 98.63           C  
ATOM   3416  HA2 GLY B  60      19.990   2.053  30.371  1.00 98.63           H  
ATOM   3417  HA3 GLY B  60      19.144   2.890  29.065  1.00 98.63           H  
ATOM   3418  C   GLY B  60      19.297   0.779  28.781  1.00 98.63           C  
ATOM   3419  O   GLY B  60      19.473   0.427  27.614  1.00 98.63           O  
ATOM   3420  N   ASP B  61      18.625   0.059  29.680  1.00 98.64           N  
ATOM   3421  H   ASP B  61      18.490   0.461  30.597  1.00 98.64           H  
ATOM   3422  CA  ASP B  61      17.866  -1.174  29.435  1.00 98.64           C  
ATOM   3423  HA  ASP B  61      17.916  -1.456  28.383  1.00 98.64           H  
ATOM   3424  C   ASP B  61      16.403  -0.892  29.802  1.00 98.64           C  
ATOM   3425  CB  ASP B  61      18.468  -2.324  30.273  1.00 98.64           C  
ATOM   3426  HB2 ASP B  61      19.473  -2.533  29.906  1.00 98.64           H  
ATOM   3427  HB3 ASP B  61      18.558  -1.994  31.309  1.00 98.64           H  
ATOM   3428  O   ASP B  61      16.105  -0.594  30.960  1.00 98.64           O  
ATOM   3429  CG  ASP B  61      17.657  -3.631  30.253  1.00 98.64           C  
ATOM   3430  OD1 ASP B  61      16.753  -3.764  29.405  1.00 98.64           O  
ATOM   3431  OD2 ASP B  61      17.941  -4.512  31.110  1.00 98.64           O  
ATOM   3432  N   ALA B  62      15.518  -0.911  28.806  1.00 98.67           N  
ATOM   3433  H   ALA B  62      15.841  -1.189  27.891  1.00 98.67           H  
ATOM   3434  CA  ALA B  62      14.102  -0.582  28.954  1.00 98.67           C  
ATOM   3435  HA  ALA B  62      13.981   0.079  29.813  1.00 98.67           H  
ATOM   3436  C   ALA B  62      13.220  -1.813  29.217  1.00 98.67           C  
ATOM   3437  CB  ALA B  62      13.635   0.173  27.706  1.00 98.67           C  
ATOM   3438  HB1 ALA B  62      14.251   1.053  27.521  1.00 98.67           H  
ATOM   3439  HB2 ALA B  62      12.605   0.496  27.856  1.00 98.67           H  
ATOM   3440  HB3 ALA B  62      13.680  -0.490  26.843  1.00 98.67           H  
ATOM   3441  O   ALA B  62      11.999  -1.672  29.288  1.00 98.67           O  
ATOM   3442  N   ILE B  63      13.804  -3.014  29.321  1.00 98.53           N  
ATOM   3443  H   ILE B  63      14.811  -3.085  29.286  1.00 98.53           H  
ATOM   3444  CA  ILE B  63      13.034  -4.237  29.541  1.00 98.53           C  
ATOM   3445  HA  ILE B  63      12.198  -4.232  28.842  1.00 98.53           H  
ATOM   3446  C   ILE B  63      12.447  -4.234  30.955  1.00 98.53           C  
ATOM   3447  CB  ILE B  63      13.876  -5.496  29.250  1.00 98.53           C  
ATOM   3448  HB  ILE B  63      14.724  -5.508  29.934  1.00 98.53           H  
ATOM   3449  O   ILE B  63      13.166  -4.198  31.957  1.00 98.53           O  
ATOM   3450  CG1 ILE B  63      14.439  -5.515  27.808  1.00 98.53           C  
ATOM   3451 HG12 ILE B  63      14.969  -6.455  27.656  1.00 98.53           H  
ATOM   3452 HG13 ILE B  63      15.172  -4.716  27.695  1.00 98.53           H  
ATOM   3453  CG2 ILE B  63      13.055  -6.774  29.513  1.00 98.53           C  
ATOM   3454 HG21 ILE B  63      13.651  -7.652  29.264  1.00 98.53           H  
ATOM   3455 HG22 ILE B  63      12.787  -6.845  30.567  1.00 98.53           H  
ATOM   3456 HG23 ILE B  63      12.145  -6.777  28.912  1.00 98.53           H  
ATOM   3457  CD1 ILE B  63      13.416  -5.360  26.676  1.00 98.53           C  
ATOM   3458 HD11 ILE B  63      13.930  -5.470  25.721  1.00 98.53           H  
ATOM   3459 HD12 ILE B  63      12.956  -4.372  26.711  1.00 98.53           H  
ATOM   3460 HD13 ILE B  63      12.648  -6.130  26.745  1.00 98.53           H  
ATOM   3461  N   ALA B  64      11.122  -4.308  31.025  1.00 97.49           N  
ATOM   3462  H   ALA B  64      10.601  -4.330  30.160  1.00 97.49           H  
ATOM   3463  CA  ALA B  64      10.350  -4.315  32.258  1.00 97.49           C  
ATOM   3464  HA  ALA B  64      10.969  -4.693  33.072  1.00 97.49           H  
ATOM   3465  C   ALA B  64       9.134  -5.242  32.132  1.00 97.49           C  
ATOM   3466  CB  ALA B  64       9.947  -2.869  32.582  1.00 97.49           C  
ATOM   3467  HB1 ALA B  64       9.405  -2.828  33.526  1.00 97.49           H  
ATOM   3468  HB2 ALA B  64      10.838  -2.246  32.655  1.00 97.49           H  
ATOM   3469  HB3 ALA B  64       9.308  -2.481  31.789  1.00 97.49           H  
ATOM   3470  O   ALA B  64       8.867  -5.812  31.074  1.00 97.49           O  
ATOM   3471  N   GLU B  65       8.403  -5.415  33.228  1.00 96.62           N  
ATOM   3472  H   GLU B  65       8.622  -4.870  34.050  1.00 96.62           H  
ATOM   3473  CA  GLU B  65       7.109  -6.093  33.201  1.00 96.62           C  
ATOM   3474  HA  GLU B  65       7.216  -7.030  32.655  1.00 96.62           H  
ATOM   3475  C   GLU B  65       6.076  -5.246  32.449  1.00 96.62           C  
ATOM   3476  CB  GLU B  65       6.693  -6.418  34.641  1.00 96.62           C  
ATOM   3477  HB2 GLU B  65       6.461  -5.493  35.169  1.00 96.62           H  
ATOM   3478  HB3 GLU B  65       7.544  -6.891  35.132  1.00 96.62           H  
ATOM   3479  O   GLU B  65       6.074  -4.016  32.545  1.00 96.62           O  
ATOM   3480  CG  GLU B  65       5.500  -7.378  34.728  1.00 96.62           C  
ATOM   3481  HG2 GLU B  65       5.696  -8.232  34.079  1.00 96.62           H  
ATOM   3482  HG3 GLU B  65       4.609  -6.873  34.356  1.00 96.62           H  
ATOM   3483  CD  GLU B  65       5.239  -7.877  36.163  1.00 96.62           C  
ATOM   3484  OE1 GLU B  65       4.410  -8.804  36.301  1.00 96.62           O  
ATOM   3485  OE2 GLU B  65       5.879  -7.369  37.115  1.00 96.62           O  
ATOM   3486  N   ALA B  66       5.214  -5.907  31.678  1.00 96.00           N  
ATOM   3487  H   ALA B  66       5.314  -6.907  31.577  1.00 96.00           H  
ATOM   3488  CA  ALA B  66       4.189  -5.240  30.896  1.00 96.00           C  
ATOM   3489  HA  ALA B  66       4.713  -4.517  30.271  1.00 96.00           H  
ATOM   3490  C   ALA B  66       3.192  -4.453  31.768  1.00 96.00           C  
ATOM   3491  CB  ALA B  66       3.500  -6.271  29.997  1.00 96.00           C  
ATOM   3492  HB1 ALA B  66       3.015  -7.028  30.613  1.00 96.00           H  
ATOM   3493  HB2 ALA B  66       2.747  -5.780  29.381  1.00 96.00           H  
ATOM   3494  HB3 ALA B  66       4.238  -6.746  29.349  1.00 96.00           H  
ATOM   3495  O   ALA B  66       2.905  -4.852  32.901  1.00 96.00           O  
ATOM   3496  N   PRO B  67       2.637  -3.338  31.257  1.00 94.15           N  
ATOM   3497  CA  PRO B  67       1.714  -2.517  32.024  1.00 94.15           C  
ATOM   3498  HA  PRO B  67       2.171  -2.251  32.977  1.00 94.15           H  
ATOM   3499  C   PRO B  67       0.399  -3.263  32.293  1.00 94.15           C  
ATOM   3500  CB  PRO B  67       1.524  -1.246  31.194  1.00 94.15           C  
ATOM   3501  HB2 PRO B  67       0.545  -0.793  31.350  1.00 94.15           H  
ATOM   3502  HB3 PRO B  67       2.309  -0.531  31.439  1.00 94.15           H  
ATOM   3503  O   PRO B  67      -0.140  -3.959  31.434  1.00 94.15           O  
ATOM   3504  CG  PRO B  67       1.717  -1.738  29.761  1.00 94.15           C  
ATOM   3505  HG2 PRO B  67       0.801  -2.214  29.412  1.00 94.15           H  
ATOM   3506  HG3 PRO B  67       2.021  -0.932  29.092  1.00 94.15           H  
ATOM   3507  CD  PRO B  67       2.812  -2.790  29.919  1.00 94.15           C  
ATOM   3508  HD2 PRO B  67       3.790  -2.314  29.850  1.00 94.15           H  
ATOM   3509  HD3 PRO B  67       2.702  -3.555  29.150  1.00 94.15           H  
ATOM   3510  N   ALA B  68      -0.136  -3.095  33.503  1.00 93.73           N  
ATOM   3511  H   ALA B  68       0.367  -2.525  34.168  1.00 93.73           H  
ATOM   3512  CA  ALA B  68      -1.348  -3.783  33.954  1.00 93.73           C  
ATOM   3513  HA  ALA B  68      -1.346  -4.791  33.539  1.00 93.73           H  
ATOM   3514  C   ALA B  68      -2.660  -3.115  33.489  1.00 93.73           C  
ATOM   3515  CB  ALA B  68      -1.277  -3.899  35.482  1.00 93.73           C  
ATOM   3516  HB1 ALA B  68      -2.132  -4.472  35.842  1.00 93.73           H  
ATOM   3517  HB2 ALA B  68      -0.362  -4.417  35.770  1.00 93.73           H  
ATOM   3518  HB3 ALA B  68      -1.294  -2.907  35.933  1.00 93.73           H  
ATOM   3519  O   ALA B  68      -3.745  -3.624  33.764  1.00 93.73           O  
ATOM   3520  N   ASP B  69      -2.586  -1.964  32.821  1.00 93.32           N  
ATOM   3521  H   ASP B  69      -1.684  -1.633  32.511  1.00 93.32           H  
ATOM   3522  CA  ASP B  69      -3.733  -1.118  32.465  1.00 93.32           C  
ATOM   3523  HA  ASP B  69      -4.522  -1.282  33.198  1.00 93.32           H  
ATOM   3524  C   ASP B  69      -4.360  -1.435  31.096  1.00 93.32           C  
ATOM   3525  CB  ASP B  69      -3.321   0.357  32.574  1.00 93.32           C  
ATOM   3526  HB2 ASP B  69      -3.035   0.556  33.607  1.00 93.32           H  
ATOM   3527  HB3 ASP B  69      -4.182   0.985  32.346  1.00 93.32           H  
ATOM   3528  O   ASP B  69      -5.426  -0.912  30.776  1.00 93.32           O  
ATOM   3529  CG  ASP B  69      -2.157   0.755  31.658  1.00 93.32           C  
ATOM   3530  OD1 ASP B  69      -1.733  -0.080  30.825  1.00 93.32           O  
ATOM   3531  OD2 ASP B  69      -1.656   1.877  31.863  1.00 93.32           O  
ATOM   3532  N   ARG B  70      -3.761  -2.339  30.311  1.00 94.69           N  
ATOM   3533  H   ARG B  70      -2.845  -2.647  30.603  1.00 94.69           H  
ATOM   3534  CA  ARG B  70      -4.251  -2.736  28.975  1.00 94.69           C  
ATOM   3535  HA  ARG B  70      -4.708  -1.862  28.512  1.00 94.69           H  
ATOM   3536  C   ARG B  70      -5.355  -3.796  28.992  1.00 94.69           C  
ATOM   3537  CB  ARG B  70      -3.073  -3.171  28.096  1.00 94.69           C  
ATOM   3538  HB2 ARG B  70      -3.447  -3.435  27.106  1.00 94.69           H  
ATOM   3539  HB3 ARG B  70      -2.591  -4.046  28.532  1.00 94.69           H  
ATOM   3540  O   ARG B  70      -5.775  -4.262  27.940  1.00 94.69           O  
ATOM   3541  CG  ARG B  70      -2.048  -2.045  27.949  1.00 94.69           C  
ATOM   3542  HG2 ARG B  70      -2.548  -1.127  27.638  1.00 94.69           H  
ATOM   3543  HG3 ARG B  70      -1.547  -1.876  28.903  1.00 94.69           H  
ATOM   3544  CD  ARG B  70      -1.012  -2.431  26.905  1.00 94.69           C  
ATOM   3545  HD2 ARG B  70      -1.513  -2.556  25.945  1.00 94.69           H  
ATOM   3546  HD3 ARG B  70      -0.556  -3.380  27.189  1.00 94.69           H  
ATOM   3547  NE  ARG B  70       0.031  -1.398  26.801  1.00 94.69           N  
ATOM   3548  HE  ARG B  70       0.050  -0.676  27.507  1.00 94.69           H  
ATOM   3549  NH1 ARG B  70       0.970  -2.280  24.944  1.00 94.69           N  
ATOM   3550 HH11 ARG B  70       1.672  -2.256  24.218  1.00 94.69           H  
ATOM   3551 HH12 ARG B  70       0.256  -2.983  24.826  1.00 94.69           H  
ATOM   3552  NH2 ARG B  70       1.938  -0.526  25.867  1.00 94.69           N  
ATOM   3553 HH21 ARG B  70       2.049   0.198  26.562  1.00 94.69           H  
ATOM   3554 HH22 ARG B  70       2.650  -0.652  25.163  1.00 94.69           H  
ATOM   3555  CZ  ARG B  70       0.968  -1.393  25.879  1.00 94.69           C  
ATOM   3556  N   GLY B  71      -5.805  -4.209  30.178  1.00 94.17           N  
ATOM   3557  H   GLY B  71      -5.434  -3.753  30.999  1.00 94.17           H  
ATOM   3558  CA  GLY B  71      -6.828  -5.249  30.334  1.00 94.17           C  
ATOM   3559  HA2 GLY B  71      -7.168  -5.257  31.370  1.00 94.17           H  
ATOM   3560  HA3 GLY B  71      -7.677  -5.020  29.691  1.00 94.17           H  
ATOM   3561  C   GLY B  71      -6.342  -6.661  29.991  1.00 94.17           C  
ATOM   3562  O   GLY B  71      -7.157  -7.525  29.686  1.00 94.17           O  
ATOM   3563  N   TRP B  72      -5.028  -6.898  30.016  1.00 93.92           N  
ATOM   3564  H   TRP B  72      -4.403  -6.148  30.274  1.00 93.92           H  
ATOM   3565  CA  TRP B  72      -4.452  -8.219  29.765  1.00 93.92           C  
ATOM   3566  HA  TRP B  72      -4.894  -8.633  28.859  1.00 93.92           H  
ATOM   3567  C   TRP B  72      -4.748  -9.176  30.917  1.00 93.92           C  
ATOM   3568  CB  TRP B  72      -2.939  -8.098  29.567  1.00 93.92           C  
ATOM   3569  HB2 TRP B  72      -2.504  -7.627  30.449  1.00 93.92           H  
ATOM   3570  HB3 TRP B  72      -2.529  -9.106  29.499  1.00 93.92           H  
ATOM   3571  O   TRP B  72      -4.612  -8.802  32.084  1.00 93.92           O  
ATOM   3572  CG  TRP B  72      -2.473  -7.352  28.357  1.00 93.92           C  
ATOM   3573  CD1 TRP B  72      -3.245  -6.710  27.448  1.00 93.92           C  
ATOM   3574  HD1 TRP B  72      -4.321  -6.621  27.476  1.00 93.92           H  
ATOM   3575  CD2 TRP B  72      -1.100  -7.214  27.882  1.00 93.92           C  
ATOM   3576  CE2 TRP B  72      -1.129  -6.521  26.640  1.00 93.92           C  
ATOM   3577  CE3 TRP B  72       0.162  -7.639  28.357  1.00 93.92           C  
ATOM   3578  HE3 TRP B  72       0.217  -8.139  29.312  1.00 93.92           H  
ATOM   3579  NE1 TRP B  72      -2.454  -6.209  26.440  1.00 93.92           N  
ATOM   3580  HE1 TRP B  72      -2.831  -5.720  25.641  1.00 93.92           H  
ATOM   3581  CH2 TRP B  72       1.266  -6.760  26.366  1.00 93.92           C  
ATOM   3582  HH2 TRP B  72       2.154  -6.621  25.768  1.00 93.92           H  
ATOM   3583  CZ2 TRP B  72       0.027  -6.318  25.886  1.00 93.92           C  
ATOM   3584  HZ2 TRP B  72      -0.049  -5.885  24.899  1.00 93.92           H  
ATOM   3585  CZ3 TRP B  72       1.333  -7.420  27.604  1.00 93.92           C  
ATOM   3586  HZ3 TRP B  72       2.288  -7.773  27.965  1.00 93.92           H  
ATOM   3587  N   GLU B  73      -5.071 -10.431  30.596  1.00 91.61           N  
ATOM   3588  H   GLU B  73      -5.226 -10.682  29.630  1.00 91.61           H  
ATOM   3589  CA  GLU B  73      -5.254 -11.459  31.620  1.00 91.61           C  
ATOM   3590  HA  GLU B  73      -6.027 -11.091  32.296  1.00 91.61           H  
ATOM   3591  C   GLU B  73      -3.927 -11.673  32.376  1.00 91.61           C  
ATOM   3592  CB  GLU B  73      -5.780 -12.766  31.004  1.00 91.61           C  
ATOM   3593  HB2 GLU B  73      -6.603 -12.539  30.327  1.00 91.61           H  
ATOM   3594  HB3 GLU B  73      -4.985 -13.221  30.412  1.00 91.61           H  
ATOM   3595  O   GLU B  73      -2.879 -11.859  31.728  1.00 91.61           O  
ATOM   3596  CG  GLU B  73      -6.267 -13.788  32.052  1.00 91.61           C  
ATOM   3597  HG2 GLU B  73      -5.441 -14.016  32.727  1.00 91.61           H  
ATOM   3598  HG3 GLU B  73      -6.522 -14.709  31.529  1.00 91.61           H  
ATOM   3599  CD  GLU B  73      -7.492 -13.338  32.876  1.00 91.61           C  
ATOM   3600  OE1 GLU B  73      -7.756 -13.971  33.926  1.00 91.61           O  
ATOM   3601  OE2 GLU B  73      -8.150 -12.347  32.491  1.00 91.61           O  
ATOM   3602  N   PRO B  74      -3.928 -11.622  33.723  1.00 92.09           N  
ATOM   3603  CA  PRO B  74      -2.736 -11.874  34.520  1.00 92.09           C  
ATOM   3604  HA  PRO B  74      -1.996 -11.110  34.285  1.00 92.09           H  
ATOM   3605  C   PRO B  74      -2.161 -13.261  34.232  1.00 92.09           C  
ATOM   3606  CB  PRO B  74      -3.165 -11.737  35.984  1.00 92.09           C  
ATOM   3607  HB2 PRO B  74      -2.376 -11.297  36.593  1.00 92.09           H  
ATOM   3608  HB3 PRO B  74      -3.459 -12.707  36.384  1.00 92.09           H  
ATOM   3609  O   PRO B  74      -2.886 -14.252  34.190  1.00 92.09           O  
ATOM   3610  CG  PRO B  74      -4.394 -10.835  35.909  1.00 92.09           C  
ATOM   3611  HG2 PRO B  74      -4.081  -9.793  35.855  1.00 92.09           H  
ATOM   3612  HG3 PRO B  74      -5.068 -10.994  36.750  1.00 92.09           H  
ATOM   3613  CD  PRO B  74      -5.037 -11.242  34.588  1.00 92.09           C  
ATOM   3614  HD2 PRO B  74      -5.599 -10.398  34.187  1.00 92.09           H  
ATOM   3615  HD3 PRO B  74      -5.692 -12.100  34.738  1.00 92.09           H  
ATOM   3616  N   ASP B  75      -0.845 -13.335  34.078  1.00 92.20           N  
ATOM   3617  H   ASP B  75      -0.283 -12.504  34.198  1.00 92.20           H  
ATOM   3618  CA  ASP B  75      -0.141 -14.565  33.724  1.00 92.20           C  
ATOM   3619  HA  ASP B  75      -0.872 -15.348  33.528  1.00 92.20           H  
ATOM   3620  C   ASP B  75       0.786 -14.991  34.873  1.00 92.20           C  
ATOM   3621  CB  ASP B  75       0.627 -14.315  32.428  1.00 92.20           C  
ATOM   3622  HB2 ASP B  75      -0.008 -13.721  31.771  1.00 92.20           H  
ATOM   3623  HB3 ASP B  75       1.520 -13.725  32.635  1.00 92.20           H  
ATOM   3624  O   ASP B  75       1.428 -14.123  35.473  1.00 92.20           O  
ATOM   3625  CG  ASP B  75       1.012 -15.602  31.708  1.00 92.20           C  
ATOM   3626  OD1 ASP B  75       1.875 -16.335  32.239  1.00 92.20           O  
ATOM   3627  OD2 ASP B  75       0.525 -15.801  30.574  1.00 92.20           O  
ATOM   3628  N   PRO B  76       0.864 -16.290  35.225  1.00 90.81           N  
ATOM   3629  CA  PRO B  76       1.794 -16.769  36.249  1.00 90.81           C  
ATOM   3630  HA  PRO B  76       1.574 -16.284  37.200  1.00 90.81           H  
ATOM   3631  C   PRO B  76       3.259 -16.481  35.900  1.00 90.81           C  
ATOM   3632  CB  PRO B  76       1.534 -18.275  36.362  1.00 90.81           C  
ATOM   3633  HB2 PRO B  76       2.447 -18.838  36.557  1.00 90.81           H  
ATOM   3634  HB3 PRO B  76       0.804 -18.454  37.152  1.00 90.81           H  
ATOM   3635  O   PRO B  76       4.051 -16.217  36.808  1.00 90.81           O  
ATOM   3636  CG  PRO B  76       0.921 -18.647  35.013  1.00 90.81           C  
ATOM   3637  HG2 PRO B  76       1.711 -18.799  34.278  1.00 90.81           H  
ATOM   3638  HG3 PRO B  76       0.285 -19.530  35.081  1.00 90.81           H  
ATOM   3639  CD  PRO B  76       0.122 -17.402  34.650  1.00 90.81           C  
ATOM   3640  HD2 PRO B  76       0.026 -17.331  33.566  1.00 90.81           H  
ATOM   3641  HD3 PRO B  76      -0.867 -17.447  35.105  1.00 90.81           H  
ATOM   3642  N   ASP B  77       3.601 -16.492  34.611  1.00 93.07           N  
ATOM   3643  H   ASP B  77       2.888 -16.644  33.912  1.00 93.07           H  
ATOM   3644  CA  ASP B  77       4.896 -16.045  34.123  1.00 93.07           C  
ATOM   3645  HA  ASP B  77       5.624 -16.065  34.934  1.00 93.07           H  
ATOM   3646  C   ASP B  77       4.747 -14.599  33.646  1.00 93.07           C  
ATOM   3647  CB  ASP B  77       5.408 -16.987  33.021  1.00 93.07           C  
ATOM   3648  HB2 ASP B  77       4.648 -17.082  32.246  1.00 93.07           H  
ATOM   3649  HB3 ASP B  77       6.294 -16.541  32.570  1.00 93.07           H  
ATOM   3650  O   ASP B  77       4.167 -14.327  32.591  1.00 93.07           O  
ATOM   3651  CG  ASP B  77       5.787 -18.386  33.531  1.00 93.07           C  
ATOM   3652  OD1 ASP B  77       6.196 -18.511  34.710  1.00 93.07           O  
ATOM   3653  OD2 ASP B  77       5.732 -19.331  32.712  1.00 93.07           O  
ATOM   3654  N   ALA B  78       5.281 -13.652  34.417  1.00 92.20           N  
ATOM   3655  H   ALA B  78       5.681 -13.925  35.304  1.00 92.20           H  
ATOM   3656  CA  ALA B  78       5.235 -12.232  34.079  1.00 92.20           C  
ATOM   3657  HA  ALA B  78       4.198 -11.902  34.142  1.00 92.20           H  
ATOM   3658  C   ALA B  78       5.744 -11.975  32.646  1.00 92.20           C  
ATOM   3659  CB  ALA B  78       6.046 -11.450  35.114  1.00 92.20           C  
ATOM   3660  HB1 ALA B  78       7.077 -11.806  35.132  1.00 92.20           H  
ATOM   3661  HB2 ALA B  78       6.044 -10.391  34.856  1.00 92.20           H  
ATOM   3662  HB3 ALA B  78       5.598 -11.565  36.101  1.00 92.20           H  
ATOM   3663  O   ALA B  78       6.752 -12.536  32.202  1.00 92.20           O  
ATOM   3664  N   ARG B  79       5.034 -11.127  31.897  1.00 96.03           N  
ATOM   3665  H   ARG B  79       4.247 -10.663  32.327  1.00 96.03           H  
ATOM   3666  CA  ARG B  79       5.389 -10.786  30.512  1.00 96.03           C  
ATOM   3667  HA  ARG B  79       5.862 -11.645  30.037  1.00 96.03           H  
ATOM   3668  C   ARG B  79       6.414  -9.654  30.532  1.00 96.03           C  
ATOM   3669  CB  ARG B  79       4.129 -10.440  29.697  1.00 96.03           C  
ATOM   3670  HB2 ARG B  79       3.621  -9.591  30.156  1.00 96.03           H  
ATOM   3671  HB3 ARG B  79       4.431 -10.151  28.691  1.00 96.03           H  
ATOM   3672  O   ARG B  79       6.057  -8.511  30.802  1.00 96.03           O  
ATOM   3673  CG  ARG B  79       3.148 -11.623  29.600  1.00 96.03           C  
ATOM   3674  HG2 ARG B  79       3.659 -12.488  29.176  1.00 96.03           H  
ATOM   3675  HG3 ARG B  79       2.794 -11.880  30.599  1.00 96.03           H  
ATOM   3676  CD  ARG B  79       1.940 -11.279  28.720  1.00 96.03           C  
ATOM   3677  HD2 ARG B  79       2.263 -11.210  27.681  1.00 96.03           H  
ATOM   3678  HD3 ARG B  79       1.552 -10.301  29.005  1.00 96.03           H  
ATOM   3679  NE  ARG B  79       0.879 -12.303  28.830  1.00 96.03           N  
ATOM   3680  HE  ARG B  79       0.997 -13.159  28.307  1.00 96.03           H  
ATOM   3681  NH1 ARG B  79      -0.576 -11.180  30.228  1.00 96.03           N  
ATOM   3682 HH11 ARG B  79      -1.423 -11.236  30.775  1.00 96.03           H  
ATOM   3683 HH12 ARG B  79       0.034 -10.376  30.267  1.00 96.03           H  
ATOM   3684  NH2 ARG B  79      -1.090 -13.211  29.543  1.00 96.03           N  
ATOM   3685 HH21 ARG B  79      -1.915 -13.133  30.121  1.00 96.03           H  
ATOM   3686 HH22 ARG B  79      -0.823 -14.125  29.209  1.00 96.03           H  
ATOM   3687  CZ  ARG B  79      -0.248 -12.223  29.520  1.00 96.03           C  
ATOM   3688  N   LEU B  80       7.683  -9.987  30.297  1.00 97.83           N  
ATOM   3689  H   LEU B  80       7.896 -10.960  30.130  1.00 97.83           H  
ATOM   3690  CA  LEU B  80       8.791  -9.029  30.260  1.00 97.83           C  
ATOM   3691  HA  LEU B  80       8.513  -8.151  30.842  1.00 97.83           H  
ATOM   3692  C   LEU B  80       9.067  -8.572  28.822  1.00 97.83           C  
ATOM   3693  CB  LEU B  80      10.056  -9.641  30.890  1.00 97.83           C  
ATOM   3694  HB2 LEU B  80      10.847  -8.892  30.857  1.00 97.83           H  
ATOM   3695  HB3 LEU B  80      10.374 -10.481  30.272  1.00 97.83           H  
ATOM   3696  O   LEU B  80       9.138  -9.403  27.916  1.00 97.83           O  
ATOM   3697  CG  LEU B  80       9.909 -10.139  32.340  1.00 97.83           C  
ATOM   3698  HG  LEU B  80       9.164 -10.933  32.380  1.00 97.83           H  
ATOM   3699  CD1 LEU B  80      11.244 -10.719  32.810  1.00 97.83           C  
ATOM   3700 HD11 LEU B  80      11.520 -11.552  32.164  1.00 97.83           H  
ATOM   3701 HD12 LEU B  80      11.145 -11.089  33.830  1.00 97.83           H  
ATOM   3702 HD13 LEU B  80      12.021  -9.956  32.765  1.00 97.83           H  
ATOM   3703  CD2 LEU B  80       9.494  -9.029  33.306  1.00 97.83           C  
ATOM   3704 HD21 LEU B  80      10.156  -8.169  33.203  1.00 97.83           H  
ATOM   3705 HD22 LEU B  80       9.521  -9.397  34.332  1.00 97.83           H  
ATOM   3706 HD23 LEU B  80       8.468  -8.733  33.087  1.00 97.83           H  
ATOM   3707  N   GLY B  81       9.260  -7.271  28.617  1.00 97.98           N  
ATOM   3708  H   GLY B  81       9.164  -6.633  29.393  1.00 97.98           H  
ATOM   3709  CA  GLY B  81       9.532  -6.700  27.299  1.00 97.98           C  
ATOM   3710  HA2 GLY B  81       8.677  -6.892  26.652  1.00 97.98           H  
ATOM   3711  HA3 GLY B  81      10.402  -7.190  26.862  1.00 97.98           H  
ATOM   3712  C   GLY B  81       9.782  -5.194  27.324  1.00 97.98           C  
ATOM   3713  O   GLY B  81       9.775  -4.562  28.379  1.00 97.98           O  
ATOM   3714  N   GLY B  82      10.014  -4.615  26.147  1.00 98.70           N  
ATOM   3715  H   GLY B  82       9.964  -5.196  25.323  1.00 98.70           H  
ATOM   3716  CA  GLY B  82      10.130  -3.165  25.975  1.00 98.70           C  
ATOM   3717  HA2 GLY B  82      10.544  -2.706  26.872  1.00 98.70           H  
ATOM   3718  HA3 GLY B  82      10.803  -2.951  25.145  1.00 98.70           H  
ATOM   3719  C   GLY B  82       8.768  -2.549  25.669  1.00 98.70           C  
ATOM   3720  O   GLY B  82       8.314  -2.610  24.530  1.00 98.70           O  
ATOM   3721  N   MET B  83       8.114  -1.950  26.662  1.00 98.03           N  
ATOM   3722  H   MET B  83       8.548  -1.913  27.573  1.00 98.03           H  
ATOM   3723  CA  MET B  83       6.745  -1.438  26.521  1.00 98.03           C  
ATOM   3724  HA  MET B  83       6.311  -1.808  25.593  1.00 98.03           H  
ATOM   3725  C   MET B  83       6.700   0.089  26.454  1.00 98.03           C  
ATOM   3726  CB  MET B  83       5.868  -1.956  27.668  1.00 98.03           C  
ATOM   3727  HB2 MET B  83       4.846  -1.606  27.520  1.00 98.03           H  
ATOM   3728  HB3 MET B  83       6.230  -1.547  28.611  1.00 98.03           H  
ATOM   3729  O   MET B  83       7.511   0.775  27.079  1.00 98.03           O  
ATOM   3730  CG  MET B  83       5.865  -3.487  27.768  1.00 98.03           C  
ATOM   3731  HG2 MET B  83       5.178  -3.757  28.569  1.00 98.03           H  
ATOM   3732  HG3 MET B  83       6.860  -3.825  28.057  1.00 98.03           H  
ATOM   3733  SD  MET B  83       5.352  -4.413  26.295  1.00 98.03           S  
ATOM   3734  CE  MET B  83       3.594  -3.976  26.228  1.00 98.03           C  
ATOM   3735  HE1 MET B  83       3.076  -4.373  27.101  1.00 98.03           H  
ATOM   3736  HE2 MET B  83       3.148  -4.398  25.327  1.00 98.03           H  
ATOM   3737  HE3 MET B  83       3.484  -2.892  26.192  1.00 98.03           H  
ATOM   3738  N   LEU B  84       5.712   0.629  25.739  1.00 97.10           N  
ATOM   3739  H   LEU B  84       5.097   0.019  25.221  1.00 97.10           H  
ATOM   3740  CA  LEU B  84       5.400   2.057  25.783  1.00 97.10           C  
ATOM   3741  HA  LEU B  84       6.324   2.624  25.891  1.00 97.10           H  
ATOM   3742  C   LEU B  84       4.530   2.365  27.012  1.00 97.10           C  
ATOM   3743  CB  LEU B  84       4.721   2.474  24.469  1.00 97.10           C  
ATOM   3744  HB2 LEU B  84       3.887   1.794  24.294  1.00 97.10           H  
ATOM   3745  HB3 LEU B  84       4.325   3.483  24.580  1.00 97.10           H  
ATOM   3746  O   LEU B  84       3.414   1.849  27.130  1.00 97.10           O  
ATOM   3747  CG  LEU B  84       5.630   2.432  23.228  1.00 97.10           C  
ATOM   3748  HG  LEU B  84       6.016   1.422  23.088  1.00 97.10           H  
ATOM   3749  CD1 LEU B  84       4.809   2.811  21.998  1.00 97.10           C  
ATOM   3750 HD11 LEU B  84       5.420   2.728  21.099  1.00 97.10           H  
ATOM   3751 HD12 LEU B  84       4.439   3.832  22.095  1.00 97.10           H  
ATOM   3752 HD13 LEU B  84       3.963   2.129  21.908  1.00 97.10           H  
ATOM   3753  CD2 LEU B  84       6.810   3.399  23.323  1.00 97.10           C  
ATOM   3754 HD21 LEU B  84       7.487   3.086  24.117  1.00 97.10           H  
ATOM   3755 HD22 LEU B  84       7.360   3.386  22.382  1.00 97.10           H  
ATOM   3756 HD23 LEU B  84       6.457   4.411  23.523  1.00 97.10           H  
ATOM   3757  N   ALA B  85       5.042   3.216  27.909  1.00 79.16           N  
ATOM   3758  H   ALA B  85       5.980   3.559  27.760  1.00 79.16           H  
ATOM   3759  CA  ALA B  85       4.416   3.537  29.195  1.00 79.16           C  
ATOM   3760  HA  ALA B  85       4.309   2.618  29.771  1.00 79.16           H  
ATOM   3761  C   ALA B  85       3.011   4.150  29.056  1.00 79.16           C  
ATOM   3762  CB  ALA B  85       5.351   4.484  29.961  1.00 79.16           C  
ATOM   3763  HB1 ALA B  85       6.324   4.016  30.110  1.00 79.16           H  
ATOM   3764  HB2 ALA B  85       5.489   5.416  29.413  1.00 79.16           H  
ATOM   3765  HB3 ALA B  85       4.923   4.712  30.937  1.00 79.16           H  
ATOM   3766  O   ALA B  85       2.126   3.825  29.837  1.00 79.16           O  
ATOM   3767  N   ALA B  86       2.798   4.994  28.045  1.00 84.70           N  
ATOM   3768  H   ALA B  86       3.585   5.242  27.463  1.00 84.70           H  
ATOM   3769  CA  ALA B  86       1.535   5.692  27.812  1.00 84.70           C  
ATOM   3770  HA  ALA B  86       0.762   5.257  28.447  1.00 84.70           H  
ATOM   3771  C   ALA B  86       1.047   5.517  26.365  1.00 84.70           C  
ATOM   3772  CB  ALA B  86       1.701   7.151  28.244  1.00 84.70           C  
ATOM   3773  HB1 ALA B  86       2.029   7.201  29.282  1.00 84.70           H  
ATOM   3774  HB2 ALA B  86       0.738   7.656  28.164  1.00 84.70           H  
ATOM   3775  HB3 ALA B  86       2.422   7.660  27.605  1.00 84.70           H  
ATOM   3776  O   ALA B  86       0.667   6.475  25.701  1.00 84.70           O  
ATOM   3777  N   ALA B  87       1.059   4.280  25.850  1.00 93.52           N  
ATOM   3778  H   ALA B  87       1.408   3.525  26.423  1.00 93.52           H  
ATOM   3779  CA  ALA B  87       0.613   3.988  24.479  1.00 93.52           C  
ATOM   3780  HA  ALA B  87       1.261   4.519  23.782  1.00 93.52           H  
ATOM   3781  C   ALA B  87      -0.836   4.439  24.192  1.00 93.52           C  
ATOM   3782  CB  ALA B  87       0.749   2.480  24.235  1.00 93.52           C  
ATOM   3783  HB1 ALA B  87       0.046   1.932  24.862  1.00 93.52           H  
ATOM   3784  HB2 ALA B  87       1.762   2.150  24.465  1.00 93.52           H  
ATOM   3785  HB3 ALA B  87       0.536   2.262  23.188  1.00 93.52           H  
ATOM   3786  O   ALA B  87      -1.195   4.668  23.041  1.00 93.52           O  
ATOM   3787  N   GLY B  88      -1.673   4.545  25.230  1.00 95.22           N  
ATOM   3788  H   GLY B  88      -1.302   4.377  26.154  1.00 95.22           H  
ATOM   3789  CA  GLY B  88      -3.061   4.989  25.121  1.00 95.22           C  
ATOM   3790  HA2 GLY B  88      -3.613   4.607  25.980  1.00 95.22           H  
ATOM   3791  HA3 GLY B  88      -3.499   4.571  24.215  1.00 95.22           H  
ATOM   3792  C   GLY B  88      -3.262   6.509  25.086  1.00 95.22           C  
ATOM   3793  O   GLY B  88      -4.381   6.931  24.786  1.00 95.22           O  
ATOM   3794  N   ASP B  89      -2.238   7.316  25.371  1.00 96.45           N  
ATOM   3795  H   ASP B  89      -1.319   6.927  25.527  1.00 96.45           H  
ATOM   3796  CA  ASP B  89      -2.346   8.779  25.395  1.00 96.45           C  
ATOM   3797  HA  ASP B  89      -3.296   9.045  25.859  1.00 96.45           H  
ATOM   3798  C   ASP B  89      -2.351   9.350  23.971  1.00 96.45           C  
ATOM   3799  CB  ASP B  89      -1.227   9.409  26.245  1.00 96.45           C  
ATOM   3800  HB2 ASP B  89      -0.265   8.989  25.951  1.00 96.45           H  
ATOM   3801  HB3 ASP B  89      -1.199  10.477  26.029  1.00 96.45           H  
ATOM   3802  O   ASP B  89      -1.617   8.887  23.099  1.00 96.45           O  
ATOM   3803  CG  ASP B  89      -1.417   9.252  27.761  1.00 96.45           C  
ATOM   3804  OD1 ASP B  89      -2.423   8.638  28.186  1.00 96.45           O  
ATOM   3805  OD2 ASP B  89      -0.570   9.800  28.502  1.00 96.45           O  
ATOM   3806  N   PHE B  90      -3.219  10.338  23.718  1.00 97.55           N  
ATOM   3807  H   PHE B  90      -3.796  10.684  24.471  1.00 97.55           H  
ATOM   3808  CA  PHE B  90      -3.357  10.968  22.402  1.00 97.55           C  
ATOM   3809  HA  PHE B  90      -2.362  11.138  21.991  1.00 97.55           H  
ATOM   3810  C   PHE B  90      -4.102  12.308  22.463  1.00 97.55           C  
ATOM   3811  CB  PHE B  90      -4.129  10.006  21.489  1.00 97.55           C  
ATOM   3812  HB2 PHE B  90      -3.559   9.080  21.412  1.00 97.55           H  
ATOM   3813  HB3 PHE B  90      -5.084   9.769  21.960  1.00 97.55           H  
ATOM   3814  O   PHE B  90      -5.190  12.385  23.044  1.00 97.55           O  
ATOM   3815  CG  PHE B  90      -4.377  10.512  20.083  1.00 97.55           C  
ATOM   3816  CD1 PHE B  90      -5.680  10.528  19.550  1.00 97.55           C  
ATOM   3817  HD1 PHE B  90      -6.514  10.202  20.154  1.00 97.55           H  
ATOM   3818  CD2 PHE B  90      -3.293  10.933  19.292  1.00 97.55           C  
ATOM   3819  HD2 PHE B  90      -2.290  10.914  19.690  1.00 97.55           H  
ATOM   3820  CE1 PHE B  90      -5.896  10.961  18.230  1.00 97.55           C  
ATOM   3821  HE1 PHE B  90      -6.895  10.969  17.820  1.00 97.55           H  
ATOM   3822  CE2 PHE B  90      -3.510  11.379  17.980  1.00 97.55           C  
ATOM   3823  HE2 PHE B  90      -2.672  11.708  17.384  1.00 97.55           H  
ATOM   3824  CZ  PHE B  90      -4.810  11.397  17.452  1.00 97.55           C  
ATOM   3825  HZ  PHE B  90      -4.966  11.754  16.444  1.00 97.55           H  
ATOM   3826  N   ASP B  91      -3.591  13.343  21.788  1.00 97.21           N  
ATOM   3827  H   ASP B  91      -2.677  13.236  21.374  1.00 97.21           H  
ATOM   3828  CA  ASP B  91      -4.317  14.612  21.608  1.00 97.21           C  
ATOM   3829  HA  ASP B  91      -4.902  14.785  22.512  1.00 97.21           H  
ATOM   3830  C   ASP B  91      -5.324  14.541  20.444  1.00 97.21           C  
ATOM   3831  CB  ASP B  91      -3.358  15.807  21.510  1.00 97.21           C  
ATOM   3832  HB2 ASP B  91      -2.836  15.785  20.554  1.00 97.21           H  
ATOM   3833  HB3 ASP B  91      -2.615  15.721  22.303  1.00 97.21           H  
ATOM   3834  O   ASP B  91      -5.131  15.081  19.351  1.00 97.21           O  
ATOM   3835  CG  ASP B  91      -4.086  17.154  21.674  1.00 97.21           C  
ATOM   3836  OD1 ASP B  91      -5.332  17.212  21.491  1.00 97.21           O  
ATOM   3837  OD2 ASP B  91      -3.387  18.151  21.965  1.00 97.21           O  
ATOM   3838  N   ALA B  92      -6.450  13.866  20.687  1.00 97.19           N  
ATOM   3839  H   ALA B  92      -6.507  13.364  21.562  1.00 97.19           H  
ATOM   3840  CA  ALA B  92      -7.512  13.720  19.691  1.00 97.19           C  
ATOM   3841  HA  ALA B  92      -7.095  13.217  18.819  1.00 97.19           H  
ATOM   3842  C   ALA B  92      -8.065  15.077  19.206  1.00 97.19           C  
ATOM   3843  CB  ALA B  92      -8.614  12.840  20.294  1.00 97.19           C  
ATOM   3844  HB1 ALA B  92      -9.363  12.620  19.533  1.00 97.19           H  
ATOM   3845  HB2 ALA B  92      -9.091  13.353  21.128  1.00 97.19           H  
ATOM   3846  HB3 ALA B  92      -8.186  11.902  20.648  1.00 97.19           H  
ATOM   3847  O   ALA B  92      -8.329  15.257  18.013  1.00 97.19           O  
ATOM   3848  N   GLY B  93      -8.193  16.055  20.112  1.00 93.96           N  
ATOM   3849  H   GLY B  93      -7.781  15.902  21.021  1.00 93.96           H  
ATOM   3850  CA  GLY B  93      -8.725  17.386  19.808  1.00 93.96           C  
ATOM   3851  HA2 GLY B  93      -8.792  17.954  20.736  1.00 93.96           H  
ATOM   3852  HA3 GLY B  93      -9.720  17.288  19.375  1.00 93.96           H  
ATOM   3853  C   GLY B  93      -7.841  18.172  18.840  1.00 93.96           C  
ATOM   3854  O   GLY B  93      -8.352  18.863  17.951  1.00 93.96           O  
ATOM   3855  N   PHE B  94      -6.520  18.011  18.941  1.00 96.15           N  
ATOM   3856  H   PHE B  94      -6.149  17.490  19.722  1.00 96.15           H  
ATOM   3857  CA  PHE B  94      -5.563  18.619  18.023  1.00 96.15           C  
ATOM   3858  HA  PHE B  94      -5.690  19.701  18.059  1.00 96.15           H  
ATOM   3859  C   PHE B  94      -5.753  18.177  16.567  1.00 96.15           C  
ATOM   3860  CB  PHE B  94      -4.150  18.324  18.511  1.00 96.15           C  
ATOM   3861  HB2 PHE B  94      -3.954  17.253  18.477  1.00 96.15           H  
ATOM   3862  HB3 PHE B  94      -4.071  18.660  19.545  1.00 96.15           H  
ATOM   3863  O   PHE B  94      -5.637  18.995  15.650  1.00 96.15           O  
ATOM   3864  CG  PHE B  94      -3.101  19.056  17.718  1.00 96.15           C  
ATOM   3865  CD1 PHE B  94      -2.513  18.447  16.599  1.00 96.15           C  
ATOM   3866  HD1 PHE B  94      -2.788  17.440  16.320  1.00 96.15           H  
ATOM   3867  CD2 PHE B  94      -2.726  20.356  18.098  1.00 96.15           C  
ATOM   3868  HD2 PHE B  94      -3.153  20.794  18.989  1.00 96.15           H  
ATOM   3869  CE1 PHE B  94      -1.542  19.139  15.863  1.00 96.15           C  
ATOM   3870  HE1 PHE B  94      -1.066  18.651  15.026  1.00 96.15           H  
ATOM   3871  CE2 PHE B  94      -1.761  21.054  17.354  1.00 96.15           C  
ATOM   3872  HE2 PHE B  94      -1.445  22.040  17.661  1.00 96.15           H  
ATOM   3873  CZ  PHE B  94      -1.163  20.438  16.243  1.00 96.15           C  
ATOM   3874  HZ  PHE B  94      -0.381  20.950  15.701  1.00 96.15           H  
ATOM   3875  N   PHE B  95      -6.115  16.916  16.341  1.00 95.76           N  
ATOM   3876  H   PHE B  95      -6.160  16.290  17.132  1.00 95.76           H  
ATOM   3877  CA  PHE B  95      -6.359  16.372  15.001  1.00 95.76           C  
ATOM   3878  HA  PHE B  95      -5.813  16.976  14.277  1.00 95.76           H  
ATOM   3879  C   PHE B  95      -7.830  16.444  14.563  1.00 95.76           C  
ATOM   3880  CB  PHE B  95      -5.769  14.961  14.920  1.00 95.76           C  
ATOM   3881  HB2 PHE B  95      -6.012  14.521  13.953  1.00 95.76           H  
ATOM   3882  HB3 PHE B  95      -6.223  14.341  15.693  1.00 95.76           H  
ATOM   3883  O   PHE B  95      -8.158  16.031  13.452  1.00 95.76           O  
ATOM   3884  CG  PHE B  95      -4.261  14.956  15.080  1.00 95.76           C  
ATOM   3885  CD1 PHE B  95      -3.437  15.366  14.014  1.00 95.76           C  
ATOM   3886  HD1 PHE B  95      -3.877  15.655  13.071  1.00 95.76           H  
ATOM   3887  CD2 PHE B  95      -3.680  14.582  16.304  1.00 95.76           C  
ATOM   3888  HD2 PHE B  95      -4.298  14.276  17.135  1.00 95.76           H  
ATOM   3889  CE1 PHE B  95      -2.039  15.391  14.170  1.00 95.76           C  
ATOM   3890  HE1 PHE B  95      -1.402  15.685  13.349  1.00 95.76           H  
ATOM   3891  CE2 PHE B  95      -2.285  14.615  16.463  1.00 95.76           C  
ATOM   3892  HE2 PHE B  95      -1.850  14.335  17.411  1.00 95.76           H  
ATOM   3893  CZ  PHE B  95      -1.463  15.020  15.397  1.00 95.76           C  
ATOM   3894  HZ  PHE B  95      -0.390  15.041  15.521  1.00 95.76           H  
ATOM   3895  N   GLY B  96      -8.715  17.004  15.397  1.00 92.97           N  
ATOM   3896  H   GLY B  96      -8.386  17.308  16.302  1.00 92.97           H  
ATOM   3897  CA  GLY B  96     -10.153  17.076  15.118  1.00 92.97           C  
ATOM   3898  HA2 GLY B  96     -10.310  17.468  14.113  1.00 92.97           H  
ATOM   3899  HA3 GLY B  96     -10.613  17.752  15.839  1.00 92.97           H  
ATOM   3900  C   GLY B  96     -10.869  15.725  15.220  1.00 92.97           C  
ATOM   3901  O   GLY B  96     -11.916  15.548  14.604  1.00 92.97           O  
ATOM   3902  N   ILE B  97     -10.308  14.783  15.979  1.00 94.60           N  
ATOM   3903  H   ILE B  97      -9.487  15.031  16.514  1.00 94.60           H  
ATOM   3904  CA  ILE B  97     -10.834  13.432  16.182  1.00 94.60           C  
ATOM   3905  HA  ILE B  97     -11.461  13.159  15.333  1.00 94.60           H  
ATOM   3906  C   ILE B  97     -11.711  13.428  17.436  1.00 94.60           C  
ATOM   3907  CB  ILE B  97      -9.666  12.423  16.241  1.00 94.60           C  
ATOM   3908  HB  ILE B  97      -8.942  12.775  16.975  1.00 94.60           H  
ATOM   3909  O   ILE B  97     -11.341  13.959  18.485  1.00 94.60           O  
ATOM   3910  CG1 ILE B  97      -8.984  12.356  14.853  1.00 94.60           C  
ATOM   3911 HG12 ILE B  97      -9.651  11.865  14.143  1.00 94.60           H  
ATOM   3912 HG13 ILE B  97      -8.792  13.364  14.484  1.00 94.60           H  
ATOM   3913  CG2 ILE B  97     -10.136  11.023  16.668  1.00 94.60           C  
ATOM   3914 HG21 ILE B  97     -10.630  11.060  17.639  1.00 94.60           H  
ATOM   3915 HG22 ILE B  97      -9.280  10.356  16.771  1.00 94.60           H  
ATOM   3916 HG23 ILE B  97     -10.819  10.615  15.923  1.00 94.60           H  
ATOM   3917  CD1 ILE B  97      -7.638  11.631  14.857  1.00 94.60           C  
ATOM   3918 HD11 ILE B  97      -7.188  11.704  13.867  1.00 94.60           H  
ATOM   3919 HD12 ILE B  97      -6.978  12.102  15.584  1.00 94.60           H  
ATOM   3920 HD13 ILE B  97      -7.772  10.579  15.107  1.00 94.60           H  
ATOM   3921  N   SER B  98     -12.901  12.835  17.338  1.00 94.03           N  
ATOM   3922  H   SER B  98     -13.124  12.359  16.475  1.00 94.03           H  
ATOM   3923  CA  SER B  98     -13.803  12.751  18.491  1.00 94.03           C  
ATOM   3924  HA  SER B  98     -13.846  13.748  18.931  1.00 94.03           H  
ATOM   3925  C   SER B  98     -13.266  11.769  19.544  1.00 94.03           C  
ATOM   3926  CB  SER B  98     -15.225  12.382  18.059  1.00 94.03           C  
ATOM   3927  HB2 SER B  98     -15.905  12.602  18.882  1.00 94.03           H  
ATOM   3928  HB3 SER B  98     -15.516  12.989  17.202  1.00 94.03           H  
ATOM   3929  O   SER B  98     -12.639  10.779  19.173  1.00 94.03           O  
ATOM   3930  OG  SER B  98     -15.347  11.010  17.737  1.00 94.03           O  
ATOM   3931  HG  SER B  98     -14.869  10.839  16.922  1.00 94.03           H  
ATOM   3932  N   PRO B  99     -13.568  11.943  20.846  1.00 94.19           N  
ATOM   3933  CA  PRO B  99     -13.174  10.966  21.868  1.00 94.19           C  
ATOM   3934  HA  PRO B  99     -12.087  10.951  21.941  1.00 94.19           H  
ATOM   3935  C   PRO B  99     -13.673   9.541  21.575  1.00 94.19           C  
ATOM   3936  CB  PRO B  99     -13.766  11.498  23.177  1.00 94.19           C  
ATOM   3937  HB2 PRO B  99     -13.132  11.256  24.030  1.00 94.19           H  
ATOM   3938  HB3 PRO B  99     -14.771  11.103  23.328  1.00 94.19           H  
ATOM   3939  O   PRO B  99     -12.993   8.568  21.876  1.00 94.19           O  
ATOM   3940  CG  PRO B  99     -13.849  13.006  22.943  1.00 94.19           C  
ATOM   3941  HG2 PRO B  99     -14.614  13.473  23.564  1.00 94.19           H  
ATOM   3942  HG3 PRO B  99     -12.874  13.457  23.131  1.00 94.19           H  
ATOM   3943  CD  PRO B  99     -14.182  13.111  21.457  1.00 94.19           C  
ATOM   3944  HD2 PRO B  99     -13.772  14.038  21.056  1.00 94.19           H  
ATOM   3945  HD3 PRO B  99     -15.262  13.075  21.313  1.00 94.19           H  
ATOM   3946  N   ARG B 100     -14.850   9.429  20.947  1.00 93.55           N  
ATOM   3947  H   ARG B 100     -15.309  10.289  20.684  1.00 93.55           H  
ATOM   3948  CA  ARG B 100     -15.482   8.164  20.545  1.00 93.55           C  
ATOM   3949  HA  ARG B 100     -15.499   7.483  21.396  1.00 93.55           H  
ATOM   3950  C   ARG B 100     -14.698   7.457  19.441  1.00 93.55           C  
ATOM   3951  CB  ARG B 100     -16.915   8.497  20.114  1.00 93.55           C  
ATOM   3952  HB2 ARG B 100     -17.341   9.145  20.879  1.00 93.55           H  
ATOM   3953  HB3 ARG B 100     -16.886   9.057  19.179  1.00 93.55           H  
ATOM   3954  O   ARG B 100     -14.487   6.255  19.519  1.00 93.55           O  
ATOM   3955  CG  ARG B 100     -17.854   7.294  19.947  1.00 93.55           C  
ATOM   3956  HG2 ARG B 100     -17.838   6.697  20.859  1.00 93.55           H  
ATOM   3957  HG3 ARG B 100     -17.550   6.673  19.105  1.00 93.55           H  
ATOM   3958  CD  ARG B 100     -19.278   7.846  19.735  1.00 93.55           C  
ATOM   3959  HD2 ARG B 100     -20.036   7.103  19.984  1.00 93.55           H  
ATOM   3960  HD3 ARG B 100     -19.450   8.651  20.449  1.00 93.55           H  
ATOM   3961  NE  ARG B 100     -19.509   8.368  18.372  1.00 93.55           N  
ATOM   3962  HE  ARG B 100     -19.314   9.348  18.222  1.00 93.55           H  
ATOM   3963  NH1 ARG B 100     -20.234   6.421  17.364  1.00 93.55           N  
ATOM   3964 HH11 ARG B 100     -20.092   5.900  18.217  1.00 93.55           H  
ATOM   3965 HH12 ARG B 100     -20.490   5.880  16.549  1.00 93.55           H  
ATOM   3966  NH2 ARG B 100     -20.192   8.322  16.205  1.00 93.55           N  
ATOM   3967 HH21 ARG B 100     -20.450   7.755  15.410  1.00 93.55           H  
ATOM   3968 HH22 ARG B 100     -19.846   9.258  16.050  1.00 93.55           H  
ATOM   3969  CZ  ARG B 100     -19.983   7.698  17.332  1.00 93.55           C  
ATOM   3970  N   GLU B 101     -14.241   8.213  18.446  1.00 93.24           N  
ATOM   3971  H   GLU B 101     -14.418   9.207  18.476  1.00 93.24           H  
ATOM   3972  CA  GLU B 101     -13.370   7.700  17.386  1.00 93.24           C  
ATOM   3973  HA  GLU B 101     -13.791   6.776  16.988  1.00 93.24           H  
ATOM   3974  C   GLU B 101     -11.980   7.363  17.938  1.00 93.24           C  
ATOM   3975  CB  GLU B 101     -13.305   8.727  16.249  1.00 93.24           C  
ATOM   3976  HB2 GLU B 101     -12.883   9.653  16.638  1.00 93.24           H  
ATOM   3977  HB3 GLU B 101     -14.320   8.931  15.906  1.00 93.24           H  
ATOM   3978  O   GLU B 101     -11.491   6.268  17.697  1.00 93.24           O  
ATOM   3979  CG  GLU B 101     -12.469   8.242  15.053  1.00 93.24           C  
ATOM   3980  HG2 GLU B 101     -11.457   8.021  15.394  1.00 93.24           H  
ATOM   3981  HG3 GLU B 101     -12.903   7.319  14.669  1.00 93.24           H  
ATOM   3982  CD  GLU B 101     -12.380   9.276  13.921  1.00 93.24           C  
ATOM   3983  OE1 GLU B 101     -11.780   8.928  12.873  1.00 93.24           O  
ATOM   3984  OE2 GLU B 101     -12.863  10.419  14.117  1.00 93.24           O  
ATOM   3985  N   ALA B 102     -11.377   8.239  18.752  1.00 97.53           N  
ATOM   3986  H   ALA B 102     -11.825   9.128  18.921  1.00 97.53           H  
ATOM   3987  CA  ALA B 102     -10.070   7.998  19.368  1.00 97.53           C  
ATOM   3988  HA  ALA B 102      -9.334   7.864  18.575  1.00 97.53           H  
ATOM   3989  C   ALA B 102     -10.042   6.731  20.242  1.00 97.53           C  
ATOM   3990  CB  ALA B 102      -9.679   9.230  20.191  1.00 97.53           C  
ATOM   3991  HB1 ALA B 102      -9.633  10.106  19.544  1.00 97.53           H  
ATOM   3992  HB2 ALA B 102      -8.700   9.069  20.641  1.00 97.53           H  
ATOM   3993  HB3 ALA B 102     -10.410   9.399  20.981  1.00 97.53           H  
ATOM   3994  O   ALA B 102      -9.021   6.051  20.290  1.00 97.53           O  
ATOM   3995  N   LEU B 103     -11.161   6.401  20.897  1.00 96.12           N  
ATOM   3996  H   LEU B 103     -11.937   7.046  20.874  1.00 96.12           H  
ATOM   3997  CA  LEU B 103     -11.323   5.163  21.661  1.00 96.12           C  
ATOM   3998  HA  LEU B 103     -10.443   5.036  22.293  1.00 96.12           H  
ATOM   3999  C   LEU B 103     -11.417   3.918  20.765  1.00 96.12           C  
ATOM   4000  CB  LEU B 103     -12.575   5.300  22.547  1.00 96.12           C  
ATOM   4001  HB2 LEU B 103     -13.445   5.405  21.899  1.00 96.12           H  
ATOM   4002  HB3 LEU B 103     -12.485   6.209  23.141  1.00 96.12           H  
ATOM   4003  O   LEU B 103     -11.007   2.845  21.180  1.00 96.12           O  
ATOM   4004  CG  LEU B 103     -12.816   4.115  23.502  1.00 96.12           C  
ATOM   4005  HG  LEU B 103     -12.905   3.187  22.937  1.00 96.12           H  
ATOM   4006  CD1 LEU B 103     -11.694   3.977  24.535  1.00 96.12           C  
ATOM   4007 HD11 LEU B 103     -10.770   3.689  24.033  1.00 96.12           H  
ATOM   4008 HD12 LEU B 103     -11.946   3.189  25.245  1.00 96.12           H  
ATOM   4009 HD13 LEU B 103     -11.548   4.917  25.066  1.00 96.12           H  
ATOM   4010  CD2 LEU B 103     -14.131   4.323  24.253  1.00 96.12           C  
ATOM   4011 HD21 LEU B 103     -14.074   5.222  24.867  1.00 96.12           H  
ATOM   4012 HD22 LEU B 103     -14.328   3.460  24.889  1.00 96.12           H  
ATOM   4013 HD23 LEU B 103     -14.950   4.422  23.541  1.00 96.12           H  
ATOM   4014  N   ALA B 104     -11.954   4.040  19.551  1.00 96.34           N  
ATOM   4015  H   ALA B 104     -12.277   4.948  19.249  1.00 96.34           H  
ATOM   4016  CA  ALA B 104     -11.978   2.949  18.575  1.00 96.34           C  
ATOM   4017  HA  ALA B 104     -12.132   2.003  19.094  1.00 96.34           H  
ATOM   4018  C   ALA B 104     -10.666   2.837  17.778  1.00 96.34           C  
ATOM   4019  CB  ALA B 104     -13.162   3.184  17.635  1.00 96.34           C  
ATOM   4020  HB1 ALA B 104     -12.939   4.020  16.972  1.00 96.34           H  
ATOM   4021  HB2 ALA B 104     -14.058   3.420  18.209  1.00 96.34           H  
ATOM   4022  HB3 ALA B 104     -13.336   2.290  17.036  1.00 96.34           H  
ATOM   4023  O   ALA B 104     -10.423   1.829  17.117  1.00 96.34           O  
ATOM   4024  N   MET B 105      -9.830   3.877  17.814  1.00 97.24           N  
ATOM   4025  H   MET B 105     -10.112   4.688  18.346  1.00 97.24           H  
ATOM   4026  CA  MET B 105      -8.574   3.943  17.080  1.00 97.24           C  
ATOM   4027  HA  MET B 105      -8.725   3.496  16.097  1.00 97.24           H  
ATOM   4028  C   MET B 105      -7.458   3.162  17.768  1.00 97.24           C  
ATOM   4029  CB  MET B 105      -8.135   5.394  16.872  1.00 97.24           C  
ATOM   4030  HB2 MET B 105      -7.078   5.391  16.605  1.00 97.24           H  
ATOM   4031  HB3 MET B 105      -8.247   5.951  17.803  1.00 97.24           H  
ATOM   4032  O   MET B 105      -7.080   3.439  18.914  1.00 97.24           O  
ATOM   4033  CG  MET B 105      -8.904   6.094  15.749  1.00 97.24           C  
ATOM   4034  HG2 MET B 105      -8.644   5.617  14.804  1.00 97.24           H  
ATOM   4035  HG3 MET B 105      -9.976   5.962  15.897  1.00 97.24           H  
ATOM   4036  SD  MET B 105      -8.546   7.866  15.611  1.00 97.24           S  
ATOM   4037  CE  MET B 105      -6.776   7.787  15.245  1.00 97.24           C  
ATOM   4038  HE1 MET B 105      -6.398   8.778  14.994  1.00 97.24           H  
ATOM   4039  HE2 MET B 105      -6.237   7.420  16.118  1.00 97.24           H  
ATOM   4040  HE3 MET B 105      -6.599   7.097  14.420  1.00 97.24           H  
ATOM   4041  N   ASP B 106      -6.845   2.278  16.989  1.00 97.92           N  
ATOM   4042  H   ASP B 106      -7.221   2.102  16.068  1.00 97.92           H  
ATOM   4043  CA  ASP B 106      -5.578   1.641  17.300  1.00 97.92           C  
ATOM   4044  HA  ASP B 106      -5.741   0.918  18.099  1.00 97.92           H  
ATOM   4045  C   ASP B 106      -4.546   2.699  17.744  1.00 97.92           C  
ATOM   4046  CB  ASP B 106      -5.115   0.847  16.068  1.00 97.92           C  
ATOM   4047  HB2 ASP B 106      -5.091   1.516  15.207  1.00 97.92           H  
ATOM   4048  HB3 ASP B 106      -5.839   0.058  15.863  1.00 97.92           H  
ATOM   4049  O   ASP B 106      -4.315   3.683  17.022  1.00 97.92           O  
ATOM   4050  CG  ASP B 106      -3.733   0.216  16.224  1.00 97.92           C  
ATOM   4051  OD1 ASP B 106      -3.208   0.178  17.355  1.00 97.92           O  
ATOM   4052  OD2 ASP B 106      -3.147  -0.151  15.188  1.00 97.92           O  
ATOM   4053  N   PRO B 107      -3.923   2.534  18.930  1.00 98.55           N  
ATOM   4054  CA  PRO B 107      -2.782   3.328  19.372  1.00 98.55           C  
ATOM   4055  HA  PRO B 107      -3.134   4.281  19.767  1.00 98.55           H  
ATOM   4056  C   PRO B 107      -1.727   3.580  18.293  1.00 98.55           C  
ATOM   4057  CB  PRO B 107      -2.169   2.503  20.501  1.00 98.55           C  
ATOM   4058  HB2 PRO B 107      -1.523   1.729  20.085  1.00 98.55           H  
ATOM   4059  HB3 PRO B 107      -1.607   3.122  21.201  1.00 98.55           H  
ATOM   4060  O   PRO B 107      -1.164   4.673  18.241  1.00 98.55           O  
ATOM   4061  CG  PRO B 107      -3.374   1.837  21.149  1.00 98.55           C  
ATOM   4062  HG2 PRO B 107      -3.097   0.928  21.683  1.00 98.55           H  
ATOM   4063  HG3 PRO B 107      -3.871   2.542  21.816  1.00 98.55           H  
ATOM   4064  CD  PRO B 107      -4.254   1.534  19.942  1.00 98.55           C  
ATOM   4065  HD2 PRO B 107      -4.026   0.531  19.581  1.00 98.55           H  
ATOM   4066  HD3 PRO B 107      -5.306   1.597  20.222  1.00 98.55           H  
ATOM   4067  N   GLN B 108      -1.482   2.624  17.392  1.00 98.66           N  
ATOM   4068  H   GLN B 108      -1.983   1.749  17.455  1.00 98.66           H  
ATOM   4069  CA  GLN B 108      -0.499   2.800  16.322  1.00 98.66           C  
ATOM   4070  HA  GLN B 108       0.460   3.037  16.782  1.00 98.66           H  
ATOM   4071  C   GLN B 108      -0.863   3.965  15.389  1.00 98.66           C  
ATOM   4072  CB  GLN B 108      -0.339   1.507  15.515  1.00 98.66           C  
ATOM   4073  HB2 GLN B 108      -1.254   1.323  14.951  1.00 98.66           H  
ATOM   4074  HB3 GLN B 108       0.459   1.650  14.786  1.00 98.66           H  
ATOM   4075  O   GLN B 108       0.012   4.753  15.033  1.00 98.66           O  
ATOM   4076  CG  GLN B 108       0.006   0.290  16.386  1.00 98.66           C  
ATOM   4077  HG2 GLN B 108      -0.798   0.082  17.091  1.00 98.66           H  
ATOM   4078  HG3 GLN B 108       0.902   0.505  16.969  1.00 98.66           H  
ATOM   4079  CD  GLN B 108       0.242  -0.971  15.575  1.00 98.66           C  
ATOM   4080  NE2 GLN B 108      -0.733  -1.485  14.874  1.00 98.66           N  
ATOM   4081 HE21 GLN B 108      -0.582  -2.408  14.493  1.00 98.66           H  
ATOM   4082 HE22 GLN B 108      -1.654  -1.076  14.942  1.00 98.66           H  
ATOM   4083  OE1 GLN B 108       1.328  -1.517  15.578  1.00 98.66           O  
ATOM   4084  N   GLN B 109      -2.148   4.144  15.049  1.00 98.63           N  
ATOM   4085  H   GLN B 109      -2.835   3.516  15.441  1.00 98.63           H  
ATOM   4086  CA  GLN B 109      -2.607   5.286  14.244  1.00 98.63           C  
ATOM   4087  HA  GLN B 109      -2.006   5.344  13.337  1.00 98.63           H  
ATOM   4088  C   GLN B 109      -2.446   6.614  15.000  1.00 98.63           C  
ATOM   4089  CB  GLN B 109      -4.086   5.130  13.849  1.00 98.63           C  
ATOM   4090  HB2 GLN B 109      -4.706   5.131  14.745  1.00 98.63           H  
ATOM   4091  HB3 GLN B 109      -4.353   6.005  13.256  1.00 98.63           H  
ATOM   4092  O   GLN B 109      -2.051   7.624  14.414  1.00 98.63           O  
ATOM   4093  CG  GLN B 109      -4.418   3.873  13.027  1.00 98.63           C  
ATOM   4094  HG2 GLN B 109      -3.722   3.785  12.193  1.00 98.63           H  
ATOM   4095  HG3 GLN B 109      -4.302   2.988  13.654  1.00 98.63           H  
ATOM   4096  CD  GLN B 109      -5.843   3.897  12.467  1.00 98.63           C  
ATOM   4097  NE2 GLN B 109      -6.285   2.849  11.816  1.00 98.63           N  
ATOM   4098 HE21 GLN B 109      -5.731   2.009  11.725  1.00 98.63           H  
ATOM   4099 HE22 GLN B 109      -7.239   2.876  11.483  1.00 98.63           H  
ATOM   4100  OE1 GLN B 109      -6.570   4.884  12.544  1.00 98.63           O  
ATOM   4101  N   ARG B 110      -2.750   6.608  16.304  1.00 98.70           N  
ATOM   4102  H   ARG B 110      -3.020   5.723  16.707  1.00 98.70           H  
ATOM   4103  CA  ARG B 110      -2.667   7.781  17.189  1.00 98.70           C  
ATOM   4104  HA  ARG B 110      -3.217   8.616  16.753  1.00 98.70           H  
ATOM   4105  C   ARG B 110      -1.228   8.272  17.332  1.00 98.70           C  
ATOM   4106  CB  ARG B 110      -3.286   7.430  18.553  1.00 98.70           C  
ATOM   4107  HB2 ARG B 110      -2.841   6.519  18.954  1.00 98.70           H  
ATOM   4108  HB3 ARG B 110      -3.071   8.238  19.253  1.00 98.70           H  
ATOM   4109  O   ARG B 110      -0.937   9.428  17.033  1.00 98.70           O  
ATOM   4110  CG  ARG B 110      -4.805   7.249  18.429  1.00 98.70           C  
ATOM   4111  HG2 ARG B 110      -5.033   6.389  17.800  1.00 98.70           H  
ATOM   4112  HG3 ARG B 110      -5.205   8.143  17.950  1.00 98.70           H  
ATOM   4113  CD  ARG B 110      -5.513   7.098  19.775  1.00 98.70           C  
ATOM   4114  HD2 ARG B 110      -5.011   7.726  20.511  1.00 98.70           H  
ATOM   4115  HD3 ARG B 110      -6.535   7.459  19.661  1.00 98.70           H  
ATOM   4116  NE  ARG B 110      -5.581   5.706  20.245  1.00 98.70           N  
ATOM   4117  HE  ARG B 110      -5.741   4.985  19.557  1.00 98.70           H  
ATOM   4118  NH1 ARG B 110      -5.723   6.188  22.480  1.00 98.70           N  
ATOM   4119 HH11 ARG B 110      -5.359   7.110  22.290  1.00 98.70           H  
ATOM   4120 HH12 ARG B 110      -5.685   5.895  23.446  1.00 98.70           H  
ATOM   4121  NH2 ARG B 110      -6.094   4.103  21.748  1.00 98.70           N  
ATOM   4122 HH21 ARG B 110      -6.369   3.535  20.960  1.00 98.70           H  
ATOM   4123 HH22 ARG B 110      -6.392   3.841  22.677  1.00 98.70           H  
ATOM   4124  CZ  ARG B 110      -5.789   5.339  21.493  1.00 98.70           C  
ATOM   4125  N   ILE B 111      -0.318   7.362  17.678  1.00 98.71           N  
ATOM   4126  H   ILE B 111      -0.642   6.432  17.900  1.00 98.71           H  
ATOM   4127  CA  ILE B 111       1.111   7.654  17.810  1.00 98.71           C  
ATOM   4128  HA  ILE B 111       1.234   8.477  18.514  1.00 98.71           H  
ATOM   4129  C   ILE B 111       1.689   8.119  16.469  1.00 98.71           C  
ATOM   4130  CB  ILE B 111       1.856   6.421  18.371  1.00 98.71           C  
ATOM   4131  HB  ILE B 111       1.628   5.561  17.740  1.00 98.71           H  
ATOM   4132  O   ILE B 111       2.434   9.097  16.437  1.00 98.71           O  
ATOM   4133  CG1 ILE B 111       1.392   6.119  19.816  1.00 98.71           C  
ATOM   4134 HG12 ILE B 111       1.750   6.901  20.486  1.00 98.71           H  
ATOM   4135 HG13 ILE B 111       0.304   6.120  19.868  1.00 98.71           H  
ATOM   4136  CG2 ILE B 111       3.378   6.656  18.341  1.00 98.71           C  
ATOM   4137 HG21 ILE B 111       3.615   7.585  18.861  1.00 98.71           H  
ATOM   4138 HG22 ILE B 111       3.905   5.829  18.816  1.00 98.71           H  
ATOM   4139 HG23 ILE B 111       3.729   6.726  17.312  1.00 98.71           H  
ATOM   4140  CD1 ILE B 111       1.865   4.757  20.336  1.00 98.71           C  
ATOM   4141 HD11 ILE B 111       2.945   4.753  20.483  1.00 98.71           H  
ATOM   4142 HD12 ILE B 111       1.589   3.981  19.622  1.00 98.71           H  
ATOM   4143 HD13 ILE B 111       1.383   4.548  21.291  1.00 98.71           H  
ATOM   4144  N   MET B 112       1.315   7.474  15.354  1.00 98.65           N  
ATOM   4145  H   MET B 112       0.719   6.663  15.436  1.00 98.65           H  
ATOM   4146  CA  MET B 112       1.776   7.869  14.018  1.00 98.65           C  
ATOM   4147  HA  MET B 112       2.865   7.847  14.014  1.00 98.65           H  
ATOM   4148  C   MET B 112       1.376   9.300  13.645  1.00 98.65           C  
ATOM   4149  CB  MET B 112       1.269   6.885  12.953  1.00 98.65           C  
ATOM   4150  HB2 MET B 112       1.271   7.371  11.977  1.00 98.65           H  
ATOM   4151  HB3 MET B 112       0.238   6.604  13.167  1.00 98.65           H  
ATOM   4152  O   MET B 112       2.187   9.998  13.035  1.00 98.65           O  
ATOM   4153  CG  MET B 112       2.145   5.626  12.869  1.00 98.65           C  
ATOM   4154  HG2 MET B 112       1.690   4.947  12.147  1.00 98.65           H  
ATOM   4155  HG3 MET B 112       2.139   5.128  13.839  1.00 98.65           H  
ATOM   4156  SD  MET B 112       3.883   5.879  12.394  1.00 98.65           S  
ATOM   4157  CE  MET B 112       3.670   6.764  10.825  1.00 98.65           C  
ATOM   4158  HE1 MET B 112       4.609   6.757  10.270  1.00 98.65           H  
ATOM   4159  HE2 MET B 112       2.902   6.274  10.227  1.00 98.65           H  
ATOM   4160  HE3 MET B 112       3.374   7.794  11.019  1.00 98.65           H  
ATOM   4161  N   LEU B 113       0.177   9.764  14.015  1.00 98.67           N  
ATOM   4162  H   LEU B 113      -0.447   9.146  14.514  1.00 98.67           H  
ATOM   4163  CA  LEU B 113      -0.245  11.152  13.789  1.00 98.67           C  
ATOM   4164  HA  LEU B 113      -0.140  11.381  12.729  1.00 98.67           H  
ATOM   4165  C   LEU B 113       0.649  12.152  14.529  1.00 98.67           C  
ATOM   4166  CB  LEU B 113      -1.710  11.338  14.224  1.00 98.67           C  
ATOM   4167  HB2 LEU B 113      -1.869  12.382  14.492  1.00 98.67           H  
ATOM   4168  HB3 LEU B 113      -1.893  10.749  15.123  1.00 98.67           H  
ATOM   4169  O   LEU B 113       1.153  13.094  13.913  1.00 98.67           O  
ATOM   4170  CG  LEU B 113      -2.753  10.967  13.163  1.00 98.67           C  
ATOM   4171  HG  LEU B 113      -2.566   9.964  12.779  1.00 98.67           H  
ATOM   4172  CD1 LEU B 113      -4.136  11.013  13.810  1.00 98.67           C  
ATOM   4173 HD11 LEU B 113      -4.202  10.240  14.576  1.00 98.67           H  
ATOM   4174 HD12 LEU B 113      -4.908  10.850  13.058  1.00 98.67           H  
ATOM   4175 HD13 LEU B 113      -4.295  11.992  14.262  1.00 98.67           H  
ATOM   4176  CD2 LEU B 113      -2.754  11.967  12.003  1.00 98.67           C  
ATOM   4177 HD21 LEU B 113      -1.780  11.982  11.514  1.00 98.67           H  
ATOM   4178 HD22 LEU B 113      -2.979  12.966  12.376  1.00 98.67           H  
ATOM   4179 HD23 LEU B 113      -3.509  11.680  11.270  1.00 98.67           H  
ATOM   4180  N   GLU B 114       0.871  11.930  15.825  1.00 98.74           N  
ATOM   4181  H   GLU B 114       0.439  11.129  16.264  1.00 98.74           H  
ATOM   4182  CA  GLU B 114       1.688  12.819  16.656  1.00 98.74           C  
ATOM   4183  HA  GLU B 114       1.284  13.830  16.611  1.00 98.74           H  
ATOM   4184  C   GLU B 114       3.128  12.896  16.147  1.00 98.74           C  
ATOM   4185  CB  GLU B 114       1.673  12.366  18.122  1.00 98.74           C  
ATOM   4186  HB2 GLU B 114       1.965  11.317  18.186  1.00 98.74           H  
ATOM   4187  HB3 GLU B 114       2.404  12.965  18.664  1.00 98.74           H  
ATOM   4188  O   GLU B 114       3.618  13.982  15.832  1.00 98.74           O  
ATOM   4189  CG  GLU B 114       0.299  12.563  18.774  1.00 98.74           C  
ATOM   4190  HG2 GLU B 114      -0.420  11.896  18.299  1.00 98.74           H  
ATOM   4191  HG3 GLU B 114      -0.019  13.589  18.593  1.00 98.74           H  
ATOM   4192  CD  GLU B 114       0.307  12.312  20.291  1.00 98.74           C  
ATOM   4193  OE1 GLU B 114      -0.741  12.628  20.906  1.00 98.74           O  
ATOM   4194  OE2 GLU B 114       1.349  11.845  20.817  1.00 98.74           O  
ATOM   4195  N   ILE B 115       3.799  11.752  15.975  1.00 98.64           N  
ATOM   4196  H   ILE B 115       3.352  10.881  16.223  1.00 98.64           H  
ATOM   4197  CA  ILE B 115       5.210  11.759  15.567  1.00 98.64           C  
ATOM   4198  HA  ILE B 115       5.714  12.496  16.192  1.00 98.64           H  
ATOM   4199  C   ILE B 115       5.393  12.232  14.120  1.00 98.64           C  
ATOM   4200  CB  ILE B 115       5.912  10.415  15.841  1.00 98.64           C  
ATOM   4201  HB  ILE B 115       6.973  10.561  15.639  1.00 98.64           H  
ATOM   4202  O   ILE B 115       6.428  12.812  13.800  1.00 98.64           O  
ATOM   4203  CG1 ILE B 115       5.425   9.303  14.891  1.00 98.64           C  
ATOM   4204 HG12 ILE B 115       4.341   9.208  14.955  1.00 98.64           H  
ATOM   4205 HG13 ILE B 115       5.668   9.585  13.867  1.00 98.64           H  
ATOM   4206  CG2 ILE B 115       5.792  10.054  17.332  1.00 98.64           C  
ATOM   4207 HG21 ILE B 115       4.774   9.746  17.572  1.00 98.64           H  
ATOM   4208 HG22 ILE B 115       6.052  10.915  17.947  1.00 98.64           H  
ATOM   4209 HG23 ILE B 115       6.478   9.244  17.577  1.00 98.64           H  
ATOM   4210  CD1 ILE B 115       6.059   7.936  15.158  1.00 98.64           C  
ATOM   4211 HD11 ILE B 115       5.779   7.581  16.150  1.00 98.64           H  
ATOM   4212 HD12 ILE B 115       7.144   8.010  15.089  1.00 98.64           H  
ATOM   4213 HD13 ILE B 115       5.697   7.216  14.425  1.00 98.64           H  
ATOM   4214  N   SER B 116       4.395  12.060  13.245  1.00 98.85           N  
ATOM   4215  H   SER B 116       3.563  11.573  13.547  1.00 98.85           H  
ATOM   4216  CA  SER B 116       4.431  12.644  11.897  1.00 98.85           C  
ATOM   4217  HA  SER B 116       5.366  12.361  11.413  1.00 98.85           H  
ATOM   4218  C   SER B 116       4.381  14.172  11.947  1.00 98.85           C  
ATOM   4219  CB  SER B 116       3.278  12.134  11.033  1.00 98.85           C  
ATOM   4220  HB2 SER B 116       2.325  12.341  11.521  1.00 98.85           H  
ATOM   4221  HB3 SER B 116       3.297  12.652  10.074  1.00 98.85           H  
ATOM   4222  O   SER B 116       5.162  14.830  11.258  1.00 98.85           O  
ATOM   4223  OG  SER B 116       3.410  10.747  10.816  1.00 98.85           O  
ATOM   4224  HG  SER B 116       3.027  10.325  11.588  1.00 98.85           H  
ATOM   4225  N   TRP B 117       3.510  14.745  12.788  1.00 98.80           N  
ATOM   4226  H   TRP B 117       2.922  14.154  13.359  1.00 98.80           H  
ATOM   4227  CA  TRP B 117       3.452  16.192  13.013  1.00 98.80           C  
ATOM   4228  HA  TRP B 117       3.260  16.696  12.065  1.00 98.80           H  
ATOM   4229  C   TRP B 117       4.783  16.719  13.555  1.00 98.80           C  
ATOM   4230  CB  TRP B 117       2.313  16.526  13.987  1.00 98.80           C  
ATOM   4231  HB2 TRP B 117       2.514  16.093  14.967  1.00 98.80           H  
ATOM   4232  HB3 TRP B 117       1.391  16.079  13.615  1.00 98.80           H  
ATOM   4233  O   TRP B 117       5.385  17.639  12.997  1.00 98.80           O  
ATOM   4234  CG  TRP B 117       2.095  17.996  14.156  1.00 98.80           C  
ATOM   4235  CD1 TRP B 117       2.839  18.839  14.911  1.00 98.80           C  
ATOM   4236  HD1 TRP B 117       3.677  18.548  15.526  1.00 98.80           H  
ATOM   4237  CD2 TRP B 117       1.109  18.826  13.487  1.00 98.80           C  
ATOM   4238  CE2 TRP B 117       1.375  20.186  13.813  1.00 98.80           C  
ATOM   4239  CE3 TRP B 117       0.023  18.560  12.628  1.00 98.80           C  
ATOM   4240  HE3 TRP B 117      -0.230  17.531  12.414  1.00 98.80           H  
ATOM   4241  NE1 TRP B 117       2.423  20.140  14.706  1.00 98.80           N  
ATOM   4242  HE1 TRP B 117       2.908  20.937  15.093  1.00 98.80           H  
ATOM   4243  CH2 TRP B 117      -0.425  20.937  12.388  1.00 98.80           C  
ATOM   4244  HH2 TRP B 117      -1.008  21.740  11.961  1.00 98.80           H  
ATOM   4245  CZ2 TRP B 117       0.653  21.234  13.238  1.00 98.80           C  
ATOM   4246  HZ2 TRP B 117       0.928  22.254  13.460  1.00 98.80           H  
ATOM   4247  CZ3 TRP B 117      -0.751  19.604  12.091  1.00 98.80           C  
ATOM   4248  HZ3 TRP B 117      -1.588  19.381  11.447  1.00 98.80           H  
ATOM   4249  N   GLU B 118       5.278  16.086  14.616  1.00 98.77           N  
ATOM   4250  H   GLU B 118       4.725  15.348  15.028  1.00 98.77           H  
ATOM   4251  CA  GLU B 118       6.523  16.459  15.273  1.00 98.77           C  
ATOM   4252  HA  GLU B 118       6.455  17.480  15.650  1.00 98.77           H  
ATOM   4253  C   GLU B 118       7.743  16.374  14.341  1.00 98.77           C  
ATOM   4254  CB  GLU B 118       6.760  15.503  16.436  1.00 98.77           C  
ATOM   4255  HB2 GLU B 118       7.799  15.663  16.724  1.00 98.77           H  
ATOM   4256  HB3 GLU B 118       6.667  14.475  16.088  1.00 98.77           H  
ATOM   4257  O   GLU B 118       8.614  17.248  14.366  1.00 98.77           O  
ATOM   4258  CG  GLU B 118       5.894  15.706  17.687  1.00 98.77           C  
ATOM   4259  HG2 GLU B 118       6.017  16.734  18.030  1.00 98.77           H  
ATOM   4260  HG3 GLU B 118       4.844  15.552  17.442  1.00 98.77           H  
ATOM   4261  CD  GLU B 118       6.330  14.746  18.809  1.00 98.77           C  
ATOM   4262  OE1 GLU B 118       5.529  14.477  19.728  1.00 98.77           O  
ATOM   4263  OE2 GLU B 118       7.509  14.306  18.795  1.00 98.77           O  
ATOM   4264  N   ALA B 119       7.834  15.328  13.512  1.00 98.88           N  
ATOM   4265  H   ALA B 119       7.123  14.612  13.554  1.00 98.88           H  
ATOM   4266  CA  ALA B 119       8.945  15.150  12.582  1.00 98.88           C  
ATOM   4267  HA  ALA B 119       9.876  15.204  13.146  1.00 98.88           H  
ATOM   4268  C   ALA B 119       8.977  16.269  11.524  1.00 98.88           C  
ATOM   4269  CB  ALA B 119       8.848  13.753  11.956  1.00 98.88           C  
ATOM   4270  HB1 ALA B 119       7.964  13.683  11.322  1.00 98.88           H  
ATOM   4271  HB2 ALA B 119       8.785  12.996  12.737  1.00 98.88           H  
ATOM   4272  HB3 ALA B 119       9.743  13.546  11.369  1.00 98.88           H  
ATOM   4273  O   ALA B 119      10.054  16.779  11.201  1.00 98.88           O  
ATOM   4274  N   LEU B 120       7.810  16.705  11.031  1.00 98.85           N  
ATOM   4275  H   LEU B 120       6.965  16.256  11.354  1.00 98.85           H  
ATOM   4276  CA  LEU B 120       7.684  17.830  10.098  1.00 98.85           C  
ATOM   4277  HA  LEU B 120       8.371  17.681   9.265  1.00 98.85           H  
ATOM   4278  C   LEU B 120       8.065  19.168  10.746  1.00 98.85           C  
ATOM   4279  CB  LEU B 120       6.243  17.886   9.561  1.00 98.85           C  
ATOM   4280  HB2 LEU B 120       6.098  18.830   9.036  1.00 98.85           H  
ATOM   4281  HB3 LEU B 120       5.559  17.871  10.410  1.00 98.85           H  
ATOM   4282  O   LEU B 120       8.788  19.963  10.136  1.00 98.85           O  
ATOM   4283  CG  LEU B 120       5.872  16.738   8.611  1.00 98.85           C  
ATOM   4284  HG  LEU B 120       6.106  15.781   9.078  1.00 98.85           H  
ATOM   4285  CD1 LEU B 120       4.371  16.785   8.334  1.00 98.85           C  
ATOM   4286 HD11 LEU B 120       4.084  17.753   7.924  1.00 98.85           H  
ATOM   4287 HD12 LEU B 120       4.103  15.997   7.630  1.00 98.85           H  
ATOM   4288 HD13 LEU B 120       3.833  16.614   9.266  1.00 98.85           H  
ATOM   4289  CD2 LEU B 120       6.636  16.823   7.286  1.00 98.85           C  
ATOM   4290 HD21 LEU B 120       7.687  16.586   7.451  1.00 98.85           H  
ATOM   4291 HD22 LEU B 120       6.232  16.099   6.579  1.00 98.85           H  
ATOM   4292 HD23 LEU B 120       6.557  17.826   6.868  1.00 98.85           H  
ATOM   4293  N   GLU B 121       7.650  19.408  11.993  1.00 98.55           N  
ATOM   4294  H   GLU B 121       7.021  18.750  12.432  1.00 98.55           H  
ATOM   4295  CA  GLU B 121       8.063  20.602  12.740  1.00 98.55           C  
ATOM   4296  HA  GLU B 121       7.794  21.486  12.162  1.00 98.55           H  
ATOM   4297  C   GLU B 121       9.581  20.649  12.963  1.00 98.55           C  
ATOM   4298  CB  GLU B 121       7.361  20.679  14.100  1.00 98.55           C  
ATOM   4299  HB2 GLU B 121       7.450  19.724  14.617  1.00 98.55           H  
ATOM   4300  HB3 GLU B 121       7.870  21.439  14.694  1.00 98.55           H  
ATOM   4301  O   GLU B 121      10.177  21.731  12.860  1.00 98.55           O  
ATOM   4302  CG  GLU B 121       5.887  21.081  13.987  1.00 98.55           C  
ATOM   4303  HG2 GLU B 121       5.316  20.264  13.544  1.00 98.55           H  
ATOM   4304  HG3 GLU B 121       5.816  21.944  13.326  1.00 98.55           H  
ATOM   4305  CD  GLU B 121       5.292  21.455  15.352  1.00 98.55           C  
ATOM   4306  OE1 GLU B 121       4.353  22.286  15.359  1.00 98.55           O  
ATOM   4307  OE2 GLU B 121       5.804  20.975  16.386  1.00 98.55           O  
ATOM   4308  N   ARG B 122      10.206  19.489  13.227  1.00 98.48           N  
ATOM   4309  H   ARG B 122       9.621  18.675  13.354  1.00 98.48           H  
ATOM   4310  CA  ARG B 122      11.666  19.322  13.360  1.00 98.48           C  
ATOM   4311  HA  ARG B 122      12.056  20.112  14.002  1.00 98.48           H  
ATOM   4312  C   ARG B 122      12.409  19.489  12.029  1.00 98.48           C  
ATOM   4313  CB  ARG B 122      11.992  17.965  14.014  1.00 98.48           C  
ATOM   4314  HB2 ARG B 122      13.051  17.755  13.867  1.00 98.48           H  
ATOM   4315  HB3 ARG B 122      11.422  17.174  13.526  1.00 98.48           H  
ATOM   4316  O   ARG B 122      13.509  20.029  12.029  1.00 98.48           O  
ATOM   4317  CG  ARG B 122      11.713  17.945  15.529  1.00 98.48           C  
ATOM   4318  HG2 ARG B 122      10.659  18.144  15.721  1.00 98.48           H  
ATOM   4319  HG3 ARG B 122      12.306  18.725  16.007  1.00 98.48           H  
ATOM   4320  CD  ARG B 122      12.095  16.586  16.139  1.00 98.48           C  
ATOM   4321  HD2 ARG B 122      11.456  15.816  15.706  1.00 98.48           H  
ATOM   4322  HD3 ARG B 122      13.123  16.352  15.866  1.00 98.48           H  
ATOM   4323  NE  ARG B 122      11.991  16.569  17.617  1.00 98.48           N  
ATOM   4324  HE  ARG B 122      12.818  16.842  18.129  1.00 98.48           H  
ATOM   4325  NH1 ARG B 122       9.920  15.579  17.812  1.00 98.48           N  
ATOM   4326 HH11 ARG B 122       9.185  15.156  18.361  1.00 98.48           H  
ATOM   4327 HH12 ARG B 122       9.804  15.599  16.809  1.00 98.48           H  
ATOM   4328  NH2 ARG B 122      11.062  16.056  19.640  1.00 98.48           N  
ATOM   4329 HH21 ARG B 122      10.303  15.622  20.146  1.00 98.48           H  
ATOM   4330 HH22 ARG B 122      11.910  16.328  20.117  1.00 98.48           H  
ATOM   4331  CZ  ARG B 122      10.995  16.079  18.343  1.00 98.48           C  
ATOM   4332  N   ALA B 123      11.789  19.146  10.898  1.00 98.58           N  
ATOM   4333  H   ALA B 123      10.921  18.636  10.970  1.00 98.58           H  
ATOM   4334  CA  ALA B 123      12.292  19.480   9.557  1.00 98.58           C  
ATOM   4335  HA  ALA B 123      13.364  19.282   9.539  1.00 98.58           H  
ATOM   4336  C   ALA B 123      12.129  20.976   9.189  1.00 98.58           C  
ATOM   4337  CB  ALA B 123      11.616  18.551   8.541  1.00 98.58           C  
ATOM   4338  HB1 ALA B 123      10.536  18.696   8.555  1.00 98.58           H  
ATOM   4339  HB2 ALA B 123      11.837  17.511   8.784  1.00 98.58           H  
ATOM   4340  HB3 ALA B 123      11.995  18.764   7.541  1.00 98.58           H  
ATOM   4341  O   ALA B 123      12.522  21.425   8.105  1.00 98.58           O  
ATOM   4342  N   GLY B 124      11.534  21.776  10.081  1.00 98.20           N  
ATOM   4343  H   GLY B 124      11.219  21.364  10.947  1.00 98.20           H  
ATOM   4344  CA  GLY B 124      11.328  23.210   9.895  1.00 98.20           C  
ATOM   4345  HA2 GLY B 124      11.161  23.659  10.874  1.00 98.20           H  
ATOM   4346  HA3 GLY B 124      12.224  23.655   9.462  1.00 98.20           H  
ATOM   4347  C   GLY B 124      10.128  23.553   9.011  1.00 98.20           C  
ATOM   4348  O   GLY B 124      10.129  24.607   8.369  1.00 98.20           O  
ATOM   4349  N   HIS B 125       9.129  22.678   8.912  1.00 98.03           N  
ATOM   4350  H   HIS B 125       9.171  21.822   9.447  1.00 98.03           H  
ATOM   4351  CA  HIS B 125       7.862  22.976   8.243  1.00 98.03           C  
ATOM   4352  HA  HIS B 125       8.000  23.801   7.543  1.00 98.03           H  
ATOM   4353  C   HIS B 125       6.798  23.418   9.255  1.00 98.03           C  
ATOM   4354  CB  HIS B 125       7.400  21.763   7.424  1.00 98.03           C  
ATOM   4355  HB2 HIS B 125       6.382  21.938   7.078  1.00 98.03           H  
ATOM   4356  HB3 HIS B 125       7.380  20.877   8.059  1.00 98.03           H  
ATOM   4357  O   HIS B 125       6.764  22.916  10.374  1.00 98.03           O  
ATOM   4358  CG  HIS B 125       8.268  21.495   6.220  1.00 98.03           C  
ATOM   4359  CD2 HIS B 125       9.469  20.837   6.201  1.00 98.03           C  
ATOM   4360  HD2 HIS B 125       9.984  20.432   7.059  1.00 98.03           H  
ATOM   4361  ND1 HIS B 125       7.961  21.818   4.917  1.00 98.03           N  
ATOM   4362  HD1 HIS B 125       7.065  22.154   4.593  1.00 98.03           H  
ATOM   4363  CE1 HIS B 125       8.935  21.332   4.129  1.00 98.03           C  
ATOM   4364  HE1 HIS B 125       8.936  21.348   3.049  1.00 98.03           H  
ATOM   4365  NE2 HIS B 125       9.895  20.766   4.872  1.00 98.03           N  
ATOM   4366  N   ASP B 126       5.906  24.324   8.838  1.00 97.76           N  
ATOM   4367  H   ASP B 126       6.001  24.694   7.903  1.00 97.76           H  
ATOM   4368  CA  ASP B 126       4.552  24.380   9.399  1.00 97.76           C  
ATOM   4369  HA  ASP B 126       4.579  24.253  10.481  1.00 97.76           H  
ATOM   4370  C   ASP B 126       3.762  23.239   8.742  1.00 97.76           C  
ATOM   4371  CB  ASP B 126       3.896  25.742   9.091  1.00 97.76           C  
ATOM   4372  HB2 ASP B 126       4.014  25.961   8.030  1.00 97.76           H  
ATOM   4373  HB3 ASP B 126       4.411  26.525   9.647  1.00 97.76           H  
ATOM   4374  O   ASP B 126       3.558  23.302   7.523  1.00 97.76           O  
ATOM   4375  CG  ASP B 126       2.399  25.793   9.433  1.00 97.76           C  
ATOM   4376  OD1 ASP B 126       1.894  24.847  10.076  1.00 97.76           O  
ATOM   4377  OD2 ASP B 126       1.732  26.764   9.034  1.00 97.76           O  
ATOM   4378  N   PRO B 127       3.312  22.207   9.471  1.00 98.44           N  
ATOM   4379  CA  PRO B 127       2.592  21.101   8.848  1.00 98.44           C  
ATOM   4380  HA  PRO B 127       3.250  20.634   8.116  1.00 98.44           H  
ATOM   4381  C   PRO B 127       1.308  21.546   8.125  1.00 98.44           C  
ATOM   4382  CB  PRO B 127       2.340  20.100   9.979  1.00 98.44           C  
ATOM   4383  HB2 PRO B 127       2.386  19.070   9.624  1.00 98.44           H  
ATOM   4384  HB3 PRO B 127       1.378  20.303  10.450  1.00 98.44           H  
ATOM   4385  O   PRO B 127       0.967  20.974   7.094  1.00 98.44           O  
ATOM   4386  CG  PRO B 127       3.471  20.398  10.963  1.00 98.44           C  
ATOM   4387  HG2 PRO B 127       3.252  20.054  11.974  1.00 98.44           H  
ATOM   4388  HG3 PRO B 127       4.399  19.949  10.608  1.00 98.44           H  
ATOM   4389  CD  PRO B 127       3.577  21.914  10.874  1.00 98.44           C  
ATOM   4390  HD2 PRO B 127       4.570  22.230  11.194  1.00 98.44           H  
ATOM   4391  HD3 PRO B 127       2.813  22.379  11.497  1.00 98.44           H  
ATOM   4392  N   VAL B 128       0.650  22.633   8.558  1.00 96.56           N  
ATOM   4393  H   VAL B 128       1.025  23.140   9.347  1.00 96.56           H  
ATOM   4394  CA  VAL B 128      -0.522  23.198   7.855  1.00 96.56           C  
ATOM   4395  HA  VAL B 128      -1.240  22.394   7.693  1.00 96.56           H  
ATOM   4396  C   VAL B 128      -0.150  23.744   6.474  1.00 96.56           C  
ATOM   4397  CB  VAL B 128      -1.210  24.296   8.696  1.00 96.56           C  
ATOM   4398  HB  VAL B 128      -0.490  25.076   8.942  1.00 96.56           H  
ATOM   4399  O   VAL B 128      -0.961  23.673   5.550  1.00 96.56           O  
ATOM   4400  CG1 VAL B 128      -2.400  24.956   7.984  1.00 96.56           C  
ATOM   4401 HG11 VAL B 128      -3.118  24.196   7.676  1.00 96.56           H  
ATOM   4402 HG12 VAL B 128      -2.884  25.664   8.657  1.00 96.56           H  
ATOM   4403 HG13 VAL B 128      -2.054  25.511   7.112  1.00 96.56           H  
ATOM   4404  CG2 VAL B 128      -1.760  23.699   9.992  1.00 96.56           C  
ATOM   4405 HG21 VAL B 128      -2.264  24.464  10.582  1.00 96.56           H  
ATOM   4406 HG22 VAL B 128      -2.452  22.884   9.776  1.00 96.56           H  
ATOM   4407 HG23 VAL B 128      -0.924  23.314  10.576  1.00 96.56           H  
ATOM   4408  N   SER B 129       1.079  24.235   6.292  1.00 96.78           N  
ATOM   4409  H   SER B 129       1.713  24.226   7.079  1.00 96.78           H  
ATOM   4410  CA  SER B 129       1.569  24.712   4.990  1.00 96.78           C  
ATOM   4411  HA  SER B 129       0.809  25.367   4.566  1.00 96.78           H  
ATOM   4412  C   SER B 129       1.793  23.589   3.971  1.00 96.78           C  
ATOM   4413  CB  SER B 129       2.848  25.542   5.153  1.00 96.78           C  
ATOM   4414  HB2 SER B 129       2.715  26.251   5.970  1.00 96.78           H  
ATOM   4415  HB3 SER B 129       3.015  26.104   4.235  1.00 96.78           H  
ATOM   4416  O   SER B 129       1.905  23.864   2.779  1.00 96.78           O  
ATOM   4417  OG  SER B 129       3.990  24.737   5.399  1.00 96.78           O  
ATOM   4418  HG  SER B 129       3.801  24.183   6.160  1.00 96.78           H  
ATOM   4419  N   LEU B 130       1.840  22.329   4.422  1.00 97.98           N  
ATOM   4420  H   LEU B 130       1.717  22.166   5.411  1.00 97.98           H  
ATOM   4421  CA  LEU B 130       1.976  21.153   3.559  1.00 97.98           C  
ATOM   4422  HA  LEU B 130       2.523  21.441   2.661  1.00 97.98           H  
ATOM   4423  C   LEU B 130       0.629  20.622   3.052  1.00 97.98           C  
ATOM   4424  CB  LEU B 130       2.781  20.068   4.293  1.00 97.98           C  
ATOM   4425  HB2 LEU B 130       2.751  19.146   3.713  1.00 97.98           H  
ATOM   4426  HB3 LEU B 130       2.304  19.858   5.251  1.00 97.98           H  
ATOM   4427  O   LEU B 130       0.614  19.694   2.240  1.00 97.98           O  
ATOM   4428  CG  LEU B 130       4.255  20.439   4.523  1.00 97.98           C  
ATOM   4429  HG  LEU B 130       4.330  21.399   5.033  1.00 97.98           H  
ATOM   4430  CD1 LEU B 130       4.908  19.383   5.406  1.00 97.98           C  
ATOM   4431 HD11 LEU B 130       5.959  19.628   5.561  1.00 97.98           H  
ATOM   4432 HD12 LEU B 130       4.831  18.402   4.938  1.00 97.98           H  
ATOM   4433 HD13 LEU B 130       4.404  19.364   6.372  1.00 97.98           H  
ATOM   4434  CD2 LEU B 130       5.035  20.508   3.206  1.00 97.98           C  
ATOM   4435 HD21 LEU B 130       6.105  20.586   3.399  1.00 97.98           H  
ATOM   4436 HD22 LEU B 130       4.713  21.371   2.624  1.00 97.98           H  
ATOM   4437 HD23 LEU B 130       4.860  19.600   2.629  1.00 97.98           H  
ATOM   4438  N   ARG B 131      -0.495  21.218   3.467  1.00 95.00           N  
ATOM   4439  H   ARG B 131      -0.416  21.980   4.124  1.00 95.00           H  
ATOM   4440  CA  ARG B 131      -1.817  20.888   2.921  1.00 95.00           C  
ATOM   4441  HA  ARG B 131      -1.994  19.825   3.080  1.00 95.00           H  
ATOM   4442  C   ARG B 131      -1.839  21.155   1.414  1.00 95.00           C  
ATOM   4443  CB  ARG B 131      -2.911  21.692   3.636  1.00 95.00           C  
ATOM   4444  HB2 ARG B 131      -2.679  22.755   3.573  1.00 95.00           H  
ATOM   4445  HB3 ARG B 131      -3.860  21.515   3.129  1.00 95.00           H  
ATOM   4446  O   ARG B 131      -1.519  22.255   0.971  1.00 95.00           O  
ATOM   4447  CG  ARG B 131      -3.050  21.276   5.107  1.00 95.00           C  
ATOM   4448  HG2 ARG B 131      -2.104  21.416   5.629  1.00 95.00           H  
ATOM   4449  HG3 ARG B 131      -3.311  20.219   5.149  1.00 95.00           H  
ATOM   4450  CD  ARG B 131      -4.149  22.055   5.827  1.00 95.00           C  
ATOM   4451  HD2 ARG B 131      -3.979  21.958   6.899  1.00 95.00           H  
ATOM   4452  HD3 ARG B 131      -4.071  23.110   5.563  1.00 95.00           H  
ATOM   4453  NE  ARG B 131      -5.476  21.485   5.514  1.00 95.00           N  
ATOM   4454  HE  ARG B 131      -5.562  20.490   5.664  1.00 95.00           H  
ATOM   4455  NH1 ARG B 131      -6.567  23.395   4.854  1.00 95.00           N  
ATOM   4456 HH11 ARG B 131      -5.711  23.910   5.004  1.00 95.00           H  
ATOM   4457 HH12 ARG B 131      -7.393  23.840   4.481  1.00 95.00           H  
ATOM   4458  NH2 ARG B 131      -7.640  21.441   4.829  1.00 95.00           N  
ATOM   4459 HH21 ARG B 131      -7.657  20.442   4.980  1.00 95.00           H  
ATOM   4460 HH22 ARG B 131      -8.462  21.888   4.450  1.00 95.00           H  
ATOM   4461  CZ  ARG B 131      -6.549  22.109   5.068  1.00 95.00           C  
ATOM   4462  N   GLY B 132      -2.230  20.156   0.631  1.00 94.95           N  
ATOM   4463  H   GLY B 132      -2.454  19.273   1.066  1.00 94.95           H  
ATOM   4464  CA  GLY B 132      -2.202  20.190  -0.832  1.00 94.95           C  
ATOM   4465  HA2 GLY B 132      -2.916  19.459  -1.210  1.00 94.95           H  
ATOM   4466  HA3 GLY B 132      -2.515  21.174  -1.180  1.00 94.95           H  
ATOM   4467  C   GLY B 132      -0.830  19.885  -1.448  1.00 94.95           C  
ATOM   4468  O   GLY B 132      -0.667  20.018  -2.657  1.00 94.95           O  
ATOM   4469  N   SER B 133       0.180  19.515  -0.650  1.00 97.30           N  
ATOM   4470  H   SER B 133       0.007  19.423   0.341  1.00 97.30           H  
ATOM   4471  CA  SER B 133       1.507  19.153  -1.167  1.00 97.30           C  
ATOM   4472  HA  SER B 133       1.690  19.750  -2.061  1.00 97.30           H  
ATOM   4473  C   SER B 133       1.585  17.682  -1.576  1.00 97.30           C  
ATOM   4474  CB  SER B 133       2.627  19.498  -0.177  1.00 97.30           C  
ATOM   4475  HB2 SER B 133       3.584  19.425  -0.694  1.00 97.30           H  
ATOM   4476  HB3 SER B 133       2.503  20.523   0.173  1.00 97.30           H  
ATOM   4477  O   SER B 133       1.001  16.809  -0.932  1.00 97.30           O  
ATOM   4478  OG  SER B 133       2.648  18.615   0.929  1.00 97.30           O  
ATOM   4479  HG  SER B 133       1.880  18.825   1.465  1.00 97.30           H  
ATOM   4480  N   ALA B 134       2.388  17.384  -2.600  1.00 98.08           N  
ATOM   4481  H   ALA B 134       2.810  18.141  -3.119  1.00 98.08           H  
ATOM   4482  CA  ALA B 134       2.748  16.017  -2.972  1.00 98.08           C  
ATOM   4483  HA  ALA B 134       1.857  15.394  -2.910  1.00 98.08           H  
ATOM   4484  C   ALA B 134       3.784  15.439  -1.987  1.00 98.08           C  
ATOM   4485  CB  ALA B 134       3.216  16.004  -4.434  1.00 98.08           C  
ATOM   4486  HB1 ALA B 134       4.109  16.617  -4.555  1.00 98.08           H  
ATOM   4487  HB2 ALA B 134       3.444  14.981  -4.733  1.00 98.08           H  
ATOM   4488  HB3 ALA B 134       2.424  16.383  -5.079  1.00 98.08           H  
ATOM   4489  O   ALA B 134       4.954  15.260  -2.330  1.00 98.08           O  
ATOM   4490  N   THR B 135       3.356  15.196  -0.747  1.00 98.85           N  
ATOM   4491  H   THR B 135       2.397  15.428  -0.531  1.00 98.85           H  
ATOM   4492  CA  THR B 135       4.139  14.514   0.291  1.00 98.85           C  
ATOM   4493  HA  THR B 135       5.183  14.491  -0.020  1.00 98.85           H  
ATOM   4494  C   THR B 135       3.621  13.086   0.444  1.00 98.85           C  
ATOM   4495  CB  THR B 135       4.083  15.266   1.628  1.00 98.85           C  
ATOM   4496  HB  THR B 135       3.045  15.321   1.955  1.00 98.85           H  
ATOM   4497  O   THR B 135       2.432  12.905   0.700  1.00 98.85           O  
ATOM   4498  CG2 THR B 135       4.912  14.593   2.727  1.00 98.85           C  
ATOM   4499 HG21 THR B 135       4.509  13.607   2.957  1.00 98.85           H  
ATOM   4500 HG22 THR B 135       5.950  14.484   2.414  1.00 98.85           H  
ATOM   4501 HG23 THR B 135       4.872  15.200   3.632  1.00 98.85           H  
ATOM   4502  OG1 THR B 135       4.584  16.578   1.471  1.00 98.85           O  
ATOM   4503  HG1 THR B 135       3.853  17.157   1.243  1.00 98.85           H  
ATOM   4504  N   GLY B 136       4.477  12.080   0.251  1.00 98.88           N  
ATOM   4505  H   GLY B 136       5.450  12.301   0.093  1.00 98.88           H  
ATOM   4506  CA  GLY B 136       4.103  10.668   0.406  1.00 98.88           C  
ATOM   4507  HA2 GLY B 136       4.778  10.040  -0.176  1.00 98.88           H  
ATOM   4508  HA3 GLY B 136       3.095  10.516   0.021  1.00 98.88           H  
ATOM   4509  C   GLY B 136       4.138  10.202   1.865  1.00 98.88           C  
ATOM   4510  O   GLY B 136       4.867  10.771   2.679  1.00 98.88           O  
ATOM   4511  N   VAL B 137       3.380   9.157   2.198  1.00 98.94           N  
ATOM   4512  H   VAL B 137       2.844   8.713   1.465  1.00 98.94           H  
ATOM   4513  CA  VAL B 137       3.347   8.542   3.536  1.00 98.94           C  
ATOM   4514  HA  VAL B 137       4.179   8.925   4.127  1.00 98.94           H  
ATOM   4515  C   VAL B 137       3.527   7.032   3.405  1.00 98.94           C  
ATOM   4516  CB  VAL B 137       2.047   8.872   4.301  1.00 98.94           C  
ATOM   4517  HB  VAL B 137       1.201   8.393   3.809  1.00 98.94           H  
ATOM   4518  O   VAL B 137       2.650   6.332   2.912  1.00 98.94           O  
ATOM   4519  CG1 VAL B 137       2.133   8.351   5.742  1.00 98.94           C  
ATOM   4520 HG11 VAL B 137       2.963   8.823   6.269  1.00 98.94           H  
ATOM   4521 HG12 VAL B 137       1.205   8.573   6.267  1.00 98.94           H  
ATOM   4522 HG13 VAL B 137       2.269   7.270   5.751  1.00 98.94           H  
ATOM   4523  CG2 VAL B 137       1.769  10.380   4.361  1.00 98.94           C  
ATOM   4524 HG21 VAL B 137       0.895  10.569   4.983  1.00 98.94           H  
ATOM   4525 HG22 VAL B 137       1.565  10.762   3.361  1.00 98.94           H  
ATOM   4526 HG23 VAL B 137       2.633  10.901   4.774  1.00 98.94           H  
ATOM   4527  N   PHE B 138       4.660   6.517   3.863  1.00 98.89           N  
ATOM   4528  H   PHE B 138       5.331   7.137   4.293  1.00 98.89           H  
ATOM   4529  CA  PHE B 138       5.019   5.104   3.782  1.00 98.89           C  
ATOM   4530  HA  PHE B 138       4.222   4.537   3.301  1.00 98.89           H  
ATOM   4531  C   PHE B 138       5.206   4.572   5.199  1.00 98.89           C  
ATOM   4532  CB  PHE B 138       6.287   4.943   2.934  1.00 98.89           C  
ATOM   4533  HB2 PHE B 138       6.539   3.884   2.886  1.00 98.89           H  
ATOM   4534  HB3 PHE B 138       7.113   5.452   3.430  1.00 98.89           H  
ATOM   4535  O   PHE B 138       6.099   5.016   5.926  1.00 98.89           O  
ATOM   4536  CG  PHE B 138       6.160   5.483   1.522  1.00 98.89           C  
ATOM   4537  CD1 PHE B 138       5.814   4.619   0.467  1.00 98.89           C  
ATOM   4538  HD1 PHE B 138       5.648   3.569   0.655  1.00 98.89           H  
ATOM   4539  CD2 PHE B 138       6.379   6.851   1.264  1.00 98.89           C  
ATOM   4540  HD2 PHE B 138       6.646   7.514   2.073  1.00 98.89           H  
ATOM   4541  CE1 PHE B 138       5.682   5.122  -0.838  1.00 98.89           C  
ATOM   4542  HE1 PHE B 138       5.427   4.458  -1.650  1.00 98.89           H  
ATOM   4543  CE2 PHE B 138       6.239   7.355  -0.041  1.00 98.89           C  
ATOM   4544  HE2 PHE B 138       6.406   8.403  -0.244  1.00 98.89           H  
ATOM   4545  CZ  PHE B 138       5.876   6.490  -1.086  1.00 98.89           C  
ATOM   4546  HZ  PHE B 138       5.743   6.870  -2.088  1.00 98.89           H  
ATOM   4547  N   THR B 139       4.353   3.643   5.621  1.00 98.88           N  
ATOM   4548  H   THR B 139       3.618   3.333   5.001  1.00 98.88           H  
ATOM   4549  CA  THR B 139       4.320   3.186   7.018  1.00 98.88           C  
ATOM   4550  HA  THR B 139       5.170   3.601   7.559  1.00 98.88           H  
ATOM   4551  C   THR B 139       4.444   1.672   7.104  1.00 98.88           C  
ATOM   4552  CB  THR B 139       3.054   3.691   7.731  1.00 98.88           C  
ATOM   4553  HB  THR B 139       2.175   3.177   7.341  1.00 98.88           H  
ATOM   4554  O   THR B 139       3.672   0.943   6.495  1.00 98.88           O  
ATOM   4555  CG2 THR B 139       3.140   3.489   9.243  1.00 98.88           C  
ATOM   4556 HG21 THR B 139       2.229   3.867   9.708  1.00 98.88           H  
ATOM   4557 HG22 THR B 139       3.233   2.430   9.480  1.00 98.88           H  
ATOM   4558 HG23 THR B 139       4.000   4.020   9.650  1.00 98.88           H  
ATOM   4559  OG1 THR B 139       2.912   5.082   7.520  1.00 98.88           O  
ATOM   4560  HG1 THR B 139       3.794   5.452   7.444  1.00 98.88           H  
ATOM   4561  N   GLY B 140       5.422   1.189   7.867  1.00 98.85           N  
ATOM   4562  H   GLY B 140       6.084   1.835   8.273  1.00 98.85           H  
ATOM   4563  CA  GLY B 140       5.551  -0.221   8.208  1.00 98.85           C  
ATOM   4564  HA2 GLY B 140       6.585  -0.427   8.485  1.00 98.85           H  
ATOM   4565  HA3 GLY B 140       5.297  -0.832   7.342  1.00 98.85           H  
ATOM   4566  C   GLY B 140       4.657  -0.587   9.390  1.00 98.85           C  
ATOM   4567  O   GLY B 140       4.917  -0.138  10.506  1.00 98.85           O  
ATOM   4568  N   VAL B 141       3.645  -1.422   9.163  1.00 98.21           N  
ATOM   4569  H   VAL B 141       3.517  -1.791   8.232  1.00 98.21           H  
ATOM   4570  CA  VAL B 141       2.767  -1.958  10.217  1.00 98.21           C  
ATOM   4571  HA  VAL B 141       3.169  -1.706  11.199  1.00 98.21           H  
ATOM   4572  C   VAL B 141       2.749  -3.471  10.078  1.00 98.21           C  
ATOM   4573  CB  VAL B 141       1.336  -1.390  10.140  1.00 98.21           C  
ATOM   4574  HB  VAL B 141       0.899  -1.689   9.188  1.00 98.21           H  
ATOM   4575  O   VAL B 141       2.576  -3.986   8.979  1.00 98.21           O  
ATOM   4576  CG1 VAL B 141       0.446  -1.919  11.272  1.00 98.21           C  
ATOM   4577 HG11 VAL B 141      -0.545  -1.471  11.203  1.00 98.21           H  
ATOM   4578 HG12 VAL B 141       0.323  -2.999  11.189  1.00 98.21           H  
ATOM   4579 HG13 VAL B 141       0.876  -1.678  12.244  1.00 98.21           H  
ATOM   4580  CG2 VAL B 141       1.330   0.142  10.234  1.00 98.21           C  
ATOM   4581 HG21 VAL B 141       1.882   0.572   9.399  1.00 98.21           H  
ATOM   4582 HG22 VAL B 141       1.784   0.454  11.175  1.00 98.21           H  
ATOM   4583 HG23 VAL B 141       0.303   0.505  10.192  1.00 98.21           H  
ATOM   4584  N   GLY B 142       2.989  -4.171  11.184  1.00 93.26           N  
ATOM   4585  H   GLY B 142       3.071  -3.664  12.054  1.00 93.26           H  
ATOM   4586  CA  GLY B 142       2.868  -5.625  11.243  1.00 93.26           C  
ATOM   4587  HA2 GLY B 142       3.589  -6.027  11.955  1.00 93.26           H  
ATOM   4588  HA3 GLY B 142       3.068  -6.068  10.268  1.00 93.26           H  
ATOM   4589  C   GLY B 142       1.456  -6.017  11.660  1.00 93.26           C  
ATOM   4590  O   GLY B 142       0.501  -5.893  10.899  1.00 93.26           O  
ATOM   4591  N   THR B 143       1.330  -6.461  12.908  1.00 87.17           N  
ATOM   4592  H   THR B 143       2.142  -6.467  13.508  1.00 87.17           H  
ATOM   4593  CA  THR B 143       0.036  -6.793  13.508  1.00 87.17           C  
ATOM   4594  HA  THR B 143      -0.550  -7.336  12.767  1.00 87.17           H  
ATOM   4595  C   THR B 143      -0.763  -5.543  13.892  1.00 87.17           C  
ATOM   4596  CB  THR B 143       0.227  -7.739  14.702  1.00 87.17           C  
ATOM   4597  HB  THR B 143       0.815  -8.593  14.369  1.00 87.17           H  
ATOM   4598  O   THR B 143      -0.196  -4.512  14.264  1.00 87.17           O  
ATOM   4599  CG2 THR B 143       0.932  -7.115  15.908  1.00 87.17           C  
ATOM   4600 HG21 THR B 143       1.074  -7.872  16.679  1.00 87.17           H  
ATOM   4601 HG22 THR B 143       1.909  -6.730  15.616  1.00 87.17           H  
ATOM   4602 HG23 THR B 143       0.338  -6.298  16.319  1.00 87.17           H  
ATOM   4603  OG1 THR B 143      -1.020  -8.216  15.131  1.00 87.17           O  
ATOM   4604  HG1 THR B 143      -1.100  -8.048  16.072  1.00 87.17           H  
ATOM   4605  N   VAL B 144      -2.088  -5.664  13.845  1.00 84.26           N  
ATOM   4606  H   VAL B 144      -2.468  -6.550  13.544  1.00 84.26           H  
ATOM   4607  CA  VAL B 144      -3.028  -4.742  14.485  1.00 84.26           C  
ATOM   4608  HA  VAL B 144      -2.485  -4.052  15.131  1.00 84.26           H  
ATOM   4609  C   VAL B 144      -3.955  -5.585  15.349  1.00 84.26           C  
ATOM   4610  CB  VAL B 144      -3.836  -3.911  13.468  1.00 84.26           C  
ATOM   4611  HB  VAL B 144      -4.446  -4.572  12.852  1.00 84.26           H  
ATOM   4612  O   VAL B 144      -4.825  -6.283  14.841  1.00 84.26           O  
ATOM   4613  CG1 VAL B 144      -4.757  -2.955  14.239  1.00 84.26           C  
ATOM   4614 HG11 VAL B 144      -5.131  -2.174  13.577  1.00 84.26           H  
ATOM   4615 HG12 VAL B 144      -4.209  -2.478  15.051  1.00 84.26           H  
ATOM   4616 HG13 VAL B 144      -5.606  -3.503  14.648  1.00 84.26           H  
ATOM   4617  CG2 VAL B 144      -2.945  -3.094  12.523  1.00 84.26           C  
ATOM   4618 HG21 VAL B 144      -2.372  -2.360  13.089  1.00 84.26           H  
ATOM   4619 HG22 VAL B 144      -3.572  -2.568  11.803  1.00 84.26           H  
ATOM   4620 HG23 VAL B 144      -2.266  -3.750  11.978  1.00 84.26           H  
ATOM   4621  N   ASP B 145      -3.740  -5.553  16.659  1.00 91.05           N  
ATOM   4622  H   ASP B 145      -2.974  -5.006  17.025  1.00 91.05           H  
ATOM   4623  CA  ASP B 145      -4.454  -6.379  17.637  1.00 91.05           C  
ATOM   4624  HA  ASP B 145      -5.185  -6.995  17.113  1.00 91.05           H  
ATOM   4625  C   ASP B 145      -5.262  -5.534  18.638  1.00 91.05           C  
ATOM   4626  CB  ASP B 145      -3.456  -7.337  18.304  1.00 91.05           C  
ATOM   4627  HB2 ASP B 145      -4.016  -8.064  18.893  1.00 91.05           H  
ATOM   4628  HB3 ASP B 145      -2.920  -7.887  17.531  1.00 91.05           H  
ATOM   4629  O   ASP B 145      -5.583  -5.983  19.741  1.00 91.05           O  
ATOM   4630  CG  ASP B 145      -2.438  -6.639  19.211  1.00 91.05           C  
ATOM   4631  OD1 ASP B 145      -2.204  -5.419  19.070  1.00 91.05           O  
ATOM   4632  OD2 ASP B 145      -1.876  -7.333  20.087  1.00 91.05           O  
ATOM   4633  N   TYR B 146      -5.579  -4.292  18.257  1.00 95.44           N  
ATOM   4634  H   TYR B 146      -5.302  -4.003  17.330  1.00 95.44           H  
ATOM   4635  CA  TYR B 146      -6.400  -3.386  19.050  1.00 95.44           C  
ATOM   4636  HA  TYR B 146      -6.170  -3.564  20.100  1.00 95.44           H  
ATOM   4637  C   TYR B 146      -7.895  -3.635  18.849  1.00 95.44           C  
ATOM   4638  CB  TYR B 146      -6.063  -1.921  18.741  1.00 95.44           C  
ATOM   4639  HB2 TYR B 146      -4.990  -1.769  18.848  1.00 95.44           H  
ATOM   4640  HB3 TYR B 146      -6.325  -1.706  17.705  1.00 95.44           H  
ATOM   4641  O   TYR B 146      -8.366  -3.865  17.739  1.00 95.44           O  
ATOM   4642  CG  TYR B 146      -6.787  -0.953  19.662  1.00 95.44           C  
ATOM   4643  CD1 TYR B 146      -7.856  -0.159  19.196  1.00 95.44           C  
ATOM   4644  HD1 TYR B 146      -8.174  -0.223  18.166  1.00 95.44           H  
ATOM   4645  CD2 TYR B 146      -6.402  -0.878  21.013  1.00 95.44           C  
ATOM   4646  HD2 TYR B 146      -5.574  -1.476  21.365  1.00 95.44           H  
ATOM   4647  CE1 TYR B 146      -8.501   0.735  20.074  1.00 95.44           C  
ATOM   4648  HE1 TYR B 146      -9.308   1.364  19.728  1.00 95.44           H  
ATOM   4649  CE2 TYR B 146      -7.062  -0.012  21.898  1.00 95.44           C  
ATOM   4650  HE2 TYR B 146      -6.749   0.038  22.931  1.00 95.44           H  
ATOM   4651  OH  TYR B 146      -8.689   1.671  22.291  1.00 95.44           O  
ATOM   4652  HH  TYR B 146      -8.444   1.483  23.199  1.00 95.44           H  
ATOM   4653  CZ  TYR B 146      -8.102   0.810  21.424  1.00 95.44           C  
ATOM   4654  N   GLY B 147      -8.645  -3.468  19.935  1.00 90.62           N  
ATOM   4655  H   GLY B 147      -8.170  -3.271  20.805  1.00 90.62           H  
ATOM   4656  CA  GLY B 147     -10.098  -3.424  19.919  1.00 90.62           C  
ATOM   4657  HA2 GLY B 147     -10.411  -2.865  20.801  1.00 90.62           H  
ATOM   4658  HA3 GLY B 147     -10.433  -2.875  19.040  1.00 90.62           H  
ATOM   4659  C   GLY B 147     -10.792  -4.796  19.909  1.00 90.62           C  
ATOM   4660  O   GLY B 147     -10.201  -5.838  19.597  1.00 90.62           O  
ATOM   4661  N   PRO B 148     -12.077  -4.809  20.294  1.00 90.55           N  
ATOM   4662  CA  PRO B 148     -12.962  -5.937  20.039  1.00 90.55           C  
ATOM   4663  HA  PRO B 148     -12.516  -6.863  20.401  1.00 90.55           H  
ATOM   4664  C   PRO B 148     -13.248  -6.059  18.531  1.00 90.55           C  
ATOM   4665  CB  PRO B 148     -14.210  -5.631  20.873  1.00 90.55           C  
ATOM   4666  HB2 PRO B 148     -15.130  -6.026  20.443  1.00 90.55           H  
ATOM   4667  HB3 PRO B 148     -14.072  -6.000  21.890  1.00 90.55           H  
ATOM   4668  O   PRO B 148     -13.164  -5.074  17.794  1.00 90.55           O  
ATOM   4669  CG  PRO B 148     -14.275  -4.111  20.879  1.00 90.55           C  
ATOM   4670  HG2 PRO B 148     -14.800  -3.730  21.756  1.00 90.55           H  
ATOM   4671  HG3 PRO B 148     -14.747  -3.763  19.960  1.00 90.55           H  
ATOM   4672  CD  PRO B 148     -12.816  -3.690  20.869  1.00 90.55           C  
ATOM   4673  HD2 PRO B 148     -12.700  -2.786  20.272  1.00 90.55           H  
ATOM   4674  HD3 PRO B 148     -12.476  -3.519  21.890  1.00 90.55           H  
ATOM   4675  N   ARG B 149     -13.624  -7.255  18.060  1.00 91.68           N  
ATOM   4676  H   ARG B 149     -13.729  -8.009  18.723  1.00 91.68           H  
ATOM   4677  CA  ARG B 149     -14.198  -7.401  16.709  1.00 91.68           C  
ATOM   4678  HA  ARG B 149     -13.473  -7.003  16.000  1.00 91.68           H  
ATOM   4679  C   ARG B 149     -15.481  -6.549  16.606  1.00 91.68           C  
ATOM   4680  CB  ARG B 149     -14.484  -8.877  16.357  1.00 91.68           C  
ATOM   4681  HB2 ARG B 149     -15.286  -9.255  16.991  1.00 91.68           H  
ATOM   4682  HB3 ARG B 149     -14.847  -8.918  15.330  1.00 91.68           H  
ATOM   4683  O   ARG B 149     -16.139  -6.346  17.627  1.00 91.68           O  
ATOM   4684  CG  ARG B 149     -13.274  -9.821  16.476  1.00 91.68           C  
ATOM   4685  HG2 ARG B 149     -12.487  -9.483  15.802  1.00 91.68           H  
ATOM   4686  HG3 ARG B 149     -12.895  -9.812  17.498  1.00 91.68           H  
ATOM   4687  CD  ARG B 149     -13.683 -11.259  16.109  1.00 91.68           C  
ATOM   4688  HD2 ARG B 149     -14.461 -11.595  16.794  1.00 91.68           H  
ATOM   4689  HD3 ARG B 149     -14.111 -11.251  15.106  1.00 91.68           H  
ATOM   4690  NE  ARG B 149     -12.542 -12.207  16.126  1.00 91.68           N  
ATOM   4691  HE  ARG B 149     -12.011 -12.290  15.270  1.00 91.68           H  
ATOM   4692  NH1 ARG B 149     -12.732 -13.035  18.288  1.00 91.68           N  
ATOM   4693 HH11 ARG B 149     -12.368 -13.665  18.988  1.00 91.68           H  
ATOM   4694 HH12 ARG B 149     -13.491 -12.409  18.517  1.00 91.68           H  
ATOM   4695  NH2 ARG B 149     -11.175 -13.841  16.983  1.00 91.68           N  
ATOM   4696 HH21 ARG B 149     -10.930 -14.381  17.800  1.00 91.68           H  
ATOM   4697 HH22 ARG B 149     -10.729 -14.025  16.096  1.00 91.68           H  
ATOM   4698  CZ  ARG B 149     -12.165 -13.008  17.115  1.00 91.68           C  
ATOM   4699  N   PRO B 150     -15.894  -6.079  15.415  1.00 89.37           N  
ATOM   4700  CA  PRO B 150     -17.111  -5.270  15.277  1.00 89.37           C  
ATOM   4701  HA  PRO B 150     -16.946  -4.308  15.760  1.00 89.37           H  
ATOM   4702  C   PRO B 150     -18.360  -5.917  15.897  1.00 89.37           C  
ATOM   4703  CB  PRO B 150     -17.278  -5.048  13.771  1.00 89.37           C  
ATOM   4704  HB2 PRO B 150     -17.851  -5.865  13.333  1.00 89.37           H  
ATOM   4705  HB3 PRO B 150     -17.750  -4.090  13.554  1.00 89.37           H  
ATOM   4706  O   PRO B 150     -19.175  -5.222  16.488  1.00 89.37           O  
ATOM   4707  CG  PRO B 150     -15.841  -5.103  13.255  1.00 89.37           C  
ATOM   4708  HG2 PRO B 150     -15.356  -4.142  13.424  1.00 89.37           H  
ATOM   4709  HG3 PRO B 150     -15.798  -5.373  12.199  1.00 89.37           H  
ATOM   4710  CD  PRO B 150     -15.197  -6.169  14.140  1.00 89.37           C  
ATOM   4711  HD2 PRO B 150     -15.358  -7.156  13.706  1.00 89.37           H  
ATOM   4712  HD3 PRO B 150     -14.131  -5.966  14.244  1.00 89.37           H  
ATOM   4713  N   ASP B 151     -18.472  -7.246  15.837  1.00 87.14           N  
ATOM   4714  H   ASP B 151     -17.818  -7.757  15.263  1.00 87.14           H  
ATOM   4715  CA  ASP B 151     -19.596  -8.021  16.386  1.00 87.14           C  
ATOM   4716  HA  ASP B 151     -20.533  -7.575  16.052  1.00 87.14           H  
ATOM   4717  C   ASP B 151     -19.654  -8.071  17.926  1.00 87.14           C  
ATOM   4718  CB  ASP B 151     -19.513  -9.441  15.809  1.00 87.14           C  
ATOM   4719  HB2 ASP B 151     -20.406  -9.998  16.091  1.00 87.14           H  
ATOM   4720  HB3 ASP B 151     -18.645  -9.950  16.229  1.00 87.14           H  
ATOM   4721  O   ASP B 151     -20.698  -8.380  18.495  1.00 87.14           O  
ATOM   4722  CG  ASP B 151     -19.391  -9.407  14.286  1.00 87.14           C  
ATOM   4723  OD1 ASP B 151     -20.436  -9.263  13.613  1.00 87.14           O  
ATOM   4724  OD2 ASP B 151     -18.239  -9.438  13.797  1.00 87.14           O  
ATOM   4725  N   GLU B 152     -18.544  -7.770  18.606  1.00 89.58           N  
ATOM   4726  H   GLU B 152     -17.737  -7.485  18.070  1.00 89.58           H  
ATOM   4727  CA  GLU B 152     -18.424  -7.714  20.076  1.00 89.58           C  
ATOM   4728  HA  GLU B 152     -19.385  -7.983  20.514  1.00 89.58           H  
ATOM   4729  C   GLU B 152     -18.141  -6.288  20.586  1.00 89.58           C  
ATOM   4730  CB  GLU B 152     -17.388  -8.748  20.594  1.00 89.58           C  
ATOM   4731  HB2 GLU B 152     -17.158  -8.541  21.639  1.00 89.58           H  
ATOM   4732  HB3 GLU B 152     -17.839  -9.739  20.547  1.00 89.58           H  
ATOM   4733  O   GLU B 152     -17.981  -6.069  21.790  1.00 89.58           O  
ATOM   4734  CG  GLU B 152     -16.080  -8.779  19.783  1.00 89.58           C  
ATOM   4735  HG2 GLU B 152     -15.755  -7.754  19.608  1.00 89.58           H  
ATOM   4736  HG3 GLU B 152     -16.320  -9.220  18.815  1.00 89.58           H  
ATOM   4737  CD  GLU B 152     -14.905  -9.577  20.378  1.00 89.58           C  
ATOM   4738  OE1 GLU B 152     -13.722  -9.182  20.158  1.00 89.58           O  
ATOM   4739  OE2 GLU B 152     -15.148 -10.649  20.963  1.00 89.58           O  
ATOM   4740  N   ALA B 153     -18.070  -5.303  19.687  1.00 91.45           N  
ATOM   4741  H   ALA B 153     -18.270  -5.517  18.720  1.00 91.45           H  
ATOM   4742  CA  ALA B 153     -17.786  -3.924  20.042  1.00 91.45           C  
ATOM   4743  HA  ALA B 153     -16.954  -3.944  20.745  1.00 91.45           H  
ATOM   4744  C   ALA B 153     -18.992  -3.254  20.723  1.00 91.45           C  
ATOM   4745  CB  ALA B 153     -17.333  -3.160  18.795  1.00 91.45           C  
ATOM   4746  HB1 ALA B 153     -16.477  -3.660  18.343  1.00 91.45           H  
ATOM   4747  HB2 ALA B 153     -17.058  -2.141  19.066  1.00 91.45           H  
ATOM   4748  HB3 ALA B 153     -18.146  -3.129  18.068  1.00 91.45           H  
ATOM   4749  O   ALA B 153     -20.138  -3.522  20.362  1.00 91.45           O  
ATOM   4750  N   PRO B 154     -18.771  -2.328  21.675  1.00 91.58           N  
ATOM   4751  CA  PRO B 154     -19.852  -1.500  22.189  1.00 91.58           C  
ATOM   4752  HA  PRO B 154     -20.598  -2.146  22.652  1.00 91.58           H  
ATOM   4753  C   PRO B 154     -20.496  -0.683  21.063  1.00 91.58           C  
ATOM   4754  CB  PRO B 154     -19.218  -0.593  23.253  1.00 91.58           C  
ATOM   4755  HB2 PRO B 154     -19.877  -0.462  24.111  1.00 91.58           H  
ATOM   4756  HB3 PRO B 154     -18.963   0.378  22.827  1.00 91.58           H  
ATOM   4757  O   PRO B 154     -19.792   0.021  20.335  1.00 91.58           O  
ATOM   4758  CG  PRO B 154     -17.929  -1.319  23.639  1.00 91.58           C  
ATOM   4759  HG2 PRO B 154     -17.158  -0.627  23.977  1.00 91.58           H  
ATOM   4760  HG3 PRO B 154     -18.146  -2.059  24.411  1.00 91.58           H  
ATOM   4761  CD  PRO B 154     -17.521  -2.035  22.355  1.00 91.58           C  
ATOM   4762  HD2 PRO B 154     -16.975  -2.945  22.604  1.00 91.58           H  
ATOM   4763  HD3 PRO B 154     -16.910  -1.380  21.733  1.00 91.58           H  
ATOM   4764  N   ASP B 155     -21.829  -0.685  20.993  1.00 89.76           N  
ATOM   4765  H   ASP B 155     -22.316  -1.448  21.441  1.00 89.76           H  
ATOM   4766  CA  ASP B 155     -22.612   0.089  20.012  1.00 89.76           C  
ATOM   4767  HA  ASP B 155     -22.486  -0.351  19.023  1.00 89.76           H  
ATOM   4768  C   ASP B 155     -22.201   1.571  19.950  1.00 89.76           C  
ATOM   4769  CB  ASP B 155     -24.105   0.031  20.384  1.00 89.76           C  
ATOM   4770  HB2 ASP B 155     -24.231   0.437  21.387  1.00 89.76           H  
ATOM   4771  HB3 ASP B 155     -24.656   0.674  19.697  1.00 89.76           H  
ATOM   4772  O   ASP B 155     -22.297   2.225  18.914  1.00 89.76           O  
ATOM   4773  CG  ASP B 155     -24.741  -1.361  20.329  1.00 89.76           C  
ATOM   4774  OD1 ASP B 155     -24.136  -2.268  19.728  1.00 89.76           O  
ATOM   4775  OD2 ASP B 155     -25.842  -1.495  20.913  1.00 89.76           O  
ATOM   4776  N   GLU B 156     -21.710   2.114  21.067  1.00 91.57           N  
ATOM   4777  H   GLU B 156     -21.645   1.513  21.876  1.00 91.57           H  
ATOM   4778  CA  GLU B 156     -21.247   3.496  21.176  1.00 91.57           C  
ATOM   4779  HA  GLU B 156     -22.058   4.157  20.871  1.00 91.57           H  
ATOM   4780  C   GLU B 156     -20.052   3.801  20.259  1.00 91.57           C  
ATOM   4781  CB  GLU B 156     -20.885   3.800  22.640  1.00 91.57           C  
ATOM   4782  HB2 GLU B 156     -20.148   3.071  22.976  1.00 91.57           H  
ATOM   4783  HB3 GLU B 156     -20.442   4.794  22.693  1.00 91.57           H  
ATOM   4784  O   GLU B 156     -19.976   4.902  19.716  1.00 91.57           O  
ATOM   4785  CG  GLU B 156     -22.116   3.762  23.566  1.00 91.57           C  
ATOM   4786  HG2 GLU B 156     -22.820   4.523  23.231  1.00 91.57           H  
ATOM   4787  HG3 GLU B 156     -22.603   2.792  23.475  1.00 91.57           H  
ATOM   4788  CD  GLU B 156     -21.786   3.995  25.051  1.00 91.57           C  
ATOM   4789  OE1 GLU B 156     -22.749   4.214  25.824  1.00 91.57           O  
ATOM   4790  OE2 GLU B 156     -20.589   3.975  25.416  1.00 91.57           O  
ATOM   4791  N   VAL B 157     -19.127   2.863  20.045  1.00 93.13           N  
ATOM   4792  H   VAL B 157     -19.291   1.939  20.418  1.00 93.13           H  
ATOM   4793  CA  VAL B 157     -17.944   3.061  19.178  1.00 93.13           C  
ATOM   4794  HA  VAL B 157     -17.809   4.126  18.993  1.00 93.13           H  
ATOM   4795  C   VAL B 157     -18.099   2.429  17.796  1.00 93.13           C  
ATOM   4796  CB  VAL B 157     -16.653   2.575  19.854  1.00 93.13           C  
ATOM   4797  HB  VAL B 157     -15.829   2.745  19.161  1.00 93.13           H  
ATOM   4798  O   VAL B 157     -17.274   2.662  16.910  1.00 93.13           O  
ATOM   4799  CG1 VAL B 157     -16.360   3.386  21.122  1.00 93.13           C  
ATOM   4800 HG11 VAL B 157     -17.135   3.221  21.870  1.00 93.13           H  
ATOM   4801 HG12 VAL B 157     -15.397   3.075  21.528  1.00 93.13           H  
ATOM   4802 HG13 VAL B 157     -16.306   4.446  20.874  1.00 93.13           H  
ATOM   4803  CG2 VAL B 157     -16.663   1.083  20.197  1.00 93.13           C  
ATOM   4804 HG21 VAL B 157     -17.408   0.876  20.965  1.00 93.13           H  
ATOM   4805 HG22 VAL B 157     -16.889   0.491  19.309  1.00 93.13           H  
ATOM   4806 HG23 VAL B 157     -15.681   0.787  20.566  1.00 93.13           H  
ATOM   4807  N   LEU B 158     -19.166   1.658  17.605  1.00 89.12           N  
ATOM   4808  H   LEU B 158     -19.803   1.521  18.377  1.00 89.12           H  
ATOM   4809  CA  LEU B 158     -19.464   0.960  16.366  1.00 89.12           C  
ATOM   4810  HA  LEU B 158     -18.596   0.342  16.136  1.00 89.12           H  
ATOM   4811  C   LEU B 158     -19.642   1.965  15.214  1.00 89.12           C  
ATOM   4812  CB  LEU B 158     -20.662   0.032  16.638  1.00 89.12           C  
ATOM   4813  HB2 LEU B 158     -21.598   0.536  16.399  1.00 89.12           H  
ATOM   4814  HB3 LEU B 158     -20.682  -0.175  17.708  1.00 89.12           H  
ATOM   4815  O   LEU B 158     -20.181   3.065  15.386  1.00 89.12           O  
ATOM   4816  CG  LEU B 158     -20.561  -1.334  15.932  1.00 89.12           C  
ATOM   4817  HG  LEU B 158     -19.526  -1.562  15.676  1.00 89.12           H  
ATOM   4818  CD1 LEU B 158     -21.096  -2.446  16.827  1.00 89.12           C  
ATOM   4819 HD11 LEU B 158     -21.062  -3.401  16.303  1.00 89.12           H  
ATOM   4820 HD12 LEU B 158     -20.480  -2.537  17.722  1.00 89.12           H  
ATOM   4821 HD13 LEU B 158     -22.122  -2.245  17.134  1.00 89.12           H  
ATOM   4822  CD2 LEU B 158     -21.406  -1.340  14.680  1.00 89.12           C  
ATOM   4823 HD21 LEU B 158     -21.284  -2.292  14.163  1.00 89.12           H  
ATOM   4824 HD22 LEU B 158     -21.076  -0.532  14.027  1.00 89.12           H  
ATOM   4825 HD23 LEU B 158     -22.440  -1.222  15.003  1.00 89.12           H  
ATOM   4826  N   GLY B 159     -19.097   1.626  14.048  1.00 88.13           N  
ATOM   4827  H   GLY B 159     -18.674   0.715  13.944  1.00 88.13           H  
ATOM   4828  CA  GLY B 159     -18.923   2.563  12.940  1.00 88.13           C  
ATOM   4829  HA2 GLY B 159     -18.944   1.981  12.019  1.00 88.13           H  
ATOM   4830  HA3 GLY B 159     -19.750   3.273  12.918  1.00 88.13           H  
ATOM   4831  C   GLY B 159     -17.606   3.353  12.959  1.00 88.13           C  
ATOM   4832  O   GLY B 159     -17.341   4.058  11.988  1.00 88.13           O  
ATOM   4833  N   TYR B 160     -16.772   3.234  13.999  1.00 92.51           N  
ATOM   4834  H   TYR B 160     -17.088   2.726  14.813  1.00 92.51           H  
ATOM   4835  CA  TYR B 160     -15.366   3.661  13.957  1.00 92.51           C  
ATOM   4836  HA  TYR B 160     -15.151   4.085  12.975  1.00 92.51           H  
ATOM   4837  C   TYR B 160     -14.360   2.520  14.132  1.00 92.51           C  
ATOM   4838  CB  TYR B 160     -15.099   4.744  15.007  1.00 92.51           C  
ATOM   4839  HB2 TYR B 160     -15.371   4.357  15.989  1.00 92.51           H  
ATOM   4840  HB3 TYR B 160     -14.030   4.957  15.027  1.00 92.51           H  
ATOM   4841  O   TYR B 160     -13.168   2.753  13.926  1.00 92.51           O  
ATOM   4842  CG  TYR B 160     -15.800   6.059  14.759  1.00 92.51           C  
ATOM   4843  CD1 TYR B 160     -15.552   6.781  13.575  1.00 92.51           C  
ATOM   4844  HD1 TYR B 160     -14.894   6.371  12.824  1.00 92.51           H  
ATOM   4845  CD2 TYR B 160     -16.626   6.601  15.755  1.00 92.51           C  
ATOM   4846  HD2 TYR B 160     -16.765   6.065  16.682  1.00 92.51           H  
ATOM   4847  CE1 TYR B 160     -16.174   8.023  13.356  1.00 92.51           C  
ATOM   4848  HE1 TYR B 160     -15.988   8.557  12.436  1.00 92.51           H  
ATOM   4849  CE2 TYR B 160     -17.193   7.870  15.562  1.00 92.51           C  
ATOM   4850  HE2 TYR B 160     -17.699   8.363  16.379  1.00 92.51           H  
ATOM   4851  OH  TYR B 160     -17.639   9.755  14.159  1.00 92.51           O  
ATOM   4852  HH  TYR B 160     -17.350  10.130  13.323  1.00 92.51           H  
ATOM   4853  CZ  TYR B 160     -17.018   8.560  14.348  1.00 92.51           C  
ATOM   4854  N   VAL B 161     -14.802   1.310  14.485  1.00 94.54           N  
ATOM   4855  H   VAL B 161     -15.798   1.145  14.441  1.00 94.54           H  
ATOM   4856  CA  VAL B 161     -13.932   0.154  14.760  1.00 94.54           C  
ATOM   4857  HA  VAL B 161     -13.227   0.414  15.549  1.00 94.54           H  
ATOM   4858  C   VAL B 161     -13.115  -0.206  13.522  1.00 94.54           C  
ATOM   4859  CB  VAL B 161     -14.765  -1.058  15.232  1.00 94.54           C  
ATOM   4860  HB  VAL B 161     -15.489  -1.317  14.459  1.00 94.54           H  
ATOM   4861  O   VAL B 161     -11.898  -0.357  13.608  1.00 94.54           O  
ATOM   4862  CG1 VAL B 161     -13.895  -2.293  15.505  1.00 94.54           C  
ATOM   4863 HG11 VAL B 161     -13.421  -2.641  14.587  1.00 94.54           H  
ATOM   4864 HG12 VAL B 161     -13.123  -2.059  16.238  1.00 94.54           H  
ATOM   4865 HG13 VAL B 161     -14.511  -3.105  15.893  1.00 94.54           H  
ATOM   4866  CG2 VAL B 161     -15.529  -0.732  16.523  1.00 94.54           C  
ATOM   4867 HG21 VAL B 161     -14.830  -0.498  17.326  1.00 94.54           H  
ATOM   4868 HG22 VAL B 161     -16.134  -1.594  16.806  1.00 94.54           H  
ATOM   4869 HG23 VAL B 161     -16.201   0.112  16.368  1.00 94.54           H  
ATOM   4870  N   GLY B 162     -13.752  -0.255  12.348  1.00 93.40           N  
ATOM   4871  H   GLY B 162     -14.735  -0.023  12.337  1.00 93.40           H  
ATOM   4872  CA  GLY B 162     -13.091  -0.614  11.093  1.00 93.40           C  
ATOM   4873  HA2 GLY B 162     -12.598  -1.579  11.206  1.00 93.40           H  
ATOM   4874  HA3 GLY B 162     -13.839  -0.693  10.304  1.00 93.40           H  
ATOM   4875  C   GLY B 162     -12.047   0.421  10.676  1.00 93.40           C  
ATOM   4876  O   GLY B 162     -10.879   0.097  10.483  1.00 93.40           O  
ATOM   4877  N   THR B 163     -12.423   1.702  10.608  1.00 92.82           N  
ATOM   4878  H   THR B 163     -13.381   1.940  10.824  1.00 92.82           H  
ATOM   4879  CA  THR B 163     -11.469   2.786  10.296  1.00 92.82           C  
ATOM   4880  HA  THR B 163     -10.950   2.543   9.369  1.00 92.82           H  
ATOM   4881  C   THR B 163     -10.394   2.959  11.371  1.00 92.82           C  
ATOM   4882  CB  THR B 163     -12.187   4.130  10.114  1.00 92.82           C  
ATOM   4883  HB  THR B 163     -11.443   4.926  10.068  1.00 92.82           H  
ATOM   4884  O   THR B 163      -9.290   3.421  11.083  1.00 92.82           O  
ATOM   4885  CG2 THR B 163     -13.005   4.162   8.823  1.00 92.82           C  
ATOM   4886 HG21 THR B 163     -13.483   5.137   8.726  1.00 92.82           H  
ATOM   4887 HG22 THR B 163     -12.351   4.001   7.966  1.00 92.82           H  
ATOM   4888 HG23 THR B 163     -13.775   3.391   8.844  1.00 92.82           H  
ATOM   4889  OG1 THR B 163     -13.075   4.392  11.181  1.00 92.82           O  
ATOM   4890  HG1 THR B 163     -12.721   4.053  12.006  1.00 92.82           H  
ATOM   4891  N   GLY B 164     -10.710   2.606  12.616  1.00 96.44           N  
ATOM   4892  H   GLY B 164     -11.630   2.239  12.808  1.00 96.44           H  
ATOM   4893  CA  GLY B 164      -9.804   2.686  13.752  1.00 96.44           C  
ATOM   4894  HA2 GLY B 164      -9.306   3.655  13.760  1.00 96.44           H  
ATOM   4895  HA3 GLY B 164     -10.393   2.584  14.663  1.00 96.44           H  
ATOM   4896  C   GLY B 164      -8.737   1.594  13.763  1.00 96.44           C  
ATOM   4897  O   GLY B 164      -7.687   1.816  14.352  1.00 96.44           O  
ATOM   4898  N   THR B 165      -8.958   0.467  13.081  1.00 96.47           N  
ATOM   4899  H   THR B 165      -9.872   0.332  12.673  1.00 96.47           H  
ATOM   4900  CA  THR B 165      -8.059  -0.705  13.101  1.00 96.47           C  
ATOM   4901  HA  THR B 165      -7.173  -0.476  13.693  1.00 96.47           H  
ATOM   4902  C   THR B 165      -7.536  -1.119  11.722  1.00 96.47           C  
ATOM   4903  CB  THR B 165      -8.745  -1.902  13.774  1.00 96.47           C  
ATOM   4904  HB  THR B 165      -8.094  -2.774  13.703  1.00 96.47           H  
ATOM   4905  O   THR B 165      -6.607  -1.915  11.629  1.00 96.47           O  
ATOM   4906  CG2 THR B 165      -9.045  -1.641  15.250  1.00 96.47           C  
ATOM   4907 HG21 THR B 165      -8.114  -1.447  15.783  1.00 96.47           H  
ATOM   4908 HG22 THR B 165      -9.512  -2.527  15.681  1.00 96.47           H  
ATOM   4909 HG23 THR B 165      -9.716  -0.791  15.372  1.00 96.47           H  
ATOM   4910  OG1 THR B 165      -9.962  -2.182  13.120  1.00 96.47           O  
ATOM   4911  HG1 THR B 165     -10.626  -1.579  13.463  1.00 96.47           H  
ATOM   4912  N   ALA B 166      -8.058  -0.559  10.627  1.00 96.40           N  
ATOM   4913  H   ALA B 166      -8.905  -0.016  10.715  1.00 96.40           H  
ATOM   4914  CA  ALA B 166      -7.522  -0.814   9.292  1.00 96.40           C  
ATOM   4915  HA  ALA B 166      -7.536  -1.890   9.121  1.00 96.40           H  
ATOM   4916  C   ALA B 166      -6.063  -0.331   9.166  1.00 96.40           C  
ATOM   4917  CB  ALA B 166      -8.437  -0.159   8.253  1.00 96.40           C  
ATOM   4918  HB1 ALA B 166      -8.547   0.902   8.479  1.00 96.40           H  
ATOM   4919  HB2 ALA B 166      -8.012  -0.280   7.256  1.00 96.40           H  
ATOM   4920  HB3 ALA B 166      -9.418  -0.633   8.281  1.00 96.40           H  
ATOM   4921  O   ALA B 166      -5.755   0.838   9.416  1.00 96.40           O  
ATOM   4922  N   SER B 167      -5.168  -1.216   8.721  1.00 97.30           N  
ATOM   4923  H   SER B 167      -5.485  -2.150   8.499  1.00 97.30           H  
ATOM   4924  CA  SER B 167      -3.729  -0.942   8.620  1.00 97.30           C  
ATOM   4925  HA  SER B 167      -3.369  -0.623   9.598  1.00 97.30           H  
ATOM   4926  C   SER B 167      -3.429   0.183   7.617  1.00 97.30           C  
ATOM   4927  CB  SER B 167      -3.011  -2.246   8.258  1.00 97.30           C  
ATOM   4928  HB2 SER B 167      -3.368  -3.040   8.913  1.00 97.30           H  
ATOM   4929  HB3 SER B 167      -3.221  -2.522   7.224  1.00 97.30           H  
ATOM   4930  O   SER B 167      -2.658   1.100   7.904  1.00 97.30           O  
ATOM   4931  OG  SER B 167      -1.624  -2.110   8.439  1.00 97.30           O  
ATOM   4932  HG  SER B 167      -1.235  -2.987   8.472  1.00 97.30           H  
ATOM   4933  N   SER B 168      -4.136   0.218   6.484  1.00 96.86           N  
ATOM   4934  H   SER B 168      -4.677  -0.606   6.263  1.00 96.86           H  
ATOM   4935  CA  SER B 168      -4.108   1.309   5.488  1.00 96.86           C  
ATOM   4936  HA  SER B 168      -3.114   1.358   5.042  1.00 96.86           H  
ATOM   4937  C   SER B 168      -4.435   2.695   6.043  1.00 96.86           C
[truncated: 1,800,964 more chars]
