# Supplementary material for: Module-Based Polyketide Synthase Engineering for de Novo Polyketide Biosynthesis
Source: ACS Synth Biol. 2023 Oct 23;12(11):3148–55. doi: 10.1021/acssynbio.3c00282 (PMC10661043; doi:10.1021/acssynbio.3c00282)
Supplement: Supplementary file 2 — sb3c00282_si_002.zip [file sb3c00282_si_002.zip › Final_PKS_Structures/menzella_pdbs/eryM1_ACP_rifM5_KSAT_dimer.pdb]

ATOM      1  N   LEU A   1      26.643 -46.740  11.637  1.00 77.55           N  
ATOM      2  H   LEU A   1      27.330 -46.200  12.145  1.00 77.55           H  
ATOM      3  H2  LEU A   1      25.778 -46.736  12.158  1.00 77.55           H  
ATOM      4  H3  LEU A   1      26.969 -47.692  11.544  1.00 77.55           H  
ATOM      5  CA  LEU A   1      26.421 -46.152  10.297  1.00 77.55           C  
ATOM      6  HA  LEU A   1      25.669 -46.759   9.792  1.00 77.55           H  
ATOM      7  C   LEU A   1      27.662 -46.304   9.421  1.00 77.55           C  
ATOM      8  CB  LEU A   1      25.855 -44.723  10.367  1.00 77.55           C  
ATOM      9  HB2 LEU A   1      26.373 -44.165  11.147  1.00 77.55           H  
ATOM     10  HB3 LEU A   1      26.023 -44.213   9.419  1.00 77.55           H  
ATOM     11  O   LEU A   1      27.620 -47.174   8.567  1.00 77.55           O  
ATOM     12  CG  LEU A   1      24.336 -44.749  10.650  1.00 77.55           C  
ATOM     13  HG  LEU A   1      24.140 -45.467  11.446  1.00 77.55           H  
ATOM     14  CD1 LEU A   1      23.840 -43.386  11.115  1.00 77.55           C  
ATOM     15 HD11 LEU A   1      24.010 -42.636  10.343  1.00 77.55           H  
ATOM     16 HD12 LEU A   1      22.772 -43.425  11.325  1.00 77.55           H  
ATOM     17 HD13 LEU A   1      24.353 -43.072  12.024  1.00 77.55           H  
ATOM     18  CD2 LEU A   1      23.547 -45.164   9.407  1.00 77.55           C  
ATOM     19 HD21 LEU A   1      22.479 -45.147   9.627  1.00 77.55           H  
ATOM     20 HD22 LEU A   1      23.732 -44.462   8.594  1.00 77.55           H  
ATOM     21 HD23 LEU A   1      23.810 -46.170   9.077  1.00 77.55           H  
ATOM     22  N   ALA A   2      28.771 -45.591   9.666  1.00 73.76           N  
ATOM     23  H   ALA A   2      28.745 -44.811  10.307  1.00 73.76           H  
ATOM     24  CA  ALA A   2      30.006 -45.719   8.864  1.00 73.76           C  
ATOM     25  HA  ALA A   2      29.819 -45.332   7.863  1.00 73.76           H  
ATOM     26  C   ALA A   2      30.527 -47.169   8.700  1.00 73.76           C  
ATOM     27  CB  ALA A   2      31.081 -44.835   9.508  1.00 73.76           C  
ATOM     28  HB1 ALA A   2      31.986 -44.865   8.900  1.00 73.76           H  
ATOM     29  HB2 ALA A   2      30.746 -43.799   9.549  1.00 73.76           H  
ATOM     30  HB3 ALA A   2      31.320 -45.180  10.514  1.00 73.76           H  
ATOM     31  O   ALA A   2      30.972 -47.553   7.625  1.00 73.76           O  
ATOM     32  N   SER A   3      30.394 -48.001   9.740  1.00 77.11           N  
ATOM     33  H   SER A   3      30.050 -47.626  10.613  1.00 77.11           H  
ATOM     34  CA  SER A   3      30.784 -49.421   9.738  1.00 77.11           C  
ATOM     35  HA  SER A   3      31.797 -49.495   9.345  1.00 77.11           H  
ATOM     36  C   SER A   3      29.915 -50.356   8.882  1.00 77.11           C  
ATOM     37  CB  SER A   3      30.793 -49.936  11.181  1.00 77.11           C  
ATOM     38  HB2 SER A   3      31.022 -51.002  11.185  1.00 77.11           H  
ATOM     39  HB3 SER A   3      31.571 -49.417  11.741  1.00 77.11           H  
ATOM     40  O   SER A   3      30.249 -51.535   8.768  1.00 77.11           O  
ATOM     41  OG  SER A   3      29.537 -49.711  11.813  1.00 77.11           O  
ATOM     42  HG  SER A   3      29.440 -50.388  12.487  1.00 77.11           H  
ATOM     43  N   LEU A   4      28.801 -49.882   8.313  1.00 83.66           N  
ATOM     44  H   LEU A   4      28.622 -48.888   8.348  1.00 83.66           H  
ATOM     45  CA  LEU A   4      27.958 -50.693   7.435  1.00 83.66           C  
ATOM     46  HA  LEU A   4      27.888 -51.690   7.871  1.00 83.66           H  
ATOM     47  C   LEU A   4      28.586 -50.812   6.030  1.00 83.66           C  
ATOM     48  CB  LEU A   4      26.534 -50.111   7.349  1.00 83.66           C  
ATOM     49  HB2 LEU A   4      25.994 -50.627   6.555  1.00 83.66           H  
ATOM     50  HB3 LEU A   4      26.610 -49.062   7.063  1.00 83.66           H  
ATOM     51  O   LEU A   4      29.104 -49.812   5.509  1.00 83.66           O  
ATOM     52  CG  LEU A   4      25.704 -50.213   8.640  1.00 83.66           C  
ATOM     53  HG  LEU A   4      26.261 -49.772   9.467  1.00 83.66           H  
ATOM     54  CD1 LEU A   4      24.404 -49.424   8.476  1.00 83.66           C  
ATOM     55 HD11 LEU A   4      23.815 -49.853   7.666  1.00 83.66           H  
ATOM     56 HD12 LEU A   4      24.625 -48.386   8.228  1.00 83.66           H  
ATOM     57 HD13 LEU A   4      23.818 -49.463   9.394  1.00 83.66           H  
ATOM     58  CD2 LEU A   4      25.349 -51.658   8.995  1.00 83.66           C  
ATOM     59 HD21 LEU A   4      24.851 -52.137   8.152  1.00 83.66           H  
ATOM     60 HD22 LEU A   4      24.683 -51.682   9.858  1.00 83.66           H  
ATOM     61 HD23 LEU A   4      26.250 -52.223   9.235  1.00 83.66           H  
ATOM     62  N   PRO A   5      28.498 -51.993   5.381  1.00 77.61           N  
ATOM     63  CA  PRO A   5      28.760 -52.153   3.951  1.00 77.61           C  
ATOM     64  HA  PRO A   5      29.832 -52.069   3.776  1.00 77.61           H  
ATOM     65  C   PRO A   5      28.005 -51.104   3.128  1.00 77.61           C  
ATOM     66  CB  PRO A   5      28.279 -53.566   3.593  1.00 77.61           C  
ATOM     67  HB2 PRO A   5      27.240 -53.540   3.265  1.00 77.61           H  
ATOM     68  HB3 PRO A   5      28.906 -54.026   2.829  1.00 77.61           H  
ATOM     69  O   PRO A   5      26.875 -50.761   3.466  1.00 77.61           O  
ATOM     70  CG  PRO A   5      28.356 -54.324   4.916  1.00 77.61           C  
ATOM     71  HG2 PRO A   5      29.374 -54.677   5.080  1.00 77.61           H  
ATOM     72  HG3 PRO A   5      27.648 -55.152   4.952  1.00 77.61           H  
ATOM     73  CD  PRO A   5      28.016 -53.248   5.942  1.00 77.61           C  
ATOM     74  HD2 PRO A   5      28.503 -53.479   6.889  1.00 77.61           H  
ATOM     75  HD3 PRO A   5      26.936 -53.185   6.077  1.00 77.61           H  
ATOM     76  N   ALA A   6      28.602 -50.602   2.043  1.00 78.52           N  
ATOM     77  H   ALA A   6      29.513 -50.949   1.780  1.00 78.52           H  
ATOM     78  CA  ALA A   6      28.080 -49.427   1.334  1.00 78.52           C  
ATOM     79  HA  ALA A   6      28.156 -48.585   2.023  1.00 78.52           H  
ATOM     80  C   ALA A   6      26.578 -49.495   0.954  1.00 78.52           C  
ATOM     81  CB  ALA A   6      28.992 -49.096   0.143  1.00 78.52           C  
ATOM     82  HB1 ALA A   6      30.012 -48.927   0.488  1.00 78.52           H  
ATOM     83  HB2 ALA A   6      28.989 -49.898  -0.594  1.00 78.52           H  
ATOM     84  HB3 ALA A   6      28.632 -48.187  -0.339  1.00 78.52           H  
ATOM     85  O   ALA A   6      25.878 -48.545   1.299  1.00 78.52           O  
ATOM     86  N   PRO A   7      26.032 -50.599   0.392  1.00 78.17           N  
ATOM     87  CA  PRO A   7      24.608 -50.660   0.034  1.00 78.17           C  
ATOM     88  HA  PRO A   7      24.363 -49.801  -0.591  1.00 78.17           H  
ATOM     89  C   PRO A   7      23.675 -50.668   1.256  1.00 78.17           C  
ATOM     90  CB  PRO A   7      24.441 -51.949  -0.786  1.00 78.17           C  
ATOM     91  HB2 PRO A   7      24.061 -52.753  -0.156  1.00 78.17           H  
ATOM     92  HB3 PRO A   7      23.778 -51.794  -1.636  1.00 78.17           H  
ATOM     93  O   PRO A   7      22.587 -50.098   1.236  1.00 78.17           O  
ATOM     94  CG  PRO A   7      25.858 -52.299  -1.238  1.00 78.17           C  
ATOM     95  HG2 PRO A   7      26.103 -51.739  -2.141  1.00 78.17           H  
ATOM     96  HG3 PRO A   7      25.980 -53.369  -1.402  1.00 78.17           H  
ATOM     97  CD  PRO A   7      26.708 -51.799  -0.077  1.00 78.17           C  
ATOM     98  HD2 PRO A   7      26.720 -52.543   0.719  1.00 78.17           H  
ATOM     99  HD3 PRO A   7      27.723 -51.602  -0.424  1.00 78.17           H  
ATOM    100  N   GLU A   8      24.103 -51.304   2.352  1.00 83.66           N  
ATOM    101  H   GLU A   8      25.033 -51.699   2.348  1.00 83.66           H  
ATOM    102  CA  GLU A   8      23.366 -51.298   3.621  1.00 83.66           C  
ATOM    103  HA  GLU A   8      22.313 -51.500   3.430  1.00 83.66           H  
ATOM    104  C   GLU A   8      23.446 -49.921   4.294  1.00 83.66           C  
ATOM    105  CB  GLU A   8      23.911 -52.387   4.562  1.00 83.66           C  
ATOM    106  HB2 GLU A   8      24.977 -52.220   4.720  1.00 83.66           H  
ATOM    107  HB3 GLU A   8      23.404 -52.298   5.523  1.00 83.66           H  
ATOM    108  O   GLU A   8      22.475 -49.478   4.907  1.00 83.66           O  
ATOM    109  CG  GLU A   8      23.689 -53.809   4.019  1.00 83.66           C  
ATOM    110  HG2 GLU A   8      24.199 -53.907   3.061  1.00 83.66           H  
ATOM    111  HG3 GLU A   8      22.622 -53.950   3.849  1.00 83.66           H  
ATOM    112  CD  GLU A   8      24.205 -54.914   4.960  1.00 83.66           C  
ATOM    113  OE1 GLU A   8      23.855 -56.088   4.706  1.00 83.66           O  
ATOM    114  OE2 GLU A   8      24.962 -54.598   5.906  1.00 83.66           O  
ATOM    115  N   ARG A   9      24.579 -49.219   4.140  1.00 87.18           N  
ATOM    116  H   ARG A   9      25.325 -49.659   3.622  1.00 87.18           H  
ATOM    117  CA  ARG A   9      24.787 -47.854   4.631  1.00 87.18           C  
ATOM    118  HA  ARG A   9      24.474 -47.824   5.675  1.00 87.18           H  
ATOM    119  C   ARG A   9      23.902 -46.849   3.897  1.00 87.18           C  
ATOM    120  CB  ARG A   9      26.277 -47.481   4.542  1.00 87.18           C  
ATOM    121  HB2 ARG A   9      26.877 -48.285   4.968  1.00 87.18           H  
ATOM    122  HB3 ARG A   9      26.566 -47.360   3.498  1.00 87.18           H  
ATOM    123  O   ARG A   9      23.216 -46.089   4.570  1.00 87.18           O  
ATOM    124  CG  ARG A   9      26.567 -46.178   5.302  1.00 87.18           C  
ATOM    125  HG2 ARG A   9      26.163 -46.260   6.311  1.00 87.18           H  
ATOM    126  HG3 ARG A   9      26.073 -45.346   4.800  1.00 87.18           H  
ATOM    127  CD  ARG A   9      28.065 -45.874   5.412  1.00 87.18           C  
ATOM    128  HD2 ARG A   9      28.574 -46.723   5.869  1.00 87.18           H  
ATOM    129  HD3 ARG A   9      28.190 -45.019   6.076  1.00 87.18           H  
ATOM    130  NE  ARG A   9      28.663 -45.528   4.110  1.00 87.18           N  
ATOM    131  HE  ARG A   9      28.440 -44.620   3.729  1.00 87.18           H  
ATOM    132  NH1 ARG A   9      29.977 -47.404   3.787  1.00 87.18           N  
ATOM    133 HH11 ARG A   9      29.608 -47.843   4.618  1.00 87.18           H  
ATOM    134 HH12 ARG A   9      30.744 -47.840   3.295  1.00 87.18           H  
ATOM    135  NH2 ARG A   9      30.020 -45.689   2.332  1.00 87.18           N  
ATOM    136 HH21 ARG A   9      30.680 -46.173   1.739  1.00 87.18           H  
ATOM    137 HH22 ARG A   9      29.720 -44.757   2.086  1.00 87.18           H  
ATOM    138  CZ  ARG A   9      29.549 -46.221   3.424  1.00 87.18           C  
ATOM    139  N   GLU A  10      23.875 -46.873   2.564  1.00 85.63           N  
ATOM    140  H   GLU A  10      24.487 -47.511   2.076  1.00 85.63           H  
ATOM    141  CA  GLU A  10      22.975 -46.035   1.755  1.00 85.63           C  
ATOM    142  HA  GLU A  10      23.182 -44.980   1.931  1.00 85.63           H  
ATOM    143  C   GLU A  10      21.514 -46.273   2.123  1.00 85.63           C  
ATOM    144  CB  GLU A  10      23.148 -46.332   0.259  1.00 85.63           C  
ATOM    145  HB2 GLU A  10      23.285 -47.405   0.122  1.00 85.63           H  
ATOM    146  HB3 GLU A  10      22.242 -46.033  -0.269  1.00 85.63           H  
ATOM    147  O   GLU A  10      20.796 -45.326   2.430  1.00 85.63           O  
ATOM    148  CG  GLU A  10      24.316 -45.554  -0.348  1.00 85.63           C  
ATOM    149  HG2 GLU A  10      25.233 -45.824   0.176  1.00 85.63           H  
ATOM    150  HG3 GLU A  10      24.138 -44.489  -0.199  1.00 85.63           H  
ATOM    151  CD  GLU A  10      24.477 -45.855  -1.843  1.00 85.63           C  
ATOM    152  OE1 GLU A  10      24.795 -44.904  -2.585  1.00 85.63           O  
ATOM    153  OE2 GLU A  10      24.330 -47.045  -2.211  1.00 85.63           O  
ATOM    154  N   LYS A  11      21.076 -47.538   2.179  1.00 88.79           N  
ATOM    155  H   LYS A  11      21.701 -48.275   1.886  1.00 88.79           H  
ATOM    156  CA  LYS A  11      19.684 -47.860   2.509  1.00 88.79           C  
ATOM    157  HA  LYS A  11      19.048 -47.285   1.835  1.00 88.79           H  
ATOM    158  C   LYS A  11      19.299 -47.426   3.928  1.00 88.79           C  
ATOM    159  CB  LYS A  11      19.448 -49.353   2.258  1.00 88.79           C  
ATOM    160  HB2 LYS A  11      19.953 -49.944   3.021  1.00 88.79           H  
ATOM    161  HB3 LYS A  11      19.860 -49.613   1.283  1.00 88.79           H  
ATOM    162  O   LYS A  11      18.197 -46.923   4.132  1.00 88.79           O  
ATOM    163  CG  LYS A  11      17.947 -49.659   2.253  1.00 88.79           C  
ATOM    164  HG2 LYS A  11      17.456 -49.002   1.535  1.00 88.79           H  
ATOM    165  HG3 LYS A  11      17.529 -49.475   3.242  1.00 88.79           H  
ATOM    166  CD  LYS A  11      17.682 -51.112   1.858  1.00 88.79           C  
ATOM    167  HD2 LYS A  11      18.095 -51.777   2.616  1.00 88.79           H  
ATOM    168  HD3 LYS A  11      18.154 -51.314   0.896  1.00 88.79           H  
ATOM    169  CE  LYS A  11      16.168 -51.299   1.745  1.00 88.79           C  
ATOM    170  HE2 LYS A  11      15.782 -50.557   1.046  1.00 88.79           H  
ATOM    171  HE3 LYS A  11      15.716 -51.093   2.715  1.00 88.79           H  
ATOM    172  NZ  LYS A  11      15.820 -52.662   1.283  1.00 88.79           N  
ATOM    173  HZ1 LYS A  11      14.816 -52.746   1.201  1.00 88.79           H  
ATOM    174  HZ2 LYS A  11      16.160 -53.351   1.938  1.00 88.79           H  
ATOM    175  HZ3 LYS A  11      16.230 -52.831   0.376  1.00 88.79           H  
ATOM    176  N   ALA A  12      20.203 -47.579   4.898  1.00 91.41           N  
ATOM    177  H   ALA A  12      21.083 -48.023   4.675  1.00 91.41           H  
ATOM    178  CA  ALA A  12      19.990 -47.099   6.262  1.00 91.41           C  
ATOM    179  HA  ALA A  12      19.027 -47.468   6.615  1.00 91.41           H  
ATOM    180  C   ALA A  12      19.941 -45.563   6.344  1.00 91.41           C  
ATOM    181  CB  ALA A  12      21.089 -47.673   7.165  1.00 91.41           C  
ATOM    182  HB1 ALA A  12      21.058 -48.762   7.137  1.00 91.41           H  
ATOM    183  HB2 ALA A  12      22.066 -47.331   6.823  1.00 91.41           H  
ATOM    184  HB3 ALA A  12      20.928 -47.337   8.189  1.00 91.41           H  
ATOM    185  O   ALA A  12      19.135 -45.026   7.100  1.00 91.41           O  
ATOM    186  N   LEU A  13      20.770 -44.854   5.571  1.00 92.40           N  
ATOM    187  H   LEU A  13      21.419 -45.346   4.974  1.00 92.40           H  
ATOM    188  CA  LEU A  13      20.767 -43.388   5.515  1.00 92.40           C  
ATOM    189  HA  LEU A  13      20.702 -42.999   6.531  1.00 92.40           H  
ATOM    190  C   LEU A  13      19.548 -42.834   4.775  1.00 92.40           C  
ATOM    191  CB  LEU A  13      22.073 -42.894   4.876  1.00 92.40           C  
ATOM    192  HB2 LEU A  13      22.249 -43.456   3.959  1.00 92.40           H  
ATOM    193  HB3 LEU A  13      21.968 -41.845   4.601  1.00 92.40           H  
ATOM    194  O   LEU A  13      19.009 -41.818   5.192  1.00 92.40           O  
ATOM    195  CG  LEU A  13      23.279 -43.036   5.819  1.00 92.40           C  
ATOM    196  HG  LEU A  13      23.293 -44.031   6.264  1.00 92.40           H  
ATOM    197  CD1 LEU A  13      24.565 -42.856   5.030  1.00 92.40           C  
ATOM    198 HD11 LEU A  13      25.430 -43.008   5.675  1.00 92.40           H  
ATOM    199 HD12 LEU A  13      24.590 -43.582   4.217  1.00 92.40           H  
ATOM    200 HD13 LEU A  13      24.586 -41.850   4.612  1.00 92.40           H  
ATOM    201  CD2 LEU A  13      23.269 -41.995   6.942  1.00 92.40           C  
ATOM    202 HD21 LEU A  13      23.215 -40.993   6.518  1.00 92.40           H  
ATOM    203 HD22 LEU A  13      24.178 -42.078   7.539  1.00 92.40           H  
ATOM    204 HD23 LEU A  13      22.407 -42.151   7.592  1.00 92.40           H  
ATOM    205  N   PHE A  14      19.063 -43.519   3.744  1.00 91.99           N  
ATOM    206  H   PHE A  14      19.598 -44.301   3.393  1.00 91.99           H  
ATOM    207  CA  PHE A  14      17.824 -43.171   3.053  1.00 91.99           C  
ATOM    208  HA  PHE A  14      17.889 -42.147   2.685  1.00 91.99           H  
ATOM    209  C   PHE A  14      16.611 -43.221   3.995  1.00 91.99           C  
ATOM    210  CB  PHE A  14      17.678 -44.108   1.853  1.00 91.99           C  
ATOM    211  HB2 PHE A  14      17.741 -45.142   2.192  1.00 91.99           H  
ATOM    212  HB3 PHE A  14      18.509 -43.935   1.169  1.00 91.99           H  
ATOM    213  O   PHE A  14      15.875 -42.242   4.104  1.00 91.99           O  
ATOM    214  CG  PHE A  14      16.383 -43.922   1.104  1.00 91.99           C  
ATOM    215  CD1 PHE A  14      15.292 -44.769   1.373  1.00 91.99           C  
ATOM    216  HD1 PHE A  14      15.376 -45.547   2.117  1.00 91.99           H  
ATOM    217  CD2 PHE A  14      16.262 -42.888   0.159  1.00 91.99           C  
ATOM    218  HD2 PHE A  14      17.092 -42.222  -0.029  1.00 91.99           H  
ATOM    219  CE1 PHE A  14      14.086 -44.602   0.674  1.00 91.99           C  
ATOM    220  HE1 PHE A  14      13.254 -45.261   0.872  1.00 91.99           H  
ATOM    221  CE2 PHE A  14      15.057 -42.719  -0.540  1.00 91.99           C  
ATOM    222  HE2 PHE A  14      14.973 -41.927  -1.269  1.00 91.99           H  
ATOM    223  CZ  PHE A  14      13.976 -43.585  -0.288  1.00 91.99           C  
ATOM    224  HZ  PHE A  14      13.054 -43.479  -0.841  1.00 91.99           H  
ATOM    225  N   GLU A  15      16.447 -44.314   4.750  1.00 92.15           N  
ATOM    226  H   GLU A  15      17.073 -45.094   4.609  1.00 92.15           H  
ATOM    227  CA  GLU A  15      15.426 -44.420   5.808  1.00 92.15           C  
ATOM    228  HA  GLU A  15      14.433 -44.273   5.383  1.00 92.15           H  
ATOM    229  C   GLU A  15      15.609 -43.344   6.898  1.00 92.15           C  
ATOM    230  CB  GLU A  15      15.495 -45.824   6.436  1.00 92.15           C  
ATOM    231  HB2 GLU A  15      16.540 -46.069   6.630  1.00 92.15           H  
ATOM    232  HB3 GLU A  15      14.988 -45.817   7.400  1.00 92.15           H  
ATOM    233  O   GLU A  15      14.635 -42.736   7.351  1.00 92.15           O  
ATOM    234  CG  GLU A  15      14.889 -46.933   5.556  1.00 92.15           C  
ATOM    235  HG2 GLU A  15      15.166 -47.894   5.989  1.00 92.15           H  
ATOM    236  HG3 GLU A  15      15.337 -46.884   4.563  1.00 92.15           H  
ATOM    237  CD  GLU A  15      13.356 -46.878   5.440  1.00 92.15           C  
ATOM    238  OE1 GLU A  15      12.845 -47.389   4.416  1.00 92.15           O  
ATOM    239  OE2 GLU A  15      12.704 -46.358   6.373  1.00 92.15           O  
ATOM    240  N   LEU A  16      16.854 -43.051   7.295  1.00 93.20           N  
ATOM    241  H   LEU A  16      17.616 -43.590   6.908  1.00 93.20           H  
ATOM    242  CA  LEU A  16      17.173 -42.011   8.280  1.00 93.20           C  
ATOM    243  HA  LEU A  16      16.622 -42.225   9.196  1.00 93.20           H  
ATOM    244  C   LEU A  16      16.747 -40.609   7.798  1.00 93.20           C  
ATOM    245  CB  LEU A  16      18.681 -42.065   8.592  1.00 93.20           C  
ATOM    246  HB2 LEU A  16      19.223 -41.690   7.724  1.00 93.20           H  
ATOM    247  HB3 LEU A  16      18.988 -43.098   8.754  1.00 93.20           H  
ATOM    248  O   LEU A  16      16.039 -39.903   8.514  1.00 93.20           O  
ATOM    249  CG  LEU A  16      19.069 -41.232   9.826  1.00 93.20           C  
ATOM    250  HG  LEU A  16      18.326 -40.451   9.989  1.00 93.20           H  
ATOM    251  CD1 LEU A  16      19.138 -42.106  11.079  1.00 93.20           C  
ATOM    252 HD11 LEU A  16      19.923 -42.855  10.976  1.00 93.20           H  
ATOM    253 HD12 LEU A  16      18.176 -42.598  11.226  1.00 93.20           H  
ATOM    254 HD13 LEU A  16      19.338 -41.476  11.945  1.00 93.20           H  
ATOM    255  CD2 LEU A  16      20.425 -40.557   9.624  1.00 93.20           C  
ATOM    256 HD21 LEU A  16      21.206 -41.306   9.496  1.00 93.20           H  
ATOM    257 HD22 LEU A  16      20.387 -39.915   8.743  1.00 93.20           H  
ATOM    258 HD23 LEU A  16      20.654 -39.937  10.490  1.00 93.20           H  
ATOM    259  N   VAL A  17      17.127 -40.211   6.579  1.00 94.25           N  
ATOM    260  H   VAL A  17      17.697 -40.838   6.029  1.00 94.25           H  
ATOM    261  CA  VAL A  17      16.756 -38.910   5.993  1.00 94.25           C  
ATOM    262  HA  VAL A  17      17.024 -38.115   6.688  1.00 94.25           H  
ATOM    263  C   VAL A  17      15.247 -38.810   5.821  1.00 94.25           C  
ATOM    264  CB  VAL A  17      17.497 -38.647   4.664  1.00 94.25           C  
ATOM    265  HB  VAL A  17      17.324 -39.482   3.986  1.00 94.25           H  
ATOM    266  O   VAL A  17      14.649 -37.826   6.255  1.00 94.25           O  
ATOM    267  CG1 VAL A  17      17.035 -37.350   3.983  1.00 94.25           C  
ATOM    268 HG11 VAL A  17      17.599 -37.200   3.063  1.00 94.25           H  
ATOM    269 HG12 VAL A  17      17.192 -36.498   4.645  1.00 94.25           H  
ATOM    270 HG13 VAL A  17      15.978 -37.401   3.721  1.00 94.25           H  
ATOM    271  CG2 VAL A  17      19.005 -38.487   4.891  1.00 94.25           C  
ATOM    272 HG21 VAL A  17      19.203 -37.593   5.481  1.00 94.25           H  
ATOM    273 HG22 VAL A  17      19.418 -39.353   5.408  1.00 94.25           H  
ATOM    274 HG23 VAL A  17      19.506 -38.385   3.928  1.00 94.25           H  
ATOM    275  N   ARG A  18      14.607 -39.844   5.266  1.00 93.43           N  
ATOM    276  H   ARG A  18      15.158 -40.628   4.946  1.00 93.43           H  
ATOM    277  CA  ARG A  18      13.161 -39.859   5.021  1.00 93.43           C  
ATOM    278  HA  ARG A  18      12.907 -38.983   4.424  1.00 93.43           H  
ATOM    279  C   ARG A  18      12.345 -39.769   6.313  1.00 93.43           C  
ATOM    280  CB  ARG A  18      12.828 -41.127   4.226  1.00 93.43           C  
ATOM    281  HB2 ARG A  18      12.837 -41.992   4.890  1.00 93.43           H  
ATOM    282  HB3 ARG A  18      13.589 -41.284   3.462  1.00 93.43           H  
ATOM    283  O   ARG A  18      11.359 -39.037   6.369  1.00 93.43           O  
ATOM    284  CG  ARG A  18      11.473 -41.016   3.527  1.00 93.43           C  
ATOM    285  HG2 ARG A  18      11.464 -40.139   2.880  1.00 93.43           H  
ATOM    286  HG3 ARG A  18      10.680 -40.922   4.269  1.00 93.43           H  
ATOM    287  CD  ARG A  18      11.244 -42.270   2.683  1.00 93.43           C  
ATOM    288  HD2 ARG A  18      11.287 -43.144   3.334  1.00 93.43           H  
ATOM    289  HD3 ARG A  18      12.030 -42.345   1.931  1.00 93.43           H  
ATOM    290  NE  ARG A  18       9.936 -42.198   2.027  1.00 93.43           N  
ATOM    291  HE  ARG A  18       9.482 -41.296   2.020  1.00 93.43           H  
ATOM    292  NH1 ARG A  18       9.721 -44.374   1.346  1.00 93.43           N  
ATOM    293 HH11 ARG A  18       9.156 -45.105   0.937  1.00 93.43           H  
ATOM    294 HH12 ARG A  18      10.606 -44.581   1.786  1.00 93.43           H  
ATOM    295  NH2 ARG A  18       8.081 -42.894   0.960  1.00 93.43           N  
ATOM    296 HH21 ARG A  18       7.767 -41.937   1.029  1.00 93.43           H  
ATOM    297 HH22 ARG A  18       7.504 -43.591   0.509  1.00 93.43           H  
ATOM    298  CZ  ARG A  18       9.257 -43.160   1.447  1.00 93.43           C  
ATOM    299  N   SER A  19      12.765 -40.478   7.363  1.00 93.04           N  
ATOM    300  H   SER A  19      13.576 -41.069   7.246  1.00 93.04           H  
ATOM    301  CA  SER A  19      12.100 -40.438   8.672  1.00 93.04           C  
ATOM    302  HA  SER A  19      11.027 -40.524   8.503  1.00 93.04           H  
ATOM    303  C   SER A  19      12.308 -39.110   9.405  1.00 93.04           C  
ATOM    304  CB  SER A  19      12.508 -41.628   9.548  1.00 93.04           C  
ATOM    305  HB2 SER A  19      12.204 -42.555   9.060  1.00 93.04           H  
ATOM    306  HB3 SER A  19      11.995 -41.556  10.507  1.00 93.04           H  
ATOM    307  O   SER A  19      11.348 -38.588   9.975  1.00 93.04           O  
ATOM    308  OG  SER A  19      13.899 -41.665   9.772  1.00 93.04           O  
ATOM    309  HG  SER A  19      14.304 -42.006   8.971  1.00 93.04           H  
ATOM    310  N   HIS A  20      13.500 -38.502   9.344  1.00 94.21           N  
ATOM    311  H   HIS A  20      14.280 -38.987   8.925  1.00 94.21           H  
ATOM    312  CA  HIS A  20      13.711 -37.164   9.903  1.00 94.21           C  
ATOM    313  HA  HIS A  20      13.296 -37.153  10.911  1.00 94.21           H  
ATOM    314  C   HIS A  20      12.955 -36.075   9.132  1.00 94.21           C  
ATOM    315  CB  HIS A  20      15.205 -36.840  10.014  1.00 94.21           C  
ATOM    316  HB2 HIS A  20      15.321 -35.771  10.189  1.00 94.21           H  
ATOM    317  HB3 HIS A  20      15.700 -37.078   9.072  1.00 94.21           H  
ATOM    318  O   HIS A  20      12.354 -35.221   9.780  1.00 94.21           O  
ATOM    319  CG  HIS A  20      15.890 -37.560  11.149  1.00 94.21           C  
ATOM    320  CD2 HIS A  20      17.048 -38.279  11.066  1.00 94.21           C  
ATOM    321  HD2 HIS A  20      17.615 -38.438  10.161  1.00 94.21           H  
ATOM    322  ND1 HIS A  20      15.499 -37.584  12.470  1.00 94.21           N  
ATOM    323  HD1 HIS A  20      14.648 -37.190  12.847  1.00 94.21           H  
ATOM    324  CE1 HIS A  20      16.400 -38.305  13.159  1.00 94.21           C  
ATOM    325  HE1 HIS A  20      16.354 -38.512  14.218  1.00 94.21           H  
ATOM    326  NE2 HIS A  20      17.367 -38.750  12.345  1.00 94.21           N  
ATOM    327  N   ALA A  21      12.914 -36.136   7.795  1.00 92.72           N  
ATOM    328  H   ALA A  21      13.468 -36.836   7.324  1.00 92.72           H  
ATOM    329  CA  ALA A  21      12.129 -35.224   6.959  1.00 92.72           C  
ATOM    330  HA  ALA A  21      12.463 -34.201   7.132  1.00 92.72           H  
ATOM    331  C   ALA A  21      10.632 -35.290   7.310  1.00 92.72           C  
ATOM    332  CB  ALA A  21      12.393 -35.555   5.484  1.00 92.72           C  
ATOM    333  HB1 ALA A  21      13.454 -35.437   5.265  1.00 92.72           H  
ATOM    334  HB2 ALA A  21      11.827 -34.873   4.850  1.00 92.72           H  
ATOM    335  HB3 ALA A  21      12.094 -36.580   5.263  1.00 92.72           H  
ATOM    336  O   ALA A  21      10.014 -34.270   7.609  1.00 92.72           O  
ATOM    337  N   ALA A  22      10.064 -36.498   7.397  1.00 92.26           N  
ATOM    338  H   ALA A  22      10.602 -37.309   7.129  1.00 92.26           H  
ATOM    339  CA  ALA A  22       8.678 -36.686   7.824  1.00 92.26           C  
ATOM    340  HA  ALA A  22       8.024 -36.160   7.128  1.00 92.26           H  
ATOM    341  C   ALA A  22       8.415 -36.108   9.228  1.00 92.26           C  
ATOM    342  CB  ALA A  22       8.368 -38.185   7.760  1.00 92.26           C  
ATOM    343  HB1 ALA A  22       7.321 -38.362   8.003  1.00 92.26           H  
ATOM    344  HB2 ALA A  22       8.568 -38.547   6.751  1.00 92.26           H  
ATOM    345  HB3 ALA A  22       8.995 -38.728   8.466  1.00 92.26           H  
ATOM    346  O   ALA A  22       7.392 -35.465   9.455  1.00 92.26           O  
ATOM    347  N   ALA A  23       9.359 -36.287  10.156  1.00 90.35           N  
ATOM    348  H   ALA A  23      10.170 -36.837   9.913  1.00 90.35           H  
ATOM    349  CA  ALA A  23       9.228 -35.833  11.536  1.00 90.35           C  
ATOM    350  HA  ALA A  23       8.212 -36.053  11.864  1.00 90.35           H  
ATOM    351  C   ALA A  23       9.435 -34.319  11.750  1.00 90.35           C  
ATOM    352  CB  ALA A  23      10.187 -36.663  12.397  1.00 90.35           C  
ATOM    353  HB1 ALA A  23       9.969 -37.723  12.268  1.00 90.35           H  
ATOM    354  HB2 ALA A  23      10.054 -36.405  13.448  1.00 90.35           H  
ATOM    355  HB3 ALA A  23      11.217 -36.471  12.097  1.00 90.35           H  
ATOM    356  O   ALA A  23       9.078 -33.837  12.825  1.00 90.35           O  
ATOM    357  N   VAL A  24      10.029 -33.568  10.811  1.00 88.46           N  
ATOM    358  H   VAL A  24      10.392 -34.021   9.984  1.00 88.46           H  
ATOM    359  CA  VAL A  24      10.052 -32.084  10.862  1.00 88.46           C  
ATOM    360  HA  VAL A  24       9.987 -31.764  11.902  1.00 88.46           H  
ATOM    361  C   VAL A  24       8.827 -31.477  10.176  1.00 88.46           C  
ATOM    362  CB  VAL A  24      11.353 -31.462  10.314  1.00 88.46           C  
ATOM    363  HB  VAL A  24      11.272 -30.379  10.404  1.00 88.46           H  
ATOM    364  O   VAL A  24       8.276 -30.496  10.662  1.00 88.46           O  
ATOM    365  CG1 VAL A  24      12.555 -31.908  11.148  1.00 88.46           C  
ATOM    366 HG11 VAL A  24      13.457 -31.440  10.754  1.00 88.46           H  
ATOM    367 HG12 VAL A  24      12.668 -32.992  11.115  1.00 88.46           H  
ATOM    368 HG13 VAL A  24      12.405 -31.570  12.173  1.00 88.46           H  
ATOM    369  CG2 VAL A  24      11.646 -31.787   8.849  1.00 88.46           C  
ATOM    370 HG21 VAL A  24      11.870 -32.848   8.738  1.00 88.46           H  
ATOM    371 HG22 VAL A  24      10.801 -31.511   8.218  1.00 88.46           H  
ATOM    372 HG23 VAL A  24      12.502 -31.200   8.518  1.00 88.46           H  
ATOM    373  N   LEU A  25       8.322 -32.133   9.125  1.00 87.93           N  
ATOM    374  H   LEU A  25       8.854 -32.907   8.751  1.00 87.93           H  
ATOM    375  CA  LEU A  25       7.096 -31.757   8.406  1.00 87.93           C  
ATOM    376  HA  LEU A  25       7.097 -30.677   8.255  1.00 87.93           H  
ATOM    377  C   LEU A  25       5.794 -32.077   9.172  1.00 87.93           C  
ATOM    378  CB  LEU A  25       7.114 -32.461   7.036  1.00 87.93           C  
ATOM    379  HB2 LEU A  25       7.254 -33.531   7.196  1.00 87.93           H  
ATOM    380  HB3 LEU A  25       6.145 -32.327   6.554  1.00 87.93           H  
ATOM    381  O   LEU A  25       4.701 -31.739   8.718  1.00 87.93           O  
ATOM    382  CG  LEU A  25       8.200 -31.947   6.071  1.00 87.93           C  
ATOM    383  HG  LEU A  25       9.181 -32.001   6.543  1.00 87.93           H  
ATOM    384  CD1 LEU A  25       8.228 -32.830   4.825  1.00 87.93           C  
ATOM    385 HD11 LEU A  25       7.267 -32.772   4.314  1.00 87.93           H  
ATOM    386 HD12 LEU A  25       8.436 -33.862   5.106  1.00 87.93           H  
ATOM    387 HD13 LEU A  25       9.010 -32.480   4.151  1.00 87.93           H  
ATOM    388  CD2 LEU A  25       7.935 -30.498   5.667  1.00 87.93           C  
ATOM    389 HD21 LEU A  25       6.896 -30.374   5.360  1.00 87.93           H  
ATOM    390 HD22 LEU A  25       8.149 -29.819   6.493  1.00 87.93           H  
ATOM    391 HD23 LEU A  25       8.566 -30.219   4.824  1.00 87.93           H  
ATOM    392  N   GLY A  26       5.881 -32.750  10.324  1.00 83.51           N  
ATOM    393  H   GLY A  26       6.807 -32.977  10.657  1.00 83.51           H  
ATOM    394  CA  GLY A  26       4.719 -33.132  11.137  1.00 83.51           C  
ATOM    395  HA2 GLY A  26       4.027 -32.292  11.191  1.00 83.51           H  
ATOM    396  HA3 GLY A  26       5.062 -33.356  12.147  1.00 83.51           H  
ATOM    397  C   GLY A  26       3.949 -34.356  10.617  1.00 83.51           C  
ATOM    398  O   GLY A  26       2.771 -34.531  10.927  1.00 83.51           O  
ATOM    399  N   HIS A  27       4.578 -35.222   9.819  1.00 86.81           N  
ATOM    400  H   HIS A  27       5.553 -35.060   9.613  1.00 86.81           H  
ATOM    401  CA  HIS A  27       3.977 -36.469   9.346  1.00 86.81           C  
ATOM    402  HA  HIS A  27       2.899 -36.327   9.269  1.00 86.81           H  
ATOM    403  C   HIS A  27       4.216 -37.639  10.313  1.00 86.81           C  
ATOM    404  CB  HIS A  27       4.495 -36.806   7.945  1.00 86.81           C  
ATOM    405  HB2 HIS A  27       4.137 -37.799   7.673  1.00 86.81           H  
ATOM    406  HB3 HIS A  27       5.585 -36.841   7.970  1.00 86.81           H  
ATOM    407  O   HIS A  27       5.337 -37.919  10.726  1.00 86.81           O  
ATOM    408  CG  HIS A  27       4.070 -35.847   6.863  1.00 86.81           C  
ATOM    409  CD2 HIS A  27       4.750 -35.604   5.701  1.00 86.81           C  
ATOM    410  HD2 HIS A  27       5.686 -36.052   5.400  1.00 86.81           H  
ATOM    411  ND1 HIS A  27       2.938 -35.058   6.842  1.00 86.81           N  
ATOM    412  HD1 HIS A  27       2.367 -34.826   7.642  1.00 86.81           H  
ATOM    413  CE1 HIS A  27       2.943 -34.362   5.692  1.00 86.81           C  
ATOM    414  HE1 HIS A  27       2.238 -33.591   5.418  1.00 86.81           H  
ATOM    415  NE2 HIS A  27       4.014 -34.684   4.960  1.00 86.81           N  
ATOM    416  N   ALA A  28       3.158 -38.404  10.602  1.00 82.47           N  
ATOM    417  H   ALA A  28       2.251 -38.089  10.288  1.00 82.47           H  
ATOM    418  CA  ALA A  28       3.204 -39.553  11.516  1.00 82.47           C  
ATOM    419  HA  ALA A  28       3.781 -39.261  12.394  1.00 82.47           H  
ATOM    420  C   ALA A  28       3.884 -40.826  10.949  1.00 82.47           C  
ATOM    421  CB  ALA A  28       1.766 -39.840  11.970  1.00 82.47           C  
ATOM    422  HB1 ALA A  28       1.771 -40.642  12.708  1.00 82.47           H  
ATOM    423  HB2 ALA A  28       1.337 -38.949  12.428  1.00 82.47           H  
ATOM    424  HB3 ALA A  28       1.156 -40.143  11.119  1.00 82.47           H  
ATOM    425  O   ALA A  28       4.046 -41.802  11.677  1.00 82.47           O  
ATOM    426  N   SER A  29       4.245 -40.852   9.660  1.00 85.75           N  
ATOM    427  H   SER A  29       4.174 -39.990   9.138  1.00 85.75           H  
ATOM    428  CA  SER A  29       4.935 -41.971   8.993  1.00 85.75           C  
ATOM    429  HA  SER A  29       5.528 -42.516   9.728  1.00 85.75           H  
ATOM    430  C   SER A  29       5.876 -41.439   7.912  1.00 85.75           C  
ATOM    431  CB  SER A  29       3.931 -42.953   8.359  1.00 85.75           C  
ATOM    432  HB2 SER A  29       3.245 -42.402   7.716  1.00 85.75           H  
ATOM    433  HB3 SER A  29       3.363 -43.446   9.148  1.00 85.75           H  
ATOM    434  O   SER A  29       5.504 -40.526   7.173  1.00 85.75           O  
ATOM    435  OG  SER A  29       4.611 -43.928   7.579  1.00 85.75           O  
ATOM    436  HG  SER A  29       3.999 -44.569   7.210  1.00 85.75           H  
ATOM    437  N   ALA A  30       7.055 -42.054   7.771  1.00 86.38           N  
ATOM    438  H   ALA A  30       7.262 -42.829   8.383  1.00 86.38           H  
ATOM    439  CA  ALA A  30       8.019 -41.755   6.707  1.00 86.38           C  
ATOM    440  HA  ALA A  30       8.279 -40.698   6.753  1.00 86.38           H  
ATOM    441  C   ALA A  30       7.465 -42.026   5.293  1.00 86.38           C  
ATOM    442  CB  ALA A  30       9.288 -42.573   6.975  1.00 86.38           C  
ATOM    443  HB1 ALA A  30      10.055 -42.308   6.247  1.00 86.38           H  
ATOM    444  HB2 ALA A  30       9.666 -42.363   7.975  1.00 86.38           H  
ATOM    445  HB3 ALA A  30       9.075 -43.639   6.887  1.00 86.38           H  
ATOM    446  O   ALA A  30       7.905 -41.413   4.322  1.00 86.38           O  
ATOM    447  N   GLU A  31       6.455 -42.893   5.168  1.00 80.61           N  
ATOM    448  H   GLU A  31       6.124 -43.370   5.995  1.00 80.61           H  
ATOM    449  CA  GLU A  31       5.788 -43.198   3.894  1.00 80.61           C  
ATOM    450  HA  GLU A  31       6.523 -43.564   3.178  1.00 80.61           H  
ATOM    451  C   GLU A  31       5.106 -41.969   3.273  1.00 80.61           C  
ATOM    452  CB  GLU A  31       4.732 -44.289   4.117  1.00 80.61           C  
ATOM    453  HB2 GLU A  31       4.193 -44.461   3.186  1.00 80.61           H  
ATOM    454  HB3 GLU A  31       4.023 -43.916   4.855  1.00 80.61           H  
ATOM    455  O   GLU A  31       4.965 -41.906   2.054  1.00 80.61           O  
ATOM    456  CG  GLU A  31       5.334 -45.627   4.581  1.00 80.61           C  
ATOM    457  HG2 GLU A  31       6.019 -45.456   5.411  1.00 80.61           H  
ATOM    458  HG3 GLU A  31       5.906 -46.056   3.757  1.00 80.61           H  
ATOM    459  CD  GLU A  31       4.251 -46.607   5.052  1.00 80.61           C  
ATOM    460  OE1 GLU A  31       4.381 -47.813   4.747  1.00 80.61           O  
ATOM    461  OE2 GLU A  31       3.329 -46.137   5.764  1.00 80.61           O  
ATOM    462  N   ARG A  32       4.726 -40.977   4.096  1.00 80.01           N  
ATOM    463  H   ARG A  32       4.955 -41.081   5.074  1.00 80.01           H  
ATOM    464  CA  ARG A  32       4.095 -39.713   3.668  1.00 80.01           C  
ATOM    465  HA  ARG A  32       3.276 -39.929   2.981  1.00 80.01           H  
ATOM    466  C   ARG A  32       5.030 -38.782   2.896  1.00 80.01           C  
ATOM    467  CB  ARG A  32       3.566 -38.959   4.898  1.00 80.01           C  
ATOM    468  HB2 ARG A  32       3.311 -37.937   4.618  1.00 80.01           H  
ATOM    469  HB3 ARG A  32       4.376 -38.885   5.623  1.00 80.01           H  
ATOM    470  O   ARG A  32       4.534 -37.845   2.289  1.00 80.01           O  
ATOM    471  CG  ARG A  32       2.345 -39.611   5.565  1.00 80.01           C  
ATOM    472  HG2 ARG A  32       2.409 -39.441   6.640  1.00 80.01           H  
ATOM    473  HG3 ARG A  32       2.337 -40.685   5.384  1.00 80.01           H  
ATOM    474  CD  ARG A  32       1.047 -38.975   5.053  1.00 80.01           C  
ATOM    475  HD2 ARG A  32       1.091 -37.904   5.253  1.00 80.01           H  
ATOM    476  HD3 ARG A  32       0.983 -39.122   3.975  1.00 80.01           H  
ATOM    477  NE  ARG A  32      -0.142 -39.561   5.704  1.00 80.01           N  
ATOM    478  HE  ARG A  32      -0.025 -40.478   6.110  1.00 80.01           H  
ATOM    479  NH1 ARG A  32      -1.615 -37.869   5.204  1.00 80.01           N  
ATOM    480 HH11 ARG A  32      -0.882 -37.391   4.699  1.00 80.01           H  
ATOM    481 HH12 ARG A  32      -2.535 -37.454   5.248  1.00 80.01           H  
ATOM    482  NH2 ARG A  32      -2.327 -39.651   6.339  1.00 80.01           N  
ATOM    483 HH21 ARG A  32      -2.169 -40.557   6.756  1.00 80.01           H  
ATOM    484 HH22 ARG A  32      -3.251 -39.243   6.333  1.00 80.01           H  
ATOM    485  CZ  ARG A  32      -1.350 -39.024   5.747  1.00 80.01           C  
ATOM    486  N   VAL A  33       6.342 -39.021   2.930  1.00 88.64           N  
ATOM    487  H   VAL A  33       6.663 -39.829   3.444  1.00 88.64           H  
ATOM    488  CA  VAL A  33       7.344 -38.248   2.186  1.00 88.64           C  
ATOM    489  HA  VAL A  33       6.922 -37.298   1.859  1.00 88.64           H  
ATOM    490  C   VAL A  33       7.758 -39.054   0.953  1.00 88.64           C  
ATOM    491  CB  VAL A  33       8.551 -37.925   3.093  1.00 88.64           C  
ATOM    492  HB  VAL A  33       8.949 -38.848   3.516  1.00 88.64           H  
ATOM    493  O   VAL A  33       8.422 -40.082   1.117  1.00 88.64           O  
ATOM    494  CG1 VAL A  33       9.675 -37.221   2.331  1.00 88.64           C  
ATOM    495 HG11 VAL A  33      10.467 -36.914   3.015  1.00 88.64           H  
ATOM    496 HG12 VAL A  33      10.106 -37.888   1.584  1.00 88.64           H  
ATOM    497 HG13 VAL A  33       9.277 -36.344   1.821  1.00 88.64           H  
ATOM    498  CG2 VAL A  33       8.124 -37.010   4.245  1.00 88.64           C  
ATOM    499 HG21 VAL A  33       8.996 -36.742   4.842  1.00 88.64           H  
ATOM    500 HG22 VAL A  33       7.676 -36.098   3.848  1.00 88.64           H  
ATOM    501 HG23 VAL A  33       7.403 -37.522   4.882  1.00 88.64           H  
ATOM    502  N   PRO A  34       7.372 -38.669  -0.276  1.00 80.57           N  
ATOM    503  CA  PRO A  34       7.935 -39.240  -1.495  1.00 80.57           C  
ATOM    504  HA  PRO A  34       7.707 -40.306  -1.513  1.00 80.57           H  
ATOM    505  C   PRO A  34       9.453 -39.036  -1.558  1.00 80.57           C  
ATOM    506  CB  PRO A  34       7.207 -38.558  -2.657  1.00 80.57           C  
ATOM    507  HB2 PRO A  34       7.757 -37.671  -2.970  1.00 80.57           H  
ATOM    508  HB3 PRO A  34       7.063 -39.234  -3.501  1.00 80.57           H  
ATOM    509  O   PRO A  34       9.974 -38.001  -1.157  1.00 80.57           O  
ATOM    510  CG  PRO A  34       5.879 -38.135  -2.034  1.00 80.57           C  
ATOM    511  HG2 PRO A  34       5.195 -38.984  -2.011  1.00 80.57           H  
ATOM    512  HG3 PRO A  34       5.429 -37.294  -2.561  1.00 80.57           H  
ATOM    513  CD  PRO A  34       6.285 -37.764  -0.611  1.00 80.57           C  
ATOM    514  HD2 PRO A  34       5.430 -37.887   0.053  1.00 80.57           H  
ATOM    515  HD3 PRO A  34       6.641 -36.734  -0.582  1.00 80.57           H  
ATOM    516  N   ALA A  35      10.169 -40.048  -2.043  1.00 77.80           N  
ATOM    517  H   ALA A  35       9.683 -40.854  -2.411  1.00 77.80           H  
ATOM    518  CA  ALA A  35      11.633 -40.073  -2.057  1.00 77.80           C  
ATOM    519  HA  ALA A  35      12.013 -39.828  -1.065  1.00 77.80           H  
ATOM    520  C   ALA A  35      12.264 -39.095  -3.061  1.00 77.80           C  
ATOM    521  CB  ALA A  35      12.024 -41.505  -2.419  1.00 77.80           C  
ATOM    522  HB1 ALA A  35      13.110 -41.596  -2.415  1.00 77.80           H  
ATOM    523  HB2 ALA A  35      11.671 -41.745  -3.422  1.00 77.80           H  
ATOM    524  HB3 ALA A  35      11.574 -42.197  -1.707  1.00 77.80           H  
ATOM    525  O   ALA A  35      13.371 -38.610  -2.843  1.00 77.80           O  
ATOM    526  N   ASP A  36      11.534 -38.858  -4.150  1.00 72.49           N  
ATOM    527  H   ASP A  36      10.640 -39.325  -4.213  1.00 72.49           H  
ATOM    528  CA  ASP A  36      11.991 -38.198  -5.375  1.00 72.49           C  
ATOM    529  HA  ASP A  36      13.064 -38.016  -5.311  1.00 72.49           H  
ATOM    530  C   ASP A  36      11.306 -36.835  -5.573  1.00 72.49           C  
ATOM    531  CB  ASP A  36      11.731 -39.159  -6.553  1.00 72.49           C  
ATOM    532  HB2 ASP A  36      12.208 -38.768  -7.452  1.00 72.49           H  
ATOM    533  HB3 ASP A  36      10.657 -39.221  -6.730  1.00 72.49           H  
ATOM    534  O   ASP A  36      11.385 -36.237  -6.642  1.00 72.49           O  
ATOM    535  CG  ASP A  36      12.275 -40.561  -6.267  1.00 72.49           C  
ATOM    536  OD1 ASP A  36      13.440 -40.684  -5.837  1.00 72.49           O  
ATOM    537  OD2 ASP A  36      11.537 -41.567  -6.358  1.00 72.49           O  
ATOM    538  N   GLN A  37      10.587 -36.364  -4.548  1.00 79.18           N  
ATOM    539  H   GLN A  37      10.653 -36.853  -3.667  1.00 79.18           H  
ATOM    540  CA  GLN A  37       9.960 -35.049  -4.533  1.00 79.18           C  
ATOM    541  HA  GLN A  37       9.853 -34.703  -5.561  1.00 79.18           H  
ATOM    542  C   GLN A  37      10.861 -34.059  -3.796  1.00 79.18           C  
ATOM    543  CB  GLN A  37       8.555 -35.140  -3.925  1.00 79.18           C  
ATOM    544  HB2 GLN A  37       7.991 -35.895  -4.473  1.00 79.18           H  
ATOM    545  HB3 GLN A  37       8.620 -35.425  -2.876  1.00 79.18           H  
ATOM    546  O   GLN A  37      11.414 -34.375  -2.739  1.00 79.18           O  
ATOM    547  CG  GLN A  37       7.824 -33.799  -4.056  1.00 79.18           C  
ATOM    548  HG2 GLN A  37       7.949 -33.431  -5.075  1.00 79.18           H  
ATOM    549  HG3 GLN A  37       8.266 -33.072  -3.375  1.00 79.18           H  
ATOM    550  CD  GLN A  37       6.333 -33.879  -3.765  1.00 79.18           C  
ATOM    551  NE2 GLN A  37       5.565 -32.974  -4.322  1.00 79.18           N  
ATOM    552 HE21 GLN A  37       5.976 -32.323  -4.976  1.00 79.18           H  
ATOM    553 HE22 GLN A  37       4.580 -32.992  -4.098  1.00 79.18           H  
ATOM    554  OE1 GLN A  37       5.834 -34.743  -3.057  1.00 79.18           O  
ATOM    555  N   ALA A  38      10.988 -32.855  -4.350  1.00 81.64           N  
ATOM    556  H   ALA A  38      10.503 -32.653  -5.213  1.00 81.64           H  
ATOM    557  CA  ALA A  38      11.849 -31.831  -3.786  1.00 81.64           C  
ATOM    558  HA  ALA A  38      12.830 -32.286  -3.649  1.00 81.64           H  
ATOM    559  C   ALA A  38      11.340 -31.345  -2.418  1.00 81.64           C  
ATOM    560  CB  ALA A  38      11.995 -30.682  -4.790  1.00 81.64           C  
ATOM    561  HB1 ALA A  38      12.689 -29.940  -4.397  1.00 81.64           H  
ATOM    562  HB2 ALA A  38      12.389 -31.064  -5.732  1.00 81.64           H  
ATOM    563  HB3 ALA A  38      11.027 -30.214  -4.966  1.00 81.64           H  
ATOM    564  O   ALA A  38      10.146 -31.105  -2.232  1.00 81.64           O  
ATOM    565  N   PHE A  39      12.256 -31.109  -1.480  1.00 86.50           N  
ATOM    566  H   PHE A  39      13.213 -31.341  -1.706  1.00 86.50           H  
ATOM    567  CA  PHE A  39      11.999 -30.560  -0.149  1.00 86.50           C  
ATOM    568  HA  PHE A  39      11.415 -31.278   0.426  1.00 86.50           H  
ATOM    569  C   PHE A  39      11.164 -29.270  -0.193  1.00 86.50           C  
ATOM    570  CB  PHE A  39      13.360 -30.343   0.541  1.00 86.50           C  
ATOM    571  HB2 PHE A  39      13.219 -29.744   1.440  1.00 86.50           H  
ATOM    572  HB3 PHE A  39      13.998 -29.759  -0.122  1.00 86.50           H  
ATOM    573  O   PHE A  39      10.252 -29.107   0.617  1.00 86.50           O  
ATOM    574  CG  PHE A  39      14.099 -31.601   0.973  1.00 86.50           C  
ATOM    575  CD1 PHE A  39      13.435 -32.624   1.683  1.00 86.50           C  
ATOM    576  HD1 PHE A  39      12.380 -32.545   1.897  1.00 86.50           H  
ATOM    577  CD2 PHE A  39      15.475 -31.731   0.707  1.00 86.50           C  
ATOM    578  HD2 PHE A  39      15.998 -30.964   0.155  1.00 86.50           H  
ATOM    579  CE1 PHE A  39      14.137 -33.762   2.118  1.00 86.50           C  
ATOM    580  HE1 PHE A  39      13.616 -34.542   2.653  1.00 86.50           H  
ATOM    581  CE2 PHE A  39      16.173 -32.874   1.132  1.00 86.50           C  
ATOM    582  HE2 PHE A  39      17.218 -32.980   0.883  1.00 86.50           H  
ATOM    583  CZ  PHE A  39      15.507 -33.888   1.838  1.00 86.50           C  
ATOM    584  HZ  PHE A  39      16.049 -34.772   2.144  1.00 86.50           H  
ATOM    585  N   ALA A  40      11.390 -28.408  -1.189  1.00 73.61           N  
ATOM    586  H   ALA A  40      12.154 -28.600  -1.821  1.00 73.61           H  
ATOM    587  CA  ALA A  40      10.594 -27.200  -1.407  1.00 73.61           C  
ATOM    588  HA  ALA A  40      10.630 -26.593  -0.503  1.00 73.61           H  
ATOM    589  C   ALA A  40       9.104 -27.486  -1.705  1.00 73.61           C  
ATOM    590  CB  ALA A  40      11.246 -26.408  -2.546  1.00 73.61           C  
ATOM    591  HB1 ALA A  40      12.277 -26.165  -2.288  1.00 73.61           H  
ATOM    592  HB2 ALA A  40      11.228 -26.989  -3.469  1.00 73.61           H  
ATOM    593  HB3 ALA A  40      10.698 -25.479  -2.700  1.00 73.61           H  
ATOM    594  O   ALA A  40       8.241 -26.740  -1.253  1.00 73.61           O  
ATOM    595  N   GLU A  41       8.775 -28.569  -2.419  1.00 73.24           N  
ATOM    596  H   GLU A  41       9.500 -29.218  -2.689  1.00 73.24           H  
ATOM    597  CA  GLU A  41       7.377 -28.959  -2.678  1.00 73.24           C  
ATOM    598  HA  GLU A  41       6.782 -28.066  -2.873  1.00 73.24           H  
ATOM    599  C   GLU A  41       6.724 -29.682  -1.494  1.00 73.24           C  
ATOM    600  CB  GLU A  41       7.276 -29.887  -3.889  1.00 73.24           C  
ATOM    601  HB2 GLU A  41       6.226 -30.165  -3.986  1.00 73.24           H  
ATOM    602  HB3 GLU A  41       7.855 -30.791  -3.700  1.00 73.24           H  
ATOM    603  O   GLU A  41       5.500 -29.681  -1.365  1.00 73.24           O  
ATOM    604  CG  GLU A  41       7.727 -29.274  -5.219  1.00 73.24           C  
ATOM    605  HG2 GLU A  41       8.813 -29.185  -5.227  1.00 73.24           H  
ATOM    606  HG3 GLU A  41       7.298 -28.275  -5.303  1.00 73.24           H  
ATOM    607  CD  GLU A  41       7.258 -30.123  -6.411  1.00 73.24           C  
ATOM    608  OE1 GLU A  41       7.244 -29.572  -7.532  1.00 73.24           O  
ATOM    609  OE2 GLU A  41       6.841 -31.288  -6.191  1.00 73.24           O  
ATOM    610  N   LEU A  42       7.538 -30.292  -0.631  1.00 79.92           N  
ATOM    611  H   LEU A  42       8.527 -30.270  -0.834  1.00 79.92           H  
ATOM    612  CA  LEU A  42       7.103 -30.962   0.596  1.00 79.92           C  
ATOM    613  HA  LEU A  42       6.172 -31.493   0.393  1.00 79.92           H  
ATOM    614  C   LEU A  42       6.791 -29.980   1.739  1.00 79.92           C  
ATOM    615  CB  LEU A  42       8.187 -31.975   1.012  1.00 79.92           C  
ATOM    616  HB2 LEU A  42       7.907 -32.413   1.971  1.00 79.92           H  
ATOM    617  HB3 LEU A  42       9.123 -31.436   1.154  1.00 79.92           H  
ATOM    618  O   LEU A  42       6.364 -30.413   2.808  1.00 79.92           O  
ATOM    619  CG  LEU A  42       8.418 -33.119   0.011  1.00 79.92           C  
ATOM    620  HG  LEU A  42       8.565 -32.723  -0.993  1.00 79.92           H  
ATOM    621  CD1 LEU A  42       9.669 -33.905   0.404  1.00 79.92           C  
ATOM    622 HD11 LEU A  42      10.551 -33.295   0.211  1.00 79.92           H  
ATOM    623 HD12 LEU A  42       9.633 -34.167   1.462  1.00 79.92           H  
ATOM    624 HD13 LEU A  42       9.754 -34.802  -0.209  1.00 79.92           H  
ATOM    625  CD2 LEU A  42       7.239 -34.087  -0.023  1.00 79.92           C  
ATOM    626 HD21 LEU A  42       6.331 -33.563  -0.321  1.00 79.92           H  
ATOM    627 HD22 LEU A  42       7.095 -34.554   0.951  1.00 79.92           H  
ATOM    628 HD23 LEU A  42       7.447 -34.840  -0.784  1.00 79.92           H  
ATOM    629  N   GLY A  43       7.017 -28.678   1.536  1.00 76.82           N  
ATOM    630  H   GLY A  43       7.317 -28.382   0.618  1.00 76.82           H  
ATOM    631  CA  GLY A  43       6.865 -27.654   2.569  1.00 76.82           C  
ATOM    632  HA2 GLY A  43       5.940 -27.821   3.120  1.00 76.82           H  
ATOM    633  HA3 GLY A  43       6.802 -26.680   2.085  1.00 76.82           H  
ATOM    634  C   GLY A  43       8.029 -27.611   3.561  1.00 76.82           C  
ATOM    635  O   GLY A  43       7.826 -27.252   4.718  1.00 76.82           O  
ATOM    636  N   VAL A  44       9.246 -27.992   3.148  1.00 85.06           N  
ATOM    637  H   VAL A  44       9.359 -28.295   2.191  1.00 85.06           H  
ATOM    638  CA  VAL A  44      10.460 -27.806   3.962  1.00 85.06           C  
ATOM    639  HA  VAL A  44      10.201 -28.014   5.000  1.00 85.06           H  
ATOM    640  C   VAL A  44      10.894 -26.340   3.883  1.00 85.06           C  
ATOM    641  CB  VAL A  44      11.591 -28.777   3.580  1.00 85.06           C  
ATOM    642  HB  VAL A  44      11.906 -28.547   2.562  1.00 85.06           H  
ATOM    643  O   VAL A  44      11.789 -25.960   3.131  1.00 85.06           O  
ATOM    644  CG1 VAL A  44      12.805 -28.662   4.512  1.00 85.06           C  
ATOM    645 HG11 VAL A  44      13.201 -27.647   4.476  1.00 85.06           H  
ATOM    646 HG12 VAL A  44      12.519 -28.902   5.536  1.00 85.06           H  
ATOM    647 HG13 VAL A  44      13.589 -29.345   4.184  1.00 85.06           H  
ATOM    648  CG2 VAL A  44      11.152 -30.246   3.665  1.00 85.06           C  
ATOM    649 HG21 VAL A  44      10.843 -30.483   4.682  1.00 85.06           H  
ATOM    650 HG22 VAL A  44      10.324 -30.430   2.980  1.00 85.06           H  
ATOM    651 HG23 VAL A  44      11.986 -30.892   3.391  1.00 85.06           H  
ATOM    652  N   ASP A  45      10.209 -25.516   4.668  1.00 68.72           N  
ATOM    653  H   ASP A  45       9.407 -25.900   5.147  1.00 68.72           H  
ATOM    654  CA  ASP A  45      10.539 -24.118   4.945  1.00 68.72           C  
ATOM    655  HA  ASP A  45      10.627 -23.585   3.998  1.00 68.72           H  
ATOM    656  C   ASP A  45      11.877 -23.955   5.709  1.00 68.72           C  
ATOM    657  CB  ASP A  45       9.356 -23.528   5.734  1.00 68.72           C  
ATOM    658  HB2 ASP A  45       8.442 -23.640   5.151  1.00 68.72           H  
ATOM    659  HB3 ASP A  45       9.520 -22.463   5.897  1.00 68.72           H  
ATOM    660  O   ASP A  45      12.529 -24.930   6.086  1.00 68.72           O  
ATOM    661  CG  ASP A  45       9.197 -24.231   7.087  1.00 68.72           C  
ATOM    662  OD1 ASP A  45      10.080 -24.030   7.944  1.00 68.72           O  
ATOM    663  OD2 ASP A  45       8.284 -25.063   7.264  1.00 68.72           O  
ATOM    664  N   SER A  46      12.284 -22.711   5.986  1.00 61.97           N  
ATOM    665  H   SER A  46      11.741 -21.938   5.630  1.00 61.97           H  
ATOM    666  CA  SER A  46      13.531 -22.380   6.695  1.00 61.97           C  
ATOM    667  HA  SER A  46      14.371 -22.701   6.080  1.00 61.97           H  
ATOM    668  C   SER A  46      13.680 -23.046   8.075  1.00 61.97           C  
ATOM    669  CB  SER A  46      13.622 -20.857   6.878  1.00 61.97           C  
ATOM    670  HB2 SER A  46      14.597 -20.601   7.294  1.00 61.97           H  
ATOM    671  HB3 SER A  46      12.846 -20.530   7.569  1.00 61.97           H  
ATOM    672  O   SER A  46      14.788 -23.446   8.436  1.00 61.97           O  
ATOM    673  OG  SER A  46      13.448 -20.194   5.636  1.00 61.97           O  
ATOM    674  HG  SER A  46      13.415 -19.245   5.776  1.00 61.97           H  
ATOM    675  N   LEU A  47      12.596 -23.192   8.847  1.00 64.52           N  
ATOM    676  H   LEU A  47      11.690 -23.037   8.428  1.00 64.52           H  
ATOM    677  CA  LEU A  47      12.607 -23.857  10.156  1.00 64.52           C  
ATOM    678  HA  LEU A  47      13.482 -23.524  10.714  1.00 64.52           H  
ATOM    679  C   LEU A  47      12.715 -25.374   9.976  1.00 64.52           C  
ATOM    680  CB  LEU A  47      11.335 -23.456  10.936  1.00 64.52           C  
ATOM    681  HB2 LEU A  47      10.460 -23.684  10.328  1.00 64.52           H  
ATOM    682  HB3 LEU A  47      11.348 -22.378  11.100  1.00 64.52           H  
ATOM    683  O   LEU A  47      13.553 -26.021  10.602  1.00 64.52           O  
ATOM    684  CG  LEU A  47      11.147 -24.167  12.290  1.00 64.52           C  
ATOM    685  HG  LEU A  47      11.170 -25.247  12.145  1.00 64.52           H  
ATOM    686  CD1 LEU A  47      12.232 -23.775  13.293  1.00 64.52           C  
ATOM    687 HD11 LEU A  47      12.238 -22.696  13.443  1.00 64.52           H  
ATOM    688 HD12 LEU A  47      12.044 -24.276  14.242  1.00 64.52           H  
ATOM    689 HD13 LEU A  47      13.207 -24.101  12.929  1.00 64.52           H  
ATOM    690  CD2 LEU A  47       9.783 -23.800  12.877  1.00 64.52           C  
ATOM    691 HD21 LEU A  47       8.995 -24.119  12.195  1.00 64.52           H  
ATOM    692 HD22 LEU A  47       9.642 -24.305  13.832  1.00 64.52           H  
ATOM    693 HD23 LEU A  47       9.711 -22.721  13.009  1.00 64.52           H  
ATOM    694  N   SER A  48      11.914 -25.934   9.073  1.00 77.85           N  
ATOM    695  H   SER A  48      11.250 -25.334   8.604  1.00 77.85           H  
ATOM    696  CA  SER A  48      11.920 -27.358   8.733  1.00 77.85           C  
ATOM    697  HA  SER A  48      11.734 -27.936   9.639  1.00 77.85           H  
ATOM    698  C   SER A  48      13.281 -27.806   8.167  1.00 77.85           C  
ATOM    699  CB  SER A  48      10.773 -27.625   7.752  1.00 77.85           C  
ATOM    700  HB2 SER A  48      10.783 -28.675   7.462  1.00 77.85           H  
ATOM    701  HB3 SER A  48      10.906 -27.006   6.864  1.00 77.85           H  
ATOM    702  O   SER A  48      13.784 -28.868   8.536  1.00 77.85           O  
ATOM    703  OG  SER A  48       9.523 -27.323   8.354  1.00 77.85           O  
ATOM    704  HG  SER A  48       9.148 -26.538   7.947  1.00 77.85           H  
ATOM    705  N   ALA A  49      13.929 -26.976   7.343  1.00 80.99           N  
ATOM    706  H   ALA A  49      13.444 -26.141   7.048  1.00 80.99           H  
ATOM    707  CA  ALA A  49      15.279 -27.185   6.817  1.00 80.99           C  
ATOM    708  HA  ALA A  49      15.328 -28.164   6.342  1.00 80.99           H  
ATOM    709  C   ALA A  49      16.350 -27.133   7.919  1.00 80.99           C  
ATOM    710  CB  ALA A  49      15.554 -26.109   5.759  1.00 80.99           C  
ATOM    711  HB1 ALA A  49      16.550 -26.254   5.339  1.00 80.99           H  
ATOM    712  HB2 ALA A  49      15.497 -25.117   6.207  1.00 80.99           H  
ATOM    713  HB3 ALA A  49      14.817 -26.167   4.958  1.00 80.99           H  
ATOM    714  O   ALA A  49      17.232 -27.997   7.970  1.00 80.99           O  
ATOM    715  N   LEU A  50      16.258 -26.147   8.822  1.00 74.01           N  
ATOM    716  H   LEU A  50      15.526 -25.461   8.705  1.00 74.01           H  
ATOM    717  CA  LEU A  50      17.146 -26.003   9.976  1.00 74.01           C  
ATOM    718  HA  LEU A  50      18.170 -25.937   9.609  1.00 74.01           H  
ATOM    719  C   LEU A  50      17.055 -27.228  10.897  1.00 74.01           C  
ATOM    720  CB  LEU A  50      16.782 -24.698  10.717  1.00 74.01           C  
ATOM    721  HB2 LEU A  50      16.841 -23.863  10.018  1.00 74.01           H  
ATOM    722  HB3 LEU A  50      15.749 -24.768  11.055  1.00 74.01           H  
ATOM    723  O   LEU A  50      18.079 -27.839  11.208  1.00 74.01           O  
ATOM    724  CG  LEU A  50      17.665 -24.379  11.936  1.00 74.01           C  
ATOM    725  HG  LEU A  50      17.764 -25.261  12.567  1.00 74.01           H  
ATOM    726  CD1 LEU A  50      19.057 -23.923  11.498  1.00 74.01           C  
ATOM    727 HD11 LEU A  50      19.503 -24.698  10.874  1.00 74.01           H  
ATOM    728 HD12 LEU A  50      19.674 -23.744  12.379  1.00 74.01           H  
ATOM    729 HD13 LEU A  50      18.973 -23.003  10.920  1.00 74.01           H  
ATOM    730  CD2 LEU A  50      17.053 -23.262  12.778  1.00 74.01           C  
ATOM    731 HD21 LEU A  50      17.679 -23.047  13.644  1.00 74.01           H  
ATOM    732 HD22 LEU A  50      16.070 -23.569  13.135  1.00 74.01           H  
ATOM    733 HD23 LEU A  50      16.939 -22.356  12.182  1.00 74.01           H  
ATOM    734  N   GLU A  51      15.838 -27.623  11.283  1.00 80.14           N  
ATOM    735  H   GLU A  51      15.043 -27.069  10.997  1.00 80.14           H  
ATOM    736  CA  GLU A  51      15.592 -28.809  12.105  1.00 80.14           C  
ATOM    737  HA  GLU A  51      16.139 -28.715  13.043  1.00 80.14           H  
ATOM    738  C   GLU A  51      16.077 -30.092  11.414  1.00 80.14           C  
ATOM    739  CB  GLU A  51      14.097 -28.966  12.428  1.00 80.14           C  
ATOM    740  HB2 GLU A  51      13.979 -29.980  12.811  1.00 80.14           H  
ATOM    741  HB3 GLU A  51      13.512 -28.881  11.512  1.00 80.14           H  
ATOM    742  O   GLU A  51      16.721 -30.922  12.058  1.00 80.14           O  
ATOM    743  CG  GLU A  51      13.535 -28.007  13.488  1.00 80.14           C  
ATOM    744  HG2 GLU A  51      13.540 -26.988  13.100  1.00 80.14           H  
ATOM    745  HG3 GLU A  51      14.179 -28.041  14.368  1.00 80.14           H  
ATOM    746  CD  GLU A  51      12.110 -28.424  13.896  1.00 80.14           C  
ATOM    747  OE1 GLU A  51      11.199 -27.566  13.945  1.00 80.14           O  
ATOM    748  OE2 GLU A  51      11.895 -29.636  14.159  1.00 80.14           O  
ATOM    749  N   LEU A  52      15.816 -30.264  10.110  1.00 88.21           N  
ATOM    750  H   LEU A  52      15.255 -29.571   9.637  1.00 88.21           H  
ATOM    751  CA  LEU A  52      16.255 -31.438   9.347  1.00 88.21           C  
ATOM    752  HA  LEU A  52      15.847 -32.328   9.827  1.00 88.21           H  
ATOM    753  C   LEU A  52      17.781 -31.559   9.357  1.00 88.21           C  
ATOM    754  CB  LEU A  52      15.707 -31.351   7.908  1.00 88.21           C  
ATOM    755  HB2 LEU A  52      16.047 -30.420   7.454  1.00 88.21           H  
ATOM    756  HB3 LEU A  52      14.619 -31.315   7.955  1.00 88.21           H  
ATOM    757  O   LEU A  52      18.320 -32.606   9.722  1.00 88.21           O  
ATOM    758  CG  LEU A  52      16.110 -32.516   6.982  1.00 88.21           C  
ATOM    759  HG  LEU A  52      17.192 -32.513   6.845  1.00 88.21           H  
ATOM    760  CD1 LEU A  52      15.686 -33.873   7.551  1.00 88.21           C  
ATOM    761 HD11 LEU A  52      15.834 -34.651   6.802  1.00 88.21           H  
ATOM    762 HD12 LEU A  52      16.292 -34.112   8.425  1.00 88.21           H  
ATOM    763 HD13 LEU A  52      14.634 -33.835   7.833  1.00 88.21           H  
ATOM    764  CD2 LEU A  52      15.456 -32.337   5.613  1.00 88.21           C  
ATOM    765 HD21 LEU A  52      14.370 -32.358   5.704  1.00 88.21           H  
ATOM    766 HD22 LEU A  52      15.777 -33.129   4.936  1.00 88.21           H  
ATOM    767 HD23 LEU A  52      15.754 -31.381   5.183  1.00 88.21           H  
ATOM    768  N   ARG A  53      18.478 -30.468   9.022  1.00 85.68           N  
ATOM    769  H   ARG A  53      17.955 -29.647   8.752  1.00 85.68           H  
ATOM    770  CA  ARG A  53      19.942 -30.388   9.040  1.00 85.68           C  
ATOM    771  HA  ARG A  53      20.347 -31.145   8.369  1.00 85.68           H  
ATOM    772  C   ARG A  53      20.501 -30.671  10.438  1.00 85.68           C  
ATOM    773  CB  ARG A  53      20.340 -28.994   8.533  1.00 85.68           C  
ATOM    774  HB2 ARG A  53      19.959 -28.253   9.236  1.00 85.68           H  
ATOM    775  HB3 ARG A  53      19.861 -28.808   7.572  1.00 85.68           H  
ATOM    776  O   ARG A  53      21.447 -31.448  10.564  1.00 85.68           O  
ATOM    777  CG  ARG A  53      21.858 -28.838   8.350  1.00 85.68           C  
ATOM    778  HG2 ARG A  53      22.399 -29.387   9.121  1.00 85.68           H  
ATOM    779  HG3 ARG A  53      22.132 -29.244   7.377  1.00 85.68           H  
ATOM    780  CD  ARG A  53      22.294 -27.375   8.427  1.00 85.68           C  
ATOM    781  HD2 ARG A  53      21.742 -26.798   7.686  1.00 85.68           H  
ATOM    782  HD3 ARG A  53      23.357 -27.322   8.192  1.00 85.68           H  
ATOM    783  NE  ARG A  53      22.061 -26.831   9.779  1.00 85.68           N  
ATOM    784  HE  ARG A  53      21.595 -27.429  10.446  1.00 85.68           H  
ATOM    785  NH1 ARG A  53      22.858 -24.711   9.420  1.00 85.68           N  
ATOM    786 HH11 ARG A  53      22.965 -23.751   9.714  1.00 85.68           H  
ATOM    787 HH12 ARG A  53      23.182 -25.006   8.509  1.00 85.68           H  
ATOM    788  NH2 ARG A  53      21.987 -25.276  11.404  1.00 85.68           N  
ATOM    789 HH21 ARG A  53      21.520 -25.964  11.978  1.00 85.68           H  
ATOM    790 HH22 ARG A  53      22.085 -24.322  11.718  1.00 85.68           H  
ATOM    791  CZ  ARG A  53      22.302 -25.606  10.188  1.00 85.68           C  
ATOM    792  N   ASN A  54      19.917 -30.084  11.486  1.00 80.58           N  
ATOM    793  H   ASN A  54      19.153 -29.446  11.310  1.00 80.58           H  
ATOM    794  CA  ASN A  54      20.352 -30.285  12.873  1.00 80.58           C  
ATOM    795  HA  ASN A  54      21.417 -30.066  12.943  1.00 80.58           H  
ATOM    796  C   ASN A  54      20.168 -31.752  13.314  1.00 80.58           C  
ATOM    797  CB  ASN A  54      19.596 -29.314  13.808  1.00 80.58           C  
ATOM    798  HB2 ASN A  54      19.801 -29.590  14.842  1.00 80.58           H  
ATOM    799  HB3 ASN A  54      18.522 -29.420  13.652  1.00 80.58           H  
ATOM    800  O   ASN A  54      21.101 -32.355  13.852  1.00 80.58           O  
ATOM    801  CG  ASN A  54      19.950 -27.836  13.660  1.00 80.58           C  
ATOM    802  ND2 ASN A  54      19.351 -26.988  14.469  1.00 80.58           N  
ATOM    803 HD21 ASN A  54      18.712 -27.283  15.193  1.00 80.58           H  
ATOM    804 HD22 ASN A  54      19.472 -25.999  14.308  1.00 80.58           H  
ATOM    805  OD1 ASN A  54      20.781 -27.417  12.854  1.00 80.58           O  
ATOM    806  N   ARG A  55      19.005 -32.359  13.030  1.00 89.71           N  
ATOM    807  H   ARG A  55      18.288 -31.807  12.582  1.00 89.71           H  
ATOM    808  CA  ARG A  55      18.707 -33.771  13.339  1.00 89.71           C  
ATOM    809  HA  ARG A  55      18.874 -33.944  14.403  1.00 89.71           H  
ATOM    810  C   ARG A  55      19.654 -34.723  12.606  1.00 89.71           C  
ATOM    811  CB  ARG A  55      17.238 -34.090  13.000  1.00 89.71           C  
ATOM    812  HB2 ARG A  55      17.026 -33.747  11.987  1.00 89.71           H  
ATOM    813  HB3 ARG A  55      17.097 -35.171  13.025  1.00 89.71           H  
ATOM    814  O   ARG A  55      20.193 -35.636  13.228  1.00 89.71           O  
ATOM    815  CG  ARG A  55      16.235 -33.451  13.982  1.00 89.71           C  
ATOM    816  HG2 ARG A  55      16.350 -33.907  14.965  1.00 89.71           H  
ATOM    817  HG3 ARG A  55      16.436 -32.384  14.077  1.00 89.71           H  
ATOM    818  CD  ARG A  55      14.792 -33.650  13.493  1.00 89.71           C  
ATOM    819  HD2 ARG A  55      14.559 -34.715  13.518  1.00 89.71           H  
ATOM    820  HD3 ARG A  55      14.730 -33.303  12.461  1.00 89.71           H  
ATOM    821  NE  ARG A  55      13.812 -32.889  14.299  1.00 89.71           N  
ATOM    822  HE  ARG A  55      14.122 -32.010  14.689  1.00 89.71           H  
ATOM    823  NH1 ARG A  55      11.928 -34.163  13.915  1.00 89.71           N  
ATOM    824 HH11 ARG A  55      12.461 -34.731  13.272  1.00 89.71           H  
ATOM    825 HH12 ARG A  55      10.919 -34.149  13.865  1.00 89.71           H  
ATOM    826  NH2 ARG A  55      11.735 -32.245  14.991  1.00 89.71           N  
ATOM    827 HH21 ARG A  55      11.997 -31.271  14.950  1.00 89.71           H  
ATOM    828 HH22 ARG A  55      10.735 -32.390  15.014  1.00 89.71           H  
ATOM    829  CZ  ARG A  55      12.512 -33.111  14.417  1.00 89.71           C  
ATOM    830  N   LEU A  56      19.914 -34.486  11.318  1.00 91.13           N  
ATOM    831  H   LEU A  56      19.426 -33.727  10.864  1.00 91.13           H  
ATOM    832  CA  LEU A  56      20.846 -35.296  10.529  1.00 91.13           C  
ATOM    833  HA  LEU A  56      20.596 -36.347  10.677  1.00 91.13           H  
ATOM    834  C   LEU A  56      22.292 -35.154  11.005  1.00 91.13           C  
ATOM    835  CB  LEU A  56      20.714 -34.941   9.040  1.00 91.13           C  
ATOM    836  HB2 LEU A  56      20.778 -33.858   8.930  1.00 91.13           H  
ATOM    837  HB3 LEU A  56      21.547 -35.384   8.494  1.00 91.13           H  
ATOM    838  O   LEU A  56      22.983 -36.166  11.131  1.00 91.13           O  
ATOM    839  CG  LEU A  56      19.404 -35.437   8.410  1.00 91.13           C  
ATOM    840  HG  LEU A  56      18.553 -35.106   9.005  1.00 91.13           H  
ATOM    841  CD1 LEU A  56      19.263 -34.874   6.998  1.00 91.13           C  
ATOM    842 HD11 LEU A  56      18.322 -35.205   6.558  1.00 91.13           H  
ATOM    843 HD12 LEU A  56      20.090 -35.204   6.369  1.00 91.13           H  
ATOM    844 HD13 LEU A  56      19.261 -33.785   7.041  1.00 91.13           H  
ATOM    845  CD2 LEU A  56      19.368 -36.963   8.327  1.00 91.13           C  
ATOM    846 HD21 LEU A  56      20.181 -37.326   7.698  1.00 91.13           H  
ATOM    847 HD22 LEU A  56      19.451 -37.412   9.317  1.00 91.13           H  
ATOM    848 HD23 LEU A  56      18.411 -37.268   7.904  1.00 91.13           H  
ATOM    849  N   GLY A  57      22.737 -33.941  11.341  1.00 89.42           N  
ATOM    850  H   GLY A  57      22.142 -33.141  11.180  1.00 89.42           H  
ATOM    851  CA  GLY A  57      24.060 -33.717  11.923  1.00 89.42           C  
ATOM    852  HA2 GLY A  57      24.819 -34.085  11.233  1.00 89.42           H  
ATOM    853  HA3 GLY A  57      24.210 -32.649  12.078  1.00 89.42           H  
ATOM    854  C   GLY A  57      24.238 -34.438  13.262  1.00 89.42           C  
ATOM    855  O   GLY A  57      25.247 -35.108  13.469  1.00 89.42           O  
ATOM    856  N   ALA A  58      23.229 -34.407  14.137  1.00 87.86           N  
ATOM    857  H   ALA A  58      22.428 -33.826  13.934  1.00 87.86           H  
ATOM    858  CA  ALA A  58      23.249 -35.142  15.404  1.00 87.86           C  
ATOM    859  HA  ALA A  58      24.174 -34.902  15.929  1.00 87.86           H  
ATOM    860  C   ALA A  58      23.218 -36.674  15.218  1.00 87.86           C  
ATOM    861  CB  ALA A  58      22.072 -34.654  16.257  1.00 87.86           C  
ATOM    862  HB1 ALA A  58      22.089 -35.153  17.225  1.00 87.86           H  
ATOM    863  HB2 ALA A  58      22.149 -33.577  16.411  1.00 87.86           H  
ATOM    864  HB3 ALA A  58      21.129 -34.874  15.756  1.00 87.86           H  
ATOM    865  O   ALA A  58      23.895 -37.398  15.946  1.00 87.86           O  
ATOM    866  N   ALA A  59      22.455 -37.179  14.242  1.00 91.35           N  
ATOM    867  H   ALA A  59      21.866 -36.544  13.722  1.00 91.35           H  
ATOM    868  CA  ALA A  59      22.309 -38.613  13.984  1.00 91.35           C  
ATOM    869  HA  ALA A  59      22.221 -39.130  14.939  1.00 91.35           H  
ATOM    870  C   ALA A  59      23.504 -39.243  13.238  1.00 91.35           C  
ATOM    871  CB  ALA A  59      21.003 -38.818  13.209  1.00 91.35           C  
ATOM    872  HB1 ALA A  59      21.049 -38.295  12.254  1.00 91.35           H  
ATOM    873  HB2 ALA A  59      20.163 -38.427  13.784  1.00 91.35           H  
ATOM    874  HB3 ALA A  59      20.843 -39.881  13.032  1.00 91.35           H  
ATOM    875  O   ALA A  59      23.755 -40.442  13.379  1.00 91.35           O  
ATOM    876  N   THR A  60      24.234 -38.458  12.439  1.00 89.27           N  
ATOM    877  H   THR A  60      23.935 -37.500  12.324  1.00 89.27           H  
ATOM    878  CA  THR A  60      25.351 -38.943  11.604  1.00 89.27           C  
ATOM    879  HA  THR A  60      25.365 -40.033  11.621  1.00 89.27           H  
ATOM    880  C   THR A  60      26.730 -38.498  12.086  1.00 89.27           C  
ATOM    881  CB  THR A  60      25.185 -38.524  10.136  1.00 89.27           C  
ATOM    882  HB  THR A  60      26.021 -38.930   9.568  1.00 89.27           H  
ATOM    883  O   THR A  60      27.709 -39.172  11.781  1.00 89.27           O  
ATOM    884  CG2 THR A  60      23.891 -39.041   9.506  1.00 89.27           C  
ATOM    885 HG21 THR A  60      23.847 -38.729   8.463  1.00 89.27           H  
ATOM    886 HG22 THR A  60      23.020 -38.648  10.031  1.00 89.27           H  
ATOM    887 HG23 THR A  60      23.873 -40.130   9.549  1.00 89.27           H  
ATOM    888  OG1 THR A  60      25.218 -37.124  10.022  1.00 89.27           O  
ATOM    889  HG1 THR A  60      24.376 -36.776  10.325  1.00 89.27           H  
ATOM    890  N   GLY A  61      26.821 -37.389  12.828  1.00 87.16           N  
ATOM    891  H   GLY A  61      25.975 -36.883  13.046  1.00 87.16           H  
ATOM    892  CA  GLY A  61      28.075 -36.699  13.145  1.00 87.16           C  
ATOM    893  HA2 GLY A  61      27.919 -36.078  14.027  1.00 87.16           H  
ATOM    894  HA3 GLY A  61      28.849 -37.434  13.369  1.00 87.16           H  
ATOM    895  C   GLY A  61      28.598 -35.791  12.021  1.00 87.16           C  
ATOM    896  O   GLY A  61      29.582 -35.085  12.231  1.00 87.16           O  
ATOM    897  N   VAL A  62      27.955 -35.778  10.846  1.00 88.13           N  
ATOM    898  H   VAL A  62      27.112 -36.327  10.748  1.00 88.13           H  
ATOM    899  CA  VAL A  62      28.388 -34.995   9.677  1.00 88.13           C  
ATOM    900  HA  VAL A  62      29.476 -35.033   9.630  1.00 88.13           H  
ATOM    901  C   VAL A  62      27.970 -33.531   9.826  1.00 88.13           C  
ATOM    902  CB  VAL A  62      27.851 -35.599   8.361  1.00 88.13           C  
ATOM    903  HB  VAL A  62      26.761 -35.584   8.378  1.00 88.13           H  
ATOM    904  O   VAL A  62      26.825 -33.219  10.157  1.00 88.13           O  
ATOM    905  CG1 VAL A  62      28.322 -34.810   7.131  1.00 88.13           C  
ATOM    906 HG11 VAL A  62      27.907 -33.802   7.136  1.00 88.13           H  
ATOM    907 HG12 VAL A  62      29.410 -34.758   7.102  1.00 88.13           H  
ATOM    908 HG13 VAL A  62      27.978 -35.300   6.220  1.00 88.13           H  
ATOM    909  CG2 VAL A  62      28.321 -37.050   8.179  1.00 88.13           C  
ATOM    910 HG21 VAL A  62      27.922 -37.451   7.247  1.00 88.13           H  
ATOM    911 HG22 VAL A  62      29.410 -37.089   8.144  1.00 88.13           H  
ATOM    912 HG23 VAL A  62      27.967 -37.673   9.001  1.00 88.13           H  
ATOM    913  N   ARG A  63      28.892 -32.602   9.548  1.00 82.84           N  
ATOM    914  H   ARG A  63      29.800 -32.914   9.235  1.00 82.84           H  
ATOM    915  CA  ARG A  63      28.623 -31.160   9.608  1.00 82.84           C  
ATOM    916  HA  ARG A  63      27.854 -30.992  10.362  1.00 82.84           H  
ATOM    917  C   ARG A  63      28.059 -30.656   8.277  1.00 82.84           C  
ATOM    918  CB  ARG A  63      29.885 -30.415  10.061  1.00 82.84           C  
ATOM    919  HB2 ARG A  63      30.289 -30.910  10.945  1.00 82.84           H  
ATOM    920  HB3 ARG A  63      30.639 -30.443   9.274  1.00 82.84           H  
ATOM    921  O   ARG A  63      28.804 -30.240   7.398  1.00 82.84           O  
ATOM    922  CG  ARG A  63      29.549 -28.962  10.421  1.00 82.84           C  
ATOM    923  HG2 ARG A  63      28.798 -28.956  11.211  1.00 82.84           H  
ATOM    924  HG3 ARG A  63      29.151 -28.443   9.549  1.00 82.84           H  
ATOM    925  CD  ARG A  63      30.800 -28.231  10.910  1.00 82.84           C  
ATOM    926  HD2 ARG A  63      31.258 -28.818  11.707  1.00 82.84           H  
ATOM    927  HD3 ARG A  63      31.502 -28.151  10.080  1.00 82.84           H  
ATOM    928  NE  ARG A  63      30.467 -26.888  11.421  1.00 82.84           N  
ATOM    929  HE  ARG A  63      29.501 -26.603  11.340  1.00 82.84           H  
ATOM    930  NH1 ARG A  63      32.587 -26.276  12.043  1.00 82.84           N  
ATOM    931 HH11 ARG A  63      32.930 -27.147  11.663  1.00 82.84           H  
ATOM    932 HH12 ARG A  63      33.224 -25.586  12.415  1.00 82.84           H  
ATOM    933  NH2 ARG A  63      30.887 -24.874  12.399  1.00 82.84           N  
ATOM    934 HH21 ARG A  63      29.912 -24.626  12.317  1.00 82.84           H  
ATOM    935 HH22 ARG A  63      31.534 -24.202  12.786  1.00 82.84           H  
ATOM    936  CZ  ARG A  63      31.311 -26.022  11.951  1.00 82.84           C  
ATOM    937  N   LEU A  64      26.736 -30.684   8.161  1.00 81.50           N  
ATOM    938  H   LEU A  64      26.215 -31.113   8.912  1.00 81.50           H  
ATOM    939  CA  LEU A  64      26.002 -30.271   6.963  1.00 81.50           C  
ATOM    940  HA  LEU A  64      26.483 -30.742   6.106  1.00 81.50           H  
ATOM    941  C   LEU A  64      25.998 -28.733   6.743  1.00 81.50           C  
ATOM    942  CB  LEU A  64      24.576 -30.831   7.084  1.00 81.50           C  
ATOM    943  HB2 LEU A  64      24.193 -30.584   8.074  1.00 81.50           H  
ATOM    944  HB3 LEU A  64      23.940 -30.333   6.351  1.00 81.50           H  
ATOM    945  O   LEU A  64      25.831 -27.989   7.719  1.00 81.50           O  
ATOM    946  CG  LEU A  64      24.452 -32.348   6.859  1.00 81.50           C  
ATOM    947  HG  LEU A  64      25.145 -32.879   7.513  1.00 81.50           H  
ATOM    948  CD1 LEU A  64      23.029 -32.783   7.214  1.00 81.50           C  
ATOM    949 HD11 LEU A  64      22.920 -33.855   7.050  1.00 81.50           H  
ATOM    950 HD12 LEU A  64      22.309 -32.255   6.589  1.00 81.50           H  
ATOM    951 HD13 LEU A  64      22.830 -32.563   8.263  1.00 81.50           H  
ATOM    952  CD2 LEU A  64      24.737 -32.736   5.405  1.00 81.50           C  
ATOM    953 HD21 LEU A  64      25.790 -32.583   5.166  1.00 81.50           H  
ATOM    954 HD22 LEU A  64      24.508 -33.788   5.238  1.00 81.50           H  
ATOM    955 HD23 LEU A  64      24.133 -32.134   4.727  1.00 81.50           H  
ATOM    956  N   PRO A  65      26.133 -28.235   5.492  1.00 71.66           N  
ATOM    957  CA  PRO A  65      26.029 -26.809   5.150  1.00 71.66           C  
ATOM    958  HA  PRO A  65      26.834 -26.276   5.656  1.00 71.66           H  
ATOM    959  C   PRO A  65      24.685 -26.162   5.516  1.00 71.66           C  
ATOM    960  CB  PRO A  65      26.253 -26.724   3.632  1.00 71.66           C  
ATOM    961  HB2 PRO A  65      25.301 -26.797   3.105  1.00 71.66           H  
ATOM    962  HB3 PRO A  65      26.771 -25.808   3.347  1.00 71.66           H  
ATOM    963  O   PRO A  65      23.653 -26.824   5.625  1.00 71.66           O  
ATOM    964  CG  PRO A  65      27.083 -27.963   3.320  1.00 71.66           C  
ATOM    965  HG2 PRO A  65      26.957 -28.286   2.287  1.00 71.66           H  
ATOM    966  HG3 PRO A  65      28.133 -27.770   3.540  1.00 71.66           H  
ATOM    967  CD  PRO A  65      26.530 -28.989   4.305  1.00 71.66           C  
ATOM    968  HD2 PRO A  65      25.661 -29.485   3.872  1.00 71.66           H  
ATOM    969  HD3 PRO A  65      27.308 -29.720   4.524  1.00 71.66           H  
ATOM    970  N   THR A  66      24.646 -24.834   5.646  1.00 65.63           N  
ATOM    971  H   THR A  66      25.503 -24.304   5.578  1.00 65.63           H  
ATOM    972  CA  THR A  66      23.386 -24.093   5.867  1.00 65.63           C  
ATOM    973  HA  THR A  66      22.872 -24.523   6.726  1.00 65.63           H  
ATOM    974  C   THR A  66      22.416 -24.222   4.687  1.00 65.63           C  
ATOM    975  CB  THR A  66      23.669 -22.612   6.171  1.00 65.63           C  
ATOM    976  HB  THR A  66      23.984 -22.106   5.259  1.00 65.63           H  
ATOM    977  O   THR A  66      21.210 -24.252   4.894  1.00 65.63           O  
ATOM    978  CG2 THR A  66      22.474 -21.882   6.781  1.00 65.63           C  
ATOM    979 HG21 THR A  66      22.168 -22.357   7.713  1.00 65.63           H  
ATOM    980 HG22 THR A  66      21.635 -21.896   6.086  1.00 65.63           H  
ATOM    981 HG23 THR A  66      22.735 -20.841   6.971  1.00 65.63           H  
ATOM    982  OG1 THR A  66      24.701 -22.519   7.130  1.00 65.63           O  
ATOM    983  HG1 THR A  66      24.926 -21.589   7.203  1.00 65.63           H  
ATOM    984  N   THR A  67      22.938 -24.384   3.471  1.00 68.81           N  
ATOM    985  H   THR A  67      23.941 -24.359   3.356  1.00 68.81           H  
ATOM    986  CA  THR A  67      22.198 -24.520   2.206  1.00 68.81           C  
ATOM    987  HA  THR A  67      21.266 -23.961   2.280  1.00 68.81           H  
ATOM    988  C   THR A  67      21.801 -25.957   1.850  1.00 68.81           C  
ATOM    989  CB  THR A  67      23.033 -23.907   1.066  1.00 68.81           C  
ATOM    990  HB  THR A  67      22.642 -24.201   0.092  1.00 68.81           H  
ATOM    991  O   THR A  67      21.265 -26.170   0.770  1.00 68.81           O  
ATOM    992  CG2 THR A  67      23.021 -22.379   1.155  1.00 68.81           C  
ATOM    993 HG21 THR A  67      23.464 -22.045   2.094  1.00 68.81           H  
ATOM    994 HG22 THR A  67      21.998 -22.011   1.080  1.00 68.81           H  
ATOM    995 HG23 THR A  67      23.600 -21.973   0.326  1.00 68.81           H  
ATOM    996  OG1 THR A  67      24.373 -24.326   1.200  1.00 68.81           O  
ATOM    997  HG1 THR A  67      24.436 -25.169   0.745  1.00 68.81           H  
ATOM    998  N   THR A  68      21.992 -26.934   2.750  1.00 80.10           N  
ATOM    999  H   THR A  68      22.440 -26.665   3.615  1.00 80.10           H  
ATOM   1000  CA  THR A  68      21.860 -28.384   2.471  1.00 80.10           C  
ATOM   1001  HA  THR A  68      22.725 -28.700   1.888  1.00 80.10           H  
ATOM   1002  C   THR A  68      20.612 -28.787   1.673  1.00 80.10           C  
ATOM   1003  CB  THR A  68      21.856 -29.173   3.792  1.00 80.10           C  
ATOM   1004  HB  THR A  68      21.094 -28.767   4.457  1.00 80.10           H  
ATOM   1005  O   THR A  68      20.707 -29.649   0.808  1.00 80.10           O  
ATOM   1006  CG2 THR A  68      21.625 -30.675   3.648  1.00 80.10           C  
ATOM   1007 HG21 THR A  68      22.351 -31.086   2.946  1.00 80.10           H  
ATOM   1008 HG22 THR A  68      20.616 -30.875   3.288  1.00 80.10           H  
ATOM   1009 HG23 THR A  68      21.744 -31.159   4.617  1.00 80.10           H  
ATOM   1010  OG1 THR A  68      23.107 -29.085   4.421  1.00 80.10           O  
ATOM   1011  HG1 THR A  68      23.224 -28.202   4.779  1.00 80.10           H  
ATOM   1012  N   VAL A  69      19.446 -28.185   1.940  1.00 79.98           N  
ATOM   1013  H   VAL A  69      19.437 -27.436   2.617  1.00 79.98           H  
ATOM   1014  CA  VAL A  69      18.179 -28.505   1.242  1.00 79.98           C  
ATOM   1015  HA  VAL A  69      18.122 -29.586   1.115  1.00 79.98           H  
ATOM   1016  C   VAL A  69      18.074 -27.928  -0.178  1.00 79.98           C  
ATOM   1017  CB  VAL A  69      16.952 -28.072   2.067  1.00 79.98           C  
ATOM   1018  HB  VAL A  69      16.052 -28.279   1.488  1.00 79.98           H  
ATOM   1019  O   VAL A  69      17.190 -28.325  -0.929  1.00 79.98           O  
ATOM   1020  CG1 VAL A  69      16.850 -28.880   3.367  1.00 79.98           C  
ATOM   1021 HG11 VAL A  69      17.705 -28.682   4.014  1.00 79.98           H  
ATOM   1022 HG12 VAL A  69      16.810 -29.943   3.129  1.00 79.98           H  
ATOM   1023 HG13 VAL A  69      15.933 -28.606   3.890  1.00 79.98           H  
ATOM   1024  CG2 VAL A  69      16.970 -26.573   2.401  1.00 79.98           C  
ATOM   1025 HG21 VAL A  69      16.022 -26.297   2.863  1.00 79.98           H  
ATOM   1026 HG22 VAL A  69      17.070 -25.985   1.488  1.00 79.98           H  
ATOM   1027 HG23 VAL A  69      17.787 -26.328   3.081  1.00 79.98           H  
ATOM   1028  N   PHE A  70      18.964 -27.007  -0.553  1.00 71.91           N  
ATOM   1029  H   PHE A  70      19.659 -26.723   0.123  1.00 71.91           H  
ATOM   1030  CA  PHE A  70      19.150 -26.521  -1.924  1.00 71.91           C  
ATOM   1031  HA  PHE A  70      18.241 -26.700  -2.499  1.00 71.91           H  
ATOM   1032  C   PHE A  70      20.287 -27.272  -2.627  1.00 71.91           C  
ATOM   1033  CB  PHE A  70      19.430 -25.009  -1.910  1.00 71.91           C  
ATOM   1034  HB2 PHE A  70      19.465 -24.656  -2.940  1.00 71.91           H  
ATOM   1035  HB3 PHE A  70      20.416 -24.838  -1.477  1.00 71.91           H  
ATOM   1036  O   PHE A  70      20.173 -27.578  -3.810  1.00 71.91           O  
ATOM   1037  CG  PHE A  70      18.405 -24.182  -1.157  1.00 71.91           C  
ATOM   1038  CD1 PHE A  70      17.058 -24.191  -1.566  1.00 71.91           C  
ATOM   1039  HD1 PHE A  70      16.755 -24.769  -2.427  1.00 71.91           H  
ATOM   1040  CD2 PHE A  70      18.787 -23.431  -0.028  1.00 71.91           C  
ATOM   1041  HD2 PHE A  70      19.820 -23.424   0.288  1.00 71.91           H  
ATOM   1042  CE1 PHE A  70      16.096 -23.479  -0.832  1.00 71.91           C  
ATOM   1043  HE1 PHE A  70      15.057 -23.505  -1.128  1.00 71.91           H  
ATOM   1044  CE2 PHE A  70      17.825 -22.708   0.699  1.00 71.91           C  
ATOM   1045  HE2 PHE A  70      18.113 -22.143   1.573  1.00 71.91           H  
ATOM   1046  CZ  PHE A  70      16.477 -22.743   0.303  1.00 71.91           C  
ATOM   1047  HZ  PHE A  70      15.730 -22.209   0.871  1.00 71.91           H  
ATOM   1048  N   ASP A  71      21.352 -27.609  -1.890  1.00 74.26           N  
ATOM   1049  H   ASP A  71      21.408 -27.249  -0.948  1.00 74.26           H  
ATOM   1050  CA  ASP A  71      22.486 -28.402  -2.387  1.00 74.26           C  
ATOM   1051  HA  ASP A  71      22.872 -27.939  -3.295  1.00 74.26           H  
ATOM   1052  C   ASP A  71      22.060 -29.847  -2.726  1.00 74.26           C  
ATOM   1053  CB  ASP A  71      23.605 -28.414  -1.325  1.00 74.26           C  
ATOM   1054  HB2 ASP A  71      24.457 -28.964  -1.725  1.00 74.26           H  
ATOM   1055  HB3 ASP A  71      23.247 -28.952  -0.447  1.00 74.26           H  
ATOM   1056  O   ASP A  71      22.545 -30.457  -3.684  1.00 74.26           O  
ATOM   1057  CG  ASP A  71      24.088 -27.020  -0.893  1.00 74.26           C  
ATOM   1058  OD1 ASP A  71      24.236 -26.135  -1.760  1.00 74.26           O  
ATOM   1059  OD2 ASP A  71      24.306 -26.818   0.328  1.00 74.26           O  
ATOM   1060  N   HIS A  72      21.120 -30.390  -1.946  1.00 87.32           N  
ATOM   1061  H   HIS A  72      20.822 -29.852  -1.145  1.00 87.32           H  
ATOM   1062  CA  HIS A  72      20.524 -31.715  -2.098  1.00 87.32           C  
ATOM   1063  HA  HIS A  72      20.796 -32.141  -3.065  1.00 87.32           H  
ATOM   1064  C   HIS A  72      18.994 -31.588  -2.024  1.00 87.32           C  
ATOM   1065  CB  HIS A  72      21.095 -32.646  -1.023  1.00 87.32           C  
ATOM   1066  HB2 HIS A  72      20.693 -33.644  -1.194  1.00 87.32           H  
ATOM   1067  HB3 HIS A  72      20.775 -32.304  -0.039  1.00 87.32           H  
ATOM   1068  O   HIS A  72      18.434 -31.626  -0.925  1.00 87.32           O  
ATOM   1069  CG  HIS A  72      22.599 -32.711  -1.050  1.00 87.32           C  
ATOM   1070  CD2 HIS A  72      23.434 -32.401  -0.014  1.00 87.32           C  
ATOM   1071  HD2 HIS A  72      23.131 -32.137   0.988  1.00 87.32           H  
ATOM   1072  ND1 HIS A  72      23.379 -32.847  -2.176  1.00 87.32           N  
ATOM   1073  HD1 HIS A  72      23.038 -32.733  -3.119  1.00 87.32           H  
ATOM   1074  CE1 HIS A  72      24.653 -32.623  -1.821  1.00 87.32           C  
ATOM   1075  HE1 HIS A  72      25.483 -32.547  -2.509  1.00 87.32           H  
ATOM   1076  NE2 HIS A  72      24.737 -32.361  -0.511  1.00 87.32           N  
ATOM   1077  N   PRO A  73      18.309 -31.389  -3.169  1.00 85.21           N  
ATOM   1078  CA  PRO A  73      16.910 -30.965  -3.186  1.00 85.21           C  
ATOM   1079  HA  PRO A  73      16.811 -30.082  -2.555  1.00 85.21           H  
ATOM   1080  C   PRO A  73      15.906 -32.008  -2.704  1.00 85.21           C  
ATOM   1081  CB  PRO A  73      16.598 -30.568  -4.634  1.00 85.21           C  
ATOM   1082  HB2 PRO A  73      15.946 -29.696  -4.681  1.00 85.21           H  
ATOM   1083  HB3 PRO A  73      16.147 -31.407  -5.163  1.00 85.21           H  
ATOM   1084  O   PRO A  73      14.757 -31.648  -2.483  1.00 85.21           O  
ATOM   1085  CG  PRO A  73      17.967 -30.284  -5.240  1.00 85.21           C  
ATOM   1086  HG2 PRO A  73      18.273 -29.268  -4.991  1.00 85.21           H  
ATOM   1087  HG3 PRO A  73      17.978 -30.438  -6.319  1.00 85.21           H  
ATOM   1088  CD  PRO A  73      18.864 -31.277  -4.513  1.00 85.21           C  
ATOM   1089  HD2 PRO A  73      19.887 -30.902  -4.520  1.00 85.21           H  
ATOM   1090  HD3 PRO A  73      18.813 -32.249  -5.002  1.00 85.21           H  
ATOM   1091  N   ASP A  74      16.289 -33.278  -2.568  1.00 88.81           N  
ATOM   1092  H   ASP A  74      17.264 -33.501  -2.702  1.00 88.81           H  
ATOM   1093  CA  ASP A  74      15.389 -34.384  -2.233  1.00 88.81           C  
ATOM   1094  HA  ASP A  74      14.506 -33.979  -1.737  1.00 88.81           H  
ATOM   1095  C   ASP A  74      16.021 -35.380  -1.240  1.00 88.81           C  
ATOM   1096  CB  ASP A  74      14.905 -35.062  -3.534  1.00 88.81           C  
ATOM   1097  HB2 ASP A  74      14.181 -35.838  -3.287  1.00 88.81           H  
ATOM   1098  HB3 ASP A  74      14.392 -34.320  -4.146  1.00 88.81           H  
ATOM   1099  O   ASP A  74      17.205 -35.322  -0.887  1.00 88.81           O  
ATOM   1100  CG  ASP A  74      16.047 -35.686  -4.339  1.00 88.81           C  
ATOM   1101  OD1 ASP A  74      16.789 -36.508  -3.754  1.00 88.81           O  
ATOM   1102  OD2 ASP A  74      16.241 -35.319  -5.512  1.00 88.81           O  
ATOM   1103  N   VAL A  75      15.212 -36.333  -0.770  1.00 89.76           N  
ATOM   1104  H   VAL A  75      14.272 -36.368  -1.139  1.00 89.76           H  
ATOM   1105  CA  VAL A  75      15.634 -37.350   0.206  1.00 89.76           C  
ATOM   1106  HA  VAL A  75      16.036 -36.848   1.086  1.00 89.76           H  
ATOM   1107  C   VAL A  75      16.750 -38.245  -0.345  1.00 89.76           C  
ATOM   1108  CB  VAL A  75      14.414 -38.195   0.625  1.00 89.76           C  
ATOM   1109  HB  VAL A  75      13.904 -38.544  -0.273  1.00 89.76           H  
ATOM   1110  O   VAL A  75      17.631 -38.661   0.413  1.00 89.76           O  
ATOM   1111  CG1 VAL A  75      14.756 -39.433   1.462  1.00 89.76           C  
ATOM   1112 HG11 VAL A  75      15.262 -39.146   2.383  1.00 89.76           H  
ATOM   1113 HG12 VAL A  75      15.396 -40.111   0.898  1.00 89.76           H  
ATOM   1114 HG13 VAL A  75      13.834 -39.967   1.692  1.00 89.76           H  
ATOM   1115  CG2 VAL A  75      13.423 -37.357   1.444  1.00 89.76           C  
ATOM   1116 HG21 VAL A  75      12.555 -37.962   1.707  1.00 89.76           H  
ATOM   1117 HG22 VAL A  75      13.075 -36.508   0.855  1.00 89.76           H  
ATOM   1118 HG23 VAL A  75      13.901 -36.989   2.353  1.00 89.76           H  
ATOM   1119  N   ARG A  76      16.722 -38.567  -1.643  1.00 87.21           N  
ATOM   1120  H   ARG A  76      16.085 -38.060  -2.240  1.00 87.21           H  
ATOM   1121  CA  ARG A  76      17.635 -39.532  -2.269  1.00 87.21           C  
ATOM   1122  HA  ARG A  76      17.747 -40.385  -1.601  1.00 87.21           H  
ATOM   1123  C   ARG A  76      19.034 -38.937  -2.452  1.00 87.21           C  
ATOM   1124  CB  ARG A  76      16.999 -40.007  -3.589  1.00 87.21           C  
ATOM   1125  HB2 ARG A  76      15.944 -40.217  -3.417  1.00 87.21           H  
ATOM   1126  HB3 ARG A  76      17.067 -39.214  -4.333  1.00 87.21           H  
ATOM   1127  O   ARG A  76      20.018 -39.577  -2.082  1.00 87.21           O  
ATOM   1128  CG  ARG A  76      17.672 -41.280  -4.124  1.00 87.21           C  
ATOM   1129  HG2 ARG A  76      17.541 -42.090  -3.406  1.00 87.21           H  
ATOM   1130  HG3 ARG A  76      18.739 -41.094  -4.243  1.00 87.21           H  
ATOM   1131  CD  ARG A  76      17.108 -41.712  -5.485  1.00 87.21           C  
ATOM   1132  HD2 ARG A  76      17.206 -40.876  -6.178  1.00 87.21           H  
ATOM   1133  HD3 ARG A  76      17.718 -42.528  -5.872  1.00 87.21           H  
ATOM   1134  NE  ARG A  76      15.687 -42.104  -5.424  1.00 87.21           N  
ATOM   1135  HE  ARG A  76      15.016 -41.349  -5.414  1.00 87.21           H  
ATOM   1136  NH1 ARG A  76      15.831 -44.362  -5.820  1.00 87.21           N  
ATOM   1137 HH11 ARG A  76      16.836 -44.272  -5.818  1.00 87.21           H  
ATOM   1138 HH12 ARG A  76      15.367 -45.219  -6.087  1.00 87.21           H  
ATOM   1139  NH2 ARG A  76      13.835 -43.372  -5.744  1.00 87.21           N  
ATOM   1140 HH21 ARG A  76      13.332 -42.497  -5.781  1.00 87.21           H  
ATOM   1141 HH22 ARG A  76      13.363 -44.186  -6.112  1.00 87.21           H  
ATOM   1142  CZ  ARG A  76      15.128 -43.276  -5.655  1.00 87.21           C  
ATOM   1143  N   THR A  77      19.118 -37.706  -2.946  1.00 90.61           N  
ATOM   1144  H   THR A  77      18.249 -37.265  -3.210  1.00 90.61           H  
ATOM   1145  CA  THR A  77      20.353 -36.921  -3.098  1.00 90.61           C  
ATOM   1146  HA  THR A  77      21.073 -37.505  -3.672  1.00 90.61           H  
ATOM   1147  C   THR A  77      21.002 -36.624  -1.747  1.00 90.61           C  
ATOM   1148  CB  THR A  77      20.101 -35.609  -3.865  1.00 90.61           C  
ATOM   1149  HB  THR A  77      20.997 -34.993  -3.803  1.00 90.61           H  
ATOM   1150  O   THR A  77      22.199 -36.871  -1.583  1.00 90.61           O  
ATOM   1151  CG2 THR A  77      19.793 -35.854  -5.340  1.00 90.61           C  
ATOM   1152 HG21 THR A  77      20.638 -36.347  -5.821  1.00 90.61           H  
ATOM   1153 HG22 THR A  77      18.901 -36.472  -5.445  1.00 90.61           H  
ATOM   1154 HG23 THR A  77      19.615 -34.900  -5.835  1.00 90.61           H  
ATOM   1155  OG1 THR A  77      19.019 -34.892  -3.324  1.00 90.61           O  
ATOM   1156  HG1 THR A  77      18.220 -35.362  -3.571  1.00 90.61           H  
ATOM   1157  N   LEU A  78      20.224 -36.205  -0.742  1.00 92.45           N  
ATOM   1158  H   LEU A  78      19.267 -35.955  -0.951  1.00 92.45           H  
ATOM   1159  CA  LEU A  78      20.748 -35.924   0.599  1.00 92.45           C  
ATOM   1160  HA  LEU A  78      21.601 -35.256   0.486  1.00 92.45           H  
ATOM   1161  C   LEU A  78      21.260 -37.194   1.303  1.00 92.45           C  
ATOM   1162  CB  LEU A  78      19.658 -35.190   1.403  1.00 92.45           C  
ATOM   1163  HB2 LEU A  78      19.383 -34.289   0.855  1.00 92.45           H  
ATOM   1164  HB3 LEU A  78      18.772 -35.823   1.455  1.00 92.45           H  
ATOM   1165  O   LEU A  78      22.310 -37.171   1.951  1.00 92.45           O  
ATOM   1166  CG  LEU A  78      20.062 -34.790   2.835  1.00 92.45           C  
ATOM   1167  HG  LEU A  78      20.179 -35.688   3.442  1.00 92.45           H  
ATOM   1168  CD1 LEU A  78      21.362 -33.988   2.892  1.00 92.45           C  
ATOM   1169 HD11 LEU A  78      21.549 -33.650   3.911  1.00 92.45           H  
ATOM   1170 HD12 LEU A  78      21.283 -33.127   2.228  1.00 92.45           H  
ATOM   1171 HD13 LEU A  78      22.207 -34.603   2.580  1.00 92.45           H  
ATOM   1172  CD2 LEU A  78      18.960 -33.929   3.454  1.00 92.45           C  
ATOM   1173 HD21 LEU A  78      18.025 -34.488   3.484  1.00 92.45           H  
ATOM   1174 HD22 LEU A  78      19.235 -33.634   4.467  1.00 92.45           H  
ATOM   1175 HD23 LEU A  78      18.814 -33.030   2.855  1.00 92.45           H  
ATOM   1176  N   ALA A  79      20.567 -38.326   1.144  1.00 91.37           N  
ATOM   1177  H   ALA A  79      19.699 -38.296   0.628  1.00 91.37           H  
ATOM   1178  CA  ALA A  79      21.027 -39.610   1.671  1.00 91.37           C  
ATOM   1179  HA  ALA A  79      21.254 -39.488   2.730  1.00 91.37           H  
ATOM   1180  C   ALA A  79      22.315 -40.104   0.988  1.00 91.37           C  
ATOM   1181  CB  ALA A  79      19.896 -40.631   1.540  1.00 91.37           C  
ATOM   1182  HB1 ALA A  79      19.618 -40.751   0.492  1.00 91.37           H  
ATOM   1183  HB2 ALA A  79      20.228 -41.592   1.933  1.00 91.37           H  
ATOM   1184  HB3 ALA A  79      19.029 -40.288   2.104  1.00 91.37           H  
ATOM   1185  O   ALA A  79      23.215 -40.594   1.675  1.00 91.37           O  
ATOM   1186  N   ALA A  80      22.427 -39.946  -0.336  1.00 88.84           N  
ATOM   1187  H   ALA A  80      21.645 -39.567  -0.849  1.00 88.84           H  
ATOM   1188  CA  ALA A  80      23.628 -40.302  -1.091  1.00 88.84           C  
ATOM   1189  HA  ALA A  80      23.876 -41.343  -0.885  1.00 88.84           H  
ATOM   1190  C   ALA A  80      24.841 -39.446  -0.679  1.00 88.84           C  
ATOM   1191  CB  ALA A  80      23.318 -40.176  -2.587  1.00 88.84           C  
ATOM   1192  HB1 ALA A  80      24.191 -40.477  -3.167  1.00 88.84           H  
ATOM   1193  HB2 ALA A  80      22.482 -40.825  -2.847  1.00 88.84           H  
ATOM   1194  HB3 ALA A  80      23.061 -39.146  -2.835  1.00 88.84           H  
ATOM   1195  O   ALA A  80      25.926 -39.988  -0.457  1.00 88.84           O  
ATOM   1196  N   HIS A  81      24.654 -38.135  -0.484  1.00 90.08           N  
ATOM   1197  H   HIS A  81      23.757 -37.730  -0.715  1.00 90.08           H  
ATOM   1198  CA  HIS A  81      25.705 -37.251   0.026  1.00 90.08           C  
ATOM   1199  HA  HIS A  81      26.560 -37.306  -0.648  1.00 90.08           H  
ATOM   1200  C   HIS A  81      26.201 -37.694   1.414  1.00 90.08           C  
ATOM   1201  CB  HIS A  81      25.206 -35.801   0.036  1.00 90.08           C  
ATOM   1202  HB2 HIS A  81      25.013 -35.478  -0.987  1.00 90.08           H  
ATOM   1203  HB3 HIS A  81      24.268 -35.740   0.589  1.00 90.08           H  
ATOM   1204  O   HIS A  81      27.394 -37.943   1.596  1.00 90.08           O  
ATOM   1205  CG  HIS A  81      26.203 -34.862   0.667  1.00 90.08           C  
ATOM   1206  CD2 HIS A  81      26.010 -34.116   1.799  1.00 90.08           C  
ATOM   1207  HD2 HIS A  81      25.095 -34.061   2.371  1.00 90.08           H  
ATOM   1208  ND1 HIS A  81      27.505 -34.652   0.267  1.00 90.08           N  
ATOM   1209  HD1 HIS A  81      27.975 -35.075  -0.520  1.00 90.08           H  
ATOM   1210  CE1 HIS A  81      28.080 -33.811   1.143  1.00 90.08           C  
ATOM   1211  HE1 HIS A  81      29.113 -33.498   1.114  1.00 90.08           H  
ATOM   1212  NE2 HIS A  81      27.208 -33.465   2.105  1.00 90.08           N  
ATOM   1213  N   LEU A  82      25.291 -37.920   2.370  1.00 91.25           N  
ATOM   1214  H   LEU A  82      24.324 -37.707   2.169  1.00 91.25           H  
ATOM   1215  CA  LEU A  82      25.646 -38.430   3.703  1.00 91.25           C  
ATOM   1216  HA  LEU A  82      26.353 -37.738   4.161  1.00 91.25           H  
ATOM   1217  C   LEU A  82      26.355 -39.800   3.654  1.00 91.25           C  
ATOM   1218  CB  LEU A  82      24.369 -38.511   4.560  1.00 91.25           C  
ATOM   1219  HB2 LEU A  82      23.586 -38.990   3.972  1.00 91.25           H  
ATOM   1220  HB3 LEU A  82      24.565 -39.144   5.425  1.00 91.25           H  
ATOM   1221  O   LEU A  82      27.208 -40.092   4.497  1.00 91.25           O  
ATOM   1222  CG  LEU A  82      23.863 -37.147   5.067  1.00 91.25           C  
ATOM   1223  HG  LEU A  82      23.791 -36.440   4.240  1.00 91.25           H  
ATOM   1224  CD1 LEU A  82      22.474 -37.316   5.682  1.00 91.25           C  
ATOM   1225 HD11 LEU A  82      22.118 -36.350   6.039  1.00 91.25           H  
ATOM   1226 HD12 LEU A  82      22.505 -38.028   6.507  1.00 91.25           H  
ATOM   1227 HD13 LEU A  82      21.788 -37.672   4.913  1.00 91.25           H  
ATOM   1228  CD2 LEU A  82      24.792 -36.572   6.141  1.00 91.25           C  
ATOM   1229 HD21 LEU A  82      24.987 -37.310   6.919  1.00 91.25           H  
ATOM   1230 HD22 LEU A  82      25.736 -36.269   5.687  1.00 91.25           H  
ATOM   1231 HD23 LEU A  82      24.340 -35.691   6.597  1.00 91.25           H  
ATOM   1232  N   ALA A  83      26.031 -40.653   2.676  1.00 87.14           N  
ATOM   1233  H   ALA A  83      25.300 -40.385   2.031  1.00 87.14           H  
ATOM   1234  CA  ALA A  83      26.661 -41.963   2.502  1.00 87.14           C  
ATOM   1235  HA  ALA A  83      26.722 -42.444   3.478  1.00 87.14           H  
ATOM   1236  C   ALA A  83      28.099 -41.886   1.958  1.00 87.14           C  
ATOM   1237  CB  ALA A  83      25.770 -42.822   1.597  1.00 87.14           C  
ATOM   1238  HB1 ALA A  83      24.750 -42.844   1.980  1.00 87.14           H  
ATOM   1239  HB2 ALA A  83      26.159 -43.839   1.551  1.00 87.14           H  
ATOM   1240  HB3 ALA A  83      25.751 -42.409   0.588  1.00 87.14           H  
ATOM   1241  O   ALA A  83      28.906 -42.783   2.264  1.00 87.14           O  
ATOM   1242  N   ALA A  84      28.401 -40.834   1.189  1.00 83.87           N  
ATOM   1243  H   ALA A  84      27.658 -40.188   0.964  1.00 83.87           H  
ATOM   1244  CA  ALA A  84      29.730 -40.501   0.689  1.00 83.87           C  
ATOM   1245  HA  ALA A  84      30.212 -41.416   0.345  1.00 83.87           H  
ATOM   1246  C   ALA A  84      30.615 -39.900   1.794  1.00 83.87           C  
ATOM   1247  CB  ALA A  84      29.582 -39.564  -0.519  1.00 83.87           C  
ATOM   1248  HB1 ALA A  84      30.565 -39.358  -0.944  1.00 83.87           H  
ATOM   1249  HB2 ALA A  84      28.954 -40.031  -1.277  1.00 83.87           H  
ATOM   1250  HB3 ALA A  84      29.130 -38.620  -0.216  1.00 83.87           H  
ATOM   1251  O   ALA A  84      31.707 -40.423   2.029  1.00 83.87           O  
ATOM   1252  N   GLU A  85      30.116 -38.900   2.532  1.00 85.36           N  
ATOM   1253  H   GLU A  85      29.234 -38.496   2.254  1.00 85.36           H  
ATOM   1254  CA  GLU A  85      30.837 -38.252   3.646  1.00 85.36           C  
ATOM   1255  HA  GLU A  85      31.761 -37.811   3.273  1.00 85.36           H  
ATOM   1256  C   GLU A  85      31.238 -39.253   4.743  1.00 85.36           C  
ATOM   1257  CB  GLU A  85      29.966 -37.134   4.252  1.00 85.36           C  
ATOM   1258  HB2 GLU A  85      28.982 -37.537   4.492  1.00 85.36           H  
ATOM   1259  HB3 GLU A  85      30.419 -36.802   5.186  1.00 85.36           H  
ATOM   1260  O   GLU A  85      32.376 -39.271   5.203  1.00 85.36           O  
ATOM   1261  CG  GLU A  85      29.794 -35.915   3.332  1.00 85.36           C  
ATOM   1262  HG2 GLU A  85      29.260 -36.223   2.434  1.00 85.36           H  
ATOM   1263  HG3 GLU A  85      29.179 -35.177   3.849  1.00 85.36           H  
ATOM   1264  CD  GLU A  85      31.139 -35.281   2.951  1.00 85.36           C  
ATOM   1265  OE1 GLU A  85      31.406 -35.173   1.732  1.00 85.36           O  
ATOM   1266  OE2 GLU A  85      31.922 -34.974   3.878  1.00 85.36           O  
ATOM   1267  N   LEU A  86      30.350 -40.187   5.106  1.00 78.98           N  
ATOM   1268  H   LEU A  86      29.415 -40.117   4.730  1.00 78.98           H  
ATOM   1269  CA  LEU A  86      30.666 -41.253   6.072  1.00 78.98           C  
ATOM   1270  HA  LEU A  86      31.199 -40.803   6.909  1.00 78.98           H  
ATOM   1271  C   LEU A  86      31.606 -42.347   5.523  1.00 78.98           C  
ATOM   1272  CB  LEU A  86      29.348 -41.868   6.575  1.00 78.98           C  
ATOM   1273  HB2 LEU A  86      28.716 -42.078   5.712  1.00 78.98           H  
ATOM   1274  HB3 LEU A  86      29.557 -42.815   7.072  1.00 78.98           H  
ATOM   1275  O   LEU A  86      32.011 -43.241   6.270  1.00 78.98           O  
ATOM   1276  CG  LEU A  86      28.585 -40.966   7.562  1.00 78.98           C  
ATOM   1277  HG  LEU A  86      28.511 -39.952   7.171  1.00 78.98           H  
ATOM   1278  CD1 LEU A  86      27.173 -41.521   7.758  1.00 78.98           C  
ATOM   1279 HD11 LEU A  86      26.652 -40.930   8.510  1.00 78.98           H  
ATOM   1280 HD12 LEU A  86      26.632 -41.420   6.817  1.00 78.98           H  
ATOM   1281 HD13 LEU A  86      27.212 -42.568   8.060  1.00 78.98           H  
ATOM   1282  CD2 LEU A  86      29.256 -40.936   8.937  1.00 78.98           C  
ATOM   1283 HD21 LEU A  86      30.259 -40.515   8.856  1.00 78.98           H  
ATOM   1284 HD22 LEU A  86      29.315 -41.937   9.366  1.00 78.98           H  
ATOM   1285 HD23 LEU A  86      28.690 -40.286   9.604  1.00 78.98           H  
ATOM   1286  N   GLY A  87      31.903 -42.346   4.220  1.00 64.32           N  
ATOM   1287  H   GLY A  87      31.593 -41.556   3.672  1.00 64.32           H  
ATOM   1288  CA  GLY A  87      32.738 -43.354   3.563  1.00 64.32           C  
ATOM   1289  HA2 GLY A  87      32.380 -43.467   2.539  1.00 64.32           H  
ATOM   1290  HA3 GLY A  87      32.639 -44.311   4.075  1.00 64.32           H  
ATOM   1291  C   GLY A  87      34.224 -42.994   3.492  1.00 64.32           C  
ATOM   1292  O   GLY A  87      35.066 -43.895   3.457  1.00 64.32           O  
ATOM   1293  N   THR A  88      34.562 -41.704   3.470  1.00 54.43           N  
ATOM   1294  H   THR A  88      33.840 -41.001   3.541  1.00 54.43           H  
ATOM   1295  CA  THR A  88      35.936 -41.205   3.297  1.00 54.43           C  
ATOM   1296  HA  THR A  88      36.421 -41.792   2.518  1.00 54.43           H  
ATOM   1297  C   THR A  88      36.794 -41.372   4.551  1.00 54.43           C  
ATOM   1298  CB  THR A  88      35.937 -39.734   2.844  1.00 54.43           C  
ATOM   1299  HB  THR A  88      36.902 -39.277   3.066  1.00 54.43           H  
ATOM   1300  O   THR A  88      37.934 -41.820   4.424  1.00 54.43           O  
ATOM   1301  CG2 THR A  88      35.668 -39.609   1.346  1.00 54.43           C  
ATOM   1302 HG21 THR A  88      34.690 -40.029   1.109  1.00 54.43           H  
ATOM   1303 HG22 THR A  88      35.676 -38.556   1.062  1.00 54.43           H  
ATOM   1304 HG23 THR A  88      36.439 -40.135   0.783  1.00 54.43           H  
ATOM   1305  OG1 THR A  88      34.918 -39.050   3.521  1.00 54.43           O  
ATOM   1306  HG1 THR A  88      34.813 -38.157   3.185  1.00 54.43           H  
ATOM   1307  N   GLU A  89      36.261 -41.121   5.753  1.00 44.61           N  
ATOM   1308  H   GLU A  89      35.347 -40.693   5.782  1.00 44.61           H  
ATOM   1309  CA  GLU A  89      37.020 -41.220   7.018  1.00 44.61           C  
ATOM   1310  HA  GLU A  89      37.863 -40.530   6.982  1.00 44.61           H  
ATOM   1311  C   GLU A  89      37.609 -42.614   7.300  1.00 44.61           C  
ATOM   1312  CB  GLU A  89      36.142 -40.838   8.218  1.00 44.61           C  
ATOM   1313  HB2 GLU A  89      35.199 -41.383   8.166  1.00 44.61           H  
ATOM   1314  HB3 GLU A  89      36.662 -41.155   9.122  1.00 44.61           H  
ATOM   1315  O   GLU A  89      38.619 -42.736   7.992  1.00 44.61           O  
ATOM   1316  CG  GLU A  89      35.871 -39.334   8.349  1.00 44.61           C  
ATOM   1317  HG2 GLU A  89      35.126 -39.037   7.612  1.00 44.61           H  
ATOM   1318  HG3 GLU A  89      36.795 -38.793   8.143  1.00 44.61           H  
ATOM   1319  CD  GLU A  89      35.384 -38.996   9.770  1.00 44.61           C  
ATOM   1320  OE1 GLU A  89      35.867 -37.983  10.324  1.00 44.61           O  
ATOM   1321  OE2 GLU A  89      34.587 -39.793  10.321  1.00 44.61           O  
ATOM   1322  N   VAL A  90      37.035 -43.689   6.743  1.00 37.81           N  
ATOM   1323  H   VAL A  90      36.214 -43.542   6.174  1.00 37.81           H  
ATOM   1324  CA  VAL A  90      37.567 -45.054   6.932  1.00 37.81           C  
ATOM   1325  HA  VAL A  90      37.798 -45.161   7.992  1.00 37.81           H  
ATOM   1326  C   VAL A  90      38.902 -45.256   6.191  1.00 37.81           C  
ATOM   1327  CB  VAL A  90      36.515 -46.132   6.593  1.00 37.81           C  
ATOM   1328  HB  VAL A  90      36.320 -46.121   5.521  1.00 37.81           H  
ATOM   1329  O   VAL A  90      39.654 -46.173   6.521  1.00 37.81           O  
ATOM   1330  CG1 VAL A  90      36.967 -47.544   7.000  1.00 37.81           C  
ATOM   1331 HG11 VAL A  90      36.157 -48.256   6.842  1.00 37.81           H  
ATOM   1332 HG12 VAL A  90      37.812 -47.860   6.388  1.00 37.81           H  
ATOM   1333 HG13 VAL A  90      37.259 -47.554   8.050  1.00 37.81           H  
ATOM   1334  CG2 VAL A  90      35.191 -45.875   7.334  1.00 37.81           C  
ATOM   1335 HG21 VAL A  90      35.367 -45.818   8.409  1.00 37.81           H  
ATOM   1336 HG22 VAL A  90      34.478 -46.671   7.123  1.00 37.81           H  
ATOM   1337 HG23 VAL A  90      34.745 -44.938   7.000  1.00 37.81           H  
ATOM   1338  N   ARG A  91      39.281 -44.352   5.272  1.00 34.82           N  
ATOM   1339  H   ARG A  91      38.647 -43.585   5.097  1.00 34.82           H  
ATOM   1340  CA  ARG A  91      40.673 -44.187   4.806  1.00 34.82           C  
ATOM   1341  HA  ARG A  91      41.147 -45.169   4.780  1.00 34.82           H  
ATOM   1342  C   ARG A  91      41.528 -43.383   5.800  1.00 34.82           C  
ATOM   1343  CB  ARG A  91      40.732 -43.587   3.391  1.00 34.82           C  
ATOM   1344  HB2 ARG A  91      40.153 -42.664   3.361  1.00 34.82           H  
ATOM   1345  HB3 ARG A  91      41.768 -43.337   3.163  1.00 34.82           H  
ATOM   1346  O   ARG A  91      42.379 -42.598   5.388  1.00 34.82           O  
ATOM   1347  CG  ARG A  91      40.260 -44.540   2.291  1.00 34.82           C  
ATOM   1348  HG2 ARG A  91      39.197 -44.750   2.405  1.00 34.82           H  
ATOM   1349  HG3 ARG A  91      40.828 -45.468   2.348  1.00 34.82           H  
ATOM   1350  CD  ARG A  91      40.521 -43.854   0.944  1.00 34.82           C  
ATOM   1351  HD2 ARG A  91      41.557 -43.517   0.916  1.00 34.82           H  
ATOM   1352  HD3 ARG A  91      39.870 -42.982   0.874  1.00 34.82           H  
ATOM   1353  NE  ARG A  91      40.282 -44.751  -0.201  1.00 34.82           N  
ATOM   1354  HE  ARG A  91      39.982 -45.691   0.015  1.00 34.82           H  
ATOM   1355  NH1 ARG A  91      40.720 -43.201  -1.837  1.00 34.82           N  
ATOM   1356 HH11 ARG A  91      40.873 -42.509  -1.118  1.00 34.82           H  
ATOM   1357 HH12 ARG A  91      40.735 -42.928  -2.809  1.00 34.82           H  
ATOM   1358  NH2 ARG A  91      40.148 -45.278  -2.414  1.00 34.82           N  
ATOM   1359 HH21 ARG A  91      40.194 -44.991  -3.382  1.00 34.82           H  
ATOM   1360 HH22 ARG A  91      39.839 -46.209  -2.175  1.00 34.82           H  
ATOM   1361  CZ  ARG A  91      40.386 -44.408  -1.473  1.00 34.82           C  
ATOM   1362  N   GLY A  92      41.340 -43.601   7.100  1.00 33.16           N  
ATOM   1363  H   GLY A  92      40.580 -44.202   7.386  1.00 33.16           H  
ATOM   1364  CA  GLY A  92      42.290 -43.148   8.110  1.00 33.16           C  
ATOM   1365  HA2 GLY A  92      42.320 -42.058   8.111  1.00 33.16           H  
ATOM   1366  HA3 GLY A  92      41.983 -43.493   9.097  1.00 33.16           H  
ATOM   1367  C   GLY A  92      43.679 -43.702   7.796  1.00 33.16           C  
ATOM   1368  O   GLY A  92      43.819 -44.880   7.448  1.00 33.16           O  
ATOM   1369  N   GLU A  93      44.705 -42.855   7.881  1.00 34.04           N  
ATOM   1370  H   GLU A  93      44.539 -41.890   8.131  1.00 34.04           H  
ATOM   1371  CA  GLU A  93      46.081 -43.280   7.632  1.00 34.04           C  
ATOM   1372  HA  GLU A  93      46.150 -43.629   6.602  1.00 34.04           H  
ATOM   1373  C   GLU A  93      46.442 -44.447   8.557  1.00 34.04           C  
ATOM   1374  CB  GLU A  93      47.078 -42.125   7.810  1.00 34.04           C  
ATOM   1375  HB2 GLU A  93      48.086 -42.539   7.777  1.00 34.04           H  
ATOM   1376  HB3 GLU A  93      46.925 -41.661   8.784  1.00 34.04           H  
ATOM   1377  O   GLU A  93      46.258 -44.385   9.777  1.00 34.04           O  
ATOM   1378  CG  GLU A  93      46.956 -41.071   6.700  1.00 34.04           C  
ATOM   1379  HG2 GLU A  93      46.980 -41.578   5.735  1.00 34.04           H  
ATOM   1380  HG3 GLU A  93      45.998 -40.561   6.792  1.00 34.04           H  
ATOM   1381  CD  GLU A  93      48.097 -40.044   6.773  1.00 34.04           C  
ATOM   1382  OE1 GLU A  93      48.722 -39.799   5.716  1.00 34.04           O  
ATOM   1383  OE2 GLU A  93      48.358 -39.539   7.888  1.00 34.04           O  
ATOM   1384  N   ALA A  94      46.948 -45.535   7.970  1.00 39.26           N  
ATOM   1385  H   ALA A  94      47.068 -45.537   6.967  1.00 39.26           H  
ATOM   1386  CA  ALA A  94      47.381 -46.690   8.741  1.00 39.26           C  
ATOM   1387  HA  ALA A  94      46.507 -47.088   9.257  1.00 39.26           H  
ATOM   1388  C   ALA A  94      48.449 -46.241   9.758  1.00 39.26           C  
ATOM   1389  CB  ALA A  94      47.910 -47.768   7.787  1.00 39.26           C  
ATOM   1390  HB1 ALA A  94      47.124 -48.061   7.091  1.00 39.26           H  
ATOM   1391  HB2 ALA A  94      48.223 -48.640   8.362  1.00 39.26           H  
ATOM   1392  HB3 ALA A  94      48.764 -47.383   7.230  1.00 39.26           H  
ATOM   1393  O   ALA A  94      49.415 -45.590   9.344  1.00 39.26           O  
ATOM   1394  N   PRO A  95      48.318 -46.579  11.059  1.00 41.13           N  
ATOM   1395  CA  PRO A  95      49.255 -46.121  12.077  1.00 41.13           C  
ATOM   1396  HA  PRO A  95      49.118 -45.047  12.204  1.00 41.13           H  
ATOM   1397  C   PRO A  95      50.698 -46.419  11.673  1.00 41.13           C  
ATOM   1398  CB  PRO A  95      48.856 -46.837  13.370  1.00 41.13           C  
ATOM   1399  HB2 PRO A  95      49.353 -47.804  13.441  1.00 41.13           H  
ATOM   1400  HB3 PRO A  95      49.072 -46.231  14.250  1.00 41.13           H  
ATOM   1401  O   PRO A  95      51.042 -47.562  11.365  1.00 41.13           O  
ATOM   1402  CG  PRO A  95      47.356 -47.055  13.184  1.00 41.13           C  
ATOM   1403  HG2 PRO A  95      46.820 -46.145  13.452  1.00 41.13           H  
ATOM   1404  HG3 PRO A  95      46.992 -47.901  13.767  1.00 41.13           H  
ATOM   1405  CD  PRO A  95      47.219 -47.302  11.682  1.00 41.13           C  
ATOM   1406  HD2 PRO A  95      46.253 -46.930  11.342  1.00 41.13           H  
ATOM   1407  HD3 PRO A  95      47.318 -48.366  11.468  1.00 41.13           H  
ATOM   1408  N   SER A  96      51.531 -45.375  11.660  1.00 50.16           N  
ATOM   1409  H   SER A  96      51.137 -44.463  11.843  1.00 50.16           H  
ATOM   1410  CA  SER A  96      52.938 -45.467  11.271  1.00 50.16           C  
ATOM   1411  HA  SER A  96      52.989 -45.643  10.196  1.00 50.16           H  
ATOM   1412  C   SER A  96      53.634 -46.619  11.998  1.00 50.16           C  
ATOM   1413  CB  SER A  96      53.636 -44.138  11.579  1.00 50.16           C  
ATOM   1414  HB2 SER A  96      53.345 -43.808  12.577  1.00 50.16           H  
ATOM   1415  HB3 SER A  96      53.317 -43.388  10.856  1.00 50.16           H  
ATOM   1416  O   SER A  96      53.549 -46.739  13.223  1.00 50.16           O  
ATOM   1417  OG  SER A  96      55.046 -44.266  11.551  1.00 50.16           O  
ATOM   1418  HG  SER A  96      55.415 -43.386  11.658  1.00 50.16           H  
ATOM   1419  N   ALA A  97      54.375 -47.444  11.251  1.00 57.31           N  
ATOM   1420  H   ALA A  97      54.378 -47.305  10.251  1.00 57.31           H  
ATOM   1421  CA  ALA A  97      55.091 -48.596  11.801  1.00 57.31           C  
ATOM   1422  HA  ALA A  97      54.360 -49.279  12.234  1.00 57.31           H  
ATOM   1423  C   ALA A  97      56.081 -48.218  12.926  1.00 57.31           C  
ATOM   1424  CB  ALA A  97      55.803 -49.309  10.644  1.00 57.31           C  
ATOM   1425  HB1 ALA A  97      55.075 -49.612   9.892  1.00 57.31           H  
ATOM   1426  HB2 ALA A  97      56.539 -48.644  10.191  1.00 57.31           H  
ATOM   1427  HB3 ALA A  97      56.310 -50.196  11.023  1.00 57.31           H  
ATOM   1428  O   ALA A  97      56.388 -49.053  13.775  1.00 57.31           O  
ATOM   1429  N   LEU A  98      56.544 -46.961  12.957  1.00 62.60           N  
ATOM   1430  H   LEU A  98      56.193 -46.316  12.263  1.00 62.60           H  
ATOM   1431  CA  LEU A  98      57.399 -46.419  14.017  1.00 62.60           C  
ATOM   1432  HA  LEU A  98      58.210 -47.121  14.214  1.00 62.60           H  
ATOM   1433  C   LEU A  98      56.645 -46.252  15.347  1.00 62.60           C  
ATOM   1434  CB  LEU A  98      57.999 -45.082  13.547  1.00 62.60           C  
ATOM   1435  HB2 LEU A  98      57.185 -44.425  13.239  1.00 62.60           H  
ATOM   1436  HB3 LEU A  98      58.496 -44.605  14.392  1.00 62.60           H  
ATOM   1437  O   LEU A  98      57.160 -46.654  16.382  1.00 62.60           O  
ATOM   1438  CG  LEU A  98      59.013 -45.217  12.394  1.00 62.60           C  
ATOM   1439  HG  LEU A  98      58.600 -45.850  11.610  1.00 62.60           H  
ATOM   1440  CD1 LEU A  98      59.304 -43.846  11.783  1.00 62.60           C  
ATOM   1441 HD11 LEU A  98      59.715 -43.182  12.543  1.00 62.60           H  
ATOM   1442 HD12 LEU A  98      58.382 -43.415  11.392  1.00 62.60           H  
ATOM   1443 HD13 LEU A  98      60.018 -43.947  10.966  1.00 62.60           H  
ATOM   1444  CD2 LEU A  98      60.339 -45.818  12.870  1.00 62.60           C  
ATOM   1445 HD21 LEU A  98      60.180 -46.829  13.243  1.00 62.60           H  
ATOM   1446 HD22 LEU A  98      60.757 -45.208  13.671  1.00 62.60           H  
ATOM   1447 HD23 LEU A  98      61.046 -45.859  12.041  1.00 62.60           H  
ATOM   1448  N   ALA A  99      55.396 -45.778  15.331  1.00 58.57           N  
ATOM   1449  H   ALA A  99      54.958 -45.567  14.446  1.00 58.57           H  
ATOM   1450  CA  ALA A  99      54.607 -45.611  16.558  1.00 58.57           C  
ATOM   1451  HA  ALA A  99      55.186 -45.020  17.267  1.00 58.57           H  
ATOM   1452  C   ALA A  99      54.288 -46.962  17.237  1.00 58.57           C  
ATOM   1453  CB  ALA A  99      53.331 -44.838  16.202  1.00 58.57           C  
ATOM   1454  HB1 ALA A  99      52.750 -44.667  17.109  1.00 58.57           H  
ATOM   1455  HB2 ALA A  99      53.594 -43.873  15.769  1.00 58.57           H  
ATOM   1456  HB3 ALA A  99      52.729 -45.405  15.493  1.00 58.57           H  
ATOM   1457  O   ALA A  99      54.193 -47.054  18.461  1.00 58.57           O  
ATOM   1458  N   GLY A 100      54.174 -48.038  16.448  1.00 59.83           N  
ATOM   1459  H   GLY A 100      54.238 -47.897  15.450  1.00 59.83           H  
ATOM   1460  CA  GLY A 100      54.077 -49.405  16.971  1.00 59.83           C  
ATOM   1461  HA2 GLY A 100      53.824 -50.076  16.150  1.00 59.83           H  
ATOM   1462  HA3 GLY A 100      53.285 -49.451  17.718  1.00 59.83           H  
ATOM   1463  C   GLY A 100      55.376 -49.915  17.615  1.00 59.83           C  
ATOM   1464  O   GLY A 100      55.322 -50.743  18.525  1.00 59.83           O  
ATOM   1465  N   LEU A 101      56.534 -49.410  17.174  1.00 66.29           N  
ATOM   1466  H   LEU A 101      56.500 -48.677  16.480  1.00 66.29           H  
ATOM   1467  CA  LEU A 101      57.844 -49.692  17.769  1.00 66.29           C  
ATOM   1468  HA  LEU A 101      57.897 -50.756  18.001  1.00 66.29           H  
ATOM   1469  C   LEU A 101      58.024 -48.961  19.106  1.00 66.29           C  
ATOM   1470  CB  LEU A 101      58.956 -49.346  16.756  1.00 66.29           C  
ATOM   1471  HB2 LEU A 101      58.584 -48.611  16.042  1.00 66.29           H  
ATOM   1472  HB3 LEU A 101      59.796 -48.884  17.275  1.00 66.29           H  
ATOM   1473  O   LEU A 101      58.433 -49.604  20.069  1.00 66.29           O  
ATOM   1474  CG  LEU A 101      59.460 -50.571  15.978  1.00 66.29           C  
ATOM   1475  HG  LEU A 101      58.622 -51.231  15.752  1.00 66.29           H  
ATOM   1476  CD1 LEU A 101      60.100 -50.150  14.654  1.00 66.29           C  
ATOM   1477 HD11 LEU A 101      60.469 -51.027  14.123  1.00 66.29           H  
ATOM   1478 HD12 LEU A 101      59.353 -49.651  14.038  1.00 66.29           H  
ATOM   1479 HD13 LEU A 101      60.923 -49.461  14.846  1.00 66.29           H  
ATOM   1480  CD2 LEU A 101      60.502 -51.342  16.793  1.00 66.29           C  
ATOM   1481 HD21 LEU A 101      60.068 -51.649  17.745  1.00 66.29           H  
ATOM   1482 HD22 LEU A 101      61.361 -50.703  16.995  1.00 66.29           H  
ATOM   1483 HD23 LEU A 101      60.824 -52.226  16.243  1.00 66.29           H  
ATOM   1484  N   ASP A 102      57.638 -47.686  19.204  1.00 62.95           N  
ATOM   1485  H   ASP A 102      57.411 -47.188  18.355  1.00 62.95           H  
ATOM   1486  CA  ASP A 102      57.722 -46.906  20.452  1.00 62.95           C  
ATOM   1487  HA  ASP A 102      58.764 -46.842  20.766  1.00 62.95           H  
ATOM   1488  C   ASP A 102      56.912 -47.556  21.591  1.00 62.95           C  
ATOM   1489  CB  ASP A 102      57.193 -45.478  20.220  1.00 62.95           C  
ATOM   1490  HB2 ASP A 102      57.221 -44.943  21.170  1.00 62.95           H  
ATOM   1491  HB3 ASP A 102      56.150 -45.538  19.908  1.00 62.95           H  
ATOM   1492  O   ASP A 102      57.386 -47.705  22.721  1.00 62.95           O  
ATOM   1493  CG  ASP A 102      57.971 -44.651  19.190  1.00 62.95           C  
ATOM   1494  OD1 ASP A 102      59.189 -44.882  19.033  1.00 62.95           O  
ATOM   1495  OD2 ASP A 102      57.326 -43.775  18.570  1.00 62.95           O  
ATOM   1496  N   ALA A 103      55.690 -48.012  21.286  1.00 64.50           N  
ATOM   1497  H   ALA A 103      55.340 -47.828  20.356  1.00 64.50           H  
ATOM   1498  CA  ALA A 103      54.827 -48.703  22.245  1.00 64.50           C  
ATOM   1499  HA  ALA A 103      54.727 -48.078  23.133  1.00 64.50           H  
ATOM   1500  C   ALA A 103      55.408 -50.056  22.699  1.00 64.50           C  
ATOM   1501  CB  ALA A 103      53.444 -48.874  21.607  1.00 64.50           C  
ATOM   1502  HB1 ALA A 103      52.770 -49.352  22.317  1.00 64.50           H  
ATOM   1503  HB2 ALA A 103      53.521 -49.489  20.711  1.00 64.50           H  
ATOM   1504  HB3 ALA A 103      53.042 -47.898  21.335  1.00 64.50           H  
ATOM   1505  O   ALA A 103      55.271 -50.431  23.866  1.00 64.50           O  
ATOM   1506  N   LEU A 104      56.082 -50.779  21.795  1.00 67.35           N  
ATOM   1507  H   LEU A 104      56.188 -50.402  20.865  1.00 67.35           H  
ATOM   1508  CA  LEU A 104      56.818 -51.993  22.144  1.00 67.35           C  
ATOM   1509  HA  LEU A 104      56.143 -52.654  22.687  1.00 67.35           H  
ATOM   1510  C   LEU A 104      57.986 -51.655  23.078  1.00 67.35           C  
ATOM   1511  CB  LEU A 104      57.283 -52.693  20.852  1.00 67.35           C  
ATOM   1512  HB2 LEU A 104      57.955 -52.023  20.317  1.00 67.35           H  
ATOM   1513  HB3 LEU A 104      56.417 -52.867  20.212  1.00 67.35           H  
ATOM   1514  O   LEU A 104      58.134 -52.304  24.111  1.00 67.35           O  
ATOM   1515  CG  LEU A 104      58.021 -54.026  21.072  1.00 67.35           C  
ATOM   1516  HG  LEU A 104      58.837 -53.889  21.782  1.00 67.35           H  
ATOM   1517  CD1 LEU A 104      57.088 -55.124  21.591  1.00 67.35           C  
ATOM   1518 HD11 LEU A 104      56.251 -55.256  20.906  1.00 67.35           H  
ATOM   1519 HD12 LEU A 104      57.638 -56.060  21.688  1.00 67.35           H  
ATOM   1520 HD13 LEU A 104      56.710 -54.844  22.574  1.00 67.35           H  
ATOM   1521  CD2 LEU A 104      58.623 -54.504  19.749  1.00 67.35           C  
ATOM   1522 HD21 LEU A 104      59.331 -53.757  19.388  1.00 67.35           H  
ATOM   1523 HD22 LEU A 104      57.835 -54.634  19.008  1.00 67.35           H  
ATOM   1524 HD23 LEU A 104      59.151 -55.445  19.898  1.00 67.35           H  
ATOM   1525  N   GLU A 105      58.776 -50.630  22.749  1.00 69.45           N  
ATOM   1526  H   GLU A 105      58.571 -50.119  21.902  1.00 69.45           H  
ATOM   1527  CA  GLU A 105      59.966 -50.222  23.504  1.00 69.45           C  
ATOM   1528  HA  GLU A 105      60.612 -51.096  23.583  1.00 69.45           H  
ATOM   1529  C   GLU A 105      59.623 -49.790  24.939  1.00 69.45           C  
ATOM   1530  CB  GLU A 105      60.728 -49.127  22.725  1.00 69.45           C  
ATOM   1531  HB2 GLU A 105      60.413 -48.141  23.066  1.00 69.45           H  
ATOM   1532  HB3 GLU A 105      60.510 -49.214  21.661  1.00 69.45           H  
ATOM   1533  O   GLU A 105      60.294 -50.207  25.885  1.00 69.45           O  
ATOM   1534  CG  GLU A 105      62.244 -49.300  22.899  1.00 69.45           C  
ATOM   1535  HG2 GLU A 105      62.509 -50.310  22.587  1.00 69.45           H  
ATOM   1536  HG3 GLU A 105      62.491 -49.210  23.957  1.00 69.45           H  
ATOM   1537  CD  GLU A 105      63.084 -48.290  22.097  1.00 69.45           C  
ATOM   1538  OE1 GLU A 105      64.119 -48.730  21.541  1.00 69.45           O  
ATOM   1539  OE2 GLU A 105      62.744 -47.089  22.117  1.00 69.45           O  
ATOM   1540  N   ALA A 106      58.515 -49.064  25.124  1.00 64.92           N  
ATOM   1541  H   ALA A 106      58.040 -48.719  24.302  1.00 64.92           H  
ATOM   1542  CA  ALA A 106      57.992 -48.683  26.437  1.00 64.92           C  
ATOM   1543  HA  ALA A 106      58.796 -48.210  27.001  1.00 64.92           H  
ATOM   1544  C   ALA A 106      57.484 -49.874  27.277  1.00 64.92           C  
ATOM   1545  CB  ALA A 106      56.882 -47.649  26.220  1.00 64.92           C  
ATOM   1546  HB1 ALA A 106      57.274 -46.798  25.663  1.00 64.92           H  
ATOM   1547  HB2 ALA A 106      56.507 -47.304  27.183  1.00 64.92           H  
ATOM   1548  HB3 ALA A 106      56.064 -48.096  25.654  1.00 64.92           H  
ATOM   1549  O   ALA A 106      57.518 -49.809  28.506  1.00 64.92           O  
ATOM   1550  N   ALA A 107      57.040 -50.967  26.644  1.00 68.58           N  
ATOM   1551  H   ALA A 107      57.012 -50.953  25.635  1.00 68.58           H  
ATOM   1552  CA  ALA A 107      56.575 -52.176  27.330  1.00 68.58           C  
ATOM   1553  HA  ALA A 107      56.086 -51.881  28.259  1.00 68.58           H  
ATOM   1554  C   ALA A 107      57.716 -53.144  27.715  1.00 68.58           C  
ATOM   1555  CB  ALA A 107      55.522 -52.852  26.444  1.00 68.58           C  
ATOM   1556  HB1 ALA A 107      55.110 -53.718  26.962  1.00 68.58           H  
ATOM   1557  HB2 ALA A 107      54.717 -52.149  26.229  1.00 68.58           H  
ATOM   1558  HB3 ALA A 107      55.973 -53.173  25.505  1.00 68.58           H  
ATOM   1559  O   ALA A 107      57.570 -53.923  28.660  1.00 68.58           O  
ATOM   1560  N   LEU A 108      58.871 -53.093  27.032  1.00 70.80           N  
ATOM   1561  H   LEU A 108      58.925 -52.440  26.264  1.00 70.80           H  
ATOM   1562  CA  LEU A 108      60.031 -53.965  27.301  1.00 70.80           C  
ATOM   1563  HA  LEU A 108      59.728 -54.987  27.076  1.00 70.80           H  
ATOM   1564  C   LEU A 108      60.521 -53.996  28.770  1.00 70.80           C  
ATOM   1565  CB  LEU A 108      61.222 -53.592  26.389  1.00 70.80           C  
ATOM   1566  HB2 LEU A 108      61.437 -52.530  26.506  1.00 70.80           H  
ATOM   1567  HB3 LEU A 108      62.099 -54.138  26.735  1.00 70.80           H  
ATOM   1568  O   LEU A 108      60.886 -55.086  29.227  1.00 70.80           O  
ATOM   1569  CG  LEU A 108      61.057 -53.889  24.890  1.00 70.80           C  
ATOM   1570  HG  LEU A 108      60.195 -53.345  24.504  1.00 70.80           H  
ATOM   1571  CD1 LEU A 108      62.286 -53.417  24.114  1.00 70.80           C  
ATOM   1572 HD11 LEU A 108      62.116 -53.539  23.045  1.00 70.80           H  
ATOM   1573 HD12 LEU A 108      62.456 -52.359  24.311  1.00 70.80           H  
ATOM   1574 HD13 LEU A 108      63.168 -53.982  24.415  1.00 70.80           H  
ATOM   1575  CD2 LEU A 108      60.867 -55.375  24.599  1.00 70.80           C  
ATOM   1576 HD21 LEU A 108      61.703 -55.949  24.999  1.00 70.80           H  
ATOM   1577 HD22 LEU A 108      59.927 -55.714  25.037  1.00 70.80           H  
ATOM   1578 HD23 LEU A 108      60.798 -55.509  23.519  1.00 70.80           H  
ATOM   1579  N   PRO A 109      60.568 -52.882  29.537  1.00 69.87           N  
ATOM   1580  CA  PRO A 109      61.121 -52.882  30.895  1.00 69.87           C  
ATOM   1581  HA  PRO A 109      62.146 -53.251  30.852  1.00 69.87           H  
ATOM   1582  C   PRO A 109      60.325 -53.744  31.882  1.00 69.87           C  
ATOM   1583  CB  PRO A 109      61.131 -51.413  31.344  1.00 69.87           C  
ATOM   1584  HB2 PRO A 109      62.009 -51.183  31.947  1.00 69.87           H  
ATOM   1585  HB3 PRO A 109      60.222 -51.180  31.898  1.00 69.87           H  
ATOM   1586  O   PRO A 109      60.922 -54.373  32.764  1.00 69.87           O  
ATOM   1587  CG  PRO A 109      61.127 -50.629  30.035  1.00 69.87           C  
ATOM   1588  HG2 PRO A 109      62.137 -50.568  29.631  1.00 69.87           H  
ATOM   1589  HG3 PRO A 109      60.693 -49.636  30.154  1.00 69.87           H  
ATOM   1590  CD  PRO A 109      60.269 -51.514  29.143  1.00 69.87           C  
ATOM   1591  HD2 PRO A 109      59.215 -51.317  29.342  1.00 69.87           H  
ATOM   1592  HD3 PRO A 109      60.504 -51.317  28.097  1.00 69.87           H  
ATOM   1593  N   GLU A 110      59.001 -53.788  31.711  1.00 65.59           N  
ATOM   1594  H   GLU A 110      58.604 -53.274  30.938  1.00 65.59           H  
ATOM   1595  CA  GLU A 110      58.054 -54.498  32.581  1.00 65.59           C  
ATOM   1596  HA  GLU A 110      58.345 -54.360  33.622  1.00 65.59           H  
ATOM   1597  C   GLU A 110      58.035 -56.016  32.317  1.00 65.59           C  
ATOM   1598  CB  GLU A 110      56.643 -53.901  32.406  1.00 65.59           C  
ATOM   1599  HB2 GLU A 110      55.934 -54.528  32.946  1.00 65.59           H  
ATOM   1600  HB3 GLU A 110      56.380 -53.959  31.350  1.00 65.59           H  
ATOM   1601  O   GLU A 110      57.550 -56.774  33.156  1.00 65.59           O  
ATOM   1602  CG  GLU A 110      56.503 -52.431  32.865  1.00 65.59           C  
ATOM   1603  HG2 GLU A 110      56.032 -51.870  32.058  1.00 65.59           H  
ATOM   1604  HG3 GLU A 110      57.492 -51.997  33.014  1.00 65.59           H  
ATOM   1605  CD  GLU A 110      55.656 -52.246  34.140  1.00 65.59           C  
ATOM   1606  OE1 GLU A 110      56.119 -51.504  35.038  1.00 65.59           O  
ATOM   1607  OE2 GLU A 110      54.560 -52.844  34.220  1.00 65.59           O  
ATOM   1608  N   VAL A 111      58.603 -56.494  31.196  1.00 70.54           N  
ATOM   1609  H   VAL A 111      58.986 -55.833  30.535  1.00 70.54           H  
ATOM   1610  CA  VAL A 111      58.568 -57.924  30.841  1.00 70.54           C  
ATOM   1611  HA  VAL A 111      57.513 -58.192  30.776  1.00 70.54           H  
ATOM   1612  C   VAL A 111      59.257 -58.771  31.927  1.00 70.54           C  
ATOM   1613  CB  VAL A 111      59.161 -58.224  29.452  1.00 70.54           C  
ATOM   1614  HB  VAL A 111      60.206 -57.915  29.419  1.00 70.54           H  
ATOM   1615  O   VAL A 111      60.455 -58.565  32.188  1.00 70.54           O  
ATOM   1616  CG1 VAL A 111      59.077 -59.733  29.156  1.00 70.54           C  
ATOM   1617 HG11 VAL A 111      58.053 -60.083  29.284  1.00 70.54           H  
ATOM   1618 HG12 VAL A 111      59.378 -59.944  28.130  1.00 70.54           H  
ATOM   1619 HG13 VAL A 111      59.733 -60.295  29.820  1.00 70.54           H  
ATOM   1620  CG2 VAL A 111      58.380 -57.481  28.361  1.00 70.54           C  
ATOM   1621 HG21 VAL A 111      58.444 -56.404  28.523  1.00 70.54           H  
ATOM   1622 HG22 VAL A 111      58.793 -57.701  27.377  1.00 70.54           H  
ATOM   1623 HG23 VAL A 111      57.331 -57.775  28.382  1.00 70.54           H  
ATOM   1624  N   PRO A 112      58.553 -59.744  32.550  1.00 74.75           N  
ATOM   1625  CA  PRO A 112      59.080 -60.544  33.653  1.00 74.75           C  
ATOM   1626  HA  PRO A 112      59.244 -59.878  34.500  1.00 74.75           H  
ATOM   1627  C   PRO A 112      60.382 -61.266  33.304  1.00 74.75           C  
ATOM   1628  CB  PRO A 112      57.977 -61.547  34.011  1.00 74.75           C  
ATOM   1629  HB2 PRO A 112      57.977 -61.788  35.074  1.00 74.75           H  
ATOM   1630  HB3 PRO A 112      58.080 -62.453  33.414  1.00 74.75           H  
ATOM   1631  O   PRO A 112      60.541 -61.799  32.208  1.00 74.75           O  
ATOM   1632  CG  PRO A 112      56.700 -60.824  33.596  1.00 74.75           C  
ATOM   1633  HG2 PRO A 112      55.891 -61.520  33.374  1.00 74.75           H  
ATOM   1634  HG3 PRO A 112      56.404 -60.119  34.373  1.00 74.75           H  
ATOM   1635  CD  PRO A 112      57.140 -60.059  32.353  1.00 74.75           C  
ATOM   1636  HD2 PRO A 112      57.023 -60.689  31.472  1.00 74.75           H  
ATOM   1637  HD3 PRO A 112      56.527 -59.162  32.264  1.00 74.75           H  
ATOM   1638  N   ALA A 113      61.314 -61.342  34.258  1.00 70.89           N  
ATOM   1639  H   ALA A 113      61.124 -60.891  35.142  1.00 70.89           H  
ATOM   1640  CA  ALA A 113      62.658 -61.885  34.029  1.00 70.89           C  
ATOM   1641  HA  ALA A 113      63.163 -61.251  33.301  1.00 70.89           H  
ATOM   1642  C   ALA A 113      62.677 -63.322  33.461  1.00 70.89           C  
ATOM   1643  CB  ALA A 113      63.431 -61.810  35.351  1.00 70.89           C  
ATOM   1644  HB1 ALA A 113      64.448 -62.170  35.195  1.00 70.89           H  
ATOM   1645  HB2 ALA A 113      63.472 -60.779  35.700  1.00 70.89           H  
ATOM   1646  HB3 ALA A 113      62.946 -62.431  36.105  1.00 70.89           H  
ATOM   1647  O   ALA A 113      63.579 -63.656  32.700  1.00 70.89           O  
ATOM   1648  N   THR A 114      61.684 -64.149  33.801  1.00 71.21           N  
ATOM   1649  H   THR A 114      60.939 -63.798  34.387  1.00 71.21           H  
ATOM   1650  CA  THR A 114      61.522 -65.527  33.303  1.00 71.21           C  
ATOM   1651  HA  THR A 114      62.461 -66.069  33.414  1.00 71.21           H  
ATOM   1652  C   THR A 114      61.142 -65.603  31.828  1.00 71.21           C  
ATOM   1653  CB  THR A 114      60.426 -66.250  34.101  1.00 71.21           C  
ATOM   1654  HB  THR A 114      60.125 -67.160  33.582  1.00 71.21           H  
ATOM   1655  O   THR A 114      61.558 -66.528  31.143  1.00 71.21           O  
ATOM   1656  CG2 THR A 114      60.918 -66.626  35.497  1.00 71.21           C  
ATOM   1657 HG21 THR A 114      60.124 -67.150  36.028  1.00 71.21           H  
ATOM   1658 HG22 THR A 114      61.784 -67.284  35.414  1.00 71.21           H  
ATOM   1659 HG23 THR A 114      61.194 -65.731  36.055  1.00 71.21           H  
ATOM   1660  OG1 THR A 114      59.303 -65.408  34.282  1.00 71.21           O  
ATOM   1661  HG1 THR A 114      58.694 -65.555  33.554  1.00 71.21           H  
ATOM   1662  N   GLU A 115      60.364 -64.641  31.338  1.00 72.98           N  
ATOM   1663  H   GLU A 115      60.081 -63.884  31.945  1.00 72.98           H  
ATOM   1664  CA  GLU A 115      59.957 -64.554  29.931  1.00 72.98           C  
ATOM   1665  HA  GLU A 115      59.922 -65.548  29.484  1.00 72.98           H  
ATOM   1666  C   GLU A 115      60.951 -63.726  29.118  1.00 72.98           C  
ATOM   1667  CB  GLU A 115      58.557 -63.937  29.843  1.00 72.98           C  
ATOM   1668  HB2 GLU A 115      58.317 -63.755  28.795  1.00 72.98           H  
ATOM   1669  HB3 GLU A 115      58.553 -62.986  30.376  1.00 72.98           H  
ATOM   1670  O   GLU A 115      61.066 -63.905  27.912  1.00 72.98           O  
ATOM   1671  CG  GLU A 115      57.499 -64.876  30.441  1.00 72.98           C  
ATOM   1672  HG2 GLU A 115      57.783 -65.131  31.462  1.00 72.98           H  
ATOM   1673  HG3 GLU A 115      57.479 -65.797  29.859  1.00 72.98           H  
ATOM   1674  CD  GLU A 115      56.094 -64.263  30.471  1.00 72.98           C  
ATOM   1675  OE1 GLU A 115      55.240 -64.872  31.155  1.00 72.98           O  
ATOM   1676  OE2 GLU A 115      55.893 -63.189  29.861  1.00 72.98           O  
ATOM   1677  N   ARG A 116      61.717 -62.850  29.778  1.00 69.47           N  
ATOM   1678  H   ARG A 116      61.511 -62.730  30.760  1.00 69.47           H  
ATOM   1679  CA  ARG A 116      62.674 -61.928  29.159  1.00 69.47           C  
ATOM   1680  HA  ARG A 116      62.116 -61.270  28.493  1.00 69.47           H  
ATOM   1681  C   ARG A 116      63.723 -62.634  28.297  1.00 69.47           C  
ATOM   1682  CB  ARG A 116      63.306 -61.084  30.276  1.00 69.47           C  
ATOM   1683  HB2 ARG A 116      62.513 -60.764  30.951  1.00 69.47           H  
ATOM   1684  HB3 ARG A 116      64.013 -61.695  30.838  1.00 69.47           H  
ATOM   1685  O   ARG A 116      64.117 -62.075  27.285  1.00 69.47           O  
ATOM   1686  CG  ARG A 116      64.013 -59.825  29.757  1.00 69.47           C  
ATOM   1687  HG2 ARG A 116      63.318 -59.232  29.162  1.00 69.47           H  
ATOM   1688  HG3 ARG A 116      64.849 -60.119  29.123  1.00 69.47           H  
ATOM   1689  CD  ARG A 116      64.550 -58.971  30.915  1.00 69.47           C  
ATOM   1690  HD2 ARG A 116      65.156 -58.175  30.483  1.00 69.47           H  
ATOM   1691  HD3 ARG A 116      65.187 -59.590  31.548  1.00 69.47           H  
ATOM   1692  NE  ARG A 116      63.466 -58.374  31.727  1.00 69.47           N  
ATOM   1693  HE  ARG A 116      62.525 -58.705  31.568  1.00 69.47           H  
ATOM   1694  NH1 ARG A 116      64.685 -56.749  32.807  1.00 69.47           N  
ATOM   1695 HH11 ARG A 116      65.527 -57.091  32.366  1.00 69.47           H  
ATOM   1696 HH12 ARG A 116      64.670 -55.910  33.369  1.00 69.47           H  
ATOM   1697  NH2 ARG A 116      62.461 -56.820  33.021  1.00 69.47           N  
ATOM   1698 HH21 ARG A 116      61.586 -57.252  32.760  1.00 69.47           H  
ATOM   1699 HH22 ARG A 116      62.379 -55.854  33.303  1.00 69.47           H  
ATOM   1700  CZ  ARG A 116      63.548 -57.320  32.517  1.00 69.47           C  
ATOM   1701  N   GLU A 117      64.149 -63.847  28.647  1.00 73.66           N  
ATOM   1702  H   GLU A 117      63.774 -64.260  29.488  1.00 73.66           H  
ATOM   1703  CA  GLU A 117      65.103 -64.625  27.840  1.00 73.66           C  
ATOM   1704  HA  GLU A 117      65.913 -63.964  27.529  1.00 73.66           H  
ATOM   1705  C   GLU A 117      64.458 -65.178  26.554  1.00 73.66           C  
ATOM   1706  CB  GLU A 117      65.711 -65.727  28.726  1.00 73.66           C  
ATOM   1707  HB2 GLU A 117      65.977 -65.283  29.686  1.00 73.66           H  
ATOM   1708  HB3 GLU A 117      64.964 -66.500  28.904  1.00 73.66           H  
ATOM   1709  O   GLU A 117      65.051 -65.097  25.479  1.00 73.66           O  
ATOM   1710  CG  GLU A 117      66.982 -66.352  28.132  1.00 73.66           C  
ATOM   1711  HG2 GLU A 117      67.655 -65.550  27.829  1.00 73.66           H  
ATOM   1712  HG3 GLU A 117      66.718 -66.924  27.242  1.00 73.66           H  
ATOM   1713  CD  GLU A 117      67.696 -67.270  29.142  1.00 73.66           C  
ATOM   1714  OE1 GLU A 117      68.934 -67.138  29.278  1.00 73.66           O  
ATOM   1715  OE2 GLU A 117      67.009 -68.113  29.761  1.00 73.66           O  
ATOM   1716  N   GLU A 118      63.208 -65.651  26.620  1.00 73.04           N  
ATOM   1717  H   GLU A 118      62.726 -65.635  27.508  1.00 73.04           H  
ATOM   1718  CA  GLU A 118      62.454 -66.078  25.435  1.00 73.04           C  
ATOM   1719  HA  GLU A 118      63.114 -66.689  24.819  1.00 73.04           H  
ATOM   1720  C   GLU A 118      62.016 -64.879  24.580  1.00 73.04           C  
ATOM   1721  CB  GLU A 118      61.260 -66.957  25.847  1.00 73.04           C  
ATOM   1722  HB2 GLU A 118      60.540 -66.363  26.411  1.00 73.04           H  
ATOM   1723  HB3 GLU A 118      61.625 -67.767  26.478  1.00 73.04           H  
ATOM   1724  O   GLU A 118      62.089 -64.942  23.353  1.00 73.04           O  
ATOM   1725  CG  GLU A 118      60.583 -67.561  24.604  1.00 73.04           C  
ATOM   1726  HG2 GLU A 118      60.124 -66.759  24.025  1.00 73.04           H  
ATOM   1727  HG3 GLU A 118      61.353 -68.015  23.980  1.00 73.04           H  
ATOM   1728  CD  GLU A 118      59.507 -68.614  24.903  1.00 73.04           C  
ATOM   1729  OE1 GLU A 118      59.200 -69.367  23.947  1.00 73.04           O  
ATOM   1730  OE2 GLU A 118      58.980 -68.644  26.035  1.00 73.04           O  
ATOM   1731  N   LEU A 119      61.638 -63.762  25.210  1.00 68.77           N  
ATOM   1732  H   LEU A 119      61.557 -63.802  26.216  1.00 68.77           H  
ATOM   1733  CA  LEU A 119      61.356 -62.489  24.554  1.00 68.77           C  
ATOM   1734  HA  LEU A 119      60.586 -62.656  23.800  1.00 68.77           H  
ATOM   1735  C   LEU A 119      62.604 -61.958  23.851  1.00 68.77           C  
ATOM   1736  CB  LEU A 119      60.835 -61.463  25.572  1.00 68.77           C  
ATOM   1737  HB2 LEU A 119      61.656 -61.192  26.236  1.00 68.77           H  
ATOM   1738  HB3 LEU A 119      60.055 -61.916  26.184  1.00 68.77           H  
ATOM   1739  O   LEU A 119      62.501 -61.590  22.689  1.00 68.77           O  
ATOM   1740  CG  LEU A 119      60.283 -60.198  24.877  1.00 68.77           C  
ATOM   1741  HG  LEU A 119      60.622 -60.154  23.842  1.00 68.77           H  
ATOM   1742  CD1 LEU A 119      58.756 -60.205  24.853  1.00 68.77           C  
ATOM   1743 HD11 LEU A 119      58.393 -59.329  24.315  1.00 68.77           H  
ATOM   1744 HD12 LEU A 119      58.399 -61.104  24.351  1.00 68.77           H  
ATOM   1745 HD13 LEU A 119      58.364 -60.182  25.870  1.00 68.77           H  
ATOM   1746  CD2 LEU A 119      60.785 -58.933  25.569  1.00 68.77           C  
ATOM   1747 HD21 LEU A 119      61.861 -58.837  25.422  1.00 68.77           H  
ATOM   1748 HD22 LEU A 119      60.288 -58.063  25.140  1.00 68.77           H  
ATOM   1749 HD23 LEU A 119      60.582 -58.968  26.639  1.00 68.77           H  
ATOM   1750  N   VAL A 120      63.780 -61.982  24.489  1.00 72.60           N  
ATOM   1751  H   VAL A 120      63.802 -62.267  25.458  1.00 72.60           H  
ATOM   1752  CA  VAL A 120      65.051 -61.649  23.832  1.00 72.60           C  
ATOM   1753  HA  VAL A 120      64.951 -60.661  23.384  1.00 72.60           H  
ATOM   1754  C   VAL A 120      65.302 -62.609  22.678  1.00 72.60           C  
ATOM   1755  CB  VAL A 120      66.237 -61.581  24.814  1.00 72.60           C  
ATOM   1756  HB  VAL A 120      66.201 -62.436  25.488  1.00 72.60           H  
ATOM   1757  O   VAL A 120      65.494 -62.121  21.582  1.00 72.60           O  
ATOM   1758  CG1 VAL A 120      67.604 -61.571  24.112  1.00 72.60           C  
ATOM   1759 HG11 VAL A 120      67.650 -60.766  23.379  1.00 72.60           H  
ATOM   1760 HG12 VAL A 120      67.783 -62.521  23.608  1.00 72.60           H  
ATOM   1761 HG13 VAL A 120      68.399 -61.433  24.845  1.00 72.60           H  
ATOM   1762  CG2 VAL A 120      66.160 -60.280  25.628  1.00 72.60           C  
ATOM   1763 HG21 VAL A 120      66.915 -60.296  26.414  1.00 72.60           H  
ATOM   1764 HG22 VAL A 120      65.177 -60.172  26.086  1.00 72.60           H  
ATOM   1765 HG23 VAL A 120      66.333 -59.422  24.979  1.00 72.60           H  
ATOM   1766  N   GLN A 121      65.162 -63.931  22.819  1.00 71.91           N  
ATOM   1767  H   GLN A 121      65.015 -64.312  23.743  1.00 71.91           H  
ATOM   1768  CA  GLN A 121      65.289 -64.847  21.671  1.00 71.91           C  
ATOM   1769  HA  GLN A 121      66.278 -64.724  21.230  1.00 71.91           H  
ATOM   1770  C   GLN A 121      64.247 -64.608  20.565  1.00 71.91           C  
ATOM   1771  CB  GLN A 121      65.123 -66.300  22.120  1.00 71.91           C  
ATOM   1772  HB2 GLN A 121      64.234 -66.391  22.744  1.00 71.91           H  
ATOM   1773  HB3 GLN A 121      64.978 -66.918  21.234  1.00 71.91           H  
ATOM   1774  O   GLN A 121      64.456 -64.990  19.412  1.00 71.91           O  
ATOM   1775  CG  GLN A 121      66.331 -66.859  22.870  1.00 71.91           C  
ATOM   1776  HG2 GLN A 121      67.215 -66.804  22.235  1.00 71.91           H  
ATOM   1777  HG3 GLN A 121      66.520 -66.267  23.766  1.00 71.91           H  
ATOM   1778  CD  GLN A 121      66.102 -68.313  23.268  1.00 71.91           C  
ATOM   1779  NE2 GLN A 121      66.872 -68.831  24.195  1.00 71.91           N  
ATOM   1780 HE21 GLN A 121      66.625 -69.755  24.520  1.00 71.91           H  
ATOM   1781 HE22 GLN A 121      67.507 -68.235  24.707  1.00 71.91           H  
ATOM   1782  OE1 GLN A 121      65.243 -69.014  22.747  1.00 71.91           O  
ATOM   1783  N   ARG A 122      63.069 -64.067  20.887  1.00 73.12           N  
ATOM   1784  H   ARG A 122      62.906 -63.860  21.862  1.00 73.12           H  
ATOM   1785  CA  ARG A 122      61.988 -63.815  19.926  1.00 73.12           C  
ATOM   1786  HA  ARG A 122      62.044 -64.563  19.135  1.00 73.12           H  
ATOM   1787  C   ARG A 122      62.170 -62.468  19.233  1.00 73.12           C  
ATOM   1788  CB  ARG A 122      60.637 -63.981  20.632  1.00 73.12           C  
ATOM   1789  HB2 ARG A 122      60.702 -64.842  21.297  1.00 73.12           H  
ATOM   1790  HB3 ARG A 122      60.417 -63.098  21.231  1.00 73.12           H  
ATOM   1791  O   ARG A 122      62.039 -62.425  18.018  1.00 73.12           O  
ATOM   1792  CG  ARG A 122      59.491 -64.261  19.653  1.00 73.12           C  
ATOM   1793  HG2 ARG A 122      59.298 -63.377  19.046  1.00 73.12           H  
ATOM   1794  HG3 ARG A 122      59.759 -65.096  19.006  1.00 73.12           H  
ATOM   1795  CD  ARG A 122      58.239 -64.630  20.457  1.00 73.12           C  
ATOM   1796  HD2 ARG A 122      57.964 -63.779  21.082  1.00 73.12           H  
ATOM   1797  HD3 ARG A 122      58.473 -65.474  21.106  1.00 73.12           H  
ATOM   1798  NE  ARG A 122      57.107 -64.987  19.584  1.00 73.12           N  
ATOM   1799  HE  ARG A 122      57.240 -64.873  18.589  1.00 73.12           H  
ATOM   1800  NH1 ARG A 122      55.615 -65.462  21.267  1.00 73.12           N  
ATOM   1801 HH11 ARG A 122      56.334 -65.286  21.954  1.00 73.12           H  
ATOM   1802 HH12 ARG A 122      54.693 -65.728  21.580  1.00 73.12           H  
ATOM   1803  NH2 ARG A 122      54.958 -65.600  19.139  1.00 73.12           N  
ATOM   1804 HH21 ARG A 122      54.034 -65.834  19.474  1.00 73.12           H  
ATOM   1805 HH22 ARG A 122      55.119 -65.469  18.151  1.00 73.12           H  
ATOM   1806  CZ  ARG A 122      55.905 -65.349  20.000  1.00 73.12           C  
ATOM   1807  N   LEU A 123      62.589 -61.436  19.961  1.00 69.80           N  
ATOM   1808  H   LEU A 123      62.669 -61.578  20.958  1.00 69.80           H  
ATOM   1809  CA  LEU A 123      63.063 -60.152  19.444  1.00 69.80           C  
ATOM   1810  HA  LEU A 123      62.319 -59.737  18.764  1.00 69.80           H  
ATOM   1811  C   LEU A 123      64.361 -60.314  18.662  1.00 69.80           C  
ATOM   1812  CB  LEU A 123      63.299 -59.171  20.601  1.00 69.80           C  
ATOM   1813  HB2 LEU A 123      63.906 -59.668  21.358  1.00 69.80           H  
ATOM   1814  HB3 LEU A 123      63.871 -58.318  20.235  1.00 69.80           H  
ATOM   1815  O   LEU A 123      64.491 -59.695  17.625  1.00 69.80           O  
ATOM   1816  CG  LEU A 123      62.009 -58.642  21.242  1.00 69.80           C  
ATOM   1817  HG  LEU A 123      61.338 -59.471  21.465  1.00 69.80           H  
ATOM   1818  CD1 LEU A 123      62.358 -57.937  22.546  1.00 69.80           C  
ATOM   1819 HD11 LEU A 123      62.897 -58.620  23.204  1.00 69.80           H  
ATOM   1820 HD12 LEU A 123      61.434 -57.637  23.039  1.00 69.80           H  
ATOM   1821 HD13 LEU A 123      62.970 -57.056  22.354  1.00 69.80           H  
ATOM   1822  CD2 LEU A 123      61.280 -57.646  20.337  1.00 69.80           C  
ATOM   1823 HD21 LEU A 123      60.947 -58.132  19.420  1.00 69.80           H  
ATOM   1824 HD22 LEU A 123      61.934 -56.809  20.089  1.00 69.80           H  
ATOM   1825 HD23 LEU A 123      60.403 -57.263  20.858  1.00 69.80           H  
ATOM   1826  N   GLU A 124      65.280 -61.178  19.084  1.00 71.50           N  
ATOM   1827  H   GLU A 124      65.168 -61.568  20.009  1.00 71.50           H  
ATOM   1828  CA  GLU A 124      66.480 -61.563  18.342  1.00 71.50           C  
ATOM   1829  HA  GLU A 124      67.001 -60.667  18.005  1.00 71.50           H  
ATOM   1830  C   GLU A 124      66.123 -62.380  17.111  1.00 71.50           C  
ATOM   1831  CB  GLU A 124      67.460 -62.395  19.178  1.00 71.50           C  
ATOM   1832  HB2 GLU A 124      66.909 -63.171  19.709  1.00 71.50           H  
ATOM   1833  HB3 GLU A 124      68.149 -62.893  18.496  1.00 71.50           H  
ATOM   1834  O   GLU A 124      66.773 -62.194  16.100  1.00 71.50           O  
ATOM   1835  CG  GLU A 124      68.312 -61.564  20.145  1.00 71.50           C  
ATOM   1836  HG2 GLU A 124      67.678 -61.060  20.874  1.00 71.50           H  
ATOM   1837  HG3 GLU A 124      68.825 -60.795  19.567  1.00 71.50           H  
ATOM   1838  CD  GLU A 124      69.351 -62.439  20.864  1.00 71.50           C  
ATOM   1839  OE1 GLU A 124      70.448 -61.903  21.143  1.00 71.50           O  
ATOM   1840  OE2 GLU A 124      69.071 -63.642  21.079  1.00 71.50           O  
ATOM   1841  N   ARG A 125      65.093 -63.238  17.129  1.00 70.11           N  
ATOM   1842  H   ARG A 125      64.648 -63.426  18.016  1.00 70.11           H  
ATOM   1843  CA  ARG A 125      64.590 -63.891  15.904  1.00 70.11           C  
ATOM   1844  HA  ARG A 125      65.444 -64.239  15.323  1.00 70.11           H  
ATOM   1845  C   ARG A 125      63.865 -62.918  14.984  1.00 70.11           C  
ATOM   1846  CB  ARG A 125      63.702 -65.099  16.231  1.00 70.11           C  
ATOM   1847  HB2 ARG A 125      63.090 -64.879  17.105  1.00 70.11           H  
ATOM   1848  HB3 ARG A 125      63.033 -65.291  15.392  1.00 70.11           H  
ATOM   1849  O   ARG A 125      64.018 -63.037  13.777  1.00 70.11           O  
ATOM   1850  CG  ARG A 125      64.554 -66.357  16.452  1.00 70.11           C  
ATOM   1851  HG2 ARG A 125      65.043 -66.615  15.512  1.00 70.11           H  
ATOM   1852  HG3 ARG A 125      65.328 -66.162  17.194  1.00 70.11           H  
ATOM   1853  CD  ARG A 125      63.703 -67.549  16.904  1.00 70.11           C  
ATOM   1854  HD2 ARG A 125      64.323 -68.444  16.851  1.00 70.11           H  
ATOM   1855  HD3 ARG A 125      62.855 -67.665  16.229  1.00 70.11           H  
ATOM   1856  NE  ARG A 125      63.232 -67.368  18.290  1.00 70.11           N  
ATOM   1857  HE  ARG A 125      63.522 -66.511  18.738  1.00 70.11           H  
ATOM   1858  NH1 ARG A 125      62.328 -69.453  18.621  1.00 70.11           N  
ATOM   1859 HH11 ARG A 125      61.890 -70.110  19.250  1.00 70.11           H  
ATOM   1860 HH12 ARG A 125      62.610 -69.716  17.687  1.00 70.11           H  
ATOM   1861  NH2 ARG A 125      62.275 -67.956  20.273  1.00 70.11           N  
ATOM   1862 HH21 ARG A 125      62.540 -67.068  20.675  1.00 70.11           H  
ATOM   1863 HH22 ARG A 125      61.876 -68.645  20.895  1.00 70.11           H  
ATOM   1864  CZ  ARG A 125      62.616 -68.255  19.051  1.00 70.11           C  
ATOM   1865  N   MET A 126      63.132 -61.943  15.516  1.00 66.62           N  
ATOM   1866  H   MET A 126      62.996 -61.939  16.516  1.00 66.62           H  
ATOM   1867  CA  MET A 126      62.528 -60.867  14.727  1.00 66.62           C  
ATOM   1868  HA  MET A 126      61.997 -61.303  13.881  1.00 66.62           H  
ATOM   1869  C   MET A 126      63.619 -59.968  14.140  1.00 66.62           C  
ATOM   1870  CB  MET A 126      61.511 -60.083  15.570  1.00 66.62           C  
ATOM   1871  HB2 MET A 126      61.954 -59.817  16.531  1.00 66.62           H  
ATOM   1872  HB3 MET A 126      61.246 -59.164  15.047  1.00 66.62           H  
ATOM   1873  O   MET A 126      63.640 -59.774  12.935  1.00 66.62           O  
ATOM   1874  CG  MET A 126      60.235 -60.906  15.793  1.00 66.62           C  
ATOM   1875  HG2 MET A 126      60.512 -61.906  16.128  1.00 66.62           H  
ATOM   1876  HG3 MET A 126      59.719 -61.013  14.839  1.00 66.62           H  
ATOM   1877  SD  MET A 126      59.067 -60.232  17.006  1.00 66.62           S  
ATOM   1878  CE  MET A 126      58.528 -58.725  16.148  1.00 66.62           C  
ATOM   1879  HE1 MET A 126      58.132 -58.978  15.165  1.00 66.62           H  
ATOM   1880  HE2 MET A 126      57.749 -58.235  16.732  1.00 66.62           H  
ATOM   1881  HE3 MET A 126      59.368 -58.039  16.039  1.00 66.62           H  
ATOM   1882  N   LEU A 127      64.600 -59.539  14.936  1.00 67.24           N  
ATOM   1883  H   LEU A 127      64.505 -59.718  15.925  1.00 67.24           H  
ATOM   1884  CA  LEU A 127      65.806 -58.823  14.511  1.00 67.24           C  
ATOM   1885  HA  LEU A 127      65.506 -57.948  13.936  1.00 67.24           H  
ATOM   1886  C   LEU A 127      66.704 -59.666  13.607  1.00 67.24           C  
ATOM   1887  CB  LEU A 127      66.621 -58.352  15.734  1.00 67.24           C  
ATOM   1888  HB2 LEU A 127      66.638 -59.151  16.475  1.00 67.24           H  
ATOM   1889  HB3 LEU A 127      67.656 -58.191  15.434  1.00 67.24           H  
ATOM   1890  O   LEU A 127      67.372 -59.088  12.774  1.00 67.24           O  
ATOM   1891  CG  LEU A 127      66.106 -57.047  16.368  1.00 67.24           C  
ATOM   1892  HG  LEU A 127      65.016 -57.057  16.402  1.00 67.24           H  
ATOM   1893  CD1 LEU A 127      66.641 -56.900  17.793  1.00 67.24           C  
ATOM   1894 HD11 LEU A 127      66.270 -55.972  18.227  1.00 67.24           H  
ATOM   1895 HD12 LEU A 127      66.286 -57.729  18.404  1.00 67.24           H  
ATOM   1896 HD13 LEU A 127      67.731 -56.888  17.793  1.00 67.24           H  
ATOM   1897  CD2 LEU A 127      66.585 -55.836  15.560  1.00 67.24           C  
ATOM   1898 HD21 LEU A 127      66.202 -55.888  14.541  1.00 67.24           H  
ATOM   1899 HD22 LEU A 127      66.202 -54.924  16.018  1.00 67.24           H  
ATOM   1900 HD23 LEU A 127      67.674 -55.793  15.541  1.00 67.24           H  
ATOM   1901  N   ALA A 128      66.749 -60.994  13.720  1.00 64.92           N  
ATOM   1902  H   ALA A 128      66.298 -61.412  14.521  1.00 64.92           H  
ATOM   1903  CA  ALA A 128      67.538 -61.882  12.857  1.00 64.92           C  
ATOM   1904  HA  ALA A 128      68.410 -61.331  12.506  1.00 64.92           H  
ATOM   1905  C   ALA A 128      66.776 -62.338  11.606  1.00 64.92           C  
ATOM   1906  CB  ALA A 128      68.084 -63.079  13.644  1.00 64.92           C  
ATOM   1907  HB1 ALA A 128      68.723 -63.679  12.996  1.00 64.92           H  
ATOM   1908  HB2 ALA A 128      68.675 -62.731  14.490  1.00 64.92           H  
ATOM   1909  HB3 ALA A 128      67.260 -63.700  13.995  1.00 64.92           H  
ATOM   1910  O   ALA A 128      67.399 -62.859  10.689  1.00 64.92           O  
ATOM   1911  N   ALA A 129      65.461 -62.117  11.544  1.00 61.33           N  
ATOM   1912  H   ALA A 129      64.985 -61.845  12.392  1.00 61.33           H  
ATOM   1913  CA  ALA A 129      64.666 -62.169  10.322  1.00 61.33           C  
ATOM   1914  HA  ALA A 129      65.102 -62.896   9.637  1.00 61.33           H  
ATOM   1915  C   ALA A 129      64.671 -60.803   9.609  1.00 61.33           C  
ATOM   1916  CB  ALA A 129      63.251 -62.638  10.680  1.00 61.33           C  
ATOM   1917  HB1 ALA A 129      62.783 -61.933  11.367  1.00 61.33           H  
ATOM   1918  HB2 ALA A 129      62.650 -62.702   9.773  1.00 61.33           H  
ATOM   1919  HB3 ALA A 129      63.295 -63.622  11.147  1.00 61.33           H  
ATOM   1920  O   ALA A 129      64.799 -60.750   8.391  1.00 61.33           O  
ATOM   1921  N   LEU A 130      64.638 -59.700  10.364  1.00 55.04           N  
ATOM   1922  H   LEU A 130      64.440 -59.816  11.348  1.00 55.04           H  
ATOM   1923  CA  LEU A 130      64.804 -58.326   9.877  1.00 55.04           C  
ATOM   1924  HA  LEU A 130      64.189 -58.189   8.988  1.00 55.04           H  
ATOM   1925  C   LEU A 130      66.253 -58.023   9.460  1.00 55.04           C  
ATOM   1926  CB  LEU A 130      64.345 -57.334  10.967  1.00 55.04           C  
ATOM   1927  HB2 LEU A 130      64.799 -57.629  11.913  1.00 55.04           H  
ATOM   1928  HB3 LEU A 130      64.729 -56.343  10.728  1.00 55.04           H  
ATOM   1929  O   LEU A 130      66.460 -57.298   8.497  1.00 55.04           O  
ATOM   1930  CG  LEU A 130      62.816 -57.225  11.139  1.00 55.04           C  
ATOM   1931  HG  LEU A 130      62.367 -58.218  11.110  1.00 55.04           H  
ATOM   1932  CD1 LEU A 130      62.469 -56.575  12.480  1.00 55.04           C  
ATOM   1933 HD11 LEU A 130      62.871 -57.172  13.299  1.00 55.04           H  
ATOM   1934 HD12 LEU A 130      62.890 -55.570  12.528  1.00 55.04           H  
ATOM   1935 HD13 LEU A 130      61.387 -56.513  12.590  1.00 55.04           H  
ATOM   1936  CD2 LEU A 130      62.202 -56.368  10.030  1.00 55.04           C  
ATOM   1937 HD21 LEU A 130      62.624 -55.363  10.050  1.00 55.04           H  
ATOM   1938 HD22 LEU A 130      61.123 -56.299  10.173  1.00 55.04           H  
ATOM   1939 HD23 LEU A 130      62.392 -56.817   9.056  1.00 55.04           H  
ATOM   1940  N   ARG A 131      67.271 -58.584  10.128  1.00 56.02           N  
ATOM   1941  H   ARG A 131      67.048 -59.087  10.975  1.00 56.02           H  
ATOM   1942  CA  ARG A 131      68.696 -58.362   9.809  1.00 56.02           C  
ATOM   1943  HA  ARG A 131      68.881 -57.289   9.856  1.00 56.02           H  
ATOM   1944  C   ARG A 131      69.064 -58.754   8.388  1.00 56.02           C  
ATOM   1945  CB  ARG A 131      69.665 -59.064  10.774  1.00 56.02           C  
ATOM   1946  HB2 ARG A 131      70.545 -59.397  10.225  1.00 56.02           H  
ATOM   1947  HB3 ARG A 131      69.189 -59.958  11.176  1.00 56.02           H  
ATOM   1948  O   ARG A 131      69.651 -57.903   7.749  1.00 56.02           O  
ATOM   1949  CG  ARG A 131      70.164 -58.146  11.898  1.00 56.02           C  
ATOM   1950  HG2 ARG A 131      70.803 -57.371  11.472  1.00 56.02           H  
ATOM   1951  HG3 ARG A 131      69.326 -57.662  12.400  1.00 56.02           H  
ATOM   1952  CD  ARG A 131      70.967 -58.981  12.900  1.00 56.02           C  
ATOM   1953  HD2 ARG A 131      70.339 -59.803  13.241  1.00 56.02           H  
ATOM   1954  HD3 ARG A 131      71.842 -59.388  12.394  1.00 56.02           H  
ATOM   1955  NE  ARG A 131      71.390 -58.188  14.068  1.00 56.02           N  
ATOM   1956  HE  ARG A 131      71.136 -57.210  14.064  1.00 56.02           H  
ATOM   1957  NH1 ARG A 131      72.342 -59.909  15.256  1.00 56.02           N  
ATOM   1958 HH11 ARG A 131      72.680 -60.273  16.135  1.00 56.02           H  
ATOM   1959 HH12 ARG A 131      72.170 -60.526  14.475  1.00 56.02           H  
ATOM   1960  NH2 ARG A 131      72.201 -57.885  16.175  1.00 56.02           N  
ATOM   1961 HH21 ARG A 131      72.607 -58.261  17.020  1.00 56.02           H  
ATOM   1962 HH22 ARG A 131      71.899 -56.921  16.153  1.00 56.02           H  
ATOM   1963  CZ  ARG A 131      71.978 -58.660  15.153  1.00 56.02           C  
ATOM   1964  N   PRO A 132      68.770 -59.956   7.859  1.00 50.76           N  
ATOM   1965  CA  PRO A 132      69.102 -60.273   6.473  1.00 50.76           C  
ATOM   1966  HA  PRO A 132      70.165 -60.100   6.303  1.00 50.76           H  
ATOM   1967  C   PRO A 132      68.323 -59.396   5.485  1.00 50.76           C  
ATOM   1968  CB  PRO A 132      68.813 -61.768   6.305  1.00 50.76           C  
ATOM   1969  HB2 PRO A 132      69.723 -62.334   6.506  1.00 50.76           H  
ATOM   1970  HB3 PRO A 132      68.432 -62.006   5.312  1.00 50.76           H  
ATOM   1971  O   PRO A 132      68.855 -59.086   4.426  1.00 50.76           O  
ATOM   1972  CG  PRO A 132      67.783 -62.065   7.392  1.00 50.76           C  
ATOM   1973  HG2 PRO A 132      66.788 -61.805   7.030  1.00 50.76           H  
ATOM   1974  HG3 PRO A 132      67.816 -63.106   7.714  1.00 50.76           H  
ATOM   1975  CD  PRO A 132      68.195 -61.113   8.512  1.00 50.76           C  
ATOM   1976  HD2 PRO A 132      68.958 -61.584   9.131  1.00 50.76           H  
ATOM   1977  HD3 PRO A 132      67.322 -60.856   9.111  1.00 50.76           H  
ATOM   1978  N   VAL A 133      67.117 -58.933   5.844  1.00 43.30           N  
ATOM   1979  H   VAL A 133      66.731 -59.215   6.734  1.00 43.30           H  
ATOM   1980  CA  VAL A 133      66.362 -57.948   5.050  1.00 43.30           C  
ATOM   1981  HA  VAL A 133      66.343 -58.283   4.013  1.00 43.30           H  
ATOM   1982  C   VAL A 133      67.066 -56.582   5.048  1.00 43.30           C  
ATOM   1983  CB  VAL A 133      64.898 -57.849   5.535  1.00 43.30           C  
ATOM   1984  HB  VAL A 133      64.876 -57.557   6.585  1.00 43.30           H  
ATOM   1985  O   VAL A 133      67.185 -55.970   3.994  1.00 43.30           O  
ATOM   1986  CG1 VAL A 133      64.082 -56.822   4.742  1.00 43.30           C  
ATOM   1987 HG11 VAL A 133      64.486 -55.821   4.895  1.00 43.30           H  
ATOM   1988 HG12 VAL A 133      63.046 -56.824   5.081  1.00 43.30           H  
ATOM   1989 HG13 VAL A 133      64.115 -57.057   3.678  1.00 43.30           H  
ATOM   1990  CG2 VAL A 133      64.179 -59.199   5.399  1.00 43.30           C  
ATOM   1991 HG21 VAL A 133      64.700 -59.972   5.964  1.00 43.30           H  
ATOM   1992 HG22 VAL A 133      64.139 -59.495   4.350  1.00 43.30           H  
ATOM   1993 HG23 VAL A 133      63.164 -59.117   5.789  1.00 43.30           H  
ATOM   1994  N   ALA A 134      67.601 -56.133   6.188  1.00 39.51           N  
ATOM   1995  H   ALA A 134      67.422 -56.655   7.034  1.00 39.51           H  
ATOM   1996  CA  ALA A 134      68.363 -54.888   6.300  1.00 39.51           C  
ATOM   1997  HA  ALA A 134      67.828 -54.105   5.763  1.00 39.51           H  
ATOM   1998  C   ALA A 134      69.770 -54.982   5.669  1.00 39.51           C  
ATOM   1999  CB  ALA A 134      68.421 -54.495   7.783  1.00 39.51           C  
ATOM   2000  HB1 ALA A 134      68.951 -55.256   8.355  1.00 39.51           H  
ATOM   2001  HB2 ALA A 134      68.943 -53.543   7.883  1.00 39.51           H  
ATOM   2002  HB3 ALA A 134      67.410 -54.386   8.175  1.00 39.51           H  
ATOM   2003  O   ALA A 134      70.152 -54.133   4.874  1.00 39.51           O  
ATOM   2004  N   GLN A 135      70.531 -56.035   5.978  1.00 38.82           N  
ATOM   2005  H   GLN A 135      70.138 -56.712   6.617  1.00 38.82           H  
ATOM   2006  CA  GLN A 135      71.904 -56.271   5.510  1.00 38.82           C  
ATOM   2007  HA  GLN A 135      72.519 -55.400   5.736  1.00 38.82           H  
ATOM   2008  C   GLN A 135      71.995 -56.498   4.002  1.00 38.82           C  
ATOM   2009  CB  GLN A 135      72.502 -57.504   6.208  1.00 38.82           C  
ATOM   2010  HB2 GLN A 135      71.797 -58.334   6.158  1.00 38.82           H  
ATOM   2011  HB3 GLN A 135      73.407 -57.800   5.677  1.00 38.82           H  
ATOM   2012  O   GLN A 135      73.032 -56.217   3.412  1.00 38.82           O  
ATOM   2013  CG  GLN A 135      72.896 -57.232   7.662  1.00 38.82           C  
ATOM   2014  HG2 GLN A 135      72.019 -56.962   8.250  1.00 38.82           H  
ATOM   2015  HG3 GLN A 135      73.584 -56.386   7.677  1.00 38.82           H  
ATOM   2016  CD  GLN A 135      73.572 -58.437   8.308  1.00 38.82           C  
ATOM   2017  NE2 GLN A 135      74.620 -58.222   9.071  1.00 38.82           N  
ATOM   2018 HE21 GLN A 135      75.023 -57.296   9.074  1.00 38.82           H  
ATOM   2019 HE22 GLN A 135      75.114 -59.045   9.384  1.00 38.82           H  
ATOM   2020  OE1 GLN A 135      73.179 -59.587   8.175  1.00 38.82           O  
ATOM   2021  N   ALA A 136      70.932 -56.978   3.347  1.00 33.59           N  
ATOM   2022  H   ALA A 136      70.101 -57.236   3.860  1.00 33.59           H  
ATOM   2023  CA  ALA A 136      70.913 -57.081   1.889  1.00 33.59           C  
ATOM   2024  HA  ALA A 136      71.745 -57.713   1.579  1.00 33.59           H  
ATOM   2025  C   ALA A 136      71.110 -55.715   1.192  1.00 33.59           C  
ATOM   2026  CB  ALA A 136      69.609 -57.764   1.465  1.00 33.59           C  
ATOM   2027  HB1 ALA A 136      69.558 -58.765   1.893  1.00 33.59           H  
ATOM   2028  HB2 ALA A 136      68.754 -57.180   1.808  1.00 33.59           H  
ATOM   2029  HB3 ALA A 136      69.574 -57.841   0.378  1.00 33.59           H  
ATOM   2030  O   ALA A 136      71.537 -55.687   0.037  1.00 33.59           O  
ATOM   2031  N   ALA A 137      70.864 -54.598   1.890  1.00 30.46           N  
ATOM   2032  H   ALA A 137      70.522 -54.676   2.838  1.00 30.46           H  
ATOM   2033  CA  ALA A 137      71.143 -53.250   1.401  1.00 30.46           C  
ATOM   2034  HA  ALA A 137      70.822 -53.191   0.361  1.00 30.46           H  
ATOM   2035  C   ALA A 137      72.640 -52.865   1.427  1.00 30.46           C  
ATOM   2036  CB  ALA A 137      70.298 -52.258   2.208  1.00 30.46           C  
ATOM   2037  HB1 ALA A 137      70.659 -52.210   3.236  1.00 30.46           H  
ATOM   2038  HB2 ALA A 137      69.251 -52.561   2.202  1.00 30.46           H  
ATOM   2039  HB3 ALA A 137      70.385 -51.266   1.764  1.00 30.46           H  
ATOM   2040  O   ALA A 137      73.044 -52.033   0.619  1.00 30.46           O  
ATOM   2041  N   ASP A 138      73.484 -53.486   2.269  1.00 30.41           N  
ATOM   2042  H   ASP A 138      73.123 -54.200   2.886  1.00 30.41           H  
ATOM   2043  CA  ASP A 138      74.923 -53.148   2.388  1.00 30.41           C  
ATOM   2044  HA  ASP A 138      75.020 -52.091   2.635  1.00 30.41           H  
ATOM   2045  C   ASP A 138      75.714 -53.384   1.081  1.00 30.41           C  
ATOM   2046  CB  ASP A 138      75.596 -53.978   3.509  1.00 30.41           C  
ATOM   2047  HB2 ASP A 138      75.331 -55.029   3.385  1.00 30.41           H  
ATOM   2048  HB3 ASP A 138      76.677 -53.914   3.383  1.00 30.41           H  
ATOM   2049  O   ASP A 138      76.846 -52.924   0.928  1.00 30.41           O  
ATOM   2050  CG  ASP A 138      75.310 -53.536   4.951  1.00 30.41           C  
ATOM   2051  OD1 ASP A 138      75.079 -52.327   5.170  1.00 30.41           O  
ATOM   2052  OD2 ASP A 138      75.391 -54.412   5.848  1.00 30.41           O  
ATOM   2053  N   ALA A 139      75.146 -54.130   0.127  1.00 25.22           N  
ATOM   2054  H   ALA A 139      74.201 -54.446   0.295  1.00 25.22           H  
ATOM   2055  CA  ALA A 139      75.825 -54.572  -1.088  1.00 25.22           C  
ATOM   2056  HA  ALA A 139      76.798 -54.971  -0.802  1.00 25.22           H  
ATOM   2057  C   ALA A 139      76.093 -53.460  -2.126  1.00 25.22           C  
ATOM   2058  CB  ALA A 139      74.996 -55.712  -1.692  1.00 25.22           C  
ATOM   2059  HB1 ALA A 139      75.502 -56.108  -2.572  1.00 25.22           H  
ATOM   2060  HB2 ALA A 139      74.878 -56.510  -0.959  1.00 25.22           H  
ATOM   2061  HB3 ALA A 139      74.011 -55.343  -1.978  1.00 25.22           H  
ATOM   2062  O   ALA A 139      76.914 -53.663  -3.027  1.00 25.22           O  
ATOM   2063  N   SER A 140      75.423 -52.303  -2.044  1.00 24.63           N  
ATOM   2064  H   SER A 140      74.794 -52.160  -1.267  1.00 24.63           H  
ATOM   2065  CA  SER A 140      75.643 -51.175  -2.964  1.00 24.63           C  
ATOM   2066  HA  SER A 140      75.662 -51.563  -3.983  1.00 24.63           H  
ATOM   2067  C   SER A 140      76.998 -50.510  -2.690  1.00 24.63           C  
ATOM   2068  CB  SER A 140      74.481 -50.179  -2.896  1.00 24.63           C  
ATOM   2069  HB2 SER A 140      73.573 -50.660  -3.258  1.00 24.63           H  
ATOM   2070  HB3 SER A 140      74.701 -49.321  -3.532  1.00 24.63           H  
ATOM   2071  O   SER A 140      77.125 -49.645  -1.826  1.00 24.63           O  
ATOM   2072  OG  SER A 140      74.265 -49.740  -1.576  1.00 24.63           O  
ATOM   2073  HG  SER A 140      75.115 -49.506  -1.195  1.00 24.63           H  
ATOM   2074  N   GLY A 141      78.027 -50.987  -3.395  1.00 21.99           N  
ATOM   2075  H   GLY A 141      77.815 -51.764  -4.005  1.00 21.99           H  
ATOM   2076  CA  GLY A 141      79.426 -50.822  -3.000  1.00 21.99           C  
ATOM   2077  HA2 GLY A 141      80.010 -51.607  -3.481  1.00 21.99           H  
ATOM   2078  HA3 GLY A 141      79.491 -50.986  -1.925  1.00 21.99           H  
ATOM   2079  C   GLY A 141      80.103 -49.479  -3.304  1.00 21.99           C  
ATOM   2080  O   GLY A 141      79.545 -48.557  -3.895  1.00 21.99           O  
ATOM   2081  N   THR A 142      81.384 -49.425  -2.931  1.00 24.09           N  
ATOM   2082  H   THR A 142      81.763 -50.262  -2.510  1.00 24.09           H  
ATOM   2083  CA  THR A 142      82.324 -48.285  -2.952  1.00 24.09           C  
ATOM   2084  HA  THR A 142      81.847 -47.431  -2.470  1.00 24.09           H  
ATOM   2085  C   THR A 142      82.759 -47.829  -4.358  1.00 24.09           C  
ATOM   2086  CB  THR A 142      83.576 -48.675  -2.137  1.00 24.09           C  
ATOM   2087  HB  THR A 142      84.319 -47.879  -2.191  1.00 24.09           H  
ATOM   2088  O   THR A 142      83.935 -47.546  -4.569  1.00 24.09           O  
ATOM   2089  CG2 THR A 142      83.286 -48.927  -0.660  1.00 24.09           C  
ATOM   2090 HG21 THR A 142      82.620 -49.781  -0.537  1.00 24.09           H  
ATOM   2091 HG22 THR A 142      82.821 -48.044  -0.222  1.00 24.09           H  
ATOM   2092 HG23 THR A 142      84.222 -49.130  -0.139  1.00 24.09           H  
ATOM   2093  OG1 THR A 142      84.123 -49.868  -2.663  1.00 24.09           O  
ATOM   2094  HG1 THR A 142      84.545 -49.616  -3.488  1.00 24.09           H  
ATOM   2095  N   GLY A 143      81.857 -47.863  -5.341  1.00 19.86           N  
ATOM   2096  H   GLY A 143      80.901 -48.036  -5.067  1.00 19.86           H  
ATOM   2097  CA  GLY A 143      82.184 -47.959  -6.767  1.00 19.86           C  
ATOM   2098  HA2 GLY A 143      82.774 -48.861  -6.929  1.00 19.86           H  
ATOM   2099  HA3 GLY A 143      81.258 -48.062  -7.332  1.00 19.86           H  
ATOM   2100  C   GLY A 143      82.976 -46.783  -7.341  1.00 19.86           C  
ATOM   2101  O   GLY A 143      84.203 -46.810  -7.414  1.00 19.86           O  
ATOM   2102  N   ALA A 144      82.260 -45.781  -7.847  1.00 20.62           N  
ATOM   2103  H   ALA A 144      81.257 -45.781  -7.732  1.00 20.62           H  
ATOM   2104  CA  ALA A 144      82.870 -44.669  -8.558  1.00 20.62           C  
ATOM   2105  HA  ALA A 144      83.713 -45.042  -9.140  1.00 20.62           H  
ATOM   2106  C   ALA A 144      83.415 -43.640  -7.558  1.00 20.62           C  
ATOM   2107  CB  ALA A 144      81.851 -44.104  -9.556  1.00 20.62           C  
ATOM   2108  HB1 ALA A 144      81.000 -43.673  -9.029  1.00 20.62           H  
ATOM   2109  HB2 ALA A 144      82.322 -43.327 -10.160  1.00 20.62           H  
ATOM   2110  HB3 ALA A 144      81.504 -44.895 -10.220  1.00 20.62           H  
ATOM   2111  O   ALA A 144      82.713 -42.714  -7.168  1.00 20.62           O  
ATOM   2112  N   ASN A 145      84.674 -43.813  -7.157  1.00 21.63           N  
ATOM   2113  H   ASN A 145      85.123 -44.682  -7.409  1.00 21.63           H  
ATOM   2114  CA  ASN A 145      85.523 -42.731  -6.661  1.00 21.63           C  
ATOM   2115  HA  ASN A 145      84.910 -41.922  -6.264  1.00 21.63           H  
ATOM   2116  C   ASN A 145      86.316 -42.210  -7.876  1.00 21.63           C  
ATOM   2117  CB  ASN A 145      86.393 -43.282  -5.513  1.00 21.63           C  
ATOM   2118  HB2 ASN A 145      85.749 -43.784  -4.790  1.00 21.63           H  
ATOM   2119  HB3 ASN A 145      87.101 -44.012  -5.905  1.00 21.63           H  
ATOM   2120  O   ASN A 145      87.438 -42.672  -8.100  1.00 21.63           O  
ATOM   2121  CG  ASN A 145      87.152 -42.199  -4.766  1.00 21.63           C  
ATOM   2122  ND2 ASN A 145      88.121 -42.571  -3.962  1.00 21.63           N  
ATOM   2123 HD21 ASN A 145      88.607 -41.819  -3.494  1.00 21.63           H  
ATOM   2124 HD22 ASN A 145      88.384 -43.544  -3.904  1.00 21.63           H  
ATOM   2125  OD1 ASN A 145      86.873 -41.017  -4.847  1.00 21.63           O  
ATOM   2126  N   PRO A 146      85.707 -41.393  -8.761  1.00 22.04           N  
ATOM   2127  CA  PRO A 146      86.191 -41.186 -10.114  1.00 22.04           C  
ATOM   2128  HA  PRO A 146      86.606 -42.108 -10.519  1.00 22.04           H  
ATOM   2129  C   PRO A 146      87.291 -40.128 -10.050  1.00 22.04           C  
ATOM   2130  CB  PRO A 146      84.962 -40.782 -10.947  1.00 22.04           C  
ATOM   2131  HB2 PRO A 146      84.639 -41.622 -11.561  1.00 22.04           H  
ATOM   2132  HB3 PRO A 146      85.177 -39.926 -11.586  1.00 22.04           H  
ATOM   2133  O   PRO A 146      87.033 -38.926 -10.062  1.00 22.04           O  
ATOM   2134  CG  PRO A 146      83.867 -40.445  -9.926  1.00 22.04           C  
ATOM   2135  HG2 PRO A 146      83.076 -41.193  -9.967  1.00 22.04           H  
ATOM   2136  HG3 PRO A 146      83.454 -39.452 -10.100  1.00 22.04           H  
ATOM   2137  CD  PRO A 146      84.568 -40.508  -8.570  1.00 22.04           C  
ATOM   2138  HD2 PRO A 146      84.942 -39.516  -8.319  1.00 22.04           H  
ATOM   2139  HD3 PRO A 146      83.881 -40.824  -7.786  1.00 22.04           H  
ATOM   2140  N   SER A 147      88.527 -40.597  -9.905  1.00 20.53           N  
ATOM   2141  H   SER A 147      88.655 -41.597  -9.837  1.00 20.53           H  
ATOM   2142  CA  SER A 147      89.734 -39.775  -9.944  1.00 20.53           C  
ATOM   2143  HA  SER A 147      89.696 -39.034  -9.145  1.00 20.53           H  
ATOM   2144  C   SER A 147      89.826 -39.061 -11.294  1.00 20.53           C  
ATOM   2145  CB  SER A 147      90.956 -40.677  -9.734  1.00 20.53           C  
ATOM   2146  HB2 SER A 147      91.866 -40.106  -9.913  1.00 20.53           H  
ATOM   2147  HB3 SER A 147      90.963 -41.037  -8.705  1.00 20.53           H  
ATOM   2148  O   SER A 147      89.896 -39.734 -12.318  1.00 20.53           O  
ATOM   2149  OG  SER A 147      90.910 -41.791 -10.609  1.00 20.53           O  
ATOM   2150  HG  SER A 147      90.771 -41.448 -11.494  1.00 20.53           H  
ATOM   2151  N   GLY A 148      89.795 -37.726 -11.288  1.00 20.39           N  
ATOM   2152  H   GLY A 148      89.699 -37.252 -10.402  1.00 20.39           H  
ATOM   2153  CA  GLY A 148      89.522 -36.940 -12.497  1.00 20.39           C  
ATOM   2154  HA2 GLY A 148      89.370 -35.899 -12.209  1.00 20.39           H  
ATOM   2155  HA3 GLY A 148      88.597 -37.300 -12.948  1.00 20.39           H  
ATOM   2156  C   GLY A 148      90.604 -36.956 -13.582  1.00 20.39           C  
ATOM   2157  O   GLY A 148      90.280 -37.168 -14.748  1.00 20.39           O  
ATOM   2158  N   ASP A 149      91.863 -36.691 -13.228  1.00 23.10           N  
ATOM   2159  H   ASP A 149      92.069 -36.512 -12.256  1.00 23.10           H  
ATOM   2160  CA  ASP A 149      92.870 -36.272 -14.216  1.00 23.10           C  
ATOM   2161  HA  ASP A 149      92.368 -35.660 -14.965  1.00 23.10           H  
ATOM   2162  C   ASP A 149      93.500 -37.460 -14.977  1.00 23.10           C  
ATOM   2163  CB  ASP A 149      93.909 -35.352 -13.546  1.00 23.10           C  
ATOM   2164  HB2 ASP A 149      94.682 -35.113 -14.277  1.00 23.10           H  
ATOM   2165  HB3 ASP A 149      94.379 -35.888 -12.722  1.00 23.10           H  
ATOM   2166  O   ASP A 149      94.443 -38.092 -14.499  1.00 23.10           O  
ATOM   2167  CG  ASP A 149      93.321 -34.029 -13.026  1.00 23.10           C  
ATOM   2168  OD1 ASP A 149      92.293 -33.571 -13.573  1.00 23.10           O  
ATOM   2169  OD2 ASP A 149      93.902 -33.487 -12.058  1.00 23.10           O  
ATOM   2170  N   ASP A 150      92.954 -37.745 -16.168  1.00 21.15           N  
ATOM   2171  H   ASP A 150      92.107 -37.237 -16.380  1.00 21.15           H  
ATOM   2172  CA  ASP A 150      93.212 -38.951 -16.986  1.00 21.15           C  
ATOM   2173  HA  ASP A 150      93.878 -39.622 -16.443  1.00 21.15           H  
ATOM   2174  C   ASP A 150      93.874 -38.685 -18.368  1.00 21.15           C  
ATOM   2175  CB  ASP A 150      91.851 -39.666 -17.136  1.00 21.15           C  
ATOM   2176  HB2 ASP A 150      91.465 -39.888 -16.141  1.00 21.15           H  
ATOM   2177  HB3 ASP A 150      91.150 -38.979 -17.612  1.00 21.15           H  
ATOM   2178  O   ASP A 150      94.903 -39.274 -18.700  1.00 21.15           O  
ATOM   2179  CG  ASP A 150      91.880 -40.975 -17.936  1.00 21.15           C  
ATOM   2180  OD1 ASP A 150      92.793 -41.797 -17.701  1.00 21.15           O  
ATOM   2181  OD2 ASP A 150      90.950 -41.167 -18.754  1.00 21.15           O  
ATOM   2182  N   LEU A 151      93.293 -37.806 -19.200  1.00 21.66           N  
ATOM   2183  H   LEU A 151      92.497 -37.301 -18.836  1.00 21.66           H  
ATOM   2184  CA  LEU A 151      93.564 -37.717 -20.655  1.00 21.66           C  
ATOM   2185  HA  LEU A 151      93.597 -38.737 -21.036  1.00 21.66           H  
ATOM   2186  C   LEU A 151      94.928 -37.076 -21.033  1.00 21.66           C  
ATOM   2187  CB  LEU A 151      92.384 -36.982 -21.322  1.00 21.66           C  
ATOM   2188  HB2 LEU A 151      92.288 -36.004 -20.849  1.00 21.66           H  
ATOM   2189  HB3 LEU A 151      92.616 -36.816 -22.374  1.00 21.66           H  
ATOM   2190  O   LEU A 151      95.433 -36.226 -20.302  1.00 21.66           O  
ATOM   2191  CG  LEU A 151      91.030 -37.721 -21.228  1.00 21.66           C  
ATOM   2192  HG  LEU A 151      90.834 -38.013 -20.197  1.00 21.66           H  
ATOM   2193  CD1 LEU A 151      89.900 -36.792 -21.675  1.00 21.66           C  
ATOM   2194 HD11 LEU A 151      89.877 -35.912 -21.033  1.00 21.66           H  
ATOM   2195 HD12 LEU A 151      88.946 -37.311 -21.585  1.00 21.66           H  
ATOM   2196 HD13 LEU A 151      90.052 -36.484 -22.710  1.00 21.66           H  
ATOM   2197  CD2 LEU A 151      90.996 -38.964 -22.120  1.00 21.66           C  
ATOM   2198 HD21 LEU A 151      91.219 -38.703 -23.154  1.00 21.66           H  
ATOM   2199 HD22 LEU A 151      91.719 -39.694 -21.755  1.00 21.66           H  
ATOM   2200 HD23 LEU A 151      90.011 -39.426 -22.059  1.00 21.66           H  
ATOM   2201  N   GLY A 152      95.527 -37.442 -22.190  1.00 23.47           N  
ATOM   2202  H   GLY A 152      95.048 -38.113 -22.775  1.00 23.47           H  
ATOM   2203  CA  GLY A 152      96.995 -37.309 -22.361  1.00 23.47           C  
ATOM   2204  HA2 GLY A 152      97.338 -36.490 -21.728  1.00 23.47           H  
ATOM   2205  HA3 GLY A 152      97.449 -38.214 -21.957  1.00 23.47           H  
ATOM   2206  C   GLY A 152      97.664 -37.052 -23.735  1.00 23.47           C  
ATOM   2207  O   GLY A 152      98.786 -37.522 -23.909  1.00 23.47           O  
ATOM   2208  N   GLU A 153      97.081 -36.304 -24.687  1.00 23.46           N  
ATOM   2209  H   GLU A 153      96.200 -35.859 -24.473  1.00 23.46           H  
ATOM   2210  CA  GLU A 153      97.734 -35.928 -25.978  1.00 23.46           C  
ATOM   2211  HA  GLU A 153      98.792 -36.188 -25.925  1.00 23.46           H  
ATOM   2212  C   GLU A 153      97.676 -34.387 -26.241  1.00 23.46           C  
ATOM   2213  CB  GLU A 153      97.131 -36.750 -27.139  1.00 23.46           C  
ATOM   2214  HB2 GLU A 153      97.764 -36.597 -28.013  1.00 23.46           H  
ATOM   2215  HB3 GLU A 153      96.131 -36.377 -27.360  1.00 23.46           H  
ATOM   2216  O   GLU A 153      96.957 -33.689 -25.532  1.00 23.46           O  
ATOM   2217  CG  GLU A 153      97.069 -38.272 -26.925  1.00 23.46           C  
ATOM   2218  HG2 GLU A 153      98.009 -38.600 -26.482  1.00 23.46           H  
ATOM   2219  HG3 GLU A 153      96.262 -38.508 -26.231  1.00 23.46           H  
ATOM   2220  CD  GLU A 153      96.847 -39.022 -28.253  1.00 23.46           C  
ATOM   2221  OE1 GLU A 153      97.585 -40.004 -28.502  1.00 23.46           O  
ATOM   2222  OE2 GLU A 153      95.954 -38.604 -29.025  1.00 23.46           O  
ATOM   2223  N   ALA A 154      98.372 -33.729 -27.194  1.00 20.27           N  
ATOM   2224  H   ALA A 154      98.213 -32.733 -27.154  1.00 20.27           H  
ATOM   2225  CA  ALA A 154      99.144 -34.225 -28.354  1.00 20.27           C  
ATOM   2226  HA  ALA A 154      99.550 -35.210 -28.123  1.00 20.27           H  
ATOM   2227  C   ALA A 154     100.328 -33.342 -28.871  1.00 20.27           C  
ATOM   2228  CB  ALA A 154      98.154 -34.347 -29.528  1.00 20.27           C  
ATOM   2229  HB1 ALA A 154      97.856 -33.356 -29.869  1.00 20.27           H  
ATOM   2230  HB2 ALA A 154      97.253 -34.889 -29.241  1.00 20.27           H  
ATOM   2231  HB3 ALA A 154      98.632 -34.876 -30.352  1.00 20.27           H  
ATOM   2232  O   ALA A 154     101.248 -33.888 -29.479  1.00 20.27           O  
ATOM   2233  N   GLY A 155     100.290 -32.003 -28.743  1.00 25.18           N  
ATOM   2234  H   GLY A 155      99.549 -31.594 -28.192  1.00 25.18           H  
ATOM   2235  CA  GLY A 155     101.219 -31.069 -29.433  1.00 25.18           C  
ATOM   2236  HA2 GLY A 155     100.780 -30.072 -29.446  1.00 25.18           H  
ATOM   2237  HA3 GLY A 155     101.309 -31.414 -30.463  1.00 25.18           H  
ATOM   2238  C   GLY A 155     102.642 -30.968 -28.829  1.00 25.18           C  
ATOM   2239  O   GLY A 155     102.845 -31.395 -27.697  1.00 25.18           O  
ATOM   2240  N   VAL A 156     103.700 -30.458 -29.497  1.00 22.90           N  
ATOM   2241  H   VAL A 156     104.544 -30.514 -28.946  1.00 22.90           H  
ATOM   2242  CA  VAL A 156     103.810 -29.622 -30.734  1.00 22.90           C  
ATOM   2243  HA  VAL A 156     104.866 -29.383 -30.860  1.00 22.90           H  
ATOM   2244  C   VAL A 156     103.094 -28.262 -30.575  1.00 22.90           C  
ATOM   2245  CB  VAL A 156     103.390 -30.413 -32.005  1.00 22.90           C  
ATOM   2246  HB  VAL A 156     102.305 -30.519 -32.023  1.00 22.90           H  
ATOM   2247  O   VAL A 156     102.309 -28.105 -29.651  1.00 22.90           O  
ATOM   2248  CG1 VAL A 156     103.785 -29.750 -33.324  1.00 22.90           C  
ATOM   2249 HG11 VAL A 156     103.102 -28.921 -33.510  1.00 22.90           H  
ATOM   2250 HG12 VAL A 156     103.668 -30.441 -34.159  1.00 22.90           H  
ATOM   2251 HG13 VAL A 156     104.820 -29.410 -33.289  1.00 22.90           H  
ATOM   2252  CG2 VAL A 156     104.007 -31.820 -32.048  1.00 22.90           C  
ATOM   2253 HG21 VAL A 156     103.665 -32.414 -31.201  1.00 22.90           H  
ATOM   2254 HG22 VAL A 156     105.095 -31.748 -32.025  1.00 22.90           H  
ATOM   2255 HG23 VAL A 156     103.698 -32.340 -32.955  1.00 22.90           H  
ATOM   2256  N   ASP A 157     103.254 -27.247 -31.423  1.00 21.91           N  
ATOM   2257  H   ASP A 157     102.526 -26.561 -31.282  1.00 21.91           H  
ATOM   2258  CA  ASP A 157     104.508 -26.538 -31.733  1.00 21.91           C  
ATOM   2259  HA  ASP A 157     105.337 -26.987 -31.186  1.00 21.91           H  
ATOM   2260  C   ASP A 157     104.332 -25.089 -31.239  1.00 21.91           C  
ATOM   2261  CB  ASP A 157     104.825 -26.510 -33.256  1.00 21.91           C  
ATOM   2262  HB2 ASP A 157     104.669 -25.508 -33.656  1.00 21.91           H  
ATOM   2263  HB3 ASP A 157     104.125 -27.134 -33.812  1.00 21.91           H  
ATOM   2264  O   ASP A 157     103.260 -24.715 -30.757  1.00 21.91           O  
ATOM   2265  CG  ASP A 157     106.263 -26.933 -33.586  1.00 21.91           C  
ATOM   2266  OD1 ASP A 157     107.162 -26.628 -32.769  1.00 21.91           O  
ATOM   2267  OD2 ASP A 157     106.452 -27.571 -34.646  1.00 21.91           O  
ATOM   2268  N   GLU A 158     105.336 -24.246 -31.466  1.00 29.42           N  
ATOM   2269  H   GLU A 158     106.178 -24.621 -31.878  1.00 29.42           H  
ATOM   2270  CA  GLU A 158     105.234 -22.802 -31.244  1.00 29.42           C  
ATOM   2271  HA  GLU A 158     106.228 -22.411 -31.459  1.00 29.42           H  
ATOM   2272  C   GLU A 158     105.003 -22.406 -29.759  1.00 29.42           C  
ATOM   2273  CB  GLU A 158     104.294 -22.156 -32.311  1.00 29.42           C  
ATOM   2274  HB2 GLU A 158     103.779 -21.277 -31.922  1.00 29.42           H  
ATOM   2275  HB3 GLU A 158     103.500 -22.861 -32.558  1.00 29.42           H  
ATOM   2276  O   GLU A 158     105.571 -23.002 -28.841  1.00 29.42           O  
ATOM   2277  CG  GLU A 158     104.996 -21.770 -33.634  1.00 29.42           C  
ATOM   2278  HG2 GLU A 158     104.265 -21.870 -34.436  1.00 29.42           H  
ATOM   2279  HG3 GLU A 158     105.790 -22.488 -33.839  1.00 29.42           H  
ATOM   2280  CD  GLU A 158     105.547 -20.328 -33.685  1.00 29.42           C  
ATOM   2281  OE1 GLU A 158     106.692 -20.162 -34.163  1.00 29.42           O  
ATOM   2282  OE2 GLU A 158     104.844 -19.408 -33.204  1.00 29.42           O  
ATOM   2283  N   LEU A 159     104.480 -21.196 -29.554  1.00 25.23           N  
ATOM   2284  H   LEU A 159     103.800 -20.888 -30.235  1.00 25.23           H  
ATOM   2285  CA  LEU A 159     105.373 -20.130 -29.100  1.00 25.23           C  
ATOM   2286  HA  LEU A 159     105.939 -20.481 -28.237  1.00 25.23           H  
ATOM   2287  C   LEU A 159     104.602 -18.872 -28.656  1.00 25.23           C  
ATOM   2288  CB  LEU A 159     106.355 -19.831 -30.283  1.00 25.23           C  
ATOM   2289  HB2 LEU A 159     105.915 -20.228 -31.198  1.00 25.23           H  
ATOM   2290  HB3 LEU A 159     106.465 -18.771 -30.512  1.00 25.23           H  
ATOM   2291  O   LEU A 159     103.409 -18.868 -28.374  1.00 25.23           O  
ATOM   2292  CG  LEU A 159     107.757 -20.444 -30.144  1.00 25.23           C  
ATOM   2293  HG  LEU A 159     107.697 -21.427 -29.677  1.00 25.23           H  
ATOM   2294  CD1 LEU A 159     108.458 -20.590 -31.495  1.00 25.23           C  
ATOM   2295 HD11 LEU A 159     107.924 -21.300 -32.126  1.00 25.23           H  
ATOM   2296 HD12 LEU A 159     109.476 -20.954 -31.361  1.00 25.23           H  
ATOM   2297 HD13 LEU A 159     108.469 -19.634 -32.019  1.00 25.23           H  
ATOM   2298  CD2 LEU A 159     108.629 -19.532 -29.281  1.00 25.23           C  
ATOM   2299 HD21 LEU A 159     108.738 -18.560 -29.761  1.00 25.23           H  
ATOM   2300 HD22 LEU A 159     108.174 -19.417 -28.297  1.00 25.23           H  
ATOM   2301 HD23 LEU A 159     109.613 -19.986 -29.159  1.00 25.23           H  
ATOM   2302  N   LEU A 160     105.368 -17.788 -28.602  1.00 22.75           N  
ATOM   2303  H   LEU A 160     106.320 -17.951 -28.897  1.00 22.75           H  
ATOM   2304  CA  LEU A 160     105.044 -16.402 -28.298  1.00 22.75           C  
ATOM   2305  HA  LEU A 160     104.861 -16.288 -27.230  1.00 22.75           H  
ATOM   2306  C   LEU A 160     103.856 -15.772 -29.054  1.00 22.75           C  
ATOM   2307  CB  LEU A 160     106.305 -15.611 -28.721  1.00 22.75           C  
ATOM   2308  HB2 LEU A 160     106.111 -14.544 -28.607  1.00 22.75           H  
ATOM   2309  HB3 LEU A 160     106.462 -15.787 -29.785  1.00 22.75           H  
ATOM   2310  O   LEU A 160     103.294 -14.817 -28.532  1.00 22.75           O  
ATOM   2311  CG  LEU A 160     107.604 -15.962 -27.969  1.00 22.75           C  
ATOM   2312  HG  LEU A 160     107.658 -17.033 -27.770  1.00 22.75           H  
ATOM   2313  CD1 LEU A 160     108.831 -15.590 -28.802  1.00 22.75           C  
ATOM   2314 HD11 LEU A 160     108.804 -16.123 -29.753  1.00 22.75           H  
ATOM   2315 HD12 LEU A 160     108.834 -14.518 -29.000  1.00 22.75           H  
ATOM   2316 HD13 LEU A 160     109.740 -15.870 -28.268  1.00 22.75           H  
ATOM   2317  CD2 LEU A 160     107.680 -15.218 -26.638  1.00 22.75           C  
ATOM   2318 HD21 LEU A 160     106.823 -15.490 -26.022  1.00 22.75           H  
ATOM   2319 HD22 LEU A 160     107.668 -14.141 -26.809  1.00 22.75           H  
ATOM   2320 HD23 LEU A 160     108.594 -15.495 -26.112  1.00 22.75           H  
ATOM   2321  N   GLU A 161     103.601 -16.157 -30.311  1.00 23.79           N  
ATOM   2322  H   GLU A 161     103.920 -17.077 -30.579  1.00 23.79           H  
ATOM   2323  CA  GLU A 161     103.677 -15.148 -31.386  1.00 23.79           C  
ATOM   2324  HA  GLU A 161     104.496 -14.494 -31.084  1.00 23.79           H  
ATOM   2325  C   GLU A 161     102.499 -14.151 -31.547  1.00 23.79           C  
ATOM   2326  CB  GLU A 161     104.163 -15.781 -32.711  1.00 23.79           C  
ATOM   2327  HB2 GLU A 161     103.311 -16.169 -33.270  1.00 23.79           H  
ATOM   2328  HB3 GLU A 161     104.832 -16.614 -32.494  1.00 23.79           H  
ATOM   2329  O   GLU A 161     102.494 -13.106 -30.897  1.00 23.79           O  
ATOM   2330  CG  GLU A 161     104.952 -14.741 -33.532  1.00 23.79           C  
ATOM   2331  HG2 GLU A 161     105.950 -14.660 -33.099  1.00 23.79           H  
ATOM   2332  HG3 GLU A 161     104.487 -13.763 -33.413  1.00 23.79           H  
ATOM   2333  CD  GLU A 161     105.058 -15.035 -35.039  1.00 23.79           C  
ATOM   2334  OE1 GLU A 161     106.126 -14.702 -35.607  1.00 23.79           O  
ATOM   2335  OE2 GLU A 161     104.035 -15.441 -35.639  1.00 23.79           O  
ATOM   2336  N   ALA A 162     101.596 -14.354 -32.520  1.00 21.68           N  
ATOM   2337  H   ALA A 162     101.685 -15.227 -33.020  1.00 21.68           H  
ATOM   2338  CA  ALA A 162     101.096 -13.209 -33.306  1.00 21.68           C  
ATOM   2339  HA  ALA A 162     101.522 -12.286 -32.913  1.00 21.68           H  
ATOM   2340  C   ALA A 162      99.577 -12.963 -33.383  1.00 21.68           C  
ATOM   2341  CB  ALA A 162     101.635 -13.381 -34.732  1.00 21.68           C  
ATOM   2342  HB1 ALA A 162     101.328 -14.341 -35.147  1.00 21.68           H  
ATOM   2343  HB2 ALA A 162     101.267 -12.579 -35.372  1.00 21.68           H  
ATOM   2344  HB3 ALA A 162     102.724 -13.328 -34.729  1.00 21.68           H  
ATOM   2345  O   ALA A 162      99.171 -11.898 -33.847  1.00 21.68           O  
ATOM   2346  N   LEU A 163      98.711 -13.921 -33.039  1.00 20.57           N  
ATOM   2347  H   LEU A 163      99.084 -14.744 -32.587  1.00 20.57           H  
ATOM   2348  CA  LEU A 163      97.336 -13.978 -33.582  1.00 20.57           C  
ATOM   2349  HA  LEU A 163      97.417 -13.566 -34.587  1.00 20.57           H  
ATOM   2350  C   LEU A 163      96.282 -13.039 -32.936  1.00 20.57           C  
ATOM   2351  CB  LEU A 163      96.913 -15.459 -33.758  1.00 20.57           C  
ATOM   2352  HB2 LEU A 163      97.572 -16.091 -33.162  1.00 20.57           H  
ATOM   2353  HB3 LEU A 163      95.903 -15.630 -33.385  1.00 20.57           H  
ATOM   2354  O   LEU A 163      95.111 -13.387 -32.832  1.00 20.57           O  
ATOM   2355  CG  LEU A 163      96.980 -15.914 -35.230  1.00 20.57           C  
ATOM   2356  HG  LEU A 163      97.909 -15.557 -35.676  1.00 20.57           H  
ATOM   2357  CD1 LEU A 163      96.968 -17.437 -35.329  1.00 20.57           C  
ATOM   2358 HD11 LEU A 163      97.033 -17.749 -36.372  1.00 20.57           H  
ATOM   2359 HD12 LEU A 163      96.054 -17.833 -34.887  1.00 20.57           H  
ATOM   2360 HD13 LEU A 163      97.825 -17.846 -34.793  1.00 20.57           H  
ATOM   2361  CD2 LEU A 163      95.801 -15.377 -36.051  1.00 20.57           C  
ATOM   2362 HD21 LEU A 163      95.802 -14.287 -36.040  1.00 20.57           H  
ATOM   2363 HD22 LEU A 163      95.865 -15.737 -37.078  1.00 20.57           H  
ATOM   2364 HD23 LEU A 163      94.866 -15.724 -35.612  1.00 20.57           H  
ATOM   2365  N   GLY A 164      96.654 -11.806 -32.584  1.00 23.64           N  
ATOM   2366  H   GLY A 164      97.616 -11.553 -32.754  1.00 23.64           H  
ATOM   2367  CA  GLY A 164      95.736 -10.749 -32.121  1.00 23.64           C  
ATOM   2368  HA2 GLY A 164      94.972 -11.188 -31.479  1.00 23.64           H  
ATOM   2369  HA3 GLY A 164      96.296 -10.023 -31.532  1.00 23.64           H  
ATOM   2370  C   GLY A 164      95.027  -9.997 -33.256  1.00 23.64           C  
ATOM   2371  O   GLY A 164      95.031  -8.772 -33.257  1.00 23.64           O  
ATOM   2372  N   ARG A 165      94.534 -10.707 -34.283  1.00 20.09           N  
ATOM   2373  H   ARG A 165      94.486 -11.709 -34.163  1.00 20.09           H  
ATOM   2374  CA  ARG A 165      94.356 -10.124 -35.629  1.00 20.09           C  
ATOM   2375  HA  ARG A 165      95.043  -9.282 -35.715  1.00 20.09           H  
ATOM   2376  C   ARG A 165      92.984  -9.529 -35.959  1.00 20.09           C  
ATOM   2377  CB  ARG A 165      94.726 -11.173 -36.696  1.00 20.09           C  
ATOM   2378  HB2 ARG A 165      95.489 -11.845 -36.302  1.00 20.09           H  
ATOM   2379  HB3 ARG A 165      93.840 -11.767 -36.922  1.00 20.09           H  
ATOM   2380  O   ARG A 165      92.903  -8.842 -36.972  1.00 20.09           O  
ATOM   2381  CG  ARG A 165      95.283 -10.534 -37.987  1.00 20.09           C  
ATOM   2382  HG2 ARG A 165      96.354 -10.370 -37.869  1.00 20.09           H  
ATOM   2383  HG3 ARG A 165      94.833  -9.559 -38.171  1.00 20.09           H  
ATOM   2384  CD  ARG A 165      95.024 -11.390 -39.230  1.00 20.09           C  
ATOM   2385  HD2 ARG A 165      93.952 -11.573 -39.307  1.00 20.09           H  
ATOM   2386  HD3 ARG A 165      95.341 -10.818 -40.102  1.00 20.09           H  
ATOM   2387  NE  ARG A 165      95.759 -12.667 -39.183  1.00 20.09           N  
ATOM   2388  HE  ARG A 165      96.296 -12.844 -38.346  1.00 20.09           H  
ATOM   2389  NH1 ARG A 165      95.085 -13.456 -41.226  1.00 20.09           N  
ATOM   2390 HH11 ARG A 165      95.052 -14.192 -41.917  1.00 20.09           H  
ATOM   2391 HH12 ARG A 165      94.501 -12.637 -41.315  1.00 20.09           H  
ATOM   2392  NH2 ARG A 165      96.470 -14.681 -39.968  1.00 20.09           N  
ATOM   2393 HH21 ARG A 165      97.005 -14.813 -39.122  1.00 20.09           H  
ATOM   2394 HH22 ARG A 165      96.453 -15.406 -40.671  1.00 20.09           H  
ATOM   2395  CZ  ARG A 165      95.768 -13.593 -40.123  1.00 20.09           C  
ATOM   2396  N   GLU A 166      91.904  -9.907 -35.276  1.00 19.21           N  
ATOM   2397  H   GLU A 166      91.987 -10.406 -34.402  1.00 19.21           H  
ATOM   2398  CA  GLU A 166      90.584  -9.713 -35.894  1.00 19.21           C  
ATOM   2399  HA  GLU A 166      90.741 -10.019 -36.928  1.00 19.21           H  
ATOM   2400  C   GLU A 166      90.173  -8.233 -36.013  1.00 19.21           C  
ATOM   2401  CB  GLU A 166      89.513 -10.685 -35.362  1.00 19.21           C  
ATOM   2402  HB2 GLU A 166      90.011 -11.582 -34.993  1.00 19.21           H  
ATOM   2403  HB3 GLU A 166      88.958 -10.226 -34.543  1.00 19.21           H  
ATOM   2404  O   GLU A 166      90.565  -7.387 -35.215  1.00 19.21           O  
ATOM   2405  CG  GLU A 166      88.559 -11.100 -36.504  1.00 19.21           C  
ATOM   2406  HG2 GLU A 166      87.905 -10.262 -36.745  1.00 19.21           H  
ATOM   2407  HG3 GLU A 166      89.152 -11.315 -37.393  1.00 19.21           H  
ATOM   2408  CD  GLU A 166      87.707 -12.342 -36.198  1.00 19.21           C  
ATOM   2409  OE1 GLU A 166      87.441 -13.092 -37.166  1.00 19.21           O  
ATOM   2410  OE2 GLU A 166      87.360 -12.550 -35.016  1.00 19.21           O  
ATOM   2411  N   LEU A 167      89.471  -7.981 -37.118  1.00 21.55           N  
ATOM   2412  H   LEU A 167      89.094  -8.799 -37.575  1.00 21.55           H  
ATOM   2413  CA  LEU A 167      89.276  -6.733 -37.863  1.00 21.55           C  
ATOM   2414  HA  LEU A 167      90.179  -6.526 -38.438  1.00 21.55           H  
ATOM   2415  C   LEU A 167      88.995  -5.483 -36.995  1.00 21.55           C  
ATOM   2416  CB  LEU A 167      88.095  -7.073 -38.811  1.00 21.55           C  
ATOM   2417  HB2 LEU A 167      87.618  -6.174 -39.204  1.00 21.55           H  
ATOM   2418  HB3 LEU A 167      87.316  -7.550 -38.217  1.00 21.55           H  
ATOM   2419  O   LEU A 167      88.160  -5.547 -36.101  1.00 21.55           O  
ATOM   2420  CG  LEU A 167      88.465  -8.014 -39.979  1.00 21.55           C  
ATOM   2421  HG  LEU A 167      88.924  -8.917 -39.577  1.00 21.55           H  
ATOM   2422  CD1 LEU A 167      87.203  -8.432 -40.733  1.00 21.55           C  
ATOM   2423 HD11 LEU A 167      86.517  -8.925 -40.044  1.00 21.55           H  
ATOM   2424 HD12 LEU A 167      86.712  -7.552 -41.149  1.00 21.55           H  
ATOM   2425 HD13 LEU A 167      87.457  -9.126 -41.535  1.00 21.55           H  
ATOM   2426  CD2 LEU A 167      89.429  -7.410 -41.006  1.00 21.55           C  
ATOM   2427 HD21 LEU A 167      89.657  -8.145 -41.777  1.00 21.55           H  
ATOM   2428 HD22 LEU A 167      88.977  -6.533 -41.469  1.00 21.55           H  
ATOM   2429 HD23 LEU A 167      90.359  -7.109 -40.523  1.00 21.55           H  
ATOM   2430  N   ASP A 168      89.576  -4.294 -37.232  1.00 25.15           N  
ATOM   2431  H   ASP A 168      89.230  -3.588 -36.599  1.00 25.15           H  
ATOM   2432  CA  ASP A 168      90.538  -3.783 -38.252  1.00 25.15           C  
ATOM   2433  HA  ASP A 168      90.342  -2.712 -38.204  1.00 25.15           H  
ATOM   2434  C   ASP A 168      90.203  -4.073 -39.735  1.00 25.15           C  
ATOM   2435  CB  ASP A 168      92.017  -3.950 -37.825  1.00 25.15           C  
ATOM   2436  HB2 ASP A 168      92.045  -4.355 -36.814  1.00 25.15           H  
ATOM   2437  HB3 ASP A 168      92.496  -4.686 -38.472  1.00 25.15           H  
ATOM   2438  O   ASP A 168      91.032  -4.113 -40.646  1.00 25.15           O  
ATOM   2439  CG  ASP A 168      92.854  -2.646 -37.820  1.00 25.15           C  
ATOM   2440  OD1 ASP A 168      92.289  -1.534 -37.942  1.00 25.15           O  
ATOM   2441  OD2 ASP A 168      94.092  -2.760 -37.652  1.00 25.15           O  
ATOM   2442  N   GLY A 169      88.910  -4.279 -39.933  1.00 19.74           N  
ATOM   2443  H   GLY A 169      88.397  -4.312 -39.064  1.00 19.74           H  
ATOM   2444  CA  GLY A 169      88.066  -3.703 -40.965  1.00 19.74           C  
ATOM   2445  HA2 GLY A 169      88.644  -3.044 -41.613  1.00 19.74           H  
ATOM   2446  HA3 GLY A 169      87.580  -4.483 -41.551  1.00 19.74           H  
ATOM   2447  C   GLY A 169      86.997  -2.881 -40.225  1.00 19.74           C  
ATOM   2448  O   GLY A 169      86.932  -2.960 -38.998  1.00 19.74           O  
ATOM   2449  N   ASP A 170      86.233  -2.086 -40.975  1.00 20.46           N  
ATOM   2450  H   ASP A 170      86.417  -2.069 -41.968  1.00 20.46           H  
ATOM   2451  CA  ASP A 170      85.415  -0.950 -40.497  1.00 20.46           C  
ATOM   2452  HA  ASP A 170      86.100  -0.137 -40.253  1.00 20.46           H  
ATOM   2453  C   ASP A 170      84.562  -1.149 -39.219  1.00 20.46           C  
ATOM   2454  CB  ASP A 170      84.523  -0.460 -41.664  1.00 20.46           C  
ATOM   2455  HB2 ASP A 170      83.843  -1.267 -41.939  1.00 20.46           H  
ATOM   2456  HB3 ASP A 170      83.913   0.367 -41.300  1.00 20.46           H  
ATOM   2457  O   ASP A 170      84.570  -0.197 -38.401  1.00 20.46           O  
ATOM   2458  CG  ASP A 170      85.245   0.025 -42.942  1.00 20.46           C  
ATOM   2459  OD1 ASP A 170      86.487   0.206 -42.938  1.00 20.46           O  
ATOM   2460  OD2 ASP A 170      84.542   0.209 -43.967  1.00 20.46           O  
ATOM   2461  OXT ASP A 170      83.841  -2.170 -39.119  1.00 20.46           O  
TER    2462      ASP A 170                                                       
ATOM   2462  N   MET B   1      -4.257  38.072 -44.041  1.00 77.99           N  
ATOM   2463  H   MET B   1      -4.337  38.705 -43.258  1.00 77.99           H  
ATOM   2464  H2  MET B   1      -3.777  38.540 -44.797  1.00 77.99           H  
ATOM   2465  H3  MET B   1      -5.174  37.783 -44.350  1.00 77.99           H  
ATOM   2466  CA  MET B   1      -3.488  36.887 -43.639  1.00 77.99           C  
ATOM   2467  HA  MET B   1      -2.478  37.211 -43.389  1.00 77.99           H  
ATOM   2468  C   MET B   1      -3.402  35.933 -44.824  1.00 77.99           C  
ATOM   2469  CB  MET B   1      -4.089  36.227 -42.387  1.00 77.99           C  
ATOM   2470  HB2 MET B   1      -4.512  35.254 -42.641  1.00 77.99           H  
ATOM   2471  HB3 MET B   1      -4.880  36.844 -41.960  1.00 77.99           H  
ATOM   2472  O   MET B   1      -4.439  35.503 -45.322  1.00 77.99           O  
ATOM   2473  CG  MET B   1      -2.988  36.055 -41.346  1.00 77.99           C  
ATOM   2474  HG2 MET B   1      -2.703  37.024 -40.936  1.00 77.99           H  
ATOM   2475  HG3 MET B   1      -2.122  35.642 -41.863  1.00 77.99           H  
ATOM   2476  SD  MET B   1      -3.393  34.922 -40.003  1.00 77.99           S  
ATOM   2477  CE  MET B   1      -4.133  36.042 -38.783  1.00 77.99           C  
ATOM   2478  HE1 MET B   1      -3.393  36.777 -38.464  1.00 77.99           H  
ATOM   2479  HE2 MET B   1      -5.002  36.545 -39.208  1.00 77.99           H  
ATOM   2480  HE3 MET B   1      -4.441  35.464 -37.912  1.00 77.99           H  
ATOM   2481  N   THR B   2      -2.197  35.688 -45.329  1.00 86.75           N  
ATOM   2482  H   THR B   2      -1.407  36.086 -44.841  1.00 86.75           H  
ATOM   2483  CA  THR B   2      -1.887  34.687 -46.360  1.00 86.75           C  
ATOM   2484  HA  THR B   2      -2.547  34.836 -47.215  1.00 86.75           H  
ATOM   2485  C   THR B   2      -2.123  33.273 -45.827  1.00 86.75           C  
ATOM   2486  CB  THR B   2      -0.431  34.808 -46.846  1.00 86.75           C  
ATOM   2487  HB  THR B   2      -0.272  34.081 -47.642  1.00 86.75           H  
ATOM   2488  O   THR B   2      -2.368  33.079 -44.633  1.00 86.75           O  
ATOM   2489  CG2 THR B   2      -0.082  36.192 -47.392  1.00 86.75           C  
ATOM   2490 HG21 THR B   2      -0.142  36.943 -46.604  1.00 86.75           H  
ATOM   2491 HG22 THR B   2       0.935  36.176 -47.784  1.00 86.75           H  
ATOM   2492 HG23 THR B   2      -0.767  36.454 -48.198  1.00 86.75           H  
ATOM   2493  OG1 THR B   2       0.461  34.521 -45.802  1.00 86.75           O  
ATOM   2494  HG1 THR B   2       0.605  35.331 -45.308  1.00 86.75           H  
ATOM   2495  N   ASP B   3      -2.065  32.265 -46.699  1.00 81.39           N  
ATOM   2496  H   ASP B   3      -1.859  32.434 -47.673  1.00 81.39           H  
ATOM   2497  CA  ASP B   3      -2.211  30.881 -46.245  1.00 81.39           C  
ATOM   2498  HA  ASP B   3      -3.099  30.842 -45.614  1.00 81.39           H  
ATOM   2499  C   ASP B   3      -1.048  30.454 -45.336  1.00 81.39           C  
ATOM   2500  CB  ASP B   3      -2.461  29.943 -47.430  1.00 81.39           C  
ATOM   2501  HB2 ASP B   3      -2.982  30.483 -48.220  1.00 81.39           H  
ATOM   2502  HB3 ASP B   3      -1.513  29.582 -47.828  1.00 81.39           H  
ATOM   2503  O   ASP B   3      -1.297  29.979 -44.231  1.00 81.39           O  
ATOM   2504  CG  ASP B   3      -3.351  28.781 -46.989  1.00 81.39           C  
ATOM   2505  OD1 ASP B   3      -4.479  29.089 -46.525  1.00 81.39           O  
ATOM   2506  OD2 ASP B   3      -2.907  27.626 -47.106  1.00 81.39           O  
ATOM   2507  N   SER B   4       0.198  30.769 -45.714  1.00 77.17           N  
ATOM   2508  H   SER B   4       0.356  31.141 -46.640  1.00 77.17           H  
ATOM   2509  CA  SER B   4       1.381  30.540 -44.871  1.00 77.17           C  
ATOM   2510  HA  SER B   4       1.486  29.468 -44.704  1.00 77.17           H  
ATOM   2511  C   SER B   4       1.276  31.204 -43.492  1.00 77.17           C  
ATOM   2512  CB  SER B   4       2.657  31.035 -45.565  1.00 77.17           C  
ATOM   2513  HB2 SER B   4       3.502  30.910 -44.888  1.00 77.17           H  
ATOM   2514  HB3 SER B   4       2.556  32.094 -45.805  1.00 77.17           H  
ATOM   2515  O   SER B   4       1.602  30.564 -42.499  1.00 77.17           O  
ATOM   2516  OG  SER B   4       2.912  30.303 -46.750  1.00 77.17           O  
ATOM   2517  HG  SER B   4       3.764  29.873 -46.645  1.00 77.17           H  
ATOM   2518  N   GLU B   5       0.783  32.445 -43.391  1.00 84.34           N  
ATOM   2519  H   GLU B   5       0.527  32.941 -44.233  1.00 84.34           H  
ATOM   2520  CA  GLU B   5       0.610  33.117 -42.090  1.00 84.34           C  
ATOM   2521  HA  GLU B   5       1.556  33.109 -41.550  1.00 84.34           H  
ATOM   2522  C   GLU B   5      -0.418  32.400 -41.194  1.00 84.34           C  
ATOM   2523  CB  GLU B   5       0.181  34.576 -42.293  1.00 84.34           C  
ATOM   2524  HB2 GLU B   5      -0.167  34.965 -41.336  1.00 84.34           H  
ATOM   2525  HB3 GLU B   5      -0.649  34.571 -42.999  1.00 84.34           H  
ATOM   2526  O   GLU B   5      -0.129  32.148 -40.024  1.00 84.34           O  
ATOM   2527  CG  GLU B   5       1.282  35.526 -42.794  1.00 84.34           C  
ATOM   2528  HG2 GLU B   5       2.013  35.658 -41.997  1.00 84.34           H  
ATOM   2529  HG3 GLU B   5       1.796  35.071 -43.640  1.00 84.34           H  
ATOM   2530  CD  GLU B   5       0.723  36.896 -43.230  1.00 84.34           C  
ATOM   2531  OE1 GLU B   5       1.455  37.898 -43.152  1.00 84.34           O  
ATOM   2532  OE2 GLU B   5      -0.426  36.942 -43.735  1.00 84.34           O  
ATOM   2533  N   LYS B   6      -1.581  32.003 -41.739  1.00 85.66           N  
ATOM   2534  H   LYS B   6      -1.734  32.195 -42.719  1.00 85.66           H  
ATOM   2535  CA  LYS B   6      -2.602  31.253 -40.980  1.00 85.66           C  
ATOM   2536  HA  LYS B   6      -2.875  31.816 -40.088  1.00 85.66           H  
ATOM   2537  C   LYS B   6      -2.062  29.909 -40.492  1.00 85.66           C  
ATOM   2538  CB  LYS B   6      -3.853  31.003 -41.837  1.00 85.66           C  
ATOM   2539  HB2 LYS B   6      -3.545  30.554 -42.781  1.00 85.66           H  
ATOM   2540  HB3 LYS B   6      -4.486  30.285 -41.316  1.00 85.66           H  
ATOM   2541  O   LYS B   6      -2.215  29.559 -39.325  1.00 85.66           O  
ATOM   2542  CG  LYS B   6      -4.685  32.268 -42.096  1.00 85.66           C  
ATOM   2543  HG2 LYS B   6      -5.057  32.641 -41.142  1.00 85.66           H  
ATOM   2544  HG3 LYS B   6      -4.060  33.035 -42.554  1.00 85.66           H  
ATOM   2545  CD  LYS B   6      -5.884  31.967 -43.010  1.00 85.66           C  
ATOM   2546  HD2 LYS B   6      -6.572  32.813 -42.991  1.00 85.66           H  
ATOM   2547  HD3 LYS B   6      -6.403  31.090 -42.625  1.00 85.66           H  
ATOM   2548  CE  LYS B   6      -5.406  31.736 -44.450  1.00 85.66           C  
ATOM   2549  HE2 LYS B   6      -4.347  31.482 -44.408  1.00 85.66           H  
ATOM   2550  HE3 LYS B   6      -5.481  32.669 -45.008  1.00 85.66           H  
ATOM   2551  NZ  LYS B   6      -6.137  30.641 -45.135  1.00 85.66           N  
ATOM   2552  HZ1 LYS B   6      -5.479  29.956 -45.481  1.00 85.66           H  
ATOM   2553  HZ2 LYS B   6      -6.620  30.960 -45.963  1.00 85.66           H  
ATOM   2554  HZ3 LYS B   6      -6.764  30.148 -44.516  1.00 85.66           H  
ATOM   2555  N   VAL B   7      -1.421  29.146 -41.380  1.00 85.14           N  
ATOM   2556  H   VAL B   7      -1.313  29.489 -42.324  1.00 85.14           H  
ATOM   2557  CA  VAL B   7      -0.874  27.826 -41.033  1.00 85.14           C  
ATOM   2558  HA  VAL B   7      -1.654  27.260 -40.523  1.00 85.14           H  
ATOM   2559  C   VAL B   7       0.281  27.963 -40.028  1.00 85.14           C  
ATOM   2560  CB  VAL B   7      -0.492  27.025 -42.295  1.00 85.14           C  
ATOM   2561  HB  VAL B   7       0.313  27.540 -42.820  1.00 85.14           H  
ATOM   2562  O   VAL B   7       0.397  27.130 -39.131  1.00 85.14           O  
ATOM   2563  CG1 VAL B   7      -0.046  25.601 -41.947  1.00 85.14           C  
ATOM   2564 HG11 VAL B   7       0.359  25.114 -42.834  1.00 85.14           H  
ATOM   2565 HG12 VAL B   7      -0.893  25.022 -41.579  1.00 85.14           H  
ATOM   2566 HG13 VAL B   7       0.718  25.620 -41.169  1.00 85.14           H  
ATOM   2567  CG2 VAL B   7      -1.688  26.833 -43.244  1.00 85.14           C  
ATOM   2568 HG21 VAL B   7      -2.480  26.270 -42.750  1.00 85.14           H  
ATOM   2569 HG22 VAL B   7      -2.100  27.789 -43.563  1.00 85.14           H  
ATOM   2570 HG23 VAL B   7      -1.370  26.294 -44.137  1.00 85.14           H  
ATOM   2571  N   ALA B   8       1.075  29.040 -40.087  1.00 84.28           N  
ATOM   2572  H   ALA B   8       0.969  29.688 -40.854  1.00 84.28           H  
ATOM   2573  CA  ALA B   8       2.105  29.331 -39.089  1.00 84.28           C  
ATOM   2574  HA  ALA B   8       2.744  28.453 -38.999  1.00 84.28           H  
ATOM   2575  C   ALA B   8       1.528  29.614 -37.687  1.00 84.28           C  
ATOM   2576  CB  ALA B   8       2.972  30.493 -39.588  1.00 84.28           C  
ATOM   2577  HB1 ALA B   8       3.769  30.688 -38.870  1.00 84.28           H  
ATOM   2578  HB2 ALA B   8       2.367  31.392 -39.704  1.00 84.28           H  
ATOM   2579  HB3 ALA B   8       3.420  30.234 -40.547  1.00 84.28           H  
ATOM   2580  O   ALA B   8       2.101  29.152 -36.697  1.00 84.28           O  
ATOM   2581  N   GLU B   9       0.390  30.311 -37.568  1.00 87.06           N  
ATOM   2582  H   GLU B   9      -0.028  30.719 -38.392  1.00 87.06           H  
ATOM   2583  CA  GLU B   9      -0.297  30.470 -36.275  1.00 87.06           C  
ATOM   2584  HA  GLU B   9       0.427  30.818 -35.537  1.00 87.06           H  
ATOM   2585  C   GLU B   9      -0.838  29.139 -35.737  1.00 87.06           C  
ATOM   2586  CB  GLU B   9      -1.426  31.509 -36.346  1.00 87.06           C  
ATOM   2587  HB2 GLU B   9      -2.008  31.432 -35.427  1.00 87.06           H  
ATOM   2588  HB3 GLU B   9      -2.080  31.297 -37.192  1.00 87.06           H  
ATOM   2589  O   GLU B   9      -0.605  28.815 -34.569  1.00 87.06           O  
ATOM   2590  CG  GLU B   9      -0.876  32.937 -36.443  1.00 87.06           C  
ATOM   2591  HG2 GLU B   9      -0.055  33.040 -35.734  1.00 87.06           H  
ATOM   2592  HG3 GLU B   9      -0.472  33.101 -37.442  1.00 87.06           H  
ATOM   2593  CD  GLU B   9      -1.937  34.002 -36.131  1.00 87.06           C  
ATOM   2594  OE1 GLU B   9      -1.522  35.032 -35.553  1.00 87.06           O  
ATOM   2595  OE2 GLU B   9      -3.127  33.780 -36.447  1.00 87.06           O  
ATOM   2596  N   TYR B  10      -1.478  28.322 -36.583  1.00 88.60           N  
ATOM   2597  H   TYR B  10      -1.680  28.654 -37.515  1.00 88.60           H  
ATOM   2598  CA  TYR B  10      -1.946  26.991 -36.179  1.00 88.60           C  
ATOM   2599  HA  TYR B  10      -2.586  27.109 -35.304  1.00 88.60           H  
ATOM   2600  C   TYR B  10      -0.795  26.068 -35.750  1.00 88.60           C  
ATOM   2601  CB  TYR B  10      -2.772  26.343 -37.301  1.00 88.60           C  
ATOM   2602  HB2 TYR B  10      -2.950  25.301 -37.037  1.00 88.60           H  
ATOM   2603  HB3 TYR B  10      -2.187  26.348 -38.220  1.00 88.60           H  
ATOM   2604  O   TYR B  10      -0.909  25.382 -34.734  1.00 88.60           O  
ATOM   2605  CG  TYR B  10      -4.128  26.982 -37.549  1.00 88.60           C  
ATOM   2606  CD1 TYR B  10      -5.068  27.073 -36.502  1.00 88.60           C  
ATOM   2607  HD1 TYR B  10      -4.823  26.695 -35.520  1.00 88.60           H  
ATOM   2608  CD2 TYR B  10      -4.465  27.456 -38.832  1.00 88.60           C  
ATOM   2609  HD2 TYR B  10      -3.751  27.386 -39.639  1.00 88.60           H  
ATOM   2610  CE1 TYR B  10      -6.329  27.658 -36.728  1.00 88.60           C  
ATOM   2611  HE1 TYR B  10      -7.040  27.736 -35.919  1.00 88.60           H  
ATOM   2612  CE2 TYR B  10      -5.726  28.038 -39.064  1.00 88.60           C  
ATOM   2613  HE2 TYR B  10      -5.987  28.414 -40.042  1.00 88.60           H  
ATOM   2614  OH  TYR B  10      -7.871  28.709 -38.244  1.00 88.60           O  
ATOM   2615  HH  TYR B  10      -8.400  28.748 -37.444  1.00 88.60           H  
ATOM   2616  CZ  TYR B  10      -6.657  28.145 -38.012  1.00 88.60           C  
ATOM   2617  N   LEU B  11       0.339  26.087 -36.461  1.00 85.37           N  
ATOM   2618  H   LEU B  11       0.365  26.641 -37.305  1.00 85.37           H  
ATOM   2619  CA  LEU B  11       1.531  25.315 -36.096  1.00 85.37           C  
ATOM   2620  HA  LEU B  11       1.226  24.280 -35.943  1.00 85.37           H  
ATOM   2621  C   LEU B  11       2.141  25.795 -34.771  1.00 85.37           C  
ATOM   2622  CB  LEU B  11       2.539  25.369 -37.260  1.00 85.37           C  
ATOM   2623  HB2 LEU B  11       2.049  25.005 -38.163  1.00 85.37           H  
ATOM   2624  HB3 LEU B  11       2.820  26.408 -37.428  1.00 85.37           H  
ATOM   2625  O   LEU B  11       2.536  24.966 -33.945  1.00 85.37           O  
ATOM   2626  CG  LEU B  11       3.821  24.544 -37.028  1.00 85.37           C  
ATOM   2627  HG  LEU B  11       4.338  24.910 -36.141  1.00 85.37           H  
ATOM   2628  CD1 LEU B  11       3.535  23.050 -36.860  1.00 85.37           C  
ATOM   2629 HD11 LEU B  11       2.949  22.872 -35.958  1.00 85.37           H  
ATOM   2630 HD12 LEU B  11       4.473  22.502 -36.769  1.00 85.37           H  
ATOM   2631 HD13 LEU B  11       2.993  22.685 -37.732  1.00 85.37           H  
ATOM   2632  CD2 LEU B  11       4.760  24.693 -38.223  1.00 85.37           C  
ATOM   2633 HD21 LEU B  11       5.697  24.172 -38.024  1.00 85.37           H  
ATOM   2634 HD22 LEU B  11       4.976  25.747 -38.398  1.00 85.37           H  
ATOM   2635 HD23 LEU B  11       4.297  24.265 -39.112  1.00 85.37           H  
ATOM   2636  N   ARG B  12       2.166  27.113 -34.522  1.00 88.73           N  
ATOM   2637  H   ARG B  12       1.851  27.738 -35.251  1.00 88.73           H  
ATOM   2638  CA  ARG B  12       2.600  27.688 -33.238  1.00 88.73           C  
ATOM   2639  HA  ARG B  12       3.596  27.310 -33.006  1.00 88.73           H  
ATOM   2640  C   ARG B  12       1.691  27.241 -32.091  1.00 88.73           C  
ATOM   2641  CB  ARG B  12       2.668  29.219 -33.354  1.00 88.73           C  
ATOM   2642  HB2 ARG B  12       3.247  29.477 -34.241  1.00 88.73           H  
ATOM   2643  HB3 ARG B  12       1.662  29.620 -33.473  1.00 88.73           H  
ATOM   2644  O   ARG B  12       2.195  26.853 -31.041  1.00 88.73           O  
ATOM   2645  CG  ARG B  12       3.333  29.869 -32.126  1.00 88.73           C  
ATOM   2646  HG2 ARG B  12       4.377  29.559 -32.074  1.00 88.73           H  
ATOM   2647  HG3 ARG B  12       2.831  29.536 -31.218  1.00 88.73           H  
ATOM   2648  CD  ARG B  12       3.252  31.401 -32.170  1.00 88.73           C  
ATOM   2649  HD2 ARG B  12       3.697  31.796 -31.257  1.00 88.73           H  
ATOM   2650  HD3 ARG B  12       2.199  31.685 -32.176  1.00 88.73           H  
ATOM   2651  NE  ARG B  12       3.963  31.970 -33.335  1.00 88.73           N  
ATOM   2652  HE  ARG B  12       4.894  31.619 -33.505  1.00 88.73           H  
ATOM   2653  NH1 ARG B  12       2.322  33.411 -34.092  1.00 88.73           N  
ATOM   2654 HH11 ARG B  12       1.966  34.055 -34.784  1.00 88.73           H  
ATOM   2655 HH12 ARG B  12       1.713  33.149 -33.331  1.00 88.73           H  
ATOM   2656  NH2 ARG B  12       4.249  33.252 -35.194  1.00 88.73           N  
ATOM   2657 HH21 ARG B  12       5.169  32.858 -35.333  1.00 88.73           H  
ATOM   2658 HH22 ARG B  12       3.881  33.926 -35.849  1.00 88.73           H  
ATOM   2659  CZ  ARG B  12       3.507  32.871 -34.193  1.00 88.73           C  
ATOM   2660  N   ARG B  13       0.366  27.238 -32.282  1.00 89.19           N  
ATOM   2661  H   ARG B  13       0.009  27.602 -33.154  1.00 89.19           H  
ATOM   2662  CA  ARG B  13      -0.574  26.741 -31.264  1.00 89.19           C  
ATOM   2663  HA  ARG B  13      -0.329  27.230 -30.322  1.00 89.19           H  
ATOM   2664  C   ARG B  13      -0.382  25.245 -31.001  1.00 89.19           C  
ATOM   2665  CB  ARG B  13      -2.023  27.091 -31.657  1.00 89.19           C  
ATOM   2666  HB2 ARG B  13      -2.281  26.556 -32.571  1.00 89.19           H  
ATOM   2667  HB3 ARG B  13      -2.096  28.159 -31.861  1.00 89.19           H  
ATOM   2668  O   ARG B  13      -0.237  24.858 -29.847  1.00 89.19           O  
ATOM   2669  CG  ARG B  13      -3.044  26.718 -30.566  1.00 89.19           C  
ATOM   2670  HG2 ARG B  13      -2.915  25.668 -30.304  1.00 89.19           H  
ATOM   2671  HG3 ARG B  13      -4.050  26.829 -30.970  1.00 89.19           H  
ATOM   2672  CD  ARG B  13      -2.927  27.595 -29.308  1.00 89.19           C  
ATOM   2673  HD2 ARG B  13      -1.899  27.933 -29.179  1.00 89.19           H  
ATOM   2674  HD3 ARG B  13      -3.557  28.474 -29.445  1.00 89.19           H  
ATOM   2675  NE  ARG B  13      -3.314  26.865 -28.089  1.00 89.19           N  
ATOM   2676  HE  ARG B  13      -3.249  25.857 -28.113  1.00 89.19           H  
ATOM   2677  NH1 ARG B  13      -3.749  28.671 -26.724  1.00 89.19           N  
ATOM   2678 HH11 ARG B  13      -3.988  29.019 -25.806  1.00 89.19           H  
ATOM   2679 HH12 ARG B  13      -3.655  29.295 -27.513  1.00 89.19           H  
ATOM   2680  NH2 ARG B  13      -3.763  26.614 -25.884  1.00 89.19           N  
ATOM   2681 HH21 ARG B  13      -3.954  26.967 -24.957  1.00 89.19           H  
ATOM   2682 HH22 ARG B  13      -3.439  25.663 -25.992  1.00 89.19           H  
ATOM   2683  CZ  ARG B  13      -3.612  27.386 -26.913  1.00 89.19           C  
ATOM   2684  N   ALA B  14      -0.292  24.426 -32.051  1.00 90.22           N  
ATOM   2685  H   ALA B  14      -0.432  24.812 -32.974  1.00 90.22           H  
ATOM   2686  CA  ALA B  14      -0.102  22.981 -31.923  1.00 90.22           C  
ATOM   2687  HA  ALA B  14      -0.917  22.579 -31.320  1.00 90.22           H  
ATOM   2688  C   ALA B  14       1.212  22.611 -31.210  1.00 90.22           C  
ATOM   2689  CB  ALA B  14      -0.178  22.356 -33.322  1.00 90.22           C  
ATOM   2690  HB1 ALA B  14      -0.076  21.273 -33.243  1.00 90.22           H  
ATOM   2691  HB2 ALA B  14       0.620  22.746 -33.953  1.00 90.22           H  
ATOM   2692  HB3 ALA B  14      -1.141  22.588 -33.777  1.00 90.22           H  
ATOM   2693  O   ALA B  14       1.227  21.696 -30.390  1.00 90.22           O  
ATOM   2694  N   THR B  15       2.307  23.334 -31.471  1.00 90.12           N  
ATOM   2695  H   THR B  15       2.246  24.070 -32.160  1.00 90.12           H  
ATOM   2696  CA  THR B  15       3.592  23.112 -30.779  1.00 90.12           C  
ATOM   2697  HA  THR B  15       3.764  22.037 -30.730  1.00 90.12           H  
ATOM   2698  C   THR B  15       3.584  23.587 -29.324  1.00 90.12           C  
ATOM   2699  CB  THR B  15       4.787  23.723 -31.529  1.00 90.12           C  
ATOM   2700  HB  THR B  15       5.632  23.801 -30.845  1.00 90.12           H  
ATOM   2701  O   THR B  15       4.185  22.921 -28.481  1.00 90.12           O  
ATOM   2702  CG2 THR B  15       5.212  22.850 -32.706  1.00 90.12           C  
ATOM   2703 HG21 THR B  15       6.049  23.322 -33.222  1.00 90.12           H  
ATOM   2704 HG22 THR B  15       4.383  22.725 -33.403  1.00 90.12           H  
ATOM   2705 HG23 THR B  15       5.528  21.872 -32.344  1.00 90.12           H  
ATOM   2706  OG1 THR B  15       4.502  25.000 -32.048  1.00 90.12           O  
ATOM   2707  HG1 THR B  15       3.883  24.896 -32.774  1.00 90.12           H  
ATOM   2708  N   LEU B  16       2.868  24.669 -28.993  1.00 93.05           N  
ATOM   2709  H   LEU B  16       2.428  25.203 -29.729  1.00 93.05           H  
ATOM   2710  CA  LEU B  16       2.647  25.081 -27.600  1.00 93.05           C  
ATOM   2711  HA  LEU B  16       3.611  25.129 -27.094  1.00 93.05           H  
ATOM   2712  C   LEU B  16       1.814  24.047 -26.827  1.00 93.05           C  
ATOM   2713  CB  LEU B  16       1.982  26.470 -27.560  1.00 93.05           C  
ATOM   2714  HB2 LEU B  16       1.582  26.638 -26.560  1.00 93.05           H  
ATOM   2715  HB3 LEU B  16       1.139  26.473 -28.251  1.00 93.05           H  
ATOM   2716  O   LEU B  16       2.229  23.623 -25.749  1.00 93.05           O  
ATOM   2717  CG  LEU B  16       2.925  27.637 -27.905  1.00 93.05           C  
ATOM   2718  HG  LEU B  16       3.454  27.429 -28.835  1.00 93.05           H  
ATOM   2719  CD1 LEU B  16       2.111  28.921 -28.083  1.00 93.05           C  
ATOM   2720 HD11 LEU B  16       1.575  29.154 -27.162  1.00 93.05           H  
ATOM   2721 HD12 LEU B  16       1.396  28.785 -28.894  1.00 93.05           H  
ATOM   2722 HD13 LEU B  16       2.775  29.748 -28.333  1.00 93.05           H  
ATOM   2723  CD2 LEU B  16       3.961  27.886 -26.804  1.00 93.05           C  
ATOM   2724 HD21 LEU B  16       4.568  28.753 -27.063  1.00 93.05           H  
ATOM   2725 HD22 LEU B  16       4.619  27.022 -26.708  1.00 93.05           H  
ATOM   2726 HD23 LEU B  16       3.457  28.069 -25.855  1.00 93.05           H  
ATOM   2727  N   ASP B  17       0.696  23.591 -27.398  1.00 92.96           N  
ATOM   2728  H   ASP B  17       0.400  24.002 -28.272  1.00 92.96           H  
ATOM   2729  CA  ASP B  17      -0.173  22.583 -26.777  1.00 92.96           C  
ATOM   2730  HA  ASP B  17      -0.432  22.916 -25.772  1.00 92.96           H  
ATOM   2731  C   ASP B  17       0.543  21.225 -26.627  1.00 92.96           C  
ATOM   2732  CB  ASP B  17      -1.477  22.439 -27.588  1.00 92.96           C  
ATOM   2733  HB2 ASP B  17      -1.230  22.246 -28.632  1.00 92.96           H  
ATOM   2734  HB3 ASP B  17      -2.024  21.575 -27.211  1.00 92.96           H  
ATOM   2735  O   ASP B  17       0.382  20.551 -25.610  1.00 92.96           O  
ATOM   2736  CG  ASP B  17      -2.411  23.655 -27.496  1.00 92.96           C  
ATOM   2737  OD1 ASP B  17      -2.437  24.336 -26.450  1.00 92.96           O  
ATOM   2738  OD2 ASP B  17      -3.179  23.915 -28.447  1.00 92.96           O  
ATOM   2739  N   LEU B  18       1.389  20.837 -27.593  1.00 91.95           N  
ATOM   2740  H   LEU B  18       1.430  21.391 -28.437  1.00 91.95           H  
ATOM   2741  CA  LEU B  18       2.228  19.634 -27.509  1.00 91.95           C  
ATOM   2742  HA  LEU B  18       1.595  18.783 -27.259  1.00 91.95           H  
ATOM   2743  C   LEU B  18       3.284  19.747 -26.403  1.00 91.95           C  
ATOM   2744  CB  LEU B  18       2.880  19.382 -28.883  1.00 91.95           C  
ATOM   2745  HB2 LEU B  18       3.391  20.294 -29.192  1.00 91.95           H  
ATOM   2746  HB3 LEU B  18       2.090  19.180 -29.607  1.00 91.95           H  
ATOM   2747  O   LEU B  18       3.532  18.773 -25.691  1.00 91.95           O  
ATOM   2748  CG  LEU B  18       3.904  18.229 -28.927  1.00 91.95           C  
ATOM   2749  HG  LEU B  18       4.737  18.449 -28.260  1.00 91.95           H  
ATOM   2750  CD1 LEU B  18       3.298  16.884 -28.531  1.00 91.95           C  
ATOM   2751 HD11 LEU B  18       2.957  16.904 -27.496  1.00 91.95           H  
ATOM   2752 HD12 LEU B  18       4.038  16.091 -28.640  1.00 91.95           H  
ATOM   2753 HD13 LEU B  18       2.451  16.667 -29.182  1.00 91.95           H  
ATOM   2754  CD2 LEU B  18       4.459  18.096 -30.345  1.00 91.95           C  
ATOM   2755 HD21 LEU B  18       4.932  19.031 -30.646  1.00 91.95           H  
ATOM   2756 HD22 LEU B  18       3.652  17.863 -31.040  1.00 91.95           H  
ATOM   2757 HD23 LEU B  18       5.200  17.297 -30.383  1.00 91.95           H  
ATOM   2758  N   ARG B  19       3.904  20.923 -26.239  1.00 93.03           N  
ATOM   2759  H   ARG B  19       3.666  21.681 -26.863  1.00 93.03           H  
ATOM   2760  CA  ARG B  19       4.873  21.164 -25.163  1.00 93.03           C  
ATOM   2761  HA  ARG B  19       5.628  20.379 -25.197  1.00 93.03           H  
ATOM   2762  C   ARG B  19       4.208  21.049 -23.791  1.00 93.03           C  
ATOM   2763  CB  ARG B  19       5.558  22.523 -25.367  1.00 93.03           C  
ATOM   2764  HB2 ARG B  19       5.960  22.567 -26.379  1.00 93.03           H  
ATOM   2765  HB3 ARG B  19       4.823  23.320 -25.253  1.00 93.03           H  
ATOM   2766  O   ARG B  19       4.763  20.376 -22.931  1.00 93.03           O  
ATOM   2767  CG  ARG B  19       6.711  22.730 -24.370  1.00 93.03           C  
ATOM   2768  HG2 ARG B  19       7.446  21.938 -24.513  1.00 93.03           H  
ATOM   2769  HG3 ARG B  19       6.342  22.675 -23.346  1.00 93.03           H  
ATOM   2770  CD  ARG B  19       7.404  24.082 -24.574  1.00 93.03           C  
ATOM   2771  HD2 ARG B  19       8.301  24.100 -23.955  1.00 93.03           H  
ATOM   2772  HD3 ARG B  19       7.697  24.175 -25.619  1.00 93.03           H  
ATOM   2773  NE  ARG B  19       6.530  25.205 -24.185  1.00 93.03           N  
ATOM   2774  HE  ARG B  19       5.689  24.966 -23.679  1.00 93.03           H  
ATOM   2775  NH1 ARG B  19       7.881  26.919 -24.904  1.00 93.03           N  
ATOM   2776 HH11 ARG B  19       8.569  26.239 -25.193  1.00 93.03           H  
ATOM   2777 HH12 ARG B  19       8.098  27.905 -24.921  1.00 93.03           H  
ATOM   2778  NH2 ARG B  19       5.960  27.383 -23.865  1.00 93.03           N  
ATOM   2779 HH21 ARG B  19       6.193  28.365 -23.898  1.00 93.03           H  
ATOM   2780 HH22 ARG B  19       5.156  27.089 -23.330  1.00 93.03           H  
ATOM   2781  CZ  ARG B  19       6.792  26.492 -24.324  1.00 93.03           C  
ATOM   2782  N   ALA B  20       3.024  21.643 -23.622  1.00 94.85           N  
ATOM   2783  H   ALA B  20       2.640  22.180 -24.386  1.00 94.85           H  
ATOM   2784  CA  ALA B  20       2.241  21.539 -22.391  1.00 94.85           C  
ATOM   2785  HA  ALA B  20       2.849  21.885 -21.555  1.00 94.85           H  
ATOM   2786  C   ALA B  20       1.840  20.084 -22.089  1.00 94.85           C  
ATOM   2787  CB  ALA B  20       1.022  22.462 -22.512  1.00 94.85           C  
ATOM   2788  HB1 ALA B  20       0.387  22.147 -23.341  1.00 94.85           H  
ATOM   2789  HB2 ALA B  20       0.446  22.421 -21.588  1.00 94.85           H  
ATOM   2790  HB3 ALA B  20       1.348  23.489 -22.677  1.00 94.85           H  
ATOM   2791  O   ALA B  20       2.070  19.603 -20.985  1.00 94.85           O  
ATOM   2792  N   ALA B  21       1.343  19.339 -23.085  1.00 95.30           N  
ATOM   2793  H   ALA B  21       1.134  19.780 -23.969  1.00 95.30           H  
ATOM   2794  CA  ALA B  21       0.985  17.931 -22.903  1.00 95.30           C  
ATOM   2795  HA  ALA B  21       0.269  17.866 -22.085  1.00 95.30           H  
ATOM   2796  C   ALA B  21       2.198  17.060 -22.510  1.00 95.30           C  
ATOM   2797  CB  ALA B  21       0.303  17.431 -24.183  1.00 95.30           C  
ATOM   2798  HB1 ALA B  21      -0.564  18.053 -24.404  1.00 95.30           H  
ATOM   2799  HB2 ALA B  21       0.998  17.471 -25.021  1.00 95.30           H  
ATOM   2800  HB3 ALA B  21      -0.030  16.403 -24.037  1.00 95.30           H  
ATOM   2801  O   ALA B  21       2.122  16.279 -21.568  1.00 95.30           O  
ATOM   2802  N   ARG B  22       3.352  17.230 -23.172  1.00 93.37           N  
ATOM   2803  H   ARG B  22       3.369  17.892 -23.935  1.00 93.37           H  
ATOM   2804  CA  ARG B  22       4.594  16.518 -22.805  1.00 93.37           C  
ATOM   2805  HA  ARG B  22       4.383  15.452 -22.719  1.00 93.37           H  
ATOM   2806  C   ARG B  22       5.147  16.911 -21.437  1.00 93.37           C  
ATOM   2807  CB  ARG B  22       5.674  16.743 -23.869  1.00 93.37           C  
ATOM   2808  HB2 ARG B  22       5.724  17.802 -24.123  1.00 93.37           H  
ATOM   2809  HB3 ARG B  22       6.637  16.444 -23.455  1.00 93.37           H  
ATOM   2810  O   ARG B  22       5.887  16.130 -20.850  1.00 93.37           O  
ATOM   2811  CG  ARG B  22       5.421  15.909 -25.127  1.00 93.37           C  
ATOM   2812  HG2 ARG B  22       4.478  16.200 -25.589  1.00 93.37           H  
ATOM   2813  HG3 ARG B  22       5.373  14.855 -24.852  1.00 93.37           H  
ATOM   2814  CD  ARG B  22       6.571  16.126 -26.114  1.00 93.37           C  
ATOM   2815  HD2 ARG B  22       7.513  15.922 -25.605  1.00 93.37           H  
ATOM   2816  HD3 ARG B  22       6.557  17.166 -26.442  1.00 93.37           H  
ATOM   2817  NE  ARG B  22       6.452  15.235 -27.280  1.00 93.37           N  
ATOM   2818  HE  ARG B  22       5.689  14.573 -27.265  1.00 93.37           H  
ATOM   2819  NH1 ARG B  22       8.308  15.964 -28.422  1.00 93.37           N  
ATOM   2820 HH11 ARG B  22       8.537  16.566 -27.645  1.00 93.37           H  
ATOM   2821 HH12 ARG B  22       8.945  15.857 -29.199  1.00 93.37           H  
ATOM   2822  NH2 ARG B  22       7.022  14.367 -29.304  1.00 93.37           N  
ATOM   2823 HH21 ARG B  22       6.245  13.725 -29.252  1.00 93.37           H  
ATOM   2824 HH22 ARG B  22       7.615  14.343 -30.121  1.00 93.37           H  
ATOM   2825  CZ  ARG B  22       7.259  15.193 -28.325  1.00 93.37           C  
ATOM   2826  N   GLN B  23       4.845  18.114 -20.957  1.00 94.26           N  
ATOM   2827  H   GLN B  23       4.256  18.728 -21.501  1.00 94.26           H  
ATOM   2828  CA  GLN B  23       5.198  18.525 -19.605  1.00 94.26           C  
ATOM   2829  HA  GLN B  23       6.208  18.181 -19.388  1.00 94.26           H  
ATOM   2830  C   GLN B  23       4.292  17.838 -18.574  1.00 94.26           C  
ATOM   2831  CB  GLN B  23       5.210  20.056 -19.528  1.00 94.26           C  
ATOM   2832  HB2 GLN B  23       4.235  20.458 -19.804  1.00 94.26           H  
ATOM   2833  HB3 GLN B  23       5.960  20.437 -20.221  1.00 94.26           H  
ATOM   2834  O   GLN B  23       4.827  17.206 -17.671  1.00 94.26           O  
ATOM   2835  CG  GLN B  23       5.549  20.506 -18.108  1.00 94.26           C  
ATOM   2836  HG2 GLN B  23       6.457  20.013 -17.759  1.00 94.26           H  
ATOM   2837  HG3 GLN B  23       4.726  20.200 -17.462  1.00 94.26           H  
ATOM   2838  CD  GLN B  23       5.732  22.007 -17.956  1.00 94.26           C  
ATOM   2839  NE2 GLN B  23       5.576  22.490 -16.748  1.00 94.26           N  
ATOM   2840 HE21 GLN B  23       5.668  23.482 -16.579  1.00 94.26           H  
ATOM   2841 HE22 GLN B  23       5.226  21.871 -16.030  1.00 94.26           H  
ATOM   2842  OE1 GLN B  23       6.033  22.730 -18.903  1.00 94.26           O  
ATOM   2843  N   ARG B  24       2.964  17.840 -18.773  1.00 94.39           N  
ATOM   2844  H   ARG B  24       2.590  18.404 -19.523  1.00 94.39           H  
ATOM   2845  CA  ARG B  24       2.015  17.146 -17.882  1.00 94.39           C  
ATOM   2846  HA  ARG B  24       2.132  17.571 -16.885  1.00 94.39           H  
ATOM   2847  C   ARG B  24       2.318  15.650 -17.738  1.00 94.39           C  
ATOM   2848  CB  ARG B  24       0.569  17.391 -18.358  1.00 94.39           C  
ATOM   2849  HB2 ARG B  24       0.387  18.465 -18.373  1.00 94.39           H  
ATOM   2850  HB3 ARG B  24       0.464  17.019 -19.378  1.00 94.39           H  
ATOM   2851  O   ARG B  24       2.232  15.131 -16.636  1.00 94.39           O  
ATOM   2852  CG  ARG B  24      -0.520  16.726 -17.488  1.00 94.39           C  
ATOM   2853  HG2 ARG B  24      -0.428  15.641 -17.553  1.00 94.39           H  
ATOM   2854  HG3 ARG B  24      -1.498  17.001 -17.883  1.00 94.39           H  
ATOM   2855  CD  ARG B  24      -0.448  17.146 -16.013  1.00 94.39           C  
ATOM   2856  HD2 ARG B  24       0.516  16.843 -15.605  1.00 94.39           H  
ATOM   2857  HD3 ARG B  24      -0.522  18.232 -15.943  1.00 94.39           H  
ATOM   2858  NE  ARG B  24      -1.514  16.531 -15.199  1.00 94.39           N  
ATOM   2859  HE  ARG B  24      -2.235  15.977 -15.639  1.00 94.39           H  
ATOM   2860  NH1 ARG B  24      -0.634  17.023 -13.127  1.00 94.39           N  
ATOM   2861 HH11 ARG B  24      -0.632  16.811 -12.140  1.00 94.39           H  
ATOM   2862 HH12 ARG B  24       0.175  17.447 -13.560  1.00 94.39           H  
ATOM   2863  NH2 ARG B  24      -2.538  15.865 -13.307  1.00 94.39           N  
ATOM   2864 HH21 ARG B  24      -2.559  15.677 -12.315  1.00 94.39           H  
ATOM   2865 HH22 ARG B  24      -3.156  15.351 -13.918  1.00 94.39           H  
ATOM   2866  CZ  ARG B  24      -1.554  16.485 -13.881  1.00 94.39           C  
ATOM   2867  N   ILE B  25       2.731  14.972 -18.814  1.00 95.15           N  
ATOM   2868  H   ILE B  25       2.708  15.444 -19.707  1.00 95.15           H  
ATOM   2869  CA  ILE B  25       3.159  13.559 -18.750  1.00 95.15           C  
ATOM   2870  HA  ILE B  25       2.341  12.964 -18.342  1.00 95.15           H  
ATOM   2871  C   ILE B  25       4.339  13.378 -17.780  1.00 95.15           C  
ATOM   2872  CB  ILE B  25       3.486  13.017 -20.161  1.00 95.15           C  
ATOM   2873  HB  ILE B  25       4.189  13.701 -20.636  1.00 95.15           H  
ATOM   2874  O   ILE B  25       4.278  12.520 -16.909  1.00 95.15           O  
ATOM   2875  CG1 ILE B  25       2.202  12.944 -21.015  1.00 95.15           C  
ATOM   2876 HG12 ILE B  25       1.651  13.880 -20.918  1.00 95.15           H  
ATOM   2877 HG13 ILE B  25       1.560  12.146 -20.641  1.00 95.15           H  
ATOM   2878  CG2 ILE B  25       4.132  11.624 -20.105  1.00 95.15           C  
ATOM   2879 HG21 ILE B  25       5.087  11.658 -19.580  1.00 95.15           H  
ATOM   2880 HG22 ILE B  25       4.334  11.226 -21.099  1.00 95.15           H  
ATOM   2881 HG23 ILE B  25       3.486  10.926 -19.571  1.00 95.15           H  
ATOM   2882  CD1 ILE B  25       2.464  12.723 -22.509  1.00 95.15           C  
ATOM   2883 HD11 ILE B  25       1.523  12.832 -23.047  1.00 95.15           H  
ATOM   2884 HD12 ILE B  25       3.170  13.465 -22.880  1.00 95.15           H  
ATOM   2885 HD13 ILE B  25       2.852  11.721 -22.689  1.00 95.15           H  
ATOM   2886  N   ARG B  26       5.381  14.219 -17.868  1.00 93.94           N  
ATOM   2887  H   ARG B  26       5.337  14.978 -18.533  1.00 93.94           H  
ATOM   2888  CA  ARG B  26       6.522  14.146 -16.935  1.00 93.94           C  
ATOM   2889  HA  ARG B  26       6.886  13.120 -16.897  1.00 93.94           H  
ATOM   2890  C   ARG B  26       6.133  14.467 -15.494  1.00 93.94           C  
ATOM   2891  CB  ARG B  26       7.662  15.070 -17.369  1.00 93.94           C  
ATOM   2892  HB2 ARG B  26       7.267  16.069 -17.552  1.00 93.94           H  
ATOM   2893  HB3 ARG B  26       8.377  15.130 -16.548  1.00 93.94           H  
ATOM   2894  O   ARG B  26       6.682  13.864 -14.589  1.00 93.94           O  
ATOM   2895  CG  ARG B  26       8.401  14.545 -18.605  1.00 93.94           C  
ATOM   2896  HG2 ARG B  26       8.722  13.520 -18.419  1.00 93.94           H  
ATOM   2897  HG3 ARG B  26       7.738  14.554 -19.470  1.00 93.94           H  
ATOM   2898  CD  ARG B  26       9.641  15.403 -18.883  1.00 93.94           C  
ATOM   2899  HD2 ARG B  26      10.273  15.389 -17.995  1.00 93.94           H  
ATOM   2900  HD3 ARG B  26      10.214  14.950 -19.692  1.00 93.94           H  
ATOM   2901  NE  ARG B  26       9.276  16.801 -19.195  1.00 93.94           N  
ATOM   2902  HE  ARG B  26       9.065  17.373 -18.390  1.00 93.94           H  
ATOM   2903  NH1 ARG B  26       9.357  16.658 -21.478  1.00 93.94           N  
ATOM   2904 HH11 ARG B  26       9.600  15.686 -21.354  1.00 93.94           H  
ATOM   2905 HH12 ARG B  26       9.264  17.079 -22.392  1.00 93.94           H  
ATOM   2906  NH2 ARG B  26       8.735  18.577 -20.503  1.00 93.94           N  
ATOM   2907 HH21 ARG B  26       8.560  19.102 -19.658  1.00 93.94           H  
ATOM   2908 HH22 ARG B  26       8.569  18.993 -21.408  1.00 93.94           H  
ATOM   2909  CZ  ARG B  26       9.122  17.336 -20.388  1.00 93.94           C  
ATOM   2910  N   GLU B  27       5.191  15.379 -15.276  1.00 93.79           N  
ATOM   2911  H   GLU B  27       4.798  15.872 -16.065  1.00 93.79           H  
ATOM   2912  CA  GLU B  27       4.672  15.676 -13.932  1.00 93.79           C  
ATOM   2913  HA  GLU B  27       5.507  15.864 -13.257  1.00 93.79           H  
ATOM   2914  C   GLU B  27       3.881  14.487 -13.339  1.00 93.79           C  
ATOM   2915  CB  GLU B  27       3.810  16.952 -13.994  1.00 93.79           C  
ATOM   2916  HB2 GLU B  27       3.046  16.810 -14.758  1.00 93.79           H  
ATOM   2917  HB3 GLU B  27       3.310  17.093 -13.036  1.00 93.79           H  
ATOM   2918  O   GLU B  27       3.932  14.247 -12.139  1.00 93.79           O  
ATOM   2919  CG  GLU B  27       4.629  18.224 -14.309  1.00 93.79           C  
ATOM   2920  HG2 GLU B  27       5.228  18.476 -13.434  1.00 93.79           H  
ATOM   2921  HG3 GLU B  27       5.318  18.018 -15.129  1.00 93.79           H  
ATOM   2922  CD  GLU B  27       3.772  19.442 -14.706  1.00 93.79           C  
ATOM   2923  OE1 GLU B  27       4.375  20.481 -15.083  1.00 93.79           O  
ATOM   2924  OE2 GLU B  27       2.522  19.339 -14.693  1.00 93.79           O  
ATOM   2925  N   LEU B  28       3.190  13.697 -14.166  1.00 94.49           N  
ATOM   2926  H   LEU B  28       3.153  13.938 -15.146  1.00 94.49           H  
ATOM   2927  CA  LEU B  28       2.461  12.500 -13.719  1.00 94.49           C  
ATOM   2928  HA  LEU B  28       1.957  12.716 -12.776  1.00 94.49           H  
ATOM   2929  C   LEU B  28       3.375  11.289 -13.456  1.00 94.49           C  
ATOM   2930  CB  LEU B  28       1.412  12.152 -14.787  1.00 94.49           C  
ATOM   2931  HB2 LEU B  28       1.042  11.143 -14.606  1.00 94.49           H  
ATOM   2932  HB3 LEU B  28       1.904  12.149 -15.760  1.00 94.49           H  
ATOM   2933  O   LEU B  28       3.129  10.521 -12.526  1.00 94.49           O  
ATOM   2934  CG  LEU B  28       0.215  13.115 -14.821  1.00 94.49           C  
ATOM   2935  HG  LEU B  28       0.557  14.149 -14.778  1.00 94.49           H  
ATOM   2936  CD1 LEU B  28      -0.545  12.921 -16.134  1.00 94.49           C  
ATOM   2937 HD11 LEU B  28       0.121  13.107 -16.977  1.00 94.49           H  
ATOM   2938 HD12 LEU B  28      -0.928  11.902 -16.185  1.00 94.49           H  
ATOM   2939 HD13 LEU B  28      -1.382  13.618 -16.175  1.00 94.49           H  
ATOM   2940  CD2 LEU B  28      -0.732  12.857 -13.650  1.00 94.49           C  
ATOM   2941 HD21 LEU B  28      -1.649  13.433 -13.772  1.00 94.49           H  
ATOM   2942 HD22 LEU B  28      -1.003  11.802 -13.606  1.00 94.49           H  
ATOM   2943 HD23 LEU B  28      -0.257  13.139 -12.710  1.00 94.49           H  
ATOM   2944  N   GLU B  29       4.411  11.111 -14.281  1.00 92.63           N  
ATOM   2945  H   GLU B  29       4.488  11.738 -15.069  1.00 92.63           H  
ATOM   2946  CA  GLU B  29       5.296   9.935 -14.250  1.00 92.63           C  
ATOM   2947  HA  GLU B  29       4.760   9.083 -13.832  1.00 92.63           H  
ATOM   2948  C   GLU B  29       6.550  10.143 -13.376  1.00 92.63           C  
ATOM   2949  CB  GLU B  29       5.710   9.575 -15.696  1.00 92.63           C  
ATOM   2950  HB2 GLU B  29       6.460   8.784 -15.660  1.00 92.63           H  
ATOM   2951  HB3 GLU B  29       6.169  10.452 -16.152  1.00 92.63           H  
ATOM   2952  O   GLU B  29       7.023   9.205 -12.740  1.00 92.63           O  
ATOM   2953  CG  GLU B  29       4.540   9.087 -16.578  1.00 92.63           C  
ATOM   2954  HG2 GLU B  29       3.749   9.836 -16.565  1.00 92.63           H  
ATOM   2955  HG3 GLU B  29       4.139   8.174 -16.137  1.00 92.63           H  
ATOM   2956  CD  GLU B  29       4.916   8.813 -18.053  1.00 92.63           C  
ATOM   2957  OE1 GLU B  29       4.175   8.046 -18.728  1.00 92.63           O  
ATOM   2958  OE2 GLU B  29       5.890   9.411 -18.566  1.00 92.63           O  
ATOM   2959  N   SER B  30       7.129  11.350 -13.362  1.00 91.41           N  
ATOM   2960  H   SER B  30       6.691  12.101 -13.877  1.00 91.41           H  
ATOM   2961  CA  SER B  30       8.509  11.584 -12.899  1.00 91.41           C  
ATOM   2962  HA  SER B  30       8.720  10.866 -12.107  1.00 91.41           H  
ATOM   2963  C   SER B  30       8.766  12.959 -12.258  1.00 91.41           C  
ATOM   2964  CB  SER B  30       9.505  11.285 -14.037  1.00 91.41           C  
ATOM   2965  HB2 SER B  30      10.519  11.522 -13.715  1.00 91.41           H  
ATOM   2966  HB3 SER B  30       9.472  10.214 -14.238  1.00 91.41           H  
ATOM   2967  O   SER B  30       9.909  13.420 -12.228  1.00 91.41           O  
ATOM   2968  OG  SER B  30       9.210  11.971 -15.250  1.00 91.41           O  
ATOM   2969  HG  SER B  30       8.861  11.302 -15.843  1.00 91.41           H  
ATOM   2970  N   ASP B  31       7.745  13.622 -11.697  1.00 94.42           N  
ATOM   2971  H   ASP B  31       6.807  13.257 -11.789  1.00 94.42           H  
ATOM   2972  CA  ASP B  31       7.962  14.884 -10.968  1.00 94.42           C  
ATOM   2973  HA  ASP B  31       8.415  15.572 -11.682  1.00 94.42           H  
ATOM   2974  C   ASP B  31       8.905  14.649  -9.768  1.00 94.42           C  
ATOM   2975  CB  ASP B  31       6.642  15.518 -10.495  1.00 94.42           C  
ATOM   2976  HB2 ASP B  31       5.847  15.162 -11.149  1.00 94.42           H  
ATOM   2977  HB3 ASP B  31       6.407  15.184  -9.484  1.00 94.42           H  
ATOM   2978  O   ASP B  31       8.682  13.691  -9.007  1.00 94.42           O  
ATOM   2979  CG  ASP B  31       6.607  17.054 -10.547  1.00 94.42           C  
ATOM   2980  OD1 ASP B  31       7.654  17.702 -10.752  1.00 94.42           O  
ATOM   2981  OD2 ASP B  31       5.494  17.614 -10.415  1.00 94.42           O  
ATOM   2982  N   PRO B  32       9.953  15.474  -9.576  1.00 97.29           N  
ATOM   2983  CA  PRO B  32      10.816  15.383  -8.408  1.00 97.29           C  
ATOM   2984  HA  PRO B  32      11.146  14.350  -8.295  1.00 97.29           H  
ATOM   2985  C   PRO B  32      10.072  15.826  -7.144  1.00 97.29           C  
ATOM   2986  CB  PRO B  32      12.032  16.266  -8.707  1.00 97.29           C  
ATOM   2987  HB2 PRO B  32      12.955  15.761  -8.423  1.00 97.29           H  
ATOM   2988  HB3 PRO B  32      11.942  17.225  -8.198  1.00 97.29           H  
ATOM   2989  O   PRO B  32       9.436  16.884  -7.115  1.00 97.29           O  
ATOM   2990  CG  PRO B  32      11.990  16.484 -10.216  1.00 97.29           C  
ATOM   2991  HG2 PRO B  32      12.436  17.436 -10.503  1.00 97.29           H  
ATOM   2992  HG3 PRO B  32      12.484  15.654 -10.722  1.00 97.29           H  
ATOM   2993  CD  PRO B  32      10.499  16.445 -10.513  1.00 97.29           C  
ATOM   2994  HD2 PRO B  32      10.349  16.153 -11.553  1.00 97.29           H  
ATOM   2995  HD3 PRO B  32      10.062  17.425 -10.319  1.00 97.29           H  
ATOM   2996  N   ILE B  33      10.186  15.038  -6.077  1.00 98.78           N  
ATOM   2997  H   ILE B  33      10.764  14.213  -6.144  1.00 98.78           H  
ATOM   2998  CA  ILE B  33       9.545  15.323  -4.788  1.00 98.78           C  
ATOM   2999  HA  ILE B  33       8.792  16.101  -4.914  1.00 98.78           H  
ATOM   3000  C   ILE B  33      10.602  15.873  -3.827  1.00 98.78           C  
ATOM   3001  CB  ILE B  33       8.817  14.064  -4.269  1.00 98.78           C  
ATOM   3002  HB  ILE B  33       9.560  13.278  -4.133  1.00 98.78           H  
ATOM   3003  O   ILE B  33      11.628  15.240  -3.598  1.00 98.78           O  
ATOM   3004  CG1 ILE B  33       7.767  13.511  -5.264  1.00 98.78           C  
ATOM   3005 HG12 ILE B  33       8.281  13.121  -6.142  1.00 98.78           H  
ATOM   3006 HG13 ILE B  33       7.258  12.669  -4.796  1.00 98.78           H  
ATOM   3007  CG2 ILE B  33       8.169  14.310  -2.898  1.00 98.78           C  
ATOM   3008 HG21 ILE B  33       7.444  15.122  -2.956  1.00 98.78           H  
ATOM   3009 HG22 ILE B  33       7.666  13.405  -2.560  1.00 98.78           H  
ATOM   3010 HG23 ILE B  33       8.927  14.575  -2.161  1.00 98.78           H  
ATOM   3011  CD1 ILE B  33       6.699  14.507  -5.740  1.00 98.78           C  
ATOM   3012 HD11 ILE B  33       7.155  15.294  -6.341  1.00 98.78           H  
ATOM   3013 HD12 ILE B  33       6.180  14.950  -4.889  1.00 98.78           H  
ATOM   3014 HD13 ILE B  33       5.970  13.982  -6.357  1.00 98.78           H  
ATOM   3015  N   ALA B  34      10.377  17.061  -3.277  1.00 98.73           N  
ATOM   3016  H   ALA B  34       9.460  17.469  -3.392  1.00 98.73           H  
ATOM   3017  CA  ALA B  34      11.236  17.660  -2.267  1.00 98.73           C  
ATOM   3018  HA  ALA B  34      12.279  17.472  -2.521  1.00 98.73           H  
ATOM   3019  C   ALA B  34      10.956  17.050  -0.886  1.00 98.73           C  
ATOM   3020  CB  ALA B  34      11.011  19.176  -2.264  1.00 98.73           C  
ATOM   3021  HB1 ALA B  34      11.585  19.629  -1.456  1.00 98.73           H  
ATOM   3022  HB2 ALA B  34      11.333  19.601  -3.215  1.00 98.73           H  
ATOM   3023  HB3 ALA B  34       9.955  19.395  -2.103  1.00 98.73           H  
ATOM   3024  O   ALA B  34       9.802  16.923  -0.479  1.00 98.73           O  
ATOM   3025  N   ILE B  35      12.024  16.737  -0.151  1.00 98.84           N  
ATOM   3026  H   ILE B  35      12.936  16.856  -0.568  1.00 98.84           H  
ATOM   3027  CA  ILE B  35      11.983  16.534   1.300  1.00 98.84           C  
ATOM   3028  HA  ILE B  35      10.996  16.176   1.597  1.00 98.84           H  
ATOM   3029  C   ILE B  35      12.226  17.905   1.931  1.00 98.84           C  
ATOM   3030  CB  ILE B  35      13.042  15.497   1.750  1.00 98.84           C  
ATOM   3031  HB  ILE B  35      14.028  15.860   1.460  1.00 98.84           H  
ATOM   3032  O   ILE B  35      13.304  18.469   1.738  1.00 98.84           O  
ATOM   3033  CG1 ILE B  35      12.815  14.125   1.072  1.00 98.84           C  
ATOM   3034 HG12 ILE B  35      12.716  14.259  -0.005  1.00 98.84           H  
ATOM   3035 HG13 ILE B  35      11.886  13.696   1.446  1.00 98.84           H  
ATOM   3036  CG2 ILE B  35      13.006  15.356   3.285  1.00 98.84           C  
ATOM   3037 HG21 ILE B  35      13.748  14.632   3.624  1.00 98.84           H  
ATOM   3038 HG22 ILE B  35      12.016  15.035   3.609  1.00 98.84           H  
ATOM   3039 HG23 ILE B  35      13.240  16.307   3.763  1.00 98.84           H  
ATOM   3040  CD1 ILE B  35      13.937  13.103   1.296  1.00 98.84           C  
ATOM   3041 HD11 ILE B  35      13.725  12.208   0.712  1.00 98.84           H  
ATOM   3042 HD12 ILE B  35      13.998  12.820   2.347  1.00 98.84           H  
ATOM   3043 HD13 ILE B  35      14.890  13.520   0.970  1.00 98.84           H  
ATOM   3044  N   VAL B  36      11.252  18.449   2.662  1.00 98.43           N  
ATOM   3045  H   VAL B  36      10.377  17.948   2.731  1.00 98.43           H  
ATOM   3046  CA  VAL B  36      11.342  19.806   3.253  1.00 98.43           C  
ATOM   3047  HA  VAL B  36      12.264  20.279   2.916  1.00 98.43           H  
ATOM   3048  C   VAL B  36      11.449  19.807   4.777  1.00 98.43           C  
ATOM   3049  CB  VAL B  36      10.205  20.723   2.763  1.00 98.43           C  
ATOM   3050  HB  VAL B  36      10.323  21.694   3.243  1.00 98.43           H  
ATOM   3051  O   VAL B  36      12.042  20.712   5.353  1.00 98.43           O  
ATOM   3052  CG1 VAL B  36      10.330  20.931   1.249  1.00 98.43           C  
ATOM   3053 HG11 VAL B  36      10.092  20.013   0.713  1.00 98.43           H  
ATOM   3054 HG12 VAL B  36       9.637  21.713   0.939  1.00 98.43           H  
ATOM   3055 HG13 VAL B  36      11.340  21.258   1.001  1.00 98.43           H  
ATOM   3056  CG2 VAL B  36       8.804  20.191   3.093  1.00 98.43           C  
ATOM   3057 HG21 VAL B  36       8.061  20.913   2.756  1.00 98.43           H  
ATOM   3058 HG22 VAL B  36       8.620  19.243   2.587  1.00 98.43           H  
ATOM   3059 HG23 VAL B  36       8.691  20.065   4.170  1.00 98.43           H  
ATOM   3060  N   GLY B  37      10.968  18.753   5.436  1.00 98.69           N  
ATOM   3061  H   GLY B  37      10.530  18.019   4.897  1.00 98.69           H  
ATOM   3062  CA  GLY B  37      11.102  18.544   6.878  1.00 98.69           C  
ATOM   3063  HA2 GLY B  37      10.185  18.842   7.388  1.00 98.69           H  
ATOM   3064  HA3 GLY B  37      11.923  19.143   7.272  1.00 98.69           H  
ATOM   3065  C   GLY B  37      11.354  17.080   7.204  1.00 98.69           C  
ATOM   3066  O   GLY B  37      11.007  16.196   6.422  1.00 98.69           O  
ATOM   3067  N   MET B  38      11.977  16.815   8.351  1.00 98.84           N  
ATOM   3068  H   MET B  38      12.206  17.582   8.967  1.00 98.84           H  
ATOM   3069  CA  MET B  38      12.275  15.461   8.825  1.00 98.84           C  
ATOM   3070  HA  MET B  38      11.530  14.771   8.429  1.00 98.84           H  
ATOM   3071  C   MET B  38      12.231  15.415  10.352  1.00 98.84           C  
ATOM   3072  CB  MET B  38      13.671  14.997   8.371  1.00 98.84           C  
ATOM   3073  HB2 MET B  38      13.792  13.951   8.653  1.00 98.84           H  
ATOM   3074  HB3 MET B  38      14.422  15.581   8.904  1.00 98.84           H  
ATOM   3075  O   MET B  38      12.671  16.360  11.004  1.00 98.84           O  
ATOM   3076  CG  MET B  38      13.940  15.134   6.869  1.00 98.84           C  
ATOM   3077  HG2 MET B  38      13.958  16.193   6.612  1.00 98.84           H  
ATOM   3078  HG3 MET B  38      13.117  14.676   6.320  1.00 98.84           H  
ATOM   3079  SD  MET B  38      15.488  14.386   6.295  1.00 98.84           S  
ATOM   3080  CE  MET B  38      16.710  15.320   7.259  1.00 98.84           C  
ATOM   3081  HE1 MET B  38      16.543  16.389   7.134  1.00 98.84           H  
ATOM   3082  HE2 MET B  38      16.620  15.064   8.315  1.00 98.84           H  
ATOM   3083  HE3 MET B  38      17.715  15.071   6.919  1.00 98.84           H  
ATOM   3084  N   ALA B  39      11.788  14.307  10.931  1.00 98.89           N  
ATOM   3085  H   ALA B  39      11.414  13.574  10.346  1.00 98.89           H  
ATOM   3086  CA  ALA B  39      11.928  14.017  12.355  1.00 98.89           C  
ATOM   3087  HA  ALA B  39      12.760  14.590  12.764  1.00 98.89           H  
ATOM   3088  C   ALA B  39      12.228  12.536  12.567  1.00 98.89           C  
ATOM   3089  CB  ALA B  39      10.648  14.410  13.091  1.00 98.89           C  
ATOM   3090  HB1 ALA B  39      10.425  15.464  12.922  1.00 98.89           H  
ATOM   3091  HB2 ALA B  39       9.824  13.800  12.721  1.00 98.89           H  
ATOM   3092  HB3 ALA B  39      10.758  14.235  14.162  1.00 98.89           H  
ATOM   3093  O   ALA B  39      11.801  11.692  11.780  1.00 98.89           O  
ATOM   3094  N   CYS B  40      12.939  12.215  13.643  1.00 98.87           N  
ATOM   3095  H   CYS B  40      13.252  12.932  14.281  1.00 98.87           H  
ATOM   3096  CA  CYS B  40      13.167  10.836  14.043  1.00 98.87           C  
ATOM   3097  HA  CYS B  40      12.250  10.279  13.855  1.00 98.87           H  
ATOM   3098  C   CYS B  40      13.475  10.728  15.534  1.00 98.87           C  
ATOM   3099  CB  CYS B  40      14.309  10.222  13.213  1.00 98.87           C  
ATOM   3100  HB2 CYS B  40      14.020  10.206  12.162  1.00 98.87           H  
ATOM   3101  HB3 CYS B  40      14.467   9.192  13.531  1.00 98.87           H  
ATOM   3102  O   CYS B  40      14.107  11.622  16.098  1.00 98.87           O  
ATOM   3103  SG  CYS B  40      15.854  11.166  13.404  1.00 98.87           S  
ATOM   3104  HG  CYS B  40      15.829  11.238  14.738  1.00 98.87           H  
ATOM   3105  N   ARG B  41      13.115   9.587  16.128  1.00 98.79           N  
ATOM   3106  H   ARG B  41      12.626   8.904  15.567  1.00 98.79           H  
ATOM   3107  CA  ARG B  41      13.707   9.115  17.384  1.00 98.79           C  
ATOM   3108  HA  ARG B  41      14.554   9.758  17.623  1.00 98.79           H  
ATOM   3109  C   ARG B  41      14.246   7.717  17.165  1.00 98.79           C  
ATOM   3110  CB  ARG B  41      12.741   9.189  18.572  1.00 98.79           C  
ATOM   3111  HB2 ARG B  41      11.886   8.533  18.408  1.00 98.79           H  
ATOM   3112  HB3 ARG B  41      13.265   8.856  19.468  1.00 98.79           H  
ATOM   3113  O   ARG B  41      13.533   6.864  16.635  1.00 98.79           O  
ATOM   3114  CG  ARG B  41      12.262  10.629  18.783  1.00 98.79           C  
ATOM   3115  HG2 ARG B  41      11.662  10.939  17.927  1.00 98.79           H  
ATOM   3116  HG3 ARG B  41      13.120  11.295  18.870  1.00 98.79           H  
ATOM   3117  CD  ARG B  41      11.411  10.748  20.040  1.00 98.79           C  
ATOM   3118  HD2 ARG B  41      12.022  10.535  20.918  1.00 98.79           H  
ATOM   3119  HD3 ARG B  41      10.611  10.010  19.982  1.00 98.79           H  
ATOM   3120  NE  ARG B  41      10.845  12.104  20.138  1.00 98.79           N  
ATOM   3121  HE  ARG B  41      11.356  12.870  19.724  1.00 98.79           H  
ATOM   3122  NH1 ARG B  41       8.920  11.545  21.248  1.00 98.79           N  
ATOM   3123 HH11 ARG B  41       8.084  11.906  21.683  1.00 98.79           H  
ATOM   3124 HH12 ARG B  41       9.226  10.596  21.409  1.00 98.79           H  
ATOM   3125  NH2 ARG B  41       9.251  13.638  20.665  1.00 98.79           N  
ATOM   3126 HH21 ARG B  41       9.663  14.354  20.084  1.00 98.79           H  
ATOM   3127 HH22 ARG B  41       8.366  13.791  21.128  1.00 98.79           H  
ATOM   3128  CZ  ARG B  41       9.689  12.421  20.677  1.00 98.79           C  
ATOM   3129  N   LEU B  42      15.515   7.517  17.497  1.00 98.87           N  
ATOM   3130  H   LEU B  42      15.984   8.242  18.020  1.00 98.87           H  
ATOM   3131  CA  LEU B  42      16.275   6.301  17.204  1.00 98.87           C  
ATOM   3132  HA  LEU B  42      15.566   5.487  17.052  1.00 98.87           H  
ATOM   3133  C   LEU B  42      17.152   5.922  18.422  1.00 98.87           C  
ATOM   3134  CB  LEU B  42      17.088   6.503  15.899  1.00 98.87           C  
ATOM   3135  HB2 LEU B  42      17.768   7.343  16.043  1.00 98.87           H  
ATOM   3136  HB3 LEU B  42      17.709   5.625  15.718  1.00 98.87           H  
ATOM   3137  O   LEU B  42      17.364   6.756  19.311  1.00 98.87           O  
ATOM   3138  CG  LEU B  42      16.254   6.777  14.628  1.00 98.87           C  
ATOM   3139  HG  LEU B  42      15.537   7.575  14.822  1.00 98.87           H  
ATOM   3140  CD1 LEU B  42      17.149   7.253  13.486  1.00 98.87           C  
ATOM   3141 HD11 LEU B  42      16.548   7.424  12.592  1.00 98.87           H  
ATOM   3142 HD12 LEU B  42      17.919   6.512  13.270  1.00 98.87           H  
ATOM   3143 HD13 LEU B  42      17.615   8.195  13.771  1.00 98.87           H  
ATOM   3144  CD2 LEU B  42      15.497   5.543  14.142  1.00 98.87           C  
ATOM   3145 HD21 LEU B  42      14.887   5.145  14.953  1.00 98.87           H  
ATOM   3146 HD22 LEU B  42      16.199   4.779  13.808  1.00 98.87           H  
ATOM   3147 HD23 LEU B  42      14.839   5.820  13.319  1.00 98.87           H  
ATOM   3148  N   PRO B  43      17.652   4.675  18.498  1.00 98.56           N  
ATOM   3149  CA  PRO B  43      18.440   4.182  19.628  1.00 98.56           C  
ATOM   3150  HA  PRO B  43      17.794   4.175  20.506  1.00 98.56           H  
ATOM   3151  C   PRO B  43      19.687   5.022  19.947  1.00 98.56           C  
ATOM   3152  CB  PRO B  43      18.797   2.734  19.278  1.00 98.56           C  
ATOM   3153  HB2 PRO B  43      18.874   2.114  20.172  1.00 98.56           H  
ATOM   3154  HB3 PRO B  43      19.724   2.700  18.706  1.00 98.56           H  
ATOM   3155  O   PRO B  43      20.176   5.796  19.127  1.00 98.56           O  
ATOM   3156  CG  PRO B  43      17.630   2.312  18.387  1.00 98.56           C  
ATOM   3157  HG2 PRO B  43      17.889   1.479  17.733  1.00 98.56           H  
ATOM   3158  HG3 PRO B  43      16.758   2.078  18.998  1.00 98.56           H  
ATOM   3159  CD  PRO B  43      17.355   3.578  17.592  1.00 98.56           C  
ATOM   3160  HD2 PRO B  43      18.019   3.631  16.730  1.00 98.56           H  
ATOM   3161  HD3 PRO B  43      16.315   3.586  17.264  1.00 98.56           H  
ATOM   3162  N   GLY B  44      20.209   4.871  21.168  1.00 97.69           N  
ATOM   3163  H   GLY B  44      19.818   4.148  21.754  1.00 97.69           H  
ATOM   3164  CA  GLY B  44      21.407   5.576  21.643  1.00 97.69           C  
ATOM   3165  HA2 GLY B  44      22.235   5.388  20.960  1.00 97.69           H  
ATOM   3166  HA3 GLY B  44      21.682   5.152  22.609  1.00 97.69           H  
ATOM   3167  C   GLY B  44      21.248   7.093  21.836  1.00 97.69           C  
ATOM   3168  O   GLY B  44      22.242   7.826  21.776  1.00 97.69           O  
ATOM   3169  N   GLY B  45      20.019   7.555  22.095  1.00 96.74           N  
ATOM   3170  H   GLY B  45      19.255   6.895  22.068  1.00 96.74           H  
ATOM   3171  CA  GLY B  45      19.705   8.944  22.461  1.00 96.74           C  
ATOM   3172  HA2 GLY B  45      20.499   9.347  23.090  1.00 96.74           H  
ATOM   3173  HA3 GLY B  45      18.780   8.950  23.038  1.00 96.74           H  
ATOM   3174  C   GLY B  45      19.509   9.891  21.275  1.00 96.74           C  
ATOM   3175  O   GLY B  45      19.713  11.095  21.414  1.00 96.74           O  
ATOM   3176  N   VAL B  46      19.155   9.367  20.100  1.00 98.48           N  
ATOM   3177  H   VAL B  46      18.961   8.377  20.043  1.00 98.48           H  
ATOM   3178  CA  VAL B  46      18.864  10.182  18.916  1.00 98.48           C  
ATOM   3179  HA  VAL B  46      19.541  11.036  18.892  1.00 98.48           H  
ATOM   3180  C   VAL B  46      17.432  10.708  19.008  1.00 98.48           C  
ATOM   3181  CB  VAL B  46      19.099   9.355  17.642  1.00 98.48           C  
ATOM   3182  HB  VAL B  46      18.584   8.400  17.748  1.00 98.48           H  
ATOM   3183  O   VAL B  46      16.487   9.938  18.861  1.00 98.48           O  
ATOM   3184  CG1 VAL B  46      18.574  10.046  16.380  1.00 98.48           C  
ATOM   3185 HG11 VAL B  46      18.842   9.445  15.511  1.00 98.48           H  
ATOM   3186 HG12 VAL B  46      19.008  11.042  16.290  1.00 98.48           H  
ATOM   3187 HG13 VAL B  46      17.487  10.126  16.408  1.00 98.48           H  
ATOM   3188  CG2 VAL B  46      20.593   9.066  17.448  1.00 98.48           C  
ATOM   3189 HG21 VAL B  46      20.973   8.499  18.297  1.00 98.48           H  
ATOM   3190 HG22 VAL B  46      21.152   9.997  17.354  1.00 98.48           H  
ATOM   3191 HG23 VAL B  46      20.740   8.462  16.552  1.00 98.48           H  
ATOM   3192  N   MET B  47      17.277  12.019  19.215  1.00 97.16           N  
ATOM   3193  H   MET B  47      18.101  12.574  19.399  1.00 97.16           H  
ATOM   3194  CA  MET B  47      15.976  12.702  19.339  1.00 97.16           C  
ATOM   3195  HA  MET B  47      15.181  11.956  19.327  1.00 97.16           H  
ATOM   3196  C   MET B  47      15.674  13.651  18.166  1.00 97.16           C  
ATOM   3197  CB  MET B  47      15.914  13.434  20.691  1.00 97.16           C  
ATOM   3198  HB2 MET B  47      14.990  14.010  20.755  1.00 97.16           H  
ATOM   3199  HB3 MET B  47      16.755  14.123  20.766  1.00 97.16           H  
ATOM   3200  O   MET B  47      14.652  14.337  18.148  1.00 97.16           O  
ATOM   3201  CG  MET B  47      15.954  12.456  21.872  1.00 97.16           C  
ATOM   3202  HG2 MET B  47      16.035  13.022  22.800  1.00 97.16           H  
ATOM   3203  HG3 MET B  47      16.847  11.836  21.793  1.00 97.16           H  
ATOM   3204  SD  MET B  47      14.509  11.366  21.982  1.00 97.16           S  
ATOM   3205  CE  MET B  47      13.446  12.363  23.062  1.00 97.16           C  
ATOM   3206  HE1 MET B  47      13.950  12.520  24.016  1.00 97.16           H  
ATOM   3207  HE2 MET B  47      13.230  13.323  22.593  1.00 97.16           H  
ATOM   3208  HE3 MET B  47      12.516  11.827  23.248  1.00 97.16           H  
ATOM   3209  N   SER B  48      16.576  13.724  17.186  1.00 98.00           N  
ATOM   3210  H   SER B  48      17.417  13.173  17.274  1.00 98.00           H  
ATOM   3211  CA  SER B  48      16.449  14.573  16.004  1.00 98.00           C  
ATOM   3212  HA  SER B  48      15.408  14.553  15.681  1.00 98.00           H  
ATOM   3213  C   SER B  48      17.347  14.080  14.859  1.00 98.00           C  
ATOM   3214  CB  SER B  48      16.831  16.011  16.375  1.00 98.00           C  
ATOM   3215  HB2 SER B  48      16.274  16.326  17.258  1.00 98.00           H  
ATOM   3216  HB3 SER B  48      16.570  16.675  15.551  1.00 98.00           H  
ATOM   3217  O   SER B  48      18.299  13.330  15.105  1.00 98.00           O  
ATOM   3218  OG  SER B  48      18.214  16.129  16.625  1.00 98.00           O  
ATOM   3219  HG  SER B  48      18.397  15.760  17.492  1.00 98.00           H  
ATOM   3220  N   PRO B  49      17.126  14.543  13.612  1.00 98.73           N  
ATOM   3221  CA  PRO B  49      18.051  14.287  12.506  1.00 98.73           C  
ATOM   3222  HA  PRO B  49      18.064  13.216  12.302  1.00 98.73           H  
ATOM   3223  C   PRO B  49      19.489  14.761  12.776  1.00 98.73           C  
ATOM   3224  CB  PRO B  49      17.449  15.025  11.305  1.00 98.73           C  
ATOM   3225  HB2 PRO B  49      17.662  14.505  10.370  1.00 98.73           H  
ATOM   3226  HB3 PRO B  49      17.829  16.046  11.262  1.00 98.73           H  
ATOM   3227  O   PRO B  49      20.439  14.182  12.249  1.00 98.73           O  
ATOM   3228  CG  PRO B  49      15.954  15.057  11.618  1.00 98.73           C  
ATOM   3229  HG2 PRO B  49      15.451  15.878  11.108  1.00 98.73           H  
ATOM   3230  HG3 PRO B  49      15.499  14.101  11.361  1.00 98.73           H  
ATOM   3231  CD  PRO B  49      15.944  15.245  13.133  1.00 98.73           C  
ATOM   3232  HD2 PRO B  49      15.027  14.829  13.552  1.00 98.73           H  
ATOM   3233  HD3 PRO B  49      16.025  16.306  13.371  1.00 98.73           H  
ATOM   3234  N   ASP B  50      19.681  15.800  13.592  1.00 97.70           N  
ATOM   3235  H   ASP B  50      18.879  16.263  13.997  1.00 97.70           H  
ATOM   3236  CA  ASP B  50      21.005  16.350  13.911  1.00 97.70           C  
ATOM   3237  HA  ASP B  50      21.631  16.315  13.019  1.00 97.70           H  
ATOM   3238  C   ASP B  50      21.727  15.537  14.998  1.00 97.70           C  
ATOM   3239  CB  ASP B  50      20.860  17.827  14.301  1.00 97.70           C  
ATOM   3240  HB2 ASP B  50      20.281  17.899  15.222  1.00 97.70           H  
ATOM   3241  HB3 ASP B  50      21.849  18.245  14.486  1.00 97.70           H  
ATOM   3242  O   ASP B  50      22.957  15.458  15.004  1.00 97.70           O  
ATOM   3243  CG  ASP B  50      20.176  18.634  13.190  1.00 97.70           C  
ATOM   3244  OD1 ASP B  50      20.660  18.565  12.035  1.00 97.70           O  
ATOM   3245  OD2 ASP B  50      19.133  19.257  13.490  1.00 97.70           O  
ATOM   3246  N   ASP B  51      20.982  14.873  15.889  1.00 98.30           N  
ATOM   3247  H   ASP B  51      19.981  15.001  15.864  1.00 98.30           H  
ATOM   3248  CA  ASP B  51      21.537  13.852  16.788  1.00 98.30           C  
ATOM   3249  HA  ASP B  51      22.453  14.235  17.237  1.00 98.30           H  
ATOM   3250  C   ASP B  51      21.903  12.576  16.016  1.00 98.30           C  
ATOM   3251  CB  ASP B  51      20.562  13.519  17.926  1.00 98.30           C  
ATOM   3252  HB2 ASP B  51      19.661  13.073  17.505  1.00 98.30           H  
ATOM   3253  HB3 ASP B  51      21.030  12.780  18.577  1.00 98.30           H  
ATOM   3254  O   ASP B  51      22.958  11.994  16.273  1.00 98.30           O  
ATOM   3255  CG  ASP B  51      20.183  14.734  18.770  1.00 98.30           C  
ATOM   3256  OD1 ASP B  51      21.100  15.415  19.290  1.00 98.30           O  
ATOM   3257  OD2 ASP B  51      18.962  14.997  18.847  1.00 98.30           O  
ATOM   3258  N   LEU B  52      21.083  12.176  15.029  1.00 98.74           N  
ATOM   3259  H   LEU B  52      20.214  12.676  14.900  1.00 98.74           H  
ATOM   3260  CA  LEU B  52      21.392  11.056  14.132  1.00 98.74           C  
ATOM   3261  HA  LEU B  52      21.546  10.166  14.743  1.00 98.74           H  
ATOM   3262  C   LEU B  52      22.688  11.323  13.365  1.00 98.74           C  
ATOM   3263  CB  LEU B  52      20.233  10.801  13.145  1.00 98.74           C  
ATOM   3264  HB2 LEU B  52      20.068  11.699  12.550  1.00 98.74           H  
ATOM   3265  HB3 LEU B  52      19.314  10.611  13.700  1.00 98.74           H  
ATOM   3266  O   LEU B  52      23.559  10.457  13.319  1.00 98.74           O  
ATOM   3267  CG  LEU B  52      20.493   9.628  12.174  1.00 98.74           C  
ATOM   3268  HG  LEU B  52      21.368   9.847  11.562  1.00 98.74           H  
ATOM   3269  CD1 LEU B  52      20.733   8.304  12.899  1.00 98.74           C  
ATOM   3270 HD11 LEU B  52      19.940   8.115  13.623  1.00 98.74           H  
ATOM   3271 HD12 LEU B  52      21.692   8.327  13.416  1.00 98.74           H  
ATOM   3272 HD13 LEU B  52      20.758   7.492  12.171  1.00 98.74           H  
ATOM   3273  CD2 LEU B  52      19.307   9.465  11.225  1.00 98.74           C  
ATOM   3274 HD21 LEU B  52      18.387   9.307  11.788  1.00 98.74           H  
ATOM   3275 HD22 LEU B  52      19.470   8.621  10.556  1.00 98.74           H  
ATOM   3276 HD23 LEU B  52      19.210  10.369  10.623  1.00 98.74           H  
ATOM   3277  N   TRP B  53      22.827  12.528  12.799  1.00 98.51           N  
ATOM   3278  H   TRP B  53      22.053  13.175  12.843  1.00 98.51           H  
ATOM   3279  CA  TRP B  53      24.045  12.931  12.101  1.00 98.51           C  
ATOM   3280  HA  TRP B  53      24.213  12.243  11.272  1.00 98.51           H  
ATOM   3281  C   TRP B  53      25.275  12.838  13.007  1.00 98.51           C  
ATOM   3282  CB  TRP B  53      23.917  14.344  11.527  1.00 98.51           C  
ATOM   3283  HB2 TRP B  53      23.102  14.367  10.803  1.00 98.51           H  
ATOM   3284  HB3 TRP B  53      23.681  15.045  12.327  1.00 98.51           H  
ATOM   3285  O   TRP B  53      26.256  12.199  12.631  1.00 98.51           O  
ATOM   3286  CG  TRP B  53      25.188  14.768  10.860  1.00 98.51           C  
ATOM   3287  CD1 TRP B  53      26.002  15.765  11.272  1.00 98.51           C  
ATOM   3288  HD1 TRP B  53      25.789  16.442  12.085  1.00 98.51           H  
ATOM   3289  CD2 TRP B  53      25.886  14.112   9.756  1.00 98.51           C  
ATOM   3290  CE2 TRP B  53      27.157  14.737   9.591  1.00 98.51           C  
ATOM   3291  CE3 TRP B  53      25.584  13.026   8.905  1.00 98.51           C  
ATOM   3292  HE3 TRP B  53      24.631  12.527   8.995  1.00 98.51           H  
ATOM   3293  NE1 TRP B  53      27.161  15.754  10.520  1.00 98.51           N  
ATOM   3294  HE1 TRP B  53      27.904  16.428  10.635  1.00 98.51           H  
ATOM   3295  CH2 TRP B  53      27.767  13.199   7.828  1.00 98.51           C  
ATOM   3296  HH2 TRP B  53      28.475  12.829   7.101  1.00 98.51           H  
ATOM   3297  CZ2 TRP B  53      28.096  14.292   8.648  1.00 98.51           C  
ATOM   3298  HZ2 TRP B  53      29.053  14.783   8.552  1.00 98.51           H  
ATOM   3299  CZ3 TRP B  53      26.514  12.577   7.951  1.00 98.51           C  
ATOM   3300  HZ3 TRP B  53      26.267  11.745   7.308  1.00 98.51           H  
ATOM   3301  N   ARG B  54      25.205  13.402  14.222  1.00 98.07           N  
ATOM   3302  H   ARG B  54      24.363  13.902  14.468  1.00 98.07           H  
ATOM   3303  CA  ARG B  54      26.299  13.313  15.203  1.00 98.07           C  
ATOM   3304  HA  ARG B  54      27.191  13.757  14.763  1.00 98.07           H  
ATOM   3305  C   ARG B  54      26.673  11.865  15.499  1.00 98.07           C  
ATOM   3306  CB  ARG B  54      25.931  14.057  16.499  1.00 98.07           C  
ATOM   3307  HB2 ARG B  54      24.931  14.480  16.410  1.00 98.07           H  
ATOM   3308  HB3 ARG B  54      25.919  13.361  17.339  1.00 98.07           H  
ATOM   3309  O   ARG B  54      27.847  11.529  15.434  1.00 98.07           O  
ATOM   3310  CG  ARG B  54      26.944  15.172  16.802  1.00 98.07           C  
ATOM   3311  HG2 ARG B  54      26.963  15.877  15.971  1.00 98.07           H  
ATOM   3312  HG3 ARG B  54      27.938  14.736  16.903  1.00 98.07           H  
ATOM   3313  CD  ARG B  54      26.584  15.919  18.092  1.00 98.07           C  
ATOM   3314  HD2 ARG B  54      27.361  16.656  18.296  1.00 98.07           H  
ATOM   3315  HD3 ARG B  54      26.566  15.200  18.912  1.00 98.07           H  
ATOM   3316  NE  ARG B  54      25.280  16.597  17.941  1.00 98.07           N  
ATOM   3317  HE  ARG B  54      25.051  16.895  17.004  1.00 98.07           H  
ATOM   3318  NH1 ARG B  54      24.400  16.294  20.050  1.00 98.07           N  
ATOM   3319 HH11 ARG B  54      23.550  16.212  20.590  1.00 98.07           H  
ATOM   3320 HH12 ARG B  54      25.299  15.988  20.393  1.00 98.07           H  
ATOM   3321  NH2 ARG B  54      23.096  16.950  18.378  1.00 98.07           N  
ATOM   3322 HH21 ARG B  54      22.299  16.613  18.900  1.00 98.07           H  
ATOM   3323 HH22 ARG B  54      22.933  17.098  17.392  1.00 98.07           H  
ATOM   3324  CZ  ARG B  54      24.277  16.621  18.797  1.00 98.07           C  
ATOM   3325  N   MET B  55      25.688  11.002  15.754  1.00 97.86           N  
ATOM   3326  H   MET B  55      24.739  11.347  15.764  1.00 97.86           H  
ATOM   3327  CA  MET B  55      25.928   9.582  16.019  1.00 97.86           C  
ATOM   3328  HA  MET B  55      26.561   9.504  16.902  1.00 97.86           H  
ATOM   3329  C   MET B  55      26.685   8.896  14.872  1.00 97.86           C  
ATOM   3330  CB  MET B  55      24.593   8.881  16.319  1.00 97.86           C  
ATOM   3331  HB2 MET B  55      24.210   9.241  17.274  1.00 97.86           H  
ATOM   3332  HB3 MET B  55      23.866   9.123  15.544  1.00 97.86           H  
ATOM   3333  O   MET B  55      27.698   8.247  15.128  1.00 97.86           O  
ATOM   3334  CG  MET B  55      24.745   7.356  16.372  1.00 97.86           C  
ATOM   3335  HG2 MET B  55      25.525   7.085  17.084  1.00 97.86           H  
ATOM   3336  HG3 MET B  55      25.049   6.997  15.389  1.00 97.86           H  
ATOM   3337  SD  MET B  55      23.236   6.475  16.804  1.00 97.86           S  
ATOM   3338  CE  MET B  55      23.386   6.488  18.602  1.00 97.86           C  
ATOM   3339  HE1 MET B  55      22.583   5.872  19.007  1.00 97.86           H  
ATOM   3340  HE2 MET B  55      23.292   7.507  18.977  1.00 97.86           H  
ATOM   3341  HE3 MET B  55      24.346   6.061  18.895  1.00 97.86           H  
ATOM   3342  N   VAL B  56      26.224   9.029  13.623  1.00 98.30           N  
ATOM   3343  H   VAL B  56      25.396   9.584  13.459  1.00 98.30           H  
ATOM   3344  CA  VAL B  56      26.864   8.328  12.494  1.00 98.30           C  
ATOM   3345  HA  VAL B  56      27.081   7.311  12.820  1.00 98.30           H  
ATOM   3346  C   VAL B  56      28.219   8.937  12.123  1.00 98.30           C  
ATOM   3347  CB  VAL B  56      25.944   8.195  11.264  1.00 98.30           C  
ATOM   3348  HB  VAL B  56      26.472   7.609  10.512  1.00 98.30           H  
ATOM   3349  O   VAL B  56      29.143   8.195  11.804  1.00 98.30           O  
ATOM   3350  CG1 VAL B  56      24.662   7.429  11.613  1.00 98.30           C  
ATOM   3351 HG11 VAL B  56      24.079   7.257  10.708  1.00 98.30           H  
ATOM   3352 HG12 VAL B  56      24.057   7.994  12.323  1.00 98.30           H  
ATOM   3353 HG13 VAL B  56      24.920   6.465  12.051  1.00 98.30           H  
ATOM   3354  CG2 VAL B  56      25.561   9.533  10.620  1.00 98.30           C  
ATOM   3355 HG21 VAL B  56      24.910   9.363   9.762  1.00 98.30           H  
ATOM   3356 HG22 VAL B  56      26.449  10.063  10.277  1.00 98.30           H  
ATOM   3357 HG23 VAL B  56      25.036  10.158  11.342  1.00 98.30           H  
ATOM   3358  N   ALA B  57      28.376  10.261  12.221  1.00 97.60           N  
ATOM   3359  H   ALA B  57      27.584  10.828  12.487  1.00 97.60           H  
ATOM   3360  CA  ALA B  57      29.635  10.951  11.937  1.00 97.60           C  
ATOM   3361  HA  ALA B  57      30.024  10.590  10.984  1.00 97.60           H  
ATOM   3362  C   ALA B  57      30.715  10.678  13.001  1.00 97.60           C  
ATOM   3363  CB  ALA B  57      29.343  12.449  11.799  1.00 97.60           C  
ATOM   3364  HB1 ALA B  57      28.595  12.607  11.022  1.00 97.60           H  
ATOM   3365  HB2 ALA B  57      30.256  12.976  11.525  1.00 97.60           H  
ATOM   3366  HB3 ALA B  57      28.969  12.845  12.743  1.00 97.60           H  
ATOM   3367  O   ALA B  57      31.888  10.537  12.665  1.00 97.60           O  
ATOM   3368  N   GLU B  58      30.327  10.539  14.274  1.00 96.79           N  
ATOM   3369  H   GLU B  58      29.364  10.735  14.508  1.00 96.79           H  
ATOM   3370  CA  GLU B  58      31.210  10.104  15.369  1.00 96.79           C  
ATOM   3371  HA  GLU B  58      32.166  10.620  15.280  1.00 96.79           H  
ATOM   3372  C   GLU B  58      31.525   8.593  15.320  1.00 96.79           C  
ATOM   3373  CB  GLU B  58      30.582  10.476  16.731  1.00 96.79           C  
ATOM   3374  HB2 GLU B  58      29.570  10.073  16.768  1.00 96.79           H  
ATOM   3375  HB3 GLU B  58      31.156  10.004  17.529  1.00 96.79           H  
ATOM   3376  O   GLU B  58      32.312   8.108  16.134  1.00 96.79           O  
ATOM   3377  CG  GLU B  58      30.559  11.991  17.019  1.00 96.79           C  
ATOM   3378  HG2 GLU B  58      31.587  12.325  17.161  1.00 96.79           H  
ATOM   3379  HG3 GLU B  58      30.165  12.520  16.151  1.00 96.79           H  
ATOM   3380  CD  GLU B  58      29.726  12.388  18.260  1.00 96.79           C  
ATOM   3381  OE1 GLU B  58      29.559  13.610  18.482  1.00 96.79           O  
ATOM   3382  OE2 GLU B  58      29.243  11.501  19.009  1.00 96.79           O  
ATOM   3383  N   GLY B  59      30.910   7.831  14.405  1.00 97.27           N  
ATOM   3384  H   GLY B  59      30.306   8.281  13.732  1.00 97.27           H  
ATOM   3385  CA  GLY B  59      31.043   6.372  14.345  1.00 97.27           C  
ATOM   3386  HA2 GLY B  59      32.095   6.107  14.241  1.00 97.27           H  
ATOM   3387  HA3 GLY B  59      30.499   6.010  13.473  1.00 97.27           H  
ATOM   3388  C   GLY B  59      30.484   5.670  15.588  1.00 97.27           C  
ATOM   3389  O   GLY B  59      30.978   4.612  15.980  1.00 97.27           O  
ATOM   3390  N   ARG B  60      29.487   6.272  16.249  1.00 97.74           N  
ATOM   3391  H   ARG B  60      29.088   7.104  15.838  1.00 97.74           H  
ATOM   3392  CA  ARG B  60      28.905   5.746  17.484  1.00 97.74           C  
ATOM   3393  HA  ARG B  60      29.726   5.372  18.095  1.00 97.74           H  
ATOM   3394  C   ARG B  60      27.981   4.563  17.229  1.00 97.74           C  
ATOM   3395  CB  ARG B  60      28.169   6.841  18.265  1.00 97.74           C  
ATOM   3396  HB2 ARG B  60      27.642   7.495  17.571  1.00 97.74           H  
ATOM   3397  HB3 ARG B  60      27.427   6.364  18.906  1.00 97.74           H  
ATOM   3398  O   ARG B  60      27.236   4.503  16.252  1.00 97.74           O  
ATOM   3399  CG  ARG B  60      29.109   7.680  19.141  1.00 97.74           C  
ATOM   3400  HG2 ARG B  60      29.878   8.135  18.517  1.00 97.74           H  
ATOM   3401  HG3 ARG B  60      29.590   7.039  19.879  1.00 97.74           H  
ATOM   3402  CD  ARG B  60      28.328   8.787  19.858  1.00 97.74           C  
ATOM   3403  HD2 ARG B  60      27.930   9.452  19.091  1.00 97.74           H  
ATOM   3404  HD3 ARG B  60      29.014   9.359  20.482  1.00 97.74           H  
ATOM   3405  NE  ARG B  60      27.218   8.252  20.679  1.00 97.74           N  
ATOM   3406  HE  ARG B  60      27.254   7.268  20.904  1.00 97.74           H  
ATOM   3407  NH1 ARG B  60      25.987  10.177  20.758  1.00 97.74           N  
ATOM   3408 HH11 ARG B  60      26.768  10.657  20.335  1.00 97.74           H  
ATOM   3409 HH12 ARG B  60      25.113  10.651  20.937  1.00 97.74           H  
ATOM   3410  NH2 ARG B  60      25.103   8.246  21.501  1.00 97.74           N  
ATOM   3411 HH21 ARG B  60      25.165   7.247  21.637  1.00 97.74           H  
ATOM   3412 HH22 ARG B  60      24.192   8.664  21.621  1.00 97.74           H  
ATOM   3413  CZ  ARG B  60      26.108   8.899  20.983  1.00 97.74           C  
ATOM   3414  N   ASP B  61      28.004   3.677  18.210  1.00 97.49           N  
ATOM   3415  H   ASP B  61      28.648   3.846  18.969  1.00 97.49           H  
ATOM   3416  CA  ASP B  61      27.170   2.495  18.351  1.00 97.49           C  
ATOM   3417  HA  ASP B  61      26.712   2.231  17.398  1.00 97.49           H  
ATOM   3418  C   ASP B  61      26.072   2.792  19.389  1.00 97.49           C  
ATOM   3419  CB  ASP B  61      28.132   1.383  18.764  1.00 97.49           C  
ATOM   3420  HB2 ASP B  61      28.942   1.348  18.036  1.00 97.49           H  
ATOM   3421  HB3 ASP B  61      28.571   1.636  19.729  1.00 97.49           H  
ATOM   3422  O   ASP B  61      26.354   3.310  20.475  1.00 97.49           O  
ATOM   3423  CG  ASP B  61      27.536  -0.009  18.866  1.00 97.49           C  
ATOM   3424  OD1 ASP B  61      26.337  -0.168  19.205  1.00 97.49           O  
ATOM   3425  OD2 ASP B  61      28.366  -0.940  18.782  1.00 97.49           O  
ATOM   3426  N   GLY B  62      24.817   2.565  19.008  1.00 97.27           N  
ATOM   3427  H   GLY B  62      24.680   2.126  18.109  1.00 97.27           H  
ATOM   3428  CA  GLY B  62      23.614   2.975  19.732  1.00 97.27           C  
ATOM   3429  HA2 GLY B  62      23.882   3.689  20.511  1.00 97.27           H  
ATOM   3430  HA3 GLY B  62      22.944   3.469  19.028  1.00 97.27           H  
ATOM   3431  C   GLY B  62      22.834   1.839  20.392  1.00 97.27           C  
ATOM   3432  O   GLY B  62      21.764   2.107  20.942  1.00 97.27           O  
ATOM   3433  N   MET B  63      23.320   0.595  20.341  1.00 97.55           N  
ATOM   3434  H   MET B  63      24.218   0.440  19.905  1.00 97.55           H  
ATOM   3435  CA  MET B  63      22.627  -0.528  20.988  1.00 97.55           C  
ATOM   3436  HA  MET B  63      21.560  -0.420  20.793  1.00 97.55           H  
ATOM   3437  C   MET B  63      22.828  -0.515  22.506  1.00 97.55           C  
ATOM   3438  CB  MET B  63      23.047  -1.897  20.446  1.00 97.55           C  
ATOM   3439  HB2 MET B  63      23.969  -2.177  20.956  1.00 97.55           H  
ATOM   3440  HB3 MET B  63      22.301  -2.635  20.739  1.00 97.55           H  
ATOM   3441  O   MET B  63      23.802   0.026  23.033  1.00 97.55           O  
ATOM   3442  CG  MET B  63      23.224  -1.955  18.924  1.00 97.55           C  
ATOM   3443  HG2 MET B  63      23.912  -1.176  18.598  1.00 97.55           H  
ATOM   3444  HG3 MET B  63      23.662  -2.916  18.653  1.00 97.55           H  
ATOM   3445  SD  MET B  63      21.670  -1.773  18.031  1.00 97.55           S  
ATOM   3446  CE  MET B  63      21.155  -3.502  18.047  1.00 97.55           C  
ATOM   3447  HE1 MET B  63      21.827  -4.083  17.416  1.00 97.55           H  
ATOM   3448  HE2 MET B  63      21.207  -3.890  19.065  1.00 97.55           H  
ATOM   3449  HE3 MET B  63      20.135  -3.586  17.670  1.00 97.55           H  
ATOM   3450  N   SER B  64      21.911  -1.166  23.210  1.00 97.30           N  
ATOM   3451  H   SER B  64      21.144  -1.598  22.715  1.00 97.30           H  
ATOM   3452  CA  SER B  64      21.881  -1.244  24.668  1.00 97.30           C  
ATOM   3453  HA  SER B  64      22.888  -1.100  25.060  1.00 97.30           H  
ATOM   3454  C   SER B  64      21.355  -2.600  25.142  1.00 97.30           C  
ATOM   3455  CB  SER B  64      20.970  -0.128  25.195  1.00 97.30           C  
ATOM   3456  HB2 SER B  64      20.934  -0.159  26.284  1.00 97.30           H  
ATOM   3457  HB3 SER B  64      21.375   0.838  24.893  1.00 97.30           H  
ATOM   3458  O   SER B  64      20.741  -3.325  24.355  1.00 97.30           O  
ATOM   3459  OG  SER B  64      19.651  -0.262  24.692  1.00 97.30           O  
ATOM   3460  HG  SER B  64      19.374  -1.177  24.784  1.00 97.30           H  
ATOM   3461  N   PRO B  65      21.478  -2.924  26.441  1.00 96.10           N  
ATOM   3462  CA  PRO B  65      20.659  -3.956  27.066  1.00 96.10           C  
ATOM   3463  HA  PRO B  65      20.938  -4.916  26.632  1.00 96.10           H  
ATOM   3464  C   PRO B  65      19.153  -3.719  26.864  1.00 96.10           C  
ATOM   3465  CB  PRO B  65      21.035  -3.946  28.551  1.00 96.10           C  
ATOM   3466  HB2 PRO B  65      20.359  -3.295  29.105  1.00 96.10           H  
ATOM   3467  HB3 PRO B  65      21.028  -4.951  28.974  1.00 96.10           H  
ATOM   3468  O   PRO B  65      18.726  -2.599  26.561  1.00 96.10           O  
ATOM   3469  CG  PRO B  65      22.438  -3.339  28.556  1.00 96.10           C  
ATOM   3470  HG2 PRO B  65      22.674  -2.867  29.510  1.00 96.10           H  
ATOM   3471  HG3 PRO B  65      23.172  -4.107  28.310  1.00 96.10           H  
ATOM   3472  CD  PRO B  65      22.363  -2.320  27.422  1.00 96.10           C  
ATOM   3473  HD2 PRO B  65      21.928  -1.392  27.794  1.00 96.10           H  
ATOM   3474  HD3 PRO B  65      23.356  -2.142  27.010  1.00 96.10           H  
ATOM   3475  N   PHE B  66      18.354  -4.769  27.054  1.00 96.22           N  
ATOM   3476  H   PHE B  66      18.770  -5.669  27.251  1.00 96.22           H  
ATOM   3477  CA  PHE B  66      16.889  -4.685  26.996  1.00 96.22           C  
ATOM   3478  HA  PHE B  66      16.624  -4.275  26.022  1.00 96.22           H  
ATOM   3479  C   PHE B  66      16.318  -3.757  28.096  1.00 96.22           C  
ATOM   3480  CB  PHE B  66      16.278  -6.092  27.112  1.00 96.22           C  
ATOM   3481  HB2 PHE B  66      15.199  -5.978  27.220  1.00 96.22           H  
ATOM   3482  HB3 PHE B  66      16.649  -6.546  28.030  1.00 96.22           H  
ATOM   3483  O   PHE B  66      16.920  -3.656  29.171  1.00 96.22           O  
ATOM   3484  CG  PHE B  66      16.506  -7.074  25.970  1.00 96.22           C  
ATOM   3485  CD1 PHE B  66      17.281  -6.751  24.837  1.00 96.22           C  
ATOM   3486  HD1 PHE B  66      17.775  -5.793  24.761  1.00 96.22           H  
ATOM   3487  CD2 PHE B  66      15.906  -8.346  26.046  1.00 96.22           C  
ATOM   3488  HD2 PHE B  66      15.299  -8.608  26.900  1.00 96.22           H  
ATOM   3489  CE1 PHE B  66      17.432  -7.672  23.789  1.00 96.22           C  
ATOM   3490  HE1 PHE B  66      17.998  -7.410  22.907  1.00 96.22           H  
ATOM   3491  CE2 PHE B  66      16.095  -9.286  25.019  1.00 96.22           C  
ATOM   3492  HE2 PHE B  66      15.656 -10.270  25.094  1.00 96.22           H  
ATOM   3493  CZ  PHE B  66      16.858  -8.947  23.893  1.00 96.22           C  
ATOM   3494  HZ  PHE B  66      17.012  -9.676  23.112  1.00 96.22           H  
ATOM   3495  N   PRO B  67      15.165  -3.093  27.871  1.00 94.88           N  
ATOM   3496  CA  PRO B  67      14.548  -2.199  28.853  1.00 94.88           C  
ATOM   3497  HA  PRO B  67      15.282  -1.449  29.148  1.00 94.88           H  
ATOM   3498  C   PRO B  67      14.053  -2.954  30.094  1.00 94.88           C  
ATOM   3499  CB  PRO B  67      13.392  -1.496  28.127  1.00 94.88           C  
ATOM   3500  HB2 PRO B  67      12.452  -2.009  28.332  1.00 94.88           H  
ATOM   3501  HB3 PRO B  67      13.320  -0.445  28.406  1.00 94.88           H  
ATOM   3502  O   PRO B  67      13.337  -3.949  29.983  1.00 94.88           O  
ATOM   3503  CG  PRO B  67      13.736  -1.664  26.650  1.00 94.88           C  
ATOM   3504  HG2 PRO B  67      12.851  -1.649  26.014  1.00 94.88           H  
ATOM   3505  HG3 PRO B  67      14.446  -0.895  26.348  1.00 94.88           H  
ATOM   3506  CD  PRO B  67      14.412  -3.029  26.627  1.00 94.88           C  
ATOM   3507  HD2 PRO B  67      13.660  -3.818  26.613  1.00 94.88           H  
ATOM   3508  HD3 PRO B  67      15.048  -3.093  25.744  1.00 94.88           H  
ATOM   3509  N   GLY B  68      14.408  -2.468  31.286  1.00 93.35           N  
ATOM   3510  H   GLY B  68      14.970  -1.630  31.300  1.00 93.35           H  
ATOM   3511  CA  GLY B  68      14.035  -3.088  32.568  1.00 93.35           C  
ATOM   3512  HA2 GLY B  68      14.002  -4.171  32.451  1.00 93.35           H  
ATOM   3513  HA3 GLY B  68      14.799  -2.851  33.308  1.00 93.35           H  
ATOM   3514  C   GLY B  68      12.679  -2.651  33.139  1.00 93.35           C  
ATOM   3515  O   GLY B  68      12.303  -3.092  34.221  1.00 93.35           O  
ATOM   3516  N   ASP B  69      11.965  -1.760  32.453  1.00 91.39           N  
ATOM   3517  H   ASP B  69      12.335  -1.406  31.583  1.00 91.39           H  
ATOM   3518  CA  ASP B  69      10.764  -1.062  32.927  1.00 91.39           C  
ATOM   3519  HA  ASP B  69      10.586  -1.333  33.968  1.00 91.39           H  
ATOM   3520  C   ASP B  69       9.476  -1.435  32.168  1.00 91.39           C  
ATOM   3521  CB  ASP B  69      11.038   0.451  32.898  1.00 91.39           C  
ATOM   3522  HB2 ASP B  69      10.169   0.971  33.302  1.00 91.39           H  
ATOM   3523  HB3 ASP B  69      11.879   0.661  33.560  1.00 91.39           H  
ATOM   3524  O   ASP B  69       8.386  -1.017  32.557  1.00 91.39           O  
ATOM   3525  CG  ASP B  69      11.362   1.023  31.509  1.00 91.39           C  
ATOM   3526  OD1 ASP B  69      11.683   0.231  30.587  1.00 91.39           O  
ATOM   3527  OD2 ASP B  69      11.330   2.266  31.408  1.00 91.39           O  
ATOM   3528  N   ARG B  70       9.572  -2.287  31.138  1.00 90.00           N  
ATOM   3529  H   ARG B  70      10.507  -2.548  30.859  1.00 90.00           H  
ATOM   3530  CA  ARG B  70       8.435  -2.754  30.316  1.00 90.00           C  
ATOM   3531  HA  ARG B  70       7.671  -1.977  30.322  1.00 90.00           H  
ATOM   3532  C   ARG B  70       7.721  -4.002  30.849  1.00 90.00           C  
ATOM   3533  CB  ARG B  70       8.894  -2.947  28.865  1.00 90.00           C  
ATOM   3534  HB2 ARG B  70       8.060  -3.318  28.270  1.00 90.00           H  
ATOM   3535  HB3 ARG B  70       9.698  -3.682  28.827  1.00 90.00           H  
ATOM   3536  O   ARG B  70       6.862  -4.556  30.174  1.00 90.00           O  
ATOM   3537  CG  ARG B  70       9.369  -1.624  28.259  1.00 90.00           C  
ATOM   3538  HG2 ARG B  70      10.261  -1.271  28.778  1.00 90.00           H  
ATOM   3539  HG3 ARG B  70       8.584  -0.873  28.348  1.00 90.00           H  
ATOM   3540  CD  ARG B  70       9.693  -1.840  26.786  1.00 90.00           C  
ATOM   3541  HD2 ARG B  70      10.417  -2.649  26.694  1.00 90.00           H  
ATOM   3542  HD3 ARG B  70       8.781  -2.131  26.264  1.00 90.00           H  
ATOM   3543  NE  ARG B  70      10.248  -0.618  26.184  1.00 90.00           N  
ATOM   3544  HE  ARG B  70      10.519   0.133  26.803  1.00 90.00           H  
ATOM   3545  NH1 ARG B  70      10.230  -1.424  24.052  1.00 90.00           N  
ATOM   3546 HH11 ARG B  70       9.608  -2.187  24.277  1.00 90.00           H  
ATOM   3547 HH12 ARG B  70      10.368  -1.235  23.070  1.00 90.00           H  
ATOM   3548  NH2 ARG B  70      11.131   0.557  24.439  1.00 90.00           N  
ATOM   3549 HH21 ARG B  70      11.390   1.355  25.002  1.00 90.00           H  
ATOM   3550 HH22 ARG B  70      11.406   0.550  23.467  1.00 90.00           H  
ATOM   3551  CZ  ARG B  70      10.528  -0.495  24.904  1.00 90.00           C  
ATOM   3552  N   GLY B  71       8.084  -4.469  32.044  1.00 88.19           N  
ATOM   3553  H   GLY B  71       8.779  -3.942  32.555  1.00 88.19           H  
ATOM   3554  CA  GLY B  71       7.507  -5.674  32.657  1.00 88.19           C  
ATOM   3555  HA2 GLY B  71       7.756  -5.681  33.719  1.00 88.19           H  
ATOM   3556  HA3 GLY B  71       6.422  -5.641  32.559  1.00 88.19           H  
ATOM   3557  C   GLY B  71       7.989  -7.002  32.059  1.00 88.19           C  
ATOM   3558  O   GLY B  71       7.436  -8.047  32.388  1.00 88.19           O  
ATOM   3559  N   TRP B  72       9.011  -6.980  31.199  1.00 89.34           N  
ATOM   3560  H   TRP B  72       9.425  -6.091  30.959  1.00 89.34           H  
ATOM   3561  CA  TRP B  72       9.618  -8.182  30.626  1.00 89.34           C  
ATOM   3562  HA  TRP B  72       8.830  -8.848  30.275  1.00 89.34           H  
ATOM   3563  C   TRP B  72      10.447  -8.927  31.687  1.00 89.34           C  
ATOM   3564  CB  TRP B  72      10.498  -7.786  29.427  1.00 89.34           C  
ATOM   3565  HB2 TRP B  72      11.319  -7.172  29.796  1.00 89.34           H  
ATOM   3566  HB3 TRP B  72      10.938  -8.697  29.020  1.00 89.34           H  
ATOM   3567  O   TRP B  72      11.259  -8.312  32.382  1.00 89.34           O  
ATOM   3568  CG  TRP B  72       9.862  -7.043  28.281  1.00 89.34           C  
ATOM   3569  CD1 TRP B  72       8.552  -6.720  28.132  1.00 89.34           C  
ATOM   3570  HD1 TRP B  72       7.764  -6.943  28.836  1.00 89.34           H  
ATOM   3571  CD2 TRP B  72      10.524  -6.544  27.074  1.00 89.34           C  
ATOM   3572  CE2 TRP B  72       9.538  -5.958  26.227  1.00 89.34           C  
ATOM   3573  CE3 TRP B  72      11.856  -6.554  26.596  1.00 89.34           C  
ATOM   3574  HE3 TRP B  72      12.629  -6.989  27.211  1.00 89.34           H  
ATOM   3575  NE1 TRP B  72       8.362  -6.063  26.932  1.00 89.34           N  
ATOM   3576  HE1 TRP B  72       7.463  -5.739  26.603  1.00 89.34           H  
ATOM   3577  CH2 TRP B  72      11.167  -5.507  24.499  1.00 89.34           C  
ATOM   3578  HH2 TRP B  72      11.391  -5.167  23.499  1.00 89.34           H  
ATOM   3579  CZ2 TRP B  72       9.843  -5.454  24.960  1.00 89.34           C  
ATOM   3580  HZ2 TRP B  72       9.054  -5.082  24.323  1.00 89.34           H  
ATOM   3581  CZ3 TRP B  72      12.176  -6.039  25.322  1.00 89.34           C  
ATOM   3582  HZ3 TRP B  72      13.193  -6.085  24.962  1.00 89.34           H  
ATOM   3583  N   ASP B  73      10.294 -10.250  31.793  1.00 89.95           N  
ATOM   3584  H   ASP B  73       9.608 -10.718  31.219  1.00 89.95           H  
ATOM   3585  CA  ASP B  73      11.146 -11.086  32.653  1.00 89.95           C  
ATOM   3586  HA  ASP B  73      11.309 -10.570  33.599  1.00 89.95           H  
ATOM   3587  C   ASP B  73      12.521 -11.288  31.999  1.00 89.95           C  
ATOM   3588  CB  ASP B  73      10.448 -12.420  32.985  1.00 89.95           C  
ATOM   3589  HB2 ASP B  73       9.498 -12.203  33.472  1.00 89.95           H  
ATOM   3590  HB3 ASP B  73      10.239 -12.958  32.061  1.00 89.95           H  
ATOM   3591  O   ASP B  73      12.769 -12.288  31.336  1.00 89.95           O  
ATOM   3592  CG  ASP B  73      11.281 -13.321  33.916  1.00 89.95           C  
ATOM   3593  OD1 ASP B  73      12.376 -12.894  34.359  1.00 89.95           O  
ATOM   3594  OD2 ASP B  73      10.812 -14.445  34.203  1.00 89.95           O  
ATOM   3595  N   LEU B  74      13.418 -10.309  32.144  1.00 93.46           N  
ATOM   3596  H   LEU B  74      13.110  -9.475  32.624  1.00 93.46           H  
ATOM   3597  CA  LEU B  74      14.733 -10.317  31.490  1.00 93.46           C  
ATOM   3598  HA  LEU B  74      14.582 -10.445  30.418  1.00 93.46           H  
ATOM   3599  C   LEU B  74      15.654 -11.472  31.928  1.00 93.46           C  
ATOM   3600  CB  LEU B  74      15.443  -8.975  31.743  1.00 93.46           C  
ATOM   3601  HB2 LEU B  74      16.424  -9.026  31.270  1.00 93.46           H  
ATOM   3602  HB3 LEU B  74      15.601  -8.865  32.816  1.00 93.46           H  
ATOM   3603  O   LEU B  74      16.582 -11.811  31.191  1.00 93.46           O  
ATOM   3604  CG  LEU B  74      14.726  -7.716  31.222  1.00 93.46           C  
ATOM   3605  HG  LEU B  74      13.802  -7.560  31.780  1.00 93.46           H  
ATOM   3606  CD1 LEU B  74      15.638  -6.508  31.446  1.00 93.46           C  
ATOM   3607 HD11 LEU B  74      15.834  -6.389  32.512  1.00 93.46           H  
ATOM   3608 HD12 LEU B  74      16.577  -6.638  30.909  1.00 93.46           H  
ATOM   3609 HD13 LEU B  74      15.146  -5.610  31.075  1.00 93.46           H  
ATOM   3610  CD2 LEU B  74      14.400  -7.801  29.731  1.00 93.46           C  
ATOM   3611 HD21 LEU B  74      15.298  -8.066  29.174  1.00 93.46           H  
ATOM   3612 HD22 LEU B  74      14.013  -6.843  29.387  1.00 93.46           H  
ATOM   3613 HD23 LEU B  74      13.633  -8.558  29.567  1.00 93.46           H  
ATOM   3614  N   ASP B  75      15.427 -12.057  33.109  1.00 92.86           N  
ATOM   3615  H   ASP B  75      14.592 -11.803  33.617  1.00 92.86           H  
ATOM   3616  CA  ASP B  75      16.198 -13.207  33.593  1.00 92.86           C  
ATOM   3617  HA  ASP B  75      17.214 -13.148  33.202  1.00 92.86           H  
ATOM   3618  C   ASP B  75      15.619 -14.529  33.068  1.00 92.86           C  
ATOM   3619  CB  ASP B  75      16.284 -13.200  35.132  1.00 92.86           C  
ATOM   3620  HB2 ASP B  75      16.527 -14.209  35.466  1.00 92.86           H  
ATOM   3621  HB3 ASP B  75      15.309 -12.944  35.547  1.00 92.86           H  
ATOM   3622  O   ASP B  75      16.387 -15.399  32.660  1.00 92.86           O  
ATOM   3623  CG  ASP B  75      17.362 -12.265  35.704  1.00 92.86           C  
ATOM   3624  OD1 ASP B  75      18.440 -12.126  35.072  1.00 92.86           O  
ATOM   3625  OD2 ASP B  75      17.150 -11.755  36.830  1.00 92.86           O  
ATOM   3626  N   GLY B  76      14.288 -14.673  33.033  1.00 93.94           N  
ATOM   3627  H   GLY B  76      13.709 -13.946  33.428  1.00 93.94           H  
ATOM   3628  CA  GLY B  76      13.605 -15.833  32.449  1.00 93.94           C  
ATOM   3629  HA2 GLY B  76      14.063 -16.749  32.823  1.00 93.94           H  
ATOM   3630  HA3 GLY B  76      12.562 -15.812  32.763  1.00 93.94           H  
ATOM   3631  C   GLY B  76      13.632 -15.874  30.916  1.00 93.94           C  
ATOM   3632  O   GLY B  76      13.651 -16.958  30.337  1.00 93.94           O  
ATOM   3633  N   LEU B  77      13.684 -14.710  30.261  1.00 93.41           N  
ATOM   3634  H   LEU B  77      13.580 -13.869  30.812  1.00 93.41           H  
ATOM   3635  CA  LEU B  77      13.724 -14.555  28.803  1.00 93.41           C  
ATOM   3636  HA  LEU B  77      12.932 -15.166  28.369  1.00 93.41           H  
ATOM   3637  C   LEU B  77      15.049 -15.018  28.188  1.00 93.41           C  
ATOM   3638  CB  LEU B  77      13.451 -13.070  28.479  1.00 93.41           C  
ATOM   3639  HB2 LEU B  77      14.183 -12.470  29.020  1.00 93.41           H  
ATOM   3640  HB3 LEU B  77      12.460 -12.818  28.857  1.00 93.41           H  
ATOM   3641  O   LEU B  77      15.068 -15.373  27.014  1.00 93.41           O  
ATOM   3642  CG  LEU B  77      13.509 -12.658  26.996  1.00 93.41           C  
ATOM   3643  HG  LEU B  77      14.494 -12.878  26.583  1.00 93.41           H  
ATOM   3644  CD1 LEU B  77      12.441 -13.355  26.156  1.00 93.41           C  
ATOM   3645 HD11 LEU B  77      12.592 -14.434  26.178  1.00 93.41           H  
ATOM   3646 HD12 LEU B  77      12.514 -13.022  25.121  1.00 93.41           H  
ATOM   3647 HD13 LEU B  77      11.449 -13.130  26.547  1.00 93.41           H  
ATOM   3648  CD2 LEU B  77      13.291 -11.147  26.885  1.00 93.41           C  
ATOM   3649 HD21 LEU B  77      14.058 -10.627  27.458  1.00 93.41           H  
ATOM   3650 HD22 LEU B  77      13.358 -10.842  25.840  1.00 93.41           H  
ATOM   3651 HD23 LEU B  77      12.309 -10.883  27.278  1.00 93.41           H  
ATOM   3652  N   PHE B  78      16.163 -15.000  28.925  1.00 95.45           N  
ATOM   3653  H   PHE B  78      16.094 -14.785  29.910  1.00 95.45           H  
ATOM   3654  CA  PHE B  78      17.459 -15.366  28.356  1.00 95.45           C  
ATOM   3655  HA  PHE B  78      17.436 -15.141  27.289  1.00 95.45           H  
ATOM   3656  C   PHE B  78      17.777 -16.856  28.506  1.00 95.45           C  
ATOM   3657  CB  PHE B  78      18.580 -14.508  28.943  1.00 95.45           C  
ATOM   3658  HB2 PHE B  78      18.370 -13.460  28.730  1.00 95.45           H  
ATOM   3659  HB3 PHE B  78      18.590 -14.632  30.026  1.00 95.45           H  
ATOM   3660  O   PHE B  78      17.937 -17.350  29.623  1.00 95.45           O  
ATOM   3661  CG  PHE B  78      19.947 -14.869  28.381  1.00 95.45           C  
ATOM   3662  CD1 PHE B  78      20.741 -15.849  29.011  1.00 95.45           C  
ATOM   3663  HD1 PHE B  78      20.346 -16.393  29.856  1.00 95.45           H  
ATOM   3664  CD2 PHE B  78      20.410 -14.260  27.202  1.00 95.45           C  
ATOM   3665  HD2 PHE B  78      19.770 -13.578  26.662  1.00 95.45           H  
ATOM   3666  CE1 PHE B  78      22.020 -16.157  28.515  1.00 95.45           C  
ATOM   3667  HE1 PHE B  78      22.609 -16.936  28.977  1.00 95.45           H  
ATOM   3668  CE2 PHE B  78      21.691 -14.565  26.709  1.00 95.45           C  
ATOM   3669  HE2 PHE B  78      22.039 -14.106  25.796  1.00 95.45           H  
ATOM   3670  CZ  PHE B  78      22.500 -15.504  27.367  1.00 95.45           C  
ATOM   3671  HZ  PHE B  78      23.460 -15.768  26.949  1.00 95.45           H  
ATOM   3672  N   ASP B  79      18.052 -17.526  27.386  1.00 95.32           N  
ATOM   3673  H   ASP B  79      17.927 -17.064  26.497  1.00 95.32           H  
ATOM   3674  CA  ASP B  79      18.803 -18.783  27.377  1.00 95.32           C  
ATOM   3675  HA  ASP B  79      19.404 -18.821  28.285  1.00 95.32           H  
ATOM   3676  C   ASP B  79      19.764 -18.841  26.188  1.00 95.32           C  
ATOM   3677  CB  ASP B  79      17.879 -20.006  27.391  1.00 95.32           C  
ATOM   3678  HB2 ASP B  79      17.032 -19.811  28.050  1.00 95.32           H  
ATOM   3679  HB3 ASP B  79      17.501 -20.205  26.388  1.00 95.32           H  
ATOM   3680  O   ASP B  79      19.421 -18.462  25.075  1.00 95.32           O  
ATOM   3681  CG  ASP B  79      18.642 -21.227  27.913  1.00 95.32           C  
ATOM   3682  OD1 ASP B  79      19.648 -21.640  27.299  1.00 95.32           O  
ATOM   3683  OD2 ASP B  79      18.269 -21.733  28.995  1.00 95.32           O  
ATOM   3684  N   SER B  80      20.976 -19.339  26.424  1.00 93.17           N  
ATOM   3685  H   SER B  80      21.124 -19.774  27.323  1.00 93.17           H  
ATOM   3686  CA  SER B  80      21.992 -19.564  25.391  1.00 93.17           C  
ATOM   3687  HA  SER B  80      22.141 -18.637  24.837  1.00 93.17           H  
ATOM   3688  C   SER B  80      21.633 -20.644  24.362  1.00 93.17           C  
ATOM   3689  CB  SER B  80      23.311 -19.948  26.066  1.00 93.17           C  
ATOM   3690  HB2 SER B  80      23.721 -19.072  26.568  1.00 93.17           H  
ATOM   3691  HB3 SER B  80      24.026 -20.278  25.312  1.00 93.17           H  
ATOM   3692  O   SER B  80      22.298 -20.717  23.334  1.00 93.17           O  
ATOM   3693  OG  SER B  80      23.116 -20.978  27.028  1.00 93.17           O  
ATOM   3694  HG  SER B  80      22.324 -21.465  26.789  1.00 93.17           H  
ATOM   3695  N   ASP B  81      20.649 -21.507  24.632  1.00 91.92           N  
ATOM   3696  H   ASP B  81      20.144 -21.414  25.502  1.00 91.92           H  
ATOM   3697  CA  ASP B  81      20.150 -22.507  23.684  1.00 91.92           C  
ATOM   3698  HA  ASP B  81      20.971 -22.827  23.043  1.00 91.92           H  
ATOM   3699  C   ASP B  81      19.013 -21.930  22.812  1.00 91.92           C  
ATOM   3700  CB  ASP B  81      19.695 -23.765  24.441  1.00 91.92           C  
ATOM   3701  HB2 ASP B  81      20.534 -24.142  25.026  1.00 91.92           H  
ATOM   3702  HB3 ASP B  81      18.895 -23.503  25.132  1.00 91.92           H  
ATOM   3703  O   ASP B  81      17.899 -21.748  23.313  1.00 91.92           O  
ATOM   3704  CG  ASP B  81      19.209 -24.888  23.511  1.00 91.92           C  
ATOM   3705  OD1 ASP B  81      19.321 -24.738  22.268  1.00 91.92           O  
ATOM   3706  OD2 ASP B  81      18.756 -25.918  24.058  1.00 91.92           O  
ATOM   3707  N   PRO B  82      19.229 -21.703  21.498  1.00 88.03           N  
ATOM   3708  CA  PRO B  82      18.194 -21.181  20.604  1.00 88.03           C  
ATOM   3709  HA  PRO B  82      17.859 -20.218  20.988  1.00 88.03           H  
ATOM   3710  C   PRO B  82      16.973 -22.099  20.457  1.00 88.03           C  
ATOM   3711  CB  PRO B  82      18.879 -20.987  19.246  1.00 88.03           C  
ATOM   3712  HB2 PRO B  82      18.679 -21.842  18.601  1.00 88.03           H  
ATOM   3713  HB3 PRO B  82      18.547 -20.067  18.764  1.00 88.03           H  
ATOM   3714  O   PRO B  82      15.932 -21.652  19.981  1.00 88.03           O  
ATOM   3715  CG  PRO B  82      20.370 -20.943  19.569  1.00 88.03           C  
ATOM   3716  HG2 PRO B  82      20.981 -21.280  18.732  1.00 88.03           H  
ATOM   3717  HG3 PRO B  82      20.659 -19.938  19.877  1.00 88.03           H  
ATOM   3718  CD  PRO B  82      20.470 -21.885  20.760  1.00 88.03           C  
ATOM   3719  HD2 PRO B  82      20.536 -22.918  20.419  1.00 88.03           H  
ATOM   3720  HD3 PRO B  82      21.351 -21.626  21.347  1.00 88.03           H  
ATOM   3721  N   GLU B  83      17.076 -23.382  20.828  1.00 83.76           N  
ATOM   3722  H   GLU B  83      17.934 -23.710  21.249  1.00 83.76           H  
ATOM   3723  CA  GLU B  83      15.953 -24.321  20.763  1.00 83.76           C  
ATOM   3724  HA  GLU B  83      15.265 -23.964  19.996  1.00 83.76           H  
ATOM   3725  C   GLU B  83      15.108 -24.338  22.052  1.00 83.76           C  
ATOM   3726  CB  GLU B  83      16.413 -25.719  20.287  1.00 83.76           C  
ATOM   3727  HB2 GLU B  83      17.132 -26.140  20.989  1.00 83.76           H  
ATOM   3728  HB3 GLU B  83      15.537 -26.366  20.248  1.00 83.76           H  
ATOM   3729  O   GLU B  83      14.094 -25.040  22.113  1.00 83.76           O  
ATOM   3730  CG  GLU B  83      17.040 -25.635  18.875  1.00 83.76           C  
ATOM   3731  HG2 GLU B  83      18.034 -25.195  18.958  1.00 83.76           H  
ATOM   3732  HG3 GLU B  83      16.439 -24.951  18.276  1.00 83.76           H  
ATOM   3733  CD  GLU B  83      17.149 -26.955  18.083  1.00 83.76           C  
ATOM   3734  OE1 GLU B  83      17.805 -26.902  17.006  1.00 83.76           O  
ATOM   3735  OE2 GLU B  83      16.613 -27.999  18.518  1.00 83.76           O  
ATOM   3736  N   ARG B  84      15.413 -23.519  23.071  1.00 89.75           N  
ATOM   3737  H   ARG B  84      16.226 -22.925  22.991  1.00 89.75           H  
ATOM   3738  CA  ARG B  84      14.631 -23.479  24.318  1.00 89.75           C  
ATOM   3739  HA  ARG B  84      14.332 -24.508  24.520  1.00 89.75           H  
ATOM   3740  C   ARG B  84      13.366 -22.599  24.184  1.00 89.75           C  
ATOM   3741  CB  ARG B  84      15.549 -23.069  25.477  1.00 89.75           C  
ATOM   3742  HB2 ARG B  84      15.816 -22.015  25.405  1.00 89.75           H  
ATOM   3743  HB3 ARG B  84      16.465 -23.658  25.424  1.00 89.75           H  
ATOM   3744  O   ARG B  84      13.493 -21.421  23.859  1.00 89.75           O  
ATOM   3745  CG  ARG B  84      14.849 -23.363  26.806  1.00 89.75           C  
ATOM   3746  HG2 ARG B  84      14.522 -24.403  26.803  1.00 89.75           H  
ATOM   3747  HG3 ARG B  84      13.978 -22.717  26.915  1.00 89.75           H  
ATOM   3748  CD  ARG B  84      15.780 -23.150  27.998  1.00 89.75           C  
ATOM   3749  HD2 ARG B  84      15.939 -22.078  28.119  1.00 89.75           H  
ATOM   3750  HD3 ARG B  84      16.737 -23.632  27.803  1.00 89.75           H  
ATOM   3751  NE  ARG B  84      15.176 -23.713  29.217  1.00 89.75           N  
ATOM   3752  HE  ARG B  84      14.240 -24.076  29.109  1.00 89.75           H  
ATOM   3753  NH1 ARG B  84      16.844 -23.165  30.709  1.00 89.75           N  
ATOM   3754 HH11 ARG B  84      17.172 -22.983  31.646  1.00 89.75           H  
ATOM   3755 HH12 ARG B  84      17.344 -22.708  29.959  1.00 89.75           H  
ATOM   3756  NH2 ARG B  84      15.006 -24.159  31.433  1.00 89.75           N  
ATOM   3757 HH21 ARG B  84      15.375 -24.036  32.365  1.00 89.75           H  
ATOM   3758 HH22 ARG B  84      14.054 -24.457  31.270  1.00 89.75           H  
ATOM   3759  CZ  ARG B  84      15.686 -23.676  30.432  1.00 89.75           C  
ATOM   3760  N   PRO B  85      12.137 -23.130  24.371  1.00 86.14           N  
ATOM   3761  CA  PRO B  85      10.884 -22.377  24.177  1.00 86.14           C  
ATOM   3762  HA  PRO B  85      10.775 -22.103  23.128  1.00 86.14           H  
ATOM   3763  C   PRO B  85      10.769 -21.107  25.020  1.00 86.14           C  
ATOM   3764  CB  PRO B  85       9.756 -23.342  24.531  1.00 86.14           C  
ATOM   3765  HB2 PRO B  85       9.529 -23.286  25.595  1.00 86.14           H  
ATOM   3766  HB3 PRO B  85       8.863 -23.128  23.944  1.00 86.14           H  
ATOM   3767  O   PRO B  85      11.169 -21.123  26.183  1.00 86.14           O  
ATOM   3768  CG  PRO B  85      10.364 -24.707  24.217  1.00 86.14           C  
ATOM   3769  HG2 PRO B  85       9.878 -25.506  24.777  1.00 86.14           H  
ATOM   3770  HG3 PRO B  85      10.315 -24.900  23.146  1.00 86.14           H  
ATOM   3771  CD  PRO B  85      11.820 -24.527  24.634  1.00 86.14           C  
ATOM   3772  HD2 PRO B  85      12.443 -25.209  24.054  1.00 86.14           H  
ATOM   3773  HD3 PRO B  85      11.929 -24.726  25.700  1.00 86.14           H  
ATOM   3774  N   GLY B  86      10.184 -20.050  24.456  1.00 87.24           N  
ATOM   3775  H   GLY B  86       9.820 -20.133  23.518  1.00 87.24           H  
ATOM   3776  CA  GLY B  86       9.886 -18.792  25.143  1.00 87.24           C  
ATOM   3777  HA2 GLY B  86       9.352 -19.008  26.069  1.00 87.24           H  
ATOM   3778  HA3 GLY B  86       9.230 -18.201  24.504  1.00 87.24           H  
ATOM   3779  C   GLY B  86      11.106 -17.935  25.490  1.00 87.24           C  
ATOM   3780  O   GLY B  86      10.985 -17.023  26.305  1.00 87.24           O  
ATOM   3781  N   THR B  87      12.280 -18.229  24.920  1.00 92.59           N  
ATOM   3782  H   THR B  87      12.294 -18.926  24.189  1.00 92.59           H  
ATOM   3783  CA  THR B  87      13.550 -17.575  25.281  1.00 92.59           C  
ATOM   3784  HA  THR B  87      13.319 -16.714  25.908  1.00 92.59           H  
ATOM   3785  C   THR B  87      14.309 -17.016  24.077  1.00 92.59           C  
ATOM   3786  CB  THR B  87      14.467 -18.483  26.125  1.00 92.59           C  
ATOM   3787  HB  THR B  87      15.339 -17.903  26.427  1.00 92.59           H  
ATOM   3788  O   THR B  87      14.005 -17.312  22.921  1.00 92.59           O  
ATOM   3789  CG2 THR B  87      13.813 -19.012  27.397  1.00 92.59           C  
ATOM   3790 HG21 THR B  87      13.016 -19.714  27.154  1.00 92.59           H  
ATOM   3791 HG22 THR B  87      13.397 -18.179  27.963  1.00 92.59           H  
ATOM   3792 HG23 THR B  87      14.566 -19.513  28.007  1.00 92.59           H  
ATOM   3793  OG1 THR B  87      14.931 -19.595  25.403  1.00 92.59           O  
ATOM   3794  HG1 THR B  87      14.196 -20.024  24.958  1.00 92.59           H  
ATOM   3795  N   ALA B  88      15.304 -16.179  24.361  1.00 94.40           N  
ATOM   3796  H   ALA B  88      15.458 -15.956  25.334  1.00 94.40           H  
ATOM   3797  CA  ALA B  88      16.213 -15.568  23.406  1.00 94.40           C  
ATOM   3798  HA  ALA B  88      16.113 -16.072  22.445  1.00 94.40           H  
ATOM   3799  C   ALA B  88      17.671 -15.704  23.872  1.00 94.40           C  
ATOM   3800  CB  ALA B  88      15.813 -14.098  23.241  1.00 94.40           C  
ATOM   3801  HB1 ALA B  88      16.493 -13.614  22.540  1.00 94.40           H  
ATOM   3802  HB2 ALA B  88      15.870 -13.587  24.202  1.00 94.40           H  
ATOM   3803  HB3 ALA B  88      14.793 -14.041  22.862  1.00 94.40           H  
ATOM   3804  O   ALA B  88      17.976 -15.507  25.048  1.00 94.40           O  
ATOM   3805  N   TYR B  89      18.590 -15.953  22.937  1.00 94.96           N  
ATOM   3806  H   TYR B  89      18.288 -16.104  21.985  1.00 94.96           H  
ATOM   3807  CA  TYR B  89      20.028 -16.077  23.230  1.00 94.96           C  
ATOM   3808  HA  TYR B  89      20.142 -16.431  24.255  1.00 94.96           H  
ATOM   3809  C   TYR B  89      20.788 -14.747  23.214  1.00 94.96           C  
ATOM   3810  CB  TYR B  89      20.659 -17.134  22.315  1.00 94.96           C  
ATOM   3811  HB2 TYR B  89      21.704 -17.268  22.593  1.00 94.96           H  
ATOM   3812  HB3 TYR B  89      20.163 -18.088  22.490  1.00 94.96           H  
ATOM   3813  O   TYR B  89      22.001 -14.719  23.420  1.00 94.96           O  
ATOM   3814  CG  TYR B  89      20.586 -16.801  20.840  1.00 94.96           C  
ATOM   3815  CD1 TYR B  89      19.599 -17.402  20.041  1.00 94.96           C  
ATOM   3816  HD1 TYR B  89      18.898 -18.098  20.477  1.00 94.96           H  
ATOM   3817  CD2 TYR B  89      21.513 -15.910  20.262  1.00 94.96           C  
ATOM   3818  HD2 TYR B  89      22.289 -15.470  20.871  1.00 94.96           H  
ATOM   3819  CE1 TYR B  89      19.562 -17.129  18.663  1.00 94.96           C  
ATOM   3820  HE1 TYR B  89      18.850 -17.627  18.022  1.00 94.96           H  
ATOM   3821  CE2 TYR B  89      21.450 -15.610  18.887  1.00 94.96           C  
ATOM   3822  HE2 TYR B  89      22.166 -14.935  18.443  1.00 94.96           H  
ATOM   3823  OH  TYR B  89      20.407 -15.985  16.749  1.00 94.96           O  
ATOM   3824  HH  TYR B  89      21.102 -15.381  16.478  1.00 94.96           H  
ATOM   3825  CZ  TYR B  89      20.472 -16.229  18.083  1.00 94.96           C  
ATOM   3826  N   ILE B  90      20.086 -13.631  23.008  1.00 94.82           N  
ATOM   3827  H   ILE B  90      19.085 -13.725  22.913  1.00 94.82           H  
ATOM   3828  CA  ILE B  90      20.656 -12.282  23.010  1.00 94.82           C  
ATOM   3829  HA  ILE B  90      21.738 -12.365  23.113  1.00 94.82           H  
ATOM   3830  C   ILE B  90      20.164 -11.460  24.208  1.00 94.82           C  
ATOM   3831  CB  ILE B  90      20.407 -11.564  21.669  1.00 94.82           C  
ATOM   3832  HB  ILE B  90      20.917 -10.604  21.741  1.00 94.82           H  
ATOM   3833  O   ILE B  90      19.086 -11.696  24.747  1.00 94.82           O  
ATOM   3834  CG1 ILE B  90      18.911 -11.317  21.360  1.00 94.82           C  
ATOM   3835 HG12 ILE B  90      18.569 -11.966  20.554  1.00 94.82           H  
ATOM   3836 HG13 ILE B  90      18.291 -11.524  22.233  1.00 94.82           H  
ATOM   3837  CG2 ILE B  90      21.062 -12.315  20.503  1.00 94.82           C  
ATOM   3838 HG21 ILE B  90      20.996 -11.715  19.595  1.00 94.82           H  
ATOM   3839 HG22 ILE B  90      22.115 -12.497  20.717  1.00 94.82           H  
ATOM   3840 HG23 ILE B  90      20.563 -13.269  20.332  1.00 94.82           H  
ATOM   3841  CD1 ILE B  90      18.705  -9.857  20.958  1.00 94.82           C  
ATOM   3842 HD11 ILE B  90      18.990  -9.222  21.798  1.00 94.82           H  
ATOM   3843 HD12 ILE B  90      17.657  -9.671  20.725  1.00 94.82           H  
ATOM   3844 HD13 ILE B  90      19.327  -9.612  20.097  1.00 94.82           H  
ATOM   3845  N   ARG B  91      20.957 -10.462  24.621  1.00 94.33           N  
ATOM   3846  H   ARG B  91      21.848 -10.368  24.155  1.00 94.33           H  
ATOM   3847  CA  ARG B  91      20.610  -9.514  25.705  1.00 94.33           C  
ATOM   3848  HA  ARG B  91      19.575  -9.685  26.003  1.00 94.33           H  
ATOM   3849  C   ARG B  91      20.645  -8.042  25.284  1.00 94.33           C  
ATOM   3850  CB  ARG B  91      21.507  -9.747  26.938  1.00 94.33           C  
ATOM   3851  HB2 ARG B  91      21.262  -9.004  27.697  1.00 94.33           H  
ATOM   3852  HB3 ARG B  91      22.551  -9.614  26.655  1.00 94.33           H  
ATOM   3853  O   ARG B  91      20.466  -7.173  26.135  1.00 94.33           O  
ATOM   3854  CG  ARG B  91      21.322 -11.133  27.567  1.00 94.33           C  
ATOM   3855  HG2 ARG B  91      20.266 -11.290  27.785  1.00 94.33           H  
ATOM   3856  HG3 ARG B  91      21.664 -11.885  26.855  1.00 94.33           H  
ATOM   3857  CD  ARG B  91      22.135 -11.265  28.863  1.00 94.33           C  
ATOM   3858  HD2 ARG B  91      23.195 -11.205  28.615  1.00 94.33           H  
ATOM   3859  HD3 ARG B  91      21.893 -10.423  29.512  1.00 94.33           H  
ATOM   3860  NE  ARG B  91      21.873 -12.546  29.554  1.00 94.33           N  
ATOM   3861  HE  ARG B  91      21.967 -13.379  28.990  1.00 94.33           H  
ATOM   3862  NH1 ARG B  91      21.054 -11.745  31.567  1.00 94.33           N  
ATOM   3863 HH11 ARG B  91      20.541 -11.943  32.414  1.00 94.33           H  
ATOM   3864 HH12 ARG B  91      21.000 -10.813  31.181  1.00 94.33           H  
ATOM   3865  NH2 ARG B  91      21.226 -13.923  31.251  1.00 94.33           N  
ATOM   3866 HH21 ARG B  91      21.327 -14.703  30.618  1.00 94.33           H  
ATOM   3867 HH22 ARG B  91      20.688 -14.045  32.098  1.00 94.33           H  
ATOM   3868  CZ  ARG B  91      21.396 -12.725  30.779  1.00 94.33           C  
ATOM   3869  N   GLN B  92      20.934  -7.752  24.013  1.00 94.95           N  
ATOM   3870  H   GLN B  92      20.959  -8.506  23.341  1.00 94.95           H  
ATOM   3871  CA  GLN B  92      21.115  -6.393  23.495  1.00 94.95           C  
ATOM   3872  HA  GLN B  92      20.748  -5.690  24.243  1.00 94.95           H  
ATOM   3873  C   GLN B  92      20.307  -6.139  22.221  1.00 94.95           C  
ATOM   3874  CB  GLN B  92      22.599  -6.087  23.234  1.00 94.95           C  
ATOM   3875  HB2 GLN B  92      23.021  -6.837  22.565  1.00 94.95           H  
ATOM   3876  HB3 GLN B  92      22.661  -5.117  22.741  1.00 94.95           H  
ATOM   3877  O   GLN B  92      20.145  -7.030  21.395  1.00 94.95           O  
ATOM   3878  CG  GLN B  92      23.430  -6.024  24.520  1.00 94.95           C  
ATOM   3879  HG2 GLN B  92      23.613  -7.032  24.891  1.00 94.95           H  
ATOM   3880  HG3 GLN B  92      22.880  -5.470  25.282  1.00 94.95           H  
ATOM   3881  CD  GLN B  92      24.751  -5.302  24.287  1.00 94.95           C  
ATOM   3882  NE2 GLN B  92      25.858  -5.999  24.166  1.00 94.95           N  
ATOM   3883 HE21 GLN B  92      26.662  -5.464  23.872  1.00 94.95           H  
ATOM   3884 HE22 GLN B  92      25.808  -6.993  23.996  1.00 94.95           H  
ATOM   3885  OE1 GLN B  92      24.814  -4.088  24.209  1.00 94.95           O  
ATOM   3886  N   GLY B  93      19.834  -4.907  22.065  1.00 96.65           N  
ATOM   3887  H   GLY B  93      20.056  -4.223  22.774  1.00 96.65           H  
ATOM   3888  CA  GLY B  93      19.068  -4.423  20.916  1.00 96.65           C  
ATOM   3889  HA2 GLY B  93      19.496  -4.813  19.993  1.00 96.65           H  
ATOM   3890  HA3 GLY B  93      18.035  -4.766  20.976  1.00 96.65           H  
ATOM   3891  C   GLY B  93      19.084  -2.895  20.866  1.00 96.65           C  
ATOM   3892  O   GLY B  93      19.631  -2.247  21.762  1.00 96.65           O  
ATOM   3893  N   GLY B  94      18.509  -2.296  19.826  1.00 98.26           N  
ATOM   3894  H   GLY B  94      18.069  -2.852  19.107  1.00 98.26           H  
ATOM   3895  CA  GLY B  94      18.387  -0.841  19.745  1.00 98.26           C  
ATOM   3896  HA2 GLY B  94      18.459  -0.528  18.704  1.00 98.26           H  
ATOM   3897  HA3 GLY B  94      19.195  -0.351  20.289  1.00 98.26           H  
ATOM   3898  C   GLY B  94      17.045  -0.380  20.303  1.00 98.26           C  
ATOM   3899  O   GLY B  94      16.039  -0.488  19.612  1.00 98.26           O  
ATOM   3900  N   PHE B  95      17.014   0.162  21.521  1.00 98.23           N  
ATOM   3901  H   PHE B  95      17.873   0.231  22.048  1.00 98.23           H  
ATOM   3902  CA  PHE B  95      15.761   0.546  22.184  1.00 98.23           C  
ATOM   3903  HA  PHE B  95      14.919   0.189  21.591  1.00 98.23           H  
ATOM   3904  C   PHE B  95      15.578   2.054  22.323  1.00 98.23           C  
ATOM   3905  CB  PHE B  95      15.645  -0.148  23.545  1.00 98.23           C  
ATOM   3906  HB2 PHE B  95      16.520   0.087  24.151  1.00 98.23           H  
ATOM   3907  HB3 PHE B  95      14.768   0.236  24.066  1.00 98.23           H  
ATOM   3908  O   PHE B  95      16.524   2.806  22.573  1.00 98.23           O  
ATOM   3909  CG  PHE B  95      15.501  -1.646  23.412  1.00 98.23           C  
ATOM   3910  CD1 PHE B  95      14.231  -2.216  23.205  1.00 98.23           C  
ATOM   3911  HD1 PHE B  95      13.351  -1.590  23.182  1.00 98.23           H  
ATOM   3912  CD2 PHE B  95      16.643  -2.465  23.423  1.00 98.23           C  
ATOM   3913  HD2 PHE B  95      17.622  -2.032  23.564  1.00 98.23           H  
ATOM   3914  CE1 PHE B  95      14.106  -3.602  23.016  1.00 98.23           C  
ATOM   3915  HE1 PHE B  95      13.131  -4.034  22.846  1.00 98.23           H  
ATOM   3916  CE2 PHE B  95      16.514  -3.845  23.213  1.00 98.23           C  
ATOM   3917  HE2 PHE B  95      17.398  -4.464  23.181  1.00 98.23           H  
ATOM   3918  CZ  PHE B  95      15.247  -4.420  23.017  1.00 98.23           C  
ATOM   3919  HZ  PHE B  95      15.150  -5.483  22.852  1.00 98.23           H  
ATOM   3920  N   LEU B  96      14.316   2.473  22.255  1.00 98.49           N  
ATOM   3921  H   LEU B  96      13.607   1.778  22.066  1.00 98.49           H  
ATOM   3922  CA  LEU B  96      13.848   3.753  22.758  1.00 98.49           C  
ATOM   3923  HA  LEU B  96      14.650   4.490  22.713  1.00 98.49           H  
ATOM   3924  C   LEU B  96      13.466   3.566  24.235  1.00 98.49           C  
ATOM   3925  CB  LEU B  96      12.676   4.244  21.887  1.00 98.49           C  
ATOM   3926  HB2 LEU B  96      11.901   3.477  21.902  1.00 98.49           H  
ATOM   3927  HB3 LEU B  96      12.272   5.150  22.339  1.00 98.49           H  
ATOM   3928  O   LEU B  96      12.321   3.260  24.571  1.00 98.49           O  
ATOM   3929  CG  LEU B  96      12.999   4.527  20.409  1.00 98.49           C  
ATOM   3930  HG  LEU B  96      13.259   3.596  19.906  1.00 98.49           H  
ATOM   3931  CD1 LEU B  96      11.761   5.116  19.731  1.00 98.49           C  
ATOM   3932 HD11 LEU B  96      11.455   6.034  20.234  1.00 98.49           H  
ATOM   3933 HD12 LEU B  96      10.947   4.392  19.775  1.00 98.49           H  
ATOM   3934 HD13 LEU B  96      11.974   5.337  18.685  1.00 98.49           H  
ATOM   3935  CD2 LEU B  96      14.153   5.510  20.225  1.00 98.49           C  
ATOM   3936 HD21 LEU B  96      14.277   5.706  19.160  1.00 98.49           H  
ATOM   3937 HD22 LEU B  96      15.080   5.074  20.599  1.00 98.49           H  
ATOM   3938 HD23 LEU B  96      13.947   6.444  20.748  1.00 98.49           H  
ATOM   3939  N   HIS B  97      14.430   3.755  25.141  1.00 94.78           N  
ATOM   3940  H   HIS B  97      15.374   3.902  24.811  1.00 94.78           H  
ATOM   3941  CA  HIS B  97      14.186   3.706  26.598  1.00 94.78           C  
ATOM   3942  HA  HIS B  97      13.789   2.727  26.868  1.00 94.78           H  
ATOM   3943  C   HIS B  97      13.138   4.734  27.054  1.00 94.78           C  
ATOM   3944  CB  HIS B  97      15.511   3.898  27.351  1.00 94.78           C  
ATOM   3945  HB2 HIS B  97      15.301   3.962  28.419  1.00 94.78           H  
ATOM   3946  HB3 HIS B  97      15.981   4.831  27.041  1.00 94.78           H  
ATOM   3947  O   HIS B  97      12.456   4.539  28.049  1.00 94.78           O  
ATOM   3948  CG  HIS B  97      16.464   2.751  27.134  1.00 94.78           C  
ATOM   3949  CD2 HIS B  97      17.451   2.695  26.193  1.00 94.78           C  
ATOM   3950  HD2 HIS B  97      17.710   3.470  25.486  1.00 94.78           H  
ATOM   3951  ND1 HIS B  97      16.384   1.514  27.776  1.00 94.78           N  
ATOM   3952  CE1 HIS B  97      17.316   0.738  27.208  1.00 94.78           C  
ATOM   3953  HE1 HIS B  97      17.481  -0.302  27.447  1.00 94.78           H  
ATOM   3954  NE2 HIS B  97      17.974   1.424  26.259  1.00 94.78           N  
ATOM   3955  HE2 HIS B  97      18.645   1.016  25.624  1.00 94.78           H  
ATOM   3956  N   GLU B  98      12.952   5.800  26.279  1.00 93.94           N  
ATOM   3957  H   GLU B  98      13.573   5.918  25.491  1.00 93.94           H  
ATOM   3958  CA  GLU B  98      11.971   6.860  26.522  1.00 93.94           C  
ATOM   3959  HA  GLU B  98      11.749   6.900  27.588  1.00 93.94           H  
ATOM   3960  C   GLU B  98      10.617   6.617  25.817  1.00 93.94           C  
ATOM   3961  CB  GLU B  98      12.616   8.203  26.134  1.00 93.94           C  
ATOM   3962  HB2 GLU B  98      11.869   8.996  26.164  1.00 93.94           H  
ATOM   3963  HB3 GLU B  98      12.994   8.125  25.114  1.00 93.94           H  
ATOM   3964  O   GLU B  98       9.750   7.481  25.871  1.00 93.94           O  
ATOM   3965  CG  GLU B  98      13.769   8.573  27.090  1.00 93.94           C  
ATOM   3966  HG2 GLU B  98      13.347   8.835  28.060  1.00 93.94           H  
ATOM   3967  HG3 GLU B  98      14.412   7.704  27.237  1.00 93.94           H  
ATOM   3968  CD  GLU B  98      14.647   9.728  26.584  1.00 93.94           C  
ATOM   3969  OE1 GLU B  98      15.798   9.821  27.070  1.00 93.94           O  
ATOM   3970  OE2 GLU B  98      14.177  10.506  25.725  1.00 93.94           O  
ATOM   3971  N   ALA B  99      10.383   5.454  25.184  1.00 94.91           N  
ATOM   3972  H   ALA B  99      11.111   4.754  25.187  1.00 94.91           H  
ATOM   3973  CA  ALA B  99       9.168   5.171  24.393  1.00 94.91           C  
ATOM   3974  HA  ALA B  99       9.124   5.882  23.568  1.00 94.91           H  
ATOM   3975  C   ALA B  99       7.837   5.298  25.161  1.00 94.91           C  
ATOM   3976  CB  ALA B  99       9.273   3.756  23.811  1.00 94.91           C  
ATOM   3977  HB1 ALA B  99       9.362   3.023  24.612  1.00 94.91           H  
ATOM   3978  HB2 ALA B  99      10.140   3.684  23.154  1.00 94.91           H  
ATOM   3979  HB3 ALA B  99       8.382   3.533  23.223  1.00 94.91           H  
ATOM   3980  O   ALA B  99       6.781   5.451  24.549  1.00 94.91           O  
ATOM   3981  N   ALA B 100       7.866   5.220  26.494  1.00 92.72           N  
ATOM   3982  H   ALA B 100       8.762   5.085  26.941  1.00 92.72           H  
ATOM   3983  CA  ALA B 100       6.688   5.428  27.332  1.00 92.72           C  
ATOM   3984  HA  ALA B 100       5.833   4.963  26.842  1.00 92.72           H  
ATOM   3985  C   ALA B 100       6.336   6.917  27.538  1.00 92.72           C  
ATOM   3986  CB  ALA B 100       6.919   4.706  28.664  1.00 92.72           C  
ATOM   3987  HB1 ALA B 100       7.773   5.141  29.183  1.00 92.72           H  
ATOM   3988  HB2 ALA B 100       6.035   4.803  29.294  1.00 92.72           H  
ATOM   3989  HB3 ALA B 100       7.111   3.648  28.486  1.00 92.72           H  
ATOM   3990  O   ALA B 100       5.199   7.214  27.913  1.00 92.72           O  
ATOM   3991  N   LEU B 101       7.278   7.841  27.304  1.00 95.80           N  
ATOM   3992  H   LEU B 101       8.142   7.547  26.872  1.00 95.80           H  
ATOM   3993  CA  LEU B 101       7.079   9.283  27.452  1.00 95.80           C  
ATOM   3994  HA  LEU B 101       6.474   9.453  28.343  1.00 95.80           H  
ATOM   3995  C   LEU B 101       6.303   9.858  26.260  1.00 95.80           C  
ATOM   3996  CB  LEU B 101       8.426  10.012  27.633  1.00 95.80           C  
ATOM   3997  HB2 LEU B 101       9.025   9.859  26.735  1.00 95.80           H  
ATOM   3998  HB3 LEU B 101       8.227  11.082  27.708  1.00 95.80           H  
ATOM   3999  O   LEU B 101       6.542   9.508  25.107  1.00 95.80           O  
ATOM   4000  CG  LEU B 101       9.259   9.586  28.857  1.00 95.80           C  
ATOM   4001  HG  LEU B 101       9.516   8.530  28.775  1.00 95.80           H  
ATOM   4002  CD1 LEU B 101      10.554  10.397  28.912  1.00 95.80           C  
ATOM   4003 HD11 LEU B 101      11.180  10.043  29.731  1.00 95.80           H  
ATOM   4004 HD12 LEU B 101      10.334  11.456  29.047  1.00 95.80           H  
ATOM   4005 HD13 LEU B 101      11.105  10.270  27.980  1.00 95.80           H  
ATOM   4006  CD2 LEU B 101       8.515   9.818  30.177  1.00 95.80           C  
ATOM   4007 HD21 LEU B 101       9.172   9.574  31.011  1.00 95.80           H  
ATOM   4008 HD22 LEU B 101       8.200  10.859  30.251  1.00 95.80           H  
ATOM   4009 HD23 LEU B 101       7.644   9.164  30.228  1.00 95.80           H  
ATOM   4010  N   PHE B 102       5.358  10.743  26.567  1.00 96.93           N  
ATOM   4011  H   PHE B 102       5.228  10.993  27.537  1.00 96.93           H  
ATOM   4012  CA  PHE B 102       4.467  11.410  25.619  1.00 96.93           C  
ATOM   4013  HA  PHE B 102       5.026  11.717  24.735  1.00 96.93           H  
ATOM   4014  C   PHE B 102       3.865  12.647  26.302  1.00 96.93           C  
ATOM   4015  CB  PHE B 102       3.367  10.402  25.232  1.00 96.93           C  
ATOM   4016  HB2 PHE B 102       2.871  10.067  26.143  1.00 96.93           H  
ATOM   4017  HB3 PHE B 102       3.845   9.532  24.783  1.00 96.93           H  
ATOM   4018  O   PHE B 102       3.637  12.600  27.515  1.00 96.93           O  
ATOM   4019  CG  PHE B 102       2.318  10.891  24.253  1.00 96.93           C  
ATOM   4020  CD1 PHE B 102       0.948  10.817  24.575  1.00 96.93           C  
ATOM   4021  HD1 PHE B 102       0.641  10.442  25.540  1.00 96.93           H  
ATOM   4022  CD2 PHE B 102       2.708  11.363  22.988  1.00 96.93           C  
ATOM   4023  HD2 PHE B 102       3.754  11.400  22.722  1.00 96.93           H  
ATOM   4024  CE1 PHE B 102      -0.021  11.222  23.639  1.00 96.93           C  
ATOM   4025  HE1 PHE B 102      -1.072  11.160  23.882  1.00 96.93           H  
ATOM   4026  CE2 PHE B 102       1.743  11.781  22.059  1.00 96.93           C  
ATOM   4027  HE2 PHE B 102       2.055  12.154  21.094  1.00 96.93           H  
ATOM   4028  CZ  PHE B 102       0.380  11.713  22.385  1.00 96.93           C  
ATOM   4029  HZ  PHE B 102      -0.352  12.041  21.662  1.00 96.93           H  
ATOM   4030  N   ASP B 103       3.562  13.719  25.564  1.00 96.73           N  
ATOM   4031  H   ASP B 103       3.878  13.738  24.605  1.00 96.73           H  
ATOM   4032  CA  ASP B 103       2.740  14.838  26.064  1.00 96.73           C  
ATOM   4033  HA  ASP B 103       2.738  14.804  27.153  1.00 96.73           H  
ATOM   4034  C   ASP B 103       1.273  14.708  25.594  1.00 96.73           C  
ATOM   4035  CB  ASP B 103       3.360  16.208  25.729  1.00 96.73           C  
ATOM   4036  HB2 ASP B 103       3.317  16.379  24.653  1.00 96.73           H  
ATOM   4037  HB3 ASP B 103       4.409  16.193  26.026  1.00 96.73           H  
ATOM   4038  O   ASP B 103       0.868  15.308  24.592  1.00 96.73           O  
ATOM   4039  CG  ASP B 103       2.662  17.371  26.466  1.00 96.73           C  
ATOM   4040  OD1 ASP B 103       1.502  17.204  26.928  1.00 96.73           O  
ATOM   4041  OD2 ASP B 103       3.277  18.459  26.565  1.00 96.73           O  
ATOM   4042  N   PRO B 104       0.417  13.951  26.312  1.00 95.76           N  
ATOM   4043  CA  PRO B 104      -0.981  13.796  25.923  1.00 95.76           C  
ATOM   4044  HA  PRO B 104      -1.039  13.451  24.891  1.00 95.76           H  
ATOM   4045  C   PRO B 104      -1.767  15.112  26.023  1.00 95.76           C  
ATOM   4046  CB  PRO B 104      -1.518  12.706  26.855  1.00 95.76           C  
ATOM   4047  HB2 PRO B 104      -2.581  12.815  27.068  1.00 95.76           H  
ATOM   4048  HB3 PRO B 104      -1.323  11.738  26.395  1.00 95.76           H  
ATOM   4049  O   PRO B 104      -2.681  15.342  25.229  1.00 95.76           O  
ATOM   4050  CG  PRO B 104      -0.669  12.842  28.116  1.00 95.76           C  
ATOM   4051  HG2 PRO B 104      -0.635  11.913  28.685  1.00 95.76           H  
ATOM   4052  HG3 PRO B 104      -1.039  13.664  28.729  1.00 95.76           H  
ATOM   4053  CD  PRO B 104       0.692  13.199  27.530  1.00 95.76           C  
ATOM   4054  HD2 PRO B 104       1.267  13.780  28.251  1.00 95.76           H  
ATOM   4055  HD3 PRO B 104       1.216  12.279  27.270  1.00 95.76           H  
ATOM   4056  N   GLY B 105      -1.388  16.014  26.936  1.00 92.17           N  
ATOM   4057  H   GLY B 105      -0.503  15.869  27.401  1.00 92.17           H  
ATOM   4058  CA  GLY B 105      -2.041  17.313  27.103  1.00 92.17           C  
ATOM   4059  HA2 GLY B 105      -1.616  17.807  27.977  1.00 92.17           H  
ATOM   4060  HA3 GLY B 105      -3.111  17.167  27.256  1.00 92.17           H  
ATOM   4061  C   GLY B 105      -1.837  18.232  25.897  1.00 92.17           C  
ATOM   4062  O   GLY B 105      -2.750  18.970  25.517  1.00 92.17           O  
ATOM   4063  N   PHE B 106      -0.678  18.143  25.242  1.00 95.96           N  
ATOM   4064  H   PHE B 106       0.055  17.576  25.643  1.00 95.96           H  
ATOM   4065  CA  PHE B 106      -0.378  18.885  24.020  1.00 95.96           C  
ATOM   4066  HA  PHE B 106      -0.524  19.945  24.225  1.00 95.96           H  
ATOM   4067  C   PHE B 106      -1.292  18.506  22.844  1.00 95.96           C  
ATOM   4068  CB  PHE B 106       1.095  18.668  23.668  1.00 95.96           C  
ATOM   4069  HB2 PHE B 106       1.263  17.626  23.396  1.00 95.96           H  
ATOM   4070  HB3 PHE B 106       1.697  18.889  24.549  1.00 95.96           H  
ATOM   4071  O   PHE B 106      -1.740  19.389  22.104  1.00 95.96           O  
ATOM   4072  CG  PHE B 106       1.576  19.559  22.551  1.00 95.96           C  
ATOM   4073  CD1 PHE B 106       1.426  19.158  21.213  1.00 95.96           C  
ATOM   4074  HD1 PHE B 106       1.002  18.193  20.976  1.00 95.96           H  
ATOM   4075  CD2 PHE B 106       2.162  20.801  22.856  1.00 95.96           C  
ATOM   4076  HD2 PHE B 106       2.316  21.081  23.888  1.00 95.96           H  
ATOM   4077  CE1 PHE B 106       1.842  20.011  20.180  1.00 95.96           C  
ATOM   4078  HE1 PHE B 106       1.739  19.696  19.153  1.00 95.96           H  
ATOM   4079  CE2 PHE B 106       2.574  21.657  21.821  1.00 95.96           C  
ATOM   4080  HE2 PHE B 106       3.051  22.599  22.047  1.00 95.96           H  
ATOM   4081  CZ  PHE B 106       2.412  21.260  20.484  1.00 95.96           C  
ATOM   4082  HZ  PHE B 106       2.758  21.904  19.689  1.00 95.96           H  
ATOM   4083  N   PHE B 107      -1.627  17.221  22.703  1.00 95.86           N  
ATOM   4084  H   PHE B 107      -1.188  16.554  23.320  1.00 95.86           H  
ATOM   4085  CA  PHE B 107      -2.502  16.710  21.638  1.00 95.86           C  
ATOM   4086  HA  PHE B 107      -2.462  17.403  20.797  1.00 95.86           H  
ATOM   4087  C   PHE B 107      -3.988  16.624  22.030  1.00 95.86           C  
ATOM   4088  CB  PHE B 107      -1.949  15.374  21.126  1.00 95.86           C  
ATOM   4089  HB2 PHE B 107      -2.616  14.976  20.360  1.00 95.86           H  
ATOM   4090  HB3 PHE B 107      -1.929  14.662  21.951  1.00 95.86           H  
ATOM   4091  O   PHE B 107      -4.819  16.278  21.195  1.00 95.86           O  
ATOM   4092  CG  PHE B 107      -0.561  15.505  20.530  1.00 95.86           C  
ATOM   4093  CD1 PHE B 107      -0.374  16.100  19.266  1.00 95.86           C  
ATOM   4094  HD1 PHE B 107      -1.223  16.449  18.697  1.00 95.86           H  
ATOM   4095  CD2 PHE B 107       0.557  15.090  21.272  1.00 95.86           C  
ATOM   4096  HD2 PHE B 107       0.433  14.642  22.247  1.00 95.86           H  
ATOM   4097  CE1 PHE B 107       0.921  16.266  18.744  1.00 95.86           C  
ATOM   4098  HE1 PHE B 107       1.064  16.715  17.772  1.00 95.86           H  
ATOM   4099  CE2 PHE B 107       1.850  15.282  20.766  1.00 95.86           C  
ATOM   4100  HE2 PHE B 107       2.694  14.991  21.373  1.00 95.86           H  
ATOM   4101  CZ  PHE B 107       2.035  15.863  19.499  1.00 95.86           C  
ATOM   4102  HZ  PHE B 107       3.033  16.014  19.114  1.00 95.86           H  
ATOM   4103  N   GLY B 108      -4.346  16.976  23.271  1.00 91.30           N  
ATOM   4104  H   GLY B 108      -3.613  17.206  23.927  1.00 91.30           H  
ATOM   4105  CA  GLY B 108      -5.727  16.905  23.770  1.00 91.30           C  
ATOM   4106  HA2 GLY B 108      -6.406  17.317  23.024  1.00 91.30           H  
ATOM   4107  HA3 GLY B 108      -5.799  17.505  24.678  1.00 91.30           H  
ATOM   4108  C   GLY B 108      -6.203  15.487  24.111  1.00 91.30           C  
ATOM   4109  O   GLY B 108      -7.405  15.246  24.177  1.00 91.30           O  
ATOM   4110  N   ILE B 109      -5.269  14.561  24.326  1.00 92.43           N  
ATOM   4111  H   ILE B 109      -4.310  14.874  24.362  1.00 92.43           H  
ATOM   4112  CA  ILE B 109      -5.513  13.162  24.685  1.00 92.43           C  
ATOM   4113  HA  ILE B 109      -6.472  12.847  24.274  1.00 92.43           H  
ATOM   4114  C   ILE B 109      -5.602  13.050  26.214  1.00 92.43           C  
ATOM   4115  CB  ILE B 109      -4.411  12.285  24.043  1.00 92.43           C  
ATOM   4116  HB  ILE B 109      -3.443  12.727  24.278  1.00 92.43           H  
ATOM   4117  O   ILE B 109      -4.872  13.715  26.952  1.00 92.43           O  
ATOM   4118  CG1 ILE B 109      -4.600  12.278  22.506  1.00 92.43           C  
ATOM   4119 HG12 ILE B 109      -4.787  13.291  22.149  1.00 92.43           H  
ATOM   4120 HG13 ILE B 109      -5.471  11.674  22.250  1.00 92.43           H  
ATOM   4121  CG2 ILE B 109      -4.414  10.843  24.576  1.00 92.43           C  
ATOM   4122 HG21 ILE B 109      -5.362  10.361  24.337  1.00 92.43           H  
ATOM   4123 HG22 ILE B 109      -3.604  10.267  24.128  1.00 92.43           H  
ATOM   4124 HG23 ILE B 109      -4.262  10.837  25.655  1.00 92.43           H  
ATOM   4125  CD1 ILE B 109      -3.388  11.759  21.728  1.00 92.43           C  
ATOM   4126 HD11 ILE B 109      -3.586  11.840  20.660  1.00 92.43           H  
ATOM   4127 HD12 ILE B 109      -3.186  10.716  21.971  1.00 92.43           H  
ATOM   4128 HD13 ILE B 109      -2.517  12.368  21.975  1.00 92.43           H  
ATOM   4129  N   SER B 110      -6.506  12.211  26.725  1.00 88.03           N  
ATOM   4130  H   SER B 110      -7.049  11.650  26.084  1.00 88.03           H  
ATOM   4131  CA  SER B 110      -6.617  12.006  28.178  1.00 88.03           C  
ATOM   4132  HA  SER B 110      -6.525  12.985  28.647  1.00 88.03           H  
ATOM   4133  C   SER B 110      -5.485  11.105  28.705  1.00 88.03           C  
ATOM   4134  CB  SER B 110      -7.994  11.459  28.562  1.00 88.03           C  
ATOM   4135  HB2 SER B 110      -8.124  11.568  29.639  1.00 88.03           H  
ATOM   4136  HB3 SER B 110      -8.770  12.039  28.063  1.00 88.03           H  
ATOM   4137  O   SER B 110      -5.070  10.192  27.994  1.00 88.03           O  
ATOM   4138  OG  SER B 110      -8.133  10.091  28.233  1.00 88.03           O  
ATOM   4139  HG  SER B 110      -8.200  10.019  27.278  1.00 88.03           H  
ATOM   4140  N   PRO B 111      -5.025  11.245  29.967  1.00 89.46           N  
ATOM   4141  CA  PRO B 111      -4.029  10.329  30.537  1.00 89.46           C  
ATOM   4142  HA  PRO B 111      -3.097  10.434  29.982  1.00 89.46           H  
ATOM   4143  C   PRO B 111      -4.464   8.856  30.502  1.00 89.46           C  
ATOM   4144  CB  PRO B 111      -3.818  10.802  31.980  1.00 89.46           C  
ATOM   4145  HB2 PRO B 111      -2.789  10.647  32.306  1.00 89.46           H  
ATOM   4146  HB3 PRO B 111      -4.510  10.292  32.651  1.00 89.46           H  
ATOM   4147  O   PRO B 111      -3.631   7.966  30.374  1.00 89.46           O  
ATOM   4148  CG  PRO B 111      -4.175  12.286  31.921  1.00 89.46           C  
ATOM   4149  HG2 PRO B 111      -4.493  12.667  32.892  1.00 89.46           H  
ATOM   4150  HG3 PRO B 111      -3.323  12.852  31.545  1.00 89.46           H  
ATOM   4151  CD  PRO B 111      -5.308  12.328  30.896  1.00 89.46           C  
ATOM   4152  HD2 PRO B 111      -5.314  13.297  30.396  1.00 89.46           H  
ATOM   4153  HD3 PRO B 111      -6.264  12.147  31.388  1.00 89.46           H  
ATOM   4154  N   ARG B 112      -5.779   8.601  30.587  1.00 84.28           N  
ATOM   4155  H   ARG B 112      -6.404   9.393  30.627  1.00 84.28           H  
ATOM   4156  CA  ARG B 112      -6.363   7.255  30.550  1.00 84.28           C  
ATOM   4157  HA  ARG B 112      -5.753   6.603  31.175  1.00 84.28           H  
ATOM   4158  C   ARG B 112      -6.313   6.643  29.146  1.00 84.28           C  
ATOM   4159  CB  ARG B 112      -7.791   7.319  31.126  1.00 84.28           C  
ATOM   4160  HB2 ARG B 112      -8.468   7.752  30.390  1.00 84.28           H  
ATOM   4161  HB3 ARG B 112      -7.790   7.951  32.015  1.00 84.28           H  
ATOM   4162  O   ARG B 112      -5.995   5.470  29.009  1.00 84.28           O  
ATOM   4163  CG  ARG B 112      -8.274   5.924  31.534  1.00 84.28           C  
ATOM   4164  HG2 ARG B 112      -7.562   5.509  32.249  1.00 84.28           H  
ATOM   4165  HG3 ARG B 112      -8.289   5.288  30.649  1.00 84.28           H  
ATOM   4166  CD  ARG B 112      -9.662   5.904  32.186  1.00 84.28           C  
ATOM   4167  HD2 ARG B 112      -9.740   6.712  32.913  1.00 84.28           H  
ATOM   4168  HD3 ARG B 112      -9.752   4.957  32.720  1.00 84.28           H  
ATOM   4169  NE  ARG B 112     -10.740   6.009  31.182  1.00 84.28           N  
ATOM   4170  HE  ARG B 112     -10.521   6.498  30.326  1.00 84.28           H  
ATOM   4171  NH1 ARG B 112     -12.333   4.769  32.282  1.00 84.28           N  
ATOM   4172 HH11 ARG B 112     -13.113   4.131  32.209  1.00 84.28           H  
ATOM   4173 HH12 ARG B 112     -11.734   4.719  33.094  1.00 84.28           H  
ATOM   4174  NH2 ARG B 112     -12.643   5.310  30.143  1.00 84.28           N  
ATOM   4175 HH21 ARG B 112     -13.464   4.723  30.155  1.00 84.28           H  
ATOM   4176 HH22 ARG B 112     -12.283   5.618  29.251  1.00 84.28           H  
ATOM   4177  CZ  ARG B 112     -11.898   5.368  31.211  1.00 84.28           C  
ATOM   4178  N   GLU B 113      -6.576   7.445  28.117  1.00 86.95           N  
ATOM   4179  H   GLU B 113      -6.802   8.412  28.303  1.00 86.95           H  
ATOM   4180  CA  GLU B 113      -6.402   7.044  26.716  1.00 86.95           C  
ATOM   4181  HA  GLU B 113      -6.895   6.086  26.545  1.00 86.95           H  
ATOM   4182  C   GLU B 113      -4.916   6.869  26.374  1.00 86.95           C  
ATOM   4183  CB  GLU B 113      -7.064   8.098  25.822  1.00 86.95           C  
ATOM   4184  HB2 GLU B 113      -8.107   8.204  26.123  1.00 86.95           H  
ATOM   4185  HB3 GLU B 113      -6.563   9.052  25.985  1.00 86.95           H  
ATOM   4186  O   GLU B 113      -4.544   5.855  25.799  1.00 86.95           O  
ATOM   4187  CG  GLU B 113      -7.020   7.750  24.326  1.00 86.95           C  
ATOM   4188  HG2 GLU B 113      -5.983   7.610  24.023  1.00 86.95           H  
ATOM   4189  HG3 GLU B 113      -7.553   6.813  24.167  1.00 86.95           H  
ATOM   4190  CD  GLU B 113      -7.634   8.849  23.448  1.00 86.95           C  
ATOM   4191  OE1 GLU B 113      -7.718   8.612  22.217  1.00 86.95           O  
ATOM   4192  OE2 GLU B 113      -7.985   9.921  23.998  1.00 86.95           O  
ATOM   4193  N   ALA B 114      -4.049   7.792  26.800  1.00 92.05           N  
ATOM   4194  H   ALA B 114      -4.414   8.617  27.256  1.00 92.05           H  
ATOM   4195  CA  ALA B 114      -2.607   7.728  26.556  1.00 92.05           C  
ATOM   4196  HA  ALA B 114      -2.438   7.701  25.480  1.00 92.05           H  
ATOM   4197  C   ALA B 114      -1.931   6.485  27.164  1.00 92.05           C  
ATOM   4198  CB  ALA B 114      -1.975   9.002  27.121  1.00 92.05           C  
ATOM   4199  HB1 ALA B 114      -2.459   9.871  26.675  1.00 92.05           H  
ATOM   4200  HB2 ALA B 114      -2.102   9.034  28.203  1.00 92.05           H  
ATOM   4201  HB3 ALA B 114      -0.912   9.018  26.884  1.00 92.05           H  
ATOM   4202  O   ALA B 114      -0.942   6.006  26.614  1.00 92.05           O  
ATOM   4203  N   LEU B 115      -2.461   5.968  28.280  1.00 87.62           N  
ATOM   4204  H   LEU B 115      -3.224   6.463  28.720  1.00 87.62           H  
ATOM   4205  CA  LEU B 115      -2.000   4.723  28.897  1.00 87.62           C  
ATOM   4206  HA  LEU B 115      -0.910   4.726  28.895  1.00 87.62           H  
ATOM   4207  C   LEU B 115      -2.450   3.477  28.114  1.00 87.62           C  
ATOM   4208  CB  LEU B 115      -2.511   4.673  30.350  1.00 87.62           C  
ATOM   4209  HB2 LEU B 115      -2.390   5.653  30.812  1.00 87.62           H  
ATOM   4210  HB3 LEU B 115      -3.576   4.442  30.329  1.00 87.62           H  
ATOM   4211  O   LEU B 115      -1.729   2.488  28.099  1.00 87.62           O  
ATOM   4212  CG  LEU B 115      -1.778   3.635  31.223  1.00 87.62           C  
ATOM   4213  HG  LEU B 115      -1.687   2.687  30.693  1.00 87.62           H  
ATOM   4214  CD1 LEU B 115      -0.386   4.130  31.626  1.00 87.62           C  
ATOM   4215 HD11 LEU B 115       0.096   3.385  32.259  1.00 87.62           H  
ATOM   4216 HD12 LEU B 115       0.230   4.266  30.737  1.00 87.62           H  
ATOM   4217 HD13 LEU B 115      -0.458   5.075  32.165  1.00 87.62           H  
ATOM   4218  CD2 LEU B 115      -2.565   3.378  32.508  1.00 87.62           C  
ATOM   4219 HD21 LEU B 115      -2.058   2.615  33.098  1.00 87.62           H  
ATOM   4220 HD22 LEU B 115      -3.562   3.017  32.256  1.00 87.62           H  
ATOM   4221 HD23 LEU B 115      -2.648   4.297  33.088  1.00 87.62           H  
ATOM   4222  N   ALA B 116      -3.622   3.525  27.473  1.00 87.10           N  
ATOM   4223  H   ALA B 116      -4.162   4.378  27.513  1.00 87.10           H  
ATOM   4224  CA  ALA B 116      -4.110   2.449  26.611  1.00 87.10           C  
ATOM   4225  HA  ALA B 116      -3.848   1.489  27.055  1.00 87.10           H  
ATOM   4226  C   ALA B 116      -3.479   2.487  25.207  1.00 87.10           C  
ATOM   4227  CB  ALA B 116      -5.640   2.546  26.540  1.00 87.10           C  
ATOM   4228  HB1 ALA B 116      -5.937   3.477  26.057  1.00 87.10           H  
ATOM   4229  HB2 ALA B 116      -6.062   2.508  27.544  1.00 87.10           H  
ATOM   4230  HB3 ALA B 116      -6.026   1.705  25.963  1.00 87.10           H  
ATOM   4231  O   ALA B 116      -3.334   1.444  24.579  1.00 87.10           O  
ATOM   4232  N   MET B 117      -3.124   3.678  24.705  1.00 91.94           N  
ATOM   4233  H   MET B 117      -3.329   4.495  25.262  1.00 91.94           H  
ATOM   4234  CA  MET B 117      -2.537   3.885  23.378  1.00 91.94           C  
ATOM   4235  HA  MET B 117      -3.206   3.479  22.619  1.00 91.94           H  
ATOM   4236  C   MET B 117      -1.192   3.184  23.218  1.00 91.94           C  
ATOM   4237  CB  MET B 117      -2.344   5.381  23.089  1.00 91.94           C  
ATOM   4238  HB2 MET B 117      -1.975   5.885  23.982  1.00 91.94           H  
ATOM   4239  HB3 MET B 117      -1.592   5.485  22.306  1.00 91.94           H  
ATOM   4240  O   MET B 117      -0.243   3.456  23.963  1.00 91.94           O  
ATOM   4241  CG  MET B 117      -3.624   6.059  22.596  1.00 91.94           C  
ATOM   4242  HG2 MET B 117      -3.926   5.595  21.657  1.00 91.94           H  
ATOM   4243  HG3 MET B 117      -4.419   5.887  23.322  1.00 91.94           H  
ATOM   4244  SD  MET B 117      -3.464   7.849  22.333  1.00 91.94           S  
ATOM   4245  CE  MET B 117      -2.252   7.884  20.984  1.00 91.94           C  
ATOM   4246  HE1 MET B 117      -2.125   8.906  20.628  1.00 91.94           H  
ATOM   4247  HE2 MET B 117      -2.595   7.249  20.166  1.00 91.94           H  
ATOM   4248  HE3 MET B 117      -1.291   7.511  21.337  1.00 91.94           H  
ATOM   4249  N   ASP B 118      -1.081   2.407  22.143  1.00 93.67           N  
ATOM   4250  H   ASP B 118      -1.903   2.204  21.593  1.00 93.67           H  
ATOM   4251  CA  ASP B 118       0.186   1.902  21.630  1.00 93.67           C  
ATOM   4252  HA  ASP B 118       0.549   1.148  22.328  1.00 93.67           H  
ATOM   4253  C   ASP B 118       1.210   3.060  21.514  1.00 93.67           C  
ATOM   4254  CB  ASP B 118      -0.094   1.197  20.289  1.00 93.67           C  
ATOM   4255  HB2 ASP B 118      -0.588   1.901  19.620  1.00 93.67           H  
ATOM   4256  HB3 ASP B 118      -0.781   0.370  20.472  1.00 93.67           H  
ATOM   4257  O   ASP B 118       0.906   4.101  20.905  1.00 93.67           O  
ATOM   4258  CG  ASP B 118       1.141   0.646  19.571  1.00 93.67           C  
ATOM   4259  OD1 ASP B 118       2.273   0.930  20.011  1.00 93.67           O  
ATOM   4260  OD2 ASP B 118       0.963   0.018  18.510  1.00 93.67           O  
ATOM   4261  N   PRO B 119       2.415   2.938  22.114  1.00 96.10           N  
ATOM   4262  CA  PRO B 119       3.477   3.935  21.983  1.00 96.10           C  
ATOM   4263  HA  PRO B 119       3.157   4.862  22.458  1.00 96.10           H  
ATOM   4264  C   PRO B 119       3.842   4.262  20.525  1.00 96.10           C  
ATOM   4265  CB  PRO B 119       4.670   3.373  22.766  1.00 96.10           C  
ATOM   4266  HB2 PRO B 119       5.624   3.614  22.297  1.00 96.10           H  
ATOM   4267  HB3 PRO B 119       4.645   3.759  23.785  1.00 96.10           H  
ATOM   4268  O   PRO B 119       4.273   5.383  20.260  1.00 96.10           O  
ATOM   4269  CG  PRO B 119       4.414   1.867  22.791  1.00 96.10           C  
ATOM   4270  HG2 PRO B 119       4.739   1.419  21.852  1.00 96.10           H  
ATOM   4271  HG3 PRO B 119       4.895   1.382  23.641  1.00 96.10           H  
ATOM   4272  CD  PRO B 119       2.898   1.793  22.878  1.00 96.10           C  
ATOM   4273  HD2 PRO B 119       2.575   1.881  23.916  1.00 96.10           H  
ATOM   4274  HD3 PRO B 119       2.569   0.839  22.466  1.00 96.10           H  
ATOM   4275  N   GLN B 120       3.598   3.368  19.561  1.00 97.71           N  
ATOM   4276  H   GLN B 120       3.226   2.465  19.818  1.00 97.71           H  
ATOM   4277  CA  GLN B 120       3.751   3.658  18.133  1.00 97.71           C  
ATOM   4278  HA  GLN B 120       4.786   3.949  17.952  1.00 97.71           H  
ATOM   4279  C   GLN B 120       2.858   4.829  17.681  1.00 97.71           C  
ATOM   4280  CB  GLN B 120       3.448   2.398  17.305  1.00 97.71           C  
ATOM   4281  HB2 GLN B 120       3.514   2.647  16.246  1.00 97.71           H  
ATOM   4282  HB3 GLN B 120       2.427   2.072  17.501  1.00 97.71           H  
ATOM   4283  O   GLN B 120       3.338   5.741  17.004  1.00 97.71           O  
ATOM   4284  CG  GLN B 120       4.425   1.246  17.596  1.00 97.71           C  
ATOM   4285  HG2 GLN B 120       4.318   0.913  18.628  1.00 97.71           H  
ATOM   4286  HG3 GLN B 120       5.447   1.598  17.458  1.00 97.71           H  
ATOM   4287  CD  GLN B 120       4.204   0.047  16.687  1.00 97.71           C  
ATOM   4288  NE2 GLN B 120       3.082  -0.624  16.797  1.00 97.71           N  
ATOM   4289 HE21 GLN B 120       2.950  -1.474  16.267  1.00 97.71           H  
ATOM   4290 HE22 GLN B 120       2.394  -0.378  17.494  1.00 97.71           H  
ATOM   4291  OE1 GLN B 120       5.051  -0.275  15.864  1.00 97.71           O  
ATOM   4292  N   GLN B 121       1.589   4.876  18.114  1.00 97.89           N  
ATOM   4293  H   GLN B 121       1.272   4.150  18.740  1.00 97.89           H  
ATOM   4294  CA  GLN B 121       0.681   5.994  17.805  1.00 97.89           C  
ATOM   4295  HA  GLN B 121       0.682   6.158  16.727  1.00 97.89           H  
ATOM   4296  C   GLN B 121       1.143   7.302  18.473  1.00 97.89           C  
ATOM   4297  CB  GLN B 121      -0.765   5.686  18.248  1.00 97.89           C  
ATOM   4298  HB2 GLN B 121      -0.798   5.593  19.333  1.00 97.89           H  
ATOM   4299  HB3 GLN B 121      -1.374   6.544  17.966  1.00 97.89           H  
ATOM   4300  O   GLN B 121       1.040   8.379  17.885  1.00 97.89           O  
ATOM   4301  CG  GLN B 121      -1.397   4.423  17.631  1.00 97.89           C  
ATOM   4302  HG2 GLN B 121      -0.921   3.539  18.054  1.00 97.89           H  
ATOM   4303  HG3 GLN B 121      -1.211   4.413  16.557  1.00 97.89           H  
ATOM   4304  CD  GLN B 121      -2.912   4.325  17.863  1.00 97.89           C  
ATOM   4305  NE2 GLN B 121      -3.556   3.278  17.399  1.00 97.89           N  
ATOM   4306 HE21 GLN B 121      -3.079   2.532  16.915  1.00 97.89           H  
ATOM   4307 HE22 GLN B 121      -4.541   3.198  17.610  1.00 97.89           H  
ATOM   4308  OE1 GLN B 121      -3.561   5.206  18.425  1.00 97.89           O  
ATOM   4309  N   ARG B 122       1.672   7.212  19.702  1.00 98.05           N  
ATOM   4310  H   ARG B 122       1.749   6.287  20.100  1.00 98.05           H  
ATOM   4311  CA  ARG B 122       2.183   8.361  20.473  1.00 98.05           C  
ATOM   4312  HA  ARG B 122       1.435   9.153  20.484  1.00 98.05           H  
ATOM   4313  C   ARG B 122       3.421   8.981  19.820  1.00 98.05           C  
ATOM   4314  CB  ARG B 122       2.465   7.925  21.924  1.00 98.05           C  
ATOM   4315  HB2 ARG B 122       2.988   8.733  22.436  1.00 98.05           H  
ATOM   4316  HB3 ARG B 122       3.117   7.052  21.933  1.00 98.05           H  
ATOM   4317  O   ARG B 122       3.464  10.192  19.602  1.00 98.05           O  
ATOM   4318  CG  ARG B 122       1.166   7.613  22.684  1.00 98.05           C  
ATOM   4319  HG2 ARG B 122       0.523   8.492  22.632  1.00 98.05           H  
ATOM   4320  HG3 ARG B 122       0.648   6.779  22.211  1.00 98.05           H  
ATOM   4321  CD  ARG B 122       1.406   7.288  24.164  1.00 98.05           C  
ATOM   4322  HD2 ARG B 122       0.551   7.651  24.733  1.00 98.05           H  
ATOM   4323  HD3 ARG B 122       2.293   7.820  24.508  1.00 98.05           H  
ATOM   4324  NE  ARG B 122       1.528   5.840  24.416  1.00 98.05           N  
ATOM   4325  HE  ARG B 122       0.912   5.221  23.908  1.00 98.05           H  
ATOM   4326  NH1 ARG B 122       2.957   5.915  26.222  1.00 98.05           N  
ATOM   4327 HH11 ARG B 122       3.198   6.873  26.009  1.00 98.05           H  
ATOM   4328 HH12 ARG B 122       3.425   5.453  26.988  1.00 98.05           H  
ATOM   4329  NH2 ARG B 122       1.932   4.005  25.660  1.00 98.05           N  
ATOM   4330 HH21 ARG B 122       2.287   3.547  26.487  1.00 98.05           H  
ATOM   4331 HH22 ARG B 122       1.199   3.554  25.132  1.00 98.05           H  
ATOM   4332  CZ  ARG B 122       2.145   5.266  25.431  1.00 98.05           C  
ATOM   4333  N   LEU B 123       4.390   8.150  19.433  1.00 98.60           N  
ATOM   4334  H   LEU B 123       4.284   7.169  19.650  1.00 98.60           H  
ATOM   4335  CA  LEU B 123       5.607   8.584  18.745  1.00 98.60           C  
ATOM   4336  HA  LEU B 123       6.067   9.387  19.321  1.00 98.60           H  
ATOM   4337  C   LEU B 123       5.326   9.168  17.353  1.00 98.60           C  
ATOM   4338  CB  LEU B 123       6.584   7.400  18.647  1.00 98.60           C  
ATOM   4339  HB2 LEU B 123       7.371   7.661  17.939  1.00 98.60           H  
ATOM   4340  HB3 LEU B 123       6.049   6.543  18.237  1.00 98.60           H  
ATOM   4341  O   LEU B 123       5.975  10.142  16.973  1.00 98.60           O  
ATOM   4342  CG  LEU B 123       7.254   6.988  19.971  1.00 98.60           C  
ATOM   4343  HG  LEU B 123       6.498   6.702  20.702  1.00 98.60           H  
ATOM   4344  CD1 LEU B 123       8.157   5.788  19.696  1.00 98.60           C  
ATOM   4345 HD11 LEU B 123       7.570   5.005  19.216  1.00 98.60           H  
ATOM   4346 HD12 LEU B 123       8.557   5.403  20.634  1.00 98.60           H  
ATOM   4347 HD13 LEU B 123       8.976   6.070  19.034  1.00 98.60           H  
ATOM   4348  CD2 LEU B 123       8.126   8.097  20.568  1.00 98.60           C  
ATOM   4349 HD21 LEU B 123       8.660   7.710  21.435  1.00 98.60           H  
ATOM   4350 HD22 LEU B 123       8.837   8.452  19.822  1.00 98.60           H  
ATOM   4351 HD23 LEU B 123       7.494   8.919  20.905  1.00 98.60           H  
ATOM   4352  N   LEU B 124       4.353   8.626  16.608  1.00 98.64           N  
ATOM   4353  H   LEU B 124       3.891   7.793  16.942  1.00 98.64           H  
ATOM   4354  CA  LEU B 124       3.948   9.179  15.309  1.00 98.64           C  
ATOM   4355  HA  LEU B 124       4.831   9.253  14.674  1.00 98.64           H  
ATOM   4356  C   LEU B 124       3.386  10.602  15.421  1.00 98.64           C  
ATOM   4357  CB  LEU B 124       2.916   8.257  14.637  1.00 98.64           C  
ATOM   4358  HB2 LEU B 124       2.193   7.936  15.387  1.00 98.64           H  
ATOM   4359  HB3 LEU B 124       2.369   8.826  13.885  1.00 98.64           H  
ATOM   4360  O   LEU B 124       3.708  11.434  14.572  1.00 98.64           O  
ATOM   4361  CG  LEU B 124       3.516   7.022  13.945  1.00 98.64           C  
ATOM   4362  HG  LEU B 124       4.178   6.499  14.635  1.00 98.64           H  
ATOM   4363  CD1 LEU B 124       2.376   6.096  13.531  1.00 98.64           C  
ATOM   4364 HD11 LEU B 124       1.854   5.761  14.427  1.00 98.64           H  
ATOM   4365 HD12 LEU B 124       2.762   5.226  13.001  1.00 98.64           H  
ATOM   4366 HD13 LEU B 124       1.677   6.625  12.882  1.00 98.64           H  
ATOM   4367  CD2 LEU B 124       4.306   7.376  12.682  1.00 98.64           C  
ATOM   4368 HD21 LEU B 124       4.668   6.462  12.211  1.00 98.64           H  
ATOM   4369 HD22 LEU B 124       5.167   7.995  12.935  1.00 98.64           H  
ATOM   4370 HD23 LEU B 124       3.661   7.908  11.983  1.00 98.64           H  
ATOM   4371  N   LEU B 125       2.591  10.908  16.454  1.00 98.50           N  
ATOM   4372  H   LEU B 125       2.354  10.177  17.109  1.00 98.50           H  
ATOM   4373  CA  LEU B 125       2.052  12.258  16.674  1.00 98.50           C  
ATOM   4374  HA  LEU B 125       1.535  12.582  15.771  1.00 98.50           H  
ATOM   4375  C   LEU B 125       3.164  13.286  16.921  1.00 98.50           C  
ATOM   4376  CB  LEU B 125       1.065  12.245  17.857  1.00 98.50           C  
ATOM   4377  HB2 LEU B 125       1.513  11.688  18.680  1.00 98.50           H  
ATOM   4378  HB3 LEU B 125       0.922  13.269  18.202  1.00 98.50           H  
ATOM   4379  O   LEU B 125       3.205  14.322  16.253  1.00 98.50           O  
ATOM   4380  CG  LEU B 125      -0.318  11.652  17.543  1.00 98.50           C  
ATOM   4381  HG  LEU B 125      -0.213  10.657  17.110  1.00 98.50           H  
ATOM   4382  CD1 LEU B 125      -1.115  11.546  18.843  1.00 98.50           C  
ATOM   4383 HD11 LEU B 125      -1.183  12.525  19.318  1.00 98.50           H  
ATOM   4384 HD12 LEU B 125      -0.616  10.846  19.513  1.00 98.50           H  
ATOM   4385 HD13 LEU B 125      -2.120  11.181  18.629  1.00 98.50           H  
ATOM   4386  CD2 LEU B 125      -1.113  12.535  16.577  1.00 98.50           C  
ATOM   4387 HD21 LEU B 125      -0.625  12.554  15.603  1.00 98.50           H  
ATOM   4388 HD22 LEU B 125      -1.184  13.550  16.970  1.00 98.50           H  
ATOM   4389 HD23 LEU B 125      -2.118  12.135  16.443  1.00 98.50           H  
ATOM   4390  N   GLU B 126       4.088  12.991  17.839  1.00 98.63           N  
ATOM   4391  H   GLU B 126       3.999  12.128  18.356  1.00 98.63           H  
ATOM   4392  CA  GLU B 126       5.194  13.900  18.158  1.00 98.63           C  
ATOM   4393  HA  GLU B 126       4.792  14.899  18.326  1.00 98.63           H  
ATOM   4394  C   GLU B 126       6.177  14.045  16.991  1.00 98.63           C  
ATOM   4395  CB  GLU B 126       5.904  13.461  19.447  1.00 98.63           C  
ATOM   4396  HB2 GLU B 126       6.823  14.040  19.536  1.00 98.63           H  
ATOM   4397  HB3 GLU B 126       6.151  12.401  19.396  1.00 98.63           H  
ATOM   4398  O   GLU B 126       6.504  15.169  16.607  1.00 98.63           O  
ATOM   4399  CG  GLU B 126       5.025  13.748  20.677  1.00 98.63           C  
ATOM   4400  HG2 GLU B 126       4.104  13.172  20.592  1.00 98.63           H  
ATOM   4401  HG3 GLU B 126       4.777  14.809  20.661  1.00 98.63           H  
ATOM   4402  CD  GLU B 126       5.691  13.437  22.024  1.00 98.63           C  
ATOM   4403  OE1 GLU B 126       4.998  13.540  23.060  1.00 98.63           O  
ATOM   4404  OE2 GLU B 126       6.900  13.114  22.025  1.00 98.63           O  
ATOM   4405  N   ALA B 127       6.579  12.942  16.350  1.00 98.77           N  
ATOM   4406  H   ALA B 127       6.268  12.039  16.677  1.00 98.77           H  
ATOM   4407  CA  ALA B 127       7.453  12.998  15.179  1.00 98.77           C  
ATOM   4408  HA  ALA B 127       8.365  13.526  15.460  1.00 98.77           H  
ATOM   4409  C   ALA B 127       6.814  13.780  14.016  1.00 98.77           C  
ATOM   4410  CB  ALA B 127       7.830  11.571  14.766  1.00 98.77           C  
ATOM   4411  HB1 ALA B 127       8.314  11.063  15.600  1.00 98.77           H  
ATOM   4412  HB2 ALA B 127       6.935  11.017  14.480  1.00 98.77           H  
ATOM   4413  HB3 ALA B 127       8.517  11.602  13.920  1.00 98.77           H  
ATOM   4414  O   ALA B 127       7.501  14.557  13.356  1.00 98.77           O  
ATOM   4415  N   SER B 128       5.503  13.640  13.788  1.00 98.78           N  
ATOM   4416  H   SER B 128       4.979  12.985  14.351  1.00 98.78           H  
ATOM   4417  CA  SER B 128       4.788  14.408  12.756  1.00 98.78           C  
ATOM   4418  HA  SER B 128       5.306  14.284  11.805  1.00 98.78           H  
ATOM   4419  C   SER B 128       4.757  15.907  13.064  1.00 98.78           C  
ATOM   4420  CB  SER B 128       3.357  13.896  12.579  1.00 98.78           C  
ATOM   4421  HB2 SER B 128       2.810  13.980  13.518  1.00 98.78           H  
ATOM   4422  HB3 SER B 128       2.853  14.501  11.825  1.00 98.78           H  
ATOM   4423  O   SER B 128       4.990  16.716  12.165  1.00 98.78           O  
ATOM   4424  OG  SER B 128       3.377  12.548  12.158  1.00 98.78           O  
ATOM   4425  HG  SER B 128       3.494  12.014  12.947  1.00 98.78           H  
ATOM   4426  N   TRP B 129       4.536  16.290  14.330  1.00 98.59           N  
ATOM   4427  H   TRP B 129       4.372  15.582  15.031  1.00 98.59           H  
ATOM   4428  CA  TRP B 129       4.578  17.695  14.752  1.00 98.59           C  
ATOM   4429  HA  TRP B 129       3.884  18.270  14.138  1.00 98.59           H  
ATOM   4430  C   TRP B 129       5.966  18.298  14.529  1.00 98.59           C  
ATOM   4431  CB  TRP B 129       4.163  17.842  16.226  1.00 98.59           C  
ATOM   4432  HB2 TRP B 129       4.899  17.353  16.864  1.00 98.59           H  
ATOM   4433  HB3 TRP B 129       3.211  17.340  16.394  1.00 98.59           H  
ATOM   4434  O   TRP B 129       6.109  19.329  13.869  1.00 98.59           O  
ATOM   4435  CG  TRP B 129       4.020  19.270  16.659  1.00 98.59           C  
ATOM   4436  CD1 TRP B 129       5.038  20.085  17.020  1.00 98.59           C  
ATOM   4437  HD1 TRP B 129       6.078  19.799  17.063  1.00 98.59           H  
ATOM   4438  CD2 TRP B 129       2.817  20.097  16.701  1.00 98.59           C  
ATOM   4439  CE2 TRP B 129       3.198  21.426  17.055  1.00 98.59           C  
ATOM   4440  CE3 TRP B 129       1.442  19.870  16.461  1.00 98.59           C  
ATOM   4441  HE3 TRP B 129       1.111  18.876  16.199  1.00 98.59           H  
ATOM   4442  NE1 TRP B 129       4.560  21.361  17.243  1.00 98.59           N  
ATOM   4443  HE1 TRP B 129       5.164  22.154  17.404  1.00 98.59           H  
ATOM   4444  CH2 TRP B 129       0.913  22.212  16.913  1.00 98.59           C  
ATOM   4445  HH2 TRP B 129       0.186  23.007  16.996  1.00 98.59           H  
ATOM   4446  CZ2 TRP B 129       2.274  22.476  17.144  1.00 98.59           C  
ATOM   4447  HZ2 TRP B 129       2.617  23.468  17.401  1.00 98.59           H  
ATOM   4448  CZ3 TRP B 129       0.500  20.911  16.574  1.00 98.59           C  
ATOM   4449  HZ3 TRP B 129      -0.544  20.709  16.386  1.00 98.59           H  
ATOM   4450  N   GLU B 130       7.005  17.630  15.035  1.00 98.61           N  
ATOM   4451  H   GLU B 130       6.828  16.785  15.560  1.00 98.61           H  
ATOM   4452  CA  GLU B 130       8.379  18.106  14.904  1.00 98.61           C  
ATOM   4453  HA  GLU B 130       8.451  19.113  15.314  1.00 98.61           H  
ATOM   4454  C   GLU B 130       8.851  18.158  13.439  1.00 98.61           C  
ATOM   4455  CB  GLU B 130       9.341  17.192  15.664  1.00 98.61           C  
ATOM   4456  HB2 GLU B 130       9.277  16.189  15.244  1.00 98.61           H  
ATOM   4457  HB3 GLU B 130      10.329  17.603  15.452  1.00 98.61           H  
ATOM   4458  O   GLU B 130       9.646  19.030  13.083  1.00 98.61           O  
ATOM   4459  CG  GLU B 130       9.245  17.098  17.196  1.00 98.61           C  
ATOM   4460  HG2 GLU B 130       8.244  16.781  17.489  1.00 98.61           H  
ATOM   4461  HG3 GLU B 130       9.425  18.087  17.618  1.00 98.61           H  
ATOM   4462  CD  GLU B 130      10.299  16.109  17.741  1.00 98.61           C  
ATOM   4463  OE1 GLU B 130      10.107  15.555  18.849  1.00 98.61           O  
ATOM   4464  OE2 GLU B 130      11.337  15.919  17.051  1.00 98.61           O  
ATOM   4465  N   ALA B 131       8.396  17.240  12.577  1.00 98.80           N  
ATOM   4466  H   ALA B 131       7.786  16.512  12.919  1.00 98.80           H  
ATOM   4467  CA  ALA B 131       8.772  17.219  11.163  1.00 98.80           C  
ATOM   4468  HA  ALA B 131       9.859  17.246  11.093  1.00 98.80           H  
ATOM   4469  C   ALA B 131       8.235  18.452  10.417  1.00 98.80           C  
ATOM   4470  CB  ALA B 131       8.284  15.910  10.527  1.00 98.80           C  
ATOM   4471  HB1 ALA B 131       7.195  15.864  10.550  1.00 98.80           H  
ATOM   4472  HB2 ALA B 131       8.687  15.054  11.067  1.00 98.80           H  
ATOM   4473  HB3 ALA B 131       8.626  15.850   9.494  1.00 98.80           H  
ATOM   4474  O   ALA B 131       8.970  19.058   9.636  1.00 98.80           O  
ATOM   4475  N   LEU B 132       6.993  18.859  10.707  1.00 98.59           N  
ATOM   4476  H   LEU B 132       6.459  18.312  11.367  1.00 98.59           H  
ATOM   4477  CA  LEU B 132       6.378  20.079  10.173  1.00 98.59           C  
ATOM   4478  HA  LEU B 132       6.508  20.102   9.091  1.00 98.59           H  
ATOM   4479  C   LEU B 132       7.061  21.341  10.723  1.00 98.59           C  
ATOM   4480  CB  LEU B 132       4.874  20.058  10.498  1.00 98.59           C  
ATOM   4481  HB2 LEU B 132       4.447  21.038  10.286  1.00 98.59           H  
ATOM   4482  HB3 LEU B 132       4.763  19.862  11.564  1.00 98.59           H  
ATOM   4483  O   LEU B 132       7.442  22.217   9.946  1.00 98.59           O  
ATOM   4484  CG  LEU B 132       4.088  18.992   9.714  1.00 98.59           C  
ATOM   4485  HG  LEU B 132       4.621  18.042   9.751  1.00 98.59           H  
ATOM   4486  CD1 LEU B 132       2.714  18.788  10.343  1.00 98.59           C  
ATOM   4487 HD11 LEU B 132       2.127  19.705  10.283  1.00 98.59           H  
ATOM   4488 HD12 LEU B 132       2.204  17.985   9.811  1.00 98.59           H  
ATOM   4489 HD13 LEU B 132       2.831  18.487  11.384  1.00 98.59           H  
ATOM   4490  CD2 LEU B 132       3.882  19.384   8.249  1.00 98.59           C  
ATOM   4491 HD21 LEU B 132       3.303  18.613   7.740  1.00 98.59           H  
ATOM   4492 HD22 LEU B 132       3.349  20.333   8.185  1.00 98.59           H  
ATOM   4493 HD23 LEU B 132       4.844  19.478   7.745  1.00 98.59           H  
ATOM   4494  N   GLU B 133       7.341  21.405  12.029  1.00 97.67           N  
ATOM   4495  H   GLU B 133       6.988  20.681  12.640  1.00 97.67           H  
ATOM   4496  CA  GLU B 133       8.089  22.532  12.606  1.00 97.67           C  
ATOM   4497  HA  GLU B 133       7.549  23.454  12.390  1.00 97.67           H  
ATOM   4498  C   GLU B 133       9.502  22.677  12.010  1.00 97.67           C  
ATOM   4499  CB  GLU B 133       8.234  22.385  14.127  1.00 97.67           C  
ATOM   4500  HB2 GLU B 133       8.546  21.370  14.373  1.00 97.67           H  
ATOM   4501  HB3 GLU B 133       9.026  23.065  14.442  1.00 97.67           H  
ATOM   4502  O   GLU B 133       9.984  23.802  11.823  1.00 97.67           O  
ATOM   4503  CG  GLU B 133       6.968  22.749  14.913  1.00 97.67           C  
ATOM   4504  HG2 GLU B 133       6.224  21.964  14.785  1.00 97.67           H  
ATOM   4505  HG3 GLU B 133       6.562  23.674  14.503  1.00 97.67           H  
ATOM   4506  CD  GLU B 133       7.255  22.967  16.410  1.00 97.67           C  
ATOM   4507  OE1 GLU B 133       6.364  23.529  17.090  1.00 97.67           O  
ATOM   4508  OE2 GLU B 133       8.370  22.641  16.882  1.00 97.67           O  
ATOM   4509  N   ARG B 134      10.175  21.560  11.697  1.00 97.81           N  
ATOM   4510  H   ARG B 134       9.747  20.677  11.934  1.00 97.81           H  
ATOM   4511  CA  ARG B 134      11.487  21.548  11.023  1.00 97.81           C  
ATOM   4512  HA  ARG B 134      12.094  22.358  11.430  1.00 97.81           H  
ATOM   4513  C   ARG B 134      11.404  21.856   9.521  1.00 97.81           C  
ATOM   4514  CB  ARG B 134      12.224  20.224  11.297  1.00 97.81           C  
ATOM   4515  HB2 ARG B 134      13.077  20.152  10.623  1.00 97.81           H  
ATOM   4516  HB3 ARG B 134      11.555  19.391  11.079  1.00 97.81           H  
ATOM   4517  O   ARG B 134      12.413  22.279   8.967  1.00 97.81           O  
ATOM   4518  CG  ARG B 134      12.750  20.109  12.743  1.00 97.81           C  
ATOM   4519  HG2 ARG B 134      11.921  20.184  13.446  1.00 97.81           H  
ATOM   4520  HG3 ARG B 134      13.457  20.915  12.944  1.00 97.81           H  
ATOM   4521  CD  ARG B 134      13.452  18.756  12.928  1.00 97.81           C  
ATOM   4522  HD2 ARG B 134      14.341  18.719  12.297  1.00 97.81           H  
ATOM   4523  HD3 ARG B 134      12.749  18.002  12.575  1.00 97.81           H  
ATOM   4524  NE  ARG B 134      13.822  18.456  14.331  1.00 97.81           N  
ATOM   4525  HE  ARG B 134      14.529  19.039  14.755  1.00 97.81           H  
ATOM   4526  NH1 ARG B 134      12.445  16.630  14.635  1.00 97.81           N  
ATOM   4527 HH11 ARG B 134      12.065  16.733  13.705  1.00 97.81           H  
ATOM   4528 HH12 ARG B 134      11.955  16.107  15.348  1.00 97.81           H  
ATOM   4529  NH2 ARG B 134      13.611  17.329  16.330  1.00 97.81           N  
ATOM   4530 HH21 ARG B 134      14.271  17.916  16.819  1.00 97.81           H  
ATOM   4531 HH22 ARG B 134      13.054  16.659  16.842  1.00 97.81           H  
ATOM   4532  CZ  ARG B 134      13.303  17.491  15.080  1.00 97.81           C  
ATOM   4533  N   ALA B 135      10.230  21.731   8.892  1.00 97.43           N  
ATOM   4534  H   ALA B 135       9.455  21.326   9.397  1.00 97.43           H  
ATOM   4535  CA  ALA B 135       9.958  22.264   7.550  1.00 97.43           C  
ATOM   4536  HA  ALA B 135      10.829  22.079   6.920  1.00 97.43           H  
ATOM   4537  C   ALA B 135       9.722  23.789   7.530  1.00 97.43           C  
ATOM   4538  CB  ALA B 135       8.756  21.527   6.938  1.00 97.43           C  
ATOM   4539  HB1 ALA B 135       8.627  21.847   5.904  1.00 97.43           H  
ATOM   4540  HB2 ALA B 135       8.909  20.448   6.955  1.00 97.43           H  
ATOM   4541  HB3 ALA B 135       7.845  21.763   7.487  1.00 97.43           H  
ATOM   4542  O   ALA B 135       9.649  24.386   6.460  1.00 97.43           O  
ATOM   4543  N   GLY B 136       9.587  24.427   8.700  1.00 96.68           N  
ATOM   4544  H   GLY B 136       9.644  23.881   9.548  1.00 96.68           H  
ATOM   4545  CA  GLY B 136       9.169  25.829   8.809  1.00 96.68           C  
ATOM   4546  HA2 GLY B 136       9.506  26.221   9.768  1.00 96.68           H  
ATOM   4547  HA3 GLY B 136       9.633  26.414   8.015  1.00 96.68           H  
ATOM   4548  C   GLY B 136       7.651  26.025   8.717  1.00 96.68           C  
ATOM   4549  O   GLY B 136       7.191  27.147   8.522  1.00 96.68           O  
ATOM   4550  N   ILE B 137       6.868  24.955   8.873  1.00 96.75           N  
ATOM   4551  H   ILE B 137       7.293  24.067   9.099  1.00 96.75           H  
ATOM   4552  CA  ILE B 137       5.410  24.971   8.747  1.00 96.75           C  
ATOM   4553  HA  ILE B 137       5.107  25.867   8.205  1.00 96.75           H  
ATOM   4554  C   ILE B 137       4.789  25.026  10.146  1.00 96.75           C  
ATOM   4555  CB  ILE B 137       4.941  23.750   7.918  1.00 96.75           C  
ATOM   4556  HB  ILE B 137       5.275  22.842   8.420  1.00 96.75           H  
ATOM   4557  O   ILE B 137       5.103  24.199  11.000  1.00 96.75           O  
ATOM   4558  CG1 ILE B 137       5.579  23.790   6.505  1.00 96.75           C  
ATOM   4559 HG12 ILE B 137       5.225  24.673   5.972  1.00 96.75           H  
ATOM   4560 HG13 ILE B 137       6.663  23.869   6.589  1.00 96.75           H  
ATOM   4561  CG2 ILE B 137       3.404  23.700   7.823  1.00 96.75           C  
ATOM   4562 HG21 ILE B 137       3.084  22.819   7.268  1.00 96.75           H  
ATOM   4563 HG22 ILE B 137       3.028  24.593   7.323  1.00 96.75           H  
ATOM   4564 HG23 ILE B 137       2.961  23.629   8.817  1.00 96.75           H  
ATOM   4565  CD1 ILE B 137       5.297  22.550   5.653  1.00 96.75           C  
ATOM   4566 HD11 ILE B 137       5.916  22.579   4.756  1.00 96.75           H  
ATOM   4567 HD12 ILE B 137       4.249  22.540   5.351  1.00 96.75           H  
ATOM   4568 HD13 ILE B 137       5.530  21.646   6.216  1.00 96.75           H  
ATOM   4569  N   ASP B 138       3.876  25.975  10.374  1.00 96.74           N  
ATOM   4570  H   ASP B 138       3.665  26.619   9.625  1.00 96.74           H  
ATOM   4571  CA  ASP B 138       2.974  25.956  11.530  1.00 96.74           C  
ATOM   4572  HA  ASP B 138       3.555  25.811  12.441  1.00 96.74           H  
ATOM   4573  C   ASP B 138       1.964  24.805  11.349  1.00 96.74           C  
ATOM   4574  CB  ASP B 138       2.274  27.322  11.652  1.00 96.74           C  
ATOM   4575  HB2 ASP B 138       3.033  28.076  11.858  1.00 96.74           H  
ATOM   4576  HB3 ASP B 138       1.816  27.567  10.694  1.00 96.74           H  
ATOM   4577  O   ASP B 138       1.105  24.895  10.461  1.00 96.74           O  
ATOM   4578  CG  ASP B 138       1.190  27.409  12.739  1.00 96.74           C  
ATOM   4579  OD1 ASP B 138       0.832  26.378  13.362  1.00 96.74           O  
ATOM   4580  OD2 ASP B 138       0.685  28.535  12.937  1.00 96.74           O  
ATOM   4581  N   PRO B 139       2.008  23.736  12.172  1.00 96.32           N  
ATOM   4582  CA  PRO B 139       1.147  22.573  11.967  1.00 96.32           C  
ATOM   4583  HA  PRO B 139       1.324  22.183  10.965  1.00 96.32           H  
ATOM   4584  C   PRO B 139      -0.345  22.892  12.114  1.00 96.32           C  
ATOM   4585  CB  PRO B 139       1.604  21.536  12.999  1.00 96.32           C  
ATOM   4586  HB2 PRO B 139       1.582  20.531  12.578  1.00 96.32           H  
ATOM   4587  HB3 PRO B 139       0.980  21.593  13.891  1.00 96.32           H  
ATOM   4588  O   PRO B 139      -1.181  22.179  11.567  1.00 96.32           O  
ATOM   4589  CG  PRO B 139       3.027  21.962  13.350  1.00 96.32           C  
ATOM   4590  HG2 PRO B 139       3.333  21.620  14.338  1.00 96.32           H  
ATOM   4591  HG3 PRO B 139       3.724  21.607  12.591  1.00 96.32           H  
ATOM   4592  CD  PRO B 139       2.932  23.479  13.271  1.00 96.32           C  
ATOM   4593  HD2 PRO B 139       2.514  23.872  14.198  1.00 96.32           H  
ATOM   4594  HD3 PRO B 139       3.927  23.894  13.107  1.00 96.32           H  
ATOM   4595  N   THR B 140      -0.695  23.978  12.814  1.00 94.40           N  
ATOM   4596  H   THR B 140       0.035  24.586  13.155  1.00 94.40           H  
ATOM   4597  CA  THR B 140      -2.092  24.401  12.995  1.00 94.40           C  
ATOM   4598  HA  THR B 140      -2.697  23.505  13.135  1.00 94.40           H  
ATOM   4599  C   THR B 140      -2.671  25.108  11.771  1.00 94.40           C  
ATOM   4600  CB  THR B 140      -2.281  25.273  14.245  1.00 94.40           C  
ATOM   4601  HB  THR B 140      -3.352  25.428  14.380  1.00 94.40           H  
ATOM   4602  O   THR B 140      -3.891  25.114  11.603  1.00 94.40           O  
ATOM   4603  CG2 THR B 140      -1.757  24.605  15.513  1.00 94.40           C  
ATOM   4604 HG21 THR B 140      -2.231  23.631  15.637  1.00 94.40           H  
ATOM   4605 HG22 THR B 140      -0.677  24.477  15.439  1.00 94.40           H  
ATOM   4606 HG23 THR B 140      -1.991  25.233  16.372  1.00 94.40           H  
ATOM   4607  OG1 THR B 140      -1.679  26.543  14.156  1.00 94.40           O  
ATOM   4608  HG1 THR B 140      -0.758  26.464  13.897  1.00 94.40           H  
ATOM   4609  N   LYS B 141      -1.820  25.652  10.887  1.00 94.31           N  
ATOM   4610  H   LYS B 141      -0.832  25.581  11.084  1.00 94.31           H  
ATOM   4611  CA  LYS B 141      -2.234  26.282   9.620  1.00 94.31           C  
ATOM   4612  HA  LYS B 141      -3.214  26.739   9.757  1.00 94.31           H  
ATOM   4613  C   LYS B 141      -2.421  25.296   8.471  1.00 94.31           C  
ATOM   4614  CB  LYS B 141      -1.243  27.378   9.211  1.00 94.31           C  
ATOM   4615  HB2 LYS B 141      -1.449  27.676   8.183  1.00 94.31           H  
ATOM   4616  HB3 LYS B 141      -0.226  26.991   9.259  1.00 94.31           H  
ATOM   4617  O   LYS B 141      -3.137  25.624   7.537  1.00 94.31           O  
ATOM   4618  CG  LYS B 141      -1.385  28.612  10.106  1.00 94.31           C  
ATOM   4619  HG2 LYS B 141      -2.406  28.989  10.051  1.00 94.31           H  
ATOM   4620  HG3 LYS B 141      -1.168  28.336  11.138  1.00 94.31           H  
ATOM   4621  CD  LYS B 141      -0.417  29.703   9.645  1.00 94.31           C  
ATOM   4622  HD2 LYS B 141       0.589  29.284   9.601  1.00 94.31           H  
ATOM   4623  HD3 LYS B 141      -0.703  30.055   8.654  1.00 94.31           H  
ATOM   4624  CE  LYS B 141      -0.437  30.855  10.647  1.00 94.31           C  
ATOM   4625  HE2 LYS B 141      -0.277  30.432  11.638  1.00 94.31           H  
ATOM   4626  HE3 LYS B 141      -1.419  31.328  10.632  1.00 94.31           H  
ATOM   4627  NZ  LYS B 141       0.635  31.831  10.345  1.00 94.31           N  
ATOM   4628  HZ1 LYS B 141       0.522  32.229   9.423  1.00 94.31           H  
ATOM   4629  HZ2 LYS B 141       0.656  32.562  11.042  1.00 94.31           H  
ATOM   4630  HZ3 LYS B 141       1.527  31.359  10.387  1.00 94.31           H  
ATOM   4631  N   ALA B 142      -1.844  24.098   8.562  1.00 93.58           N  
ATOM   4632  H   ALA B 142      -1.238  23.921   9.350  1.00 93.58           H  
ATOM   4633  CA  ALA B 142      -2.071  23.005   7.611  1.00 93.58           C  
ATOM   4634  HA  ALA B 142      -2.125  23.420   6.605  1.00 93.58           H  
ATOM   4635  C   ALA B 142      -3.412  22.262   7.843  1.00 93.58           C  
ATOM   4636  CB  ALA B 142      -0.847  22.083   7.675  1.00 93.58           C  
ATOM   4637  HB1 ALA B 142       0.046  22.641   7.393  1.00 93.58           H  
ATOM   4638  HB2 ALA B 142      -0.723  21.697   8.686  1.00 93.58           H  
ATOM   4639  HB3 ALA B 142      -0.978  21.255   6.978  1.00 93.58           H  
ATOM   4640  O   ALA B 142      -3.713  21.267   7.184  1.00 93.58           O  
ATOM   4641  N   ARG B 143      -4.233  22.722   8.796  1.00 94.52           N  
ATOM   4642  H   ARG B 143      -3.955  23.560   9.288  1.00 94.52           H  
ATOM   4643  CA  ARG B 143      -5.558  22.165   9.084  1.00 94.52           C  
ATOM   4644  HA  ARG B 143      -5.461  21.084   9.181  1.00 94.52           H  
ATOM   4645  C   ARG B 143      -6.534  22.470   7.946  1.00 94.52           C  
ATOM   4646  CB  ARG B 143      -6.047  22.745  10.415  1.00 94.52           C  
ATOM   4647  HB2 ARG B 143      -6.216  23.816  10.309  1.00 94.52           H  
ATOM   4648  HB3 ARG B 143      -5.271  22.587  11.164  1.00 94.52           H  
ATOM   4649  O   ARG B 143      -6.748  23.631   7.613  1.00 94.52           O  
ATOM   4650  CG  ARG B 143      -7.332  22.059  10.888  1.00 94.52           C  
ATOM   4651  HG2 ARG B 143      -8.140  22.208  10.171  1.00 94.52           H  
ATOM   4652  HG3 ARG B 143      -7.129  20.993  10.984  1.00 94.52           H  
ATOM   4653  CD  ARG B 143      -7.745  22.624  12.246  1.00 94.52           C  
ATOM   4654  HD2 ARG B 143      -8.222  23.593  12.098  1.00 94.52           H  
ATOM   4655  HD3 ARG B 143      -6.840  22.765  12.837  1.00 94.52           H  
ATOM   4656  NE  ARG B 143      -8.649  21.708  12.967  1.00 94.52           N  
ATOM   4657  HE  ARG B 143      -9.066  20.963  12.427  1.00 94.52           H  
ATOM   4658  NH1 ARG B 143      -8.347  22.624  15.044  1.00 94.52           N  
ATOM   4659 HH11 ARG B 143      -7.789  23.345  14.609  1.00 94.52           H  
ATOM   4660 HH12 ARG B 143      -8.465  22.578  16.046  1.00 94.52           H  
ATOM   4661  NH2 ARG B 143      -9.509  20.739  14.850  1.00 94.52           N  
ATOM   4662 HH21 ARG B 143      -9.610  20.700  15.854  1.00 94.52           H  
ATOM   4663 HH22 ARG B 143      -9.834  19.956  14.300  1.00 94.52           H  
ATOM   4664  CZ  ARG B 143      -8.836  21.692  14.274  1.00 94.52           C  
ATOM   4665  N   GLY B 144      -7.179  21.437   7.413  1.00 95.98           N  
ATOM   4666  H   GLY B 144      -6.978  20.513   7.767  1.00 95.98           H  
ATOM   4667  CA  GLY B 144      -8.069  21.530   6.253  1.00 95.98           C  
ATOM   4668  HA2 GLY B 144      -8.559  22.504   6.242  1.00 95.98           H  
ATOM   4669  HA3 GLY B 144      -8.840  20.764   6.337  1.00 95.98           H  
ATOM   4670  C   GLY B 144      -7.364  21.350   4.904  1.00 95.98           C  
ATOM   4671  O   GLY B 144      -8.045  21.256   3.887  1.00 95.98           O  
ATOM   4672  N   ASP B 145      -6.030  21.260   4.872  1.00 96.21           N  
ATOM   4673  H   ASP B 145      -5.499  21.337   5.728  1.00 96.21           H  
ATOM   4674  CA  ASP B 145      -5.298  20.952   3.642  1.00 96.21           C  
ATOM   4675  HA  ASP B 145      -5.775  21.483   2.819  1.00 96.21           H  
ATOM   4676  C   ASP B 145      -5.359  19.453   3.307  1.00 96.21           C  
ATOM   4677  CB  ASP B 145      -3.831  21.421   3.722  1.00 96.21           C  
ATOM   4678  HB2 ASP B 145      -3.255  20.871   2.979  1.00 96.21           H  
ATOM   4679  HB3 ASP B 145      -3.417  21.165   4.698  1.00 96.21           H  
ATOM   4680  O   ASP B 145      -5.420  18.581   4.181  1.00 96.21           O  
ATOM   4681  CG  ASP B 145      -3.602  22.908   3.436  1.00 96.21           C  
ATOM   4682  OD1 ASP B 145      -4.433  23.505   2.715  1.00 96.21           O  
ATOM   4683  OD2 ASP B 145      -2.512  23.395   3.809  1.00 96.21           O  
ATOM   4684  N   ALA B 146      -5.248  19.144   2.011  1.00 97.93           N  
ATOM   4685  H   ALA B 146      -5.226  19.909   1.352  1.00 97.93           H  
ATOM   4686  CA  ALA B 146      -5.095  17.787   1.484  1.00 97.93           C  
ATOM   4687  HA  ALA B 146      -5.791  17.140   2.018  1.00 97.93           H  
ATOM   4688  C   ALA B 146      -3.678  17.227   1.738  1.00 97.93           C  
ATOM   4689  CB  ALA B 146      -5.509  17.782   0.006  1.00 97.93           C  
ATOM   4690  HB1 ALA B 146      -4.841  18.420  -0.572  1.00 97.93           H  
ATOM   4691  HB2 ALA B 146      -5.453  16.766  -0.385  1.00 97.93           H  
ATOM   4692  HB3 ALA B 146      -6.534  18.139  -0.093  1.00 97.93           H  
ATOM   4693  O   ALA B 146      -2.945  16.886   0.806  1.00 97.93           O  
ATOM   4694  N   VAL B 147      -3.273  17.164   3.009  1.00 98.67           N  
ATOM   4695  H   VAL B 147      -3.905  17.509   3.718  1.00 98.67           H  
ATOM   4696  CA  VAL B 147      -2.036  16.507   3.441  1.00 98.67           C  
ATOM   4697  HA  VAL B 147      -1.290  16.669   2.663  1.00 98.67           H  
ATOM   4698  C   VAL B 147      -2.298  15.007   3.582  1.00 98.67           C  
ATOM   4699  CB  VAL B 147      -1.465  17.104   4.743  1.00 98.67           C  
ATOM   4700  HB  VAL B 147      -2.132  16.857   5.569  1.00 98.67           H  
ATOM   4701  O   VAL B 147      -3.164  14.602   4.354  1.00 98.67           O  
ATOM   4702  CG1 VAL B 147      -0.076  16.531   5.060  1.00 98.67           C  
ATOM   4703 HG11 VAL B 147       0.621  16.760   4.253  1.00 98.67           H  
ATOM   4704 HG12 VAL B 147      -0.139  15.451   5.193  1.00 98.67           H  
ATOM   4705 HG13 VAL B 147       0.291  16.962   5.991  1.00 98.67           H  
ATOM   4706  CG2 VAL B 147      -1.349  18.631   4.673  1.00 98.67           C  
ATOM   4707 HG21 VAL B 147      -0.802  18.935   3.780  1.00 98.67           H  
ATOM   4708 HG22 VAL B 147      -0.845  19.008   5.563  1.00 98.67           H  
ATOM   4709 HG23 VAL B 147      -2.346  19.069   4.649  1.00 98.67           H  
ATOM   4710  N   GLY B 148      -1.575  14.178   2.829  1.00 98.82           N  
ATOM   4711  H   GLY B 148      -0.888  14.580   2.207  1.00 98.82           H  
ATOM   4712  CA  GLY B 148      -1.629  12.719   2.981  1.00 98.82           C  
ATOM   4713  HA2 GLY B 148      -2.658  12.407   3.159  1.00 98.82           H  
ATOM   4714  HA3 GLY B 148      -1.287  12.237   2.066  1.00 98.82           H  
ATOM   4715  C   GLY B 148      -0.759  12.230   4.142  1.00 98.82           C  
ATOM   4716  O   GLY B 148       0.266  12.841   4.445  1.00 98.82           O  
ATOM   4717  N   VAL B 149      -1.127  11.114   4.771  1.00 98.93           N  
ATOM   4718  H   VAL B 149      -1.965  10.647   4.455  1.00 98.93           H  
ATOM   4719  CA  VAL B 149      -0.351  10.468   5.844  1.00 98.93           C  
ATOM   4720  HA  VAL B 149       0.632  10.935   5.909  1.00 98.93           H  
ATOM   4721  C   VAL B 149      -0.147   8.995   5.504  1.00 98.93           C  
ATOM   4722  CB  VAL B 149      -1.021  10.633   7.224  1.00 98.93           C  
ATOM   4723  HB  VAL B 149      -2.003  10.162   7.214  1.00 98.93           H  
ATOM   4724  O   VAL B 149      -1.090   8.208   5.534  1.00 98.93           O  
ATOM   4725  CG1 VAL B 149      -0.170   9.978   8.322  1.00 98.93           C  
ATOM   4726 HG11 VAL B 149      -0.670  10.087   9.284  1.00 98.93           H  
ATOM   4727 HG12 VAL B 149      -0.053   8.910   8.135  1.00 98.93           H  
ATOM   4728 HG13 VAL B 149       0.813  10.446   8.370  1.00 98.93           H  
ATOM   4729  CG2 VAL B 149      -1.192  12.112   7.596  1.00 98.93           C  
ATOM   4730 HG21 VAL B 149      -1.870  12.598   6.895  1.00 98.93           H  
ATOM   4731 HG22 VAL B 149      -0.228  12.621   7.573  1.00 98.93           H  
ATOM   4732 HG23 VAL B 149      -1.623  12.191   8.594  1.00 98.93           H  
ATOM   4733  N   PHE B 150       1.092   8.614   5.203  1.00 98.89           N  
ATOM   4734  H   PHE B 150       1.820   9.315   5.215  1.00 98.89           H  
ATOM   4735  CA  PHE B 150       1.468   7.252   4.823  1.00 98.89           C  
ATOM   4736  HA  PHE B 150       0.586   6.611   4.822  1.00 98.89           H  
ATOM   4737  C   PHE B 150       2.454   6.694   5.855  1.00 98.89           C  
ATOM   4738  CB  PHE B 150       2.027   7.257   3.392  1.00 98.89           C  
ATOM   4739  HB2 PHE B 150       2.347   6.245   3.143  1.00 98.89           H  
ATOM   4740  HB3 PHE B 150       2.908   7.897   3.352  1.00 98.89           H  
ATOM   4741  O   PHE B 150       3.608   7.126   5.928  1.00 98.89           O  
ATOM   4742  CG  PHE B 150       1.034   7.717   2.336  1.00 98.89           C  
ATOM   4743  CD1 PHE B 150       0.255   6.774   1.638  1.00 98.89           C  
ATOM   4744  HD1 PHE B 150       0.359   5.720   1.853  1.00 98.89           H  
ATOM   4745  CD2 PHE B 150       0.877   9.090   2.058  1.00 98.89           C  
ATOM   4746  HD2 PHE B 150       1.462   9.818   2.599  1.00 98.89           H  
ATOM   4747  CE1 PHE B 150      -0.668   7.199   0.665  1.00 98.89           C  
ATOM   4748  HE1 PHE B 150      -1.269   6.476   0.134  1.00 98.89           H  
ATOM   4749  CE2 PHE B 150      -0.046   9.514   1.085  1.00 98.89           C  
ATOM   4750  HE2 PHE B 150      -0.166  10.567   0.874  1.00 98.89           H  
ATOM   4751  CZ  PHE B 150      -0.819   8.569   0.388  1.00 98.89           C  
ATOM   4752  HZ  PHE B 150      -1.534   8.893  -0.354  1.00 98.89           H  
ATOM   4753  N   SER B 151       2.001   5.750   6.681  1.00 98.76           N  
ATOM   4754  H   SER B 151       1.056   5.415   6.559  1.00 98.76           H  
ATOM   4755  CA  SER B 151       2.764   5.255   7.834  1.00 98.76           C  
ATOM   4756  HA  SER B 151       3.729   5.758   7.882  1.00 98.76           H  
ATOM   4757  C   SER B 151       3.041   3.759   7.729  1.00 98.76           C  
ATOM   4758  CB  SER B 151       2.033   5.568   9.146  1.00 98.76           C  
ATOM   4759  HB2 SER B 151       1.062   5.073   9.155  1.00 98.76           H  
ATOM   4760  HB3 SER B 151       2.622   5.194   9.984  1.00 98.76           H  
ATOM   4761  O   SER B 151       2.123   2.944   7.750  1.00 98.76           O  
ATOM   4762  OG  SER B 151       1.853   6.966   9.291  1.00 98.76           O  
ATOM   4763  HG  SER B 151       2.655   7.415   9.014  1.00 98.76           H  
ATOM   4764  N   GLY B 152       4.320   3.394   7.660  1.00 98.70           N  
ATOM   4765  H   GLY B 152       5.027   4.109   7.569  1.00 98.70           H  
ATOM   4766  CA  GLY B 152       4.758   2.012   7.802  1.00 98.70           C  
ATOM   4767  HA2 GLY B 152       5.797   1.927   7.484  1.00 98.70           H  
ATOM   4768  HA3 GLY B 152       4.144   1.381   7.159  1.00 98.70           H  
ATOM   4769  C   GLY B 152       4.655   1.539   9.253  1.00 98.70           C  
ATOM   4770  O   GLY B 152       5.345   2.090  10.112  1.00 98.70           O  
ATOM   4771  N   VAL B 153       3.832   0.522   9.513  1.00 97.41           N  
ATOM   4772  H   VAL B 153       3.316   0.115   8.746  1.00 97.41           H  
ATOM   4773  CA  VAL B 153       3.655  -0.122  10.830  1.00 97.41           C  
ATOM   4774  HA  VAL B 153       4.522   0.084  11.457  1.00 97.41           H  
ATOM   4775  C   VAL B 153       3.552  -1.630  10.604  1.00 97.41           C  
ATOM   4776  CB  VAL B 153       2.386   0.375  11.563  1.00 97.41           C  
ATOM   4777  HB  VAL B 153       1.505   0.033  11.020  1.00 97.41           H  
ATOM   4778  O   VAL B 153       2.866  -2.050   9.680  1.00 97.41           O  
ATOM   4779  CG1 VAL B 153       2.310  -0.180  12.994  1.00 97.41           C  
ATOM   4780 HG11 VAL B 153       1.430   0.215  13.502  1.00 97.41           H  
ATOM   4781 HG12 VAL B 153       2.221  -1.266  12.978  1.00 97.41           H  
ATOM   4782 HG13 VAL B 153       3.198   0.101  13.559  1.00 97.41           H  
ATOM   4783  CG2 VAL B 153       2.323   1.905  11.662  1.00 97.41           C  
ATOM   4784 HG21 VAL B 153       2.246   2.344  10.668  1.00 97.41           H  
ATOM   4785 HG22 VAL B 153       3.223   2.272  12.156  1.00 97.41           H  
ATOM   4786 HG23 VAL B 153       1.444   2.201  12.236  1.00 97.41           H  
ATOM   4787  N   SER B 154       4.241  -2.436  11.415  1.00 91.89           N  
ATOM   4788  H   SER B 154       4.833  -2.022  12.121  1.00 91.89           H  
ATOM   4789  CA  SER B 154       4.276  -3.904  11.254  1.00 91.89           C  
ATOM   4790  HA  SER B 154       3.386  -4.222  10.712  1.00 91.89           H  
ATOM   4791  C   SER B 154       4.275  -4.685  12.575  1.00 91.89           C  
ATOM   4792  CB  SER B 154       5.498  -4.300  10.415  1.00 91.89           C  
ATOM   4793  HB2 SER B 154       5.395  -5.339  10.102  1.00 91.89           H  
ATOM   4794  HB3 SER B 154       5.542  -3.676   9.523  1.00 91.89           H  
ATOM   4795  O   SER B 154       4.552  -5.882  12.581  1.00 91.89           O  
ATOM   4796  OG  SER B 154       6.698  -4.152  11.162  1.00 91.89           O  
ATOM   4797  HG  SER B 154       6.700  -4.867  11.802  1.00 91.89           H  
ATOM   4798  N   ILE B 155       4.061  -4.008  13.708  1.00 83.79           N  
ATOM   4799  H   ILE B 155       3.763  -3.046  13.642  1.00 83.79           H  
ATOM   4800  CA  ILE B 155       4.077  -4.603  15.051  1.00 83.79           C  
ATOM   4801  HA  ILE B 155       4.177  -5.685  14.966  1.00 83.79           H  
ATOM   4802  C   ILE B 155       2.734  -4.294  15.708  1.00 83.79           C  
ATOM   4803  CB  ILE B 155       5.255  -4.081  15.910  1.00 83.79           C  
ATOM   4804  HB  ILE B 155       5.089  -3.023  16.113  1.00 83.79           H  
ATOM   4805  O   ILE B 155       2.312  -3.138  15.724  1.00 83.79           O  
ATOM   4806  CG1 ILE B 155       6.617  -4.219  15.192  1.00 83.79           C  
ATOM   4807 HG12 ILE B 155       6.573  -3.697  14.236  1.00 83.79           H  
ATOM   4808 HG13 ILE B 155       6.829  -5.270  14.997  1.00 83.79           H  
ATOM   4809  CG2 ILE B 155       5.274  -4.831  17.254  1.00 83.79           C  
ATOM   4810 HG21 ILE B 155       4.347  -4.655  17.800  1.00 83.79           H  
ATOM   4811 HG22 ILE B 155       5.417  -5.901  17.101  1.00 83.79           H  
ATOM   4812 HG23 ILE B 155       6.071  -4.456  17.897  1.00 83.79           H  
ATOM   4813  CD1 ILE B 155       7.784  -3.605  15.976  1.00 83.79           C  
ATOM   4814 HD11 ILE B 155       7.514  -2.608  16.323  1.00 83.79           H  
ATOM   4815 HD12 ILE B 155       8.050  -4.233  16.826  1.00 83.79           H  
ATOM   4816 HD13 ILE B 155       8.646  -3.523  15.314  1.00 83.79           H  
ATOM   4817  N   HIS B 156       2.083  -5.321  16.252  1.00 78.91           N  
ATOM   4818  H   HIS B 156       2.497  -6.239  16.174  1.00 78.91           H  
ATOM   4819  CA  HIS B 156       0.763  -5.234  16.893  1.00 78.91           C  
ATOM   4820  HA  HIS B 156       0.547  -4.187  17.104  1.00 78.91           H  
ATOM   4821  C   HIS B 156       0.743  -5.943  18.263  1.00 78.91           C  
ATOM   4822  CB  HIS B 156      -0.311  -5.742  15.910  1.00 78.91           C  
ATOM   4823  HB2 HIS B 156      -0.147  -6.802  15.714  1.00 78.91           H  
ATOM   4824  HB3 HIS B 156      -1.294  -5.632  16.366  1.00 78.91           H  
ATOM   4825  O   HIS B 156      -0.299  -6.384  18.736  1.00 78.91           O  
ATOM   4826  CG  HIS B 156      -0.309  -4.986  14.600  1.00 78.91           C  
ATOM   4827  CD2 HIS B 156      -0.060  -5.498  13.353  1.00 78.91           C  
ATOM   4828  HD2 HIS B 156       0.114  -6.537  13.116  1.00 78.91           H  
ATOM   4829  ND1 HIS B 156      -0.429  -3.622  14.457  1.00 78.91           N  
ATOM   4830  HD1 HIS B 156      -0.531  -2.957  15.210  1.00 78.91           H  
ATOM   4831  CE1 HIS B 156      -0.244  -3.320  13.162  1.00 78.91           C  
ATOM   4832  HE1 HIS B 156      -0.249  -2.323  12.747  1.00 78.91           H  
ATOM   4833  NE2 HIS B 156      -0.005  -4.430  12.451  1.00 78.91           N  
ATOM   4834  N   ASP B 157       1.911  -6.061  18.904  1.00 79.79           N  
ATOM   4835  H   ASP B 157       2.721  -5.589  18.529  1.00 79.79           H  
ATOM   4836  CA  ASP B 157       2.134  -6.868  20.112  1.00 79.79           C  
ATOM   4837  HA  ASP B 157       1.479  -7.738  20.063  1.00 79.79           H  
ATOM   4838  C   ASP B 157       1.804  -6.150  21.432  1.00 79.79           C  
ATOM   4839  CB  ASP B 157       3.579  -7.392  20.102  1.00 79.79           C  
ATOM   4840  HB2 ASP B 157       3.809  -7.797  19.117  1.00 79.79           H  
ATOM   4841  HB3 ASP B 157       3.639  -8.214  20.815  1.00 79.79           H  
ATOM   4842  O   ASP B 157       1.737  -6.790  22.480  1.00 79.79           O  
ATOM   4843  CG  ASP B 157       4.641  -6.349  20.476  1.00 79.79           C  
ATOM   4844  OD1 ASP B 157       4.392  -5.129  20.374  1.00 79.79           O  
ATOM   4845  OD2 ASP B 157       5.742  -6.770  20.890  1.00 79.79           O  
ATOM   4846  N   TYR B 158       1.547  -4.836  21.402  1.00 82.02           N  
ATOM   4847  H   TYR B 158       1.723  -4.352  20.533  1.00 82.02           H  
ATOM   4848  CA  TYR B 158       1.241  -4.054  22.606  1.00 82.02           C  
ATOM   4849  HA  TYR B 158       2.104  -4.121  23.269  1.00 82.02           H  
ATOM   4850  C   TYR B 158       0.041  -4.613  23.386  1.00 82.02           C  
ATOM   4851  CB  TYR B 158       1.014  -2.580  22.227  1.00 82.02           C  
ATOM   4852  HB2 TYR B 158       1.837  -2.249  21.593  1.00 82.02           H  
ATOM   4853  HB3 TYR B 158       0.097  -2.497  21.644  1.00 82.02           H  
ATOM   4854  O   TYR B 158      -0.024  -4.473  24.604  1.00 82.02           O  
ATOM   4855  CG  TYR B 158       0.947  -1.646  23.425  1.00 82.02           C  
ATOM   4856  CD1 TYR B 158      -0.225  -0.924  23.726  1.00 82.02           C  
ATOM   4857  HD1 TYR B 158      -1.099  -1.017  23.098  1.00 82.02           H  
ATOM   4858  CD2 TYR B 158       2.076  -1.520  24.258  1.00 82.02           C  
ATOM   4859  HD2 TYR B 158       2.970  -2.079  24.027  1.00 82.02           H  
ATOM   4860  CE1 TYR B 158      -0.260  -0.074  24.849  1.00 82.02           C  
ATOM   4861  HE1 TYR B 158      -1.152   0.486  25.091  1.00 82.02           H  
ATOM   4862  CE2 TYR B 158       2.032  -0.700  25.400  1.00 82.02           C  
ATOM   4863  HE2 TYR B 158       2.895  -0.635  26.045  1.00 82.02           H  
ATOM   4864  OH  TYR B 158       0.822   0.816  26.799  1.00 82.02           O  
ATOM   4865  HH  TYR B 158       1.546   0.608  27.393  1.00 82.02           H  
ATOM   4866  CZ  TYR B 158       0.860   0.026  25.695  1.00 82.02           C  
ATOM   4867  N   LEU B 159      -0.885  -5.295  22.705  1.00 71.22           N  
ATOM   4868  H   LEU B 159      -0.726  -5.453  21.720  1.00 71.22           H  
ATOM   4869  CA  LEU B 159      -2.043  -5.927  23.330  1.00 71.22           C  
ATOM   4870  HA  LEU B 159      -2.535  -5.167  23.937  1.00 71.22           H  
ATOM   4871  C   LEU B 159      -1.667  -7.085  24.278  1.00 71.22           C  
ATOM   4872  CB  LEU B 159      -3.001  -6.379  22.219  1.00 71.22           C  
ATOM   4873  HB2 LEU B 159      -3.008  -5.643  21.415  1.00 71.22           H  
ATOM   4874  HB3 LEU B 159      -2.631  -7.317  21.806  1.00 71.22           H  
ATOM   4875  O   LEU B 159      -2.324  -7.256  25.302  1.00 71.22           O  
ATOM   4876  CG  LEU B 159      -4.446  -6.574  22.707  1.00 71.22           C  
ATOM   4877  HG  LEU B 159      -4.465  -7.187  23.608  1.00 71.22           H  
ATOM   4878  CD1 LEU B 159      -5.146  -5.238  22.986  1.00 71.22           C  
ATOM   4879 HD11 LEU B 159      -6.164  -5.444  23.317  1.00 71.22           H  
ATOM   4880 HD12 LEU B 159      -4.635  -4.701  23.785  1.00 71.22           H  
ATOM   4881 HD13 LEU B 159      -5.170  -4.631  22.081  1.00 71.22           H  
ATOM   4882  CD2 LEU B 159      -5.235  -7.278  21.611  1.00 71.22           C  
ATOM   4883 HD21 LEU B 159      -5.170  -6.733  20.669  1.00 71.22           H  
ATOM   4884 HD22 LEU B 159      -4.844  -8.286  21.476  1.00 71.22           H  
ATOM   4885 HD23 LEU B 159      -6.279  -7.367  21.912  1.00 71.22           H  
ATOM   4886  N   GLU B 160      -0.577  -7.818  24.024  1.00 65.87           N  
ATOM   4887  H   GLU B 160      -0.003  -7.599  23.221  1.00 65.87           H  
ATOM   4888  CA  GLU B 160      -0.101  -8.864  24.944  1.00 65.87           C  
ATOM   4889  HA  GLU B 160      -0.918  -9.554  25.155  1.00 65.87           H  
ATOM   4890  C   GLU B 160       0.358  -8.261  26.279  1.00 65.87           C  
ATOM   4891  CB  GLU B 160       1.061  -9.661  24.335  1.00 65.87           C  
ATOM   4892  HB2 GLU B 160       1.388 -10.379  25.086  1.00 65.87           H  
ATOM   4893  HB3 GLU B 160       1.893  -8.989  24.123  1.00 65.87           H  
ATOM   4894  O   GLU B 160       0.023  -8.765  27.357  1.00 65.87           O  
ATOM   4895  CG  GLU B 160       0.689 -10.431  23.060  1.00 65.87           C  
ATOM   4896  HG2 GLU B 160      -0.269 -10.925  23.223  1.00 65.87           H  
ATOM   4897  HG3 GLU B 160       0.574  -9.728  22.235  1.00 65.87           H  
ATOM   4898  CD  GLU B 160       1.749 -11.486  22.704  1.00 65.87           C  
ATOM   4899  OE1 GLU B 160       1.360 -12.500  22.083  1.00 65.87           O  
ATOM   4900  OE2 GLU B 160       2.932 -11.294  23.073  1.00 65.87           O  
ATOM   4901  N   SER B 161       1.042  -7.113  26.224  1.00 57.18           N  
ATOM   4902  H   SER B 161       1.313  -6.766  25.315  1.00 57.18           H  
ATOM   4903  CA  SER B 161       1.428  -6.308  27.393  1.00 57.18           C  
ATOM   4904  HA  SER B 161       2.025  -6.928  28.061  1.00 57.18           H  
ATOM   4905  C   SER B 161       0.210  -5.794  28.176  1.00 57.18           C  
ATOM   4906  CB  SER B 161       2.276  -5.106  26.946  1.00 57.18           C  
ATOM   4907  HB2 SER B 161       2.810  -4.701  27.806  1.00 57.18           H  
ATOM   4908  HB3 SER B 161       1.619  -4.331  26.552  1.00 57.18           H  
ATOM   4909  O   SER B 161       0.307  -5.495  29.368  1.00 57.18           O  
ATOM   4910  OG  SER B 161       3.196  -5.467  25.930  1.00 57.18           O  
ATOM   4911  HG  SER B 161       4.102  -5.313  26.208  1.00 57.18           H  
ATOM   4912  N   LEU B 162      -0.950  -5.713  27.517  1.00 54.95           N  
ATOM   4913  H   LEU B 162      -0.942  -5.989  26.546  1.00 54.95           H  
ATOM   4914  CA  LEU B 162      -2.231  -5.275  28.065  1.00 54.95           C  
ATOM   4915  HA  LEU B 162      -2.034  -4.641  28.929  1.00 54.95           H  
ATOM   4916  C   LEU B 162      -3.101  -6.429  28.605  1.00 54.95           C  
ATOM   4917  CB  LEU B 162      -2.951  -4.421  27.002  1.00 54.95           C  
ATOM   4918  HB2 LEU B 162      -3.963  -4.207  27.346  1.00 54.95           H  
ATOM   4919  HB3 LEU B 162      -3.066  -5.018  26.098  1.00 54.95           H  
ATOM   4920  O   LEU B 162      -4.202  -6.176  29.091  1.00 54.95           O  
ATOM   4921  CG  LEU B 162      -2.270  -3.088  26.625  1.00 54.95           C  
ATOM   4922  HG  LEU B 162      -1.266  -3.289  26.250  1.00 54.95           H  
ATOM   4923  CD1 LEU B 162      -3.080  -2.413  25.515  1.00 54.95           C  
ATOM   4924 HD11 LEU B 162      -2.632  -1.453  25.259  1.00 54.95           H  
ATOM   4925 HD12 LEU B 162      -3.071  -3.041  24.624  1.00 54.95           H  
ATOM   4926 HD13 LEU B 162      -4.108  -2.245  25.837  1.00 54.95           H  
ATOM   4927  CD2 LEU B 162      -2.104  -2.086  27.770  1.00 54.95           C  
ATOM   4928 HD21 LEU B 162      -1.564  -2.542  28.599  1.00 54.95           H  
ATOM   4929 HD22 LEU B 162      -3.074  -1.714  28.099  1.00 54.95           H  
ATOM   4930 HD23 LEU B 162      -1.520  -1.238  27.411  1.00 54.95           H  
ATOM   4931  N   SER B 163      -2.598  -7.668  28.648  1.00 55.70           N  
ATOM   4932  H   SER B 163      -1.722  -7.836  28.174  1.00 55.70           H  
ATOM   4933  CA  SER B 163      -3.261  -8.816  29.305  1.00 55.70           C  
ATOM   4934  HA  SER B 163      -4.214  -8.989  28.804  1.00 55.70           H  
ATOM   4935  C   SER B 163      -3.573  -8.603  30.801  1.00 55.70           C  
ATOM   4936  CB  SER B 163      -2.405 -10.077  29.127  1.00 55.70           C  
ATOM   4937  HB2 SER B 163      -2.389 -10.353  28.073  1.00 55.70           H
[truncated: 1,781,362 more chars]
