# Supplementary material for: Module-Based Polyketide Synthase Engineering for de Novo Polyketide Biosynthesis
Source: ACS Synth Biol. 2023 Oct 23;12(11):3148–55. doi: 10.1021/acssynbio.3c00282 (PMC10661043; doi:10.1021/acssynbio.3c00282)
Supplement: Supplementary file 2 — sb3c00282_si_002.zip [file sb3c00282_si_002.zip › Final_PKS_Structures/menzella_pdbs/rapM3_ACP_pikM6_KSAT_dimer.pdb]

ATOM      1  N   LEU A   1      31.309 -46.680  20.730  1.00 69.14           N  
ATOM      2  H   LEU A   1      30.390 -46.761  21.142  1.00 69.14           H  
ATOM      3  H2  LEU A   1      31.826 -45.975  21.237  1.00 69.14           H  
ATOM      4  H3  LEU A   1      31.780 -47.570  20.802  1.00 69.14           H  
ATOM      5  CA  LEU A   1      31.177 -46.292  19.308  1.00 69.14           C  
ATOM      6  HA  LEU A   1      30.618 -47.074  18.794  1.00 69.14           H  
ATOM      7  C   LEU A   1      32.534 -46.277  18.606  1.00 69.14           C  
ATOM      8  CB  LEU A   1      30.364 -44.998  19.149  1.00 69.14           C  
ATOM      9  HB2 LEU A   1      30.568 -44.548  18.177  1.00 69.14           H  
ATOM     10  HB3 LEU A   1      30.668 -44.285  19.915  1.00 69.14           H  
ATOM     11  O   LEU A   1      32.724 -47.124  17.752  1.00 69.14           O  
ATOM     12  CG  LEU A   1      28.852 -45.295  19.260  1.00 69.14           C  
ATOM     13  HG  LEU A   1      28.696 -46.047  20.034  1.00 69.14           H  
ATOM     14  CD1 LEU A   1      28.073 -44.051  19.667  1.00 69.14           C  
ATOM     15 HD11 LEU A   1      28.422 -43.664  20.624  1.00 69.14           H  
ATOM     16 HD12 LEU A   1      28.186 -43.274  18.911  1.00 69.14           H  
ATOM     17 HD13 LEU A   1      27.012 -44.287  19.759  1.00 69.14           H  
ATOM     18  CD2 LEU A   1      28.298 -45.829  17.939  1.00 69.14           C  
ATOM     19 HD21 LEU A   1      28.784 -46.761  17.649  1.00 69.14           H  
ATOM     20 HD22 LEU A   1      27.228 -46.013  18.031  1.00 69.14           H  
ATOM     21 HD23 LEU A   1      28.447 -45.095  17.148  1.00 69.14           H  
ATOM     22  N   ALA A   2      33.503 -45.446  19.010  1.00 65.92           N  
ATOM     23  H   ALA A   2      33.274 -44.667  19.611  1.00 65.92           H  
ATOM     24  CA  ALA A   2      34.825 -45.367  18.358  1.00 65.92           C  
ATOM     25  HA  ALA A   2      34.687 -45.027  17.331  1.00 65.92           H  
ATOM     26  C   ALA A   2      35.624 -46.690  18.292  1.00 65.92           C  
ATOM     27  CB  ALA A   2      35.636 -44.299  19.101  1.00 65.92           C  
ATOM     28  HB1 ALA A   2      35.118 -43.341  19.069  1.00 65.92           H  
ATOM     29  HB2 ALA A   2      36.603 -44.175  18.613  1.00 65.92           H  
ATOM     30  HB3 ALA A   2      35.802 -44.589  20.138  1.00 65.92           H  
ATOM     31  O   ALA A   2      36.311 -46.949  17.311  1.00 65.92           O  
ATOM     32  N   ALA A   3      35.510 -47.543  19.316  1.00 70.68           N  
ATOM     33  H   ALA A   3      35.015 -47.235  20.141  1.00 70.68           H  
ATOM     34  CA  ALA A   3      36.191 -48.842  19.362  1.00 70.68           C  
ATOM     35  HA  ALA A   3      37.209 -48.711  18.996  1.00 70.68           H  
ATOM     36  C   ALA A   3      35.540 -49.930  18.484  1.00 70.68           C  
ATOM     37  CB  ALA A   3      36.262 -49.289  20.828  1.00 70.68           C  
ATOM     38  HB1 ALA A   3      35.259 -49.459  21.220  1.00 70.68           H  
ATOM     39  HB2 ALA A   3      36.770 -48.532  21.424  1.00 70.68           H  
ATOM     40  HB3 ALA A   3      36.828 -50.219  20.895  1.00 70.68           H  
ATOM     41  O   ALA A   3      36.109 -51.011  18.345  1.00 70.68           O  
ATOM     42  N   LEU A   4      34.341 -49.683  17.940  1.00 75.49           N  
ATOM     43  H   LEU A   4      33.997 -48.734  17.935  1.00 75.49           H  
ATOM     44  CA  LEU A   4      33.686 -50.636  17.046  1.00 75.49           C  
ATOM     45  HA  LEU A   4      33.778 -51.638  17.465  1.00 75.49           H  
ATOM     46  C   LEU A   4      34.401 -50.645  15.696  1.00 75.49           C  
ATOM     47  CB  LEU A   4      32.191 -50.306  16.876  1.00 75.49           C  
ATOM     48  HB2 LEU A   4      31.785 -50.923  16.074  1.00 75.49           H  
ATOM     49  HB3 LEU A   4      32.100 -49.268  16.554  1.00 75.49           H  
ATOM     50  O   LEU A   4      34.822 -49.598  15.194  1.00 75.49           O  
ATOM     51  CG  LEU A   4      31.342 -50.532  18.137  1.00 75.49           C  
ATOM     52  HG  LEU A   4      31.809 -50.033  18.986  1.00 75.49           H  
ATOM     53  CD1 LEU A   4      29.953 -49.923  17.947  1.00 75.49           C  
ATOM     54 HD11 LEU A   4      29.364 -50.031  18.859  1.00 75.49           H  
ATOM     55 HD12 LEU A   4      30.038 -48.870  17.681  1.00 75.49           H  
ATOM     56 HD13 LEU A   4      29.440 -50.438  17.135  1.00 75.49           H  
ATOM     57  CD2 LEU A   4      31.178 -52.019  18.456  1.00 75.49           C  
ATOM     58 HD21 LEU A   4      32.142 -52.463  18.707  1.00 75.49           H  
ATOM     59 HD22 LEU A   4      30.772 -52.546  17.593  1.00 75.49           H  
ATOM     60 HD23 LEU A   4      30.503 -52.153  19.302  1.00 75.49           H  
ATOM     61  N   ALA A   5      34.497 -51.831  15.095  1.00 72.83           N  
ATOM     62  H   ALA A   5      34.074 -52.639  15.529  1.00 72.83           H  
ATOM     63  CA  ALA A   5      34.939 -51.950  13.715  1.00 72.83           C  
ATOM     64  HA  ALA A   5      35.953 -51.554  13.664  1.00 72.83           H  
ATOM     65  C   ALA A   5      34.004 -51.126  12.803  1.00 72.83           C  
ATOM     66  CB  ALA A   5      34.967 -53.432  13.327  1.00 72.83           C  
ATOM     67  HB1 ALA A   5      35.643 -53.974  13.987  1.00 72.83           H  
ATOM     68  HB2 ALA A   5      35.310 -53.541  12.298  1.00 72.83           H  
ATOM     69  HB3 ALA A   5      33.968 -53.857  13.417  1.00 72.83           H  
ATOM     70  O   ALA A   5      32.807 -51.057  13.084  1.00 72.83           O  
ATOM     71  N   PRO A   6      34.503 -50.523  11.708  1.00 68.51           N  
ATOM     72  CA  PRO A   6      33.739 -49.557  10.911  1.00 68.51           C  
ATOM     73  HA  PRO A   6      33.631 -48.642  11.494  1.00 68.51           H  
ATOM     74  C   PRO A   6      32.329 -50.020  10.506  1.00 68.51           C  
ATOM     75  CB  PRO A   6      34.619 -49.264   9.693  1.00 68.51           C  
ATOM     76  HB2 PRO A   6      34.426 -49.986   8.900  1.00 68.51           H  
ATOM     77  HB3 PRO A   6      34.466 -48.249   9.324  1.00 68.51           H  
ATOM     78  O   PRO A   6      31.361 -49.319  10.763  1.00 68.51           O  
ATOM     79  CG  PRO A   6      36.035 -49.468  10.227  1.00 68.51           C  
ATOM     80  HG2 PRO A   6      36.362 -48.564  10.741  1.00 68.51           H  
ATOM     81  HG3 PRO A   6      36.734 -49.730   9.432  1.00 68.51           H  
ATOM     82  CD  PRO A   6      35.878 -50.600  11.238  1.00 68.51           C  
ATOM     83  HD2 PRO A   6      36.042 -51.559  10.747  1.00 68.51           H  
ATOM     84  HD3 PRO A   6      36.597 -50.458  12.045  1.00 68.51           H  
ATOM     85  N   ALA A   7      32.186 -51.237   9.975  1.00 70.56           N  
ATOM     86  H   ALA A   7      33.013 -51.780   9.769  1.00 70.56           H  
ATOM     87  CA  ALA A   7      30.885 -51.761   9.544  1.00 70.56           C  
ATOM     88  HA  ALA A   7      30.423 -51.041   8.868  1.00 70.56           H  
ATOM     89  C   ALA A   7      29.897 -51.999  10.705  1.00 70.56           C  
ATOM     90  CB  ALA A   7      31.141 -53.063   8.777  1.00 70.56           C  
ATOM     91  HB1 ALA A   7      31.579 -53.812   9.437  1.00 70.56           H  
ATOM     92  HB2 ALA A   7      30.196 -53.439   8.384  1.00 70.56           H  
ATOM     93  HB3 ALA A   7      31.812 -52.873   7.939  1.00 70.56           H  
ATOM     94  O   ALA A   7      28.686 -51.833  10.557  1.00 70.56           O  
ATOM     95  N   GLU A   8      30.397 -52.399  11.878  1.00 78.98           N  
ATOM     96  H   GLU A   8      31.400 -52.439  11.990  1.00 78.98           H  
ATOM     97  CA  GLU A   8      29.563 -52.506  13.080  1.00 78.98           C  
ATOM     98  HA  GLU A   8      28.629 -53.012  12.835  1.00 78.98           H  
ATOM     99  C   GLU A   8      29.191 -51.119  13.615  1.00 78.98           C  
ATOM    100  CB  GLU A   8      30.282 -53.309  14.172  1.00 78.98           C  
ATOM    101  HB2 GLU A   8      29.716 -53.216  15.099  1.00 78.98           H  
ATOM    102  HB3 GLU A   8      31.273 -52.884  14.333  1.00 78.98           H  
ATOM    103  O   GLU A   8      28.086 -50.937  14.126  1.00 78.98           O  
ATOM    104  CG  GLU A   8      30.401 -54.802  13.834  1.00 78.98           C  
ATOM    105  HG2 GLU A   8      29.402 -55.197  13.650  1.00 78.98           H  
ATOM    106  HG3 GLU A   8      30.985 -54.917  12.922  1.00 78.98           H  
ATOM    107  CD  GLU A   8      31.075 -55.598  14.964  1.00 78.98           C  
ATOM    108  OE1 GLU A   8      30.713 -56.785  15.126  1.00 78.98           O  
ATOM    109  OE2 GLU A   8      31.957 -55.021  15.644  1.00 78.98           O  
ATOM    110  N   ARG A   9      30.093 -50.137  13.475  1.00 81.00           N  
ATOM    111  H   ARG A   9      30.965 -50.363  13.019  1.00 81.00           H  
ATOM    112  CA  ARG A   9      29.879 -48.750  13.896  1.00 81.00           C  
ATOM    113  HA  ARG A   9      29.523 -48.756  14.925  1.00 81.00           H  
ATOM    114  C   ARG A   9      28.789 -48.074  13.071  1.00 81.00           C  
ATOM    115  CB  ARG A   9      31.205 -47.980  13.828  1.00 81.00           C  
ATOM    116  HB2 ARG A   9      31.478 -47.822  12.784  1.00 81.00           H  
ATOM    117  HB3 ARG A   9      31.989 -48.572  14.300  1.00 81.00           H  
ATOM    118  O   ARG A   9      27.877 -47.519  13.671  1.00 81.00           O  
ATOM    119  CG  ARG A   9      31.116 -46.620  14.537  1.00 81.00           C  
ATOM    120  HG2 ARG A   9      30.387 -45.984  14.035  1.00 81.00           H  
ATOM    121  HG3 ARG A   9      30.792 -46.773  15.566  1.00 81.00           H  
ATOM    122  CD  ARG A   9      32.480 -45.918  14.551  1.00 81.00           C  
ATOM    123  HD2 ARG A   9      33.204 -46.555  15.058  1.00 81.00           H  
ATOM    124  HD3 ARG A   9      32.386 -44.985  15.107  1.00 81.00           H  
ATOM    125  NE  ARG A   9      32.909 -45.606  13.185  1.00 81.00           N  
ATOM    126  HE  ARG A   9      32.195 -45.208  12.591  1.00 81.00           H  
ATOM    127  NH1 ARG A   9      34.966 -46.603  13.098  1.00 81.00           N  
ATOM    128 HH11 ARG A   9      35.802 -46.815  12.571  1.00 81.00           H  
ATOM    129 HH12 ARG A   9      34.860 -46.889  14.060  1.00 81.00           H  
ATOM    130  NH2 ARG A   9      34.074 -45.667  11.257  1.00 81.00           N  
ATOM    131 HH21 ARG A   9      33.270 -45.263  10.799  1.00 81.00           H  
ATOM    132 HH22 ARG A   9      34.891 -45.842  10.688  1.00 81.00           H  
ATOM    133  CZ  ARG A   9      33.986 -45.955  12.524  1.00 81.00           C  
ATOM    134  N   GLU A  10      28.815 -48.201  11.749  1.00 77.37           N  
ATOM    135  H   GLU A  10      29.641 -48.599  11.323  1.00 77.37           H  
ATOM    136  CA  GLU A  10      27.797 -47.636  10.857  1.00 77.37           C  
ATOM    137  HA  GLU A  10      27.779 -46.552  10.970  1.00 77.37           H  
ATOM    138  C   GLU A  10      26.396 -48.181  11.177  1.00 77.37           C  
ATOM    139  CB  GLU A  10      28.187 -47.964   9.415  1.00 77.37           C  
ATOM    140  HB2 GLU A  10      29.216 -47.647   9.248  1.00 77.37           H  
ATOM    141  HB3 GLU A  10      28.129 -49.044   9.279  1.00 77.37           H  
ATOM    142  O   GLU A  10      25.460 -47.415  11.399  1.00 77.37           O  
ATOM    143  CG  GLU A  10      27.283 -47.260   8.392  1.00 77.37           C  
ATOM    144  HG2 GLU A  10      26.241 -47.485   8.620  1.00 77.37           H  
ATOM    145  HG3 GLU A  10      27.427 -46.183   8.482  1.00 77.37           H  
ATOM    146  CD  GLU A  10      27.572 -47.706   6.951  1.00 77.37           C  
ATOM    147  OE1 GLU A  10      26.823 -47.249   6.063  1.00 77.37           O  
ATOM    148  OE2 GLU A  10      28.478 -48.552   6.758  1.00 77.37           O  
ATOM    149  N   LYS A  11      26.251 -49.508  11.320  1.00 82.00           N  
ATOM    150  H   LYS A  11      27.045 -50.094  11.102  1.00 82.00           H  
ATOM    151  CA  LYS A  11      24.978 -50.115  11.752  1.00 82.00           C  
ATOM    152  HA  LYS A  11      24.194 -49.798  11.064  1.00 82.00           H  
ATOM    153  C   LYS A  11      24.538 -49.625  13.128  1.00 82.00           C  
ATOM    154  CB  LYS A  11      25.073 -51.645  11.762  1.00 82.00           C  
ATOM    155  HB2 LYS A  11      24.325 -52.041  12.448  1.00 82.00           H  
ATOM    156  HB3 LYS A  11      26.058 -51.959  12.106  1.00 82.00           H  
ATOM    157  O   LYS A  11      23.348 -49.390  13.339  1.00 82.00           O  
ATOM    158  CG  LYS A  11      24.795 -52.218  10.372  1.00 82.00           C  
ATOM    159  HG2 LYS A  11      23.824 -51.870  10.021  1.00 82.00           H  
ATOM    160  HG3 LYS A  11      25.567 -51.873   9.685  1.00 82.00           H  
ATOM    161  CD  LYS A  11      24.801 -53.748  10.421  1.00 82.00           C  
ATOM    162  HD2 LYS A  11      24.058 -54.098  11.137  1.00 82.00           H  
ATOM    163  HD3 LYS A  11      25.792 -54.083  10.725  1.00 82.00           H  
ATOM    164  CE  LYS A  11      24.470 -54.277   9.024  1.00 82.00           C  
ATOM    165  HE2 LYS A  11      23.480 -53.921   8.738  1.00 82.00           H  
ATOM    166  HE3 LYS A  11      25.183 -53.844   8.322  1.00 82.00           H  
ATOM    167  NZ  LYS A  11      24.529 -55.756   8.964  1.00 82.00           N  
ATOM    168  HZ1 LYS A  11      23.846 -56.158   9.590  1.00 82.00           H  
ATOM    169  HZ2 LYS A  11      24.332 -56.061   8.021  1.00 82.00           H  
ATOM    170  HZ3 LYS A  11      25.454 -56.074   9.216  1.00 82.00           H  
ATOM    171  N   ALA A  12      25.472 -49.489  14.069  1.00 85.88           N  
ATOM    172  H   ALA A  12      26.430 -49.710  13.838  1.00 85.88           H  
ATOM    173  CA  ALA A  12      25.170 -48.971  15.397  1.00 85.88           C  
ATOM    174  HA  ALA A  12      24.340 -49.546  15.808  1.00 85.88           H  
ATOM    175  C   ALA A  12      24.723 -47.501  15.349  1.00 85.88           C  
ATOM    176  CB  ALA A  12      26.387 -49.170  16.310  1.00 85.88           C  
ATOM    177  HB1 ALA A  12      26.673 -50.222  16.324  1.00 85.88           H  
ATOM    178  HB2 ALA A  12      26.137 -48.853  17.322  1.00 85.88           H  
ATOM    179  HB3 ALA A  12      27.227 -48.575  15.950  1.00 85.88           H  
ATOM    180  O   ALA A  12      23.833 -47.123  16.105  1.00 85.88           O  
ATOM    181  N   LEU A  13      25.293 -46.692  14.452  1.00 89.22           N  
ATOM    182  H   LEU A  13      26.038 -47.059  13.877  1.00 89.22           H  
ATOM    183  CA  LEU A  13      24.924 -45.293  14.250  1.00 89.22           C  
ATOM    184  HA  LEU A  13      24.811 -44.814  15.222  1.00 89.22           H  
ATOM    185  C   LEU A  13      23.587 -45.140  13.535  1.00 89.22           C  
ATOM    186  CB  LEU A  13      26.028 -44.575  13.467  1.00 89.22           C  
ATOM    187  HB2 LEU A  13      26.302 -45.179  12.602  1.00 89.22           H  
ATOM    188  HB3 LEU A  13      25.642 -43.627  13.092  1.00 89.22           H  
ATOM    189  O   LEU A  13      22.773 -44.341  13.977  1.00 89.22           O  
ATOM    190  CG  LEU A  13      27.276 -44.291  14.313  1.00 89.22           C  
ATOM    191  HG  LEU A  13      27.622 -45.200  14.806  1.00 89.22           H  
ATOM    192  CD1 LEU A  13      28.368 -43.797  13.389  1.00 89.22           C  
ATOM    193 HD11 LEU A  13      28.625 -44.582  12.678  1.00 89.22           H  
ATOM    194 HD12 LEU A  13      29.261 -43.526  13.953  1.00 89.22           H  
ATOM    195 HD13 LEU A  13      27.998 -42.933  12.838  1.00 89.22           H  
ATOM    196  CD2 LEU A  13      27.027 -43.222  15.381  1.00 89.22           C  
ATOM    197 HD21 LEU A  13      27.973 -42.932  15.839  1.00 89.22           H  
ATOM    198 HD22 LEU A  13      26.570 -42.345  14.924  1.00 89.22           H  
ATOM    199 HD23 LEU A  13      26.365 -43.610  16.156  1.00 89.22           H  
ATOM    200  N   LEU A  14      23.303 -45.929  12.498  1.00 87.45           N  
ATOM    201  H   LEU A  14      24.032 -46.510  12.111  1.00 87.45           H  
ATOM    202  CA  LEU A  14      21.988 -45.908  11.855  1.00 87.45           C  
ATOM    203  HA  LEU A  14      21.770 -44.886  11.545  1.00 87.45           H  
ATOM    204  C   LEU A  14      20.894 -46.299  12.834  1.00 87.45           C  
ATOM    205  CB  LEU A  14      21.986 -46.824  10.625  1.00 87.45           C  
ATOM    206  HB2 LEU A  14      22.770 -46.496   9.943  1.00 87.45           H  
ATOM    207  HB3 LEU A  14      22.212 -47.845  10.934  1.00 87.45           H  
ATOM    208  O   LEU A  14      19.868 -45.625  12.931  1.00 87.45           O  
ATOM    209  CG  LEU A  14      20.633 -46.809   9.885  1.00 87.45           C  
ATOM    210  HG  LEU A  14      19.847 -47.199  10.532  1.00 87.45           H  
ATOM    211  CD1 LEU A  14      20.268 -45.390   9.456  1.00 87.45           C  
ATOM    212 HD11 LEU A  14      21.163 -44.902   9.068  1.00 87.45           H  
ATOM    213 HD12 LEU A  14      19.498 -45.400   8.684  1.00 87.45           H  
ATOM    214 HD13 LEU A  14      19.893 -44.815  10.303  1.00 87.45           H  
ATOM    215  CD2 LEU A  14      20.715 -47.712   8.658  1.00 87.45           C  
ATOM    216 HD21 LEU A  14      20.979 -48.726   8.957  1.00 87.45           H  
ATOM    217 HD22 LEU A  14      21.466 -47.330   7.967  1.00 87.45           H  
ATOM    218 HD23 LEU A  14      19.751 -47.729   8.150  1.00 87.45           H  
ATOM    219  N   LYS A  15      21.146 -47.357  13.609  1.00 86.00           N  
ATOM    220  H   LYS A  15      22.004 -47.869  13.461  1.00 86.00           H  
ATOM    221  CA  LYS A  15      20.255 -47.740  14.694  1.00 86.00           C  
ATOM    222  HA  LYS A  15      19.262 -47.906  14.274  1.00 86.00           H  
ATOM    223  C   LYS A  15      20.109 -46.602  15.704  1.00 86.00           C  
ATOM    224  CB  LYS A  15      20.748 -49.036  15.342  1.00 86.00           C  
ATOM    225  HB2 LYS A  15      20.925 -49.789  14.573  1.00 86.00           H  
ATOM    226  HB3 LYS A  15      21.677 -48.848  15.880  1.00 86.00           H  
ATOM    227  O   LYS A  15      18.987 -46.319  16.090  1.00 86.00           O  
ATOM    228  CG  LYS A  15      19.672 -49.547  16.302  1.00 86.00           C  
ATOM    229  HG2 LYS A  15      18.788 -49.830  15.731  1.00 86.00           H  
ATOM    230  HG3 LYS A  15      19.402 -48.740  16.983  1.00 86.00           H  
ATOM    231  CD  LYS A  15      20.144 -50.737  17.138  1.00 86.00           C  
ATOM    232  HD2 LYS A  15      20.447 -51.546  16.474  1.00 86.00           H  
ATOM    233  HD3 LYS A  15      21.000 -50.435  17.742  1.00 86.00           H  
ATOM    234  CE  LYS A  15      19.012 -51.228  18.053  1.00 86.00           C  
ATOM    235  HE2 LYS A  15      19.389 -52.046  18.667  1.00 86.00           H  
ATOM    236  HE3 LYS A  15      18.210 -51.614  17.424  1.00 86.00           H  
ATOM    237  NZ  LYS A  15      18.459 -50.153  18.919  1.00 86.00           N  
ATOM    238  HZ1 LYS A  15      17.731 -50.447  19.555  1.00 86.00           H  
ATOM    239  HZ2 LYS A  15      19.146 -49.593  19.404  1.00 86.00           H  
ATOM    240  HZ3 LYS A  15      18.020 -49.411  18.394  1.00 86.00           H  
ATOM    241  N   LEU A  16      21.199 -45.932  16.089  1.00 88.93           N  
ATOM    242  H   LEU A  16      22.098 -46.230  15.741  1.00 88.93           H  
ATOM    243  CA  LEU A  16      21.156 -44.793  17.007  1.00 88.93           C  
ATOM    244  HA  LEU A  16      20.682 -45.127  17.930  1.00 88.93           H  
ATOM    245  C   LEU A  16      20.304 -43.645  16.457  1.00 88.93           C  
ATOM    246  CB  LEU A  16      22.590 -44.324  17.318  1.00 88.93           C  
ATOM    247  HB2 LEU A  16      23.086 -44.075  16.380  1.00 88.93           H  
ATOM    248  HB3 LEU A  16      23.141 -45.139  17.787  1.00 88.93           H  
ATOM    249  O   LEU A  16      19.472 -43.126  17.186  1.00 88.93           O  
ATOM    250  CG  LEU A  16      22.668 -43.080  18.218  1.00 88.93           C  
ATOM    251  HG  LEU A  16      22.066 -42.275  17.795  1.00 88.93           H  
ATOM    252  CD1 LEU A  16      22.167 -43.387  19.629  1.00 88.93           C  
ATOM    253 HD11 LEU A  16      22.820 -44.108  20.122  1.00 88.93           H  
ATOM    254 HD12 LEU A  16      22.118 -42.459  20.198  1.00 88.93           H  
ATOM    255 HD13 LEU A  16      21.150 -43.777  19.587  1.00 88.93           H  
ATOM    256  CD2 LEU A  16      24.115 -42.588  18.277  1.00 88.93           C  
ATOM    257 HD21 LEU A  16      24.457 -42.350  17.270  1.00 88.93           H  
ATOM    258 HD22 LEU A  16      24.165 -41.677  18.873  1.00 88.93           H  
ATOM    259 HD23 LEU A  16      24.759 -43.352  18.713  1.00 88.93           H  
ATOM    260  N   VAL A  17      20.472 -43.264  15.190  1.00 90.95           N  
ATOM    261  H   VAL A  17      21.191 -43.711  14.640  1.00 90.95           H  
ATOM    262  CA  VAL A  17      19.679 -42.190  14.579  1.00 90.95           C  
ATOM    263  HA  VAL A  17      19.706 -41.319  15.233  1.00 90.95           H  
ATOM    264  C   VAL A  17      18.213 -42.582  14.476  1.00 90.95           C  
ATOM    265  CB  VAL A  17      20.233 -41.770  13.209  1.00 90.95           C  
ATOM    266  HB  VAL A  17      20.251 -42.628  12.537  1.00 90.95           H  
ATOM    267  O   VAL A  17      17.359 -41.782  14.837  1.00 90.95           O  
ATOM    268  CG1 VAL A  17      19.369 -40.664  12.599  1.00 90.95           C  
ATOM    269 HG11 VAL A  17      19.278 -39.831  13.296  1.00 90.95           H  
ATOM    270 HG12 VAL A  17      18.371 -41.034  12.363  1.00 90.95           H  
ATOM    271 HG13 VAL A  17      19.838 -40.314  11.680  1.00 90.95           H  
ATOM    272  CG2 VAL A  17      21.645 -41.189  13.328  1.00 90.95           C  
ATOM    273 HG21 VAL A  17      22.015 -40.930  12.336  1.00 90.95           H  
ATOM    274 HG22 VAL A  17      22.327 -41.913  13.774  1.00 90.95           H  
ATOM    275 HG23 VAL A  17      21.630 -40.288  13.942  1.00 90.95           H  
ATOM    276  N   CYS A  18      17.905 -43.809  14.052  1.00 86.95           N  
ATOM    277  H   CYS A  18      18.648 -44.432  13.768  1.00 86.95           H  
ATOM    278  CA  CYS A  18      16.524 -44.284  13.998  1.00 86.95           C  
ATOM    279  HA  CYS A  18      15.922 -43.560  13.449  1.00 86.95           H  
ATOM    280  C   CYS A  18      15.909 -44.405  15.400  1.00 86.95           C  
ATOM    281  CB  CYS A  18      16.453 -45.624  13.256  1.00 86.95           C  
ATOM    282  HB2 CYS A  18      17.083 -46.357  13.760  1.00 86.95           H  
ATOM    283  HB3 CYS A  18      15.422 -45.976  13.264  1.00 86.95           H  
ATOM    284  O   CYS A  18      14.754 -44.040  15.574  1.00 86.95           O  
ATOM    285  SG  CYS A  18      16.981 -45.445  11.529  1.00 86.95           S  
ATOM    286  HG  CYS A  18      18.267 -45.202  11.799  1.00 86.95           H  
ATOM    287  N   ASP A  19      16.659 -44.868  16.408  1.00 86.10           N  
ATOM    288  H   ASP A  19      17.598 -45.180  16.206  1.00 86.10           H  
ATOM    289  CA  ASP A  19      16.209 -44.919  17.807  1.00 86.10           C  
ATOM    290  HA  ASP A  19      15.268 -45.463  17.878  1.00 86.10           H  
ATOM    291  C   ASP A  19      15.963 -43.495  18.339  1.00 86.10           C  
ATOM    292  CB  ASP A  19      17.251 -45.595  18.728  1.00 86.10           C  
ATOM    293  HB2 ASP A  19      18.217 -45.118  18.561  1.00 86.10           H  
ATOM    294  HB3 ASP A  19      16.970 -45.368  19.756  1.00 86.10           H  
ATOM    295  O   ASP A  19      14.947 -43.245  18.981  1.00 86.10           O  
ATOM    296  CG  ASP A  19      17.453 -47.122  18.673  1.00 86.10           C  
ATOM    297  OD1 ASP A  19      16.565 -47.933  18.328  1.00 86.10           O  
ATOM    298  OD2 ASP A  19      18.536 -47.577  19.111  1.00 86.10           O  
ATOM    299  N   SER A  20      16.870 -42.550  18.067  1.00 89.10           N  
ATOM    300  H   SER A  20      17.716 -42.819  17.585  1.00 89.10           H  
ATOM    301  CA  SER A  20      16.739 -41.149  18.479  1.00 89.10           C  
ATOM    302  HA  SER A  20      16.538 -41.115  19.550  1.00 89.10           H  
ATOM    303  C   SER A  20      15.571 -40.459  17.783  1.00 89.10           C  
ATOM    304  CB  SER A  20      18.030 -40.369  18.200  1.00 89.10           C  
ATOM    305  HB2 SER A  20      17.827 -39.303  18.300  1.00 89.10           H  
ATOM    306  HB3 SER A  20      18.369 -40.569  17.183  1.00 89.10           H  
ATOM    307  O   SER A  20      14.797 -39.774  18.442  1.00 89.10           O  
ATOM    308  OG  SER A  20      19.049 -40.708  19.124  1.00 89.10           O  
ATOM    309  HG  SER A  20      18.916 -40.180  19.914  1.00 89.10           H  
ATOM    310  N   ALA A  21      15.404 -40.664  16.478  1.00 86.46           N  
ATOM    311  H   ALA A  21      16.084 -41.223  15.981  1.00 86.46           H  
ATOM    312  CA  ALA A  21      14.287 -40.122  15.717  1.00 86.46           C  
ATOM    313  HA  ALA A  21      14.224 -39.047  15.884  1.00 86.46           H  
ATOM    314  C   ALA A  21      12.964 -40.737  16.178  1.00 86.46           C  
ATOM    315  CB  ALA A  21      14.543 -40.368  14.231  1.00 86.46           C  
ATOM    316  HB1 ALA A  21      14.592 -41.438  14.029  1.00 86.46           H  
ATOM    317  HB2 ALA A  21      13.740 -39.925  13.643  1.00 86.46           H  
ATOM    318  HB3 ALA A  21      15.491 -39.907  13.954  1.00 86.46           H  
ATOM    319  O   ALA A  21      12.009 -40.005  16.399  1.00 86.46           O  
ATOM    320  N   ALA A  22      12.928 -42.054  16.413  1.00 83.45           N  
ATOM    321  H   ALA A  22      13.743 -42.610  16.197  1.00 83.45           H  
ATOM    322  CA  ALA A  22      11.778 -42.735  16.997  1.00 83.45           C  
ATOM    323  HA  ALA A  22      10.917 -42.615  16.340  1.00 83.45           H  
ATOM    324  C   ALA A  22      11.408 -42.122  18.343  1.00 83.45           C  
ATOM    325  CB  ALA A  22      12.081 -44.231  17.167  1.00 83.45           C  
ATOM    326  HB1 ALA A  22      12.275 -44.691  16.198  1.00 83.45           H  
ATOM    327  HB2 ALA A  22      12.957 -44.371  17.801  1.00 83.45           H  
ATOM    328  HB3 ALA A  22      11.236 -44.735  17.635  1.00 83.45           H  
ATOM    329  O   ALA A  22      10.251 -41.792  18.560  1.00 83.45           O  
ATOM    330  N   MET A  23      12.393 -41.929  19.219  1.00 83.12           N  
ATOM    331  H   MET A  23      13.320 -42.246  18.975  1.00 83.12           H  
ATOM    332  CA  MET A  23      12.180 -41.363  20.545  1.00 83.12           C  
ATOM    333  HA  MET A  23      11.455 -41.983  21.073  1.00 83.12           H  
ATOM    334  C   MET A  23      11.605 -39.946  20.479  1.00 83.12           C  
ATOM    335  CB  MET A  23      13.510 -41.410  21.298  1.00 83.12           C  
ATOM    336  HB2 MET A  23      13.845 -42.446  21.356  1.00 83.12           H  
ATOM    337  HB3 MET A  23      14.245 -40.837  20.733  1.00 83.12           H  
ATOM    338  O   MET A  23      10.660 -39.656  21.206  1.00 83.12           O  
ATOM    339  CG  MET A  23      13.421 -40.851  22.721  1.00 83.12           C  
ATOM    340  HG2 MET A  23      13.162 -39.794  22.663  1.00 83.12           H  
ATOM    341  HG3 MET A  23      12.620 -41.364  23.252  1.00 83.12           H  
ATOM    342  SD  MET A  23      14.949 -41.001  23.698  1.00 83.12           S  
ATOM    343  CE  MET A  23      16.172 -40.392  22.503  1.00 83.12           C  
ATOM    344  HE1 MET A  23      17.125 -40.233  23.008  1.00 83.12           H  
ATOM    345  HE2 MET A  23      16.308 -41.131  21.714  1.00 83.12           H  
ATOM    346  HE3 MET A  23      15.829 -39.451  22.073  1.00 83.12           H  
ATOM    347  N   VAL A  24      12.134 -39.090  19.602  1.00 81.59           N  
ATOM    348  H   VAL A  24      12.913 -39.391  19.034  1.00 81.59           H  
ATOM    349  CA  VAL A  24      11.627 -37.722  19.420  1.00 81.59           C  
ATOM    350  HA  VAL A  24      11.539 -37.237  20.393  1.00 81.59           H  
ATOM    351  C   VAL A  24      10.220 -37.732  18.816  1.00 81.59           C  
ATOM    352  CB  VAL A  24      12.618 -36.907  18.579  1.00 81.59           C  
ATOM    353  HB  VAL A  24      12.831 -37.440  17.652  1.00 81.59           H  
ATOM    354  O   VAL A  24       9.338 -37.048  19.317  1.00 81.59           O  
ATOM    355  CG1 VAL A  24      12.071 -35.529  18.236  1.00 81.59           C  
ATOM    356 HG11 VAL A  24      11.169 -35.624  17.632  1.00 81.59           H  
ATOM    357 HG12 VAL A  24      12.819 -34.993  17.652  1.00 81.59           H  
ATOM    358 HG13 VAL A  24      11.840 -34.970  19.142  1.00 81.59           H  
ATOM    359  CG2 VAL A  24      13.931 -36.693  19.343  1.00 81.59           C  
ATOM    360 HG21 VAL A  24      14.631 -36.159  18.700  1.00 81.59           H  
ATOM    361 HG22 VAL A  24      14.375 -37.643  19.642  1.00 81.59           H  
ATOM    362 HG23 VAL A  24      13.739 -36.097  20.236  1.00 81.59           H  
ATOM    363  N   LEU A  25       9.970 -38.581  17.815  1.00 75.02           N  
ATOM    364  H   LEU A  25      10.745 -39.117  17.450  1.00 75.02           H  
ATOM    365  CA  LEU A  25       8.661 -38.781  17.174  1.00 75.02           C  
ATOM    366  HA  LEU A  25       8.195 -37.814  16.990  1.00 75.02           H  
ATOM    367  C   LEU A  25       7.642 -39.552  18.037  1.00 75.02           C  
ATOM    368  CB  LEU A  25       8.890 -39.455  15.812  1.00 75.02           C  
ATOM    369  HB2 LEU A  25       9.510 -40.337  15.974  1.00 75.02           H  
ATOM    370  HB3 LEU A  25       7.933 -39.789  15.412  1.00 75.02           H  
ATOM    371  O   LEU A  25       6.507 -39.763  17.617  1.00 75.02           O  
ATOM    372  CG  LEU A  25       9.557 -38.547  14.761  1.00 75.02           C  
ATOM    373  HG  LEU A  25      10.439 -38.063  15.181  1.00 75.02           H  
ATOM    374  CD1 LEU A  25      10.007 -39.394  13.573  1.00 75.02           C  
ATOM    375 HD11 LEU A  25      10.420 -38.747  12.800  1.00 75.02           H  
ATOM    376 HD12 LEU A  25      10.787 -40.081  13.901  1.00 75.02           H  
ATOM    377 HD13 LEU A  25       9.155 -39.944  13.174  1.00 75.02           H  
ATOM    378  CD2 LEU A  25       8.591 -37.473  14.270  1.00 75.02           C  
ATOM    379 HD21 LEU A  25       8.462 -36.703  15.031  1.00 75.02           H  
ATOM    380 HD22 LEU A  25       8.971 -36.994  13.367  1.00 75.02           H  
ATOM    381 HD23 LEU A  25       7.620 -37.913  14.042  1.00 75.02           H  
ATOM    382  N   GLY A  26       8.021 -39.995  19.240  1.00 74.16           N  
ATOM    383  H   GLY A  26       8.953 -39.764  19.553  1.00 74.16           H  
ATOM    384  CA  GLY A  26       7.145 -40.747  20.145  1.00 74.16           C  
ATOM    385  HA2 GLY A  26       7.603 -40.750  21.135  1.00 74.16           H  
ATOM    386  HA3 GLY A  26       6.184 -40.238  20.211  1.00 74.16           H  
ATOM    387  C   GLY A  26       6.888 -42.205  19.737  1.00 74.16           C  
ATOM    388  O   GLY A  26       5.974 -42.848  20.257  1.00 74.16           O  
ATOM    389  N   HIS A  27       7.688 -42.763  18.831  1.00 75.30           N  
ATOM    390  H   HIS A  27       8.458 -42.203  18.492  1.00 75.30           H  
ATOM    391  CA  HIS A  27       7.643 -44.173  18.460  1.00 75.30           C  
ATOM    392  HA  HIS A  27       6.599 -44.484  18.450  1.00 75.30           H  
ATOM    393  C   HIS A  27       8.388 -45.056  19.478  1.00 75.30           C  
ATOM    394  CB  HIS A  27       8.192 -44.360  17.043  1.00 75.30           C  
ATOM    395  HB2 HIS A  27       8.254 -45.427  16.829  1.00 75.30           H  
ATOM    396  HB3 HIS A  27       9.201 -43.951  16.997  1.00 75.30           H  
ATOM    397  O   HIS A  27       9.480 -44.736  19.940  1.00 75.30           O  
ATOM    398  CG  HIS A  27       7.359 -43.708  15.969  1.00 75.30           C  
ATOM    399  CD2 HIS A  27       7.749 -42.687  15.150  1.00 75.30           C  
ATOM    400  HD2 HIS A  27       8.703 -42.181  15.175  1.00 75.30           H  
ATOM    401  ND1 HIS A  27       6.068 -44.031  15.617  1.00 75.30           N  
ATOM    402  HD1 HIS A  27       5.471 -44.709  16.068  1.00 75.30           H  
ATOM    403  CE1 HIS A  27       5.697 -43.220  14.611  1.00 75.30           C  
ATOM    404  HE1 HIS A  27       4.730 -43.214  14.129  1.00 75.30           H  
ATOM    405  NE2 HIS A  27       6.700 -42.403  14.279  1.00 75.30           N  
ATOM    406  N   ALA A  28       7.816 -46.223  19.801  1.00 71.25           N  
ATOM    407  H   ALA A  28       6.906 -46.426  19.414  1.00 71.25           H  
ATOM    408  CA  ALA A  28       8.372 -47.148  20.799  1.00 71.25           C  
ATOM    409  HA  ALA A  28       8.644 -46.576  21.686  1.00 71.25           H  
ATOM    410  C   ALA A  28       9.640 -47.894  20.339  1.00 71.25           C  
ATOM    411  CB  ALA A  28       7.273 -48.150  21.175  1.00 71.25           C  
ATOM    412  HB1 ALA A  28       6.991 -48.741  20.303  1.00 71.25           H  
ATOM    413  HB2 ALA A  28       7.643 -48.817  21.954  1.00 71.25           H  
ATOM    414  HB3 ALA A  28       6.401 -47.616  21.553  1.00 71.25           H  
ATOM    415  O   ALA A  28      10.361 -48.457  21.163  1.00 71.25           O  
ATOM    416  N   ASP A  29       9.880 -47.962  19.031  1.00 71.24           N  
ATOM    417  H   ASP A  29       9.296 -47.422  18.407  1.00 71.24           H  
ATOM    418  CA  ASP A  29      10.966 -48.735  18.437  1.00 71.24           C  
ATOM    419  HA  ASP A  29      11.799 -48.794  19.137  1.00 71.24           H  
ATOM    420  C   ASP A  29      11.455 -48.065  17.147  1.00 71.24           C  
ATOM    421  CB  ASP A  29      10.441 -50.151  18.162  1.00 71.24           C  
ATOM    422  HB2 ASP A  29       9.704 -50.113  17.360  1.00 71.24           H  
ATOM    423  HB3 ASP A  29       9.936 -50.515  19.056  1.00 71.24           H  
ATOM    424  O   ASP A  29      10.640 -47.637  16.325  1.00 71.24           O  
ATOM    425  CG  ASP A  29      11.518 -51.164  17.790  1.00 71.24           C  
ATOM    426  OD1 ASP A  29      12.570 -50.824  17.218  1.00 71.24           O  
ATOM    427  OD2 ASP A  29      11.258 -52.361  18.011  1.00 71.24           O  
ATOM    428  N   ALA A  30      12.772 -48.043  16.932  1.00 72.99           N  
ATOM    429  H   ALA A  30      13.374 -48.462  17.625  1.00 72.99           H  
ATOM    430  CA  ALA A  30      13.409 -47.616  15.687  1.00 72.99           C  
ATOM    431  HA  ALA A  30      13.277 -46.542  15.555  1.00 72.99           H  
ATOM    432  C   ALA A  30      12.866 -48.305  14.433  1.00 72.99           C  
ATOM    433  CB  ALA A  30      14.900 -47.917  15.786  1.00 72.99           C  
ATOM    434  HB1 ALA A  30      15.069 -48.923  16.168  1.00 72.99           H  
ATOM    435  HB2 ALA A  30      15.351 -47.179  16.449  1.00 72.99           H  
ATOM    436  HB3 ALA A  30      15.370 -47.820  14.807  1.00 72.99           H  
ATOM    437  O   ALA A  30      12.935 -47.724  13.358  1.00 72.99           O  
ATOM    438  N   ARG A  31      12.298 -49.515  14.542  1.00 71.29           N  
ATOM    439  H   ARG A  31      12.326 -49.954  15.452  1.00 71.29           H  
ATOM    440  CA  ARG A  31      11.661 -50.211  13.404  1.00 71.29           C  
ATOM    441  HA  ARG A  31      12.396 -50.330  12.608  1.00 71.29           H  
ATOM    442  C   ARG A  31      10.519 -49.419  12.757  1.00 71.29           C  
ATOM    443  CB  ARG A  31      11.156 -51.588  13.854  1.00 71.29           C  
ATOM    444  HB2 ARG A  31      10.561 -51.481  14.761  1.00 71.29           H  
ATOM    445  HB3 ARG A  31      10.521 -52.004  13.072  1.00 71.29           H  
ATOM    446  O   ARG A  31      10.168 -49.703  11.618  1.00 71.29           O  
ATOM    447  CG  ARG A  31      12.319 -52.559  14.097  1.00 71.29           C  
ATOM    448  HG2 ARG A  31      12.889 -52.648  13.173  1.00 71.29           H  
ATOM    449  HG3 ARG A  31      12.982 -52.174  14.872  1.00 71.29           H  
ATOM    450  CD  ARG A  31      11.820 -53.954  14.492  1.00 71.29           C  
ATOM    451  HD2 ARG A  31      10.987 -54.229  13.845  1.00 71.29           H  
ATOM    452  HD3 ARG A  31      12.635 -54.659  14.331  1.00 71.29           H  
ATOM    453  NE  ARG A  31      11.416 -54.014  15.905  1.00 71.29           N  
ATOM    454  HE  ARG A  31      11.599 -53.200  16.474  1.00 71.29           H  
ATOM    455  NH1 ARG A  31      10.525 -56.120  15.957  1.00 71.29           N  
ATOM    456 HH11 ARG A  31      10.040 -56.848  16.461  1.00 71.29           H  
ATOM    457 HH12 ARG A  31      10.690 -56.174  14.962  1.00 71.29           H  
ATOM    458  NH2 ARG A  31      10.581 -54.898  17.819  1.00 71.29           N  
ATOM    459 HH21 ARG A  31      10.088 -55.598  18.354  1.00 71.29           H  
ATOM    460 HH22 ARG A  31      10.788 -53.986  18.201  1.00 71.29           H  
ATOM    461  CZ  ARG A  31      10.845 -55.008  16.552  1.00 71.29           C  
ATOM    462  N   SER A  32       9.949 -48.456  13.479  1.00 70.91           N  
ATOM    463  H   SER A  32      10.302 -48.297  14.412  1.00 70.91           H  
ATOM    464  CA  SER A  32       8.905 -47.547  12.983  1.00 70.91           C  
ATOM    465  HA  SER A  32       8.168 -48.119  12.418  1.00 70.91           H  
ATOM    466  C   SER A  32       9.457 -46.459  12.065  1.00 70.91           C  
ATOM    467  CB  SER A  32       8.190 -46.834  14.141  1.00 70.91           C  
ATOM    468  HB2 SER A  32       7.167 -46.605  13.841  1.00 70.91           H  
ATOM    469  HB3 SER A  32       8.695 -45.892  14.351  1.00 70.91           H  
ATOM    470  O   SER A  32       8.693 -45.838  11.337  1.00 70.91           O  
ATOM    471  OG  SER A  32       8.183 -47.597  15.336  1.00 70.91           O  
ATOM    472  HG  SER A  32       9.062 -47.539  15.718  1.00 70.91           H  
ATOM    473  N   ILE A  33      10.765 -46.205  12.131  1.00 80.91           N  
ATOM    474  H   ILE A  33      11.357 -46.807  12.685  1.00 80.91           H  
ATOM    475  CA  ILE A  33      11.433 -45.140  11.396  1.00 80.91           C  
ATOM    476  HA  ILE A  33      10.706 -44.366  11.153  1.00 80.91           H  
ATOM    477  C   ILE A  33      12.005 -45.729  10.107  1.00 80.91           C  
ATOM    478  CB  ILE A  33      12.507 -44.472  12.271  1.00 80.91           C  
ATOM    479  HB  ILE A  33      13.238 -45.222  12.573  1.00 80.91           H  
ATOM    480  O   ILE A  33      12.954 -46.518  10.160  1.00 80.91           O  
ATOM    481  CG1 ILE A  33      11.896 -43.880  13.553  1.00 80.91           C  
ATOM    482 HG12 ILE A  33      12.692 -43.376  14.100  1.00 80.91           H  
ATOM    483 HG13 ILE A  33      11.517 -44.693  14.172  1.00 80.91           H  
ATOM    484  CG2 ILE A  33      13.260 -43.388  11.485  1.00 80.91           C  
ATOM    485 HG21 ILE A  33      13.919 -42.827  12.148  1.00 80.91           H  
ATOM    486 HG22 ILE A  33      13.872 -43.862  10.718  1.00 80.91           H  
ATOM    487 HG23 ILE A  33      12.565 -42.702  11.002  1.00 80.91           H  
ATOM    488  CD1 ILE A  33      10.757 -42.880  13.333  1.00 80.91           C  
ATOM    489 HD11 ILE A  33       9.844 -43.398  13.041  1.00 80.91           H  
ATOM    490 HD12 ILE A  33      11.021 -42.149  12.569  1.00 80.91           H  
ATOM    491 HD13 ILE A  33      10.582 -42.341  14.264  1.00 80.91           H  
ATOM    492  N   PRO A  34      11.468 -45.359   8.934  1.00 76.72           N  
ATOM    493  CA  PRO A  34      12.079 -45.700   7.665  1.00 76.72           C  
ATOM    494  HA  PRO A  34      12.192 -46.782   7.594  1.00 76.72           H  
ATOM    495  C   PRO A  34      13.441 -45.012   7.598  1.00 76.72           C  
ATOM    496  CB  PRO A  34      11.122 -45.206   6.568  1.00 76.72           C  
ATOM    497  HB2 PRO A  34      10.890 -46.004   5.863  1.00 76.72           H  
ATOM    498  HB3 PRO A  34      11.545 -44.357   6.032  1.00 76.72           H  
ATOM    499  O   PRO A  34      13.528 -43.788   7.597  1.00 76.72           O  
ATOM    500  CG  PRO A  34       9.864 -44.759   7.309  1.00 76.72           C  
ATOM    501  HG2 PRO A  34       9.406 -43.888   6.840  1.00 76.72           H  
ATOM    502  HG3 PRO A  34       9.154 -45.585   7.351  1.00 76.72           H  
ATOM    503  CD  PRO A  34      10.360 -44.455   8.715  1.00 76.72           C  
ATOM    504  HD2 PRO A  34       9.545 -44.591   9.426  1.00 76.72           H  
ATOM    505  HD3 PRO A  34      10.754 -43.440   8.767  1.00 76.72           H  
ATOM    506  N   ALA A  35      14.515 -45.795   7.521  1.00 77.67           N  
ATOM    507  H   ALA A  35      14.387 -46.790   7.635  1.00 77.67           H  
ATOM    508  CA  ALA A  35      15.878 -45.268   7.528  1.00 77.67           C  
ATOM    509  HA  ALA A  35      16.040 -44.752   8.474  1.00 77.67           H  
ATOM    510  C   ALA A  35      16.148 -44.263   6.389  1.00 77.67           C  
ATOM    511  CB  ALA A  35      16.825 -46.468   7.452  1.00 77.67           C  
ATOM    512  HB1 ALA A  35      17.859 -46.122   7.438  1.00 77.67           H  
ATOM    513  HB2 ALA A  35      16.640 -47.038   6.542  1.00 77.67           H  
ATOM    514  HB3 ALA A  35      16.681 -47.109   8.323  1.00 77.67           H  
ATOM    515  O   ALA A  35      16.982 -43.371   6.534  1.00 77.67           O  
ATOM    516  N   ALA A  36      15.455 -44.402   5.259  1.00 73.90           N  
ATOM    517  H   ALA A  36      14.798 -45.166   5.196  1.00 73.90           H  
ATOM    518  CA  ALA A  36      15.543 -43.494   4.116  1.00 73.90           C  
ATOM    519  HA  ALA A  36      16.472 -42.927   4.174  1.00 73.90           H  
ATOM    520  C   ALA A  36      14.404 -42.456   4.066  1.00 73.90           C  
ATOM    521  CB  ALA A  36      15.604 -44.349   2.845  1.00 73.90           C  
ATOM    522  HB1 ALA A  36      16.449 -45.036   2.896  1.00 73.90           H  
ATOM    523  HB2 ALA A  36      15.733 -43.702   1.978  1.00 73.90           H  
ATOM    524  HB3 ALA A  36      14.679 -44.913   2.725  1.00 73.90           H  
ATOM    525  O   ALA A  36      14.392 -41.624   3.167  1.00 73.90           O  
ATOM    526  N   GLY A  37      13.451 -42.493   5.003  1.00 73.38           N  
ATOM    527  H   GLY A  37      13.585 -43.082   5.813  1.00 73.38           H  
ATOM    528  CA  GLY A  37      12.360 -41.522   5.064  1.00 73.38           C  
ATOM    529  HA2 GLY A  37      11.599 -41.855   5.770  1.00 73.38           H  
ATOM    530  HA3 GLY A  37      11.903 -41.422   4.079  1.00 73.38           H  
ATOM    531  C   GLY A  37      12.872 -40.161   5.520  1.00 73.38           C  
ATOM    532  O   GLY A  37      13.691 -40.090   6.440  1.00 73.38           O  
ATOM    533  N   ALA A  38      12.411 -39.086   4.883  1.00 74.65           N  
ATOM    534  H   ALA A  38      11.723 -39.174   4.148  1.00 74.65           H  
ATOM    535  CA  ALA A  38      12.802 -37.751   5.298  1.00 74.65           C  
ATOM    536  HA  ALA A  38      13.885 -37.767   5.418  1.00 74.65           H  
ATOM    537  C   ALA A  38      12.174 -37.397   6.651  1.00 74.65           C  
ATOM    538  CB  ALA A  38      12.479 -36.727   4.209  1.00 74.65           C  
ATOM    539  HB1 ALA A  38      12.922 -37.036   3.261  1.00 74.65           H  
ATOM    540  HB2 ALA A  38      11.399 -36.644   4.088  1.00 74.65           H  
ATOM    541  HB3 ALA A  38      12.880 -35.753   4.488  1.00 74.65           H  
ATOM    542  O   ALA A  38      10.998 -37.652   6.890  1.00 74.65           O  
ATOM    543  N   PHE A  39      12.937 -36.764   7.534  1.00 78.93           N  
ATOM    544  H   PHE A  39      13.905 -36.609   7.289  1.00 78.93           H  
ATOM    545  CA  PHE A  39      12.497 -36.332   8.853  1.00 78.93           C  
ATOM    546  HA  PHE A  39      12.220 -37.207   9.440  1.00 78.93           H  
ATOM    547  C   PHE A  39      11.245 -35.451   8.776  1.00 78.93           C  
ATOM    548  CB  PHE A  39      13.677 -35.621   9.529  1.00 78.93           C  
ATOM    549  HB2 PHE A  39      13.327 -35.128  10.437  1.00 78.93           H  
ATOM    550  HB3 PHE A  39      14.049 -34.841   8.865  1.00 78.93           H  
ATOM    551  O   PHE A  39      10.313 -35.668   9.545  1.00 78.93           O  
ATOM    552  CG  PHE A  39      14.820 -36.532   9.938  1.00 78.93           C  
ATOM    553  CD1 PHE A  39      14.572 -37.638  10.773  1.00 78.93           C  
ATOM    554  HD1 PHE A  39      13.567 -37.862  11.096  1.00 78.93           H  
ATOM    555  CD2 PHE A  39      16.141 -36.248   9.541  1.00 78.93           C  
ATOM    556  HD2 PHE A  39      16.351 -35.388   8.922  1.00 78.93           H  
ATOM    557  CE1 PHE A  39      15.631 -38.457  11.192  1.00 78.93           C  
ATOM    558  HE1 PHE A  39      15.431 -39.309  11.824  1.00 78.93           H  
ATOM    559  CE2 PHE A  39      17.199 -37.060   9.980  1.00 78.93           C  
ATOM    560  HE2 PHE A  39      18.215 -36.834   9.692  1.00 78.93           H  
ATOM    561  CZ  PHE A  39      16.946 -38.164  10.801  1.00 78.93           C  
ATOM    562  HZ  PHE A  39      17.765 -38.779  11.144  1.00 78.93           H  
ATOM    563  N   LYS A  40      11.167 -34.541   7.795  1.00 65.13           N  
ATOM    564  H   LYS A  40      11.961 -34.444   7.180  1.00 65.13           H  
ATOM    565  CA  LYS A  40       9.978 -33.706   7.559  1.00 65.13           C  
ATOM    566  HA  LYS A  40       9.782 -33.122   8.459  1.00 65.13           H  
ATOM    567  C   LYS A  40       8.716 -34.546   7.314  1.00 65.13           C  
ATOM    568  CB  LYS A  40      10.259 -32.742   6.392  1.00 65.13           C  
ATOM    569  HB2 LYS A  40      11.138 -32.144   6.632  1.00 65.13           H  
ATOM    570  HB3 LYS A  40      10.464 -33.319   5.490  1.00 65.13           H  
ATOM    571  O   LYS A  40       7.686 -34.277   7.922  1.00 65.13           O  
ATOM    572  CG  LYS A  40       9.073 -31.800   6.127  1.00 65.13           C  
ATOM    573  HG2 LYS A  40       8.846 -31.242   7.035  1.00 65.13           H  
ATOM    574  HG3 LYS A  40       8.200 -32.395   5.857  1.00 65.13           H  
ATOM    575  CD  LYS A  40       9.352 -30.814   4.985  1.00 65.13           C  
ATOM    576  HD2 LYS A  40       9.676 -31.369   4.104  1.00 65.13           H  
ATOM    577  HD3 LYS A  40      10.134 -30.117   5.286  1.00 65.13           H  
ATOM    578  CE  LYS A  40       8.054 -30.060   4.663  1.00 65.13           C  
ATOM    579  HE2 LYS A  40       7.312 -30.800   4.365  1.00 65.13           H  
ATOM    580  HE3 LYS A  40       7.686 -29.576   5.568  1.00 65.13           H  
ATOM    581  NZ  LYS A  40       8.216 -29.056   3.580  1.00 65.13           N  
ATOM    582  HZ1 LYS A  40       8.644 -28.207   3.921  1.00 65.13           H  
ATOM    583  HZ2 LYS A  40       8.735 -29.427   2.798  1.00 65.13           H  
ATOM    584  HZ3 LYS A  40       7.309 -28.754   3.253  1.00 65.13           H  
ATOM    585  N   ASP A  41       8.808 -35.583   6.484  1.00 67.58           N  
ATOM    586  H   ASP A  41       9.686 -35.763   6.020  1.00 67.58           H  
ATOM    587  CA  ASP A  41       7.672 -36.460   6.154  1.00 67.58           C  
ATOM    588  HA  ASP A  41       6.801 -35.846   5.924  1.00 67.58           H  
ATOM    589  C   ASP A  41       7.300 -37.386   7.317  1.00 67.58           C  
ATOM    590  CB  ASP A  41       8.003 -37.306   4.918  1.00 67.58           C  
ATOM    591  HB2 ASP A  41       7.137 -37.920   4.670  1.00 67.58           H  
ATOM    592  HB3 ASP A  41       8.830 -37.975   5.158  1.00 67.58           H  
ATOM    593  O   ASP A  41       6.154 -37.811   7.450  1.00 67.58           O  
ATOM    594  CG  ASP A  41       8.370 -36.471   3.691  1.00 67.58           C  
ATOM    595  OD1 ASP A  41       7.861 -35.334   3.567  1.00 67.58           O  
ATOM    596  OD2 ASP A  41       9.210 -36.971   2.913  1.00 67.58           O  
ATOM    597  N   LEU A  42       8.266 -37.668   8.195  1.00 68.76           N  
ATOM    598  H   LEU A  42       9.194 -37.325   7.992  1.00 68.76           H  
ATOM    599  CA  LEU A  42       8.041 -38.381   9.449  1.00 68.76           C  
ATOM    600  HA  LEU A  42       7.330 -39.186   9.260  1.00 68.76           H  
ATOM    601  C   LEU A  42       7.370 -37.508  10.520  1.00 68.76           C  
ATOM    602  CB  LEU A  42       9.370 -38.984   9.942  1.00 68.76           C  
ATOM    603  HB2 LEU A  42      10.082 -38.175  10.106  1.00 68.76           H  
ATOM    604  HB3 LEU A  42       9.189 -39.475  10.898  1.00 68.76           H  
ATOM    605  O   LEU A  42       7.027 -38.025  11.579  1.00 68.76           O  
ATOM    606  CG  LEU A  42       9.986 -40.018   8.987  1.00 68.76           C  
ATOM    607  HG  LEU A  42      10.030 -39.622   7.972  1.00 68.76           H  
ATOM    608  CD1 LEU A  42      11.411 -40.367   9.428  1.00 68.76           C  
ATOM    609 HD11 LEU A  42      12.043 -39.485   9.322  1.00 68.76           H  
ATOM    610 HD12 LEU A  42      11.815 -41.150   8.787  1.00 68.76           H  
ATOM    611 HD13 LEU A  42      11.409 -40.692  10.468  1.00 68.76           H  
ATOM    612  CD2 LEU A  42       9.159 -41.300   8.939  1.00 68.76           C  
ATOM    613 HD21 LEU A  42       9.499 -41.893   8.090  1.00 68.76           H  
ATOM    614 HD22 LEU A  42       9.254 -41.851   9.875  1.00 68.76           H  
ATOM    615 HD23 LEU A  42       8.107 -41.073   8.764  1.00 68.76           H  
ATOM    616  N   GLY A  43       7.164 -36.215  10.251  1.00 63.64           N  
ATOM    617  H   GLY A  43       7.432 -35.868   9.342  1.00 63.64           H  
ATOM    618  CA  GLY A  43       6.560 -35.265  11.182  1.00 63.64           C  
ATOM    619  HA2 GLY A  43       5.817 -35.773  11.798  1.00 63.64           H  
ATOM    620  HA3 GLY A  43       6.058 -34.488  10.606  1.00 63.64           H  
ATOM    621  C   GLY A  43       7.560 -34.580  12.110  1.00 63.64           C  
ATOM    622  O   GLY A  43       7.138 -33.980  13.091  1.00 63.64           O  
ATOM    623  N   VAL A  44       8.866 -34.651  11.822  1.00 71.58           N  
ATOM    624  H   VAL A  44       9.146 -35.132  10.979  1.00 71.58           H  
ATOM    625  CA  VAL A  44       9.893 -33.916  12.572  1.00 71.58           C  
ATOM    626  HA  VAL A  44       9.700 -34.043  13.637  1.00 71.58           H  
ATOM    627  C   VAL A  44       9.770 -32.435  12.234  1.00 71.58           C  
ATOM    628  CB  VAL A  44      11.314 -34.430  12.287  1.00 71.58           C  
ATOM    629  HB  VAL A  44      11.542 -34.253  11.236  1.00 71.58           H  
ATOM    630  O   VAL A  44      10.252 -31.963  11.201  1.00 71.58           O  
ATOM    631  CG1 VAL A  44      12.389 -33.725  13.115  1.00 71.58           C  
ATOM    632 HG11 VAL A  44      12.223 -33.909  14.176  1.00 71.58           H  
ATOM    633 HG12 VAL A  44      12.375 -32.653  12.918  1.00 71.58           H  
ATOM    634 HG13 VAL A  44      13.370 -34.127  12.860  1.00 71.58           H  
ATOM    635  CG2 VAL A  44      11.464 -35.925  12.600  1.00 71.58           C  
ATOM    636 HG21 VAL A  44      12.493 -36.243  12.432  1.00 71.58           H  
ATOM    637 HG22 VAL A  44      11.202 -36.108  13.642  1.00 71.58           H  
ATOM    638 HG23 VAL A  44      10.809 -36.508  11.953  1.00 71.58           H  
ATOM    639  N   ASP A  45       9.105 -31.707  13.120  1.00 52.04           N  
ATOM    640  H   ASP A  45       8.646 -32.183  13.884  1.00 52.04           H  
ATOM    641  CA  ASP A  45       9.081 -30.252  13.103  1.00 52.04           C  
ATOM    642  HA  ASP A  45       8.957 -29.927  12.070  1.00 52.04           H  
ATOM    643  C   ASP A  45      10.414 -29.655  13.600  1.00 52.04           C  
ATOM    644  CB  ASP A  45       7.849 -29.755  13.879  1.00 52.04           C  
ATOM    645  HB2 ASP A  45       6.961 -30.230  13.460  1.00 52.04           H  
ATOM    646  HB3 ASP A  45       7.746 -28.682  13.715  1.00 52.04           H  
ATOM    647  O   ASP A  45      11.371 -30.364  13.916  1.00 52.04           O  
ATOM    648  CG  ASP A  45       7.887 -30.006  15.392  1.00 52.04           C  
ATOM    649  OD1 ASP A  45       9.000 -30.002  15.971  1.00 52.04           O  
ATOM    650  OD2 ASP A  45       6.795 -30.101  15.983  1.00 52.04           O  
ATOM    651  N   SER A  46      10.502 -28.326  13.674  1.00 51.87           N  
ATOM    652  H   SER A  46       9.718 -27.765  13.374  1.00 51.87           H  
ATOM    653  CA  SER A  46      11.728 -27.641  14.099  1.00 51.87           C  
ATOM    654  HA  SER A  46      12.543 -27.957  13.448  1.00 51.87           H  
ATOM    655  C   SER A  46      12.149 -27.960  15.539  1.00 51.87           C  
ATOM    656  CB  SER A  46      11.563 -26.126  13.954  1.00 51.87           C  
ATOM    657  HB2 SER A  46      10.802 -25.773  14.649  1.00 51.87           H  
ATOM    658  HB3 SER A  46      12.511 -25.641  14.189  1.00 51.87           H  
ATOM    659  O   SER A  46      13.346 -27.997  15.822  1.00 51.87           O  
ATOM    660  OG  SER A  46      11.182 -25.793  12.631  1.00 51.87           O  
ATOM    661  HG  SER A  46      11.235 -24.840  12.525  1.00 51.87           H  
ATOM    662  N   LEU A  47      11.208 -28.204  16.458  1.00 52.85           N  
ATOM    663  H   LEU A  47      10.267 -28.399  16.148  1.00 52.85           H  
ATOM    664  CA  LEU A  47      11.550 -28.558  17.837  1.00 52.85           C  
ATOM    665  HA  LEU A  47      12.331 -27.882  18.185  1.00 52.85           H  
ATOM    666  C   LEU A  47      12.108 -29.978  17.880  1.00 52.85           C  
ATOM    667  CB  LEU A  47      10.310 -28.410  18.736  1.00 52.85           C  
ATOM    668  HB2 LEU A  47       9.535 -29.089  18.380  1.00 52.85           H  
ATOM    669  HB3 LEU A  47       9.926 -27.393  18.647  1.00 52.85           H  
ATOM    670  O   LEU A  47      13.176 -30.214  18.443  1.00 52.85           O  
ATOM    671  CG  LEU A  47      10.583 -28.720  20.221  1.00 52.85           C  
ATOM    672  HG  LEU A  47      10.989 -29.726  20.323  1.00 52.85           H  
ATOM    673  CD1 LEU A  47      11.565 -27.718  20.841  1.00 52.85           C  
ATOM    674 HD11 LEU A  47      12.546 -27.839  20.382  1.00 52.85           H  
ATOM    675 HD12 LEU A  47      11.667 -27.933  21.905  1.00 52.85           H  
ATOM    676 HD13 LEU A  47      11.206 -26.700  20.690  1.00 52.85           H  
ATOM    677  CD2 LEU A  47       9.275 -28.650  21.008  1.00 52.85           C  
ATOM    678 HD21 LEU A  47       8.584 -29.392  20.609  1.00 52.85           H  
ATOM    679 HD22 LEU A  47       9.464 -28.893  22.054  1.00 52.85           H  
ATOM    680 HD23 LEU A  47       8.827 -27.661  20.920  1.00 52.85           H  
ATOM    681  N   MET A  48      11.428 -30.895  17.202  1.00 70.13           N  
ATOM    682  H   MET A  48      10.566 -30.616  16.757  1.00 70.13           H  
ATOM    683  CA  MET A  48      11.861 -32.275  17.053  1.00 70.13           C  
ATOM    684  HA  MET A  48      11.961 -32.724  18.041  1.00 70.13           H  
ATOM    685  C   MET A  48      13.216 -32.364  16.342  1.00 70.13           C  
ATOM    686  CB  MET A  48      10.783 -33.023  16.271  1.00 70.13           C  
ATOM    687  HB2 MET A  48      11.127 -34.032  16.044  1.00 70.13           H  
ATOM    688  HB3 MET A  48      10.590 -32.503  15.332  1.00 70.13           H  
ATOM    689  O   MET A  48      14.066 -33.172  16.715  1.00 70.13           O  
ATOM    690  CG  MET A  48       9.479 -33.132  17.054  1.00 70.13           C  
ATOM    691  HG2 MET A  48       9.668 -33.669  17.983  1.00 70.13           H  
ATOM    692  HG3 MET A  48       9.110 -32.139  17.307  1.00 70.13           H  
ATOM    693  SD  MET A  48       8.199 -33.979  16.106  1.00 70.13           S  
ATOM    694  CE  MET A  48       7.844 -35.300  17.265  1.00 70.13           C  
ATOM    695  HE1 MET A  48       8.760 -35.882  17.372  1.00 70.13           H  
ATOM    696  HE2 MET A  48       7.036 -35.920  16.878  1.00 70.13           H  
ATOM    697  HE3 MET A  48       7.559 -34.880  18.230  1.00 70.13           H  
ATOM    698  N   ALA A  49      13.476 -31.497  15.362  1.00 69.73           N  
ATOM    699  H   ALA A  49      12.723 -30.909  15.034  1.00 69.73           H  
ATOM    700  CA  ALA A  49      14.760 -31.426  14.678  1.00 69.73           C  
ATOM    701  HA  ALA A  49      14.943 -32.400  14.223  1.00 69.73           H  
ATOM    702  C   ALA A  49      15.905 -31.120  15.658  1.00 69.73           C  
ATOM    703  CB  ALA A  49      14.668 -30.371  13.569  1.00 69.73           C  
ATOM    704  HB1 ALA A  49      15.651 -30.199  13.130  1.00 69.73           H  
ATOM    705  HB2 ALA A  49      13.970 -30.695  12.798  1.00 69.73           H  
ATOM    706  HB3 ALA A  49      14.323 -29.422  13.980  1.00 69.73           H  
ATOM    707  O   ALA A  49      16.940 -31.797  15.676  1.00 69.73           O  
ATOM    708  N   VAL A  50      15.694 -30.134  16.529  1.00 67.94           N  
ATOM    709  H   VAL A  50      14.821 -29.631  16.466  1.00 67.94           H  
ATOM    710  CA  VAL A  50      16.657 -29.734  17.560  1.00 67.94           C  
ATOM    711  HA  VAL A  50      17.632 -29.588  17.096  1.00 67.94           H  
ATOM    712  C   VAL A  50      16.802 -30.815  18.626  1.00 67.94           C  
ATOM    713  CB  VAL A  50      16.213 -28.407  18.191  1.00 67.94           C  
ATOM    714  HB  VAL A  50      15.183 -28.504  18.532  1.00 67.94           H  
ATOM    715  O   VAL A  50      17.919 -31.109  19.054  1.00 67.94           O  
ATOM    716  CG1 VAL A  50      17.078 -28.010  19.398  1.00 67.94           C  
ATOM    717 HG11 VAL A  50      17.043 -28.785  20.164  1.00 67.94           H  
ATOM    718 HG12 VAL A  50      16.670 -27.111  19.859  1.00 67.94           H  
ATOM    719 HG13 VAL A  50      18.110 -27.843  19.089  1.00 67.94           H  
ATOM    720  CG2 VAL A  50      16.278 -27.289  17.147  1.00 67.94           C  
ATOM    721 HG21 VAL A  50      17.307 -26.971  16.976  1.00 67.94           H  
ATOM    722 HG22 VAL A  50      15.664 -26.449  17.472  1.00 67.94           H  
ATOM    723 HG23 VAL A  50      15.867 -27.611  16.190  1.00 67.94           H  
ATOM    724  N   GLU A  51      15.705 -31.434  19.056  1.00 71.70           N  
ATOM    725  H   GLU A  51      14.808 -31.129  18.708  1.00 71.70           H  
ATOM    726  CA  GLU A  51      15.733 -32.524  20.033  1.00 71.70           C  
ATOM    727  HA  GLU A  51      16.258 -32.192  20.928  1.00 71.70           H  
ATOM    728  C   GLU A  51      16.477 -33.746  19.498  1.00 71.70           C  
ATOM    729  CB  GLU A  51      14.311 -32.921  20.430  1.00 71.70           C  
ATOM    730  HB2 GLU A  51      14.360 -33.871  20.963  1.00 71.70           H  
ATOM    731  HB3 GLU A  51      13.704 -33.051  19.534  1.00 71.70           H  
ATOM    732  O   GLU A  51      17.308 -34.320  20.209  1.00 71.70           O  
ATOM    733  CG  GLU A  51      13.672 -31.887  21.365  1.00 71.70           C  
ATOM    734  HG2 GLU A  51      13.600 -30.922  20.862  1.00 71.70           H  
ATOM    735  HG3 GLU A  51      14.327 -31.759  22.227  1.00 71.70           H  
ATOM    736  CD  GLU A  51      12.283 -32.317  21.855  1.00 71.70           C  
ATOM    737  OE1 GLU A  51      11.817 -31.687  22.832  1.00 71.70           O  
ATOM    738  OE2 GLU A  51      11.738 -33.304  21.312  1.00 71.70           O  
ATOM    739  N   LEU A  52      16.258 -34.100  18.230  1.00 81.37           N  
ATOM    740  H   LEU A  52      15.541 -33.608  17.717  1.00 81.37           H  
ATOM    741  CA  LEU A  52      16.978 -35.173  17.552  1.00 81.37           C  
ATOM    742  HA  LEU A  52      16.851 -36.089  18.129  1.00 81.37           H  
ATOM    743  C   LEU A  52      18.474 -34.861  17.510  1.00 81.37           C  
ATOM    744  CB  LEU A  52      16.370 -35.375  16.153  1.00 81.37           C  
ATOM    745  HB2 LEU A  52      15.331 -35.683  16.271  1.00 81.37           H  
ATOM    746  HB3 LEU A  52      16.372 -34.422  15.623  1.00 81.37           H  
ATOM    747  O   LEU A  52      19.293 -35.685  17.926  1.00 81.37           O  
ATOM    748  CG  LEU A  52      17.104 -36.412  15.286  1.00 81.37           C  
ATOM    749  HG  LEU A  52      18.099 -36.043  15.037  1.00 81.37           H  
ATOM    750  CD1 LEU A  52      17.236 -37.760  15.994  1.00 81.37           C  
ATOM    751 HD11 LEU A  52      16.271 -38.036  16.418  1.00 81.37           H  
ATOM    752 HD12 LEU A  52      17.978 -37.679  16.788  1.00 81.37           H  
ATOM    753 HD13 LEU A  52      17.564 -38.525  15.290  1.00 81.37           H  
ATOM    754  CD2 LEU A  52      16.342 -36.653  13.989  1.00 81.37           C  
ATOM    755 HD21 LEU A  52      15.382 -37.127  14.194  1.00 81.37           H  
ATOM    756 HD22 LEU A  52      16.937 -37.295  13.340  1.00 81.37           H  
ATOM    757 HD23 LEU A  52      16.156 -35.713  13.471  1.00 81.37           H  
ATOM    758  N   ARG A  53      18.838 -33.642  17.101  1.00 78.44           N  
ATOM    759  H   ARG A  53      18.111 -33.021  16.775  1.00 78.44           H  
ATOM    760  CA  ARG A  53      20.222 -33.158  17.131  1.00 78.44           C  
ATOM    761  HA  ARG A  53      20.827 -33.792  16.482  1.00 78.44           H  
ATOM    762  C   ARG A  53      20.830 -33.273  18.525  1.00 78.44           C  
ATOM    763  CB  ARG A  53      20.233 -31.721  16.586  1.00 78.44           C  
ATOM    764  HB2 ARG A  53      19.801 -31.747  15.585  1.00 78.44           H  
ATOM    765  HB3 ARG A  53      19.589 -31.082  17.190  1.00 78.44           H  
ATOM    766  O   ARG A  53      21.914 -33.835  18.672  1.00 78.44           O  
ATOM    767  CG  ARG A  53      21.611 -31.061  16.472  1.00 78.44           C  
ATOM    768  HG2 ARG A  53      21.486 -30.238  15.769  1.00 78.44           H  
ATOM    769  HG3 ARG A  53      22.325 -31.767  16.048  1.00 78.44           H  
ATOM    770  CD  ARG A  53      22.221 -30.473  17.750  1.00 78.44           C  
ATOM    771  HD2 ARG A  53      22.224 -31.206  18.557  1.00 78.44           H  
ATOM    772  HD3 ARG A  53      23.265 -30.240  17.539  1.00 78.44           H  
ATOM    773  NE  ARG A  53      21.513 -29.262  18.202  1.00 78.44           N  
ATOM    774  HE  ARG A  53      20.609 -29.405  18.628  1.00 78.44           H  
ATOM    775  NH1 ARG A  53      23.243 -27.741  18.023  1.00 78.44           N  
ATOM    776 HH11 ARG A  53      23.545 -26.785  18.144  1.00 78.44           H  
ATOM    777 HH12 ARG A  53      23.831 -28.414  17.551  1.00 78.44           H  
ATOM    778  NH2 ARG A  53      21.281 -27.076  18.808  1.00 78.44           N  
ATOM    779 HH21 ARG A  53      20.354 -27.260  19.165  1.00 78.44           H  
ATOM    780 HH22 ARG A  53      21.661 -26.153  18.966  1.00 78.44           H  
ATOM    781  CZ  ARG A  53      22.015 -28.045  18.341  1.00 78.44           C  
ATOM    782  N   ASN A  54      20.146 -32.782  19.554  1.00 74.23           N  
ATOM    783  H   ASN A  54      19.265 -32.330  19.355  1.00 74.23           H  
ATOM    784  CA  ASN A  54      20.632 -32.794  20.936  1.00 74.23           C  
ATOM    785  HA  ASN A  54      21.616 -32.327  20.972  1.00 74.23           H  
ATOM    786  C   ASN A  54      20.792 -34.225  21.470  1.00 74.23           C  
ATOM    787  CB  ASN A  54      19.661 -31.972  21.804  1.00 74.23           C  
ATOM    788  HB2 ASN A  54      19.899 -32.128  22.856  1.00 74.23           H  
ATOM    789  HB3 ASN A  54      18.639 -32.308  21.630  1.00 74.23           H  
ATOM    790  O   ASN A  54      21.778 -34.539  22.147  1.00 74.23           O  
ATOM    791  CG  ASN A  54      19.739 -30.477  21.542  1.00 74.23           C  
ATOM    792  ND2 ASN A  54      18.844 -29.706  22.111  1.00 74.23           N  
ATOM    793 HD21 ASN A  54      18.058 -30.095  22.613  1.00 74.23           H  
ATOM    794 HD22 ASN A  54      18.939 -28.712  21.960  1.00 74.23           H  
ATOM    795  OD1 ASN A  54      20.620 -29.980  20.859  1.00 74.23           O  
ATOM    796  N   GLY A  55      19.860 -35.114  21.119  1.00 82.89           N  
ATOM    797  H   GLY A  55      19.061 -34.788  20.595  1.00 82.89           H  
ATOM    798  CA  GLY A  55      19.944 -36.540  21.417  1.00 82.89           C  
ATOM    799  HA2 GLY A  55      19.066 -37.033  21.001  1.00 82.89           H  
ATOM    800  HA3 GLY A  55      19.961 -36.688  22.497  1.00 82.89           H  
ATOM    801  C   GLY A  55      21.191 -37.179  20.807  1.00 82.89           C  
ATOM    802  O   GLY A  55      21.905 -37.919  21.488  1.00 82.89           O  
ATOM    803  N   LEU A  56      21.508 -36.836  19.558  1.00 83.39           N  
ATOM    804  H   LEU A  56      20.875 -36.233  19.052  1.00 83.39           H  
ATOM    805  CA  LEU A  56      22.681 -37.355  18.859  1.00 83.39           C  
ATOM    806  HA  LEU A  56      22.737 -38.430  19.032  1.00 83.39           H  
ATOM    807  C   LEU A  56      23.992 -36.784  19.397  1.00 83.39           C  
ATOM    808  CB  LEU A  56      22.526 -37.106  17.355  1.00 83.39           C  
ATOM    809  HB2 LEU A  56      23.461 -37.356  16.854  1.00 83.39           H  
ATOM    810  HB3 LEU A  56      22.324 -36.048  17.188  1.00 83.39           H  
ATOM    811  O   LEU A  56      24.937 -37.549  19.586  1.00 83.39           O  
ATOM    812  CG  LEU A  56      21.398 -37.943  16.732  1.00 83.39           C  
ATOM    813  HG  LEU A  56      20.464 -37.789  17.272  1.00 83.39           H  
ATOM    814  CD1 LEU A  56      21.193 -37.495  15.294  1.00 83.39           C  
ATOM    815 HD11 LEU A  56      20.880 -36.451  15.295  1.00 83.39           H  
ATOM    816 HD12 LEU A  56      22.113 -37.600  14.718  1.00 83.39           H  
ATOM    817 HD13 LEU A  56      20.402 -38.087  14.836  1.00 83.39           H  
ATOM    818  CD2 LEU A  56      21.708 -39.439  16.772  1.00 83.39           C  
ATOM    819 HD21 LEU A  56      22.689 -39.645  16.346  1.00 83.39           H  
ATOM    820 HD22 LEU A  56      20.943 -39.974  16.209  1.00 83.39           H  
ATOM    821 HD23 LEU A  56      21.663 -39.807  17.797  1.00 83.39           H  
ATOM    822  N   VAL A  57      24.049 -35.493  19.738  1.00 79.87           N  
ATOM    823  H   VAL A  57      23.254 -34.910  19.515  1.00 79.87           H  
ATOM    824  CA  VAL A  57      25.207 -34.890  20.426  1.00 79.87           C  
ATOM    825  HA  VAL A  57      26.088 -34.962  19.789  1.00 79.87           H  
ATOM    826  C   VAL A  57      25.508 -35.655  21.713  1.00 79.87           C  
ATOM    827  CB  VAL A  57      24.951 -33.401  20.746  1.00 79.87           C  
ATOM    828  HB  VAL A  57      23.969 -33.305  21.210  1.00 79.87           H  
ATOM    829  O   VAL A  57      26.644 -36.054  21.955  1.00 79.87           O  
ATOM    830  CG1 VAL A  57      25.980 -32.800  21.715  1.00 79.87           C  
ATOM    831 HG11 VAL A  57      26.991 -32.965  21.345  1.00 79.87           H  
ATOM    832 HG12 VAL A  57      25.883 -33.249  22.704  1.00 79.87           H  
ATOM    833 HG13 VAL A  57      25.807 -31.729  21.818  1.00 79.87           H  
ATOM    834  CG2 VAL A  57      24.956 -32.550  19.473  1.00 79.87           C  
ATOM    835 HG21 VAL A  57      24.707 -31.518  19.717  1.00 79.87           H  
ATOM    836 HG22 VAL A  57      25.938 -32.584  19.000  1.00 79.87           H  
ATOM    837 HG23 VAL A  57      24.211 -32.924  18.770  1.00 79.87           H  
ATOM    838  N   LYS A  58      24.485 -35.937  22.525  1.00 82.40           N  
ATOM    839  H   LYS A  58      23.570 -35.594  22.269  1.00 82.40           H  
ATOM    840  CA  LYS A  58      24.660 -36.634  23.805  1.00 82.40           C  
ATOM    841  HA  LYS A  58      25.455 -36.133  24.357  1.00 82.40           H  
ATOM    842  C   LYS A  58      25.096 -38.089  23.632  1.00 82.40           C  
ATOM    843  CB  LYS A  58      23.351 -36.521  24.587  1.00 82.40           C  
ATOM    844  HB2 LYS A  58      22.583 -37.124  24.103  1.00 82.40           H  
ATOM    845  HB3 LYS A  58      23.027 -35.480  24.571  1.00 82.40           H  
ATOM    846  O   LYS A  58      25.899 -38.584  24.419  1.00 82.40           O  
ATOM    847  CG  LYS A  58      23.514 -36.958  26.048  1.00 82.40           C  
ATOM    848  HG2 LYS A  58      24.299 -36.367  26.519  1.00 82.40           H  
ATOM    849  HG3 LYS A  58      23.778 -38.015  26.096  1.00 82.40           H  
ATOM    850  CD  LYS A  58      22.192 -36.732  26.782  1.00 82.40           C  
ATOM    851  HD2 LYS A  58      21.910 -35.684  26.683  1.00 82.40           H  
ATOM    852  HD3 LYS A  58      21.420 -37.348  26.322  1.00 82.40           H  
ATOM    853  CE  LYS A  58      22.325 -37.084  28.263  1.00 82.40           C  
ATOM    854  HE2 LYS A  58      23.134 -36.491  28.689  1.00 82.40           H  
ATOM    855  HE3 LYS A  58      22.593 -38.138  28.348  1.00 82.40           H  
ATOM    856  NZ  LYS A  58      21.052 -36.808  28.972  1.00 82.40           N  
ATOM    857  HZ1 LYS A  58      20.812 -35.832  28.881  1.00 82.40           H  
ATOM    858  HZ2 LYS A  58      21.124 -37.032  29.955  1.00 82.40           H  
ATOM    859  HZ3 LYS A  58      20.299 -37.343  28.564  1.00 82.40           H  
ATOM    860  N   ALA A  59      24.560 -38.776  22.628  1.00 83.57           N  
ATOM    861  H   ALA A  59      23.861 -38.326  22.054  1.00 83.57           H  
ATOM    862  CA  ALA A  59      24.869 -40.180  22.383  1.00 83.57           C  
ATOM    863  HA  ALA A  59      24.891 -40.709  23.336  1.00 83.57           H  
ATOM    864  C   ALA A  59      26.235 -40.396  21.714  1.00 83.57           C  
ATOM    865  CB  ALA A  59      23.740 -40.763  21.541  1.00 83.57           C  
ATOM    866  HB1 ALA A  59      23.660 -40.224  20.596  1.00 83.57           H  
ATOM    867  HB2 ALA A  59      23.954 -41.815  21.350  1.00 83.57           H  
ATOM    868  HB3 ALA A  59      22.794 -40.680  22.076  1.00 83.57           H  
ATOM    869  O   ALA A  59      26.862 -41.438  21.916  1.00 83.57           O  
ATOM    870  N   THR A  60      26.699 -39.425  20.927  1.00 80.58           N  
ATOM    871  H   THR A  60      26.112 -38.619  20.764  1.00 80.58           H  
ATOM    872  CA  THR A  60      27.952 -39.535  20.167  1.00 80.58           C  
ATOM    873  HA  THR A  60      28.265 -40.578  20.158  1.00 80.58           H  
ATOM    874  C   THR A  60      29.114 -38.756  20.783  1.00 80.58           C  
ATOM    875  CB  THR A  60      27.752 -39.130  18.703  1.00 80.58           C  
ATOM    876  HB  THR A  60      28.696 -39.285  18.181  1.00 80.58           H  
ATOM    877  O   THR A  60      30.264 -39.103  20.547  1.00 80.58           O  
ATOM    878  CG2 THR A  60      26.684 -39.966  17.995  1.00 80.58           C  
ATOM    879 HG21 THR A  60      26.723 -39.749  16.928  1.00 80.58           H  
ATOM    880 HG22 THR A  60      26.882 -41.027  18.144  1.00 80.58           H  
ATOM    881 HG23 THR A  60      25.688 -39.732  18.374  1.00 80.58           H  
ATOM    882  OG1 THR A  60      27.401 -37.773  18.613  1.00 80.58           O  
ATOM    883  HG1 THR A  60      26.483 -37.679  18.878  1.00 80.58           H  
ATOM    884  N   GLY A  61      28.846 -37.733  21.597  1.00 74.87           N  
ATOM    885  H   GLY A  61      27.883 -37.468  21.741  1.00 74.87           H  
ATOM    886  CA  GLY A  61      29.858 -36.780  22.063  1.00 74.87           C  
ATOM    887  HA2 GLY A  61      30.740 -37.320  22.408  1.00 74.87           H  
ATOM    888  HA3 GLY A  61      29.447 -36.207  22.894  1.00 74.87           H  
ATOM    889  C   GLY A  61      30.306 -35.787  20.983  1.00 74.87           C  
ATOM    890  O   GLY A  61      31.166 -34.952  21.246  1.00 74.87           O  
ATOM    891  N   LEU A  62      29.723 -35.859  19.783  1.00 74.50           N  
ATOM    892  H   LEU A  62      28.978 -36.527  19.647  1.00 74.50           H  
ATOM    893  CA  LEU A  62      30.072 -35.008  18.654  1.00 74.50           C  
ATOM    894  HA  LEU A  62      31.149 -34.841  18.660  1.00 74.50           H  
ATOM    895  C   LEU A  62      29.381 -33.649  18.768  1.00 74.50           C  
ATOM    896  CB  LEU A  62      29.684 -35.712  17.343  1.00 74.50           C  
ATOM    897  HB2 LEU A  62      29.917 -35.051  16.509  1.00 74.50           H  
ATOM    898  HB3 LEU A  62      28.605 -35.866  17.338  1.00 74.50           H  
ATOM    899  O   LEU A  62      28.242 -33.555  19.224  1.00 74.50           O  
ATOM    900  CG  LEU A  62      30.393 -37.062  17.118  1.00 74.50           C  
ATOM    901  HG  LEU A  62      30.247 -37.715  17.979  1.00 74.50           H  
ATOM    902  CD1 LEU A  62      29.769 -37.756  15.909  1.00 74.50           C  
ATOM    903 HD11 LEU A  62      28.750 -38.059  16.151  1.00 74.50           H  
ATOM    904 HD12 LEU A  62      29.730 -37.067  15.066  1.00 74.50           H  
ATOM    905 HD13 LEU A  62      30.345 -38.643  15.642  1.00 74.50           H  
ATOM    906  CD2 LEU A  62      31.897 -36.871  16.927  1.00 74.50           C  
ATOM    907 HD21 LEU A  62      32.347 -37.776  16.519  1.00 74.50           H  
ATOM    908 HD22 LEU A  62      32.101 -36.026  16.270  1.00 74.50           H  
ATOM    909 HD23 LEU A  62      32.365 -36.675  17.892  1.00 74.50           H  
ATOM    910  N   ARG A  63      30.035 -32.589  18.287  1.00 69.88           N  
ATOM    911  H   ARG A  63      30.949 -32.744  17.886  1.00 69.88           H  
ATOM    912  CA  ARG A  63      29.379 -31.293  18.064  1.00 69.88           C  
ATOM    913  HA  ARG A  63      28.640 -31.127  18.847  1.00 69.88           H  
ATOM    914  C   ARG A  63      28.633 -31.328  16.733  1.00 69.88           C  
ATOM    915  CB  ARG A  63      30.398 -30.148  18.100  1.00 69.88           C  
ATOM    916  HB2 ARG A  63      31.250 -30.392  17.465  1.00 69.88           H  
ATOM    917  HB3 ARG A  63      29.922 -29.251  17.703  1.00 69.88           H  
ATOM    918  O   ARG A  63      29.251 -31.553  15.696  1.00 69.88           O  
ATOM    919  CG  ARG A  63      30.874 -29.853  19.527  1.00 69.88           C  
ATOM    920  HG2 ARG A  63      31.401 -30.719  19.928  1.00 69.88           H  
ATOM    921  HG3 ARG A  63      30.011 -29.636  20.157  1.00 69.88           H  
ATOM    922  CD  ARG A  63      31.810 -28.642  19.514  1.00 69.88           C  
ATOM    923  HD2 ARG A  63      31.288 -27.802  19.057  1.00 69.88           H  
ATOM    924  HD3 ARG A  63      32.684 -28.885  18.909  1.00 69.88           H  
ATOM    925  NE  ARG A  63      32.236 -28.270  20.875  1.00 69.88           N  
ATOM    926  HE  ARG A  63      31.879 -28.834  21.633  1.00 69.88           H  
ATOM    927  NH1 ARG A  63      33.541 -26.479  20.275  1.00 69.88           N  
ATOM    928 HH11 ARG A  63      34.093 -25.671  20.526  1.00 69.88           H  
ATOM    929 HH12 ARG A  63      33.307 -26.648  19.307  1.00 69.88           H  
ATOM    930  NH2 ARG A  63      33.296 -26.992  22.433  1.00 69.88           N  
ATOM    931 HH21 ARG A  63      33.858 -26.184  22.664  1.00 69.88           H  
ATOM    932 HH22 ARG A  63      32.876 -27.543  23.168  1.00 69.88           H  
ATOM    933  CZ  ARG A  63      33.021 -27.254  21.187  1.00 69.88           C  
ATOM    934  N   LEU A  64      27.322 -31.096  16.773  1.00 72.81           N  
ATOM    935  H   LEU A  64      26.897 -30.892  17.666  1.00 72.81           H  
ATOM    936  CA  LEU A  64      26.433 -31.156  15.610  1.00 72.81           C  
ATOM    937  HA  LEU A  64      27.039 -31.343  14.723  1.00 72.81           H  
ATOM    938  C   LEU A  64      25.696 -29.814  15.424  1.00 72.81           C  
ATOM    939  CB  LEU A  64      25.444 -32.325  15.777  1.00 72.81           C  
ATOM    940  HB2 LEU A  64      24.773 -32.337  14.918  1.00 72.81           H  
ATOM    941  HB3 LEU A  64      24.828 -32.122  16.653  1.00 72.81           H  
ATOM    942  O   LEU A  64      25.234 -29.246  16.422  1.00 72.81           O  
ATOM    943  CG  LEU A  64      26.086 -33.718  15.938  1.00 72.81           C  
ATOM    944  HG  LEU A  64      26.759 -33.702  16.795  1.00 72.81           H  
ATOM    945  CD1 LEU A  64      25.013 -34.770  16.214  1.00 72.81           C  
ATOM    946 HD11 LEU A  64      24.417 -34.943  15.318  1.00 72.81           H  
ATOM    947 HD12 LEU A  64      25.493 -35.700  16.518  1.00 72.81           H  
ATOM    948 HD13 LEU A  64      24.357 -34.436  17.018  1.00 72.81           H  
ATOM    949  CD2 LEU A  64      26.879 -34.165  14.708  1.00 72.81           C  
ATOM    950 HD21 LEU A  64      26.216 -34.309  13.855  1.00 72.81           H  
ATOM    951 HD22 LEU A  64      27.642 -33.429  14.454  1.00 72.81           H  
ATOM    952 HD23 LEU A  64      27.388 -35.102  14.937  1.00 72.81           H  
ATOM    953  N   PRO A  65      25.575 -29.303  14.185  1.00 60.86           N  
ATOM    954  CA  PRO A  65      24.890 -28.037  13.894  1.00 60.86           C  
ATOM    955  HA  PRO A  65      25.342 -27.225  14.464  1.00 60.86           H  
ATOM    956  C   PRO A  65      23.398 -28.118  14.238  1.00 60.86           C  
ATOM    957  CB  PRO A  65      25.113 -27.793  12.397  1.00 60.86           C  
ATOM    958  HB2 PRO A  65      26.028 -27.217  12.255  1.00 60.86           H  
ATOM    959  HB3 PRO A  65      24.273 -27.280  11.929  1.00 60.86           H  
ATOM    960  O   PRO A  65      22.815 -29.186  14.133  1.00 60.86           O  
ATOM    961  CG  PRO A  65      25.304 -29.196  11.822  1.00 60.86           C  
ATOM    962  HG2 PRO A  65      25.890 -29.182  10.903  1.00 60.86           H  
ATOM    963  HG3 PRO A  65      24.331 -29.653  11.646  1.00 60.86           H  
ATOM    964  CD  PRO A  65      26.023 -29.931  12.948  1.00 60.86           C  
ATOM    965  HD2 PRO A  65      25.767 -30.990  12.917  1.00 60.86           H  
ATOM    966  HD3 PRO A  65      27.100 -29.798  12.845  1.00 60.86           H  
ATOM    967  N   ALA A  66      22.754 -27.019  14.644  1.00 56.06           N  
ATOM    968  H   ALA A  66      23.246 -26.137  14.682  1.00 56.06           H  
ATOM    969  CA  ALA A  66      21.324 -27.031  14.997  1.00 56.06           C  
ATOM    970  HA  ALA A  66      21.156 -27.779  15.772  1.00 56.06           H  
ATOM    971  C   ALA A  66      20.415 -27.412  13.813  1.00 56.06           C  
ATOM    972  CB  ALA A  66      20.947 -25.659  15.563  1.00 56.06           C  
ATOM    973  HB1 ALA A  66      21.581 -25.411  16.415  1.00 56.06           H  
ATOM    974  HB2 ALA A  66      21.062 -24.890  14.799  1.00 56.06           H  
ATOM    975  HB3 ALA A  66      19.907 -25.671  15.888  1.00 56.06           H  
ATOM    976  O   ALA A  66      19.389 -28.062  13.998  1.00 56.06           O  
ATOM    977  N   THR A  67      20.847 -27.092  12.595  1.00 55.47           N  
ATOM    978  H   THR A  67      21.699 -26.558  12.501  1.00 55.47           H  
ATOM    979  CA  THR A  67      20.198 -27.443  11.327  1.00 55.47           C  
ATOM    980  HA  THR A  67      19.124 -27.293  11.435  1.00 55.47           H  
ATOM    981  C   THR A  67      20.401 -28.898  10.916  1.00 55.47           C  
ATOM    982  CB  THR A  67      20.705 -26.519  10.208  1.00 55.47           C  
ATOM    983  HB  THR A  67      20.358 -26.862   9.234  1.00 55.47           H  
ATOM    984  O   THR A  67      19.941 -29.273   9.847  1.00 55.47           O  
ATOM    985  CG2 THR A  67      20.208 -25.088  10.430  1.00 55.47           C  
ATOM    986 HG21 THR A  67      19.118 -25.074  10.442  1.00 55.47           H  
ATOM    987 HG22 THR A  67      20.556 -24.463   9.607  1.00 55.47           H  
ATOM    988 HG23 THR A  67      20.591 -24.686  11.367  1.00 55.47           H  
ATOM    989  OG1 THR A  67      22.115 -26.493  10.242  1.00 55.47           O  
ATOM    990  HG1 THR A  67      22.428 -27.152   9.618  1.00 55.47           H  
ATOM    991  N   LEU A  68      21.022 -29.742  11.753  1.00 68.58           N  
ATOM    992  H   LEU A  68      21.372 -29.352  12.617  1.00 68.58           H  
ATOM    993  CA  LEU A  68      21.411 -31.124  11.439  1.00 68.58           C  
ATOM    994  HA  LEU A  68      22.320 -31.092  10.838  1.00 68.58           H  
ATOM    995  C   LEU A  68      20.355 -31.915  10.659  1.00 68.58           C  
ATOM    996  CB  LEU A  68      21.667 -31.853  12.771  1.00 68.58           C  
ATOM    997  HB2 LEU A  68      22.410 -31.308  13.353  1.00 68.58           H  
ATOM    998  HB3 LEU A  68      20.736 -31.861  13.337  1.00 68.58           H  
ATOM    999  O   LEU A  68      20.680 -32.634   9.726  1.00 68.58           O  
ATOM   1000  CG  LEU A  68      22.193 -33.286  12.643  1.00 68.58           C  
ATOM   1001  HG  LEU A  68      21.589 -33.850  11.932  1.00 68.58           H  
ATOM   1002  CD1 LEU A  68      23.661 -33.267  12.200  1.00 68.58           C  
ATOM   1003 HD11 LEU A  68      24.053 -34.279  12.105  1.00 68.58           H  
ATOM   1004 HD12 LEU A  68      24.267 -32.713  12.917  1.00 68.58           H  
ATOM   1005 HD13 LEU A  68      23.749 -32.760  11.239  1.00 68.58           H  
ATOM   1006  CD2 LEU A  68      22.068 -33.955  14.012  1.00 68.58           C  
ATOM   1007 HD21 LEU A  68      22.643 -33.400  14.753  1.00 68.58           H  
ATOM   1008 HD22 LEU A  68      22.442 -34.978  13.995  1.00 68.58           H  
ATOM   1009 HD23 LEU A  68      21.014 -33.984  14.290  1.00 68.58           H  
ATOM   1010  N   VAL A  69      19.097 -31.813  11.072  1.00 74.44           N  
ATOM   1011  H   VAL A  69      18.905 -31.169  11.827  1.00 74.44           H  
ATOM   1012  CA  VAL A  69      17.978 -32.577  10.506  1.00 74.44           C  
ATOM   1013  HA  VAL A  69      18.282 -33.608  10.325  1.00 74.44           H  
ATOM   1014  C   VAL A  69      17.521 -32.007   9.171  1.00 74.44           C  
ATOM   1015  CB  VAL A  69      16.839 -32.561  11.526  1.00 74.44           C  
ATOM   1016  HB  VAL A  69      16.615 -31.518  11.751  1.00 74.44           H  
ATOM   1017  O   VAL A  69      17.040 -32.745   8.325  1.00 74.44           O  
ATOM   1018  CG1 VAL A  69      15.540 -33.227  11.085  1.00 74.44           C  
ATOM   1019 HG11 VAL A  69      15.641 -34.309  11.158  1.00 74.44           H  
ATOM   1020 HG12 VAL A  69      15.250 -32.933  10.076  1.00 74.44           H  
ATOM   1021 HG13 VAL A  69      14.744 -32.894  11.752  1.00 74.44           H  
ATOM   1022  CG2 VAL A  69      17.328 -33.261  12.804  1.00 74.44           C  
ATOM   1023 HG21 VAL A  69      16.489 -33.471  13.467  1.00 74.44           H  
ATOM   1024 HG22 VAL A  69      17.809 -34.205  12.549  1.00 74.44           H  
ATOM   1025 HG23 VAL A  69      18.034 -32.626  13.339  1.00 74.44           H  
ATOM   1026  N   PHE A  70      17.693 -30.709   8.960  1.00 62.86           N  
ATOM   1027  H   PHE A  70      18.191 -30.165   9.650  1.00 62.86           H  
ATOM   1028  CA  PHE A  70      17.459 -30.083   7.666  1.00 62.86           C  
ATOM   1029  HA  PHE A  70      16.586 -30.540   7.200  1.00 62.86           H  
ATOM   1030  C   PHE A  70      18.646 -30.328   6.717  1.00 62.86           C  
ATOM   1031  CB  PHE A  70      17.151 -28.596   7.897  1.00 62.86           C  
ATOM   1032  HB2 PHE A  70      16.919 -28.138   6.935  1.00 62.86           H  
ATOM   1033  HB3 PHE A  70      18.043 -28.103   8.283  1.00 62.86           H  
ATOM   1034  O   PHE A  70      18.430 -30.565   5.532  1.00 62.86           O  
ATOM   1035  CG  PHE A  70      15.982 -28.346   8.844  1.00 62.86           C  
ATOM   1036  CD1 PHE A  70      14.681 -28.741   8.477  1.00 62.86           C  
ATOM   1037  HD1 PHE A  70      14.513 -29.219   7.523  1.00 62.86           H  
ATOM   1038  CD2 PHE A  70      16.190 -27.734  10.096  1.00 62.86           C  
ATOM   1039  HD2 PHE A  70      17.183 -27.421  10.383  1.00 62.86           H  
ATOM   1040  CE1 PHE A  70      13.599 -28.520   9.349  1.00 62.86           C  
ATOM   1041  HE1 PHE A  70      12.604 -28.833   9.071  1.00 62.86           H  
ATOM   1042  CE2 PHE A  70      15.109 -27.511  10.969  1.00 62.86           C  
ATOM   1043  HE2 PHE A  70      15.272 -27.035  11.924  1.00 62.86           H  
ATOM   1044  CZ  PHE A  70      13.811 -27.900  10.592  1.00 62.86           C  
ATOM   1045  HZ  PHE A  70      12.977 -27.726  11.255  1.00 62.86           H  
ATOM   1046  N   ASP A  71      19.875 -30.364   7.248  1.00 62.47           N  
ATOM   1047  H   ASP A  71      19.970 -30.068   8.209  1.00 62.47           H  
ATOM   1048  CA  ASP A  71      21.116 -30.628   6.504  1.00 62.47           C  
ATOM   1049  HA  ASP A  71      21.138 -30.002   5.612  1.00 62.47           H  
ATOM   1050  C   ASP A  71      21.235 -32.097   6.063  1.00 62.47           C  
ATOM   1051  CB  ASP A  71      22.338 -30.285   7.380  1.00 62.47           C  
ATOM   1052  HB2 ASP A  71      22.326 -30.925   8.262  1.00 62.47           H  
ATOM   1053  HB3 ASP A  71      23.243 -30.519   6.818  1.00 62.47           H  
ATOM   1054  O   ASP A  71      21.687 -32.395   4.957  1.00 62.47           O  
ATOM   1055  CG  ASP A  71      22.434 -28.827   7.839  1.00 62.47           C  
ATOM   1056  OD1 ASP A  71      21.902 -27.931   7.156  1.00 62.47           O  
ATOM   1057  OD2 ASP A  71      23.058 -28.606   8.906  1.00 62.47           O  
ATOM   1058  N   TYR A  72      20.826 -33.030   6.928  1.00 72.31           N  
ATOM   1059  H   TYR A  72      20.505 -32.711   7.832  1.00 72.31           H  
ATOM   1060  CA  TYR A  72      20.847 -34.473   6.692  1.00 72.31           C  
ATOM   1061  HA  TYR A  72      21.178 -34.665   5.671  1.00 72.31           H  
ATOM   1062  C   TYR A  72      19.426 -35.018   6.861  1.00 72.31           C  
ATOM   1063  CB  TYR A  72      21.863 -35.159   7.613  1.00 72.31           C  
ATOM   1064  HB2 TYR A  72      21.498 -35.113   8.639  1.00 72.31           H  
ATOM   1065  HB3 TYR A  72      21.930 -36.211   7.337  1.00 72.31           H  
ATOM   1066  O   TYR A  72      19.096 -35.573   7.908  1.00 72.31           O  
ATOM   1067  CG  TYR A  72      23.247 -34.544   7.565  1.00 72.31           C  
ATOM   1068  CD1 TYR A  72      24.121 -34.756   6.481  1.00 72.31           C  
ATOM   1069  HD1 TYR A  72      23.818 -35.341   5.625  1.00 72.31           H  
ATOM   1070  CD2 TYR A  72      23.618 -33.656   8.584  1.00 72.31           C  
ATOM   1071  HD2 TYR A  72      22.915 -33.454   9.379  1.00 72.31           H  
ATOM   1072  CE1 TYR A  72      25.373 -34.120   6.438  1.00 72.31           C  
ATOM   1073  HE1 TYR A  72      26.031 -34.259   5.593  1.00 72.31           H  
ATOM   1074  CE2 TYR A  72      24.833 -32.957   8.516  1.00 72.31           C  
ATOM   1075  HE2 TYR A  72      25.070 -32.218   9.267  1.00 72.31           H  
ATOM   1076  OH  TYR A  72      26.875 -32.499   7.374  1.00 72.31           O  
ATOM   1077  HH  TYR A  72      26.758 -31.657   7.820  1.00 72.31           H  
ATOM   1078  CZ  TYR A  72      25.712 -33.194   7.441  1.00 72.31           C  
ATOM   1079  N   PRO A  73      18.567 -34.855   5.841  1.00 69.46           N  
ATOM   1080  CA  PRO A  73      17.122 -34.980   5.977  1.00 69.46           C  
ATOM   1081  HA  PRO A  73      16.787 -34.403   6.839  1.00 69.46           H  
ATOM   1082  C   PRO A  73      16.609 -36.389   6.219  1.00 69.46           C  
ATOM   1083  CB  PRO A  73      16.519 -34.330   4.728  1.00 69.46           C  
ATOM   1084  HB2 PRO A  73      16.316 -33.279   4.935  1.00 69.46           H  
ATOM   1085  HB3 PRO A  73      15.612 -34.829   4.387  1.00 69.46           H  
ATOM   1086  O   PRO A  73      15.428 -36.518   6.488  1.00 69.46           O  
ATOM   1087  CG  PRO A  73      17.638 -34.430   3.698  1.00 69.46           C  
ATOM   1088  HG2 PRO A  73      17.568 -33.644   2.946  1.00 69.46           H  
ATOM   1089  HG3 PRO A  73      17.621 -35.415   3.231  1.00 69.46           H  
ATOM   1090  CD  PRO A  73      18.894 -34.286   4.545  1.00 69.46           C  
ATOM   1091  HD2 PRO A  73      19.123 -33.227   4.659  1.00 69.46           H  
ATOM   1092  HD3 PRO A  73      19.726 -34.806   4.070  1.00 69.46           H  
ATOM   1093  N   THR A  74      17.434 -37.436   6.167  1.00 80.39           N  
ATOM   1094  H   THR A  74      18.423 -37.263   6.061  1.00 80.39           H  
ATOM   1095  CA  THR A  74      17.005 -38.813   6.457  1.00 80.39           C  
ATOM   1096  HA  THR A  74      15.986 -38.782   6.843  1.00 80.39           H  
ATOM   1097  C   THR A  74      17.898 -39.457   7.520  1.00 80.39           C  
ATOM   1098  CB  THR A  74      16.973 -39.703   5.203  1.00 80.39           C  
ATOM   1099  HB  THR A  74      16.443 -40.625   5.442  1.00 80.39           H  
ATOM   1100  O   THR A  74      19.080 -39.105   7.634  1.00 80.39           O  
ATOM   1101  CG2 THR A  74      16.302 -39.071   3.985  1.00 80.39           C  
ATOM   1102 HG21 THR A  74      16.805 -38.150   3.692  1.00 80.39           H  
ATOM   1103 HG22 THR A  74      16.320 -39.769   3.148  1.00 80.39           H  
ATOM   1104 HG23 THR A  74      15.259 -38.855   4.214  1.00 80.39           H  
ATOM   1105  OG1 THR A  74      18.275 -40.046   4.790  1.00 80.39           O  
ATOM   1106  HG1 THR A  74      18.251 -40.003   3.831  1.00 80.39           H  
ATOM   1107  N   PRO A  75      17.399 -40.460   8.266  1.00 84.62           N  
ATOM   1108  CA  PRO A  75      18.205 -41.192   9.237  1.00 84.62           C  
ATOM   1109  HA  PRO A  75      18.471 -40.499  10.035  1.00 84.62           H  
ATOM   1110  C   PRO A  75      19.491 -41.803   8.669  1.00 84.62           C  
ATOM   1111  CB  PRO A  75      17.287 -42.283   9.792  1.00 84.62           C  
ATOM   1112  HB2 PRO A  75      17.407 -43.198   9.212  1.00 84.62           H  
ATOM   1113  HB3 PRO A  75      17.488 -42.487  10.843  1.00 84.62           H  
ATOM   1114  O   PRO A  75      20.523 -41.780   9.337  1.00 84.62           O  
ATOM   1115  CG  PRO A  75      15.878 -41.735   9.586  1.00 84.62           C  
ATOM   1116  HG2 PRO A  75      15.160 -42.537   9.414  1.00 84.62           H  
ATOM   1117  HG3 PRO A  75      15.584 -41.142  10.452  1.00 84.62           H  
ATOM   1118  CD  PRO A  75      15.996 -40.843   8.358  1.00 84.62           C  
ATOM   1119  HD2 PRO A  75      15.353 -39.972   8.486  1.00 84.62           H  
ATOM   1120  HD3 PRO A  75      15.701 -41.400   7.469  1.00 84.62           H  
ATOM   1121  N   THR A  76      19.448 -42.334   7.443  1.00 82.12           N  
ATOM   1122  H   THR A  76      18.556 -42.332   6.969  1.00 82.12           H  
ATOM   1123  CA  THR A  76      20.604 -42.961   6.776  1.00 82.12           C  
ATOM   1124  HA  THR A  76      21.045 -43.708   7.435  1.00 82.12           H  
ATOM   1125  C   THR A  76      21.694 -41.943   6.492  1.00 82.12           C  
ATOM   1126  CB  THR A  76      20.201 -43.672   5.477  1.00 82.12           C  
ATOM   1127  HB  THR A  76      19.808 -42.947   4.764  1.00 82.12           H  
ATOM   1128  O   THR A  76      22.857 -42.172   6.826  1.00 82.12           O  
ATOM   1129  CG2 THR A  76      21.357 -44.440   4.837  1.00 82.12           C  
ATOM   1130 HG21 THR A  76      20.991 -44.991   3.972  1.00 82.12           H  
ATOM   1131 HG22 THR A  76      21.784 -45.140   5.555  1.00 82.12           H  
ATOM   1132 HG23 THR A  76      22.132 -43.749   4.503  1.00 82.12           H  
ATOM   1133  OG1 THR A  76      19.207 -44.624   5.757  1.00 82.12           O  
ATOM   1134  HG1 THR A  76      18.420 -44.130   5.999  1.00 82.12           H  
ATOM   1135  N   VAL A  77      21.311 -40.794   5.935  1.00 81.34           N  
ATOM   1136  H   VAL A  77      20.330 -40.637   5.753  1.00 81.34           H  
ATOM   1137  CA  VAL A  77      22.254 -39.718   5.620  1.00 81.34           C  
ATOM   1138  HA  VAL A  77      23.075 -40.123   5.028  1.00 81.34           H  
ATOM   1139  C   VAL A  77      22.859 -39.160   6.909  1.00 81.34           C  
ATOM   1140  CB  VAL A  77      21.546 -38.632   4.790  1.00 81.34           C  
ATOM   1141  HB  VAL A  77      20.677 -38.266   5.337  1.00 81.34           H  
ATOM   1142  O   VAL A  77      24.074 -38.974   7.005  1.00 81.34           O  
ATOM   1143  CG1 VAL A  77      22.477 -37.461   4.505  1.00 81.34           C  
ATOM   1144 HG11 VAL A  77      21.944 -36.674   3.971  1.00 81.34           H  
ATOM   1145 HG12 VAL A  77      23.336 -37.787   3.918  1.00 81.34           H  
ATOM   1146 HG13 VAL A  77      22.828 -37.069   5.460  1.00 81.34           H  
ATOM   1147  CG2 VAL A  77      21.098 -39.170   3.425  1.00 81.34           C  
ATOM   1148 HG21 VAL A  77      20.466 -40.051   3.538  1.00 81.34           H  
ATOM   1149 HG22 VAL A  77      20.538 -38.401   2.894  1.00 81.34           H  
ATOM   1150 HG23 VAL A  77      21.966 -39.452   2.830  1.00 81.34           H  
ATOM   1151  N   LEU A  78      22.033 -38.965   7.936  1.00 85.80           N  
ATOM   1152  H   LEU A  78      21.041 -39.104   7.803  1.00 85.80           H  
ATOM   1153  CA  LEU A  78      22.505 -38.476   9.220  1.00 85.80           C  
ATOM   1154  HA  LEU A  78      23.081 -37.571   9.024  1.00 85.80           H  
ATOM   1155  C   LEU A  78      23.454 -39.473   9.912  1.00 85.80           C  
ATOM   1156  CB  LEU A  78      21.271 -38.102  10.052  1.00 85.80           C  
ATOM   1157  HB2 LEU A  78      20.619 -38.971  10.137  1.00 85.80           H  
ATOM   1158  HB3 LEU A  78      20.723 -37.336   9.504  1.00 85.80           H  
ATOM   1159  O   LEU A  78      24.481 -39.079  10.461  1.00 85.80           O  
ATOM   1160  CG  LEU A  78      21.590 -37.572  11.455  1.00 85.80           C  
ATOM   1161  HG  LEU A  78      21.933 -38.391  12.087  1.00 85.80           H  
ATOM   1162  CD1 LEU A  78      22.666 -36.493  11.429  1.00 85.80           C  
ATOM   1163 HD11 LEU A  78      22.912 -36.226  12.457  1.00 85.80           H  
ATOM   1164 HD12 LEU A  78      23.597 -36.848  10.988  1.00 85.80           H  
ATOM   1165 HD13 LEU A  78      22.316 -35.634  10.857  1.00 85.80           H  
ATOM   1166  CD2 LEU A  78      20.325 -36.963  12.062  1.00 85.80           C  
ATOM   1167 HD21 LEU A  78      19.584 -37.740  12.250  1.00 85.80           H  
ATOM   1168 HD22 LEU A  78      20.555 -36.441  12.991  1.00 85.80           H  
ATOM   1169 HD23 LEU A  78      19.901 -36.231  11.375  1.00 85.80           H  
ATOM   1170  N   ALA A  79      23.180 -40.774   9.846  1.00 85.93           N  
ATOM   1171  H   ALA A  79      22.327 -41.068   9.390  1.00 85.93           H  
ATOM   1172  CA  ALA A  79      24.046 -41.794  10.432  1.00 85.93           C  
ATOM   1173  HA  ALA A  79      24.200 -41.562  11.486  1.00 85.93           H  
ATOM   1174  C   ALA A  79      25.429 -41.863   9.772  1.00 85.93           C  
ATOM   1175  CB  ALA A  79      23.328 -43.131  10.330  1.00 85.93           C  
ATOM   1176  HB1 ALA A  79      23.150 -43.384   9.285  1.00 85.93           H  
ATOM   1177  HB2 ALA A  79      23.943 -43.908  10.786  1.00 85.93           H  
ATOM   1178  HB3 ALA A  79      22.372 -43.047  10.847  1.00 85.93           H  
ATOM   1179  O   ALA A  79      26.436 -41.943  10.480  1.00 85.93           O  
ATOM   1180  N   ALA A  80      25.484 -41.780   8.440  1.00 80.32           N  
ATOM   1181  H   ALA A  80      24.621 -41.741   7.916  1.00 80.32           H  
ATOM   1182  CA  ALA A  80      26.741 -41.731   7.696  1.00 80.32           C  
ATOM   1183  HA  ALA A  80      27.318 -42.630   7.909  1.00 80.32           H  
ATOM   1184  C   ALA A  80      27.585 -40.519   8.116  1.00 80.32           C  
ATOM   1185  CB  ALA A  80      26.414 -41.700   6.200  1.00 80.32           C  
ATOM   1186  HB1 ALA A  80      27.340 -41.686   5.624  1.00 80.32           H  
ATOM   1187  HB2 ALA A  80      25.845 -42.589   5.928  1.00 80.32           H  
ATOM   1188  HB3 ALA A  80      25.829 -40.813   5.956  1.00 80.32           H  
ATOM   1189  O   ALA A  80      28.790 -40.644   8.349  1.00 80.32           O  
ATOM   1190  N   ARG A  81      26.939 -39.363   8.322  1.00 80.83           N  
ATOM   1191  H   ARG A  81      25.959 -39.309   8.087  1.00 80.83           H  
ATOM   1192  CA  ARG A  81      27.630 -38.166   8.806  1.00 80.83           C  
ATOM   1193  HA  ARG A  81      28.464 -37.993   8.126  1.00 80.83           H  
ATOM   1194  C   ARG A  81      28.242 -38.354  10.196  1.00 80.83           C  
ATOM   1195  CB  ARG A  81      26.669 -36.967   8.772  1.00 80.83           C  
ATOM   1196  HB2 ARG A  81      25.828 -37.145   9.442  1.00 80.83           H  
ATOM   1197  HB3 ARG A  81      26.278 -36.845   7.762  1.00 80.83           H  
ATOM   1198  O   ARG A  81      29.353 -37.890  10.447  1.00 80.83           O  
ATOM   1199  CG  ARG A  81      27.369 -35.672   9.201  1.00 80.83           C  
ATOM   1200  HG2 ARG A  81      27.723 -35.754  10.228  1.00 80.83           H  
ATOM   1201  HG3 ARG A  81      26.640 -34.861   9.177  1.00 80.83           H  
ATOM   1202  CD  ARG A  81      28.548 -35.351   8.274  1.00 80.83           C  
ATOM   1203  HD2 ARG A  81      28.198 -35.324   7.242  1.00 80.83           H  
ATOM   1204  HD3 ARG A  81      29.308 -36.127   8.365  1.00 80.83           H  
ATOM   1205  NE  ARG A  81      29.157 -34.063   8.613  1.00 80.83           N  
ATOM   1206  HE  ARG A  81      28.545 -33.376   9.030  1.00 80.83           H  
ATOM   1207  NH1 ARG A  81      31.165 -34.391   7.515  1.00 80.83           N  
ATOM   1208 HH11 ARG A  81      32.057 -34.058   7.178  1.00 80.83           H  
ATOM   1209 HH12 ARG A  81      30.934 -35.329   7.221  1.00 80.83           H  
ATOM   1210  NH2 ARG A  81      30.765 -32.471   8.560  1.00 80.83           N  
ATOM   1211 HH21 ARG A  81      30.147 -31.849   9.061  1.00 80.83           H  
ATOM   1212 HH22 ARG A  81      31.666 -32.159   8.229  1.00 80.83           H  
ATOM   1213  CZ  ARG A  81      30.353 -33.663   8.228  1.00 80.83           C  
ATOM   1214  N   LEU A  82      27.543 -39.029  11.106  1.00 83.41           N  
ATOM   1215  H   LEU A  82      26.630 -39.372  10.844  1.00 83.41           H  
ATOM   1216  CA  LEU A  82      28.078 -39.318  12.441  1.00 83.41           C  
ATOM   1217  HA  LEU A  82      28.451 -38.392  12.879  1.00 83.41           H  
ATOM   1218  C   LEU A  82      29.275 -40.282  12.390  1.00 83.41           C  
ATOM   1219  CB  LEU A  82      26.970 -39.886  13.341  1.00 83.41           C  
ATOM   1220  HB2 LEU A  82      26.592 -40.798  12.879  1.00 83.41           H  
ATOM   1221  HB3 LEU A  82      27.411 -40.154  14.301  1.00 83.41           H  
ATOM   1222  O   LEU A  82      30.187 -40.152  13.207  1.00 83.41           O  
ATOM   1223  CG  LEU A  82      25.789 -38.937  13.599  1.00 83.41           C  
ATOM   1224  HG  LEU A  82      25.380 -38.586  12.651  1.00 83.41           H  
ATOM   1225  CD1 LEU A  82      24.691 -39.692  14.342  1.00 83.41           C  
ATOM   1226 HD11 LEU A  82      24.424 -40.587  13.779  1.00 83.41           H  
ATOM   1227 HD12 LEU A  82      23.810 -39.054  14.406  1.00 83.41           H  
ATOM   1228 HD13 LEU A  82      25.022 -39.974  15.341  1.00 83.41           H  
ATOM   1229  CD2 LEU A  82      26.169 -37.707  14.418  1.00 83.41           C  
ATOM   1230 HD21 LEU A  82      25.286 -37.078  14.532  1.00 83.41           H  
ATOM   1231 HD22 LEU A  82      26.543 -37.995  15.400  1.00 83.41           H  
ATOM   1232 HD23 LEU A  82      26.929 -37.135  13.885  1.00 83.41           H  
ATOM   1233  N   ASP A  83      29.294 -41.232  11.449  1.00 75.37           N  
ATOM   1234  H   ASP A  83      28.517 -41.300  10.807  1.00 75.37           H  
ATOM   1235  CA  ASP A  83      30.396 -42.197  11.310  1.00 75.37           C  
ATOM   1236  HA  ASP A  83      30.575 -42.662  12.280  1.00 75.37           H  
ATOM   1237  C   ASP A  83      31.694 -41.508  10.897  1.00 75.37           C  
ATOM   1238  CB  ASP A  83      30.041 -43.298  10.295  1.00 75.37           C  
ATOM   1239  HB2 ASP A  83      30.101 -42.911   9.278  1.00 75.37           H  
ATOM   1240  HB3 ASP A  83      29.022 -43.645  10.468  1.00 75.37           H  
ATOM   1241  O   ASP A  83      32.764 -41.767  11.458  1.00 75.37           O  
ATOM   1242  CG  ASP A  83      31.000 -44.477  10.470  1.00 75.37           C  
ATOM   1243  OD1 ASP A  83      30.896 -45.140  11.522  1.00 75.37           O  
ATOM   1244  OD2 ASP A  83      31.950 -44.685   9.685  1.00 75.37           O  
ATOM   1245  N   GLU A  84      31.562 -40.568   9.966  1.00 75.45           N  
ATOM   1246  H   GLU A  84      30.653 -40.450   9.544  1.00 75.45           H  
ATOM   1247  CA  GLU A  84      32.657 -39.759   9.452  1.00 75.45           C  
ATOM   1248  HA  GLU A  84      33.405 -40.421   9.017  1.00 75.45           H  
ATOM   1249  C   GLU A  84      33.324 -38.944  10.569  1.00 75.45           C  
ATOM   1250  CB  GLU A  84      32.079 -38.860   8.353  1.00 75.45           C  
ATOM   1251  HB2 GLU A  84      31.577 -38.008   8.811  1.00 75.45           H  
ATOM   1252  HB3 GLU A  84      31.347 -39.423   7.773  1.00 75.45           H  
ATOM   1253  O   GLU A  84      34.549 -38.953  10.710  1.00 75.45           O  
ATOM   1254  CG  GLU A  84      33.164 -38.379   7.389  1.00 75.45           C  
ATOM   1255  HG2 GLU A  84      33.629 -39.248   6.922  1.00 75.45           H  
ATOM   1256  HG3 GLU A  84      33.929 -37.848   7.956  1.00 75.45           H  
ATOM   1257  CD  GLU A  84      32.611 -37.444   6.306  1.00 75.45           C  
ATOM   1258  OE1 GLU A  84      33.351 -37.221   5.325  1.00 75.45           O  
ATOM   1259  OE2 GLU A  84      31.508 -36.873   6.502  1.00 75.45           O  
ATOM   1260  N   LEU A  85      32.515 -38.323  11.431  1.00 73.71           N  
ATOM   1261  H   LEU A  85      31.522 -38.381  11.261  1.00 73.71           H  
ATOM   1262  CA  LEU A  85      32.994 -37.526  12.560  1.00 73.71           C  
ATOM   1263  HA  LEU A  85      33.683 -36.770  12.185  1.00 73.71           H  
ATOM   1264  C   LEU A  85      33.792 -38.361  13.585  1.00 73.71           C  
ATOM   1265  CB  LEU A  85      31.777 -36.839  13.199  1.00 73.71           C  
ATOM   1266  HB2 LEU A  85      31.015 -37.603  13.357  1.00 73.71           H  
ATOM   1267  HB3 LEU A  85      32.079 -36.441  14.167  1.00 73.71           H  
ATOM   1268  O   LEU A  85      34.794 -37.882  14.121  1.00 73.71           O  
ATOM   1269  CG  LEU A  85      31.163 -35.686  12.382  1.00 73.71           C  
ATOM   1270  HG  LEU A  85      30.999 -36.004  11.352  1.00 73.71           H  
ATOM   1271  CD1 LEU A  85      29.820 -35.257  12.978  1.00 73.71           C  
ATOM   1272 HD11 LEU A  85      29.129 -36.100  12.953  1.00 73.71           H  
ATOM   1273 HD12 LEU A  85      29.394 -34.451  12.381  1.00 73.71           H  
ATOM   1274 HD13 LEU A  85      29.954 -34.913  14.003  1.00 73.71           H  
ATOM   1275  CD2 LEU A  85      32.071 -34.454  12.374  1.00 73.71           C  
ATOM   1276 HD21 LEU A  85      32.263 -34.121  13.395  1.00 73.71           H  
ATOM   1277 HD22 LEU A  85      31.593 -33.649  11.816  1.00 73.71           H  
ATOM   1278 HD23 LEU A  85      33.018 -34.692  11.889  1.00 73.71           H  
ATOM   1279  N   PHE A  86      33.419 -39.625  13.819  1.00 67.78           N  
ATOM   1280  H   PHE A  86      32.609 -39.976  13.329  1.00 67.78           H  
ATOM   1281  CA  PHE A  86      34.153 -40.521  14.726  1.00 67.78           C  
ATOM   1282  HA  PHE A  86      34.372 -39.976  15.644  1.00 67.78           H  
ATOM   1283  C   PHE A  86      35.506 -41.000  14.177  1.00 67.78           C  
ATOM   1284  CB  PHE A  86      33.288 -41.745  15.065  1.00 67.78           C  
ATOM   1285  HB2 PHE A  86      32.662 -42.001  14.211  1.00 67.78           H  
ATOM   1286  HB3 PHE A  86      33.939 -42.601  15.242  1.00 67.78           H  
ATOM   1287  O   PHE A  86      36.414 -41.296  14.958  1.00 67.78           O  
ATOM   1288  CG  PHE A  86      32.438 -41.587  16.306  1.00 67.78           C  
ATOM   1289  CD1 PHE A  86      33.056 -41.484  17.567  1.00 67.78           C  
ATOM   1290  HD1 PHE A  86      34.133 -41.440  17.638  1.00 67.78           H  
ATOM   1291  CD2 PHE A  86      31.036 -41.566  16.207  1.00 67.78           C  
ATOM   1292  HD2 PHE A  86      30.561 -41.613  15.238  1.00 67.78           H  
ATOM   1293  CE1 PHE A  86      32.272 -41.381  18.729  1.00 67.78           C  
ATOM   1294  HE1 PHE A  86      32.743 -41.232  19.689  1.00 67.78           H  
ATOM   1295  CE2 PHE A  86      30.253 -41.471  17.368  1.00 67.78           C  
ATOM   1296  HE2 PHE A  86      29.177 -41.435  17.282  1.00 67.78           H  
ATOM   1297  CZ  PHE A  86      30.871 -41.396  18.627  1.00 67.78           C  
ATOM   1298  HZ  PHE A  86      30.271 -41.311  19.520  1.00 67.78           H  
ATOM   1299  N   GLY A  87      35.660 -41.122  12.855  1.00 57.03           N  
ATOM   1300  H   GLY A  87      34.888 -40.863  12.258  1.00 57.03           H  
ATOM   1301  CA  GLY A  87      36.892 -41.628  12.240  1.00 57.03           C  
ATOM   1302  HA2 GLY A  87      37.130 -42.606  12.659  1.00 57.03           H  
ATOM   1303  HA3 GLY A  87      36.718 -41.734  11.169  1.00 57.03           H  
ATOM   1304  C   GLY A  87      38.103 -40.708  12.432  1.00 57.03           C  
ATOM   1305  O   GLY A  87      39.242 -41.181  12.489  1.00 57.03           O  
ATOM   1306  N   THR A  88      37.871 -39.402  12.556  1.00 50.34           N  
ATOM   1307  H   THR A  88      36.923 -39.074  12.434  1.00 50.34           H  
ATOM   1308  CA  THR A  88      38.923 -38.379  12.626  1.00 50.34           C  
ATOM   1309  HA  THR A  88      39.709 -38.672  11.929  1.00 50.34           H  
ATOM   1310  C   THR A  88      39.622 -38.262  13.984  1.00 50.34           C  
ATOM   1311  CB  THR A  88      38.390 -37.004  12.172  1.00 50.34           C  
ATOM   1312  HB  THR A  88      38.802 -36.216  12.802  1.00 50.34           H  
ATOM   1313  O   THR A  88      40.838 -38.079  14.006  1.00 50.34           O  
ATOM   1314  CG2 THR A  88      38.802 -36.735  10.724  1.00 50.34           C  
ATOM   1315 HG21 THR A  88      39.889 -36.707  10.645  1.00 50.34           H  
ATOM   1316 HG22 THR A  88      38.402 -37.514  10.075  1.00 50.34           H  
ATOM   1317 HG23 THR A  88      38.400 -35.773  10.408  1.00 50.34           H  
ATOM   1318  OG1 THR A  88      36.979 -36.926  12.187  1.00 50.34           O  
ATOM   1319  HG1 THR A  88      36.630 -36.959  13.081  1.00 50.34           H  
ATOM   1320  N   GLU A  89      38.924 -38.399  15.115  1.00 42.03           N  
ATOM   1321  H   GLU A  89      37.928 -38.562  15.065  1.00 42.03           H  
ATOM   1322  CA  GLU A  89      39.521 -38.122  16.439  1.00 42.03           C  
ATOM   1323  HA  GLU A  89      40.089 -37.193  16.380  1.00 42.03           H  
ATOM   1324  C   GLU A  89      40.526 -39.187  16.919  1.00 42.03           C  
ATOM   1325  CB  GLU A  89      38.420 -37.921  17.495  1.00 42.03           C  
ATOM   1326  HB2 GLU A  89      37.645 -38.675  17.356  1.00 42.03           H  
ATOM   1327  HB3 GLU A  89      38.861 -38.062  18.482  1.00 42.03           H  
ATOM   1328  O   GLU A  89      41.520 -38.858  17.563  1.00 42.03           O  
ATOM   1329  CG  GLU A  89      37.812 -36.510  17.452  1.00 42.03           C  
ATOM   1330  HG2 GLU A  89      38.622 -35.783  17.491  1.00 42.03           H  
ATOM   1331  HG3 GLU A  89      37.288 -36.380  16.505  1.00 42.03           H  
ATOM   1332  CD  GLU A  89      36.840 -36.255  18.618  1.00 42.03           C  
ATOM   1333  OE1 GLU A  89      36.745 -35.080  19.041  1.00 42.03           O  
ATOM   1334  OE2 GLU A  89      36.205 -37.233  19.074  1.00 42.03           O  
ATOM   1335  N   VAL A  90      40.338 -40.470  16.587  1.00 37.79           N  
ATOM   1336  H   VAL A  90      39.517 -40.689  16.041  1.00 37.79           H  
ATOM   1337  CA  VAL A  90      41.110 -41.571  17.210  1.00 37.79           C  
ATOM   1338  HA  VAL A  90      41.087 -41.416  18.289  1.00 37.79           H  
ATOM   1339  C   VAL A  90      42.600 -41.594  16.818  1.00 37.79           C  
ATOM   1340  CB  VAL A  90      40.440 -42.933  16.920  1.00 37.79           C  
ATOM   1341  HB  VAL A  90      40.442 -43.104  15.843  1.00 37.79           H  
ATOM   1342  O   VAL A  90      43.419 -42.148  17.549  1.00 37.79           O  
ATOM   1343  CG1 VAL A  90      41.143 -44.122  17.596  1.00 37.79           C  
ATOM   1344 HG11 VAL A  90      42.127 -44.281  17.155  1.00 37.79           H  
ATOM   1345 HG12 VAL A  90      41.254 -43.929  18.663  1.00 37.79           H  
ATOM   1346 HG13 VAL A  90      40.563 -45.033  17.451  1.00 37.79           H  
ATOM   1347  CG2 VAL A  90      38.984 -42.955  17.408  1.00 37.79           C  
ATOM   1348 HG21 VAL A  90      38.538 -43.928  17.199  1.00 37.79           H  
ATOM   1349 HG22 VAL A  90      38.945 -42.753  18.478  1.00 37.79           H  
ATOM   1350 HG23 VAL A  90      38.393 -42.204  16.884  1.00 37.79           H  
ATOM   1351  N   ARG A  91      43.004 -41.022  15.674  1.00 35.70           N  
ATOM   1352  H   ARG A  91      42.322 -40.490  15.153  1.00 35.70           H  
ATOM   1353  CA  ARG A  91      44.399 -41.133  15.190  1.00 35.70           C  
ATOM   1354  HA  ARG A  91      44.734 -42.161  15.331  1.00 35.70           H  
ATOM   1355  C   ARG A  91      45.424 -40.303  15.974  1.00 35.70           C  
ATOM   1356  CB  ARG A  91      44.488 -40.772  13.695  1.00 35.70           C  
ATOM   1357  HB2 ARG A  91      45.483 -40.382  13.485  1.00 35.70           H  
ATOM   1358  HB3 ARG A  91      43.770 -39.986  13.462  1.00 35.70           H  
ATOM   1359  O   ARG A  91      46.606 -40.629  15.905  1.00 35.70           O  
ATOM   1360  CG  ARG A  91      44.262 -41.980  12.777  1.00 35.70           C  
ATOM   1361  HG2 ARG A  91      44.967 -42.769  13.040  1.00 35.70           H  
ATOM   1362  HG3 ARG A  91      43.244 -42.348  12.900  1.00 35.70           H  
ATOM   1363  CD  ARG A  91      44.492 -41.558  11.321  1.00 35.70           C  
ATOM   1364  HD2 ARG A  91      43.755 -40.796  11.066  1.00 35.70           H  
ATOM   1365  HD3 ARG A  91      45.489 -41.124  11.234  1.00 35.70           H  
ATOM   1366  NE  ARG A  91      44.374 -42.694  10.386  1.00 35.70           N  
ATOM   1367  HE  ARG A  91      44.156 -43.592  10.793  1.00 35.70           H  
ATOM   1368  NH1 ARG A  91      44.681 -41.495   8.451  1.00 35.70           N  
ATOM   1369 HH11 ARG A  91      44.681 -41.441   7.442  1.00 35.70           H  
ATOM   1370 HH12 ARG A  91      44.730 -40.648   9.000  1.00 35.70           H  
ATOM   1371  NH2 ARG A  91      44.306 -43.690   8.336  1.00 35.70           N  
ATOM   1372 HH21 ARG A  91      44.071 -44.571   8.771  1.00 35.70           H  
ATOM   1373 HH22 ARG A  91      44.306 -43.610   7.329  1.00 35.70           H  
ATOM   1374  CZ  ARG A  91      44.457 -42.622   9.068  1.00 35.70           C  
ATOM   1375  N   GLY A  92      45.018 -39.212  16.622  1.00 34.65           N  
ATOM   1376  H   GLY A  92      44.026 -39.037  16.697  1.00 34.65           H  
ATOM   1377  CA  GLY A  92      45.953 -38.166  17.055  1.00 34.65           C  
ATOM   1378  HA2 GLY A  92      46.638 -37.932  16.240  1.00 34.65           H  
ATOM   1379  HA3 GLY A  92      45.379 -37.267  17.281  1.00 34.65           H  
ATOM   1380  C   GLY A  92      46.788 -38.497  18.295  1.00 34.65           C  
ATOM   1381  O   GLY A  92      47.995 -38.253  18.310  1.00 34.65           O  
ATOM   1382  N   GLU A  93      46.171 -39.036  19.347  1.00 36.54           N  
ATOM   1383  H   GLU A  93      45.183 -39.233  19.284  1.00 36.54           H  
ATOM   1384  CA  GLU A  93      46.796 -39.140  20.675  1.00 36.54           C  
ATOM   1385  HA  GLU A  93      47.476 -38.296  20.794  1.00 36.54           H  
ATOM   1386  C   GLU A  93      47.682 -40.390  20.822  1.00 36.54           C  
ATOM   1387  CB  GLU A  93      45.748 -38.995  21.790  1.00 36.54           C  
ATOM   1388  HB2 GLU A  93      46.223 -39.234  22.742  1.00 36.54           H  
ATOM   1389  HB3 GLU A  93      44.934 -39.698  21.616  1.00 36.54           H  
ATOM   1390  O   GLU A  93      47.436 -41.266  21.643  1.00 36.54           O  
ATOM   1391  CG  GLU A  93      45.202 -37.561  21.891  1.00 36.54           C  
ATOM   1392  HG2 GLU A  93      46.045 -36.873  21.951  1.00 36.54           H  
ATOM   1393  HG3 GLU A  93      44.642 -37.329  20.985  1.00 36.54           H  
ATOM   1394  CD  GLU A  93      44.295 -37.360  23.117  1.00 36.54           C  
ATOM   1395  OE1 GLU A  93      44.184 -36.194  23.556  1.00 36.54           O  
ATOM   1396  OE2 GLU A  93      43.753 -38.367  23.627  1.00 36.54           O  
ATOM   1397  N   ALA A  94      48.742 -40.454  20.013  1.00 38.46           N  
ATOM   1398  H   ALA A  94      48.784 -39.728  19.312  1.00 38.46           H  
ATOM   1399  CA  ALA A  94      49.954 -41.253  20.209  1.00 38.46           C  
ATOM   1400  HA  ALA A  94      50.692 -40.726  19.605  1.00 38.46           H  
ATOM   1401  C   ALA A  94      50.569 -41.134  21.627  1.00 38.46           C  
ATOM   1402  CB  ALA A  94      49.895 -42.620  19.527  1.00 38.46           C  
ATOM   1403  HB1 ALA A  94      50.832 -43.155  19.685  1.00 38.46           H  
ATOM   1404  HB2 ALA A  94      49.064 -43.203  19.922  1.00 38.46           H  
ATOM   1405  HB3 ALA A  94      49.736 -42.482  18.457  1.00 38.46           H  
ATOM   1406  O   ALA A  94      51.311 -40.165  21.806  1.00 38.46           O  
ATOM   1407  N   PRO A  95      50.367 -42.015  22.637  1.00 39.21           N  
ATOM   1408  CA  PRO A  95      50.998 -41.813  23.943  1.00 39.21           C  
ATOM   1409  HA  PRO A  95      50.711 -40.828  24.312  1.00 39.21           H  
ATOM   1410  C   PRO A  95      52.527 -41.895  23.817  1.00 39.21           C  
ATOM   1411  CB  PRO A  95      50.426 -42.879  24.887  1.00 39.21           C  
ATOM   1412  HB2 PRO A  95      50.168 -42.458  25.858  1.00 39.21           H  
ATOM   1413  HB3 PRO A  95      51.134 -43.699  25.007  1.00 39.21           H  
ATOM   1414  O   PRO A  95      53.066 -42.822  23.212  1.00 39.21           O  
ATOM   1415  CG  PRO A  95      49.186 -43.389  24.152  1.00 39.21           C  
ATOM   1416  HG2 PRO A  95      48.335 -42.747  24.378  1.00 39.21           H  
ATOM   1417  HG3 PRO A  95      48.963 -44.426  24.400  1.00 39.21           H  
ATOM   1418  CD  PRO A  95      49.566 -43.225  22.683  1.00 39.21           C  
ATOM   1419  HD2 PRO A  95      50.181 -44.069  22.367  1.00 39.21           H  
ATOM   1420  HD3 PRO A  95      48.668 -43.179  22.068  1.00 39.21           H  
ATOM   1421  N   SER A  96      53.232 -40.909  24.376  1.00 46.69           N  
ATOM   1422  H   SER A  96      52.710 -40.172  24.829  1.00 46.69           H  
ATOM   1423  CA  SER A  96      54.690 -40.769  24.260  1.00 46.69           C  
ATOM   1424  HA  SER A  96      54.936 -40.666  23.203  1.00 46.69           H  
ATOM   1425  C   SER A  96      55.451 -41.981  24.818  1.00 46.69           C  
ATOM   1426  CB  SER A  96      55.125 -39.488  24.980  1.00 46.69           C  
ATOM   1427  HB2 SER A  96      54.795 -38.624  24.403  1.00 46.69           H  
ATOM   1428  HB3 SER A  96      54.647 -39.456  25.959  1.00 46.69           H  
ATOM   1429  O   SER A  96      55.180 -42.449  25.924  1.00 46.69           O  
ATOM   1430  OG  SER A  96      56.527 -39.431  25.173  1.00 46.69           O  
ATOM   1431  HG  SER A  96      56.725 -38.593  25.597  1.00 46.69           H  
ATOM   1432  N   ALA A  97      56.472 -42.439  24.084  1.00 52.63           N  
ATOM   1433  H   ALA A  97      56.623 -42.010  23.182  1.00 52.63           H  
ATOM   1434  CA  ALA A  97      57.321 -43.577  24.451  1.00 52.63           C  
ATOM   1435  HA  ALA A  97      56.695 -44.465  24.531  1.00 52.63           H  
ATOM   1436  C   ALA A  97      58.057 -43.409  25.798  1.00 52.63           C  
ATOM   1437  CB  ALA A  97      58.330 -43.781  23.311  1.00 52.63           C  
ATOM   1438  HB1 ALA A  97      58.967 -42.902  23.209  1.00 52.63           H  
ATOM   1439  HB2 ALA A  97      57.801 -43.957  22.375  1.00 52.63           H  
ATOM   1440  HB3 ALA A  97      58.953 -44.648  23.530  1.00 52.63           H  
ATOM   1441  O   ALA A  97      58.371 -44.403  26.452  1.00 52.63           O  
ATOM   1442  N   LEU A  98      58.336 -42.167  26.216  1.00 58.27           N  
ATOM   1443  H   LEU A  98      57.976 -41.398  25.670  1.00 58.27           H  
ATOM   1444  CA  LEU A  98      59.135 -41.860  27.411  1.00 58.27           C  
ATOM   1445  HA  LEU A  98      60.057 -42.439  27.378  1.00 58.27           H  
ATOM   1446  C   LEU A  98      58.436 -42.255  28.719  1.00 58.27           C  
ATOM   1447  CB  LEU A  98      59.480 -40.358  27.412  1.00 58.27           C  
ATOM   1448  HB2 LEU A  98      58.576 -39.794  27.184  1.00 58.27           H  
ATOM   1449  HB3 LEU A  98      59.797 -40.067  28.413  1.00 58.27           H  
ATOM   1450  O   LEU A  98      59.088 -42.779  29.615  1.00 58.27           O  
ATOM   1451  CG  LEU A  98      60.595 -39.976  26.421  1.00 58.27           C  
ATOM   1452  HG  LEU A  98      60.423 -40.472  25.466  1.00 58.27           H  
ATOM   1453  CD1 LEU A  98      60.591 -38.466  26.178  1.00 58.27           C  
ATOM   1454 HD11 LEU A  98      60.752 -37.939  27.118  1.00 58.27           H  
ATOM   1455 HD12 LEU A  98      61.381 -38.203  25.475  1.00 58.27           H  
ATOM   1456 HD13 LEU A  98      59.632 -38.165  25.755  1.00 58.27           H  
ATOM   1457  CD2 LEU A  98      61.977 -40.371  26.948  1.00 58.27           C  
ATOM   1458 HD21 LEU A  98      62.158 -39.899  27.914  1.00 58.27           H  
ATOM   1459 HD22 LEU A  98      62.747 -40.056  26.244  1.00 58.27           H  
ATOM   1460 HD23 LEU A  98      62.037 -41.453  27.069  1.00 58.27           H  
ATOM   1461  N   ALA A  99      57.114 -42.083  28.815  1.00 54.40           N  
ATOM   1462  H   ALA A  99      56.608 -41.728  28.017  1.00 54.40           H  
ATOM   1463  CA  ALA A  99      56.369 -42.345  30.052  1.00 54.40           C  
ATOM   1464  HA  ALA A  99      56.830 -41.784  30.865  1.00 54.40           H  
ATOM   1465  C   ALA A  99      56.382 -43.831  30.467  1.00 54.40           C  
ATOM   1466  CB  ALA A  99      54.939 -41.830  29.851  1.00 54.40           C  
ATOM   1467  HB1 ALA A  99      54.957 -40.763  29.630  1.00 54.40           H  
ATOM   1468  HB2 ALA A  99      54.458 -42.365  29.032  1.00 54.40           H  
ATOM   1469  HB3 ALA A  99      54.367 -41.988  30.766  1.00 54.40           H  
ATOM   1470  O   ALA A  99      56.229 -44.157  31.643  1.00 54.40           O  
ATOM   1471  N   GLY A 100      56.594 -44.747  29.514  1.00 56.72           N  
ATOM   1472  H   GLY A 100      56.743 -44.425  28.568  1.00 56.72           H  
ATOM   1473  CA  GLY A 100      56.715 -46.178  29.800  1.00 56.72           C  
ATOM   1474  HA2 GLY A 100      56.698 -46.725  28.857  1.00 56.72           H  
ATOM   1475  HA3 GLY A 100      55.866 -46.498  30.404  1.00 56.72           H  
ATOM   1476  C   GLY A 100      58.003 -46.560  30.543  1.00 56.72           C  
ATOM   1477  O   GLY A 100      58.013 -47.567  31.250  1.00 56.72           O  
ATOM   1478  N   LEU A 101      59.077 -45.771  30.405  1.00 61.75           N  
ATOM   1479  H   LEU A 101      58.974 -44.901  29.903  1.00 61.75           H  
ATOM   1480  CA  LEU A 101      60.372 -46.032  31.049  1.00 61.75           C  
ATOM   1481  HA  LEU A 101      60.606 -47.092  30.945  1.00 61.75           H  
ATOM   1482  C   LEU A 101      60.334 -45.765  32.563  1.00 61.75           C  
ATOM   1483  CB  LEU A 101      61.469 -45.209  30.337  1.00 61.75           C  
ATOM   1484  HB2 LEU A 101      61.017 -44.342  29.855  1.00 61.75           H  
ATOM   1485  HB3 LEU A 101      62.165 -44.814  31.077  1.00 61.75           H  
ATOM   1486  O   LEU A 101      60.834 -46.592  33.325  1.00 61.75           O  
ATOM   1487  CG  LEU A 101      62.255 -46.026  29.294  1.00 61.75           C  
ATOM   1488  HG  LEU A 101      61.626 -46.825  28.902  1.00 61.75           H  
ATOM   1489  CD1 LEU A 101      62.691 -45.159  28.112  1.00 61.75           C  
ATOM   1490 HD11 LEU A 101      61.807 -44.756  27.618  1.00 61.75           H  
ATOM   1491 HD12 LEU A 101      63.255 -45.758  27.398  1.00 61.75           H  
ATOM   1492 HD13 LEU A 101      63.307 -44.333  28.469  1.00 61.75           H  
ATOM   1493  CD2 LEU A 101      63.507 -46.642  29.926  1.00 61.75           C  
ATOM   1494 HD21 LEU A 101      64.026 -47.261  29.194  1.00 61.75           H  
ATOM   1495 HD22 LEU A 101      63.216 -47.257  30.777  1.00 61.75           H  
ATOM   1496 HD23 LEU A 101      64.173 -45.854  30.277  1.00 61.75           H  
ATOM   1497  N   ASP A 102      59.683 -44.683  32.999  1.00 60.10           N  
ATOM   1498  H   ASP A 102      59.360 -44.012  32.315  1.00 60.10           H  
ATOM   1499  CA  ASP A 102      59.624 -44.273  34.414  1.00 60.10           C  
ATOM   1500  HA  ASP A 102      60.636 -44.109  34.785  1.00 60.10           H  
ATOM   1501  C   ASP A 102      58.954 -45.334  35.306  1.00 60.10           C  
ATOM   1502  CB  ASP A 102      58.836 -42.954  34.537  1.00 60.10           C  
ATOM   1503  HB2 ASP A 102      57.838 -43.101  34.123  1.00 60.10           H  
ATOM   1504  HB3 ASP A 102      58.724 -42.718  35.595  1.00 60.10           H  
ATOM   1505  O   ASP A 102      59.415 -45.638  36.410  1.00 60.10           O  
ATOM   1506  CG  ASP A 102      59.488 -41.746  33.853  1.00 60.10           C  
ATOM   1507  OD1 ASP A 102      60.721 -41.765  33.653  1.00 60.10           O  
ATOM   1508  OD2 ASP A 102      58.731 -40.805  33.525  1.00 60.10           O  
ATOM   1509  N   ALA A 103      57.873 -45.949  34.814  1.00 60.38           N  
ATOM   1510  H   ALA A 103      57.539 -45.657  33.907  1.00 60.38           H  
ATOM   1511  CA  ALA A 103      57.133 -46.970  35.556  1.00 60.38           C  
ATOM   1512  HA  ALA A 103      56.851 -46.560  36.526  1.00 60.38           H  
ATOM   1513  C   ALA A 103      57.975 -48.230  35.814  1.00 60.38           C  
ATOM   1514  CB  ALA A 103      55.859 -47.308  34.773  1.00 60.38           C  
ATOM   1515  HB1 ALA A 103      55.258 -46.408  34.644  1.00 60.38           H  
ATOM   1516  HB2 ALA A 103      55.277 -48.047  35.324  1.00 60.38           H  
ATOM   1517  HB3 ALA A 103      56.118 -47.709  33.794  1.00 60.38           H  
ATOM   1518  O   ALA A 103      57.861 -48.850  36.875  1.00 60.38           O  
ATOM   1519  N   LEU A 104      58.838 -48.597  34.859  1.00 61.56           N  
ATOM   1520  H   LEU A 104      58.939 -47.999  34.051  1.00 61.56           H  
ATOM   1521  CA  LEU A 104      59.755 -49.720  35.020  1.00 61.56           C  
ATOM   1522  HA  LEU A 104      59.173 -50.598  35.301  1.00 61.56           H  
ATOM   1523  C   LEU A 104      60.750 -49.436  36.151  1.00 61.56           C  
ATOM   1524  CB  LEU A 104      60.470 -49.979  33.680  1.00 61.56           C  
ATOM   1525  HB2 LEU A 104      61.170 -49.161  33.505  1.00 61.56           H  
ATOM   1526  HB3 LEU A 104      59.741 -49.966  32.871  1.00 61.56           H  
ATOM   1527  O   LEU A 104      60.985 -50.307  36.984  1.00 61.56           O  
ATOM   1528  CG  LEU A 104      61.243 -51.309  33.638  1.00 61.56           C  
ATOM   1529  HG  LEU A 104      61.824 -51.437  34.551  1.00 61.56           H  
ATOM   1530  CD1 LEU A 104      60.301 -52.506  33.471  1.00 61.56           C  
ATOM   1531 HD11 LEU A 104      59.715 -52.395  32.559  1.00 61.56           H  
ATOM   1532 HD12 LEU A 104      60.881 -53.428  33.425  1.00 61.56           H  
ATOM   1533 HD13 LEU A 104      59.627 -52.564  34.326  1.00 61.56           H  
ATOM   1534  CD2 LEU A 104      62.215 -51.308  32.457  1.00 61.56           C  
ATOM   1535 HD21 LEU A 104      62.743 -52.260  32.406  1.00 61.56           H  
ATOM   1536 HD22 LEU A 104      61.669 -51.142  31.528  1.00 61.56           H  
ATOM   1537 HD23 LEU A 104      62.941 -50.506  32.590  1.00 61.56           H  
ATOM   1538  N   GLU A 105      61.291 -48.215  36.206  1.00 66.34           N  
ATOM   1539  H   GLU A 105      61.004 -47.533  35.519  1.00 66.34           H  
ATOM   1540  CA  GLU A 105      62.319 -47.805  37.167  1.00 66.34           C  
ATOM   1541  HA  GLU A 105      63.149 -48.505  37.072  1.00 66.34           H  
ATOM   1542  C   GLU A 105      61.824 -47.870  38.622  1.00 66.34           C  
ATOM   1543  CB  GLU A 105      62.823 -46.397  36.790  1.00 66.34           C  
ATOM   1544  HB2 GLU A 105      62.625 -46.211  35.734  1.00 66.34           H  
ATOM   1545  HB3 GLU A 105      62.291 -45.647  37.375  1.00 66.34           H  
ATOM   1546  O   GLU A 105      62.528 -48.373  39.501  1.00 66.34           O  
ATOM   1547  CG  GLU A 105      64.338 -46.265  37.006  1.00 66.34           C  
ATOM   1548  HG2 GLU A 105      64.834 -47.058  36.448  1.00 66.34           H  
ATOM   1549  HG3 GLU A 105      64.556 -46.418  38.063  1.00 66.34           H  
ATOM   1550  CD  GLU A 105      64.907 -44.906  36.562  1.00 66.34           C  
ATOM   1551  OE1 GLU A 105      66.122 -44.877  36.248  1.00 66.34           O  
ATOM   1552  OE2 GLU A 105      64.161 -43.906  36.594  1.00 66.34           O  
ATOM   1553  N   ALA A 106      60.577 -47.451  38.865  1.00 61.35           N  
ATOM   1554  H   ALA A 106      60.070 -47.027  38.101  1.00 61.35           H  
ATOM   1555  CA  ALA A 106      59.959 -47.463  40.192  1.00 61.35           C  
ATOM   1556  HA  ALA A 106      60.650 -47.001  40.896  1.00 61.35           H  
ATOM   1557  C   ALA A 106      59.645 -48.874  40.721  1.00 61.35           C  
ATOM   1558  CB  ALA A 106      58.687 -46.612  40.134  1.00 61.35           C  
ATOM   1559  HB1 ALA A 106      58.244 -46.544  41.127  1.00 61.35           H  
ATOM   1560  HB2 ALA A 106      58.930 -45.609  39.783  1.00 61.35           H  
ATOM   1561  HB3 ALA A 106      57.969 -47.062  39.449  1.00 61.35           H  
ATOM   1562  O   ALA A 106      59.633 -49.078  41.933  1.00 61.35           O  
ATOM   1563  N   ALA A 107      59.398 -49.848  39.838  1.00 64.28           N  
ATOM   1564  H   ALA A 107      59.398 -49.612  38.856  1.00 64.28           H  
ATOM   1565  CA  ALA A 107      59.086 -51.227  40.223  1.00 64.28           C  
ATOM   1566  HA  ALA A 107      58.488 -51.211  41.134  1.00 64.28           H  
ATOM   1567  C   ALA A 107      60.341 -52.071  40.524  1.00 64.28           C  
ATOM   1568  CB  ALA A 107      58.234 -51.849  39.112  1.00 64.28           C  
ATOM   1569  HB1 ALA A 107      57.336 -51.250  38.957  1.00 64.28           H  
ATOM   1570  HB2 ALA A 107      57.943 -52.860  39.396  1.00 64.28           H  
ATOM   1571  HB3 ALA A 107      58.802 -51.884  38.183  1.00 64.28           H  
ATOM   1572  O   ALA A 107      60.260 -53.073  41.239  1.00 64.28           O  
ATOM   1573  N   LEU A 108      61.516 -51.664  40.022  1.00 67.86           N  
ATOM   1574  H   LEU A 108      61.514 -50.834  39.446  1.00 67.86           H  
ATOM   1575  CA  LEU A 108      62.791 -52.369  40.226  1.00 67.86           C  
ATOM   1576  HA  LEU A 108      62.712 -53.343  39.743  1.00 67.86           H  
ATOM   1577  C   LEU A 108      63.162 -52.659  41.696  1.00 67.86           C  
ATOM   1578  CB  LEU A 108      63.945 -51.575  39.577  1.00 67.86           C  
ATOM   1579  HB2 LEU A 108      64.894 -51.971  39.939  1.00 67.86           H  
ATOM   1580  HB3 LEU A 108      63.885 -50.538  39.906  1.00 67.86           H  
ATOM   1581  O   LEU A 108      63.679 -53.752  41.955  1.00 67.86           O  
ATOM   1582  CG  LEU A 108      63.978 -51.610  38.045  1.00 67.86           C  
ATOM   1583  HG  LEU A 108      62.989 -51.368  37.655  1.00 67.86           H  
ATOM   1584  CD1 LEU A 108      64.981 -50.596  37.498  1.00 67.86           C  
ATOM   1585 HD11 LEU A 108      64.786 -49.616  37.933  1.00 67.86           H  
ATOM   1586 HD12 LEU A 108      64.878 -50.524  36.415  1.00 67.86           H  
ATOM   1587 HD13 LEU A 108      65.998 -50.891  37.754  1.00 67.86           H  
ATOM   1588  CD2 LEU A 108      64.380 -52.981  37.518  1.00 67.86           C  
ATOM   1589 HD21 LEU A 108      65.362 -53.269  37.894  1.00 67.86           H  
ATOM   1590 HD22 LEU A 108      64.391 -52.926  36.430  1.00 67.86           H  
ATOM   1591 HD23 LEU A 108      63.630 -53.713  37.818  1.00 67.86           H  
ATOM   1592  N   PRO A 109      62.962 -51.746  42.674  1.00 65.62           N  
ATOM   1593  CA  PRO A 109      63.437 -51.947  44.042  1.00 65.62           C  
ATOM   1594  HA  PRO A 109      64.517 -52.092  44.016  1.00 65.62           H  
ATOM   1595  C   PRO A 109      62.788 -53.147  44.733  1.00 65.62           C  
ATOM   1596  CB  PRO A 109      63.118 -50.652  44.802  1.00 65.62           C  
ATOM   1597  HB2 PRO A 109      63.916 -50.386  45.495  1.00 65.62           H  
ATOM   1598  HB3 PRO A 109      62.173 -50.748  45.336  1.00 65.62           H  
ATOM   1599  O   PRO A 109      63.472 -53.856  45.478  1.00 65.62           O  
ATOM   1600  CG  PRO A 109      62.957 -49.605  43.705  1.00 65.62           C  
ATOM   1601  HG2 PRO A 109      63.933 -49.212  43.419  1.00 65.62           H  
ATOM   1602  HG3 PRO A 109      62.286 -48.799  44.002  1.00 65.62           H  
ATOM   1603  CD  PRO A 109      62.380 -50.421  42.559  1.00 65.62           C  
ATOM   1604  HD2 PRO A 109      61.304 -50.521  42.700  1.00 65.62           H  
ATOM   1605  HD3 PRO A 109      62.606 -49.933  41.611  1.00 65.62           H  
ATOM   1606  N   GLU A 110      61.501 -53.385  44.467  1.00 61.57           N  
ATOM   1607  H   GLU A 110      61.022 -52.792  43.805  1.00 61.57           H  
ATOM   1608  CA  GLU A 110      60.710 -54.433  45.120  1.00 61.57           C  
ATOM   1609  HA  GLU A 110      61.027 -54.505  46.160  1.00 61.57           H  
ATOM   1610  C   GLU A 110      60.937 -55.828  44.524  1.00 61.57           C  
ATOM   1611  CB  GLU A 110      59.215 -54.075  45.132  1.00 61.57           C  
ATOM   1612  HB2 GLU A 110      58.842 -53.988  44.112  1.00 61.57           H  
ATOM   1613  HB3 GLU A 110      58.698 -54.903  45.618  1.00 61.57           H  
ATOM   1614  O   GLU A 110      60.438 -56.811  45.071  1.00 61.57           O  
ATOM   1615  CG  GLU A 110      58.924 -52.774  45.905  1.00 61.57           C  
ATOM   1616  HG2 GLU A 110      59.732 -52.605  46.617  1.00 61.57           H  
ATOM   1617  HG3 GLU A 110      58.929 -51.939  45.204  1.00 61.57           H  
ATOM   1618  CD  GLU A 110      57.598 -52.796  46.690  1.00 61.57           C  
ATOM   1619  OE1 GLU A 110      57.503 -51.999  47.651  1.00 61.57           O  
ATOM   1620  OE2 GLU A 110      56.713 -53.623  46.375  1.00 61.57           O  
ATOM   1621  N   VAL A 111      61.725 -55.947  43.444  1.00 64.25           N  
ATOM   1622  H   VAL A 111      62.100 -55.110  43.021  1.00 64.25           H  
ATOM   1623  CA  VAL A 111      61.993 -57.248  42.821  1.00 64.25           C  
ATOM   1624  HA  VAL A 111      61.016 -57.670  42.585  1.00 64.25           H  
ATOM   1625  C   VAL A 111      62.739 -58.159  43.811  1.00 64.25           C  
ATOM   1626  CB  VAL A 111      62.723 -57.140  41.473  1.00 64.25           C  
ATOM   1627  HB  VAL A 111      63.690 -56.657  41.607  1.00 64.25           H  
ATOM   1628  O   VAL A 111      63.855 -57.810  44.236  1.00 64.25           O  
ATOM   1629  CG1 VAL A 111      62.936 -58.545  40.883  1.00 64.25           C  
ATOM   1630 HG11 VAL A 111      63.623 -59.122  41.503  1.00 64.25           H  
ATOM   1631 HG12 VAL A 111      63.359 -58.487  39.880  1.00 64.25           H  
ATOM   1632 HG13 VAL A 111      61.986 -59.075  40.818  1.00 64.25           H  
ATOM   1633  CG2 VAL A 111      61.877 -56.323  40.486  1.00 64.25           C  
ATOM   1634 HG21 VAL A 111      62.369 -56.261  39.515  1.00 64.25           H  
ATOM   1635 HG22 VAL A 111      60.898 -56.785  40.356  1.00 64.25           H  
ATOM   1636 HG23 VAL A 111      61.734 -55.308  40.859  1.00 64.25           H  
ATOM   1637  N   PRO A 112      62.155 -59.324  44.178  1.00 70.94           N  
ATOM   1638  CA  PRO A 112      62.718 -60.242  45.163  1.00 70.94           C  
ATOM   1639  HA  PRO A 112      62.705 -59.744  46.132  1.00 70.94           H  
ATOM   1640  C   PRO A 112      64.145 -60.670  44.816  1.00 70.94           C  
ATOM   1641  CB  PRO A 112      61.781 -61.455  45.203  1.00 70.94           C  
ATOM   1642  HB2 PRO A 112      61.708 -61.879  46.205  1.00 70.94           H  
ATOM   1643  HB3 PRO A 112      62.115 -62.213  44.495  1.00 70.94           H  
ATOM   1644  O   PRO A 112      64.477 -60.913  43.656  1.00 70.94           O  
ATOM   1645  CG  PRO A 112      60.445 -60.897  44.729  1.00 70.94           C  
ATOM   1646  HG2 PRO A 112      59.922 -60.436  45.567  1.00 70.94           H  
ATOM   1647  HG3 PRO A 112      59.826 -61.662  44.260  1.00 70.94           H  
ATOM   1648  CD  PRO A 112      60.855 -59.820  43.735  1.00 70.94           C  
ATOM   1649  HD2 PRO A 112      60.091 -59.042  43.736  1.00 70.94           H  
ATOM   1650  HD3 PRO A 112      60.950 -60.255  42.740  1.00 70.94           H  
ATOM   1651  N   ALA A 113      64.992 -60.821  45.838  1.00 68.53           N  
ATOM   1652  H   ALA A 113      64.649 -60.612  46.765  1.00 68.53           H  
ATOM   1653  CA  ALA A 113      66.426 -61.086  45.676  1.00 68.53           C  
ATOM   1654  HA  ALA A 113      66.885 -60.217  45.204  1.00 68.53           H  
ATOM   1655  C   ALA A 113      66.746 -62.309  44.795  1.00 68.53           C  
ATOM   1656  CB  ALA A 113      67.038 -61.258  47.072  1.00 68.53           C  
ATOM   1657  HB1 ALA A 113      66.591 -62.117  47.573  1.00 68.53           H  
ATOM   1658  HB2 ALA A 113      68.112 -61.422  46.977  1.00 68.53           H  
ATOM   1659  HB3 ALA A 113      66.869 -60.361  47.666  1.00 68.53           H  
ATOM   1660  O   ALA A 113      67.719 -62.277  44.048  1.00 68.53           O  
ATOM   1661  N   THR A 114      65.928 -63.364  44.878  1.00 64.12           N  
ATOM   1662  H   THR A 114      65.109 -63.300  45.464  1.00 64.12           H  
ATOM   1663  CA  THR A 114      66.090 -64.619  44.124  1.00 64.12           C  
ATOM   1664  HA  THR A 114      67.112 -64.980  44.235  1.00 64.12           H  
ATOM   1665  C   THR A 114      65.848 -64.468  42.627  1.00 64.12           C  
ATOM   1666  CB  THR A 114      65.121 -65.689  44.653  1.00 64.12           C  
ATOM   1667  HB  THR A 114      65.015 -66.492  43.923  1.00 64.12           H  
ATOM   1668  O   THR A 114      66.479 -65.166  41.846  1.00 64.12           O  
ATOM   1669  CG2 THR A 114      65.629 -66.294  45.962  1.00 64.12           C  
ATOM   1670 HG21 THR A 114      66.596 -66.767  45.794  1.00 64.12           H  
ATOM   1671 HG22 THR A 114      64.921 -67.047  46.308  1.00 64.12           H  
ATOM   1672 HG23 THR A 114      65.729 -65.517  46.720  1.00 64.12           H  
ATOM   1673  OG1 THR A 114      63.852 -65.126  44.928  1.00 64.12           O  
ATOM   1674  HG1 THR A 114      63.312 -65.214  44.140  1.00 64.12           H  
ATOM   1675  N   GLU A 115      64.950 -63.570  42.223  1.00 66.62           N  
ATOM   1676  H   GLU A 115      64.482 -63.000  42.913  1.00 66.62           H  
ATOM   1677  CA  GLU A 115      64.632 -63.308  40.810  1.00 66.62           C  
ATOM   1678  HA  GLU A 115      64.856 -64.184  40.201  1.00 66.62           H  
ATOM   1679  C   GLU A 115      65.459 -62.148  40.249  1.00 66.62           C  
ATOM   1680  CB  GLU A 115      63.137 -63.002  40.675  1.00 66.62           C  
ATOM   1681  HB2 GLU A 115      62.939 -62.665  39.657  1.00 66.62           H  
ATOM   1682  HB3 GLU A 115      62.874 -62.201  41.366  1.00 66.62           H  
ATOM   1683  O   GLU A 115      65.605 -61.998  39.037  1.00 66.62           O  
ATOM   1684  CG  GLU A 115      62.275 -64.241  40.959  1.00 66.62           C  
ATOM   1685  HG2 GLU A 115      62.498 -64.606  41.962  1.00 66.62           H  
ATOM   1686  HG3 GLU A 115      62.543 -65.024  40.250  1.00 66.62           H  
ATOM   1687  CD  GLU A 115      60.769 -63.961  40.864  1.00 66.62           C  
ATOM   1688  OE1 GLU A 115      60.006 -64.890  41.215  1.00 66.62           O  
ATOM   1689  OE2 GLU A 115      60.389 -62.825  40.500  1.00 66.62           O  
ATOM   1690  N   ARG A 116      66.042 -61.334  41.138  1.00 67.18           N  
ATOM   1691  H   ARG A 116      65.817 -61.497  42.109  1.00 67.18           H  
ATOM   1692  CA  ARG A 116      66.828 -60.145  40.802  1.00 67.18           C  
ATOM   1693  HA  ARG A 116      66.168 -59.442  40.294  1.00 67.18           H  
ATOM   1694  C   ARG A 116      67.973 -60.451  39.843  1.00 67.18           C  
ATOM   1695  CB  ARG A 116      67.358 -59.527  42.105  1.00 67.18           C  
ATOM   1696  HB2 ARG A 116      66.762 -59.883  42.945  1.00 67.18           H  
ATOM   1697  HB3 ARG A 116      68.390 -59.833  42.273  1.00 67.18           H  
ATOM   1698  O   ARG A 116      68.234 -59.658  38.950  1.00 67.18           O  
ATOM   1699  CG  ARG A 116      67.255 -58.001  42.096  1.00 67.18           C  
ATOM   1700  HG2 ARG A 116      67.816 -57.597  41.253  1.00 67.18           H  
ATOM   1701  HG3 ARG A 116      66.207 -57.723  41.983  1.00 67.18           H  
ATOM   1702  CD  ARG A 116      67.816 -57.432  43.407  1.00 67.18           C  
ATOM   1703  HD2 ARG A 116      68.040 -58.247  44.095  1.00 67.18           H  
ATOM   1704  HD3 ARG A 116      68.744 -56.908  43.178  1.00 67.18           H  
ATOM   1705  NE  ARG A 116      66.864 -56.515  44.063  1.00 67.18           N  
ATOM   1706  HE  ARG A 116      65.897 -56.574  43.779  1.00 67.18           H  
ATOM   1707  NH1 ARG A 116      68.326 -55.615  45.578  1.00 67.18           N  
ATOM   1708 HH11 ARG A 116      68.516 -54.939  46.305  1.00 67.18           H  
ATOM   1709 HH12 ARG A 116      69.046 -56.210  45.196  1.00 67.18           H  
ATOM   1710  NH2 ARG A 116      66.215 -54.883  45.516  1.00 67.18           N  
ATOM   1711 HH21 ARG A 116      66.394 -54.222  46.258  1.00 67.18           H  
ATOM   1712 HH22 ARG A 116      65.271 -54.909  45.157  1.00 67.18           H  
ATOM   1713  CZ  ARG A 116      67.134 -55.676  45.044  1.00 67.18           C  
ATOM   1714  N   GLU A 117      68.634 -61.593  40.013  1.00 71.50           N  
ATOM   1715  H   GLU A 117      68.338 -62.204  40.760  1.00 71.50           H  
ATOM   1716  CA  GLU A 117      69.748 -62.024  39.160  1.00 71.50           C  
ATOM   1717  HA  GLU A 117      70.491 -61.227  39.129  1.00 71.50           H  
ATOM   1718  C   GLU A 117      69.287 -62.272  37.714  1.00 71.50           C  
ATOM   1719  CB  GLU A 117      70.381 -63.282  39.792  1.00 71.50           C  
ATOM   1720  HB2 GLU A 117      70.031 -64.176  39.277  1.00 71.50           H  
ATOM   1721  HB3 GLU A 117      70.065 -63.350  40.833  1.00 71.50           H  
ATOM   1722  O   GLU A 117      69.916 -61.814  36.759  1.00 71.50           O  
ATOM   1723  CG  GLU A 117      71.916 -63.242  39.780  1.00 71.50           C  
ATOM   1724  HG2 GLU A 117      72.237 -62.268  40.152  1.00 71.50           H  
ATOM   1725  HG3 GLU A 117      72.265 -63.341  38.752  1.00 71.50           H  
ATOM   1726  CD  GLU A 117      72.555 -64.335  40.658  1.00 71.50           C  
ATOM   1727  OE1 GLU A 117      73.753 -64.175  40.986  1.00 71.50           O  
ATOM   1728  OE2 GLU A 117      71.864 -65.321  41.001  1.00 71.50           O  
ATOM   1729  N   GLU A 118      68.133 -62.921  37.551  1.00 71.69           N  
ATOM   1730  H   GLU A 118      67.618 -63.206  38.372  1.00 71.69           H  
ATOM   1731  CA  GLU A 118      67.529 -63.198  36.247  1.00 71.69           C  
ATOM   1732  HA  GLU A 118      68.307 -63.579  35.585  1.00 71.69           H  
ATOM   1733  C   GLU A 118      66.957 -61.919  35.610  1.00 71.69           C  
ATOM   1734  CB  GLU A 118      66.464 -64.292  36.430  1.00 71.69           C  
ATOM   1735  HB2 GLU A 118      66.830 -65.021  37.152  1.00 71.69           H  
ATOM   1736  HB3 GLU A 118      65.545 -63.849  36.816  1.00 71.69           H  
ATOM   1737  O   GLU A 118      67.102 -61.695  34.404  1.00 71.69           O  
ATOM   1738  CG  GLU A 118      66.184 -65.031  35.115  1.00 71.69           C  
ATOM   1739  HG2 GLU A 118      67.130 -65.402  34.719  1.00 71.69           H  
ATOM   1740  HG3 GLU A 118      65.779 -64.322  34.393  1.00 71.69           H  
ATOM   1741  CD  GLU A 118      65.209 -66.212  35.260  1.00 71.69           C  
ATOM   1742  OE1 GLU A 118      65.107 -66.974  34.269  1.00 71.69           O  
ATOM   1743  OE2 GLU A 118      64.548 -66.329  36.313  1.00 71.69           O  
ATOM   1744  N   LEU A 119      66.380 -61.030  36.427  1.00 67.20           N  
ATOM   1745  H   LEU A 119      66.251 -61.301  37.391  1.00 67.20           H  
ATOM   1746  CA  LEU A 119      65.900 -59.715  36.005  1.00 67.20           C  
ATOM   1747  HA  LEU A 119      65.206 -59.857  35.177  1.00 67.20           H  
ATOM   1748  C   LEU A 119      67.048 -58.822  35.516  1.00 67.20           C  
ATOM   1749  CB  LEU A 119      65.152 -59.049  37.170  1.00 67.20           C  
ATOM   1750  HB2 LEU A 119      64.487 -59.773  37.641  1.00 67.20           H  
ATOM   1751  HB3 LEU A 119      65.881 -58.745  37.921  1.00 67.20           H  
ATOM   1752  O   LEU A 119      66.934 -58.231  34.444  1.00 67.20           O  
ATOM   1753  CG  LEU A 119      64.337 -57.827  36.701  1.00 67.20           C  
ATOM   1754  HG  LEU A 119      64.686 -57.490  35.725  1.00 67.20           H  
ATOM   1755  CD1 LEU A 119      62.856 -58.181  36.564  1.00 67.20           C  
ATOM   1756 HD11 LEU A 119      62.446 -58.463  37.534  1.00 67.20           H  
ATOM   1757 HD12 LEU A 119      62.305 -57.321  36.184  1.00 67.20           H  
ATOM   1758 HD13 LEU A 119      62.739 -59.014  35.872  1.00 67.20           H  
ATOM   1759  CD2 LEU A 119      64.505 -56.663  37.671  1.00 67.20           C  
ATOM   1760 HD21 LEU A 119      64.330 -56.984  38.698  1.00 67.20           H  
ATOM   1761 HD22 LEU A 119      65.521 -56.273  37.602  1.00 67.20           H  
ATOM   1762 HD23 LEU A 119      63.799 -55.875  37.411  1.00 67.20           H  
ATOM   1763  N   VAL A 120      68.166 -58.763  36.250  1.00 70.14           N  
ATOM   1764  H   VAL A 120      68.186 -59.271  37.122  1.00 70.14           H  
ATOM   1765  CA  VAL A 120      69.377 -58.026  35.850  1.00 70.14           C  
ATOM   1766  HA  VAL A 120      69.112 -56.982  35.683  1.00 70.14           H  
ATOM   1767  C   VAL A 120      69.897 -58.563  34.520  1.00 70.14           C  
ATOM   1768  CB  VAL A 120      70.458 -58.069  36.950  1.00 70.14           C  
ATOM   1769  HB  VAL A 120      70.572 -59.095  37.302  1.00 70.14           H  
ATOM   1770  O   VAL A 120      70.062 -57.777  33.592  1.00 70.14           O  
ATOM   1771  CG1 VAL A 120      71.826 -57.566  36.468  1.00 70.14           C  
ATOM   1772 HG11 VAL A 120      71.736 -56.571  36.032  1.00 70.14           H  
ATOM   1773 HG12 VAL A 120      72.527 -57.529  37.302  1.00 70.14           H  
ATOM   1774 HG13 VAL A 120      72.242 -58.241  35.720  1.00 70.14           H  
ATOM   1775  CG2 VAL A 120      70.057 -57.175  38.133  1.00 70.14           C  
ATOM   1776 HG21 VAL A 120      69.040 -57.394  38.458  1.00 70.14           H  
ATOM   1777 HG22 VAL A 120      70.739 -57.345  38.967  1.00 70.14           H  
ATOM   1778 HG23 VAL A 120      70.100 -56.127  37.838  1.00 70.14           H  
ATOM   1779  N   GLN A 121      70.024 -59.886  34.354  1.00 70.16           N  
ATOM   1780  H   GLN A 121      69.872 -60.491  35.148  1.00 70.16           H  
ATOM   1781  CA  GLN A 121      70.431 -60.484  33.071  1.00 70.16           C  
ATOM   1782  HA  GLN A 121      71.430 -60.134  32.812  1.00 70.16           H  
ATOM   1783  C   GLN A 121      69.492 -60.124  31.910  1.00 70.16           C  
ATOM   1784  CB  GLN A 121      70.432 -62.014  33.187  1.00 70.16           C  
ATOM   1785  HB2 GLN A 121      69.518 -62.345  33.679  1.00 70.16           H  
ATOM   1786  HB3 GLN A 121      70.445 -62.436  32.182  1.00 70.16           H  
ATOM   1787  O   GLN A 121      69.896 -60.070  30.741  1.00 70.16           O  
ATOM   1788  CG  GLN A 121      71.643 -62.576  33.933  1.00 70.16           C  
ATOM   1789  HG2 GLN A 121      72.557 -62.279  33.418  1.00 70.16           H  
ATOM   1790  HG3 GLN A 121      71.677 -62.169  34.944  1.00 70.16           H  
ATOM   1791  CD  GLN A 121      71.598 -64.099  34.011  1.00 70.16           C  
ATOM   1792  NE2 GLN A 121      72.484 -64.708  34.764  1.00 70.16           N  
ATOM   1793 HE21 GLN A 121      72.345 -65.702  34.883  1.00 70.16           H  
ATOM   1794 HE22 GLN A 121      73.074 -64.165  35.377  1.00 70.16           H  
ATOM   1795  OE1 GLN A 121      70.797 -64.776  33.381  1.00 70.16           O  
ATOM   1796  N   ARG A 122      68.199 -59.943  32.190  1.00 71.79           N  
ATOM   1797  H   ARG A 122      67.906 -60.052  33.151  1.00 71.79           H  
ATOM   1798  CA  ARG A 122      67.199 -59.605  31.174  1.00 71.79           C  
ATOM   1799  HA  ARG A 122      67.468 -60.109  30.246  1.00 71.79           H  
ATOM   1800  C   ARG A 122      67.215 -58.110  30.839  1.00 71.79           C  
ATOM   1801  CB  ARG A 122      65.838 -60.138  31.638  1.00 71.79           C  
ATOM   1802  HB2 ARG A 122      65.997 -61.068  32.184  1.00 71.79           H  
ATOM   1803  HB3 ARG A 122      65.365 -59.426  32.313  1.00 71.79           H  
ATOM   1804  O   ARG A 122      67.194 -57.774  29.657  1.00 71.79           O  
ATOM   1805  CG  ARG A 122      64.910 -60.457  30.462  1.00 71.79           C  
ATOM   1806  HG2 ARG A 122      65.436 -61.075  29.734  1.00 71.79           H  
ATOM   1807  HG3 ARG A 122      64.591 -59.529  29.986  1.00 71.79           H  
ATOM   1808  CD  ARG A 122      63.692 -61.227  30.982  1.00 71.79           C  
ATOM   1809  HD2 ARG A 122      64.036 -62.142  31.465  1.00 71.79           H  
ATOM   1810  HD3 ARG A 122      63.182 -60.614  31.725  1.00 71.79           H  
ATOM   1811  NE  ARG A 122      62.753 -61.563  29.896  1.00 71.79           N  
ATOM   1812  HE  ARG A 122      62.902 -61.112  29.005  1.00 71.79           H  
ATOM   1813  NH1 ARG A 122      61.336 -62.860  31.159  1.00 71.79           N  
ATOM   1814 HH11 ARG A 122      60.489 -63.400  31.261  1.00 71.79           H  
ATOM   1815 HH12 ARG A 122      61.930 -62.730  31.965  1.00 71.79           H  
ATOM   1816  NH2 ARG A 122      60.870 -62.485  29.008  1.00 71.79           N  
ATOM   1817 HH21 ARG A 122      60.023 -63.021  29.132  1.00 71.79           H  
ATOM   1818 HH22 ARG A 122      61.043 -62.013  28.132  1.00 71.79           H  
ATOM   1819  CZ  ARG A 122      61.663 -62.300  30.026  1.00 71.79           C  
ATOM   1820  N   LEU A 123      67.348 -57.239  31.838  1.00 66.51           N  
ATOM   1821  H   LEU A 123      67.371 -57.605  32.779  1.00 66.51           H  
ATOM   1822  CA  LEU A 123      67.507 -55.791  31.668  1.00 66.51           C  
ATOM   1823  HA  LEU A 123      66.707 -55.414  31.030  1.00 66.51           H  
ATOM   1824  C   LEU A 123      68.827 -55.441  30.980  1.00 66.51           C  
ATOM   1825  CB  LEU A 123      67.428 -55.103  33.040  1.00 66.51           C  
ATOM   1826  HB2 LEU A 123      68.070 -55.646  33.734  1.00 66.51           H  
ATOM   1827  HB3 LEU A 123      67.817 -54.088  32.960  1.00 66.51           H  
ATOM   1828  O   LEU A 123      68.829 -54.623  30.067  1.00 66.51           O  
ATOM   1829  CG  LEU A 123      66.000 -55.035  33.599  1.00 66.51           C  
ATOM   1830  HG  LEU A 123      65.503 -55.995  33.461  1.00 66.51           H  
ATOM   1831  CD1 LEU A 123      66.056 -54.740  35.091  1.00 66.51           C  
ATOM   1832 HD11 LEU A 123      66.680 -55.481  35.591  1.00 66.51           H  
ATOM   1833 HD12 LEU A 123      65.046 -54.813  35.494  1.00 66.51           H  
ATOM   1834 HD13 LEU A 123      66.460 -53.743  35.269  1.00 66.51           H  
ATOM   1835  CD2 LEU A 123      65.171 -53.942  32.919  1.00 66.51           C  
ATOM   1836 HD21 LEU A 123      65.647 -52.970  33.045  1.00 66.51           H  
ATOM   1837 HD22 LEU A 123      64.181 -53.909  33.373  1.00 66.51           H  
ATOM   1838 HD23 LEU A 123      65.056 -54.155  31.856  1.00 66.51           H  
ATOM   1839  N   GLU A 124      69.929 -56.106  31.333  1.00 69.09           N  
ATOM   1840  H   GLU A 124      69.886 -56.721  32.133  1.00 69.09           H  
ATOM   1841  CA  GLU A 124      71.227 -55.950  30.668  1.00 69.09           C  
ATOM   1842  HA  GLU A 124      71.556 -54.914  30.752  1.00 69.09           H  
ATOM   1843  C   GLU A 124      71.141 -56.281  29.175  1.00 69.09           C  
ATOM   1844  CB  GLU A 124      72.277 -56.858  31.325  1.00 69.09           C  
ATOM   1845  HB2 GLU A 124      73.123 -56.958  30.645  1.00 69.09           H  
ATOM   1846  HB3 GLU A 124      71.844 -57.847  31.475  1.00 69.09           H  
ATOM   1847  O   GLU A 124      71.695 -55.551  28.352  1.00 69.09           O  
ATOM   1848  CG  GLU A 124      72.808 -56.293  32.651  1.00 69.09           C  
ATOM   1849  HG2 GLU A 124      71.984 -56.131  33.345  1.00 69.09           H  
ATOM   1850  HG3 GLU A 124      73.257 -55.321  32.446  1.00 69.09           H  
ATOM   1851  CD  GLU A 124      73.857 -57.211  33.299  1.00 69.09           C  
ATOM   1852  OE1 GLU A 124      74.685 -56.673  34.067  1.00 69.09           O  
ATOM   1853  OE2 GLU A 124      73.856 -58.429  33.000  1.00 69.09           O  
ATOM   1854  N   ARG A 125      70.390 -57.330  28.800  1.00 67.29           N  
ATOM   1855  H   ARG A 125      69.974 -57.890  29.531  1.00 67.29           H  
ATOM   1856  CA  ARG A 125      70.118 -57.653  27.388  1.00 67.29           C  
ATOM   1857  HA  ARG A 125      71.068 -57.713  26.856  1.00 67.29           H  
ATOM   1858  C   ARG A 125      69.341 -56.547  26.676  1.00 67.29           C  
ATOM   1859  CB  ARG A 125      69.375 -58.992  27.262  1.00 67.29           C  
ATOM   1860  HB2 ARG A 125      68.673 -59.114  28.088  1.00 67.29           H  
ATOM   1861  HB3 ARG A 125      68.806 -58.993  26.332  1.00 67.29           H  
ATOM   1862  O   ARG A 125      69.653 -56.246  25.527  1.00 67.29           O  
ATOM   1863  CG  ARG A 125      70.347 -60.175  27.219  1.00 67.29           C  
ATOM   1864  HG2 ARG A 125      70.930 -60.215  28.139  1.00 67.29           H  
ATOM   1865  HG3 ARG A 125      71.032 -60.034  26.382  1.00 67.29           H  
ATOM   1866  CD  ARG A 125      69.603 -61.500  27.016  1.00 67.29           C  
ATOM   1867  HD2 ARG A 125      70.337 -62.257  26.742  1.00 67.29           H  
ATOM   1868  HD3 ARG A 125      68.891 -61.390  26.197  1.00 67.29           H  
ATOM   1869  NE  ARG A 125      68.911 -61.927  28.245  1.00 67.29           N  
ATOM   1870  HE  ARG A 125      69.085 -61.367  29.068  1.00 67.29           H  
ATOM   1871  NH1 ARG A 125      68.023 -63.875  27.413  1.00 67.29           N  
ATOM   1872 HH11 ARG A 125      67.495 -64.723  27.563  1.00 67.29           H  
ATOM   1873 HH12 ARG A 125      68.430 -63.661  26.514  1.00 67.29           H  
ATOM   1874  NH2 ARG A 125      67.725 -63.357  29.565  1.00 67.29           N  
ATOM   1875 HH21 ARG A 125      67.940 -62.785  30.369  1.00 67.29           H  
ATOM   1876 HH22 ARG A 125      67.312 -64.263  29.731  1.00 67.29           H  
ATOM   1877  CZ  ARG A 125      68.222 -63.044  28.401  1.00 67.29           C  
ATOM   1878  N   MET A 126      68.357 -55.940  27.339  1.00 60.77           N  
ATOM   1879  H   MET A 126      68.167 -56.229  28.288  1.00 60.77           H  
ATOM   1880  CA  MET A 126      67.571 -54.842  26.762  1.00 60.77           C  
ATOM   1881  HA  MET A 126      67.241 -55.128  25.763  1.00 60.77           H  
ATOM   1882  C   MET A 126      68.409 -53.565  26.598  1.00 60.77           C  
ATOM   1883  CB  MET A 126      66.326 -54.572  27.619  1.00 60.77           C  
ATOM   1884  HB2 MET A 126      65.846 -53.664  27.253  1.00 60.77           H  
ATOM   1885  HB3 MET A 126      66.614 -54.411  28.658  1.00 60.77           H  
ATOM   1886  O   MET A 126      68.413 -52.961  25.529  1.00 60.77           O  
ATOM   1887  CG  MET A 126      65.317 -55.724  27.543  1.00 60.77           C  
ATOM   1888  HG2 MET A 126      65.814 -56.647  27.839  1.00 60.77           H  
ATOM   1889  HG3 MET A 126      64.990 -55.836  26.509  1.00 60.77           H  
ATOM   1890  SD  MET A 126      63.853 -55.525  28.594  1.00 60.77           S  
ATOM   1891  CE  MET A 126      63.057 -54.094  27.807  1.00 60.77           C  
ATOM   1892  HE1 MET A 126      62.883 -54.299  26.751  1.00 60.77           H  
ATOM   1893  HE2 MET A 126      62.103 -53.899  28.296  1.00 60.77           H  
ATOM   1894  HE3 MET A 126      63.688 -53.212  27.910  1.00 60.77           H  
ATOM   1895  N   LEU A 127      69.182 -53.192  27.620  1.00 57.56           N  
ATOM   1896  H   LEU A 127      69.120 -53.724  28.476  1.00 57.56           H  
ATOM   1897  CA  LEU A 127      70.089 -52.038  27.597  1.00 57.56           C  
ATOM   1898  HA  LEU A 127      69.517 -51.156  27.307  1.00 57.56           H  
ATOM   1899  C   LEU A 127      71.205 -52.201  26.559  1.00 57.56           C  
ATOM   1900  CB  LEU A 127      70.670 -51.842  29.014  1.00 57.56           C  
ATOM   1901  HB2 LEU A 127      70.352 -52.665  29.654  1.00 57.56           H  
ATOM   1902  HB3 LEU A 127      71.759 -51.890  28.986  1.00 57.56           H  
ATOM   1903  O   LEU A 127      71.592 -51.229  25.912  1.00 57.56           O  
ATOM   1904  CG  LEU A 127      70.235 -50.517  29.664  1.00 57.56           C  
ATOM   1905  HG  LEU A 127      69.238 -50.244  29.320  1.00 57.56           H  
ATOM   1906  CD1 LEU A 127      70.183 -50.666  31.183  1.00 57.56           C  
ATOM   1907 HD11 LEU A 127      69.872 -49.723  31.633  1.00 57.56           H  
ATOM   1908 HD12 LEU A 127      71.160 -50.949  31.574  1.00 57.56           H  
ATOM   1909 HD13 LEU A 127      69.451 -51.428  31.452  1.00 57.56           H  
ATOM   1910  CD2 LEU A 127      71.219 -49.399  29.312  1.00 57.56           C  
ATOM   1911 HD21 LEU A 127      72.211 -49.631  29.699  1.00 57.56           H  
ATOM   1912 HD22 LEU A 127      71.261 -49.280  28.229  1.00 57.56           H  
ATOM   1913 HD23 LEU A 127      70.871 -48.464  29.751  1.00 57.56           H  
ATOM   1914  N   ALA A 128      71.707 -53.426  26.368  1.00 51.37           N  
ATOM   1915  H   ALA A 128      71.405 -54.175  26.974  1.00 51.37           H  
ATOM   1916  CA  ALA A 128      72.690 -53.727  25.333  1.00 51.37           C  
ATOM   1917  HA  ALA A 128      73.566 -53.098  25.495  1.00 51.37           H  
ATOM   1918  C   ALA A 128      72.161 -53.413  23.925  1.00 51.37           C  
ATOM   1919  CB  ALA A 128      73.117 -55.195  25.452  1.00 51.37           C  
ATOM   1920  HB1 ALA A 128      73.859 -55.424  24.687  1.00 51.37           H  
ATOM   1921  HB2 ALA A 128      73.552 -55.375  26.435  1.00 51.37           H  
ATOM   1922  HB3 ALA A 128      72.255 -55.849  25.317  1.00 51.37           H  
ATOM   1923  O   ALA A 128      72.918 -52.898  23.105  1.00 51.37           O  
ATOM   1924  N   ALA A 129      70.875 -53.673  23.664  1.00 48.34           N  
ATOM   1925  H   ALA A 129      70.301 -54.078  24.390  1.00 48.34           H  
ATOM   1926  CA  ALA A 129      70.249 -53.401  22.371  1.00 48.34           C  
ATOM   1927  HA  ALA A 129      70.883 -53.811  21.585  1.00 48.34           H  
ATOM   1928  C   ALA A 129      70.089 -51.898  22.078  1.00 48.34           C  
ATOM   1929  CB  ALA A 129      68.900 -54.129  22.322  1.00 48.34           C  
ATOM   1930  HB1 ALA A 129      68.457 -54.003  21.334  1.00 48.34           H  
ATOM   1931  HB2 ALA A 129      68.218 -53.713  23.064  1.00 48.34           H  
ATOM   1932  HB3 ALA A 129      69.041 -55.192  22.516  1.00 48.34           H  
ATOM   1933  O   ALA A 129      70.158 -51.497  20.921  1.00 48.34           O  
ATOM   1934  N   LEU A 130      69.917 -51.063  23.111  1.00 46.19           N  
ATOM   1935  H   LEU A 130      69.845 -51.464  24.035  1.00 46.19           H  
ATOM   1936  CA  LEU A 130      69.782 -49.605  22.977  1.00 46.19           C  
ATOM   1937  HA  LEU A 130      69.159 -49.390  22.109  1.00 46.19           H  
ATOM   1938  C   LEU A 130      71.110 -48.872  22.730  1.00 46.19           C  
ATOM   1939  CB  LEU A 130      69.100 -49.051  24.246  1.00 46.19           C  
ATOM   1940  HB2 LEU A 130      69.490 -49.584  25.113  1.00 46.19           H  
ATOM   1941  HB3 LEU A 130      69.359 -48.000  24.377  1.00 46.19           H  
ATOM   1942  O   LEU A 130      71.098 -47.658  22.520  1.00 46.19           O  
ATOM   1943  CG  LEU A 130      67.567 -49.152  24.226  1.00 46.19           C  
ATOM   1944  HG  LEU A 130      67.268 -50.145  23.889  1.00 46.19           H  
ATOM   1945  CD1 LEU A 130      67.024 -48.934  25.638  1.00 46.19           C  
ATOM   1946 HD11 LEU A 130      67.411 -49.704  26.305  1.00 46.19           H  
ATOM   1947 HD12 LEU A 130      67.317 -47.951  26.008  1.00 46.19           H  
ATOM   1948 HD13 LEU A 130      65.936 -49.001  25.628  1.00 46.19           H  
ATOM   1949  CD2 LEU A 130      66.944 -48.095  23.308  1.00 46.19           C  
ATOM   1950 HD21 LEU A 130      67.227 -47.095  23.638  1.00 46.19           H  
ATOM   1951 HD22 LEU A 130      67.278 -48.240  22.280  1.00 46.19           H  
ATOM   1952 HD23 LEU A 130      65.858 -48.182  23.331  1.00 46.19           H  
ATOM   1953  N   ARG A 131      72.266 -49.545  22.808  1.00 40.73           N  
ATOM   1954  H   ARG A 131      72.239 -50.550  22.910  1.00 40.73           H  
ATOM   1955  CA  ARG A 131      73.552 -48.836  22.795  1.00 40.73           C  
ATOM   1956  HA  ARG A 131      73.455 -48.059  23.553  1.00 40.73           H  
ATOM   1957  C   ARG A 131      73.815 -48.151  21.444  1.00 40.73           C  
ATOM   1958  CB  ARG A 131      74.718 -49.733  23.215  1.00 40.73           C  
ATOM   1959  HB2 ARG A 131      75.643 -49.326  22.807  1.00 40.73           H  
ATOM   1960  HB3 ARG A 131      74.580 -50.741  22.824  1.00 40.73           H  
ATOM   1961  O   ARG A 131      73.836 -48.833  20.419  1.00 40.73           O  
ATOM   1962  CG  ARG A 131      74.827 -49.747  24.743  1.00 40.73           C  
ATOM   1963  HG2 ARG A 131      74.933 -48.725  25.108  1.00 40.73           H  
ATOM   1964  HG3 ARG A 131      73.924 -50.185  25.167  1.00 40.73           H  
ATOM   1965  CD  ARG A 131      76.042 -50.558  25.186  1.00 40.73           C  
ATOM   1966  HD2 ARG A 131      75.908 -51.584  24.844  1.00 40.73           H  
ATOM   1967  HD3 ARG A 131      76.936 -50.140  24.724  1.00 40.73           H  
ATOM   1968  NE  ARG A 131      76.183 -50.527  26.653  1.00 40.73           N  
ATOM   1969  HE  ARG A 131      75.567 -49.899  27.148  1.00 40.73           H  
ATOM   1970  NH1 ARG A 131      77.780 -52.161  26.825  1.00 40.73           N  
ATOM   1971 HH11 ARG A 131      78.357 -52.764  27.394  1.00 40.73           H  
ATOM   1972 HH12 ARG A 131      77.758 -52.259  25.820  1.00 40.73           H  
ATOM   1973  NH2 ARG A 131      76.987 -51.194  28.675  1.00 40.73           N  
ATOM   1974 HH21 ARG A 131      76.349 -50.559  29.133  1.00 40.73           H  
ATOM   1975 HH22 ARG A 131      77.550 -51.818  29.234  1.00 40.73           H  
ATOM   1976  CZ  ARG A 131      76.982 -51.289  27.375  1.00 40.73           C  
ATOM   1977  N   PRO A 132      74.091 -46.830  21.445  1.00 38.97           N  
ATOM   1978  CA  PRO A 132      74.453 -46.094  20.243  1.00 38.97           C  
ATOM   1979  HA  PRO A 132      73.599 -46.099  19.566  1.00 38.97           H  
ATOM   1980  C   PRO A 132      75.674 -46.699  19.546  1.00 38.97           C  
ATOM   1981  CB  PRO A 132      74.743 -44.653  20.685  1.00 38.97           C  
ATOM   1982  HB2 PRO A 132      75.814 -44.510  20.830  1.00 38.97           H  
ATOM   1983  HB3 PRO A 132      74.364 -43.930  19.963  1.00 38.97           H  
ATOM   1984  O   PRO A 132      76.660 -47.074  20.188  1.00 38.97           O  
ATOM   1985  CG  PRO A 132      74.040 -44.521  22.031  1.00 38.97           C  
ATOM   1986  HG2 PRO A 132      74.551 -43.817  22.687  1.00 38.97           H  
ATOM   1987  HG3 PRO A 132      73.006 -44.213  21.871  1.00 38.97           H  
ATOM   1988  CD  PRO A 132      74.062 -45.934  22.592  1.00 38.97           C  
ATOM   1989  HD2 PRO A 132      74.963 -46.080  23.188  1.00 38.97           H  
ATOM   1990  HD3 PRO A 132      73.170 -46.078  23.202  1.00 38.97           H  
ATOM   1991  N   VAL A 133      75.630 -46.727  18.216  1.00 29.82           N  
ATOM   1992  H   VAL A 133      74.789 -46.399  17.765  1.00 29.82           H  
ATOM   1993  CA  VAL A 133      76.789 -47.017  17.365  1.00 29.82           C  
ATOM   1994  HA  VAL A 133      77.320 -47.877  17.772  1.00 29.82           H  
ATOM   1995  C   VAL A 133      77.711 -45.794  17.398  1.00 29.82           C  
ATOM   1996  CB  VAL A 133      76.329 -47.359  15.934  1.00 29.82           C  
ATOM   1997  HB  VAL A 133      75.784 -46.513  15.515  1.00 29.82           H  
ATOM   1998  O   VAL A 133      77.323 -44.716  16.966  1.00 29.82           O  
ATOM   1999  CG1 VAL A 133      77.526 -47.669  15.027  1.00 29.82           C  
ATOM   2000 HG11 VAL A 133      78.160 -46.788  14.928  1.00 29.82           H  
ATOM   2001 HG12 VAL A 133      78.106 -48.497  15.435  1.00 29.82           H  
ATOM   2002 HG13 VAL A 133      77.169 -47.938  14.032  1.00 29.82           H  
ATOM   2003  CG2 VAL A 133      75.402 -48.584  15.927  1.00 29.82           C  
ATOM   2004 HG21 VAL A 133      75.907 -49.443  16.369  1.00 29.82           H  
ATOM   2005 HG22 VAL A 133      75.114 -48.824  14.903  1.00 29.82           H  
ATOM   2006 HG23 VAL A 133      74.493 -48.378  16.491  1.00 29.82           H  
ATOM   2007  N   ALA A 134      78.910 -45.938  17.966  1.00 25.18           N  
ATOM   2008  H   ALA A 134      79.124 -46.847  18.351  1.00 25.18           H  
ATOM   2009  CA  ALA A 134      79.686 -44.802  18.467  1.00 25.18           C  
ATOM   2010  HA  ALA A 134      78.984 -44.123  18.952  1.00 25.18           H  
ATOM   2011  C   ALA A 134      80.443 -43.937  17.429  1.00 25.18           C  
ATOM   2012  CB  ALA A 134      80.628 -45.326  19.562  1.00 25.18           C  
ATOM   2013  HB1 ALA A 134      81.146 -44.487  20.025  1.00 25.18           H  
ATOM   2014  HB2 ALA A 134      80.047 -45.837  20.331  1.00 25.18           H  
ATOM   2015  HB3 ALA A 134      81.358 -46.020  19.144  1.00 25.18           H  
ATOM   2016  O   ALA A 134      80.189 -42.746  17.315  1.00 25.18           O  
ATOM   2017  N   GLN A 135      81.504 -44.464  16.807  1.00 24.77           N  
ATOM   2018  H   GLN A 135      81.609 -45.467  16.857  1.00 24.77           H  
ATOM   2019  CA  GLN A 135      82.759 -43.685  16.707  1.00 24.77           C  
ATOM   2020  HA  GLN A 135      82.631 -42.757  17.266  1.00 24.77           H  
ATOM   2021  C   GLN A 135      83.209 -43.213  15.312  1.00 24.77           C  
ATOM   2022  CB  GLN A 135      83.879 -44.494  17.398  1.00 24.77           C  
ATOM   2023  HB2 GLN A 135      83.567 -45.531  17.525  1.00 24.77           H  
ATOM   2024  HB3 GLN A 135      84.778 -44.510  16.781  1.00 24.77           H  
ATOM   2025  O   GLN A 135      84.292 -42.643  15.204  1.00 24.77           O  
ATOM   2026  CG  GLN A 135      84.255 -43.914  18.767  1.00 24.77           C  
ATOM   2027  HG2 GLN A 135      83.370 -43.879  19.404  1.00 24.77           H  
ATOM   2028  HG3 GLN A 135      84.623 -42.897  18.634  1.00 24.77           H  
ATOM   2029  CD  GLN A 135      85.333 -44.730  19.475  1.00 24.77           C  
ATOM   2030  NE2 GLN A 135      85.735 -44.333  20.662  1.00 24.77           N  
ATOM   2031 HE21 GLN A 135      85.377 -43.480  21.066  1.00 24.77           H  
ATOM   2032 HE22 GLN A 135      86.473 -44.883  21.077  1.00 24.77           H  
ATOM   2033  OE1 GLN A 135      85.825 -45.741  19.005  1.00 24.77           O  
ATOM   2034  N   ALA A 136      82.462 -43.461  14.236  1.00 22.64           N  
ATOM   2035  H   ALA A 136      81.535 -43.843  14.356  1.00 22.64           H  
ATOM   2036  CA  ALA A 136      82.989 -43.287  12.875  1.00 22.64           C  
ATOM   2037  HA  ALA A 136      84.030 -43.611  12.870  1.00 22.64           H  
ATOM   2038  C   ALA A 136      82.998 -41.810  12.403  1.00 22.64           C  
ATOM   2039  CB  ALA A 136      82.229 -44.239  11.939  1.00 22.64           C  
ATOM   2040  HB1 ALA A 136      82.331 -45.267  12.287  1.00 22.64           H  
ATOM   2041  HB2 ALA A 136      82.640 -44.163  10.932  1.00 22.64           H  
ATOM   2042  HB3 ALA A 136      81.174 -43.967  11.909  1.00 22.64           H  
ATOM   2043  O   ALA A 136      82.203 -41.429  11.551  1.00 22.64           O  
ATOM   2044  N   ALA A 137      83.873 -40.969  12.965  1.00 26.37           N  
ATOM   2045  H   ALA A 137      84.451 -41.333  13.709  1.00 26.37           H  
ATOM   2046  CA  ALA A 137      83.887 -39.514  12.748  1.00 26.37           C  
ATOM   2047  HA  ALA A 137      82.874 -39.187  12.514  1.00 26.37           H  
ATOM   2048  C   ALA A 137      84.787 -38.994  11.598  1.00 26.37           C  
ATOM   2049  CB  ALA A 137      84.293 -38.859  14.077  1.00 26.37           C  
ATOM   2050  HB1 ALA A 137      85.316 -39.137  14.331  1.00 26.37           H  
ATOM   2051  HB2 ALA A 137      84.236 -37.775  13.983  1.00 26.37           H  
ATOM   2052  HB3 ALA A 137      83.620 -39.179  14.872  1.00 26.37           H  
ATOM   2053  O   ALA A 137      84.723 -37.813  11.283  1.00 26.37           O  
ATOM   2054  N   ASP A 138      85.667 -39.807  11.007  1.00 21.55           N  
ATOM   2055  H   ASP A 138      85.642 -40.779  11.280  1.00 21.55           H  
ATOM   2056  CA  ASP A 138      86.989 -39.283  10.601  1.00 21.55           C  
ATOM   2057  HA  ASP A 138      87.376 -38.751  11.470  1.00 21.55           H  
ATOM   2058  C   ASP A 138      87.074 -38.224   9.468  1.00 21.55           C  
ATOM   2059  CB  ASP A 138      87.938 -40.471  10.303  1.00 21.55           C  
ATOM   2060  HB2 ASP A 138      88.412 -40.313   9.334  1.00 21.55           H  
ATOM   2061  HB3 ASP A 138      87.356 -41.389  10.213  1.00 21.55           H  
ATOM   2062  O   ASP A 138      87.759 -37.224   9.642  1.00 21.55           O  
ATOM   2063  CG  ASP A 138      89.060 -40.702  11.331  1.00 21.55           C  
ATOM   2064  OD1 ASP A 138      89.187 -39.918  12.296  1.00 21.55           O  
ATOM   2065  OD2 ASP A 138      89.783 -41.706  11.142  1.00 21.55           O  
ATOM   2066  N   ALA A 139      86.532 -38.448   8.261  1.00 20.03           N  
ATOM   2067  H   ALA A 139      85.892 -39.226   8.191  1.00 20.03           H  
ATOM   2068  CA  ALA A 139      87.327 -38.104   7.061  1.00 20.03           C  
ATOM   2069  HA  ALA A 139      88.363 -38.236   7.372  1.00 20.03           H  
ATOM   2070  C   ALA A 139      87.349 -36.648   6.484  1.00 20.03           C  
ATOM   2071  CB  ALA A 139      87.129 -39.193   5.998  1.00 20.03           C  
ATOM   2072  HB1 ALA A 139      87.412 -40.162   6.409  1.00 20.03           H  
ATOM   2073  HB2 ALA A 139      86.084 -39.223   5.689  1.00 20.03           H  
ATOM   2074  HB3 ALA A 139      87.760 -38.981   5.135  1.00 20.03           H  
ATOM   2075  O   ALA A 139      88.340 -35.950   6.672  1.00 20.03           O  
ATOM   2076  N   SER A 140      86.461 -36.260   5.542  1.00 18.71           N  
ATOM   2077  H   SER A 140      85.595 -36.777   5.492  1.00 18.71           H  
ATOM   2078  CA  SER A 140      87.002 -35.817   4.224  1.00 18.71           C  
ATOM   2079  HA  SER A 140      88.068 -36.043   4.234  1.00 18.71           H  
ATOM   2080  C   SER A 140      86.955 -34.347   3.714  1.00 18.71           C  
ATOM   2081  CB  SER A 140      86.424 -36.725   3.132  1.00 18.71           C  
ATOM   2082  HB2 SER A 140      86.848 -36.461   2.164  1.00 18.71           H  
ATOM   2083  HB3 SER A 140      86.692 -37.758   3.354  1.00 18.71           H  
ATOM   2084  O   SER A 140      87.954 -33.915   3.143  1.00 18.71           O  
ATOM   2085  OG  SER A 140      85.012 -36.623   3.086  1.00 18.71           O  
ATOM   2086  HG  SER A 140      84.761 -35.970   2.429  1.00 18.71           H  
ATOM   2087  N   GLY A 141      85.819 -33.628   3.679  1.00 18.55           N  
ATOM   2088  H   GLY A 141      85.042 -33.937   4.244  1.00 18.55           H  
ATOM   2089  CA  GLY A 141      85.558 -32.623   2.601  1.00 18.55           C  
ATOM   2090  HA2 GLY A 141      86.041 -32.966   1.686  1.00 18.55           H  
ATOM   2091  HA3 GLY A 141      84.486 -32.605   2.404  1.00 18.55           H  
ATOM   2092  C   GLY A 141      85.991 -31.150   2.831  1.00 18.55           C  
ATOM   2093  O   GLY A 141      85.690 -30.605   3.885  1.00 18.55           O  
ATOM   2094  N   THR A 142      86.626 -30.471   1.845  1.00 20.98           N  
ATOM   2095  H   THR A 142      86.877 -30.994   1.018  1.00 20.98           H  
ATOM   2096  CA  THR A 142      87.420 -29.216   2.060  1.00 20.98           C  
ATOM   2097  HA  THR A 142      87.271 -28.897   3.092  1.00 20.98           H  
ATOM   2098  C   THR A 142      87.194 -27.914   1.218  1.00 20.98           C  
ATOM   2099  CB  THR A 142      88.924 -29.549   1.904  1.00 20.98           C  
ATOM   2100  HB  THR A 142      89.494 -28.633   1.744  1.00 20.98           H  
ATOM   2101  O   THR A 142      87.664 -26.885   1.683  1.00 20.98           O  
ATOM   2102  CG2 THR A 142      89.531 -30.247   3.118  1.00 20.98           C  
ATOM   2103 HG21 THR A 142      90.599 -30.405   2.966  1.00 20.98           H  
ATOM   2104 HG22 THR A 142      89.039 -31.205   3.287  1.00 20.98           H  
ATOM   2105 HG23 THR A 142      89.391 -29.622   4.000  1.00 20.98           H  
ATOM   2106  OG1 THR A 142      89.130 -30.410   0.800  1.00 20.98           O  
ATOM   2107  HG1 THR A 142      89.942 -30.892   0.979  1.00 20.98           H  
ATOM   2108  N   GLY A 143      86.617 -27.885  -0.005  1.00 19.22           N  
ATOM   2109  H   GLY A 143      86.141 -28.728  -0.292  1.00 19.22           H  
ATOM   2110  CA  GLY A 143      86.930 -26.878  -1.090  1.00 19.22           C  
ATOM   2111  HA2 GLY A 143      86.572 -27.301  -2.028  1.00 19.22           H  
ATOM   2112  HA3 GLY A 143      88.016 -26.826  -1.172  1.00 19.22           H  
ATOM   2113  C   GLY A 143      86.431 -25.383  -1.063  1.00 19.22           C  
ATOM   2114  O   GLY A 143      85.870 -24.947  -0.071  1.00 19.22           O  
ATOM   2115  N   ALA A 144      86.622 -24.587  -2.165  1.00 20.41           N  
ATOM   2116  H   ALA A 144      86.839 -25.086  -3.016  1.00 20.41           H  
ATOM   2117  CA  ALA A 144      87.234 -23.215  -2.116  1.00 20.41           C  
ATOM   2118  HA  ALA A 144      87.382 -22.985  -1.061  1.00 20.41           H  
ATOM   2119  C   ALA A 144      86.675 -21.853  -2.739  1.00 20.41           C  
ATOM   2120  CB  ALA A 144      88.634 -23.418  -2.734  1.00 20.41           C  
ATOM   2121  HB1 ALA A 144      89.154 -24.233  -2.232  1.00 20.41           H  
ATOM   2122  HB2 ALA A 144      89.224 -22.511  -2.608  1.00 20.41           H  
ATOM   2123  HB3 ALA A 144      88.548 -23.636  -3.799  1.00 20.41           H  
ATOM   2124  O   ALA A 144      87.127 -20.832  -2.236  1.00 20.41           O  
ATOM   2125  N   ASN A 145      85.886 -21.715  -3.838  1.00 19.29           N  
ATOM   2126  H   ASN A 145      85.338 -22.516  -4.116  1.00 19.29           H  
ATOM   2127  CA  ASN A 145      86.122 -20.649  -4.905  1.00 19.29           C  
ATOM   2128  HA  ASN A 145      87.086 -20.206  -4.652  1.00 19.29           H  
ATOM   2129  C   ASN A 145      85.169 -19.345  -5.007  1.00 19.29           C  
ATOM   2130  CB  ASN A 145      86.351 -21.486  -6.189  1.00 19.29           C  
ATOM   2131  HB2 ASN A 145      85.411 -21.619  -6.724  1.00 19.29           H  
ATOM   2132  HB3 ASN A 145      86.682 -22.489  -5.919  1.00 19.29           H  
ATOM   2133  O   ASN A 145      84.494 -19.111  -4.013  1.00 19.29           O  
ATOM   2134  CG  ASN A 145      87.454 -20.970  -7.098  1.00 19.29           C  
ATOM   2135  ND2 ASN A 145      87.495 -21.423  -8.329  1.00 19.29           N  
ATOM   2136 HD21 ASN A 145      86.781 -22.046  -8.679  1.00 19.29           H  
ATOM   2137 HD22 ASN A 145      88.227 -21.043  -8.911  1.00 19.29           H  
ATOM   2138  OD1 ASN A 145      88.313 -20.194  -6.724  1.00 19.29           O  
ATOM   2139  N   PRO A 146      85.057 -18.458  -6.083  1.00 22.27           N  
ATOM   2140  CA  PRO A 146      85.481 -17.008  -6.072  1.00 22.27           C  
ATOM   2141  HA  PRO A 146      85.791 -16.749  -5.060  1.00 22.27           H  
ATOM   2142  C   PRO A 146      84.672 -15.741  -6.634  1.00 22.27           C  
ATOM   2143  CB  PRO A 146      86.730 -17.089  -6.962  1.00 22.27           C  
ATOM   2144  HB2 PRO A 146      87.061 -16.115  -7.323  1.00 22.27           H  
ATOM   2145  HB3 PRO A 146      87.537 -17.572  -6.411  1.00 22.27           H  
ATOM   2146  O   PRO A 146      85.003 -14.654  -6.171  1.00 22.27           O  
ATOM   2147  CG  PRO A 146      86.269 -17.995  -8.105  1.00 22.27           C  
ATOM   2148  HG2 PRO A 146      87.085 -18.629  -8.453  1.00 22.27           H  
ATOM   2149  HG3 PRO A 146      85.894 -17.396  -8.934  1.00 22.27           H  
ATOM   2150  CD  PRO A 146      85.119 -18.800  -7.494  1.00 22.27           C  
ATOM   2151  HD2 PRO A 146      85.222 -19.864  -7.709  1.00 22.27           H  
ATOM   2152  HD3 PRO A 146      84.187 -18.480  -7.961  1.00 22.27           H  
ATOM   2153  N   SER A 147      83.776 -15.732  -7.659  1.00 21.29           N  
ATOM   2154  H   SER A 147      83.381 -16.616  -7.949  1.00 21.29           H  
ATOM   2155  CA  SER A 147      83.620 -14.612  -8.682  1.00 21.29           C  
ATOM   2156  HA  SER A 147      84.538 -14.024  -8.691  1.00 21.29           H  
ATOM   2157  C   SER A 147      82.428 -13.593  -8.596  1.00 21.29           C  
ATOM   2158  CB  SER A 147      83.480 -15.285 -10.059  1.00 21.29           C  
ATOM   2159  HB2 SER A 147      84.389 -15.840 -10.289  1.00 21.29           H  
ATOM   2160  HB3 SER A 147      83.329 -14.529 -10.829  1.00 21.29           H  
ATOM   2161  O   SER A 147      81.313 -14.052  -8.360  1.00 21.29           O  
ATOM   2162  OG  SER A 147      82.376 -16.180 -10.038  1.00 21.29           O  
ATOM   2163  HG  SER A 147      81.612 -15.681  -9.740  1.00 21.29           H  
ATOM   2164  N   GLY A 148      82.563 -12.276  -8.929  1.00 25.34           N  
ATOM   2165  H   GLY A 148      83.465 -11.915  -9.204  1.00 25.34           H  
ATOM   2166  CA  GLY A 148      81.409 -11.315  -8.940  1.00 25.34           C  
ATOM   2167  HA2 GLY A 148      80.534 -11.842  -9.320  1.00 25.34           H  
ATOM   2168  HA3 GLY A 148      81.186 -11.057  -7.905  1.00 25.34           H  
ATOM   2169  C   GLY A 148      81.483  -9.967  -9.730  1.00 25.34           C  
ATOM   2170  O   GLY A 148      81.706  -8.941  -9.099  1.00 25.34           O  
ATOM   2171  N   ASP A 149      81.198  -9.935 -11.053  1.00 24.56           N  
ATOM   2172  H   ASP A 149      80.960 -10.813 -11.492  1.00 24.56           H  
ATOM   2173  CA  ASP A 149      81.600  -8.844 -12.001  1.00 24.56           C  
ATOM   2174  HA  ASP A 149      82.378  -8.273 -11.494  1.00 24.56           H  
ATOM   2175  C   ASP A 149      80.586  -7.723 -12.476  1.00 24.56           C  
ATOM   2176  CB  ASP A 149      82.299  -9.480 -13.227  1.00 24.56           C  
ATOM   2177  HB2 ASP A 149      81.639 -10.236 -13.653  1.00 24.56           H  
ATOM   2178  HB3 ASP A 149      82.443  -8.706 -13.981  1.00 24.56           H  
ATOM   2179  O   ASP A 149      80.772  -6.570 -12.101  1.00 24.56           O  
ATOM   2180  CG  ASP A 149      83.680 -10.100 -12.949  1.00 24.56           C  
ATOM   2181  OD1 ASP A 149      84.445  -9.535 -12.134  1.00 24.56           O  
ATOM   2182  OD2 ASP A 149      83.967 -11.173 -13.529  1.00 24.56           O  
ATOM   2183  N   ASP A 150      79.601  -7.947 -13.380  1.00 24.28           N  
ATOM   2184  H   ASP A 150      79.369  -8.921 -13.512  1.00 24.28           H  
ATOM   2185  CA  ASP A 150      79.541  -7.184 -14.680  1.00 24.28           C  
ATOM   2186  HA  ASP A 150      80.433  -6.558 -14.709  1.00 24.28           H  
ATOM   2187  C   ASP A 150      78.352  -6.209 -15.052  1.00 24.28           C  
ATOM   2188  CB  ASP A 150      79.701  -8.256 -15.789  1.00 24.28           C  
ATOM   2189  HB2 ASP A 150      78.718  -8.656 -16.039  1.00 24.28           H  
ATOM   2190  HB3 ASP A 150      80.285  -9.089 -15.398  1.00 24.28           H  
ATOM   2191  O   ASP A 150      78.068  -6.000 -16.227  1.00 24.28           O  
ATOM   2192  CG  ASP A 150      80.413  -7.801 -17.071  1.00 24.28           C  
ATOM   2193  OD1 ASP A 150      81.071  -6.737 -17.043  1.00 24.28           O  
ATOM   2194  OD2 ASP A 150      80.388  -8.607 -18.031  1.00 24.28           O  
ATOM   2195  N   LEU A 151      77.569  -5.608 -14.142  1.00 28.67           N  
ATOM   2196  H   LEU A 151      77.824  -5.724 -13.171  1.00 28.67           H  
ATOM   2197  CA  LEU A 151      76.222  -5.033 -14.477  1.00 28.67           C  
ATOM   2198  HA  LEU A 151      75.807  -5.677 -15.252  1.00 28.67           H  
ATOM   2199  C   LEU A 151      76.112  -3.605 -15.130  1.00 28.67           C  
ATOM   2200  CB  LEU A 151      75.313  -5.191 -13.229  1.00 28.67           C  
ATOM   2201  HB2 LEU A 151      74.541  -4.422 -13.200  1.00 28.67           H  
ATOM   2202  HB3 LEU A 151      75.926  -5.041 -12.340  1.00 28.67           H  
ATOM   2203  O   LEU A 151      75.064  -2.973 -15.011  1.00 28.67           O  
ATOM   2204  CG  LEU A 151      74.600  -6.552 -13.137  1.00 28.67           C  
ATOM   2205  HG  LEU A 151      75.304  -7.351 -13.368  1.00 28.67           H  
ATOM   2206  CD1 LEU A 151      74.078  -6.764 -11.715  1.00 28.67           C  
ATOM   2207 HD11 LEU A 151      74.913  -6.759 -11.015  1.00 28.67           H  
ATOM   2208 HD12 LEU A 151      73.380  -5.968 -11.453  1.00 28.67           H  
ATOM   2209 HD13 LEU A 151      73.571  -7.727 -11.650  1.00 28.67           H  
ATOM   2210  CD2 LEU A 151      73.402  -6.639 -14.089  1.00 28.67           C  
ATOM   2211 HD21 LEU A 151      72.684  -5.851 -13.864  1.00 28.67           H  
ATOM   2212 HD22 LEU A 151      72.918  -7.611 -13.990  1.00 28.67           H  
ATOM   2213 HD23 LEU A 151      73.738  -6.523 -15.120  1.00 28.67           H  
ATOM   2214  N   GLY A 152      77.134  -3.031 -15.781  1.00 33.46           N  
ATOM   2215  H   GLY A 152      77.925  -3.620 -16.000  1.00 33.46           H  
ATOM   2216  CA  GLY A 152      77.284  -1.553 -15.888  1.00 33.46           C  
ATOM   2217  HA2 GLY A 152      78.354  -1.353 -15.938  1.00 33.46           H  
ATOM   2218  HA3 GLY A 152      76.931  -1.118 -14.953  1.00 33.46           H  
ATOM   2219  C   GLY A 152      76.647  -0.700 -17.025  1.00 33.46           C  
ATOM   2220  O   GLY A 152      76.618   0.516 -16.857  1.00 33.46           O  
ATOM   2221  N   GLU A 153      76.217  -1.228 -18.183  1.00 32.73           N  
ATOM   2222  H   GLU A 153      76.210  -2.236 -18.254  1.00 32.73           H  
ATOM   2223  CA  GLU A 153      76.294  -0.472 -19.471  1.00 32.73           C  
ATOM   2224  HA  GLU A 153      77.089   0.268 -19.370  1.00 32.73           H  
ATOM   2225  C   GLU A 153      75.080   0.358 -19.989  1.00 32.73           C  
ATOM   2226  CB  GLU A 153      76.733  -1.433 -20.600  1.00 32.73           C  
ATOM   2227  HB2 GLU A 153      76.661  -0.914 -21.555  1.00 32.73           H  
ATOM   2228  HB3 GLU A 153      76.050  -2.281 -20.627  1.00 32.73           H  
ATOM   2229  O   GLU A 153      75.234   1.043 -21.002  1.00 32.73           O  
ATOM   2230  CG  GLU A 153      78.179  -1.941 -20.484  1.00 32.73           C  
ATOM   2231  HG2 GLU A 153      78.829  -1.088 -20.290  1.00 32.73           H  
ATOM   2232  HG3 GLU A 153      78.252  -2.620 -19.635  1.00 32.73           H  
ATOM   2233  CD  GLU A 153      78.655  -2.658 -21.766  1.00 32.73           C  
ATOM   2234  OE1 GLU A 153      79.886  -2.656 -22.005  1.00 32.73           O  
ATOM   2235  OE2 GLU A 153      77.800  -3.176 -22.522  1.00 32.73           O  
ATOM   2236  N   ALA A 154      73.877   0.310 -19.401  1.00 31.21           N  
ATOM   2237  H   ALA A 154      73.781  -0.176 -18.521  1.00 31.21           H  
ATOM   2238  CA  ALA A 154      72.661   0.848 -20.060  1.00 31.21           C  
ATOM   2239  HA  ALA A 154      72.651   0.453 -21.076  1.00 31.21           H  
ATOM   2240  C   ALA A 154      72.643   2.402 -20.200  1.00 31.21           C  
ATOM   2241  CB  ALA A 154      71.426   0.279 -19.355  1.00 31.21           C  
ATOM   2242  HB1 ALA A 154      71.473  -0.810 -19.325  1.00 31.21           H  
ATOM   2243  HB2 ALA A 154      70.529   0.587 -19.892  1.00 31.21           H  
ATOM   2244  HB3 ALA A 154      71.370   0.676 -18.341  1.00 31.21           H  
ATOM   2245  O   ALA A 154      73.101   3.102 -19.297  1.00 31.21           O  
ATOM   2246  N   GLY A 155      72.209   2.941 -21.358  1.00 41.03           N  
ATOM   2247  H   GLY A 155      71.657   2.354 -21.968  1.00 41.03           H  
ATOM   2248  CA  GLY A 155      72.442   4.338 -21.784  1.00 41.03           C  
ATOM   2249  HA2 GLY A 155      73.055   4.830 -21.028  1.00 41.03           H  
ATOM   2250  HA3 GLY A 155      73.021   4.322 -22.707  1.00 41.03           H  
ATOM   2251  C   GLY A 155      71.204   5.230 -22.024  1.00 41.03           C  
ATOM   2252  O   GLY A 155      70.135   4.769 -22.388  1.00 41.03           O  
ATOM   2253  N   VAL A 156      71.412   6.553 -21.937  1.00 37.41           N  
ATOM   2254  H   VAL A 156      72.371   6.798 -21.736  1.00 37.41           H  
ATOM   2255  CA  VAL A 156      70.431   7.627 -21.622  1.00 37.41           C  
ATOM   2256  HA  VAL A 156      70.084   7.448 -20.604  1.00 37.41           H  
ATOM   2257  C   VAL A 156      69.153   7.756 -22.473  1.00 37.41           C  
ATOM   2258  CB  VAL A 156      71.163   8.994 -21.651  1.00 37.41           C  
ATOM   2259  HB  VAL A 156      71.513   9.180 -22.667  1.00 37.41           H  
ATOM   2260  O   VAL A 156      68.144   8.219 -21.936  1.00 37.41           O  
ATOM   2261  CG1 VAL A 156      70.292  10.188 -21.227  1.00 37.41           C  
ATOM   2262 HG11 VAL A 156      69.828   9.982 -20.263  1.00 37.41           H  
ATOM   2263 HG12 VAL A 156      69.514  10.366 -21.969  1.00 37.41           H  
ATOM   2264 HG13 VAL A 156      70.894  11.095 -21.160  1.00 37.41           H  
ATOM   2265  CG2 VAL A 156      72.394   9.003 -20.727  1.00 37.41           C  
ATOM   2266 HG21 VAL A 156      72.093   8.728 -19.716  1.00 37.41           H  
ATOM   2267 HG22 VAL A 156      72.846   9.995 -20.711  1.00 37.41           H  
ATOM   2268 HG23 VAL A 156      73.149   8.301 -21.080  1.00 37.41           H  
ATOM   2269  N   ASP A 157      69.153   7.397 -23.765  1.00 34.62           N  
ATOM   2270  H   ASP A 157      69.981   6.962 -24.147  1.00 34.62           H  
ATOM   2271  CA  ASP A 157      67.966   7.522 -24.651  1.00 34.62           C  
ATOM   2272  HA  ASP A 157      67.629   8.558 -24.611  1.00 34.62           H  
ATOM   2273  C   ASP A 157      66.748   6.682 -24.157  1.00 34.62           C  
ATOM   2274  CB  ASP A 157      68.352   7.230 -26.121  1.00 34.62           C  
ATOM   2275  HB2 ASP A 157      67.438   7.104 -26.702  1.00 34.62           H  
ATOM   2276  HB3 ASP A 157      68.902   6.290 -26.164  1.00 34.62           H  
ATOM   2277  O   ASP A 157      65.635   6.823 -24.655  1.00 34.62           O  
ATOM   2278  CG  ASP A 157      69.172   8.350 -26.796  1.00 34.62           C  
ATOM   2279  OD1 ASP A 157      68.858   9.544 -26.575  1.00 34.62           O  
ATOM   2280  OD2 ASP A 157      70.128   8.017 -27.536  1.00 34.62           O  
ATOM   2281  N   GLU A 158      66.956   5.895 -23.093  1.00 34.58           N  
ATOM   2282  H   GLU A 158      67.927   5.812 -22.829  1.00 34.58           H  
ATOM   2283  CA  GLU A 158      66.028   5.274 -22.132  1.00 34.58           C  
ATOM   2284  HA  GLU A 158      65.753   4.279 -22.481  1.00 34.58           H  
ATOM   2285  C   GLU A 158      64.724   6.016 -21.790  1.00 34.58           C  
ATOM   2286  CB  GLU A 158      66.796   5.155 -20.794  1.00 34.58           C  
ATOM   2287  HB2 GLU A 158      66.088   5.050 -19.971  1.00 34.58           H  
ATOM   2288  HB3 GLU A 158      67.336   6.088 -20.634  1.00 34.58           H  
ATOM   2289  O   GLU A 158      63.644   5.430 -21.851  1.00 34.58           O  
ATOM   2290  CG  GLU A 158      67.751   3.959 -20.710  1.00 34.58           C  
ATOM   2291  HG2 GLU A 158      67.170   3.099 -20.378  1.00 34.58           H  
ATOM   2292  HG3 GLU A 158      68.107   3.704 -21.708  1.00 34.58           H  
ATOM   2293  CD  GLU A 158      68.934   4.163 -19.737  1.00 34.58           C  
ATOM   2294  OE1 GLU A 158      69.723   3.200 -19.609  1.00 34.58           O  
ATOM   2295  OE2 GLU A 158      69.041   5.242 -19.102  1.00 34.58           O  
ATOM   2296  N   LEU A 159      64.812   7.244 -21.267  1.00 30.73           N  
ATOM   2297  H   LEU A 159      65.733   7.658 -21.245  1.00 30.73           H  
ATOM   2298  CA  LEU A 159      63.760   7.753 -20.367  1.00 30.73           C  
ATOM   2299  HA  LEU A 159      63.378   6.909 -19.792  1.00 30.73           H  
ATOM   2300  C   LEU A 159      62.546   8.334 -21.105  1.00 30.73           C  
ATOM   2301  CB  LEU A 159      64.383   8.773 -19.385  1.00 30.73           C  
ATOM   2302  HB2 LEU A 159      65.407   8.980 -19.694  1.00 30.73           H  
ATOM   2303  HB3 LEU A 159      63.841   9.718 -19.434  1.00 30.73           H  
ATOM   2304  O   LEU A 159      61.400   8.047 -20.766  1.00 30.73           O  
ATOM   2305  CG  LEU A 159      64.402   8.286 -17.924  1.00 30.73           C  
ATOM   2306  HG  LEU A 159      64.702   7.239 -17.891  1.00 30.73           H  
ATOM   2307  CD1 LEU A 159      65.417   9.101 -17.120  1.00 30.73           C  
ATOM   2308 HD11 LEU A 159      66.411   8.948 -17.539  1.00 30.73           H  
ATOM   2309 HD12 LEU A 159      65.163  10.160 -17.154  1.00 30.73           H  
ATOM   2310 HD13 LEU A 159      65.424   8.755 -16.086  1.00 30.73           H  
ATOM   2311  CD2 LEU A 159      63.033   8.445 -17.257  1.00 30.73           C  
ATOM   2312 HD21 LEU A 159      62.294   7.857 -17.802  1.00 30.73           H  
ATOM   2313 HD22 LEU A 159      63.080   8.076 -16.232  1.00 30.73           H  
ATOM   2314 HD23 LEU A 159      62.728   9.491 -17.258  1.00 30.73           H  
ATOM   2315  N   LEU A 160      62.790   9.211 -22.082  1.00 34.98           N  
ATOM   2316  H   LEU A 160      63.751   9.328 -22.369  1.00 34.98           H  
ATOM   2317  CA  LEU A 160      61.745  10.051 -22.690  1.00 34.98           C  
ATOM   2318  HA  LEU A 160      61.075  10.404 -21.906  1.00 34.98           H  
ATOM   2319  C   LEU A 160      60.863   9.284 -23.685  1.00 34.98           C  
ATOM   2320  CB  LEU A 160      62.415  11.258 -23.374  1.00 34.98           C  
ATOM   2321  HB2 LEU A 160      63.235  10.891 -23.991  1.00 34.98           H  
ATOM   2322  HB3 LEU A 160      61.695  11.732 -24.041  1.00 34.98           H  
ATOM   2323  O   LEU A 160      59.679   9.584 -23.830  1.00 34.98           O  
ATOM   2324  CG  LEU A 160      62.946  12.323 -22.397  1.00 34.98           C  
ATOM   2325  HG  LEU A 160      63.521  11.844 -21.604  1.00 34.98           H  
ATOM   2326  CD1 LEU A 160      63.866  13.297 -23.134  1.00 34.98           C  
ATOM   2327 HD11 LEU A 160      64.706  12.749 -23.560  1.00 34.98           H  
ATOM   2328 HD12 LEU A 160      64.253  14.040 -22.437  1.00 34.98           H  
ATOM   2329 HD13 LEU A 160      63.320  13.793 -23.937  1.00 34.98           H  
ATOM   2330  CD2 LEU A 160      61.808  13.136 -21.771  1.00 34.98           C  
ATOM   2331 HD21 LEU A 160      62.221  13.897 -21.109  1.00 34.98           H  
ATOM   2332 HD22 LEU A 160      61.164  12.483 -21.182  1.00 34.98           H  
ATOM   2333 HD23 LEU A 160      61.215  13.614 -22.551  1.00 34.98           H  
ATOM   2334  N   GLU A 161      61.440   8.281 -24.345  1.00 33.75           N  
ATOM   2335  H   GLU A 161      62.402   8.073 -24.117  1.00 33.75           H  
ATOM   2336  CA  GLU A 161      60.843   7.460 -25.406  1.00 33.75           C  
ATOM   2337  HA  GLU A 161      60.407   8.130 -26.147  1.00 33.75           H  
ATOM   2338  C   GLU A 161      59.713   6.522 -24.917  1.00 33.75           C  
ATOM   2339  CB  GLU A 161      61.994   6.669 -26.059  1.00 33.75           C  
ATOM   2340  HB2 GLU A 161      61.929   5.630 -25.736  1.00 33.75           H  
ATOM   2341  HB3 GLU A 161      62.957   7.054 -25.723  1.00 33.75           H  
ATOM   2342  O   GLU A 161      59.067   5.848 -25.726  1.00 33.75           O  
ATOM   2343  CG  GLU A 161      61.972   6.762 -27.590  1.00 33.75           C  
ATOM   2344  HG2 GLU A 161      60.996   6.430 -27.945  1.00 33.75           H  
ATOM   2345  HG3 GLU A 161      62.100   7.806 -27.876  1.00 33.75           H  
ATOM   2346  CD  GLU A 161      63.062   5.899 -28.246  1.00 33.75           C  
ATOM   2347  OE1 GLU A 161      63.487   6.264 -29.364  1.00 33.75           O  
ATOM   2348  OE2 GLU A 161      63.350   4.815 -27.687  1.00 33.75           O  
ATOM   2349  N   ALA A 162      59.477   6.492 -23.600  1.00 30.66           N  
ATOM   2350  H   ALA A 162      60.102   7.032 -23.018  1.00 30.66           H  
ATOM   2351  CA  ALA A 162      58.447   5.724 -22.906  1.00 30.66           C  
ATOM   2352  HA  ALA A 162      58.443   4.703 -23.287  1.00 30.66           H  
ATOM   2353  C   ALA A 162      57.027   6.295 -23.075  1.00 30.66           C  
ATOM   2354  CB  ALA A 162      58.836   5.698 -21.420  1.00 30.66           C  
ATOM   2355  HB1 ALA A 162      58.113   5.102 -20.863  1.00 30.66           H  
ATOM   2356  HB2 ALA A 162      59.824   5.251 -21.304  1.00 30.66           H  
ATOM   2357  HB3 ALA A 162      58.855   6.709 -21.012  1.00 30.66           H  
ATOM   2358  O   ALA A 162      56.083   5.548 -23.308  1.00 30.66           O  
ATOM   2359  N   LEU A 163      56.872   7.619 -22.959  1.00 29.96           N  
ATOM   2360  H   LEU A 163      57.708   8.171 -22.829  1.00 29.96           H  
ATOM   2361  CA  LEU A 163      55.565   8.276 -22.795  1.00 29.96           C  
ATOM   2362  HA  LEU A 163      55.029   7.785 -21.983  1.00 29.96           H  
ATOM   2363  C   LEU A 163      54.658   8.159 -24.028  1.00 29.96           C  
ATOM   2364  CB  LEU A 163      55.809   9.759 -22.430  1.00 29.96           C  
ATOM   2365  HB2 LEU A 163      55.214  10.406 -23.075  1.00 29.96           H  
ATOM   2366  HB3 LEU A 163      56.852  10.007 -22.626  1.00 29.96           H  
ATOM   2367  O   LEU A 163      53.486   7.821 -23.916  1.00 29.96           O  
ATOM   2368  CG  LEU A 163      55.477  10.089 -20.965  1.00 29.96           C  
ATOM   2369  HG  LEU A 163      55.724   9.238 -20.330  1.00 29.96           H  
ATOM   2370  CD1 LEU A 163      56.306  11.286 -20.495  1.00 29.96           C  
ATOM   2371 HD11 LEU A 163      56.060  11.512 -19.458  1.00 29.96           H  
ATOM   2372 HD12 LEU A 163      56.096  12.154 -21.119  1.00 29.96           H  
ATOM   2373 HD13 LEU A 163      57.366  11.040 -20.556  1.00 29.96           H  
ATOM   2374  CD2 LEU A 163      53.997  10.438 -20.802  1.00 29.96           C  
ATOM   2375 HD21 LEU A 163      53.774  10.620 -19.751  1.00 29.96           H  
ATOM   2376 HD22 LEU A 163      53.387   9.599 -21.138  1.00 29.96           H  
ATOM   2377 HD23 LEU A 163      53.742  11.320 -21.390  1.00 29.96           H  
ATOM   2378  N   GLY A 164      55.184   8.472 -25.217  1.00 31.37           N  
ATOM   2379  H   GLY A 164      56.165   8.709 -25.255  1.00 31.37           H  
ATOM   2380  CA  GLY A 164      54.363   8.593 -26.430  1.00 31.37           C  
ATOM   2381  HA2 GLY A 164      53.539   9.280 -26.238  1.00 31.37           H  
ATOM   2382  HA3 GLY A 164      54.976   9.000 -27.234  1.00 31.37           H  
ATOM   2383  C   GLY A 164      53.763   7.271 -26.925  1.00 31.37           C  
ATOM   2384  O   GLY A 164      52.728   7.288 -27.584  1.00 31.37           O  
ATOM   2385  N   ARG A 165      54.393   6.140 -26.580  1.00 28.47           N  
ATOM   2386  H   ARG A 165      55.161   6.220 -25.929  1.00 28.47           H  
ATOM   2387  CA  ARG A 165      54.013   4.781 -27.006  1.00 28.47           C  
ATOM   2388  HA  ARG A 165      53.787   4.789 -28.072  1.00 28.47           H  
ATOM   2389  C   ARG A 165      52.730   4.245 -26.366  1.00 28.47           C  
ATOM   2390  CB  ARG A 165      55.185   3.815 -26.741  1.00 28.47           C  
ATOM   2391  HB2 ARG A 165      55.697   4.086 -25.817  1.00 28.47           H  
ATOM   2392  HB3 ARG A 165      54.796   2.804 -26.618  1.00 28.47           H  
ATOM   2393  O   ARG A 165      52.284   3.175 -26.756  1.00 28.47           O  
ATOM   2394  CG  ARG A 165      56.178   3.782 -27.909  1.00 28.47           C  
ATOM   2395  HG2 ARG A 165      55.632   3.508 -28.812  1.00 28.47           H  
ATOM   2396  HG3 ARG A 165      56.614   4.770 -28.059  1.00 28.47           H  
ATOM   2397  CD  ARG A 165      57.281   2.737 -27.680  1.00 28.47           C  
ATOM   2398  HD2 ARG A 165      56.931   1.978 -26.980  1.00 28.47           H  
ATOM   2399  HD3 ARG A 165      57.479   2.251 -28.636  1.00 28.47           H  
ATOM   2400  NE  ARG A 165      58.536   3.343 -27.193  1.00 28.47           N  
ATOM   2401  HE  ARG A 165      58.515   4.316 -26.922  1.00 28.47           H  
ATOM   2402  NH1 ARG A 165      59.855   1.466 -27.220  1.00 28.47           N  
ATOM   2403 HH11 ARG A 165      60.779   1.068 -27.124  1.00 28.47           H  
ATOM   2404 HH12 ARG A 165      59.027   0.900 -27.328  1.00 28.47           H  
ATOM   2405  NH2 ARG A 165      60.779   3.488 -26.941  1.00 28.47           N  
ATOM   2406 HH21 ARG A 165      60.675   4.487 -26.831  1.00 28.47           H  
ATOM   2407 HH22 ARG A 165      61.729   3.167 -27.062  1.00 28.47           H  
ATOM   2408  CZ  ARG A 165      59.717   2.759 -27.118  1.00 28.47           C  
ATOM   2409  N   GLU A 166      52.140   4.944 -25.401  1.00 23.78           N  
ATOM   2410  H   GLU A 166      52.569   5.796 -25.068  1.00 23.78           H  
ATOM   2411  CA  GLU A 166      50.904   4.480 -24.761  1.00 23.78           C  
ATOM   2412  HA  GLU A 166      51.015   3.423 -24.520  1.00 23.78           H  
ATOM   2413  C   GLU A 166      49.665   4.596 -25.672  1.00 23.78           C  
ATOM   2414  CB  GLU A 166      50.692   5.263 -23.450  1.00 23.78           C  
ATOM   2415  HB2 GLU A 166      51.597   5.816 -23.198  1.00 23.78           H  
ATOM   2416  HB3 GLU A 166      49.887   5.985 -23.589  1.00 23.78           H  
ATOM   2417  O   GLU A 166      48.783   3.746 -25.604  1.00 23.78           O  
ATOM   2418  CG  GLU A 166      50.360   4.339 -22.269  1.00 23.78           C  
ATOM   2419  HG2 GLU A 166      49.484   3.743 -22.524  1.00 23.78           H  
ATOM   2420  HG3 GLU A 166      51.200   3.661 -22.119  1.00 23.78           H  
ATOM   2421  CD  GLU A 166      50.090   5.102 -20.958  1.00 23.78           C  
ATOM   2422  OE1 GLU A 166      49.918   4.419 -19.922  1.00 23.78           O  
ATOM   2423  OE2 GLU A 166      50.050   6.355 -20.979  1.00 23.78           O  
ATOM   2424  N   LEU A 167      49.565   5.648 -26.500  1.00 24.26           N  
ATOM   2425  H   LEU A 167      50.360   6.267 -26.571  1.00 24.26           H  
ATOM   2426  CA  LEU A 167      48.317   6.000 -27.201  1.00 24.26           C  
ATOM   2427  HA  LEU A 167      47.483   5.740 -26.550  1.00 24.26           H  
ATOM   2428  C   LEU A 167      48.071   5.209 -28.491  1.00 24.26           C  
ATOM   2429  CB  LEU A 167      48.267   7.513 -27.490  1.00 24.26           C  
ATOM   2430  HB2 LEU A 167      49.261   7.837 -27.801  1.00 24.26           H  
ATOM   2431  HB3 LEU A 167      47.593   7.693 -28.327  1.00 24.26           H  
ATOM   2432  O   LEU A 167      47.134   4.418 -28.562  1.00 24.26           O  
ATOM   2433  CG  LEU A 167      47.792   8.373 -26.312  1.00 24.26           C  
ATOM   2434  HG  LEU A 167      48.341   8.104 -25.410  1.00 24.26           H  
ATOM   2435  CD1 LEU A 167      48.063   9.847 -26.629  1.00 24.26           C  
ATOM   2436 HD11 LEU A 167      47.533  10.136 -27.536  1.00 24.26           H  
ATOM   2437 HD12 LEU A 167      47.738  10.465 -25.792  1.00 24.26           H  
ATOM   2438 HD13 LEU A 167      49.134   9.990 -26.774  1.00 24.26           H  
ATOM   2439  CD2 LEU A 167      46.287   8.225 -26.059  1.00 24.26           C  
ATOM   2440 HD21 LEU A 167      46.062   7.199 -25.769  1.00 24.26           H  
ATOM   2441 HD22 LEU A 167      45.727   8.468 -26.962  1.00 24.26           H  
ATOM   2442 HD23 LEU A 167      45.985   8.881 -25.243  1.00 24.26           H  
ATOM   2443  N   ASP A 168      48.865   5.471 -29.529  1.00 25.43           N  
ATOM   2444  H   ASP A 168      49.641   6.105 -29.402  1.00 25.43           H  
ATOM   2445  CA  ASP A 168      48.707   4.846 -30.848  1.00 25.43           C  
ATOM   2446  HA  ASP A 168      47.656   4.608 -31.015  1.00 25.43           H  
ATOM   2447  C   ASP A 168      49.465   3.507 -30.868  1.00 25.43           C  
ATOM   2448  CB  ASP A 168      49.152   5.810 -31.977  1.00 25.43           C  
ATOM   2449  HB2 ASP A 168      50.121   6.238 -31.718  1.00 25.43           H  
ATOM   2450  HB3 ASP A 168      49.279   5.238 -32.896  1.00 25.43           H  
ATOM   2451  O   ASP A 168      50.341   3.315 -31.692  1.00 25.43           O  
ATOM   2452  CG  ASP A 168      48.168   6.940 -32.322  1.00 25.43           C  
ATOM   2453  OD1 ASP A 168      46.945   6.794 -32.089  1.00 25.43           O  
ATOM   2454  OD2 ASP A 168      48.633   7.979 -32.853  1.00 25.43           O  
ATOM   2455  N   GLY A 169      49.197   2.606 -29.917  1.00 26.01           N  
ATOM   2456  H   GLY A 169      48.463   2.835 -29.262  1.00 26.01           H  
ATOM   2457  CA  GLY A 169      49.950   1.358 -29.703  1.00 26.01           C  
ATOM   2458  HA2 GLY A 169      49.586   0.885 -28.790  1.00 26.01           H  
ATOM   2459  HA3 GLY A 169      50.997   1.620 -29.550  1.00 26.01           H  
ATOM   2460  C   GLY A 169      49.914   0.300 -30.822  1.00 26.01           C  
ATOM   2461  O   GLY A 169      50.231  -0.851 -30.529  1.00 26.01           O  
ATOM   2462  N   ASP A 170      49.550   0.663 -32.055  1.00 22.41           N  
ATOM   2463  H   ASP A 170      49.480   1.659 -32.209  1.00 22.41           H  
ATOM   2464  CA  ASP A 170      49.919  -0.086 -33.269  1.00 22.41           C  
ATOM   2465  HA  ASP A 170      50.263  -1.082 -32.991  1.00 22.41           H  
ATOM   2466  C   ASP A 170      51.128   0.585 -33.952  1.00 22.41           C  
ATOM   2467  CB  ASP A 170      48.708  -0.242 -34.227  1.00 22.41           C  
ATOM   2468  HB2 ASP A 170      49.035   0.014 -35.235  1.00 22.41           H  
ATOM   2469  HB3 ASP A 170      47.941   0.484 -33.960  1.00 22.41           H  
ATOM   2470  O   ASP A 170      51.019   1.771 -34.349  1.00 22.41           O  
ATOM   2471  CG  ASP A 170      48.057  -1.643 -34.316  1.00 22.41           C  
ATOM   2472  OD1 ASP A 170      48.527  -2.620 -33.687  1.00 22.41           O  
ATOM   2473  OD2 ASP A 170      47.062  -1.751 -35.079  1.00 22.41           O  
ATOM   2474  OXT ASP A 170      52.165  -0.105 -34.085  1.00 22.41           O  
TER    2475      ASP A 170                                                       
ATOM   2475  N   MET B   1      30.105  33.266 -35.432  1.00 76.08           N  
ATOM   2476  H   MET B   1      29.661  33.839 -34.729  1.00 76.08           H  
ATOM   2477  H2  MET B   1      30.916  33.754 -35.786  1.00 76.08           H  
ATOM   2478  H3  MET B   1      29.464  33.080 -36.190  1.00 76.08           H  
ATOM   2479  CA  MET B   1      30.535  31.998 -34.831  1.00 76.08           C  
ATOM   2480  HA  MET B   1      31.294  32.223 -34.082  1.00 76.08           H  
ATOM   2481  C   MET B   1      31.159  31.109 -35.883  1.00 76.08           C  
ATOM   2482  CB  MET B   1      29.409  31.255 -34.118  1.00 76.08           C  
ATOM   2483  HB2 MET B   1      29.671  30.198 -34.066  1.00 76.08           H  
ATOM   2484  HB3 MET B   1      28.467  31.363 -34.656  1.00 76.08           H  
ATOM   2485  O   MET B   1      30.504  30.811 -36.883  1.00 76.08           O  
ATOM   2486  CG  MET B   1      29.262  31.733 -32.679  1.00 76.08           C  
ATOM   2487  HG2 MET B   1      30.229  31.661 -32.181  1.00 76.08           H  
ATOM   2488  HG3 MET B   1      28.940  32.774 -32.658  1.00 76.08           H  
ATOM   2489  SD  MET B   1      28.080  30.714 -31.778  1.00 76.08           S  
ATOM   2490  CE  MET B   1      26.679  31.852 -31.639  1.00 76.08           C  
ATOM   2491  HE1 MET B   1      26.976  32.739 -31.079  1.00 76.08           H  
ATOM   2492  HE2 MET B   1      25.876  31.355 -31.095  1.00 76.08           H  
ATOM   2493  HE3 MET B   1      26.324  32.132 -32.631  1.00 76.08           H  
ATOM   2494  N   THR B   2      32.410  30.726 -35.664  1.00 85.15           N  
ATOM   2495  H   THR B   2      32.834  31.026 -34.797  1.00 85.15           H  
ATOM   2496  CA  THR B   2      33.068  29.607 -36.346  1.00 85.15           C  
ATOM   2497  HA  THR B   2      33.099  29.802 -37.418  1.00 85.15           H  
ATOM   2498  C   THR B   2      32.280  28.317 -36.118  1.00 85.15           C  
ATOM   2499  CB  THR B   2      34.509  29.418 -35.841  1.00 85.15           C  
ATOM   2500  HB  THR B   2      34.968  28.601 -36.397  1.00 85.15           H  
ATOM   2501  O   THR B   2      31.439  28.246 -35.220  1.00 85.15           O  
ATOM   2502  CG2 THR B   2      35.368  30.670 -36.018  1.00 85.15           C  
ATOM   2503 HG21 THR B   2      36.392  30.444 -35.724  1.00 85.15           H  
ATOM   2504 HG22 THR B   2      34.997  31.485 -35.396  1.00 85.15           H  
ATOM   2505 HG23 THR B   2      35.363  30.978 -37.064  1.00 85.15           H  
ATOM   2506  OG1 THR B   2      34.508  29.089 -34.477  1.00 85.15           O  
ATOM   2507  HG1 THR B   2      34.510  29.905 -33.971  1.00 85.15           H  
ATOM   2508  N   ASP B   3      32.520  27.298 -36.938  1.00 77.12           N  
ATOM   2509  H   ASP B   3      33.220  27.370 -37.663  1.00 77.12           H  
ATOM   2510  CA  ASP B   3      31.849  26.008 -36.759  1.00 77.12           C  
ATOM   2511  HA  ASP B   3      30.773  26.177 -36.794  1.00 77.12           H  
ATOM   2512  C   ASP B   3      32.166  25.405 -35.378  1.00 77.12           C  
ATOM   2513  CB  ASP B   3      32.239  25.085 -37.919  1.00 77.12           C  
ATOM   2514  HB2 ASP B   3      33.199  24.613 -37.712  1.00 77.12           H  
ATOM   2515  HB3 ASP B   3      32.342  25.674 -38.831  1.00 77.12           H  
ATOM   2516  O   ASP B   3      31.258  24.990 -34.660  1.00 77.12           O  
ATOM   2517  CG  ASP B   3      31.158  24.038 -38.168  1.00 77.12           C  
ATOM   2518  OD1 ASP B   3      29.996  24.477 -38.357  1.00 77.12           O  
ATOM   2519  OD2 ASP B   3      31.514  22.843 -38.204  1.00 77.12           O  
ATOM   2520  N   SER B   4      33.424  25.521 -34.934  1.00 78.55           N  
ATOM   2521  H   SER B   4      34.142  25.827 -35.575  1.00 78.55           H  
ATOM   2522  CA  SER B   4      33.864  25.137 -33.587  1.00 78.55           C  
ATOM   2523  HA  SER B   4      33.714  24.065 -33.464  1.00 78.55           H  
ATOM   2524  C   SER B   4      33.082  25.845 -32.474  1.00 78.55           C  
ATOM   2525  CB  SER B   4      35.358  25.440 -33.420  1.00 78.55           C  
ATOM   2526  HB2 SER B   4      35.515  26.517 -33.476  1.00 78.55           H  
ATOM   2527  HB3 SER B   4      35.696  25.087 -32.445  1.00 78.55           H  
ATOM   2528  O   SER B   4      32.664  25.193 -31.521  1.00 78.55           O  
ATOM   2529  OG  SER B   4      36.114  24.813 -34.440  1.00 78.55           O  
ATOM   2530  HG  SER B   4      36.442  23.975 -34.106  1.00 78.55           H  
ATOM   2531  N   GLU B   5      32.829  27.156 -32.590  1.00 83.49           N  
ATOM   2532  H   GLU B   5      33.184  27.651 -33.395  1.00 83.49           H  
ATOM   2533  CA  GLU B   5      32.048  27.899 -31.586  1.00 83.49           C  
ATOM   2534  HA  GLU B   5      32.477  27.727 -30.599  1.00 83.49           H  
ATOM   2535  C   GLU B   5      30.590  27.423 -31.519  1.00 83.49           C  
ATOM   2536  CB  GLU B   5      32.084  29.408 -31.873  1.00 83.49           C  
ATOM   2537  HB2 GLU B   5      31.315  29.895 -31.275  1.00 83.49           H  
ATOM   2538  HB3 GLU B   5      31.845  29.561 -32.925  1.00 83.49           H  
ATOM   2539  O   GLU B   5      30.065  27.232 -30.423  1.00 83.49           O  
ATOM   2540  CG  GLU B   5      33.430  30.068 -31.527  1.00 83.49           C  
ATOM   2541  HG2 GLU B   5      34.246  29.476 -31.941  1.00 83.49           H  
ATOM   2542  HG3 GLU B   5      33.544  30.070 -30.443  1.00 83.49           H  
ATOM   2543  CD  GLU B   5      33.531  31.503 -32.069  1.00 83.49           C  
ATOM   2544  OE1 GLU B   5      34.124  32.365 -31.398  1.00 83.49           O  
ATOM   2545  OE2 GLU B   5      33.054  31.738 -33.208  1.00 83.49           O  
ATOM   2546  N   LYS B   6      29.949  27.168 -32.670  1.00 84.23           N  
ATOM   2547  H   LYS B   6      30.463  27.268 -33.533  1.00 84.23           H  
ATOM   2548  CA  LYS B   6      28.563  26.664 -32.700  1.00 84.23           C  
ATOM   2549  HA  LYS B   6      27.926  27.323 -32.110  1.00 84.23           H  
ATOM   2550  C   LYS B   6      28.465  25.281 -32.067  1.00 84.23           C  
ATOM   2551  CB  LYS B   6      28.027  26.572 -34.132  1.00 84.23           C  
ATOM   2552  HB2 LYS B   6      28.666  25.897 -34.703  1.00 84.23           H  
ATOM   2553  HB3 LYS B   6      27.027  26.140 -34.095  1.00 84.23           H  
ATOM   2554  O   LYS B   6      27.590  25.034 -31.239  1.00 84.23           O  
ATOM   2555  CG  LYS B   6      27.947  27.916 -34.855  1.00 84.23           C  
ATOM   2556  HG2 LYS B   6      28.951  28.336 -34.926  1.00 84.23           H  
ATOM   2557  HG3 LYS B   6      27.296  28.604 -34.316  1.00 84.23           H  
ATOM   2558  CD  LYS B   6      27.417  27.677 -36.268  1.00 84.23           C  
ATOM   2559  HD2 LYS B   6      27.935  26.817 -36.692  1.00 84.23           H  
ATOM   2560  HD3 LYS B   6      26.350  27.458 -36.226  1.00 84.23           H  
ATOM   2561  CE  LYS B   6      27.681  28.890 -37.156  1.00 84.23           C  
ATOM   2562  HE2 LYS B   6      27.051  29.717 -36.830  1.00 84.23           H  
ATOM   2563  HE3 LYS B   6      28.726  29.177 -37.036  1.00 84.23           H  
ATOM   2564  NZ  LYS B   6      27.419  28.533 -38.569  1.00 84.23           N  
ATOM   2565  HZ1 LYS B   6      27.651  29.295 -39.191  1.00 84.23           H  
ATOM   2566  HZ2 LYS B   6      26.454  28.263 -38.693  1.00 84.23           H  
ATOM   2567  HZ3 LYS B   6      27.988  27.735 -38.815  1.00 84.23           H  
ATOM   2568  N   VAL B   7      29.361  24.370 -32.451  1.00 84.98           N  
ATOM   2569  H   VAL B   7      30.053  24.631 -33.139  1.00 84.98           H  
ATOM   2570  CA  VAL B   7      29.347  22.995 -31.942  1.00 84.98           C  
ATOM   2571  HA  VAL B   7      28.342  22.592 -32.065  1.00 84.98           H  
ATOM   2572  C   VAL B   7      29.644  22.967 -30.439  1.00 84.98           C  
ATOM   2573  CB  VAL B   7      30.301  22.096 -32.746  1.00 84.98           C  
ATOM   2574  HB  VAL B   7      31.319  22.478 -32.674  1.00 84.98           H  
ATOM   2575  O   VAL B   7      28.998  22.211 -29.715  1.00 84.98           O  
ATOM   2576  CG1 VAL B   7      30.251  20.666 -32.213  1.00 84.98           C  
ATOM   2577 HG11 VAL B   7      29.234  20.278 -32.266  1.00 84.98           H  
ATOM   2578 HG12 VAL B   7      30.901  20.038 -32.822  1.00 84.98           H  
ATOM   2579 HG13 VAL B   7      30.581  20.638 -31.175  1.00 84.98           H  
ATOM   2580  CG2 VAL B   7      29.888  21.993 -34.221  1.00 84.98           C  
ATOM   2581 HG21 VAL B   7      29.844  22.977 -34.688  1.00 84.98           H  
ATOM   2582 HG22 VAL B   7      30.619  21.399 -34.770  1.00 84.98           H  
ATOM   2583 HG23 VAL B   7      28.907  21.526 -34.312  1.00 84.98           H  
ATOM   2584  N   ALA B   8      30.533  23.833 -29.939  1.00 84.31           N  
ATOM   2585  H   ALA B   8      31.064  24.416 -30.571  1.00 84.31           H  
ATOM   2586  CA  ALA B   8      30.780  23.973 -28.504  1.00 84.31           C  
ATOM   2587  HA  ALA B   8      31.089  23.005 -28.110  1.00 84.31           H  
ATOM   2588  C   ALA B   8      29.520  24.407 -27.730  1.00 84.31           C  
ATOM   2589  CB  ALA B   8      31.929  24.968 -28.298  1.00 84.31           C  
ATOM   2590  HB1 ALA B   8      32.149  25.060 -27.235  1.00 84.31           H  
ATOM   2591  HB2 ALA B   8      32.821  24.612 -28.814  1.00 84.31           H  
ATOM   2592  HB3 ALA B   8      31.655  25.946 -28.694  1.00 84.31           H  
ATOM   2593  O   ALA B   8      29.259  23.903 -26.634  1.00 84.31           O  
ATOM   2594  N   GLU B   9      28.712  25.305 -28.297  1.00 87.20           N  
ATOM   2595  H   GLU B   9      28.984  25.713 -29.180  1.00 87.20           H  
ATOM   2596  CA  GLU B   9      27.457  25.758 -27.692  1.00 87.20           C  
ATOM   2597  HA  GLU B   9      27.665  26.026 -26.656  1.00 87.20           H  
ATOM   2598  C   GLU B   9      26.395  24.643 -27.662  1.00 87.20           C  
ATOM   2599  CB  GLU B   9      26.969  27.015 -28.434  1.00 87.20           C  
ATOM   2600  HB2 GLU B   9      27.810  27.489 -28.938  1.00 87.20           H  
ATOM   2601  HB3 GLU B   9      26.230  26.738 -29.185  1.00 87.20           H  
ATOM   2602  O   GLU B   9      25.777  24.399 -26.620  1.00 87.20           O  
ATOM   2603  CG  GLU B   9      26.379  28.040 -27.459  1.00 87.20           C  
ATOM   2604  HG2 GLU B   9      27.114  28.236 -26.679  1.00 87.20           H  
ATOM   2605  HG3 GLU B   9      25.497  27.610 -26.985  1.00 87.20           H  
ATOM   2606  CD  GLU B   9      26.003  29.367 -28.139  1.00 87.20           C  
ATOM   2607  OE1 GLU B   9      25.979  30.377 -27.400  1.00 87.20           O  
ATOM   2608  OE2 GLU B   9      25.727  29.367 -29.359  1.00 87.20           O  
ATOM   2609  N   TYR B  10      26.254  23.890 -28.761  1.00 88.01           N  
ATOM   2610  H   TYR B  10      26.760  24.161 -29.592  1.00 88.01           H  
ATOM   2611  CA  TYR B  10      25.378  22.714 -28.816  1.00 88.01           C  
ATOM   2612  HA  TYR B  10      24.374  23.021 -28.521  1.00 88.01           H  
ATOM   2613  C   TYR B  10      25.807  21.617 -27.835  1.00 88.01           C  
ATOM   2614  CB  TYR B  10      25.322  22.147 -30.243  1.00 88.01           C  
ATOM   2615  HB2 TYR B  10      26.339  21.997 -30.607  1.00 88.01           H  
ATOM   2616  HB3 TYR B  10      24.846  21.167 -30.206  1.00 88.01           H  
ATOM   2617  O   TYR B  10      24.963  21.068 -27.122  1.00 88.01           O  
ATOM   2618  CG  TYR B  10      24.539  22.987 -31.234  1.00 88.01           C  
ATOM   2619  CD1 TYR B  10      23.186  23.290 -30.981  1.00 88.01           C  
ATOM   2620  HD1 TYR B  10      22.710  22.932 -30.081  1.00 88.01           H  
ATOM   2621  CD2 TYR B  10      25.146  23.437 -32.421  1.00 88.01           C  
ATOM   2622  HD2 TYR B  10      26.181  23.201 -32.623  1.00 88.01           H  
ATOM   2623  CE1 TYR B  10      22.450  24.066 -31.897  1.00 88.01           C  
ATOM   2624  HE1 TYR B  10      21.417  24.307 -31.694  1.00 88.01           H  
ATOM   2625  CE2 TYR B  10      24.413  24.206 -33.344  1.00 88.01           C  
ATOM   2626  HE2 TYR B  10      24.876  24.559 -34.254  1.00 88.01           H  
ATOM   2627  OH  TYR B  10      22.364  25.277 -33.969  1.00 88.01           O  
ATOM   2628  HH  TYR B  10      21.471  25.441 -33.657  1.00 88.01           H  
ATOM   2629  CZ  TYR B  10      23.067  24.528 -33.080  1.00 88.01           C  
ATOM   2630  N   LEU B  11      27.109  21.321 -27.746  1.00 86.83           N  
ATOM   2631  H   LEU B  11      27.750  21.783 -28.375  1.00 86.83           H  
ATOM   2632  CA  LEU B  11      27.641  20.319 -26.821  1.00 86.83           C  
ATOM   2633  HA  LEU B  11      27.099  19.389 -26.992  1.00 86.83           H  
ATOM   2634  C   LEU B  11      27.405  20.726 -25.363  1.00 86.83           C  
ATOM   2635  CB  LEU B  11      29.135  20.095 -27.116  1.00 86.83           C  
ATOM   2636  HB2 LEU B  11      29.679  21.007 -26.869  1.00 86.83           H  
ATOM   2637  HB3 LEU B  11      29.264  19.913 -28.183  1.00 86.83           H  
ATOM   2638  O   LEU B  11      27.003  19.887 -24.552  1.00 86.83           O  
ATOM   2639  CG  LEU B  11      29.755  18.914 -26.342  1.00 86.83           C  
ATOM   2640  HG  LEU B  11      29.571  19.036 -25.275  1.00 86.83           H  
ATOM   2641  CD1 LEU B  11      29.186  17.567 -26.798  1.00 86.83           C  
ATOM   2642 HD11 LEU B  11      29.701  16.758 -26.280  1.00 86.83           H  
ATOM   2643 HD12 LEU B  11      28.125  17.501 -26.558  1.00 86.83           H  
ATOM   2644 HD13 LEU B  11      29.333  17.447 -27.871  1.00 86.83           H  
ATOM   2645  CD2 LEU B  11      31.265  18.887 -26.564  1.00 86.83           C  
ATOM   2646 HD21 LEU B  11      31.709  19.822 -26.223  1.00 86.83           H  
ATOM   2647 HD22 LEU B  11      31.708  18.066 -26.000  1.00 86.83           H  
ATOM   2648 HD23 LEU B  11      31.487  18.751 -27.622  1.00 86.83           H  
ATOM   2649  N   ARG B  12      27.581  22.015 -25.037  1.00 88.44           N  
ATOM   2650  H   ARG B  12      27.943  22.635 -25.747  1.00 88.44           H  
ATOM   2651  CA  ARG B  12      27.273  22.566 -23.708  1.00 88.44           C  
ATOM   2652  HA  ARG B  12      27.831  22.003 -22.960  1.00 88.44           H  
ATOM   2653  C   ARG B  12      25.794  22.398 -23.364  1.00 88.44           C  
ATOM   2654  CB  ARG B  12      27.706  24.038 -23.646  1.00 88.44           C  
ATOM   2655  HB2 ARG B  12      28.744  24.110 -23.973  1.00 88.44           H  
ATOM   2656  HB3 ARG B  12      27.091  24.629 -24.325  1.00 88.44           H  
ATOM   2657  O   ARG B  12      25.474  21.970 -22.259  1.00 88.44           O  
ATOM   2658  CG  ARG B  12      27.594  24.612 -22.223  1.00 88.44           C  
ATOM   2659  HG2 ARG B  12      28.278  24.081 -21.560  1.00 88.44           H  
ATOM   2660  HG3 ARG B  12      26.578  24.474 -21.850  1.00 88.44           H  
ATOM   2661  CD  ARG B  12      27.902  26.113 -22.187  1.00 88.44           C  
ATOM   2662  HD2 ARG B  12      27.741  26.476 -21.172  1.00 88.44           H  
ATOM   2663  HD3 ARG B  12      27.194  26.619 -22.843  1.00 88.44           H  
ATOM   2664  NE  ARG B  12      29.295  26.406 -22.585  1.00 88.44           N  
ATOM   2665  HE  ARG B  12      30.002  25.766 -22.254  1.00 88.44           H  
ATOM   2666  NH1 ARG B  12      28.901  28.293 -23.853  1.00 88.44           N  
ATOM   2667 HH11 ARG B  12      27.907  28.215 -23.689  1.00 88.44           H  
ATOM   2668 HH12 ARG B  12      29.232  29.011 -24.481  1.00 88.44           H  
ATOM   2669  NH2 ARG B  12      30.980  27.525 -23.626  1.00 88.44           N  
ATOM   2670 HH21 ARG B  12      31.290  28.280 -24.221  1.00 88.44           H  
ATOM   2671 HH22 ARG B  12      31.648  26.848 -23.287  1.00 88.44           H  
ATOM   2672  CZ  ARG B  12      29.712  27.404 -23.348  1.00 88.44           C  
ATOM   2673  N   ARG B  13      24.880  22.692 -24.296  1.00 90.21           N  
ATOM   2674  H   ARG B  13      25.197  23.067 -25.179  1.00 90.21           H  
ATOM   2675  CA  ARG B  13      23.440  22.497 -24.062  1.00 90.21           C  
ATOM   2676  HA  ARG B  13      23.190  22.990 -23.123  1.00 90.21           H  
ATOM   2677  C   ARG B  13      23.094  21.022 -23.851  1.00 90.21           C  
ATOM   2678  CB  ARG B  13      22.626  23.123 -25.209  1.00 90.21           C  
ATOM   2679  HB2 ARG B  13      22.952  24.150 -25.371  1.00 90.21           H  
ATOM   2680  HB3 ARG B  13      22.814  22.564 -26.126  1.00 90.21           H  
ATOM   2681  O   ARG B  13      22.390  20.708 -22.898  1.00 90.21           O  
ATOM   2682  CG  ARG B  13      21.113  23.117 -24.927  1.00 90.21           C  
ATOM   2683  HG2 ARG B  13      20.796  22.110 -24.655  1.00 90.21           H  
ATOM   2684  HG3 ARG B  13      20.581  23.392 -25.838  1.00 90.21           H  
ATOM   2685  CD  ARG B  13      20.724  24.107 -23.820  1.00 90.21           C  
ATOM   2686  HD2 ARG B  13      21.522  24.185 -23.083  1.00 90.21           H  
ATOM   2687  HD3 ARG B  13      20.577  25.089 -24.270  1.00 90.21           H  
ATOM   2688  NE  ARG B  13      19.508  23.673 -23.122  1.00 90.21           N  
ATOM   2689  HE  ARG B  13      19.297  22.685 -23.127  1.00 90.21           H  
ATOM   2690  NH1 ARG B  13      18.978  25.650 -22.061  1.00 90.21           N  
ATOM   2691 HH11 ARG B  13      18.368  26.153 -21.433  1.00 90.21           H  
ATOM   2692 HH12 ARG B  13      19.730  26.118 -22.547  1.00 90.21           H  
ATOM   2693  NH2 ARG B  13      17.792  23.785 -21.689  1.00 90.21           N  
ATOM   2694 HH21 ARG B  13      17.846  22.777 -21.689  1.00 90.21           H  
ATOM   2695 HH22 ARG B  13      17.210  24.257 -21.012  1.00 90.21           H  
ATOM   2696  CZ  ARG B  13      18.763  24.384 -22.303  1.00 90.21           C  
ATOM   2697  N   ALA B  14      23.631  20.126 -24.680  1.00 90.50           N  
ATOM   2698  H   ALA B  14      24.185  20.460 -25.456  1.00 90.50           H  
ATOM   2699  CA  ALA B  14      23.396  18.688 -24.558  1.00 90.50           C  
ATOM   2700  HA  ALA B  14      22.323  18.505 -24.605  1.00 90.50           H  
ATOM   2701  C   ALA B  14      23.900  18.126 -23.218  1.00 90.50           C  
ATOM   2702  CB  ALA B  14      24.061  17.981 -25.747  1.00 90.50           C  
ATOM   2703  HB1 ALA B  14      25.138  18.145 -25.729  1.00 90.50           H  
ATOM   2704  HB2 ALA B  14      23.658  18.370 -26.682  1.00 90.50           H  
ATOM   2705  HB3 ALA B  14      23.862  16.911 -25.694  1.00 90.50           H  
ATOM   2706  O   ALA B  14      23.199  17.345 -22.578  1.00 90.50           O  
ATOM   2707  N   THR B  15      25.082  18.550 -22.757  1.00 89.35           N  
ATOM   2708  H   THR B  15      25.617  19.194 -23.323  1.00 89.35           H  
ATOM   2709  CA  THR B  15      25.624  18.133 -21.450  1.00 89.35           C  
ATOM   2710  HA  THR B  15      25.515  17.052 -21.370  1.00 89.35           H  
ATOM   2711  C   THR B  15      24.841  18.713 -20.272  1.00 89.35           C  
ATOM   2712  CB  THR B  15      27.120  18.454 -21.284  1.00 89.35           C  
ATOM   2713  HB  THR B  15      27.345  18.544 -20.221  1.00 89.35           H  
ATOM   2714  O   THR B  15      24.636  18.003 -19.287  1.00 89.35           O  
ATOM   2715  CG2 THR B  15      27.997  17.343 -21.846  1.00 89.35           C  
ATOM   2716 HG21 THR B  15      29.047  17.606 -21.714  1.00 89.35           H  
ATOM   2717 HG22 THR B  15      27.799  16.411 -21.317  1.00 89.35           H  
ATOM   2718 HG23 THR B  15      27.791  17.204 -22.908  1.00 89.35           H  
ATOM   2719  OG1 THR B  15      27.497  19.649 -21.922  1.00 89.35           O  
ATOM   2720  HG1 THR B  15      27.428  19.533 -22.872  1.00 89.35           H  
ATOM   2721  N   LEU B  16      24.345  19.952 -20.369  1.00 92.78           N  
ATOM   2722  H   LEU B  16      24.588  20.508 -21.177  1.00 92.78           H  
ATOM   2723  CA  LEU B  16      23.451  20.532 -19.359  1.00 92.78           C  
ATOM   2724  HA  LEU B  16      23.918  20.428 -18.379  1.00 92.78           H  
ATOM   2725  C   LEU B  16      22.119  19.777 -19.273  1.00 92.78           C  
ATOM   2726  CB  LEU B  16      23.206  22.023 -19.656  1.00 92.78           C  
ATOM   2727  HB2 LEU B  16      22.969  22.133 -20.714  1.00 92.78           H  
ATOM   2728  HB3 LEU B  16      22.332  22.352 -19.093  1.00 92.78           H  
ATOM   2729  O   LEU B  16      21.716  19.385 -18.178  1.00 92.78           O  
ATOM   2730  CG  LEU B  16      24.381  22.949 -19.301  1.00 92.78           C  
ATOM   2731  HG  LEU B  16      25.300  22.585 -19.761  1.00 92.78           H  
ATOM   2732  CD1 LEU B  16      24.094  24.357 -19.827  1.00 92.78           C  
ATOM   2733 HD11 LEU B  16      24.924  25.020 -19.581  1.00 92.78           H  
ATOM   2734 HD12 LEU B  16      23.986  24.321 -20.911  1.00 92.78           H  
ATOM   2735 HD13 LEU B  16      23.177  24.743 -19.384  1.00 92.78           H  
ATOM   2736  CD2 LEU B  16      24.601  23.044 -17.790  1.00 92.78           C  
ATOM   2737 HD21 LEU B  16      24.915  22.074 -17.403  1.00 92.78           H  
ATOM   2738 HD22 LEU B  16      25.391  23.766 -17.582  1.00 92.78           H  
ATOM   2739 HD23 LEU B  16      23.681  23.361 -17.299  1.00 92.78           H  
ATOM   2740  N   ASP B  17      21.472  19.524 -20.412  1.00 92.75           N  
ATOM   2741  H   ASP B  17      21.837  19.908 -21.272  1.00 92.75           H  
ATOM   2742  CA  ASP B  17      20.212  18.779 -20.468  1.00 92.75           C  
ATOM   2743  HA  ASP B  17      19.490  19.252 -19.803  1.00 92.75           H  
ATOM   2744  C   ASP B  17      20.401  17.324 -19.987  1.00 92.75           C  
ATOM   2745  CB  ASP B  17      19.642  18.803 -21.899  1.00 92.75           C  
ATOM   2746  HB2 ASP B  17      18.845  18.061 -21.952  1.00 92.75           H  
ATOM   2747  HB3 ASP B  17      20.421  18.488 -22.594  1.00 92.75           H  
ATOM   2748  O   ASP B  17      19.544  16.792 -19.282  1.00 92.75           O  
ATOM   2749  CG  ASP B  17      19.045  20.139 -22.389  1.00 92.75           C  
ATOM   2750  OD1 ASP B  17      18.904  21.126 -21.627  1.00 92.75           O  
ATOM   2751  OD2 ASP B  17      18.641  20.171 -23.571  1.00 92.75           O  
ATOM   2752  N   LEU B  18      21.535  16.681 -20.307  1.00 92.00           N  
ATOM   2753  H   LEU B  18      22.175  17.135 -20.943  1.00 92.00           H  
ATOM   2754  CA  LEU B  18      21.874  15.336 -19.821  1.00 92.00           C  
ATOM   2755  HA  LEU B  18      21.048  14.663 -20.051  1.00 92.00           H  
ATOM   2756  C   LEU B  18      22.061  15.318 -18.304  1.00 92.00           C  
ATOM   2757  CB  LEU B  18      23.143  14.833 -20.538  1.00 92.00           C  
ATOM   2758  HB2 LEU B  18      22.929  14.744 -21.603  1.00 92.00           H  
ATOM   2759  HB3 LEU B  18      23.928  15.580 -20.417  1.00 92.00           H  
ATOM   2760  O   LEU B  18      21.578  14.405 -17.632  1.00 92.00           O  
ATOM   2761  CG  LEU B  18      23.687  13.484 -20.022  1.00 92.00           C  
ATOM   2762  HG  LEU B  18      23.957  13.571 -18.970  1.00 92.00           H  
ATOM   2763  CD1 LEU B  18      22.674  12.352 -20.180  1.00 92.00           C  
ATOM   2764 HD11 LEU B  18      22.387  12.278 -21.229  1.00 92.00           H  
ATOM   2765 HD12 LEU B  18      21.787  12.538 -19.574  1.00 92.00           H  
ATOM   2766 HD13 LEU B  18      23.116  11.405 -19.870  1.00 92.00           H  
ATOM   2767  CD2 LEU B  18      24.948  13.104 -20.796  1.00 92.00           C  
ATOM   2768 HD21 LEU B  18      25.357  12.169 -20.412  1.00 92.00           H  
ATOM   2769 HD22 LEU B  18      24.712  12.975 -21.852  1.00 92.00           H  
ATOM   2770 HD23 LEU B  18      25.698  13.887 -20.691  1.00 92.00           H  
ATOM   2771  N   ARG B  19      22.750  16.322 -17.752  1.00 92.12           N  
ATOM   2772  H   ARG B  19      23.134  17.031 -18.361  1.00 92.12           H  
ATOM   2773  CA  ARG B  19      22.930  16.452 -16.304  1.00 92.12           C  
ATOM   2774  HA  ARG B  19      23.362  15.527 -15.923  1.00 92.12           H  
ATOM   2775  C   ARG B  19      21.583  16.616 -15.602  1.00 92.12           C  
ATOM   2776  CB  ARG B  19      23.890  17.611 -16.006  1.00 92.12           C  
ATOM   2777  HB2 ARG B  19      24.812  17.456 -16.565  1.00 92.12           H  
ATOM   2778  HB3 ARG B  19      23.440  18.548 -16.333  1.00 92.12           H  
ATOM   2779  O   ARG B  19      21.347  15.911 -14.627  1.00 92.12           O  
ATOM   2780  CG  ARG B  19      24.230  17.690 -14.509  1.00 92.12           C  
ATOM   2781  HG2 ARG B  19      24.668  16.743 -14.195  1.00 92.12           H  
ATOM   2782  HG3 ARG B  19      23.327  17.864 -13.923  1.00 92.12           H  
ATOM   2783  CD  ARG B  19      25.233  18.811 -14.222  1.00 92.12           C  
ATOM   2784  HD2 ARG B  19      25.538  18.736 -13.178  1.00 92.12           H  
ATOM   2785  HD3 ARG B  19      26.110  18.670 -14.854  1.00 92.12           H  
ATOM   2786  NE  ARG B  19      24.643  20.142 -14.456  1.00 92.12           N  
ATOM   2787  HE  ARG B  19      23.640  20.179 -14.564  1.00 92.12           H  
ATOM   2788  NH1 ARG B  19      26.571  21.370 -14.231  1.00 92.12           N  
ATOM   2789 HH11 ARG B  19      27.084  20.519 -14.051  1.00 92.12           H  
ATOM   2790 HH12 ARG B  19      27.028  22.266 -14.135  1.00 92.12           H  
ATOM   2791  NH2 ARG B  19      24.627  22.412 -14.567  1.00 92.12           N  
ATOM   2792 HH21 ARG B  19      23.619  22.396 -14.637  1.00 92.12           H  
ATOM   2793 HH22 ARG B  19      25.102  23.298 -14.477  1.00 92.12           H  
ATOM   2794  CZ  ARG B  19      25.283  21.297 -14.422  1.00 92.12           C  
ATOM   2795  N   ALA B  20      20.708  17.474 -16.128  1.00 94.79           N  
ATOM   2796  H   ALA B  20      20.983  18.013 -16.937  1.00 94.79           H  
ATOM   2797  CA  ALA B  20      19.359  17.668 -15.598  1.00 94.79           C  
ATOM   2798  HA  ALA B  20      19.429  17.960 -14.550  1.00 94.79           H  
ATOM   2799  C   ALA B  20      18.532  16.372 -15.655  1.00 94.79           C  
ATOM   2800  CB  ALA B  20      18.689  18.809 -16.372  1.00 94.79           C  
ATOM   2801  HB1 ALA B  20      17.696  18.990 -15.962  1.00 94.79           H  
ATOM   2802  HB2 ALA B  20      19.281  19.720 -16.276  1.00 94.79           H  
ATOM   2803  HB3 ALA B  20      18.597  18.550 -17.427  1.00 94.79           H  
ATOM   2804  O   ALA B  20      17.930  15.985 -14.659  1.00 94.79           O  
ATOM   2805  N   ALA B  21      18.571  15.643 -16.776  1.00 94.68           N  
ATOM   2806  H   ALA B  21      19.046  16.015 -17.585  1.00 94.68           H  
ATOM   2807  CA  ALA B  21      17.862  14.371 -16.905  1.00 94.68           C  
ATOM   2808  HA  ALA B  21      16.813  14.544 -16.663  1.00 94.68           H  
ATOM   2809  C   ALA B  21      18.383  13.304 -15.922  1.00 94.68           C  
ATOM   2810  CB  ALA B  21      17.952  13.904 -18.363  1.00 94.68           C  
ATOM   2811  HB1 ALA B  21      18.990  13.709 -18.633  1.00 94.68           H  
ATOM   2812  HB2 ALA B  21      17.550  14.674 -19.022  1.00 94.68           H  
ATOM   2813  HB3 ALA B  21      17.368  12.993 -18.489  1.00 94.68           H  
ATOM   2814  O   ALA B  21      17.600  12.644 -15.248  1.00 94.68           O  
ATOM   2815  N   ARG B  22      19.708  13.156 -15.778  1.00 92.39           N  
ATOM   2816  H   ARG B  22      20.313  13.724 -16.354  1.00 92.39           H  
ATOM   2817  CA  ARG B  22      20.302  12.220 -14.803  1.00 92.39           C  
ATOM   2818  HA  ARG B  22      19.867  11.230 -14.942  1.00 92.39           H  
ATOM   2819  C   ARG B  22      19.985  12.591 -13.358  1.00 92.39           C  
ATOM   2820  CB  ARG B  22      21.822  12.148 -14.988  1.00 92.39           C  
ATOM   2821  HB2 ARG B  22      22.257  11.681 -14.105  1.00 92.39           H  
ATOM   2822  HB3 ARG B  22      22.228  13.156 -15.079  1.00 92.39           H  
ATOM   2823  O   ARG B  22      19.870  11.705 -12.518  1.00 92.39           O  
ATOM   2824  CG  ARG B  22      22.214  11.310 -16.209  1.00 92.39           C  
ATOM   2825  HG2 ARG B  22      21.806  10.306 -16.097  1.00 92.39           H  
ATOM   2826  HG3 ARG B  22      21.809  11.757 -17.117  1.00 92.39           H  
ATOM   2827  CD  ARG B  22      23.741  11.231 -16.310  1.00 92.39           C  
ATOM   2828  HD2 ARG B  22      24.128  12.232 -16.502  1.00 92.39           H  
ATOM   2829  HD3 ARG B  22      24.138  10.869 -15.361  1.00 92.39           H  
ATOM   2830  NE  ARG B  22      24.166  10.316 -17.384  1.00 92.39           N  
ATOM   2831  HE  ARG B  22      23.444   9.755 -17.813  1.00 92.39           H  
ATOM   2832  NH1 ARG B  22      26.417  10.787 -17.348  1.00 92.39           N  
ATOM   2833 HH11 ARG B  22      26.280  11.392 -16.551  1.00 92.39           H  
ATOM   2834 HH12 ARG B  22      27.343  10.600 -17.705  1.00 92.39           H  
ATOM   2835  NH2 ARG B  22      25.616   9.338 -18.843  1.00 92.39           N  
ATOM   2836 HH21 ARG B  22      26.532   9.253 -19.261  1.00 92.39           H  
ATOM   2837 HH22 ARG B  22      24.863   8.815 -19.266  1.00 92.39           H  
ATOM   2838  CZ  ARG B  22      25.393  10.150 -17.848  1.00 92.39           C  
ATOM   2839  N   GLN B  23      19.886  13.883 -13.062  1.00 92.88           N  
ATOM   2840  H   GLN B  23      20.018  14.567 -13.793  1.00 92.88           H  
ATOM   2841  CA  GLN B  23      19.484  14.349 -11.744  1.00 92.88           C  
ATOM   2842  HA  GLN B  23      20.065  13.812 -10.994  1.00 92.88           H  
ATOM   2843  C   GLN B  23      18.017  14.012 -11.466  1.00 92.88           C  
ATOM   2844  CB  GLN B  23      19.822  15.835 -11.626  1.00 92.88           C  
ATOM   2845  HB2 GLN B  23      19.260  16.414 -12.359  1.00 92.88           H  
ATOM   2846  HB3 GLN B  23      20.888  15.954 -11.824  1.00 92.88           H  
ATOM   2847  O   GLN B  23      17.747  13.397 -10.441  1.00 92.88           O  
ATOM   2848  CG  GLN B  23      19.506  16.353 -10.223  1.00 92.88           C  
ATOM   2849  HG2 GLN B  23      18.424  16.444 -10.129  1.00 92.88           H  
ATOM   2850  HG3 GLN B  23      19.853  15.644  -9.471  1.00 92.88           H  
ATOM   2851  CD  GLN B  23      20.134  17.705  -9.921  1.00 92.88           C  
ATOM   2852  NE2 GLN B  23      19.734  18.304  -8.827  1.00 92.88           N  
ATOM   2853 HE21 GLN B  23      20.087  19.227  -8.617  1.00 92.88           H  
ATOM   2854 HE22 GLN B  23      18.917  17.938  -8.359  1.00 92.88           H  
ATOM   2855  OE1 GLN B  23      21.004  18.205 -10.630  1.00 92.88           O  
ATOM   2856  N   ARG B  24      17.117  14.257 -12.427  1.00 93.05           N  
ATOM   2857  H   ARG B  24      17.400  14.805 -13.227  1.00 93.05           H  
ATOM   2858  CA  ARG B  24      15.704  13.875 -12.313  1.00 93.05           C  
ATOM   2859  HA  ARG B  24      15.310  14.364 -11.422  1.00 93.05           H  
ATOM   2860  C   ARG B  24      15.505  12.371 -12.093  1.00 93.05           C  
ATOM   2861  CB  ARG B  24      14.938  14.377 -13.550  1.00 93.05           C  
ATOM   2862  HB2 ARG B  24      15.073  15.456 -13.629  1.00 93.05           H  
ATOM   2863  HB3 ARG B  24      15.361  13.919 -14.444  1.00 93.05           H  
ATOM   2864  O   ARG B  24      14.681  11.988 -11.277  1.00 93.05           O  
ATOM   2865  CG  ARG B  24      13.429  14.075 -13.517  1.00 93.05           C  
ATOM   2866  HG2 ARG B  24      13.266  12.997 -13.533  1.00 93.05           H  
ATOM   2867  HG3 ARG B  24      12.966  14.500 -14.408  1.00 93.05           H  
ATOM   2868  CD  ARG B  24      12.755  14.670 -12.277  1.00 93.05           C  
ATOM   2869  HD2 ARG B  24      12.933  15.745 -12.246  1.00 93.05           H  
ATOM   2870  HD3 ARG B  24      13.199  14.227 -11.385  1.00 93.05           H  
ATOM   2871  NE  ARG B  24      11.307  14.411 -12.246  1.00 93.05           N  
ATOM   2872  HE  ARG B  24      10.842  13.982 -13.034  1.00 93.05           H  
ATOM   2873  NH1 ARG B  24      11.001  14.984 -10.037  1.00 93.05           N  
ATOM   2874 HH11 ARG B  24      10.410  14.966  -9.218  1.00 93.05           H  
ATOM   2875 HH12 ARG B  24      11.982  15.198  -9.931  1.00 93.05           H  
ATOM   2876  NH2 ARG B  24       9.288  14.230 -11.277  1.00 93.05           N  
ATOM   2877 HH21 ARG B  24       8.686  14.202 -10.467  1.00 93.05           H  
ATOM   2878 HH22 ARG B  24       8.994  13.789 -12.137  1.00 93.05           H  
ATOM   2879  CZ  ARG B  24      10.543  14.549 -11.181  1.00 93.05           C  
ATOM   2880  N   ILE B  25      16.274  11.513 -12.771  1.00 93.12           N  
ATOM   2881  H   ILE B  25      16.880  11.884 -13.488  1.00 93.12           H  
ATOM   2882  CA  ILE B  25      16.226  10.055 -12.535  1.00 93.12           C  
ATOM   2883  HA  ILE B  25      15.204   9.706 -12.683  1.00 93.12           H  
ATOM   2884  C   ILE B  25      16.594   9.723 -11.085  1.00 93.12           C  
ATOM   2885  CB  ILE B  25      17.145   9.296 -13.518  1.00 93.12           C  
ATOM   2886  HB  ILE B  25      18.139   9.738 -13.469  1.00 93.12           H  
ATOM   2887  O   ILE B  25      15.906   8.936 -10.447  1.00 93.12           O  
ATOM   2888  CG1 ILE B  25      16.608   9.430 -14.957  1.00 93.12           C  
ATOM   2889 HG12 ILE B  25      15.701   8.837 -15.069  1.00 93.12           H  
ATOM   2890 HG13 ILE B  25      16.347  10.470 -15.152  1.00 93.12           H  
ATOM   2891  CG2 ILE B  25      17.262   7.802 -13.158  1.00 93.12           C  
ATOM   2892 HG21 ILE B  25      17.721   7.664 -12.179  1.00 93.12           H  
ATOM   2893 HG22 ILE B  25      17.880   7.262 -13.876  1.00 93.12           H  
ATOM   2894 HG23 ILE B  25      16.275   7.342 -13.130  1.00 93.12           H  
ATOM   2895  CD1 ILE B  25      17.624   9.008 -16.023  1.00 93.12           C  
ATOM   2896 HD11 ILE B  25      17.783   7.930 -16.002  1.00 93.12           H  
ATOM   2897 HD12 ILE B  25      18.571   9.524 -15.867  1.00 93.12           H  
ATOM   2898 HD13 ILE B  25      17.232   9.284 -17.002  1.00 93.12           H  
ATOM   2899  N   ARG B  26      17.654  10.339 -10.541  1.00 91.06           N  
ATOM   2900  H   ARG B  26      18.141  11.036 -11.086  1.00 91.06           H  
ATOM   2901  CA  ARG B  26      18.050  10.106  -9.144  1.00 91.06           C  
ATOM   2902  HA  ARG B  26      18.137   9.032  -8.977  1.00 91.06           H  
ATOM   2903  C   ARG B  26      16.994  10.566  -8.147  1.00 91.06           C  
ATOM   2904  CB  ARG B  26      19.381  10.784  -8.820  1.00 91.06           C  
ATOM   2905  HB2 ARG B  26      19.385  11.799  -9.219  1.00 91.06           H  
ATOM   2906  HB3 ARG B  26      19.480  10.845  -7.737  1.00 91.06           H  
ATOM   2907  O   ARG B  26      16.817   9.873  -7.154  1.00 91.06           O  
ATOM   2908  CG  ARG B  26      20.570   9.986  -9.360  1.00 91.06           C  
ATOM   2909  HG2 ARG B  26      20.519   8.969  -8.972  1.00 91.06           H  
ATOM   2910  HG3 ARG B  26      20.538   9.950 -10.449  1.00 91.06           H  
ATOM   2911  CD  ARG B  26      21.880  10.624  -8.890  1.00 91.06           C  
ATOM   2912  HD2 ARG B  26      22.702   9.943  -9.110  1.00 91.06           H  
ATOM   2913  HD3 ARG B  26      21.842  10.739  -7.806  1.00 91.06           H  
ATOM   2914  NE  ARG B  26      22.089  11.947  -9.513  1.00 91.06           N  
ATOM   2915  HE  ARG B  26      21.527  12.693  -9.130  1.00 91.06           H  
ATOM   2916  NH1 ARG B  26      23.649  11.325 -11.071  1.00 91.06           N  
ATOM   2917 HH11 ARG B  26      24.342  11.561 -11.767  1.00 91.06           H  
ATOM   2918 HH12 ARG B  26      23.560  10.383 -10.717  1.00 91.06           H  
ATOM   2919  NH2 ARG B  26      22.978  13.458 -10.961  1.00 91.06           N  
ATOM   2920 HH21 ARG B  26      23.629  13.703 -11.693  1.00 91.06           H  
ATOM   2921 HH22 ARG B  26      22.407  14.170 -10.528  1.00 91.06           H  
ATOM   2922  CZ  ARG B  26      22.898  12.235 -10.513  1.00 91.06           C  
ATOM   2923  N   GLU B  27      16.323  11.684  -8.417  1.00 90.99           N  
ATOM   2924  H   GLU B  27      16.585  12.221  -9.231  1.00 90.99           H  
ATOM   2925  CA  GLU B  27      15.203  12.185  -7.606  1.00 90.99           C  
ATOM   2926  HA  GLU B  27      15.515  12.276  -6.566  1.00 90.99           H  
ATOM   2927  C   GLU B  27      13.996  11.226  -7.660  1.00 90.99           C  
ATOM   2928  CB  GLU B  27      14.793  13.581  -8.109  1.00 90.99           C  
ATOM   2929  HB2 GLU B  27      14.614  13.512  -9.182  1.00 90.99           H  
ATOM   2930  HB3 GLU B  27      13.859  13.873  -7.630  1.00 90.99           H  
ATOM   2931  O   GLU B  27      13.344  10.963  -6.658  1.00 90.99           O  
ATOM   2932  CG  GLU B  27      15.844  14.675  -7.831  1.00 90.99           C  
ATOM   2933  HG2 GLU B  27      15.829  14.912  -6.767  1.00 90.99           H  
ATOM   2934  HG3 GLU B  27      16.835  14.287  -8.065  1.00 90.99           H  
ATOM   2935  CD  GLU B  27      15.629  15.963  -8.652  1.00 90.99           C  
ATOM   2936  OE1 GLU B  27      16.537  16.833  -8.598  1.00 90.99           O  
ATOM   2937  OE2 GLU B  27      14.639  16.040  -9.426  1.00 90.99           O  
ATOM   2938  N   LEU B  28      13.710  10.634  -8.818  1.00 91.63           N  
ATOM   2939  H   LEU B  28      14.233  10.893  -9.643  1.00 91.63           H  
ATOM   2940  CA  LEU B  28      12.605   9.679  -8.948  1.00 91.63           C  
ATOM   2941  HA  LEU B  28      11.727  10.076  -8.438  1.00 91.63           H  
ATOM   2942  C   LEU B  28      12.904   8.325  -8.286  1.00 91.63           C  
ATOM   2943  CB  LEU B  28      12.285   9.505 -10.439  1.00 91.63           C  
ATOM   2944  HB2 LEU B  28      11.648   8.629 -10.565  1.00 91.63           H  
ATOM   2945  HB3 LEU B  28      13.217   9.314 -10.971  1.00 91.63           H  
ATOM   2946  O   LEU B  28      12.014   7.717  -7.700  1.00 91.63           O  
ATOM   2947  CG  LEU B  28      11.577  10.721 -11.060  1.00 91.63           C  
ATOM   2948  HG  LEU B  28      12.089  11.643 -10.786  1.00 91.63           H  
ATOM   2949  CD1 LEU B  28      11.613  10.591 -12.583  1.00 91.63           C  
ATOM   2950 HD11 LEU B  28      12.648  10.545 -12.922  1.00 91.63           H  
ATOM   2951 HD12 LEU B  28      11.086   9.686 -12.885  1.00 91.63           H  
ATOM   2952 HD13 LEU B  28      11.124  11.456 -13.031  1.00 91.63           H  
ATOM   2953  CD2 LEU B  28      10.119  10.812 -10.608  1.00 91.63           C  
ATOM   2954 HD21 LEU B  28       9.614   9.860 -10.768  1.00 91.63           H  
ATOM   2955 HD22 LEU B  28      10.069  11.065  -9.549  1.00 91.63           H  
ATOM   2956 HD23 LEU B  28       9.594  11.579 -11.178  1.00 91.63           H  
ATOM   2957  N   GLU B  29      14.143   7.838  -8.380  1.00 88.96           N  
ATOM   2958  H   GLU B  29      14.808   8.349  -8.943  1.00 88.96           H  
ATOM   2959  CA  GLU B  29      14.504   6.496  -7.904  1.00 88.96           C  
ATOM   2960  HA  GLU B  29      13.633   5.842  -7.952  1.00 88.96           H  
ATOM   2961  C   GLU B  29      14.975   6.483  -6.446  1.00 88.96           C  
ATOM   2962  CB  GLU B  29      15.594   5.894  -8.813  1.00 88.96           C  
ATOM   2963  HB2 GLU B  29      15.946   4.965  -8.365  1.00 88.96           H  
ATOM   2964  HB3 GLU B  29      16.434   6.586  -8.864  1.00 88.96           H  
ATOM   2965  O   GLU B  29      14.621   5.586  -5.691  1.00 88.96           O  
ATOM   2966  CG  GLU B  29      15.093   5.581 -10.234  1.00 88.96           C  
ATOM   2967  HG2 GLU B  29      14.743   6.503 -10.700  1.00 88.96           H  
ATOM   2968  HG3 GLU B  29      14.244   4.902 -10.159  1.00 88.96           H  
ATOM   2969  CD  GLU B  29      16.164   4.949 -11.146  1.00 88.96           C  
ATOM   2970  OE1 GLU B  29      15.774   4.368 -12.194  1.00 88.96           O  
ATOM   2971  OE2 GLU B  29      17.385   5.070 -10.859  1.00 88.96           O  
ATOM   2972  N   SER B  30      15.783   7.464  -6.043  1.00 84.30           N  
ATOM   2973  H   SER B  30      15.922   8.245  -6.669  1.00 84.30           H  
ATOM   2974  CA  SER B  30      16.664   7.355  -4.871  1.00 84.30           C  
ATOM   2975  HA  SER B  30      16.223   6.651  -4.167  1.00 84.30           H  
ATOM   2976  C   SER B  30      16.819   8.671  -4.099  1.00 84.30           C  
ATOM   2977  CB  SER B  30      18.022   6.769  -5.303  1.00 84.30           C  
ATOM   2978  HB2 SER B  30      17.867   5.743  -5.638  1.00 84.30           H  
ATOM   2979  HB3 SER B  30      18.703   6.744  -4.452  1.00 84.30           H  
ATOM   2980  O   SER B  30      17.852   8.894  -3.467  1.00 84.30           O  
ATOM   2981  OG  SER B  30      18.597   7.522  -6.369  1.00 84.30           O  
ATOM   2982  HG  SER B  30      18.080   8.330  -6.413  1.00 84.30           H  
ATOM   2983  N   ASP B  31      15.828   9.568  -4.168  1.00 89.80           N  
ATOM   2984  H   ASP B  31      15.019   9.383  -4.743  1.00 89.80           H  
ATOM   2985  CA  ASP B  31      15.874  10.817  -3.399  1.00 89.80           C  
ATOM   2986  HA  ASP B  31      16.795  11.320  -3.695  1.00 89.80           H  
ATOM   2987  C   ASP B  31      15.872  10.507  -1.891  1.00 89.80           C  
ATOM   2988  CB  ASP B  31      14.714  11.754  -3.764  1.00 89.80           C  
ATOM   2989  HB2 ASP B  31      13.810  11.464  -3.228  1.00 89.80           H  
ATOM   2990  HB3 ASP B  31      14.528  11.632  -4.831  1.00 89.80           H  
ATOM   2991  O   ASP B  31      15.020   9.717  -1.445  1.00 89.80           O  
ATOM   2992  CG  ASP B  31      14.999  13.247  -3.562  1.00 89.80           C  
ATOM   2993  OD1 ASP B  31      16.171  13.602  -3.302  1.00 89.80           O  
ATOM   2994  OD2 ASP B  31      14.049  14.037  -3.745  1.00 89.80           O  
ATOM   2995  N   PRO B  32      16.813  11.063  -1.103  1.00 94.10           N  
ATOM   2996  CA  PRO B  32      16.845  10.869   0.338  1.00 94.10           C  
ATOM   2997  HA  PRO B  32      16.768   9.804   0.557  1.00 94.10           H  
ATOM   2998  C   PRO B  32      15.693  11.618   1.013  1.00 94.10           C  
ATOM   2999  CB  PRO B  32      18.208  11.389   0.814  1.00 94.10           C  
ATOM   3000  HB2 PRO B  32      18.095  12.332   1.349  1.00 94.10           H  
ATOM   3001  HB3 PRO B  32      18.701  10.650   1.446  1.00 94.10           H  
ATOM   3002  O   PRO B  32      15.476  12.806   0.756  1.00 94.10           O  
ATOM   3003  CG  PRO B  32      19.020  11.620  -0.456  1.00 94.10           C  
ATOM   3004  HG2 PRO B  32      19.693  12.471  -0.359  1.00 94.10           H  
ATOM   3005  HG3 PRO B  32      19.576  10.715  -0.701  1.00 94.10           H  
ATOM   3006  CD  PRO B  32      17.959  11.858  -1.517  1.00 94.10           C  
ATOM   3007  HD2 PRO B  32      18.357  11.560  -2.487  1.00 94.10           H  
ATOM   3008  HD3 PRO B  32      17.685  12.913  -1.519  1.00 94.10           H  
ATOM   3009  N   MET B  33      14.998  10.950   1.932  1.00 98.10           N  
ATOM   3010  H   MET B  33      15.244   9.992   2.135  1.00 98.10           H  
ATOM   3011  CA  MET B  33      13.877  11.548   2.665  1.00 98.10           C  
ATOM   3012  HA  MET B  33      13.583  12.482   2.184  1.00 98.10           H  
ATOM   3013  C   MET B  33      14.296  11.904   4.084  1.00 98.10           C  
ATOM   3014  CB  MET B  33      12.653  10.625   2.632  1.00 98.10           C  
ATOM   3015  HB2 MET B  33      11.847  11.078   3.209  1.00 98.10           H  
ATOM   3016  HB3 MET B  33      12.907   9.664   3.080  1.00 98.10           H  
ATOM   3017  O   MET B  33      14.873  11.082   4.787  1.00 98.10           O  
ATOM   3018  CG  MET B  33      12.169  10.407   1.194  1.00 98.10           C  
ATOM   3019  HG2 MET B  33      12.953   9.906   0.626  1.00 98.10           H  
ATOM   3020  HG3 MET B  33      11.292   9.759   1.202  1.00 98.10           H  
ATOM   3021  SD  MET B  33      11.682  11.910   0.321  1.00 98.10           S  
ATOM   3022  CE  MET B  33      11.498  11.203  -1.325  1.00 98.10           C  
ATOM   3023  HE1 MET B  33      10.691  10.472  -1.295  1.00 98.10           H  
ATOM   3024  HE2 MET B  33      12.428  10.715  -1.618  1.00 98.10           H  
ATOM   3025  HE3 MET B  33      11.249  11.982  -2.045  1.00 98.10           H  
ATOM   3026  N   ALA B  34      14.025  13.132   4.510  1.00 98.69           N  
ATOM   3027  H   ALA B  34      13.422  13.708   3.941  1.00 98.69           H  
ATOM   3028  CA  ALA B  34      14.299  13.598   5.859  1.00 98.69           C  
ATOM   3029  HA  ALA B  34      15.211  13.132   6.231  1.00 98.69           H  
ATOM   3030  C   ALA B  34      13.147  13.226   6.797  1.00 98.69           C  
ATOM   3031  CB  ALA B  34      14.517  15.114   5.816  1.00 98.69           C  
ATOM   3032  HB1 ALA B  34      15.443  15.339   5.286  1.00 98.69           H  
ATOM   3033  HB2 ALA B  34      13.678  15.596   5.314  1.00 98.69           H  
ATOM   3034  HB3 ALA B  34      14.577  15.502   6.832  1.00 98.69           H  
ATOM   3035  O   ALA B  34      11.988  13.496   6.494  1.00 98.69           O  
ATOM   3036  N   ILE B  35      13.480  12.671   7.963  1.00 98.86           N  
ATOM   3037  H   ILE B  35      14.453  12.460   8.130  1.00 98.86           H  
ATOM   3038  CA  ILE B  35      12.572  12.622   9.113  1.00 98.86           C  
ATOM   3039  HA  ILE B  35      11.544  12.505   8.769  1.00 98.86           H  
ATOM   3040  C   ILE B  35      12.693  13.969   9.824  1.00 98.86           C  
ATOM   3041  CB  ILE B  35      12.911  11.439  10.053  1.00 98.86           C  
ATOM   3042  HB  ILE B  35      13.906  11.595  10.470  1.00 98.86           H  
ATOM   3043  O   ILE B  35      13.765  14.281  10.346  1.00 98.86           O  
ATOM   3044  CG1 ILE B  35      12.913  10.091   9.295  1.00 98.86           C  
ATOM   3045 HG12 ILE B  35      13.601  10.149   8.451  1.00 98.86           H  
ATOM   3046 HG13 ILE B  35      11.909   9.905   8.914  1.00 98.86           H  
ATOM   3047  CG2 ILE B  35      11.893  11.401  11.209  1.00 98.86           C  
ATOM   3048 HG21 ILE B  35      10.895  11.189  10.826  1.00 98.86           H  
ATOM   3049 HG22 ILE B  35      11.865  12.355  11.737  1.00 98.86           H  
ATOM   3050 HG23 ILE B  35      12.169  10.634  11.933  1.00 98.86           H  
ATOM   3051  CD1 ILE B  35      13.322   8.869  10.123  1.00 98.86           C  
ATOM   3052 HD11 ILE B  35      13.392   7.999   9.471  1.00 98.86           H  
ATOM   3053 HD12 ILE B  35      14.294   9.043  10.585  1.00 98.86           H  
ATOM   3054 HD13 ILE B  35      12.579   8.662  10.894  1.00 98.86           H  
ATOM   3055  N   VAL B  36      11.629  14.773   9.830  1.00 98.56           N  
ATOM   3056  H   VAL B  36      10.793  14.457   9.359  1.00 98.56           H  
ATOM   3057  CA  VAL B  36      11.631  16.129  10.420  1.00 98.56           C  
ATOM   3058  HA  VAL B  36      12.657  16.406  10.664  1.00 98.56           H  
ATOM   3059  C   VAL B  36      10.877  16.210  11.748  1.00 98.56           C  
ATOM   3060  CB  VAL B  36      11.129  17.192   9.424  1.00 98.56           C  
ATOM   3061  HB  VAL B  36      11.130  18.158   9.929  1.00 98.56           H  
ATOM   3062  O   VAL B  36      11.186  17.054  12.584  1.00 98.56           O  
ATOM   3063  CG1 VAL B  36      12.075  17.297   8.221  1.00 98.56           C  
ATOM   3064 HG11 VAL B  36      11.757  18.122   7.584  1.00 98.56           H  
ATOM   3065 HG12 VAL B  36      13.089  17.495   8.566  1.00 98.56           H  
ATOM   3066 HG13 VAL B  36      12.057  16.376   7.637  1.00 98.56           H  
ATOM   3067  CG2 VAL B  36       9.708  16.924   8.913  1.00 98.56           C  
ATOM   3068 HG21 VAL B  36       9.679  16.015   8.312  1.00 98.56           H  
ATOM   3069 HG22 VAL B  36       9.386  17.760   8.291  1.00 98.56           H  
ATOM   3070 HG23 VAL B  36       9.020  16.835   9.753  1.00 98.56           H  
ATOM   3071  N   GLY B  37       9.945  15.287  11.988  1.00 98.71           N  
ATOM   3072  H   GLY B  37       9.753  14.605  11.268  1.00 98.71           H  
ATOM   3073  CA  GLY B  37       9.194  15.171  13.236  1.00 98.71           C  
ATOM   3074  HA2 GLY B  37       9.736  15.655  14.049  1.00 98.71           H  
ATOM   3075  HA3 GLY B  37       8.225  15.660  13.133  1.00 98.71           H  
ATOM   3076  C   GLY B  37       8.946  13.713  13.599  1.00 98.71           C  
ATOM   3077  O   GLY B  37       8.892  12.853  12.720  1.00 98.71           O  
ATOM   3078  N   MET B  38       8.812  13.435  14.895  1.00 98.81           N  
ATOM   3079  H   MET B  38       8.821  14.200  15.554  1.00 98.81           H  
ATOM   3080  CA  MET B  38       8.444  12.118  15.424  1.00 98.81           C  
ATOM   3081  HA  MET B  38       7.855  11.585  14.678  1.00 98.81           H  
ATOM   3082  C   MET B  38       7.608  12.290  16.691  1.00 98.81           C  
ATOM   3083  CB  MET B  38       9.678  11.272  15.777  1.00 98.81           C  
ATOM   3084  HB2 MET B  38      10.179  11.728  16.631  1.00 98.81           H  
ATOM   3085  HB3 MET B  38       9.341  10.276  16.065  1.00 98.81           H  
ATOM   3086  O   MET B  38       7.926  13.153  17.514  1.00 98.81           O  
ATOM   3087  CG  MET B  38      10.698  11.136  14.646  1.00 98.81           C  
ATOM   3088  HG2 MET B  38      10.171  10.840  13.739  1.00 98.81           H  
ATOM   3089  HG3 MET B  38      11.148  12.112  14.465  1.00 98.81           H  
ATOM   3090  SD  MET B  38      12.029   9.941  14.954  1.00 98.81           S  
ATOM   3091  CE  MET B  38      12.802  10.633  16.443  1.00 98.81           C  
ATOM   3092  HE1 MET B  38      13.619   9.986  16.760  1.00 98.81           H  
ATOM   3093  HE2 MET B  38      13.192  11.629  16.234  1.00 98.81           H  
ATOM   3094  HE3 MET B  38      12.073  10.687  17.252  1.00 98.81           H  
ATOM   3095  N   SER B  39       6.600  11.446  16.874  1.00 98.77           N  
ATOM   3096  H   SER B  39       6.376  10.788  16.141  1.00 98.77           H  
ATOM   3097  CA  SER B  39       5.811  11.324  18.101  1.00 98.77           C  
ATOM   3098  HA  SER B  39       6.387  11.709  18.942  1.00 98.77           H  
ATOM   3099  C   SER B  39       5.512   9.849  18.364  1.00 98.77           C  
ATOM   3100  CB  SER B  39       4.509  12.128  18.016  1.00 98.77           C  
ATOM   3101  HB2 SER B  39       4.729  13.160  17.742  1.00 98.77           H  
ATOM   3102  HB3 SER B  39       4.000  12.117  18.980  1.00 98.77           H  
ATOM   3103  O   SER B  39       5.496   9.020  17.447  1.00 98.77           O  
ATOM   3104  OG  SER B  39       3.680  11.542  17.045  1.00 98.77           O  
ATOM   3105  HG  SER B  39       2.924  12.114  16.892  1.00 98.77           H  
ATOM   3106  N   CYS B  40       5.325   9.497  19.630  1.00 98.78           N  
ATOM   3107  H   CYS B  40       5.297  10.195  20.359  1.00 98.78           H  
ATOM   3108  CA  CYS B  40       4.971   8.138  19.999  1.00 98.78           C  
ATOM   3109  HA  CYS B  40       4.193   7.797  19.315  1.00 98.78           H  
ATOM   3110  C   CYS B  40       4.412   8.061  21.412  1.00 98.78           C  
ATOM   3111  CB  CYS B  40       6.190   7.211  19.876  1.00 98.78           C  
ATOM   3112  HB2 CYS B  40       5.878   6.209  20.171  1.00 98.78           H  
ATOM   3113  HB3 CYS B  40       6.514   7.169  18.836  1.00 98.78           H  
ATOM   3114  O   CYS B  40       4.785   8.854  22.276  1.00 98.78           O  
ATOM   3115  SG  CYS B  40       7.573   7.763  20.924  1.00 98.78           S  
ATOM   3116  HG  CYS B  40       6.850   8.011  22.020  1.00 98.78           H  
ATOM   3117  N   ARG B  41       3.605   7.030  21.657  1.00 98.69           N  
ATOM   3118  H   ARG B  41       3.382   6.414  20.888  1.00 98.69           H  
ATOM   3119  CA  ARG B  41       3.237   6.587  23.002  1.00 98.69           C  
ATOM   3120  HA  ARG B  41       3.920   7.045  23.718  1.00 98.69           H  
ATOM   3121  C   ARG B  41       3.406   5.086  23.102  1.00 98.69           C  
ATOM   3122  CB  ARG B  41       1.810   7.003  23.370  1.00 98.69           C  
ATOM   3123  HB2 ARG B  41       1.566   6.601  24.353  1.00 98.69           H  
ATOM   3124  HB3 ARG B  41       1.109   6.581  22.650  1.00 98.69           H  
ATOM   3125  O   ARG B  41       3.004   4.361  22.192  1.00 98.69           O  
ATOM   3126  CG  ARG B  41       1.661   8.524  23.421  1.00 98.69           C  
ATOM   3127  HG2 ARG B  41       2.190   8.915  24.290  1.00 98.69           H  
ATOM   3128  HG3 ARG B  41       2.053   8.984  22.513  1.00 98.69           H  
ATOM   3129  CD  ARG B  41       0.199   8.897  23.537  1.00 98.69           C  
ATOM   3130  HD2 ARG B  41      -0.326   8.474  22.681  1.00 98.69           H  
ATOM   3131  HD3 ARG B  41      -0.216   8.477  24.454  1.00 98.69           H  
ATOM   3132  NE  ARG B  41       0.032  10.358  23.532  1.00 98.69           N  
ATOM   3133  HE  ARG B  41       0.840  10.961  23.475  1.00 98.69           H  
ATOM   3134  NH1 ARG B  41      -2.228  10.254  23.346  1.00 98.69           N  
ATOM   3135 HH11 ARG B  41      -3.094  10.774  23.352  1.00 98.69           H  
ATOM   3136 HH12 ARG B  41      -2.218   9.255  23.197  1.00 98.69           H  
ATOM   3137  NH2 ARG B  41      -1.253  12.237  23.521  1.00 98.69           N  
ATOM   3138 HH21 ARG B  41      -2.201  12.580  23.458  1.00 98.69           H  
ATOM   3139 HH22 ARG B  41      -0.490  12.840  23.250  1.00 98.69           H  
ATOM   3140  CZ  ARG B  41      -1.137  10.948  23.467  1.00 98.69           C  
ATOM   3141  N   PHE B  42       3.989   4.645  24.207  1.00 98.54           N  
ATOM   3142  H   PHE B  42       4.170   5.315  24.941  1.00 98.54           H  
ATOM   3143  CA  PHE B  42       4.233   3.239  24.522  1.00 98.54           C  
ATOM   3144  HA  PHE B  42       3.521   2.612  23.983  1.00 98.54           H  
ATOM   3145  C   PHE B  42       4.012   2.998  26.018  1.00 98.54           C  
ATOM   3146  CB  PHE B  42       5.657   2.841  24.093  1.00 98.54           C  
ATOM   3147  HB2 PHE B  42       6.377   3.422  24.670  1.00 98.54           H  
ATOM   3148  HB3 PHE B  42       5.821   1.791  24.337  1.00 98.54           H  
ATOM   3149  O   PHE B  42       3.731   3.930  26.774  1.00 98.54           O  
ATOM   3150  CG  PHE B  42       5.949   3.012  22.616  1.00 98.54           C  
ATOM   3151  CD1 PHE B  42       5.273   2.221  21.670  1.00 98.54           C  
ATOM   3152  HD1 PHE B  42       4.552   1.492  22.009  1.00 98.54           H  
ATOM   3153  CD2 PHE B  42       6.890   3.962  22.182  1.00 98.54           C  
ATOM   3154  HD2 PHE B  42       7.409   4.582  22.898  1.00 98.54           H  
ATOM   3155  CE1 PHE B  42       5.520   2.393  20.297  1.00 98.54           C  
ATOM   3156  HE1 PHE B  42       4.976   1.805  19.572  1.00 98.54           H  
ATOM   3157  CE2 PHE B  42       7.160   4.113  20.814  1.00 98.54           C  
ATOM   3158  HE2 PHE B  42       7.874   4.850  20.478  1.00 98.54           H  
ATOM   3159  CZ  PHE B  42       6.469   3.338  19.874  1.00 98.54           C  
ATOM   3160  HZ  PHE B  42       6.675   3.480  18.823  1.00 98.54           H  
ATOM   3161  N   ALA B  43       4.125   1.741  26.440  1.00 97.70           N  
ATOM   3162  H   ALA B  43       4.329   1.015  25.768  1.00 97.70           H  
ATOM   3163  CA  ALA B  43       3.947   1.347  27.831  1.00 97.70           C  
ATOM   3164  HA  ALA B  43       2.937   1.628  28.128  1.00 97.70           H  
ATOM   3165  C   ALA B  43       4.911   2.040  28.807  1.00 97.70           C  
ATOM   3166  CB  ALA B  43       4.092  -0.173  27.910  1.00 97.70           C  
ATOM   3167  HB1 ALA B  43       3.404  -0.640  27.205  1.00 97.70           H  
ATOM   3168  HB2 ALA B  43       5.118  -0.459  27.676  1.00 97.70           H  
ATOM   3169  HB3 ALA B  43       3.852  -0.515  28.916  1.00 97.70           H  
ATOM   3170  O   ALA B  43       6.002   2.476  28.430  1.00 97.70           O  
ATOM   3171  N   GLY B  44       4.513   2.100  30.080  1.00 96.29           N  
ATOM   3172  H   GLY B  44       3.569   1.818  30.304  1.00 96.29           H  
ATOM   3173  CA  GLY B  44       5.325   2.656  31.162  1.00 96.29           C  
ATOM   3174  HA2 GLY B  44       4.851   2.398  32.109  1.00 96.29           H  
ATOM   3175  HA3 GLY B  44       6.323   2.218  31.138  1.00 96.29           H  
ATOM   3176  C   GLY B  44       5.443   4.178  31.107  1.00 96.29           C  
ATOM   3177  O   GLY B  44       6.496   4.734  31.427  1.00 96.29           O  
ATOM   3178  N   GLY B  45       4.371   4.839  30.671  1.00 95.84           N  
ATOM   3179  H   GLY B  45       3.515   4.307  30.598  1.00 95.84           H  
ATOM   3180  CA  GLY B  45       4.260   6.294  30.646  1.00 95.84           C  
ATOM   3181  HA2 GLY B  45       4.580   6.688  31.610  1.00 95.84           H  
ATOM   3182  HA3 GLY B  45       3.210   6.550  30.508  1.00 95.84           H  
ATOM   3183  C   GLY B  45       5.066   6.997  29.552  1.00 95.84           C  
ATOM   3184  O   GLY B  45       5.229   8.213  29.629  1.00 95.84           O  
ATOM   3185  N   ILE B  46       5.562   6.280  28.536  1.00 97.94           N  
ATOM   3186  H   ILE B  46       5.367   5.289  28.507  1.00 97.94           H  
ATOM   3187  CA  ILE B  46       6.267   6.897  27.404  1.00 97.94           C  
ATOM   3188  HA  ILE B  46       7.033   7.566  27.795  1.00 97.94           H  
ATOM   3189  C   ILE B  46       5.275   7.733  26.591  1.00 97.94           C  
ATOM   3190  CB  ILE B  46       6.960   5.829  26.529  1.00 97.94           C  
ATOM   3191  HB  ILE B  46       6.231   5.052  26.298  1.00 97.94           H  
ATOM   3192  O   ILE B  46       4.330   7.185  26.019  1.00 97.94           O  
ATOM   3193  CG1 ILE B  46       8.136   5.189  27.298  1.00 97.94           C  
ATOM   3194 HG12 ILE B  46       7.798   4.875  28.286  1.00 97.94           H  
ATOM   3195 HG13 ILE B  46       8.923   5.931  27.434  1.00 97.94           H  
ATOM   3196  CG2 ILE B  46       7.456   6.444  25.203  1.00 97.94           C  
ATOM   3197 HG21 ILE B  46       8.003   5.707  24.617  1.00 97.94           H  
ATOM   3198 HG22 ILE B  46       6.619   6.782  24.591  1.00 97.94           H  
ATOM   3199 HG23 ILE B  46       8.122   7.285  25.399  1.00 97.94           H  
ATOM   3200  CD1 ILE B  46       8.728   3.956  26.606  1.00 97.94           C  
ATOM   3201 HD11 ILE B  46       9.092   4.189  25.606  1.00 97.94           H  
ATOM   3202 HD12 ILE B  46       7.975   3.171  26.539  1.00 97.94           H  
ATOM   3203 HD13 ILE B  46       9.577   3.601  27.191  1.00 97.94           H  
ATOM   3204  N   ARG B  47       5.512   9.049  26.497  1.00 96.78           N  
ATOM   3205  H   ARG B  47       6.267   9.445  27.039  1.00 96.78           H  
ATOM   3206  CA  ARG B  47       4.664   9.992  25.743  1.00 96.78           C  
ATOM   3207  HA  ARG B  47       3.915   9.423  25.193  1.00 96.78           H  
ATOM   3208  C   ARG B  47       5.411  10.767  24.660  1.00 96.78           C  
ATOM   3209  CB  ARG B  47       3.946  10.937  26.717  1.00 96.78           C  
ATOM   3210  HB2 ARG B  47       4.688  11.467  27.314  1.00 96.78           H  
ATOM   3211  HB3 ARG B  47       3.372  11.668  26.147  1.00 96.78           H  
ATOM   3212  O   ARG B  47       4.834  11.626  23.999  1.00 96.78           O  
ATOM   3213  CG  ARG B  47       2.982  10.184  27.642  1.00 96.78           C  
ATOM   3214  HG2 ARG B  47       3.532   9.468  28.252  1.00 96.78           H  
ATOM   3215  HG3 ARG B  47       2.252   9.644  27.038  1.00 96.78           H  
ATOM   3216  CD  ARG B  47       2.254  11.164  28.562  1.00 96.78           C  
ATOM   3217  HD2 ARG B  47       1.706  11.871  27.940  1.00 96.78           H  
ATOM   3218  HD3 ARG B  47       2.993  11.706  29.152  1.00 96.78           H  
ATOM   3219  NE  ARG B  47       1.330  10.451  29.465  1.00 96.78           N  
ATOM   3220  HE  ARG B  47       1.533   9.476  29.631  1.00 96.78           H  
ATOM   3221  NH1 ARG B  47      -0.091  12.198  29.906  1.00 96.78           N  
ATOM   3222 HH11 ARG B  47      -0.988  12.515  30.245  1.00 96.78           H  
ATOM   3223 HH12 ARG B  47       0.479  12.787  29.316  1.00 96.78           H  
ATOM   3224  NH2 ARG B  47      -0.556  10.170  30.713  1.00 96.78           N  
ATOM   3225 HH21 ARG B  47      -1.475  10.490  30.981  1.00 96.78           H  
ATOM   3226 HH22 ARG B  47      -0.360   9.181  30.785  1.00 96.78           H  
ATOM   3227  CZ  ARG B  47       0.240  10.942  30.028  1.00 96.78           C  
ATOM   3228  N   SER B  48       6.695  10.486  24.480  1.00 97.84           N  
ATOM   3229  H   SER B  48       7.132   9.840  25.122  1.00 97.84           H  
ATOM   3230  CA  SER B  48       7.539  11.156  23.500  1.00 97.84           C  
ATOM   3231  HA  SER B  48       6.925  11.385  22.629  1.00 97.84           H  
ATOM   3232  C   SER B  48       8.721  10.280  23.060  1.00 97.84           C  
ATOM   3233  CB  SER B  48       8.054  12.470  24.095  1.00 97.84           C  
ATOM   3234  HB2 SER B  48       8.595  13.024  23.328  1.00 97.84           H  
ATOM   3235  HB3 SER B  48       7.216  13.079  24.434  1.00 97.84           H  
ATOM   3236  O   SER B  48       9.065   9.305  23.738  1.00 97.84           O  
ATOM   3237  OG  SER B  48       8.931  12.224  25.169  1.00 97.84           O  
ATOM   3238  HG  SER B  48       8.423  11.958  25.938  1.00 97.84           H  
ATOM   3239  N   PRO B  49       9.388  10.620  21.940  1.00 98.68           N  
ATOM   3240  CA  PRO B  49      10.624   9.956  21.532  1.00 98.68           C  
ATOM   3241  HA  PRO B  49      10.410   8.903  21.348  1.00 98.68           H  
ATOM   3242  C   PRO B  49      11.739  10.061  22.576  1.00 98.68           C  
ATOM   3243  CB  PRO B  49      11.035  10.641  20.224  1.00 98.68           C  
ATOM   3244  HB2 PRO B  49      11.673  11.500  20.433  1.00 98.68           H  
ATOM   3245  HB3 PRO B  49      11.541   9.958  19.542  1.00 98.68           H  
ATOM   3246  O   PRO B  49      12.591   9.176  22.645  1.00 98.68           O  
ATOM   3247  CG  PRO B  49       9.711  11.142  19.657  1.00 98.68           C  
ATOM   3248  HG2 PRO B  49       9.194  10.326  19.151  1.00 98.68           H  
ATOM   3249  HG3 PRO B  49       9.858  11.991  18.990  1.00 98.68           H  
ATOM   3250  CD  PRO B  49       8.938  11.541  20.908  1.00 98.68           C  
ATOM   3251  HD2 PRO B  49       7.868  11.446  20.725  1.00 98.68           H  
ATOM   3252  HD3 PRO B  49       9.188  12.564  21.193  1.00 98.68           H  
ATOM   3253  N   GLU B  50      11.803  11.144  23.353  1.00 97.59           N  
ATOM   3254  H   GLU B  50      11.136  11.894  23.236  1.00 97.59           H  
ATOM   3255  CA  GLU B  50      12.798  11.310  24.417  1.00 97.59           C  
ATOM   3256  HA  GLU B  50      13.771  10.989  24.044  1.00 97.59           H  
ATOM   3257  C   GLU B  50      12.490  10.408  25.610  1.00 97.59           C  
ATOM   3258  CB  GLU B  50      12.945  12.770  24.873  1.00 97.59           C  
ATOM   3259  HB2 GLU B  50      11.995  13.140  25.261  1.00 97.59           H  
ATOM   3260  HB3 GLU B  50      13.658  12.781  25.697  1.00 97.59           H  
ATOM   3261  O   GLU B  50      13.401   9.732  26.074  1.00 97.59           O  
ATOM   3262  CG  GLU B  50      13.491  13.715  23.786  1.00 97.59           C  
ATOM   3263  HG2 GLU B  50      13.804  14.643  24.264  1.00 97.59           H  
ATOM   3264  HG3 GLU B  50      14.369  13.263  23.325  1.00 97.59           H  
ATOM   3265  CD  GLU B  50      12.460  14.050  22.706  1.00 97.59           C  
ATOM   3266  OE1 GLU B  50      12.835  14.552  21.618  1.00 97.59           O  
ATOM   3267  OE2 GLU B  50      11.255  13.812  22.942  1.00 97.59           O  
ATOM   3268  N   ASP B  51      11.222  10.281  26.021  1.00 98.08           N  
ATOM   3269  H   ASP B  51      10.521  10.907  25.653  1.00 98.08           H  
ATOM   3270  CA  ASP B  51      10.835   9.313  27.060  1.00 98.08           C  
ATOM   3271  HA  ASP B  51      11.378   9.540  27.978  1.00 98.08           H  
ATOM   3272  C   ASP B  51      11.180   7.876  26.632  1.00 98.08           C  
ATOM   3273  CB  ASP B  51       9.329   9.368  27.350  1.00 98.08           C  
ATOM   3274  HB2 ASP B  51       8.795   9.076  26.446  1.00 98.08           H  
ATOM   3275  HB3 ASP B  51       9.096   8.639  28.127  1.00 98.08           H  
ATOM   3276  O   ASP B  51      11.671   7.077  27.435  1.00 98.08           O  
ATOM   3277  CG  ASP B  51       8.792  10.723  27.793  1.00 98.08           C  
ATOM   3278  OD1 ASP B  51       9.470  11.434  28.557  1.00 98.08           O  
ATOM   3279  OD2 ASP B  51       7.686  11.048  27.298  1.00 98.08           O  
ATOM   3280  N   LEU B  52      10.961   7.545  25.348  1.00 98.70           N  
ATOM   3281  H   LEU B  52      10.514   8.230  24.756  1.00 98.70           H  
ATOM   3282  CA  LEU B  52      11.367   6.256  24.785  1.00 98.70           C  
ATOM   3283  HA  LEU B  52      10.899   5.469  25.376  1.00 98.70           H  
ATOM   3284  C   LEU B  52      12.881   6.068  24.897  1.00 98.70           C  
ATOM   3285  CB  LEU B  52      10.910   6.134  23.318  1.00 98.70           C  
ATOM   3286  HB2 LEU B  52       9.823   6.201  23.272  1.00 98.70           H  
ATOM   3287  HB3 LEU B  52      11.313   6.976  22.755  1.00 98.70           H  
ATOM   3288  O   LEU B  52      13.323   5.004  25.328  1.00 98.70           O  
ATOM   3289  CG  LEU B  52      11.372   4.831  22.631  1.00 98.70           C  
ATOM   3290  HG  LEU B  52      12.455   4.732  22.701  1.00 98.70           H  
ATOM   3291  CD1 LEU B  52      10.731   3.591  23.252  1.00 98.70           C  
ATOM   3292 HD11 LEU B  52      11.068   3.472  24.282  1.00 98.70           H  
ATOM   3293 HD12 LEU B  52      11.030   2.709  22.686  1.00 98.70           H  
ATOM   3294 HD13 LEU B  52       9.645   3.677  23.231  1.00 98.70           H  
ATOM   3295  CD2 LEU B  52      11.028   4.869  21.145  1.00 98.70           C  
ATOM   3296 HD21 LEU B  52       9.959   5.039  21.019  1.00 98.70           H  
ATOM   3297 HD22 LEU B  52      11.311   3.933  20.664  1.00 98.70           H  
ATOM   3298 HD23 LEU B  52      11.577   5.687  20.678  1.00 98.70           H  
ATOM   3299  N   TRP B  53      13.660   7.083  24.504  1.00 98.57           N  
ATOM   3300  H   TRP B  53      13.213   7.944  24.222  1.00 98.57           H  
ATOM   3301  CA  TRP B  53      15.118   7.048  24.578  1.00 98.57           C  
ATOM   3302  HA  TRP B  53      15.481   6.208  23.986  1.00 98.57           H  
ATOM   3303  C   TRP B  53      15.605   6.832  26.011  1.00 98.57           C  
ATOM   3304  CB  TRP B  53      15.731   8.321  23.992  1.00 98.57           C  
ATOM   3305  HB2 TRP B  53      15.308   9.194  24.489  1.00 98.57           H  
ATOM   3306  HB3 TRP B  53      15.482   8.382  22.933  1.00 98.57           H  
ATOM   3307  O   TRP B  53      16.388   5.913  26.246  1.00 98.57           O  
ATOM   3308  CG  TRP B  53      17.215   8.353  24.161  1.00 98.57           C  
ATOM   3309  CD1 TRP B  53      17.878   9.116  25.059  1.00 98.57           C  
ATOM   3310  HD1 TRP B  53      17.415   9.822  25.731  1.00 98.57           H  
ATOM   3311  CD2 TRP B  53      18.214   7.471  23.568  1.00 98.57           C  
ATOM   3312  CE2 TRP B  53      19.481   7.771  24.151  1.00 98.57           C  
ATOM   3313  CE3 TRP B  53      18.165   6.414  22.633  1.00 98.57           C  
ATOM   3314  HE3 TRP B  53      17.215   6.143  22.195  1.00 98.57           H  
ATOM   3315  NE1 TRP B  53      19.218   8.792  25.037  1.00 98.57           N  
ATOM   3316  HE1 TRP B  53      19.888   9.237  25.649  1.00 98.57           H  
ATOM   3317  CH2 TRP B  53      20.561   6.027  22.875  1.00 98.57           C  
ATOM   3318  HH2 TRP B  53      21.444   5.460  22.618  1.00 98.57           H  
ATOM   3319  CZ2 TRP B  53      20.645   7.064  23.817  1.00 98.57           C  
ATOM   3320  HZ2 TRP B  53      21.585   7.308  24.288  1.00 98.57           H  
ATOM   3321  CZ3 TRP B  53      19.326   5.701  22.288  1.00 98.57           C  
ATOM   3322  HZ3 TRP B  53      19.268   4.893  21.574  1.00 98.57           H  
ATOM   3323  N   ASP B  54      15.095   7.608  26.966  1.00 98.23           N  
ATOM   3324  H   ASP B  54      14.474   8.360  26.702  1.00 98.23           H  
ATOM   3325  CA  ASP B  54      15.455   7.494  28.379  1.00 98.23           C  
ATOM   3326  HA  ASP B  54      16.527   7.659  28.490  1.00 98.23           H  
ATOM   3327  C   ASP B  54      15.147   6.094  28.921  1.00 98.23           C  
ATOM   3328  CB  ASP B  54      14.698   8.556  29.192  1.00 98.23           C  
ATOM   3329  HB2 ASP B  54      14.741   8.275  30.245  1.00 98.23           H  
ATOM   3330  HB3 ASP B  54      13.649   8.563  28.895  1.00 98.23           H  
ATOM   3331  O   ASP B  54      15.944   5.514  29.665  1.00 98.23           O  
ATOM   3332  CG  ASP B  54      15.280   9.970  29.071  1.00 98.23           C  
ATOM   3333  OD1 ASP B  54      16.393  10.115  28.510  1.00 98.23           O  
ATOM   3334  OD2 ASP B  54      14.648  10.884  29.642  1.00 98.23           O  
ATOM   3335  N   ALA B  55      14.020   5.503  28.513  1.00 98.42           N  
ATOM   3336  H   ALA B  55      13.388   6.027  27.925  1.00 98.42           H  
ATOM   3337  CA  ALA B  55      13.661   4.150  28.909  1.00 98.42           C  
ATOM   3338  HA  ALA B  55      13.745   4.088  29.994  1.00 98.42           H  
ATOM   3339  C   ALA B  55      14.607   3.082  28.331  1.00 98.42           C  
ATOM   3340  CB  ALA B  55      12.203   3.891  28.532  1.00 98.42           C  
ATOM   3341  HB1 ALA B  55      11.922   2.899  28.885  1.00 98.42           H  
ATOM   3342  HB2 ALA B  55      11.556   4.638  28.993  1.00 98.42           H  
ATOM   3343  HB3 ALA B  55      12.078   3.937  27.450  1.00 98.42           H  
ATOM   3344  O   ALA B  55      15.086   2.229  29.087  1.00 98.42           O  
ATOM   3345  N   VAL B  56      14.910   3.117  27.026  1.00 98.35           N  
ATOM   3346  H   VAL B  56      14.504   3.848  26.458  1.00 98.35           H  
ATOM   3347  CA  VAL B  56      15.797   2.115  26.401  1.00 98.35           C  
ATOM   3348  HA  VAL B  56      15.506   1.136  26.783  1.00 98.35           H  
ATOM   3349  C   VAL B  56      17.260   2.297  26.801  1.00 98.35           C  
ATOM   3350  CB  VAL B  56      15.672   2.037  24.867  1.00 98.35           C  
ATOM   3351  HB  VAL B  56      16.378   1.283  24.518  1.00 98.35           H  
ATOM   3352  O   VAL B  56      17.952   1.304  27.021  1.00 98.35           O  
ATOM   3353  CG1 VAL B  56      14.280   1.560  24.447  1.00 98.35           C  
ATOM   3354 HG11 VAL B  56      14.250   1.429  23.366  1.00 98.35           H  
ATOM   3355 HG12 VAL B  56      14.055   0.608  24.926  1.00 98.35           H  
ATOM   3356 HG13 VAL B  56      13.528   2.293  24.737  1.00 98.35           H  
ATOM   3357  CG2 VAL B  56      16.004   3.337  24.130  1.00 98.35           C  
ATOM   3358 HG21 VAL B  56      17.031   3.642  24.332  1.00 98.35           H  
ATOM   3359 HG22 VAL B  56      15.889   3.198  23.055  1.00 98.35           H  
ATOM   3360 HG23 VAL B  56      15.332   4.131  24.456  1.00 98.35           H  
ATOM   3361  N   ALA B  57      17.732   3.536  26.964  1.00 98.18           N  
ATOM   3362  H   ALA B  57      17.123   4.318  26.767  1.00 98.18           H  
ATOM   3363  CA  ALA B  57      19.087   3.837  27.420  1.00 98.18           C  
ATOM   3364  HA  ALA B  57      19.798   3.295  26.796  1.00 98.18           H  
ATOM   3365  C   ALA B  57      19.306   3.386  28.873  1.00 98.18           C  
ATOM   3366  CB  ALA B  57      19.343   5.339  27.250  1.00 98.18           C  
ATOM   3367  HB1 ALA B  57      19.203   5.621  26.206  1.00 98.18           H  
ATOM   3368  HB2 ALA B  57      18.650   5.912  27.865  1.00 98.18           H  
ATOM   3369  HB3 ALA B  57      20.365   5.576  27.547  1.00 98.18           H  
ATOM   3370  O   ALA B  57      20.362   2.848  29.201  1.00 98.18           O  
ATOM   3371  N   ALA B  58      18.286   3.523  29.728  1.00 98.02           N  
ATOM   3372  H   ALA B  58      17.468   4.035  29.430  1.00 98.02           H  
ATOM   3373  CA  ALA B  58      18.297   2.978  31.085  1.00 98.02           C  
ATOM   3374  HA  ALA B  58      19.273   3.178  31.526  1.00 98.02           H  
ATOM   3375  C   ALA B  58      18.090   1.450  31.140  1.00 98.02           C  
ATOM   3376  CB  ALA B  58      17.242   3.722  31.911  1.00 98.02           C  
ATOM   3377  HB1 ALA B  58      17.460   4.790  31.907  1.00 98.02           H  
ATOM   3378  HB2 ALA B  58      17.253   3.358  32.939  1.00 98.02           H  
ATOM   3379  HB3 ALA B  58      16.256   3.560  31.477  1.00 98.02           H  
ATOM   3380  O   ALA B  58      18.172   0.862  32.219  1.00 98.02           O  
ATOM   3381  N   GLY B  59      17.811   0.798  30.005  1.00 97.99           N  
ATOM   3382  H   GLY B  59      17.781   1.324  29.144  1.00 97.99           H  
ATOM   3383  CA  GLY B  59      17.555  -0.639  29.935  1.00 97.99           C  
ATOM   3384  HA2 GLY B  59      18.405  -1.178  30.352  1.00 97.99           H  
ATOM   3385  HA3 GLY B  59      17.442  -0.914  28.886  1.00 97.99           H  
ATOM   3386  C   GLY B  59      16.289  -1.072  30.681  1.00 97.99           C  
ATOM   3387  O   GLY B  59      16.287  -2.144  31.286  1.00 97.99           O  
ATOM   3388  N   LYS B  60      15.234  -0.244  30.679  1.00 98.30           N  
ATOM   3389  H   LYS B  60      15.295   0.608  30.140  1.00 98.30           H  
ATOM   3390  CA  LYS B  60      13.961  -0.562  31.344  1.00 98.30           C  
ATOM   3391  HA  LYS B  60      14.182  -0.966  32.332  1.00 98.30           H  
ATOM   3392  C   LYS B  60      13.177  -1.634  30.582  1.00 98.30           C  
ATOM   3393  CB  LYS B  60      13.091   0.692  31.516  1.00 98.30           C  
ATOM   3394  HB2 LYS B  60      12.960   1.175  30.548  1.00 98.30           H  
ATOM   3395  HB3 LYS B  60      12.108   0.373  31.864  1.00 98.30           H  
ATOM   3396  O   LYS B  60      13.002  -1.527  29.368  1.00 98.30           O  
ATOM   3397  CG  LYS B  60      13.654   1.699  32.529  1.00 98.30           C  
ATOM   3398  HG2 LYS B  60      13.817   1.203  33.486  1.00 98.30           H  
ATOM   3399  HG3 LYS B  60      14.603   2.092  32.163  1.00 98.30           H  
ATOM   3400  CD  LYS B  60      12.654   2.849  32.714  1.00 98.30           C  
ATOM   3401  HD2 LYS B  60      12.470   3.309  31.743  1.00 98.30           H  
ATOM   3402  HD3 LYS B  60      11.712   2.444  33.083  1.00 98.30           H  
ATOM   3403  CE  LYS B  60      13.168   3.912  33.689  1.00 98.30           C  
ATOM   3404  HE2 LYS B  60      13.275   3.462  34.677  1.00 98.30           H  
ATOM   3405  HE3 LYS B  60      14.150   4.240  33.351  1.00 98.30           H  
ATOM   3406  NZ  LYS B  60      12.235   5.068  33.734  1.00 98.30           N  
ATOM   3407  HZ1 LYS B  60      12.560   5.787  34.365  1.00 98.30           H  
ATOM   3408  HZ2 LYS B  60      11.306   4.779  34.002  1.00 98.30           H  
ATOM   3409  HZ3 LYS B  60      12.159   5.485  32.818  1.00 98.30           H  
ATOM   3410  N   ASP B  61      12.687  -2.621  31.326  1.00 98.27           N  
ATOM   3411  H   ASP B  61      12.889  -2.604  32.316  1.00 98.27           H  
ATOM   3412  CA  ASP B  61      11.619  -3.543  30.928  1.00 98.27           C  
ATOM   3413  HA  ASP B  61      11.625  -3.696  29.848  1.00 98.27           H  
ATOM   3414  C   ASP B  61      10.280  -2.908  31.335  1.00 98.27           C  
ATOM   3415  CB  ASP B  61      11.864  -4.903  31.613  1.00 98.27           C  
ATOM   3416  HB2 ASP B  61      11.945  -4.744  32.688  1.00 98.27           H  
ATOM   3417  HB3 ASP B  61      12.818  -5.301  31.266  1.00 98.27           H  
ATOM   3418  O   ASP B  61      10.096  -2.561  32.504  1.00 98.27           O  
ATOM   3419  CG  ASP B  61      10.782  -5.962  31.364  1.00 98.27           C  
ATOM   3420  OD1 ASP B  61       9.821  -5.675  30.621  1.00 98.27           O  
ATOM   3421  OD2 ASP B  61      10.911  -7.055  31.974  1.00 98.27           O  
ATOM   3422  N   LEU B  62       9.398  -2.678  30.362  1.00 97.86           N  
ATOM   3423  H   LEU B  62       9.601  -3.037  29.440  1.00 97.86           H  
ATOM   3424  CA  LEU B  62       8.137  -1.944  30.519  1.00 97.86           C  
ATOM   3425  HA  LEU B  62       8.094  -1.524  31.524  1.00 97.86           H  
ATOM   3426  C   LEU B  62       6.914  -2.868  30.416  1.00 97.86           C  
ATOM   3427  CB  LEU B  62       8.093  -0.782  29.510  1.00 97.86           C  
ATOM   3428  HB2 LEU B  62       8.092  -1.208  28.506  1.00 97.86           H  
ATOM   3429  HB3 LEU B  62       7.161  -0.230  29.634  1.00 97.86           H  
ATOM   3430  O   LEU B  62       5.791  -2.401  30.235  1.00 97.86           O  
ATOM   3431  CG  LEU B  62       9.269   0.203  29.638  1.00 97.86           C  
ATOM   3432  HG  LEU B  62      10.217  -0.333  29.689  1.00 97.86           H  
ATOM   3433  CD1 LEU B  62       9.325   1.098  28.410  1.00 97.86           C  
ATOM   3434 HD11 LEU B  62       8.330   1.479  28.181  1.00 97.86           H  
ATOM   3435 HD12 LEU B  62       9.997   1.936  28.596  1.00 97.86           H  
ATOM   3436 HD13 LEU B  62       9.713   0.524  27.568  1.00 97.86           H  
ATOM   3437  CD2 LEU B  62       9.167   1.103  30.871  1.00 97.86           C  
ATOM   3438 HD21 LEU B  62       9.047   0.495  31.767  1.00 97.86           H  
ATOM   3439 HD22 LEU B  62       8.314   1.771  30.759  1.00 97.86           H  
ATOM   3440 HD23 LEU B  62      10.073   1.702  30.959  1.00 97.86           H  
ATOM   3441  N   VAL B  63       7.127  -4.180  30.527  1.00 97.35           N  
ATOM   3442  H   VAL B  63       8.077  -4.507  30.636  1.00 97.35           H  
ATOM   3443  CA  VAL B  63       6.059  -5.171  30.663  1.00 97.35           C  
ATOM   3444  HA  VAL B  63       5.286  -4.962  29.924  1.00 97.35           H  
ATOM   3445  C   VAL B  63       5.426  -5.062  32.058  1.00 97.35           C  
ATOM   3446  CB  VAL B  63       6.630  -6.575  30.387  1.00 97.35           C  
ATOM   3447  HB  VAL B  63       7.494  -6.744  31.030  1.00 97.35           H  
ATOM   3448  O   VAL B  63       6.121  -5.070  33.076  1.00 97.35           O  
ATOM   3449  CG1 VAL B  63       5.623  -7.682  30.689  1.00 97.35           C  
ATOM   3450 HG11 VAL B  63       5.401  -7.672  31.756  1.00 97.35           H  
ATOM   3451 HG12 VAL B  63       4.712  -7.524  30.112  1.00 97.35           H  
ATOM   3452 HG13 VAL B  63       6.053  -8.652  30.438  1.00 97.35           H  
ATOM   3453  CG2 VAL B  63       7.066  -6.710  28.921  1.00 97.35           C  
ATOM   3454 HG21 VAL B  63       6.214  -6.559  28.258  1.00 97.35           H  
ATOM   3455 HG22 VAL B  63       7.840  -5.976  28.694  1.00 97.35           H  
ATOM   3456 HG23 VAL B  63       7.486  -7.702  28.755  1.00 97.35           H  
ATOM   3457  N   SER B  64       4.096  -5.006  32.115  1.00 95.31           N  
ATOM   3458  H   SER B  64       3.576  -5.023  31.249  1.00 95.31           H  
ATOM   3459  CA  SER B  64       3.291  -4.948  33.340  1.00 95.31           C  
ATOM   3460  HA  SER B  64       3.938  -5.077  34.208  1.00 95.31           H  
ATOM   3461  C   SER B  64       2.243  -6.061  33.372  1.00 95.31           C  
ATOM   3462  CB  SER B  64       2.620  -3.572  33.455  1.00 95.31           C  
ATOM   3463  HB2 SER B  64       3.378  -2.798  33.333  1.00 95.31           H  
ATOM   3464  HB3 SER B  64       2.172  -3.461  34.442  1.00 95.31           H  
ATOM   3465  O   SER B  64       2.060  -6.783  32.392  1.00 95.31           O  
ATOM   3466  OG  SER B  64       1.616  -3.392  32.473  1.00 95.31           O  
ATOM   3467  HG  SER B  64       0.849  -3.929  32.687  1.00 95.31           H  
ATOM   3468  N   GLU B  65       1.526  -6.194  34.490  1.00 92.36           N  
ATOM   3469  H   GLU B  65       1.689  -5.568  35.265  1.00 92.36           H  
ATOM   3470  CA  GLU B  65       0.290  -6.985  34.516  1.00 92.36           C  
ATOM   3471  HA  GLU B  65       0.514  -7.971  34.109  1.00 92.36           H  
ATOM   3472  C   GLU B  65      -0.779  -6.366  33.601  1.00 92.36           C  
ATOM   3473  CB  GLU B  65      -0.237  -7.169  35.958  1.00 92.36           C  
ATOM   3474  HB2 GLU B  65      -1.312  -6.988  35.984  1.00 92.36           H  
ATOM   3475  HB3 GLU B  65       0.244  -6.451  36.622  1.00 92.36           H  
ATOM   3476  O   GLU B  65      -0.721  -5.185  33.239  1.00 92.36           O  
ATOM   3477  CG  GLU B  65       0.021  -8.601  36.458  1.00 92.36           C  
ATOM   3478  HG2 GLU B  65      -0.439  -9.299  35.758  1.00 92.36           H  
ATOM   3479  HG3 GLU B  65       1.096  -8.776  36.455  1.00 92.36           H  
ATOM   3480  CD  GLU B  65      -0.510  -8.898  37.872  1.00 92.36           C  
ATOM   3481  OE1 GLU B  65      -0.714 -10.104  38.172  1.00 92.36           O  
ATOM   3482  OE2 GLU B  65      -0.634  -7.950  38.679  1.00 92.36           O  
ATOM   3483  N   VAL B  66      -1.748  -7.195  33.218  1.00 90.03           N  
ATOM   3484  H   VAL B  66      -1.689  -8.156  33.522  1.00 90.03           H  
ATOM   3485  CA  VAL B  66      -2.909  -6.794  32.417  1.00 90.03           C  
ATOM   3486  HA  VAL B  66      -2.533  -6.378  31.482  1.00 90.03           H  
ATOM   3487  C   VAL B  66      -3.751  -5.729  33.149  1.00 90.03           C  
ATOM   3488  CB  VAL B  66      -3.769  -8.026  32.092  1.00 90.03           C  
ATOM   3489  HB  VAL B  66      -4.208  -8.406  33.014  1.00 90.03           H  
ATOM   3490  O   VAL B  66      -4.032  -5.906  34.334  1.00 90.03           O  
ATOM   3491  CG1 VAL B  66      -4.907  -7.689  31.139  1.00 90.03           C  
ATOM   3492 HG11 VAL B  66      -4.511  -7.312  30.196  1.00 90.03           H  
ATOM   3493 HG12 VAL B  66      -5.480  -8.602  30.978  1.00 90.03           H  
ATOM   3494 HG13 VAL B  66      -5.574  -6.951  31.583  1.00 90.03           H  
ATOM   3495  CG2 VAL B  66      -2.964  -9.173  31.452  1.00 90.03           C  
ATOM   3496 HG21 VAL B  66      -2.826  -9.958  32.196  1.00 90.03           H  
ATOM   3497 HG22 VAL B  66      -1.994  -8.816  31.105  1.00 90.03           H  
ATOM   3498 HG23 VAL B  66      -3.484  -9.608  30.599  1.00 90.03           H  
ATOM   3499  N   PRO B  67      -4.199  -4.651  32.476  1.00 86.61           N  
ATOM   3500  CA  PRO B  67      -4.980  -3.586  33.107  1.00 86.61           C  
ATOM   3501  HA  PRO B  67      -4.461  -3.252  34.006  1.00 86.61           H  
ATOM   3502  C   PRO B  67      -6.394  -4.037  33.504  1.00 86.61           C  
ATOM   3503  CB  PRO B  67      -4.999  -2.430  32.099  1.00 86.61           C  
ATOM   3504  HB2 PRO B  67      -4.173  -1.754  32.315  1.00 86.61           H  
ATOM   3505  HB3 PRO B  67      -5.942  -1.883  32.113  1.00 86.61           H  
ATOM   3506  O   PRO B  67      -7.121  -4.638  32.710  1.00 86.61           O  
ATOM   3507  CG  PRO B  67      -4.755  -3.110  30.753  1.00 86.61           C  
ATOM   3508  HG2 PRO B  67      -5.701  -3.481  30.357  1.00 86.61           H  
ATOM   3509  HG3 PRO B  67      -4.269  -2.442  30.042  1.00 86.61           H  
ATOM   3510  CD  PRO B  67      -3.866  -4.293  31.109  1.00 86.61           C  
ATOM   3511  HD2 PRO B  67      -2.822  -3.982  31.076  1.00 86.61           H  
ATOM   3512  HD3 PRO B  67      -4.043  -5.112  30.412  1.00 86.61           H  
ATOM   3513  N   GLU B  68      -6.818  -3.679  34.718  1.00 87.44           N  
ATOM   3514  H   GLU B  68      -6.160  -3.219  35.331  1.00 87.44           H  
ATOM   3515  CA  GLU B  68      -8.116  -4.075  35.291  1.00 87.44           C  
ATOM   3516  HA  GLU B  68      -8.312  -5.117  35.038  1.00 87.44           H  
ATOM   3517  C   GLU B  68      -9.297  -3.248  34.744  1.00 87.44           C  
ATOM   3518  CB  GLU B  68      -8.060  -3.961  36.827  1.00 87.44           C  
ATOM   3519  HB2 GLU B  68      -9.039  -4.236  37.218  1.00 87.44           H  
ATOM   3520  HB3 GLU B  68      -7.861  -2.924  37.096  1.00 87.44           H  
ATOM   3521  O   GLU B  68     -10.433  -3.721  34.678  1.00 87.44           O  
ATOM   3522  CG  GLU B  68      -7.000  -4.867  37.484  1.00 87.44           C  
ATOM   3523  HG2 GLU B  68      -6.010  -4.556  37.149  1.00 87.44           H  
ATOM   3524  HG3 GLU B  68      -7.166  -5.890  37.144  1.00 87.44           H  
ATOM   3525  CD  GLU B  68      -7.035  -4.843  39.027  1.00 87.44           C  
ATOM   3526  OE1 GLU B  68      -6.279  -5.628  39.641  1.00 87.44           O  
ATOM   3527  OE2 GLU B  68      -7.824  -4.058  39.608  1.00 87.44           O  
ATOM   3528  N   GLU B  69      -9.054  -2.012  34.302  1.00 87.64           N  
ATOM   3529  H   GLU B  69      -8.113  -1.658  34.398  1.00 87.64           H  
ATOM   3530  CA  GLU B  69     -10.115  -1.067  33.915  1.00 87.64           C  
ATOM   3531  HA  GLU B  69     -10.951  -1.233  34.594  1.00 87.64           H  
ATOM   3532  C   GLU B  69     -10.716  -1.275  32.513  1.00 87.64           C  
ATOM   3533  CB  GLU B  69      -9.668   0.382  34.158  1.00 87.64           C  
ATOM   3534  HB2 GLU B  69     -10.427   1.053  33.756  1.00 87.64           H  
ATOM   3535  HB3 GLU B  69      -9.681   0.537  35.236  1.00 87.64           H  
ATOM   3536  O   GLU B  69     -11.667  -0.587  32.142  1.00 87.64           O  
ATOM   3537  CG  GLU B  69      -8.304   0.771  33.549  1.00 87.64           C  
ATOM   3538  HG2 GLU B  69      -8.457   1.653  32.927  1.00 87.64           H  
ATOM   3539  HG3 GLU B  69      -7.958  -0.020  32.885  1.00 87.64           H  
ATOM   3540  CD  GLU B  69      -7.218   1.102  34.592  1.00 87.64           C  
ATOM   3541  OE1 GLU B  69      -6.036   0.951  34.225  1.00 87.64           O  
ATOM   3542  OE2 GLU B  69      -7.566   1.491  35.730  1.00 87.64           O  
ATOM   3543  N   ARG B  70     -10.234  -2.256  31.736  1.00 88.13           N  
ATOM   3544  H   ARG B  70      -9.471  -2.803  32.109  1.00 88.13           H  
ATOM   3545  CA  ARG B  70     -10.768  -2.570  30.391  1.00 88.13           C  
ATOM   3546  HA  ARG B  70     -11.147  -1.648  29.952  1.00 88.13           H  
ATOM   3547  C   ARG B  70     -11.972  -3.513  30.397  1.00 88.13           C  
ATOM   3548  CB  ARG B  70      -9.652  -3.093  29.480  1.00 88.13           C  
ATOM   3549  HB2 ARG B  70      -9.228  -4.008  29.895  1.00 88.13           H  
ATOM   3550  HB3 ARG B  70     -10.069  -3.316  28.498  1.00 88.13           H  
ATOM   3551  O   ARG B  70     -12.495  -3.851  29.338  1.00 88.13           O  
ATOM   3552  CG  ARG B  70      -8.557  -2.039  29.320  1.00 88.13           C  
ATOM   3553  HG2 ARG B  70      -9.001  -1.086  29.033  1.00 88.13           H  
ATOM   3554  HG3 ARG B  70      -8.026  -1.917  30.265  1.00 88.13           H  
ATOM   3555  CD  ARG B  70      -7.570  -2.470  28.246  1.00 88.13           C  
ATOM   3556  HD2 ARG B  70      -7.186  -3.461  28.485  1.00 88.13           H  
ATOM   3557  HD3 ARG B  70      -8.083  -2.514  27.285  1.00 88.13           H  
ATOM   3558  NE  ARG B  70      -6.460  -1.512  28.184  1.00 88.13           N  
ATOM   3559  HE  ARG B  70      -6.390  -0.816  28.912  1.00 88.13           H  
ATOM   3560  NH1 ARG B  70      -5.469  -2.431  26.362  1.00 88.13           N  
ATOM   3561 HH11 ARG B  70      -6.247  -3.043  26.163  1.00 88.13           H  
ATOM   3562 HH12 ARG B  70      -4.780  -2.327  25.631  1.00 88.13           H  
ATOM   3563  NH2 ARG B  70      -4.524  -0.682  27.355  1.00 88.13           N  
ATOM   3564 HH21 ARG B  70      -3.785  -0.747  26.670  1.00 88.13           H  
ATOM   3565 HH22 ARG B  70      -4.414  -0.021  28.111  1.00 88.13           H  
ATOM   3566  CZ  ARG B  70      -5.491  -1.545  27.301  1.00 88.13           C  
ATOM   3567  N   GLY B  71     -12.412  -3.955  31.578  1.00 86.93           N  
ATOM   3568  H   GLY B  71     -11.929  -3.636  32.406  1.00 86.93           H  
ATOM   3569  CA  GLY B  71     -13.536  -4.883  31.727  1.00 86.93           C  
ATOM   3570  HA2 GLY B  71     -13.851  -4.882  32.770  1.00 86.93           H  
ATOM   3571  HA3 GLY B  71     -14.369  -4.547  31.110  1.00 86.93           H  
ATOM   3572  C   GLY B  71     -13.206  -6.329  31.341  1.00 86.93           C  
ATOM   3573  O   GLY B  71     -14.114  -7.109  31.058  1.00 86.93           O  
ATOM   3574  N   TRP B  72     -11.921  -6.691  31.305  1.00 86.84           N  
ATOM   3575  H   TRP B  72     -11.220  -6.021  31.587  1.00 86.84           H  
ATOM   3576  CA  TRP B  72     -11.485  -8.066  31.076  1.00 86.84           C  
ATOM   3577  HA  TRP B  72     -12.119  -8.522  30.315  1.00 86.84           H  
ATOM   3578  C   TRP B  72     -11.632  -8.866  32.374  1.00 86.84           C  
ATOM   3579  CB  TRP B  72     -10.037  -8.085  30.570  1.00 86.84           C  
ATOM   3580  HB2 TRP B  72      -9.397  -7.658  31.342  1.00 86.84           H  
ATOM   3581  HB3 TRP B  72      -9.736  -9.125  30.446  1.00 86.84           H  
ATOM   3582  O   TRP B  72     -11.194  -8.421  33.431  1.00 86.84           O  
ATOM   3583  CG  TRP B  72      -9.734  -7.369  29.282  1.00 86.84           C  
ATOM   3584  CD1 TRP B  72     -10.577  -6.617  28.530  1.00 86.84           C  
ATOM   3585  HD1 TRP B  72     -11.615  -6.416  28.752  1.00 86.84           H  
ATOM   3586  CD2 TRP B  72      -8.452  -7.319  28.589  1.00 86.84           C  
ATOM   3587  CE2 TRP B  72      -8.590  -6.505  27.432  1.00 86.84           C  
ATOM   3588  CE3 TRP B  72      -7.192  -7.910  28.804  1.00 86.84           C  
ATOM   3589  HE3 TRP B  72      -7.082  -8.573  29.648  1.00 86.84           H  
ATOM   3590  NE1 TRP B  72      -9.904  -6.103  27.441  1.00 86.84           N  
ATOM   3591  HE1 TRP B  72     -10.319  -5.492  26.753  1.00 86.84           H  
ATOM   3592  CH2 TRP B  72      -6.280  -6.853  26.803  1.00 86.84           C  
ATOM   3593  HH2 TRP B  72      -5.466  -6.690  26.113  1.00 86.84           H  
ATOM   3594  CZ2 TRP B  72      -7.536  -6.287  26.545  1.00 86.84           C  
ATOM   3595  HZ2 TRP B  72      -7.709  -5.718  25.644  1.00 86.84           H  
ATOM   3596  CZ3 TRP B  72      -6.109  -7.671  27.932  1.00 86.84           C  
ATOM   3597  HZ3 TRP B  72      -5.153  -8.139  28.112  1.00 86.84           H  
ATOM   3598  N   ASP B  73     -12.220 -10.060  32.312  1.00 86.33           N  
ATOM   3599  H   ASP B  73     -12.589 -10.385  31.429  1.00 86.33           H  
ATOM   3600  CA  ASP B  73     -12.322 -10.952  33.474  1.00 86.33           C  
ATOM   3601  HA  ASP B  73     -12.478 -10.352  34.370  1.00 86.33           H  
ATOM   3602  C   ASP B  73     -11.007 -11.725  33.675  1.00 86.33           C  
ATOM   3603  CB  ASP B  73     -13.553 -11.857  33.324  1.00 86.33           C  
ATOM   3604  HB2 ASP B  73     -13.432 -12.492  32.446  1.00 86.33           H  
ATOM   3605  HB3 ASP B  73     -14.430 -11.229  33.167  1.00 86.33           H  
ATOM   3606  O   ASP B  73     -10.903 -12.900  33.326  1.00 86.33           O  
ATOM   3607  CG  ASP B  73     -13.801 -12.739  34.553  1.00 86.33           C  
ATOM   3608  OD1 ASP B  73     -13.014 -12.693  35.521  1.00 86.33           O  
ATOM   3609  OD2 ASP B  73     -14.785 -13.513  34.510  1.00 86.33           O  
ATOM   3610  N   ILE B  74      -9.978 -11.033  34.175  1.00 85.70           N  
ATOM   3611  H   ILE B  74     -10.148 -10.060  34.388  1.00 85.70           H  
ATOM   3612  CA  ILE B  74      -8.591 -11.529  34.274  1.00 85.70           C  
ATOM   3613  HA  ILE B  74      -8.230 -11.735  33.267  1.00 85.70           H  
ATOM   3614  C   ILE B  74      -8.500 -12.851  35.062  1.00 85.70           C  
ATOM   3615  CB  ILE B  74      -7.680 -10.436  34.899  1.00 85.70           C  
ATOM   3616  HB  ILE B  74      -8.076 -10.185  35.883  1.00 85.70           H  
ATOM   3617  O   ILE B  74      -7.700 -13.724  34.710  1.00 85.70           O  
ATOM   3618  CG1 ILE B  74      -7.667  -9.150  34.034  1.00 85.70           C  
ATOM   3619 HG12 ILE B  74      -8.691  -8.840  33.821  1.00 85.70           H  
ATOM   3620 HG13 ILE B  74      -7.180  -9.355  33.081  1.00 85.70           H  
ATOM   3621  CG2 ILE B  74      -6.236 -10.950  35.079  1.00 85.70           C  
ATOM   3622 HG21 ILE B  74      -5.609 -10.175  35.522  1.00 85.70           H  
ATOM   3623 HG22 ILE B  74      -5.819 -11.241  34.115  1.00 85.70           H  
ATOM   3624 HG23 ILE B  74      -6.213 -11.799  35.762  1.00 85.70           H  
ATOM   3625  CD1 ILE B  74      -6.983  -7.946  34.695  1.00 85.70           C  
ATOM   3626 HD11 ILE B  74      -7.417  -7.767  35.679  1.00 85.70           H  
ATOM   3627 HD12 ILE B  74      -7.135  -7.062  34.075  1.00 85.70           H  
ATOM   3628 HD13 ILE B  74      -5.910  -8.111  34.793  1.00 85.70           H  
ATOM   3629  N   ASP B  75      -9.326 -13.028  36.097  1.00 86.87           N  
ATOM   3630  H   ASP B  75     -10.008 -12.309  36.296  1.00 86.87           H  
ATOM   3631  CA  ASP B  75      -9.340 -14.238  36.929  1.00 86.87           C  
ATOM   3632  HA  ASP B  75      -8.323 -14.460  37.252  1.00 86.87           H  
ATOM   3633  C   ASP B  75      -9.832 -15.465  36.158  1.00 86.87           C  
ATOM   3634  CB  ASP B  75     -10.219 -14.020  38.171  1.00 86.87           C  
ATOM   3635  HB2 ASP B  75     -11.151 -13.537  37.877  1.00 86.87           H  
ATOM   3636  HB3 ASP B  75     -10.469 -14.992  38.595  1.00 86.87           H  
ATOM   3637  O   ASP B  75      -9.235 -16.537  36.264  1.00 86.87           O  
ATOM   3638  CG  ASP B  75      -9.534 -13.209  39.274  1.00 86.87           C  
ATOM   3639  OD1 ASP B  75      -8.287 -13.319  39.396  1.00 86.87           O  
ATOM   3640  OD2 ASP B  75     -10.276 -12.573  40.055  1.00 86.87           O  
ATOM   3641  N   SER B  76     -10.887 -15.305  35.357  1.00 87.90           N  
ATOM   3642  H   SER B  76     -11.360 -14.413  35.354  1.00 87.90           H  
ATOM   3643  CA  SER B  76     -11.406 -16.367  34.489  1.00 87.90           C  
ATOM   3644  HA  SER B  76     -11.438 -17.306  35.043  1.00 87.90           H  
ATOM   3645  C   SER B  76     -10.552 -16.580  33.238  1.00 87.90           C  
ATOM   3646  CB  SER B  76     -12.822 -16.014  34.035  1.00 87.90           C  
ATOM   3647  HB2 SER B  76     -13.221 -16.830  33.432  1.00 87.90           H  
ATOM   3648  HB3 SER B  76     -12.787 -15.113  33.422  1.00 87.90           H  
ATOM   3649  O   SER B  76     -10.538 -17.676  32.677  1.00 87.90           O  
ATOM   3650  OG  SER B  76     -13.672 -15.791  35.138  1.00 87.90           O  
ATOM   3651  HG  SER B  76     -14.055 -14.917  35.035  1.00 87.90           H  
ATOM   3652  N   LEU B  77      -9.875 -15.527  32.773  1.00 88.72           N  
ATOM   3653  H   LEU B  77     -10.003 -14.646  33.250  1.00 88.72           H  
ATOM   3654  CA  LEU B  77      -9.096 -15.531  31.539  1.00 88.72           C  
ATOM   3655  HA  LEU B  77      -9.674 -16.038  30.767  1.00 88.72           H  
ATOM   3656  C   LEU B  77      -7.762 -16.265  31.698  1.00 88.72           C  
ATOM   3657  CB  LEU B  77      -8.847 -14.073  31.117  1.00 88.72           C  
ATOM   3658  HB2 LEU B  77      -9.717 -13.461  31.356  1.00 88.72           H  
ATOM   3659  HB3 LEU B  77      -8.011 -13.685  31.699  1.00 88.72           H  
ATOM   3660  O   LEU B  77      -7.284 -16.869  30.741  1.00 88.72           O  
ATOM   3661  CG  LEU B  77      -8.581 -13.921  29.614  1.00 88.72           C  
ATOM   3662  HG  LEU B  77      -8.159 -14.841  29.209  1.00 88.72           H  
ATOM   3663  CD1 LEU B  77      -9.886 -13.605  28.882  1.00 88.72           C  
ATOM   3664 HD11 LEU B  77      -9.663 -13.430  27.829  1.00 88.72           H  
ATOM   3665 HD12 LEU B  77     -10.566 -14.453  28.970  1.00 88.72           H  
ATOM   3666 HD13 LEU B  77     -10.352 -12.714  29.301  1.00 88.72           H  
ATOM   3667  CD2 LEU B  77      -7.585 -12.791  29.362  1.00 88.72           C  
ATOM   3668 HD21 LEU B  77      -6.719 -12.904  30.014  1.00 88.72           H  
ATOM   3669 HD22 LEU B  77      -8.047 -11.823  29.557  1.00 88.72           H  
ATOM   3670 HD23 LEU B  77      -7.228 -12.846  28.334  1.00 88.72           H  
ATOM   3671  N   TYR B  78      -7.142 -16.197  32.877  1.00 91.64           N  
ATOM   3672  H   TYR B  78      -7.586 -15.689  33.629  1.00 91.64           H  
ATOM   3673  CA  TYR B  78      -5.839 -16.808  33.108  1.00 91.64           C  
ATOM   3674  HA  TYR B  78      -5.252 -16.695  32.197  1.00 91.64           H  
ATOM   3675  C   TYR B  78      -5.943 -18.301  33.432  1.00 91.64           C  
ATOM   3676  CB  TYR B  78      -5.088 -16.063  34.207  1.00 91.64           C  
ATOM   3677  HB2 TYR B  78      -4.975 -15.021  33.906  1.00 91.64           H  
ATOM   3678  HB3 TYR B  78      -5.687 -16.084  35.117  1.00 91.64           H  
ATOM   3679  O   TYR B  78      -6.537 -18.691  34.436  1.00 91.64           O  
ATOM   3680  CG  TYR B  78      -3.714 -16.646  34.490  1.00 91.64           C  
ATOM   3681  CD1 TYR B  78      -3.497 -17.429  35.641  1.00 91.64           C  
ATOM   3682  HD1 TYR B  78      -4.326 -17.659  36.295  1.00 91.64           H  
ATOM   3683  CD2 TYR B  78      -2.649 -16.392  33.606  1.00 91.64           C  
ATOM   3684  HD2 TYR B  78      -2.820 -15.829  32.701  1.00 91.64           H  
ATOM   3685  CE1 TYR B  78      -2.211 -17.930  35.924  1.00 91.64           C  
ATOM   3686  HE1 TYR B  78      -2.035 -18.540  36.798  1.00 91.64           H  
ATOM   3687  CE2 TYR B  78      -1.358 -16.860  33.905  1.00 91.64           C  
ATOM   3688  HE2 TYR B  78      -0.534 -16.625  33.248  1.00 91.64           H  
ATOM   3689  OH  TYR B  78       0.104 -18.132  35.312  1.00 91.64           O  
ATOM   3690  HH  TYR B  78       0.700 -17.924  34.589  1.00 91.64           H  
ATOM   3691  CZ  TYR B  78      -1.138 -17.645  35.054  1.00 91.64           C  
ATOM   3692  N   ASP B  79      -5.263 -19.131  32.645  1.00 91.12           N  
ATOM   3693  H   ASP B  79      -4.784 -18.747  31.844  1.00 91.12           H  
ATOM   3694  CA  ASP B  79      -5.008 -20.526  32.981  1.00 91.12           C  
ATOM   3695  HA  ASP B  79      -5.149 -20.641  34.056  1.00 91.12           H  
ATOM   3696  C   ASP B  79      -3.577 -20.916  32.594  1.00 91.12           C  
ATOM   3697  CB  ASP B  79      -6.015 -21.450  32.296  1.00 91.12           C  
ATOM   3698  HB2 ASP B  79      -7.012 -21.018  32.376  1.00 91.12           H  
ATOM   3699  HB3 ASP B  79      -5.772 -21.566  31.240  1.00 91.12           H  
ATOM   3700  O   ASP B  79      -3.225 -20.832  31.418  1.00 91.12           O  
ATOM   3701  CG  ASP B  79      -6.004 -22.810  32.985  1.00 91.12           C  
ATOM   3702  OD1 ASP B  79      -4.954 -23.483  33.047  1.00 91.12           O  
ATOM   3703  OD2 ASP B  79      -7.071 -23.193  33.506  1.00 91.12           O  
ATOM   3704  N   PRO B  80      -2.736 -21.366  33.542  1.00 87.16           N  
ATOM   3705  CA  PRO B  80      -1.351 -21.718  33.253  1.00 87.16           C  
ATOM   3706  HA  PRO B  80      -0.862 -20.891  32.738  1.00 87.16           H  
ATOM   3707  C   PRO B  80      -1.208 -22.971  32.375  1.00 87.16           C  
ATOM   3708  CB  PRO B  80      -0.704 -21.914  34.627  1.00 87.16           C  
ATOM   3709  HB2 PRO B  80      -0.339 -20.954  34.992  1.00 87.16           H  
ATOM   3710  HB3 PRO B  80       0.107 -22.642  34.607  1.00 87.16           H  
ATOM   3711  O   PRO B  80      -0.099 -23.248  31.924  1.00 87.16           O  
ATOM   3712  CG  PRO B  80      -1.866 -22.380  35.501  1.00 87.16           C  
ATOM   3713  HG2 PRO B  80      -2.034 -23.447  35.351  1.00 87.16           H  
ATOM   3714  HG3 PRO B  80      -1.696 -22.159  36.555  1.00 87.16           H  
ATOM   3715  CD  PRO B  80      -3.047 -21.595  34.943  1.00 87.16           C  
ATOM   3716  HD2 PRO B  80      -3.964 -22.172  35.064  1.00 87.16           H  
ATOM   3717  HD3 PRO B  80      -3.133 -20.636  35.454  1.00 87.16           H  
ATOM   3718  N   VAL B  81      -2.277 -23.750  32.157  1.00 83.73           N  
ATOM   3719  H   VAL B  81      -3.172 -23.455  32.520  1.00 83.73           H  
ATOM   3720  CA  VAL B  81      -2.286 -24.898  31.245  1.00 83.73           C  
ATOM   3721  HA  VAL B  81      -1.303 -25.368  31.278  1.00 83.73           H  
ATOM   3722  C   VAL B  81      -2.581 -24.405  29.825  1.00 83.73           C  
ATOM   3723  CB  VAL B  81      -3.298 -25.978  31.672  1.00 83.73           C  
ATOM   3724  HB  VAL B  81      -4.314 -25.586  31.629  1.00 83.73           H  
ATOM   3725  O   VAL B  81      -3.720 -24.025  29.530  1.00 83.73           O  
ATOM   3726  CG1 VAL B  81      -3.215 -27.202  30.746  1.00 83.73           C  
ATOM   3727 HG11 VAL B  81      -3.902 -27.975  31.091  1.00 83.73           H  
ATOM   3728 HG12 VAL B  81      -2.199 -27.596  30.731  1.00 83.73           H  
ATOM   3729 HG13 VAL B  81      -3.504 -26.922  29.734  1.00 83.73           H  
ATOM   3730  CG2 VAL B  81      -3.017 -26.467  33.101  1.00 83.73           C  
ATOM   3731 HG21 VAL B  81      -1.991 -26.825  33.181  1.00 83.73           H  
ATOM   3732 HG22 VAL B  81      -3.712 -27.265  33.362  1.00 83.73           H  
ATOM   3733 HG23 VAL B  81      -3.170 -25.643  33.798  1.00 83.73           H  
ATOM   3734  N   PRO B  82      -1.598 -24.456  28.907  1.00 77.17           N  
ATOM   3735  CA  PRO B  82      -1.834 -24.073  27.524  1.00 77.17           C  
ATOM   3736  HA  PRO B  82      -2.173 -23.037  27.506  1.00 77.17           H  
ATOM   3737  C   PRO B  82      -2.899 -24.970  26.883  1.00 77.17           C  
ATOM   3738  CB  PRO B  82      -0.481 -24.176  26.813  1.00 77.17           C  
ATOM   3739  HB2 PRO B  82      -0.418 -25.109  26.253  1.00 77.17           H  
ATOM   3740  HB3 PRO B  82      -0.327 -23.320  26.156  1.00 77.17           H  
ATOM   3741  O   PRO B  82      -3.001 -26.158  27.190  1.00 77.17           O  
ATOM   3742  CG  PRO B  82       0.542 -24.195  27.948  1.00 77.17           C  
ATOM   3743  HG2 PRO B  82       1.447 -24.741  27.680  1.00 77.17           H  
ATOM   3744  HG3 PRO B  82       0.781 -23.174  28.245  1.00 77.17           H  
ATOM   3745  CD  PRO B  82      -0.218 -24.885  29.071  1.00 77.17           C  
ATOM   3746  HD2 PRO B  82       0.213 -24.595  30.029  1.00 77.17           H  
ATOM   3747  HD3 PRO B  82      -0.161 -25.966  28.946  1.00 77.17           H  
ATOM   3748  N   GLY B  83      -3.698 -24.407  25.978  1.00 68.43           N  
ATOM   3749  H   GLY B  83      -3.554 -23.434  25.752  1.00 68.43           H  
ATOM   3750  CA  GLY B  83      -4.724 -25.148  25.239  1.00 68.43           C  
ATOM   3751  HA2 GLY B  83      -4.379 -26.168  25.066  1.00 68.43           H  
ATOM   3752  HA3 GLY B  83      -4.855 -24.676  24.265  1.00 68.43           H  
ATOM   3753  C   GLY B  83      -6.102 -25.226  25.906  1.00 68.43           C  
ATOM   3754  O   GLY B  83      -7.036 -25.729  25.277  1.00 68.43           O  
ATOM   3755  N   ARG B  84      -6.298 -24.699  27.128  1.00 76.95           N  
ATOM   3756  H   ARG B  84      -5.516 -24.294  27.621  1.00 76.95           H  
ATOM   3757  CA  ARG B  84      -7.665 -24.472  27.629  1.00 76.95           C  
ATOM   3758  HA  ARG B  84      -8.214 -25.404  27.499  1.00 76.95           H  
ATOM   3759  C   ARG B  84      -8.359 -23.426  26.751  1.00 76.95           C  
ATOM   3760  CB  ARG B  84      -7.690 -24.091  29.119  1.00 76.95           C  
ATOM   3761  HB2 ARG B  84      -6.683 -23.873  29.474  1.00 76.95           H  
ATOM   3762  HB3 ARG B  84      -8.304 -23.200  29.251  1.00 76.95           H  
ATOM   3763  O   ARG B  84      -7.829 -22.354  26.470  1.00 76.95           O  
ATOM   3764  CG  ARG B  84      -8.325 -25.198  29.969  1.00 76.95           C  
ATOM   3765  HG2 ARG B  84      -9.359 -25.346  29.657  1.00 76.95           H  
ATOM   3766  HG3 ARG B  84      -7.765 -26.125  29.837  1.00 76.95           H  
ATOM   3767  CD  ARG B  84      -8.287 -24.787  31.438  1.00 76.95           C  
ATOM   3768  HD2 ARG B  84      -7.235 -24.727  31.716  1.00 76.95           H  
ATOM   3769  HD3 ARG B  84      -8.741 -23.802  31.547  1.00 76.95           H  
ATOM   3770  NE  ARG B  84      -8.951 -25.764  32.323  1.00 76.95           N  
ATOM   3771  HE  ARG B  84      -9.002 -26.712  31.977  1.00 76.95           H  
ATOM   3772  NH1 ARG B  84      -9.330 -24.361  34.119  1.00 76.95           N  
ATOM   3773 HH11 ARG B  84      -9.615 -24.173  35.069  1.00 76.95           H  
ATOM   3774 HH12 ARG B  84      -8.648 -23.726  33.728  1.00 76.95           H  
ATOM   3775  NH2 ARG B  84      -9.925 -26.484  34.249  1.00 76.95           N  
ATOM   3776 HH21 ARG B  84      -9.985 -27.411  33.853  1.00 76.95           H  
ATOM   3777 HH22 ARG B  84     -10.246 -26.266  35.181  1.00 76.95           H  
ATOM   3778  CZ  ARG B  84      -9.390 -25.523  33.549  1.00 76.95           C  
ATOM   3779  N   LYS B  85      -9.546 -23.775  26.253  1.00 77.37           N  
ATOM   3780  H   LYS B  85      -9.917 -24.680  26.505  1.00 77.37           H  
ATOM   3781  CA  LYS B  85     -10.279 -22.948  25.291  1.00 77.37           C  
ATOM   3782  HA  LYS B  85      -9.590 -22.696  24.486  1.00 77.37           H  
ATOM   3783  C   LYS B  85     -10.728 -21.645  25.959  1.00 77.37           C  
ATOM   3784  CB  LYS B  85     -11.456 -23.756  24.711  1.00 77.37           C  
ATOM   3785  HB2 LYS B  85     -12.272 -23.781  25.433  1.00 77.37           H  
ATOM   3786  HB3 LYS B  85     -11.129 -24.779  24.526  1.00 77.37           H  
ATOM   3787  O   LYS B  85     -11.329 -21.686  27.027  1.00 77.37           O  
ATOM   3788  CG  LYS B  85     -11.952 -23.171  23.380  1.00 77.37           C  
ATOM   3789  HG2 LYS B  85     -11.139 -23.212  22.655  1.00 77.37           H  
ATOM   3790  HG3 LYS B  85     -12.233 -22.128  23.527  1.00 77.37           H  
ATOM   3791  CD  LYS B  85     -13.165 -23.933  22.819  1.00 77.37           C  
ATOM   3792  HD2 LYS B  85     -12.924 -24.991  22.718  1.00 77.37           H  
ATOM   3793  HD3 LYS B  85     -14.002 -23.819  23.509  1.00 77.37           H  
ATOM   3794  CE  LYS B  85     -13.534 -23.347  21.445  1.00 77.37           C  
ATOM   3795  HE2 LYS B  85     -12.736 -23.577  20.739  1.00 77.37           H  
ATOM   3796  HE3 LYS B  85     -13.580 -22.262  21.534  1.00 77.37           H  
ATOM   3797  NZ  LYS B  85     -14.835 -23.837  20.923  1.00 77.37           N  
ATOM   3798  HZ1 LYS B  85     -15.589 -23.523  21.517  1.00 77.37           H  
ATOM   3799  HZ2 LYS B  85     -15.020 -23.426  20.019  1.00 77.37           H  
ATOM   3800  HZ3 LYS B  85     -14.859 -24.844  20.844  1.00 77.37           H  
ATOM   3801  N   GLY B  86     -10.482 -20.511  25.304  1.00 81.34           N  
ATOM   3802  H   GLY B  86      -9.917 -20.544  24.468  1.00 81.34           H  
ATOM   3803  CA  GLY B  86     -10.920 -19.199  25.791  1.00 81.34           C  
ATOM   3804  HA2 GLY B  86     -11.931 -19.283  26.189  1.00 81.34           H  
ATOM   3805  HA3 GLY B  86     -10.949 -18.499  24.957  1.00 81.34           H  
ATOM   3806  C   GLY B  86     -10.048 -18.586  26.893  1.00 81.34           C  
ATOM   3807  O   GLY B  86     -10.422 -17.540  27.414  1.00 81.34           O  
ATOM   3808  N   THR B  87      -8.915 -19.203  27.242  1.00 88.74           N  
ATOM   3809  H   THR B  87      -8.650 -20.064  26.786  1.00 88.74           H  
ATOM   3810  CA  THR B  87      -7.998 -18.716  28.284  1.00 88.74           C  
ATOM   3811  HA  THR B  87      -8.395 -17.793  28.707  1.00 88.74           H  
ATOM   3812  C   THR B  87      -6.618 -18.383  27.714  1.00 88.74           C  
ATOM   3813  CB  THR B  87      -7.870 -19.722  29.445  1.00 88.74           C  
ATOM   3814  HB  THR B  87      -7.223 -19.307  30.218  1.00 88.74           H  
ATOM   3815  O   THR B  87      -6.264 -18.795  26.610  1.00 88.74           O  
ATOM   3816  CG2 THR B  87      -9.220 -20.066  30.076  1.00 88.74           C  
ATOM   3817 HG21 THR B  87      -9.710 -19.149  30.403  1.00 88.74           H  
ATOM   3818 HG22 THR B  87      -9.857 -20.586  29.360  1.00 88.74           H  
ATOM   3819 HG23 THR B  87      -9.057 -20.703  30.945  1.00 88.74           H  
ATOM   3820  OG1 THR B  87      -7.305 -20.931  29.003  1.00 88.74           O  
ATOM   3821  HG1 THR B  87      -6.406 -20.759  28.714  1.00 88.74           H  
ATOM   3822  N   THR B  88      -5.813 -17.668  28.493  1.00 91.62           N  
ATOM   3823  H   THR B  88      -6.176 -17.374  29.388  1.00 91.62           H  
ATOM   3824  CA  THR B  88      -4.405 -17.351  28.227  1.00 91.62           C  
ATOM   3825  HA  THR B  88      -4.080 -17.875  27.328  1.00 91.62           H  
ATOM   3826  C   THR B  88      -3.540 -17.829  29.388  1.00 91.62           C  
ATOM   3827  CB  THR B  88      -4.214 -15.844  27.976  1.00 91.62           C  
ATOM   3828  HB  THR B  88      -4.698 -15.584  27.035  1.00 91.62           H  
ATOM   3829  O   THR B  88      -3.938 -17.710  30.544  1.00 91.62           O  
ATOM   3830  CG2 THR B  88      -4.770 -14.942  29.075  1.00 91.62           C  
ATOM   3831 HG21 THR B  88      -4.614 -13.896  28.809  1.00 91.62           H  
ATOM   3832 HG22 THR B  88      -4.279 -15.145  30.027  1.00 91.62           H  
ATOM   3833 HG23 THR B  88      -5.841 -15.113  29.186  1.00 91.62           H  
ATOM   3834  OG1 THR B  88      -2.851 -15.510  27.904  1.00 91.62           O  
ATOM   3835  HG1 THR B  88      -2.760 -14.647  28.313  1.00 91.62           H  
ATOM   3836  N   TYR B  89      -2.339 -18.334  29.107  1.00 93.14           N  
ATOM   3837  H   TYR B  89      -2.033 -18.351  28.144  1.00 93.14           H  
ATOM   3838  CA  TYR B  89      -1.356 -18.651  30.155  1.00 93.14           C  
ATOM   3839  HA  TYR B  89      -1.886 -18.871  31.082  1.00 93.14           H  
ATOM   3840  C   TYR B  89      -0.448 -17.463  30.491  1.00 93.14           C  
ATOM   3841  CB  TYR B  89      -0.568 -19.911  29.783  1.00 93.14           C  
ATOM   3842  HB2 TYR B  89       0.128 -20.150  30.587  1.00 93.14           H  
ATOM   3843  HB3 TYR B  89      -1.261 -20.749  29.705  1.00 93.14           H  
ATOM   3844  O   TYR B  89       0.465 -17.592  31.306  1.00 93.14           O  
ATOM   3845  CG  TYR B  89       0.204 -19.794  28.488  1.00 93.14           C  
ATOM   3846  CD1 TYR B  89      -0.302 -20.393  27.321  1.00 93.14           C  
ATOM   3847  HD1 TYR B  89      -1.235 -20.936  27.351  1.00 93.14           H  
ATOM   3848  CD2 TYR B  89       1.422 -19.089  28.448  1.00 93.14           C  
ATOM   3849  HD2 TYR B  89       1.816 -18.638  29.347  1.00 93.14           H  
ATOM   3850  CE1 TYR B  89       0.419 -20.289  26.119  1.00 93.14           C  
ATOM   3851  HE1 TYR B  89       0.072 -20.780  25.222  1.00 93.14           H  
ATOM   3852  CE2 TYR B  89       2.122 -18.954  27.234  1.00 93.14           C  
ATOM   3853  HE2 TYR B  89       3.046 -18.397  27.193  1.00 93.14           H  
ATOM   3854  OH  TYR B  89       2.295 -19.446  24.893  1.00 93.14           O  
ATOM   3855  HH  TYR B  89       3.134 -18.998  25.016  1.00 93.14           H  
ATOM   3856  CZ  TYR B  89       1.616 -19.551  26.064  1.00 93.14           C  
ATOM   3857  N   VAL B  90      -0.693 -16.304  29.875  1.00 93.70           N  
ATOM   3858  H   VAL B  90      -1.452 -16.275  29.209  1.00 93.70           H  
ATOM   3859  CA  VAL B  90       0.089 -15.080  30.054  1.00 93.70           C  
ATOM   3860  HA  VAL B  90       0.962 -15.312  30.664  1.00 93.70           H  
ATOM   3861  C   VAL B  90      -0.739 -14.033  30.792  1.00 93.70           C  
ATOM   3862  CB  VAL B  90       0.617 -14.556  28.706  1.00 93.70           C  
ATOM   3863  HB  VAL B  90      -0.213 -14.233  28.078  1.00 93.70           H  
ATOM   3864  O   VAL B  90      -1.887 -13.772  30.436  1.00 93.70           O  
ATOM   3865  CG1 VAL B  90       1.557 -13.369  28.935  1.00 93.70           C  
ATOM   3866 HG11 VAL B  90       2.004 -13.049  27.994  1.00 93.70           H  
ATOM   3867 HG12 VAL B  90       2.362 -13.646  29.616  1.00 93.70           H  
ATOM   3868 HG13 VAL B  90       0.995 -12.525  29.335  1.00 93.70           H  
ATOM   3869  CG2 VAL B  90       1.390 -15.661  27.980  1.00 93.70           C  
ATOM   3870 HG21 VAL B  90       2.088 -16.137  28.669  1.00 93.70           H  
ATOM   3871 HG22 VAL B  90       1.970 -15.252  27.153  1.00 93.70           H  
ATOM   3872 HG23 VAL B  90       0.698 -16.404  27.583  1.00 93.70           H  
ATOM   3873  N   ARG B  91      -0.131 -13.433  31.820  1.00 91.92           N  
ATOM   3874  H   ARG B  91       0.798 -13.757  32.048  1.00 91.92           H  
ATOM   3875  CA  ARG B  91      -0.698 -12.351  32.648  1.00 91.92           C  
ATOM   3876  HA  ARG B  91      -1.724 -12.155  32.335  1.00 91.92           H  
ATOM   3877  C   ARG B  91       0.011 -11.008  32.486  1.00 91.92           C  
ATOM   3878  CB  ARG B  91      -0.692 -12.781  34.128  1.00 91.92           C  
ATOM   3879  HB2 ARG B  91      -0.016 -13.624  34.268  1.00 91.92           H  
ATOM   3880  HB3 ARG B  91      -0.337 -11.967  34.760  1.00 91.92           H  
ATOM   3881  O   ARG B  91      -0.468 -10.015  33.018  1.00 91.92           O  
ATOM   3882  CG  ARG B  91      -2.097 -13.163  34.595  1.00 91.92           C  
ATOM   3883  HG2 ARG B  91      -2.536 -13.869  33.890  1.00 91.92           H  
ATOM   3884  HG3 ARG B  91      -2.722 -12.270  34.613  1.00 91.92           H  
ATOM   3885  CD  ARG B  91      -2.044 -13.769  36.001  1.00 91.92           C  
ATOM   3886  HD2 ARG B  91      -1.335 -14.597  36.007  1.00 91.92           H  
ATOM   3887  HD3 ARG B  91      -1.691 -12.998  36.686  1.00 91.92           H  
ATOM   3888  NE  ARG B  91      -3.369 -14.273  36.407  1.00 91.92           N  
ATOM   3889  HE  ARG B  91      -3.932 -14.676  35.673  1.00 91.92           H  
ATOM   3890  NH1 ARG B  91      -3.271 -13.757  38.635  1.00 91.92           N  
ATOM   3891 HH11 ARG B  91      -3.793 -13.559  39.477  1.00 91.92           H  
ATOM   3892 HH12 ARG B  91      -2.432 -13.225  38.450  1.00 91.92           H  
ATOM   3893  NH2 ARG B  91      -5.135 -14.662  37.785  1.00 91.92           N  
ATOM   3894 HH21 ARG B  91      -5.694 -14.910  36.981  1.00 91.92           H  
ATOM   3895 HH22 ARG B  91      -5.649 -14.409  38.617  1.00 91.92           H  
ATOM   3896  CZ  ARG B  91      -3.912 -14.240  37.608  1.00 91.92           C  
ATOM   3897  N   ASN B  92       1.132 -10.985  31.765  1.00 94.29           N  
ATOM   3898  H   ASN B  92       1.413 -11.817  31.265  1.00 94.29           H  
ATOM   3899  CA  ASN B  92       1.950  -9.793  31.599  1.00 94.29           C  
ATOM   3900  HA  ASN B  92       1.436  -8.960  32.080  1.00 94.29           H  
ATOM   3901  C   ASN B  92       2.129  -9.445  30.119  1.00 94.29           C  
ATOM   3902  CB  ASN B  92       3.310  -9.975  32.283  1.00 94.29           C  
ATOM   3903  HB2 ASN B  92       3.913 -10.671  31.700  1.00 94.29           H  
ATOM   3904  HB3 ASN B  92       3.814  -9.008  32.296  1.00 94.29           H  
ATOM   3905  O   ASN B  92       2.325 -10.333  29.290  1.00 94.29           O  
ATOM   3906  CG  ASN B  92       3.246 -10.445  33.719  1.00 94.29           C  
ATOM   3907  ND2 ASN B  92       4.077 -11.397  34.074  1.00 94.29           N  
ATOM   3908 HD21 ASN B  92       4.004 -11.705  35.033  1.00 94.29           H  
ATOM   3909 HD22 ASN B  92       4.731 -11.754  33.393  1.00 94.29           H  
ATOM   3910  OD1 ASN B  92       2.473  -9.989  34.536  1.00 94.29           O  
ATOM   3911  N   ALA B  93       2.084  -8.157  29.802  1.00 96.56           N  
ATOM   3912  H   ALA B  93       1.965  -7.493  30.554  1.00 96.56           H  
ATOM   3913  CA  ALA B  93       2.379  -7.583  28.490  1.00 96.56           C  
ATOM   3914  HA  ALA B  93       3.278  -8.042  28.077  1.00 96.56           H  
ATOM   3915  C   ALA B  93       2.654  -6.079  28.654  1.00 96.56           C  
ATOM   3916  CB  ALA B  93       1.202  -7.868  27.549  1.00 96.56           C  
ATOM   3917  HB1 ALA B  93       1.266  -8.901  27.208  1.00 96.56           H  
ATOM   3918  HB2 ALA B  93       1.226  -7.212  26.678  1.00 96.56           H  
ATOM   3919  HB3 ALA B  93       0.258  -7.721  28.073  1.00 96.56           H  
ATOM   3920  O   ALA B  93       2.596  -5.552  29.761  1.00 96.56           O  
ATOM   3921  N   ALA B  94       2.986  -5.373  27.578  1.00 98.02           N  
ATOM   3922  H   ALA B  94       3.002  -5.825  26.675  1.00 98.02           H  
ATOM   3923  CA  ALA B  94       3.226  -3.934  27.639  1.00 98.02           C  
ATOM   3924  HA  ALA B  94       3.480  -3.632  28.655  1.00 98.02           H  
ATOM   3925  C   ALA B  94       1.964  -3.162  27.217  1.00 98.02           C  
ATOM   3926  CB  ALA B  94       4.448  -3.648  26.773  1.00 98.02           C  
ATOM   3927  HB1 ALA B  94       4.228  -3.946  25.748  1.00 98.02           H  
ATOM   3928  HB2 ALA B  94       4.694  -2.586  26.792  1.00 98.02           H  
ATOM   3929  HB3 ALA B  94       5.304  -4.214  27.141  1.00 98.02           H  
ATOM   3930  O   ALA B  94       1.550  -3.235  26.061  1.00 98.02           O  
ATOM   3931  N   PHE B  95       1.355  -2.415  28.137  1.00 97.35           N  
ATOM   3932  H   PHE B  95       1.746  -2.368  29.068  1.00 97.35           H  
ATOM   3933  CA  PHE B  95       0.110  -1.676  27.896  1.00 97.35           C  
ATOM   3934  HA  PHE B  95      -0.255  -1.883  26.890  1.00 97.35           H  
ATOM   3935  C   PHE B  95       0.311  -0.166  28.001  1.00 97.35           C  
ATOM   3936  CB  PHE B  95      -0.967  -2.142  28.879  1.00 97.35           C  
ATOM   3937  HB2 PHE B  95      -0.608  -2.001  29.899  1.00 97.35           H  
ATOM   3938  HB3 PHE B  95      -1.849  -1.513  28.756  1.00 97.35           H  
ATOM   3939  O   PHE B  95       1.113   0.300  28.806  1.00 97.35           O  
ATOM   3940  CG  PHE B  95      -1.381  -3.584  28.685  1.00 97.35           C  
ATOM   3941  CD1 PHE B  95      -2.366  -3.907  27.735  1.00 97.35           C  
ATOM   3942  HD1 PHE B  95      -2.809  -3.127  27.133  1.00 97.35           H  
ATOM   3943  CD2 PHE B  95      -0.793  -4.601  29.459  1.00 97.35           C  
ATOM   3944  HD2 PHE B  95      -0.033  -4.361  30.188  1.00 97.35           H  
ATOM   3945  CE1 PHE B  95      -2.784  -5.239  27.574  1.00 97.35           C  
ATOM   3946  HE1 PHE B  95      -3.549  -5.476  26.849  1.00 97.35           H  
ATOM   3947  CE2 PHE B  95      -1.216  -5.931  29.304  1.00 97.35           C  
ATOM   3948  HE2 PHE B  95      -0.777  -6.700  29.922  1.00 97.35           H  
ATOM   3949  CZ  PHE B  95      -2.217  -6.250  28.369  1.00 97.35           C  
ATOM   3950  HZ  PHE B  95      -2.554  -7.271  28.269  1.00 97.35           H  
ATOM   3951  N   LEU B  96      -0.447   0.602  27.218  1.00 97.15           N  
ATOM   3952  H   LEU B  96      -1.124   0.148  26.622  1.00 97.15           H  
ATOM   3953  CA  LEU B  96      -0.529   2.052  27.382  1.00 97.15           C  
ATOM   3954  HA  LEU B  96       0.478   2.469  27.424  1.00 97.15           H  
ATOM   3955  C   LEU B  96      -1.236   2.392  28.702  1.00 97.15           C  
ATOM   3956  CB  LEU B  96      -1.302   2.666  26.199  1.00 97.15           C  
ATOM   3957  HB2 LEU B  96      -2.235   2.113  26.094  1.00 97.15           H  
ATOM   3958  HB3 LEU B  96      -1.553   3.699  26.442  1.00 97.15           H  
ATOM   3959  O   LEU B  96      -2.373   1.963  28.915  1.00 97.15           O  
ATOM   3960  CG  LEU B  96      -0.588   2.646  24.840  1.00 97.15           C  
ATOM   3961  HG  LEU B  96      -0.273   1.630  24.601  1.00 97.15           H  
ATOM   3962  CD1 LEU B  96      -1.542   3.135  23.748  1.00 97.15           C  
ATOM   3963 HD11 LEU B  96      -1.846   4.163  23.947  1.00 97.15           H  
ATOM   3964 HD12 LEU B  96      -2.424   2.496  23.727  1.00 97.15           H  
ATOM   3965 HD13 LEU B  96      -1.049   3.082  22.777  1.00 97.15           H  
ATOM   3966  CD2 LEU B  96       0.636   3.557  24.838  1.00 97.15           C  
ATOM   3967 HD21 LEU B  96       1.086   3.558  23.845  1.00 97.15           H  
ATOM   3968 HD22 LEU B  96       0.349   4.572  25.110  1.00 97.15           H  
ATOM   3969 HD23 LEU B  96       1.366   3.184  25.556  1.00 97.15           H  
ATOM   3970  N   ASP B  97      -0.599   3.223  29.532  1.00 89.47           N  
ATOM   3971  H   ASP B  97       0.398   3.328  29.408  1.00 89.47           H  
ATOM   3972  CA  ASP B  97      -1.122   3.673  30.832  1.00 89.47           C  
ATOM   3973  HA  ASP B  97      -1.226   2.813  31.494  1.00 89.47           H  
ATOM   3974  C   ASP B  97      -2.496   4.366  30.728  1.00 89.47           C  
ATOM   3975  CB  ASP B  97      -0.144   4.683  31.468  1.00 89.47           C  
ATOM   3976  HB2 ASP B  97      -0.074   5.552  30.814  1.00 89.47           H  
ATOM   3977  HB3 ASP B  97      -0.577   5.022  32.409  1.00 89.47           H  
ATOM   3978  O   ASP B  97      -3.312   4.274  31.636  1.00 89.47           O  
ATOM   3979  CG  ASP B  97       1.285   4.199  31.757  1.00 89.47           C  
ATOM   3980  OD1 ASP B  97       1.752   3.206  31.156  1.00 89.47           O  
ATOM   3981  OD2 ASP B  97       1.981   4.929  32.495  1.00 89.47           O  
ATOM   3982  N   ASP B  98      -2.752   5.079  29.626  1.00 90.21           N  
ATOM   3983  H   ASP B  98      -2.039   5.090  28.910  1.00 90.21           H  
ATOM   3984  CA  ASP B  98      -3.986   5.842  29.398  1.00 90.21           C  
ATOM   3985  HA  ASP B  98      -4.750   5.469  30.080  1.00 90.21           H  
ATOM   3986  C   ASP B  98      -4.525   5.612  27.978  1.00 90.21           C  
ATOM   3987  CB  ASP B  98      -3.763   7.325  29.739  1.00 90.21           C  
ATOM   3988  HB2 ASP B  98      -3.305   7.394  30.726  1.00 90.21           H  
ATOM   3989  HB3 ASP B  98      -3.071   7.761  29.019  1.00 90.21           H  
ATOM   3990  O   ASP B  98      -4.712   6.533  27.184  1.00 90.21           O  
ATOM   3991  CG  ASP B  98      -5.065   8.137  29.762  1.00 90.21           C  
ATOM   3992  OD1 ASP B  98      -6.157   7.522  29.824  1.00 90.21           O  
ATOM   3993  OD2 ASP B  98      -4.948   9.384  29.754  1.00 90.21           O  
ATOM   3994  N   ALA B  99      -4.738   4.341  27.620  1.00 92.93           N  
ATOM   3995  H   ALA B  99      -4.467   3.615  28.268  1.00 92.93           H  
ATOM   3996  CA  ALA B  99      -5.272   3.975  26.304  1.00 92.93           C  
ATOM   3997  HA  ALA B  99      -4.588   4.341  25.538  1.00 92.93           H  
ATOM   3998  C   ALA B  99      -6.662   4.586  26.029  1.00 92.93           C  
ATOM   3999  CB  ALA B  99      -5.344   2.447  26.212  1.00 92.93           C  
ATOM   4000  HB1 ALA B  99      -6.075   2.063  26.923  1.00 92.93           H  
ATOM   4001  HB2 ALA B  99      -4.371   2.009  26.434  1.00 92.93           H  
ATOM   4002  HB3 ALA B  99      -5.639   2.155  25.204  1.00 92.93           H  
ATOM   4003  O   ALA B  99      -7.011   4.836  24.874  1.00 92.93           O  
ATOM   4004  N   ALA B 100      -7.460   4.801  27.083  1.00 92.10           N  
ATOM   4005  H   ALA B 100      -7.070   4.645  28.001  1.00 92.10           H  
ATOM   4006  CA  ALA B 100      -8.819   5.327  26.995  1.00 92.10           C  
ATOM   4007  HA  ALA B 100      -9.252   4.995  26.051  1.00 92.10           H  
ATOM   4008  C   ALA B 100      -8.891   6.864  27.001  1.00 92.10           C  
ATOM   4009  CB  ALA B 100      -9.645   4.722  28.137  1.00 92.10           C  
ATOM   4010  HB1 ALA B 100      -9.611   3.634  28.087  1.00 92.10           H  
ATOM   4011  HB2 ALA B 100     -10.681   5.051  28.058  1.00 92.10           H  
ATOM   4012  HB3 ALA B 100      -9.242   5.049  29.096  1.00 92.10           H  
ATOM   4013  O   ALA B 100      -9.928   7.400  26.595  1.00 92.10           O  
ATOM   4014  N   GLY B 101      -7.841   7.559  27.448  1.00 94.86           N  
ATOM   4015  H   GLY B 101      -7.044   7.075  27.836  1.00 94.86           H  
ATOM   4016  CA  GLY B 101      -7.752   9.015  27.464  1.00 94.86           C  
ATOM   4017  HA2 GLY B 101      -8.601   9.418  28.016  1.00 94.86           H  
ATOM   4018  HA3 GLY B 101      -6.841   9.316  27.981  1.00 94.86           H  
ATOM   4019  C   GLY B 101      -7.716   9.619  26.063  1.00 94.86           C  
ATOM   4020  O   GLY B 101      -7.111   9.066  25.144  1.00 94.86           O  
ATOM   4021  N   PHE B 102      -8.426  10.736  25.892  1.00 96.99           N  
ATOM   4022  H   PHE B 102      -8.901  11.132  26.691  1.00 96.99           H  
ATOM   4023  CA  PHE B 102      -8.479  11.498  24.644  1.00 96.99           C  
ATOM   4024  HA  PHE B 102      -7.468  11.607  24.252  1.00 96.99           H  
ATOM   4025  C   PHE B 102      -9.084  12.889  24.874  1.00 96.99           C  
ATOM   4026  CB  PHE B 102      -9.346  10.729  23.635  1.00 96.99           C  
ATOM   4027  HB2 PHE B 102     -10.339  10.588  24.061  1.00 96.99           H  
ATOM   4028  HB3 PHE B 102      -8.910   9.742  23.480  1.00 96.99           H  
ATOM   4029  O   PHE B 102     -10.157  12.994  25.480  1.00 96.99           O  
ATOM   4030  CG  PHE B 102      -9.471  11.385  22.276  1.00 96.99           C  
ATOM   4031  CD1 PHE B 102     -10.738  11.688  21.742  1.00 96.99           C  
ATOM   4032  HD1 PHE B 102     -11.630  11.479  22.313  1.00 96.99           H  
ATOM   4033  CD2 PHE B 102      -8.313  11.665  21.530  1.00 96.99           C  
ATOM   4034  HD2 PHE B 102      -7.337  11.429  21.929  1.00 96.99           H  
ATOM   4035  CE1 PHE B 102     -10.841  12.270  20.466  1.00 96.99           C  
ATOM   4036  HE1 PHE B 102     -11.812  12.505  20.054  1.00 96.99           H  
ATOM   4037  CE2 PHE B 102      -8.416  12.258  20.264  1.00 96.99           C  
ATOM   4038  HE2 PHE B 102      -7.521  12.486  19.704  1.00 96.99           H  
ATOM   4039  CZ  PHE B 102      -9.677  12.565  19.736  1.00 96.99           C  
ATOM   4040  HZ  PHE B 102      -9.737  13.038  18.767  1.00 96.99           H  
ATOM   4041  N   ASP B 103      -8.467  13.949  24.348  1.00 97.31           N  
ATOM   4042  H   ASP B 103      -7.581  13.810  23.883  1.00 97.31           H  
ATOM   4043  CA  ASP B 103      -9.062  15.293  24.349  1.00 97.31           C  
ATOM   4044  HA  ASP B 103      -9.646  15.393  25.265  1.00 97.31           H  
ATOM   4045  C   ASP B 103     -10.047  15.465  23.182  1.00 97.31           C  
ATOM   4046  CB  ASP B 103      -8.008  16.406  24.423  1.00 97.31           C  
ATOM   4047  HB2 ASP B 103      -7.482  16.487  23.471  1.00 97.31           H  
ATOM   4048  HB3 ASP B 103      -7.281  16.146  25.193  1.00 97.31           H  
ATOM   4049  O   ASP B 103      -9.768  16.076  22.147  1.00 97.31           O  
ATOM   4050  CG  ASP B 103      -8.644  17.762  24.789  1.00 97.31           C  
ATOM   4051  OD1 ASP B 103      -9.876  17.942  24.594  1.00 97.31           O  
ATOM   4052  OD2 ASP B 103      -7.903  18.639  25.285  1.00 97.31           O  
ATOM   4053  N   ALA B 104     -11.248  14.912  23.355  1.00 96.69           N  
ATOM   4054  H   ALA B 104     -11.375  14.346  24.182  1.00 96.69           H  
ATOM   4055  CA  ALA B 104     -12.287  14.953  22.331  1.00 96.69           C  
ATOM   4056  HA  ALA B 104     -11.909  14.447  21.443  1.00 96.69           H  
ATOM   4057  C   ALA B 104     -12.647  16.391  21.905  1.00 96.69           C  
ATOM   4058  CB  ALA B 104     -13.504  14.186  22.862  1.00 96.69           C  
ATOM   4059  HB1 ALA B 104     -13.196  13.199  23.206  1.00 96.69           H  
ATOM   4060  HB2 ALA B 104     -14.236  14.068  22.062  1.00 96.69           H  
ATOM   4061  HB3 ALA B 104     -13.958  14.730  23.690  1.00 96.69           H  
ATOM   4062  O   ALA B 104     -12.802  16.667  20.714  1.00 96.69           O  
ATOM   4063  N   ALA B 105     -12.737  17.322  22.862  1.00 93.72           N  
ATOM   4064  H   ALA B 105     -12.385  17.091  23.780  1.00 93.72           H  
ATOM   4065  CA  ALA B 105     -13.136  18.703  22.597  1.00 93.72           C  
ATOM   4066  HA  ALA B 105     -14.056  18.692  22.012  1.00 93.72           H  
ATOM   4067  C   ALA B 105     -12.083  19.465  21.781  1.00 93.72           C  
ATOM   4068  CB  ALA B 105     -13.415  19.398  23.935  1.00 93.72           C  
ATOM   4069  HB1 ALA B 105     -14.197  18.864  24.473  1.00 93.72           H  
ATOM   4070  HB2 ALA B 105     -13.738  20.423  23.753  1.00 93.72           H  
ATOM   4071  HB3 ALA B 105     -12.507  19.412  24.537  1.00 93.72           H  
ATOM   4072  O   ALA B 105     -12.445  20.277  20.924  1.00 93.72           O  
ATOM   4073  N   PHE B 106     -10.797  19.173  21.992  1.00 96.49           N  
ATOM   4074  H   PHE B 106     -10.548  18.539  22.737  1.00 96.49           H  
ATOM   4075  CA  PHE B 106      -9.711  19.750  21.206  1.00 96.49           C  
ATOM   4076  HA  PHE B 106      -9.688  20.825  21.381  1.00 96.49           H  
ATOM   4077  C   PHE B 106      -9.901  19.518  19.700  1.00 96.49           C  
ATOM   4078  CB  PHE B 106      -8.390  19.172  21.702  1.00 96.49           C  
ATOM   4079  HB2 PHE B 106      -8.357  18.096  21.529  1.00 96.49           H  
ATOM   4080  HB3 PHE B 106      -8.319  19.352  22.775  1.00 96.49           H  
ATOM   4081  O   PHE B 106      -9.864  20.475  18.920  1.00 96.49           O  
ATOM   4082  CG  PHE B 106      -7.192  19.811  21.057  1.00 96.49           C  
ATOM   4083  CD1 PHE B 106      -6.622  19.249  19.903  1.00 96.49           C  
ATOM   4084  HD1 PHE B 106      -7.029  18.345  19.475  1.00 96.49           H  
ATOM   4085  CD2 PHE B 106      -6.651  20.975  21.626  1.00 96.49           C  
ATOM   4086  HD2 PHE B 106      -7.074  21.382  22.532  1.00 96.49           H  
ATOM   4087  CE1 PHE B 106      -5.499  19.853  19.318  1.00 96.49           C  
ATOM   4088  HE1 PHE B 106      -5.044  19.412  18.444  1.00 96.49           H  
ATOM   4089  CE2 PHE B 106      -5.524  21.572  21.046  1.00 96.49           C  
ATOM   4090  HE2 PHE B 106      -5.078  22.436  21.516  1.00 96.49           H  
ATOM   4091  CZ  PHE B 106      -4.950  21.011  19.894  1.00 96.49           C  
ATOM   4092  HZ  PHE B 106      -4.060  21.454  19.472  1.00 96.49           H  
ATOM   4093  N   PHE B 107     -10.232  18.285  19.308  1.00 96.02           N  
ATOM   4094  H   PHE B 107     -10.240  17.561  20.013  1.00 96.02           H  
ATOM   4095  CA  PHE B 107     -10.486  17.892  17.916  1.00 96.02           C  
ATOM   4096  HA  PHE B 107      -9.850  18.495  17.269  1.00 96.02           H  
ATOM   4097  C   PHE B 107     -11.928  18.138  17.441  1.00 96.02           C  
ATOM   4098  CB  PHE B 107     -10.074  16.427  17.724  1.00 96.02           C  
ATOM   4099  HB2 PHE B 107     -10.308  16.114  16.707  1.00 96.02           H  
ATOM   4100  HB3 PHE B 107     -10.657  15.806  18.405  1.00 96.02           H  
ATOM   4101  O   PHE B 107     -12.275  17.771  16.322  1.00 96.02           O  
ATOM   4102  CG  PHE B 107      -8.599  16.189  17.958  1.00 96.02           C  
ATOM   4103  CD1 PHE B 107      -7.658  16.555  16.977  1.00 96.02           C  
ATOM   4104  HD1 PHE B 107      -7.986  16.983  16.042  1.00 96.02           H  
ATOM   4105  CD2 PHE B 107      -8.162  15.646  19.178  1.00 96.02           C  
ATOM   4106  HD2 PHE B 107      -8.871  15.371  19.944  1.00 96.02           H  
ATOM   4107  CE1 PHE B 107      -6.283  16.380  17.219  1.00 96.02           C  
ATOM   4108  HE1 PHE B 107      -5.556  16.665  16.473  1.00 96.02           H  
ATOM   4109  CE2 PHE B 107      -6.791  15.483  19.424  1.00 96.02           C  
ATOM   4110  HE2 PHE B 107      -6.473  15.101  20.382  1.00 96.02           H  
ATOM   4111  CZ  PHE B 107      -5.850  15.850  18.446  1.00 96.02           C  
ATOM   4112  HZ  PHE B 107      -4.794  15.744  18.644  1.00 96.02           H  
ATOM   4113  N   GLY B 108     -12.787  18.750  18.264  1.00 91.67           N  
ATOM   4114  H   GLY B 108     -12.462  19.026  19.180  1.00 91.67           H  
ATOM   4115  CA  GLY B 108     -14.194  18.981  17.917  1.00 91.67           C  
ATOM   4116  HA2 GLY B 108     -14.630  19.648  18.660  1.00 91.67           H  
ATOM   4117  HA3 GLY B 108     -14.249  19.461  16.940  1.00 91.67           H  
ATOM   4118  C   GLY B 108     -15.048  17.707  17.868  1.00 91.67           C  
ATOM   4119  O   GLY B 108     -16.101  17.701  17.236  1.00 91.67           O  
ATOM   4120  N   ILE B 109     -14.612  16.634  18.533  1.00 94.20           N  
ATOM   4121  H   ILE B 109     -13.775  16.735  19.089  1.00 94.20           H  
ATOM   4122  CA  ILE B 109     -15.300  15.343  18.607  1.00 94.20           C  
ATOM   4123  HA  ILE B 109     -15.928  15.226  17.723  1.00 94.20           H  
ATOM   4124  C   ILE B 109     -16.215  15.333  19.835  1.00 94.20           C  
ATOM   4125  CB  ILE B 109     -14.261  14.199  18.592  1.00 94.20           C  
ATOM   4126  HB  ILE B 109     -13.501  14.407  19.345  1.00 94.20           H  
ATOM   4127  O   ILE B 109     -15.824  15.709  20.942  1.00 94.20           O  
ATOM   4128  CG1 ILE B 109     -13.588  14.138  17.201  1.00 94.20           C  
ATOM   4129 HG12 ILE B 109     -13.313  15.142  16.880  1.00 94.20           H  
ATOM   4130 HG13 ILE B 109     -14.294  13.742  16.471  1.00 94.20           H  
ATOM   4131  CG2 ILE B 109     -14.904  12.841  18.919  1.00 94.20           C  
ATOM   4132 HG21 ILE B 109     -15.662  12.611  18.171  1.00 94.20           H  
ATOM   4133 HG22 ILE B 109     -14.151  12.053  18.917  1.00 94.20           H  
ATOM   4134 HG23 ILE B 109     -15.354  12.859  19.912  1.00 94.20           H  
ATOM   4135  CD1 ILE B 109     -12.307  13.301  17.162  1.00 94.20           C  
ATOM   4136 HD11 ILE B 109     -12.506  12.261  17.420  1.00 94.20           H  
ATOM   4137 HD12 ILE B 109     -11.882  13.341  16.159  1.00 94.20           H  
ATOM   4138 HD13 ILE B 109     -11.589  13.722  17.867  1.00 94.20           H  
ATOM   4139  N   SER B 110     -17.463  14.893  19.663  1.00 90.79           N  
ATOM   4140  H   SER B 110     -17.722  14.556  18.747  1.00 90.79           H  
ATOM   4141  CA  SER B 110     -18.399  14.812  20.791  1.00 90.79           C  
ATOM   4142  HA  SER B 110     -18.338  15.765  21.317  1.00 90.79           H  
ATOM   4143  C   SER B 110     -18.007  13.686  21.762  1.00 90.79           C  
ATOM   4144  CB  SER B 110     -19.844  14.652  20.310  1.00 90.79           C  
ATOM   4145  HB2 SER B 110     -20.514  14.892  21.135  1.00 90.79           H  
ATOM   4146  HB3 SER B 110     -20.039  15.350  19.496  1.00 90.79           H  
ATOM   4147  O   SER B 110     -17.500  12.657  21.317  1.00 90.79           O  
ATOM   4148  OG  SER B 110     -20.117  13.329  19.884  1.00 90.79           O  
ATOM   4149  HG  SER B 110     -19.663  13.191  19.050  1.00 90.79           H  
ATOM   4150  N   PRO B 111     -18.325  13.775  23.069  1.00 90.12           N  
ATOM   4151  CA  PRO B 111     -18.042  12.686  24.013  1.00 90.12           C  
ATOM   4152  HA  PRO B 111     -16.962  12.570  24.106  1.00 90.12           H  
ATOM   4153  C   PRO B 111     -18.656  11.343  23.595  1.00 90.12           C  
ATOM   4154  CB  PRO B 111     -18.627  13.153  25.350  1.00 90.12           C  
ATOM   4155  HB2 PRO B 111     -18.037  12.791  26.192  1.00 90.12           H  
ATOM   4156  HB3 PRO B 111     -19.663  12.830  25.446  1.00 90.12           H  
ATOM   4157  O   PRO B 111     -18.096  10.282  23.852  1.00 90.12           O  
ATOM   4158  CG  PRO B 111     -18.585  14.677  25.245  1.00 90.12           C  
ATOM   4159  HG2 PRO B 111     -19.333  15.149  25.883  1.00 90.12           H  
ATOM   4160  HG3 PRO B 111     -17.587  15.032  25.499  1.00 90.12           H  
ATOM   4161  CD  PRO B 111     -18.857  14.936  23.765  1.00 90.12           C  
ATOM   4162  HD2 PRO B 111     -19.930  15.009  23.590  1.00 90.12           H  
ATOM   4163  HD3 PRO B 111     -18.355  15.854  23.458  1.00 90.12           H  
ATOM   4164  N   ARG B 112     -19.813  11.388  22.923  1.00 87.69           N  
ATOM   4165  H   ARG B 112     -20.170  12.299  22.675  1.00 87.69           H  
ATOM   4166  CA  ARG B 112     -20.525  10.199  22.449  1.00 87.69           C  
ATOM   4167  HA  ARG B 112     -20.487   9.441  23.232  1.00 87.69           H  
ATOM   4168  C   ARG B 112     -19.849   9.567  21.229  1.00 87.69           C  
ATOM   4169  CB  ARG B 112     -21.984  10.592  22.187  1.00 87.69           C  
ATOM   4170  HB2 ARG B 112     -22.036  11.199  21.283  1.00 87.69           H  
ATOM   4171  HB3 ARG B 112     -22.347  11.186  23.026  1.00 87.69           H  
ATOM   4172  O   ARG B 112     -19.856   8.350  21.109  1.00 87.69           O  
ATOM   4173  CG  ARG B 112     -22.883   9.359  22.053  1.00 87.69           C  
ATOM   4174  HG2 ARG B 112     -22.557   8.787  21.184  1.00 87.69           H  
ATOM   4175  HG3 ARG B 112     -22.795   8.745  22.949  1.00 87.69           H  
ATOM   4176  CD  ARG B 112     -24.350   9.737  21.845  1.00 87.69           C  
ATOM   4177  HD2 ARG B 112     -24.950   8.829  21.910  1.00 87.69           H  
ATOM   4178  HD3 ARG B 112     -24.660  10.425  22.631  1.00 87.69           H  
ATOM   4179  NE  ARG B 112     -24.535  10.348  20.517  1.00 87.69           N  
ATOM   4180  HE  ARG B 112     -23.740  10.318  19.895  1.00 87.69           H  
ATOM   4181  NH1 ARG B 112     -26.769  10.818  20.686  1.00 87.69           N  
ATOM   4182 HH11 ARG B 112     -27.619  11.172  20.272  1.00 87.69           H  
ATOM   4183 HH12 ARG B 112     -26.756  10.425  21.617  1.00 87.69           H  
ATOM   4184  NH2 ARG B 112     -25.687  11.264  18.781  1.00 87.69           N  
ATOM   4185 HH21 ARG B 112     -24.881  11.144  18.183  1.00 87.69           H  
ATOM   4186 HH22 ARG B 112     -26.551  11.578  18.362  1.00 87.69           H  
ATOM   4187  CZ  ARG B 112     -25.658  10.809  20.002  1.00 87.69           C  
ATOM   4188  N   GLU B 113     -19.272  10.381  20.350  1.00 88.60           N  
ATOM   4189  H   GLU B 113     -19.265  11.374  20.538  1.00 88.60           H  
ATOM   4190  CA  GLU B 113     -18.441   9.901  19.244  1.00 88.60           C  
ATOM   4191  HA  GLU B 113     -18.941   9.074  18.741  1.00 88.60           H  
ATOM   4192  C   GLU B 113     -17.103   9.365  19.764  1.00 88.60           C  
ATOM   4193  CB  GLU B 113     -18.257  11.031  18.227  1.00 88.60           C  
ATOM   4194  HB2 GLU B 113     -17.793  11.882  18.726  1.00 88.60           H  
ATOM   4195  HB3 GLU B 113     -19.243  11.339  17.877  1.00 88.60           H  
ATOM   4196  O   GLU B 113     -16.731   8.256  19.408  1.00 88.60           O  
ATOM   4197  CG  GLU B 113     -17.405  10.615  17.017  1.00 88.60           C  
ATOM   4198  HG2 GLU B 113     -17.856   9.739  16.552  1.00 88.60           H  
ATOM   4199  HG3 GLU B 113     -16.408  10.339  17.361  1.00 88.60           H  
ATOM   4200  CD  GLU B 113     -17.271  11.734  15.976  1.00 88.60           C  
ATOM   4201  OE1 GLU B 113     -16.725  11.436  14.884  1.00 88.60           O  
ATOM   4202  OE2 GLU B 113     -17.707  12.872  16.280  1.00 88.60           O  
ATOM   4203  N   ALA B 114     -16.442  10.069  20.688  1.00 93.63           N  
ATOM   4204  H   ALA B 114     -16.780  10.990  20.929  1.00 93.63           H  
ATOM   4205  CA  ALA B 114     -15.193   9.613  21.303  1.00 93.63           C  
ATOM   4206  HA  ALA B 114     -14.446   9.490  20.519  1.00 93.63           H  
ATOM   4207  C   ALA B 114     -15.337   8.259  22.020  1.00 93.63           C  
ATOM   4208  CB  ALA B 114     -14.707  10.692  22.276  1.00 93.63           C  
ATOM   4209  HB1 ALA B 114     -15.452  10.862  23.054  1.00 93.63           H  
ATOM   4210  HB2 ALA B 114     -13.776  10.368  22.741  1.00 93.63           H  
ATOM   4211  HB3 ALA B 114     -14.528  11.621  21.735  1.00 93.63           H  
ATOM   4212  O   ALA B 114     -14.419   7.447  21.970  1.00 93.63           O  
ATOM   4213  N   LEU B 115     -16.490   7.999  22.651  1.00 90.37           N  
ATOM   4214  H   LEU B 115     -17.166   8.746  22.729  1.00 90.37           H  
ATOM   4215  CA  LEU B 115     -16.807   6.702  23.259  1.00 90.37           C  
ATOM   4216  HA  LEU B 115     -15.961   6.393  23.872  1.00 90.37           H  
ATOM   4217  C   LEU B 115     -17.045   5.595  22.217  1.00 90.37           C  
ATOM   4218  CB  LEU B 115     -18.058   6.874  24.143  1.00 90.37           C  
ATOM   4219  HB2 LEU B 115     -18.914   7.032  23.487  1.00 90.37           H  
ATOM   4220  HB3 LEU B 115     -17.943   7.766  24.759  1.00 90.37           H  
ATOM   4221  O   LEU B 115     -16.834   4.428  22.513  1.00 90.37           O  
ATOM   4222  CG  LEU B 115     -18.345   5.675  25.071  1.00 90.37           C  
ATOM   4223  HG  LEU B 115     -18.245   4.732  24.533  1.00 90.37           H  
ATOM   4224  CD1 LEU B 115     -17.403   5.668  26.277  1.00 90.37           C  
ATOM   4225 HD11 LEU B 115     -17.497   6.596  26.841  1.00 90.37           H  
ATOM   4226 HD12 LEU B 115     -17.637   4.821  26.921  1.00 90.37           H  
ATOM   4227 HD13 LEU B 115     -16.374   5.558  25.935  1.00 90.37           H  
ATOM   4228  CD2 LEU B 115     -19.784   5.744  25.584  1.00 90.37           C  
ATOM   4229 HD21 LEU B 115     -20.470   5.703  24.738  1.00 90.37           H  
ATOM   4230 HD22 LEU B 115     -19.976   4.891  26.234  1.00 90.37           H  
ATOM   4231 HD23 LEU B 115     -19.936   6.670  26.139  1.00 90.37           H  
ATOM   4232  N   ALA B 116     -17.531   5.941  21.024  1.00 89.07           N  
ATOM   4233  H   ALA B 116     -17.642   6.922  20.812  1.00 89.07           H  
ATOM   4234  CA  ALA B 116     -17.758   4.985  19.940  1.00 89.07           C  
ATOM   4235  HA  ALA B 116     -18.025   4.017  20.362  1.00 89.07           H  
ATOM   4236  C   ALA B 116     -16.505   4.762  19.072  1.00 89.07           C  
ATOM   4237  CB  ALA B 116     -18.943   5.489  19.114  1.00 89.07           C  
ATOM   4238  HB1 ALA B 116     -19.810   5.629  19.760  1.00 89.07           H  
ATOM   4239  HB2 ALA B 116     -18.679   6.437  18.645  1.00 89.07           H  
ATOM   4240  HB3 ALA B 116     -19.181   4.760  18.339  1.00 89.07           H  
ATOM   4241  O   ALA B 116     -16.441   3.779  18.336  1.00 89.07           O  
ATOM   4242  N   MET B 117     -15.522   5.662  19.159  1.00 92.50           N  
ATOM   4243  H   MET B 117     -15.670   6.465  19.755  1.00 92.50           H  
ATOM   4244  CA  MET B 117     -14.260   5.592  18.432  1.00 92.50           C  
ATOM   4245  HA  MET B 117     -14.454   5.267  17.410  1.00 92.50           H  
ATOM   4246  C   MET B 117     -13.287   4.595  19.051  1.00 92.50           C  
ATOM   4247  CB  MET B 117     -13.584   6.968  18.383  1.00 92.50           C  
ATOM   4248  HB2 MET B 117     -13.648   7.444  19.362  1.00 92.50           H  
ATOM   4249  HB3 MET B 117     -12.530   6.818  18.148  1.00 92.50           H  
ATOM   4250  O   MET B 117     -12.926   4.710  20.230  1.00 92.50           O  
ATOM   4251  CG  MET B 117     -14.173   7.892  17.316  1.00 92.50           C  
ATOM   4252  HG2 MET B 117     -13.976   7.464  16.333  1.00 92.50           H  
ATOM   4253  HG3 MET B 117     -15.253   7.950  17.447  1.00 92.50           H  
ATOM   4254  SD  MET B 117     -13.496   9.574  17.359  1.00 92.50           S  
ATOM   4255  CE  MET B 117     -11.756   9.241  16.975  1.00 92.50           C  
ATOM   4256  HE1 MET B 117     -11.685   8.697  16.033  1.00 92.50           H  
ATOM   4257  HE2 MET B 117     -11.210  10.182  16.899  1.00 92.50           H  
ATOM   4258  HE3 MET B 117     -11.305   8.635  17.761  1.00 92.50           H  
ATOM   4259  N   ASP B 118     -12.762   3.716  18.199  1.00 93.62           N  
ATOM   4260  H   ASP B 118     -13.107   3.664  17.251  1.00 93.62           H  
ATOM   4261  CA  ASP B 118     -11.605   2.888  18.501  1.00 93.62           C  
ATOM   4262  HA  ASP B 118     -11.918   2.127  19.215  1.00 93.62           H  
ATOM   4263  C   ASP B 118     -10.489   3.768  19.104  1.00 93.62           C  
ATOM   4264  CB  ASP B 118     -11.148   2.152  17.228  1.00 93.62           C  
ATOM   4265  HB2 ASP B 118     -11.989   1.584  16.829  1.00 93.62           H  
ATOM   4266  HB3 ASP B 118     -10.853   2.888  16.480  1.00 93.62           H  
ATOM   4267  O   ASP B 118     -10.114   4.791  18.506  1.00 93.62           O  
ATOM   4268  CG  ASP B 118      -9.976   1.187  17.443  1.00 93.62           C  
ATOM   4269  OD1 ASP B 118      -9.362   1.224  18.531  1.00 93.62           O  
ATOM   4270  OD2 ASP B 118      -9.600   0.487  16.482  1.00 93.62           O  
ATOM   4271  N   PRO B 119      -9.960   3.433  20.300  1.00 96.05           N  
ATOM   4272  CA  PRO B 119      -8.807   4.120  20.870  1.00 96.05           C  
ATOM   4273  HA  PRO B 119      -9.094   5.133  21.152  1.00 96.05           H  
ATOM   4274  C   PRO B 119      -7.626   4.231  19.897  1.00 96.05           C  
ATOM   4275  CB  PRO B 119      -8.437   3.342  22.138  1.00 96.05           C  
ATOM   4276  HB2 PRO B 119      -8.876   3.835  23.006  1.00 96.05           H  
ATOM   4277  HB3 PRO B 119      -7.358   3.259  22.268  1.00 96.05           H  
ATOM   4278  O   PRO B 119      -6.893   5.213  19.978  1.00 96.05           O  
ATOM   4279  CG  PRO B 119      -9.093   1.976  21.951  1.00 96.05           C  
ATOM   4280  HG2 PRO B 119      -8.440   1.333  21.360  1.00 96.05           H  
ATOM   4281  HG3 PRO B 119      -9.338   1.502  22.901  1.00 96.05           H  
ATOM   4282  CD  PRO B 119     -10.337   2.305  21.142  1.00 96.05           C  
ATOM   4283  HD2 PRO B 119     -10.629   1.420  20.578  1.00 96.05           H  
ATOM   4284  HD3 PRO B 119     -11.148   2.606  21.805  1.00 96.05           H  
ATOM   4285  N   GLN B 120      -7.471   3.325  18.926  1.00 97.26           N  
ATOM   4286  H   GLN B 120      -8.109   2.543  18.880  1.00 97.26           H  
ATOM   4287  CA  GLN B 120      -6.465   3.455  17.870  1.00 97.26           C  
ATOM   4288  HA  GLN B 120      -5.479   3.459  18.337  1.00 97.26           H  
ATOM   4289  C   GLN B 120      -6.603   4.771  17.082  1.00 97.26           C  
ATOM   4290  CB  GLN B 120      -6.550   2.251  16.921  1.00 97.26           C  
ATOM   4291  HB2 GLN B 120      -5.857   2.405  16.094  1.00 97.26           H  
ATOM   4292  HB3 GLN B 120      -7.552   2.194  16.494  1.00 97.26           H  
ATOM   4293  O   GLN B 120      -5.611   5.476  16.890  1.00 97.26           O  
ATOM   4294  CG  GLN B 120      -6.200   0.922  17.609  1.00 97.26           C  
ATOM   4295  HG2 GLN B 120      -6.974   0.652  18.328  1.00 97.26           H  
ATOM   4296  HG3 GLN B 120      -5.261   1.034  18.150  1.00 97.26           H  
ATOM   4297  CD  GLN B 120      -6.046  -0.225  16.620  1.00 97.26           C  
ATOM   4298  NE2 GLN B 120      -7.077  -0.592  15.895  1.00 97.26           N  
ATOM   4299 HE21 GLN B 120      -6.946  -1.329  15.217  1.00 97.26           H  
ATOM   4300 HE22 GLN B 120      -7.990  -0.195  16.066  1.00 97.26           H  
ATOM   4301  OE1 GLN B 120      -4.972  -0.800  16.507  1.00 97.26           O  
ATOM   4302  N   GLN B 121      -7.823   5.165  16.690  1.00 97.23           N  
ATOM   4303  H   GLN B 121      -8.617   4.603  16.960  1.00 97.23           H  
ATOM   4304  CA  GLN B 121      -8.060   6.437  15.988  1.00 97.23           C  
ATOM   4305  HA  GLN B 121      -7.389   6.497  15.131  1.00 97.23           H  
ATOM   4306  C   GLN B 121      -7.771   7.650  16.888  1.00 97.23           C  
ATOM   4307  CB  GLN B 121      -9.510   6.534  15.480  1.00 97.23           C  
ATOM   4308  HB2 GLN B 121      -9.610   7.497  14.981  1.00 97.23           H  
ATOM   4309  HB3 GLN B 121     -10.196   6.520  16.327  1.00 97.23           H  
ATOM   4310  O   GLN B 121      -7.257   8.667  16.423  1.00 97.23           O  
ATOM   4311  CG  GLN B 121      -9.929   5.432  14.490  1.00 97.23           C  
ATOM   4312  HG2 GLN B 121     -10.033   4.488  15.025  1.00 97.23           H  
ATOM   4313  HG3 GLN B 121      -9.148   5.303  13.740  1.00 97.23           H  
ATOM   4314  CD  GLN B 121     -11.251   5.737  13.775  1.00 97.23           C  
ATOM   4315  NE2 GLN B 121     -11.733   4.854  12.931  1.00 97.23           N  
ATOM   4316 HE21 GLN B 121     -12.641   5.041  12.531  1.00 97.23           H  
ATOM   4317 HE22 GLN B 121     -11.288   3.959  12.786  1.00 97.23           H  
ATOM   4318  OE1 GLN B 121     -11.862   6.792  13.924  1.00 97.23           O  
ATOM   4319  N   ARG B 122      -8.090   7.541  18.184  1.00 97.97           N  
ATOM   4320  H   ARG B 122      -8.473   6.658  18.489  1.00 97.97           H  
ATOM   4321  CA  ARG B 122      -7.869   8.601  19.182  1.00 97.97           C  
ATOM   4322  HA  ARG B 122      -8.249   9.548  18.799  1.00 97.97           H  
ATOM   4323  C   ARG B 122      -6.379   8.839  19.436  1.00 97.97           C  
ATOM   4324  CB  ARG B 122      -8.626   8.254  20.477  1.00 97.97           C  
ATOM   4325  HB2 ARG B 122      -8.330   7.267  20.834  1.00 97.97           H  
ATOM   4326  HB3 ARG B 122      -8.360   8.980  21.245  1.00 97.97           H  
ATOM   4327  O   ARG B 122      -5.918   9.974  19.345  1.00 97.97           O  
ATOM   4328  CG  ARG B 122     -10.145   8.293  20.245  1.00 97.97           C  
ATOM   4329  HG2 ARG B 122     -10.434   7.521  19.532  1.00 97.97           H  
ATOM   4330  HG3 ARG B 122     -10.396   9.266  19.823  1.00 97.97           H  
ATOM   4331  CD  ARG B 122     -10.969   8.118  21.521  1.00 97.97           C  
ATOM   4332  HD2 ARG B 122     -10.515   8.716  22.311  1.00 97.97           H  
ATOM   4333  HD3 ARG B 122     -11.969   8.508  21.332  1.00 97.97           H  
ATOM   4334  NE  ARG B 122     -11.105   6.709  21.932  1.00 97.97           N  
ATOM   4335  HE  ARG B 122     -11.293   6.034  21.204  1.00 97.97           H  
ATOM   4336  NH1 ARG B 122     -11.230   7.096  24.180  1.00 97.97           N  
ATOM   4337 HH11 ARG B 122     -11.066   6.781  25.125  1.00 97.97           H  
ATOM   4338 HH12 ARG B 122     -11.012   8.064  23.991  1.00 97.97           H  
ATOM   4339  NH2 ARG B 122     -11.446   5.012  23.396  1.00 97.97           N  
ATOM   4340 HH21 ARG B 122     -11.629   4.702  24.339  1.00 97.97           H  
ATOM   4341 HH22 ARG B 122     -11.673   4.429  22.603  1.00 97.97           H  
ATOM   4342  CZ  ARG B 122     -11.255   6.277  23.168  1.00 97.97           C  
ATOM   4343  N   GLN B 123      -5.621   7.764  19.655  1.00 98.07           N  
ATOM   4344  H   GLN B 123      -6.077   6.864  19.704  1.00 98.07           H  
ATOM   4345  CA  GLN B 123      -4.165   7.815  19.821  1.00 98.07           C  
ATOM   4346  HA  GLN B 123      -3.924   8.504  20.631  1.00 98.07           H  
ATOM   4347  C   GLN B 123      -3.473   8.348  18.559  1.00 98.07           C  
ATOM   4348  CB  GLN B 123      -3.633   6.413  20.177  1.00 98.07           C  
ATOM   4349  HB2 GLN B 123      -2.543   6.433  20.163  1.00 98.07           H  
ATOM   4350  HB3 GLN B 123      -3.960   5.705  19.415  1.00 98.07           H  
ATOM   4351  O   GLN B 123      -2.558   9.164  18.658  1.00 98.07           O  
ATOM   4352  CG  GLN B 123      -4.085   5.896  21.555  1.00 98.07           C  
ATOM   4353  HG2 GLN B 123      -5.174   5.854  21.593  1.00 98.07           H  
ATOM   4354  HG3 GLN B 123      -3.714   4.880  21.687  1.00 98.07           H  
ATOM   4355  CD  GLN B 123      -3.609   6.730  22.743  1.00 98.07           C  
ATOM   4356  NE2 GLN B 123      -4.308   6.654  23.856  1.00 98.07           N  
ATOM   4357 HE21 GLN B 123      -5.175   6.138  23.896  1.00 98.07           H  
ATOM   4358 HE22 GLN B 123      -4.053   7.239  24.639  1.00 98.07           H  
ATOM   4359  OE1 GLN B 123      -2.617   7.447  22.696  1.00 98.07           O  
ATOM   4360  N   LEU B 124      -3.933   7.940  17.369  1.00 98.33           N  
ATOM   4361  H   LEU B 124      -4.654   7.233  17.343  1.00 98.33           H  
ATOM   4362  CA  LEU B 124      -3.419   8.452  16.098  1.00 98.33           C  
ATOM   4363  HA  LEU B 124      -2.340   8.301  16.070  1.00 98.33           H  
ATOM   4364  C   LEU B 124      -3.639   9.958  15.928  1.00 98.33           C  
ATOM   4365  CB  LEU B 124      -4.075   7.703  14.929  1.00 98.33           C  
ATOM   4366  HB2 LEU B 124      -5.130   7.548  15.158  1.00 98.33           H  
ATOM   4367  HB3 LEU B 124      -4.034   8.339  14.045  1.00 98.33           H  
ATOM   4368  O   LEU B 124      -2.722  10.632  15.467  1.00 98.33           O  
ATOM   4369  CG  LEU B 124      -3.421   6.359  14.577  1.00 98.33           C  
ATOM   4370  HG  LEU B 124      -3.303   5.760  15.480  1.00 98.33           H  
ATOM   4371  CD1 LEU B 124      -4.336   5.620  13.601  1.00 98.33           C  
ATOM   4372 HD11 LEU B 124      -3.882   4.675  13.303  1.00 98.33           H  
ATOM   4373 HD12 LEU B 124      -5.288   5.407  14.088  1.00 98.33           H  
ATOM   4374 HD13 LEU B 124      -4.516   6.230  12.715  1.00 98.33           H  
ATOM   4375  CD2 LEU B 124      -2.050   6.537  13.912  1.00 98.33           C  
ATOM   4376 HD21 LEU B 124      -2.150   7.118  12.995  1.00 98.33           H  
ATOM   4377 HD22 LEU B 124      -1.363   7.048  14.586  1.00 98.33           H  
ATOM   4378 HD23 LEU B 124      -1.633   5.558  13.676  1.00 98.33           H  
ATOM   4379  N   LEU B 125      -4.808  10.497  16.288  1.00 98.11           N  
ATOM   4380  H   LEU B 125      -5.536   9.888  16.634  1.00 98.11           H  
ATOM   4381  CA  LEU B 125      -5.085  11.934  16.175  1.00 98.11           C  
ATOM   4382  HA  LEU B 125      -4.917  12.241  15.143  1.00 98.11           H  
ATOM   4383  C   LEU B 125      -4.134  12.776  17.028  1.00 98.11           C  
ATOM   4384  CB  LEU B 125      -6.541  12.224  16.579  1.00 98.11           C  
ATOM   4385  HB2 LEU B 125      -6.818  11.561  17.399  1.00 98.11           H  
ATOM   4386  HB3 LEU B 125      -6.608  13.245  16.955  1.00 98.11           H  
ATOM   4387  O   LEU B 125      -3.526  13.716  16.517  1.00 98.11           O  
ATOM   4388  CG  LEU B 125      -7.554  12.077  15.436  1.00 98.11           C  
ATOM   4389  HG  LEU B 125      -7.438  11.107  14.952  1.00 98.11           H  
ATOM   4390  CD1 LEU B 125      -8.961  12.180  16.020  1.00 98.11           C  
ATOM   4391 HD11 LEU B 125      -9.122  11.359  16.719  1.00 98.11           H  
ATOM   4392 HD12 LEU B 125      -9.699  12.130  15.220  1.00 98.11           H  
ATOM   4393 HD13 LEU B 125      -9.070  13.130  16.544  1.00 98.11           H  
ATOM   4394  CD2 LEU B 125      -7.411  13.190  14.391  1.00 98.11           C  
ATOM   4395 HD21 LEU B 125      -7.536  14.164  14.864  1.00 98.11           H  
ATOM   4396 HD22 LEU B 125      -6.425  13.150  13.928  1.00 98.11           H  
ATOM   4397 HD23 LEU B 125      -8.154  13.059  13.605  1.00 98.11           H  
ATOM   4398  N   GLU B 126      -3.973  12.419  18.303  1.00 98.46           N  
ATOM   4399  H   GLU B 126      -4.499  11.635  18.662  1.00 98.46           H  
ATOM   4400  CA  GLU B 126      -3.081  13.148  19.210  1.00 98.46           C  
ATOM   4401  HA  GLU B 126      -3.315  14.212  19.168  1.00 98.46           H  
ATOM   4402  C   GLU B 126      -1.619  13.029  18.778  1.00 98.46           C  
ATOM   4403  CB  GLU B 126      -3.283  12.677  20.656  1.00 98.46           C  
ATOM   4404  HB2 GLU B 126      -2.474  13.086  21.261  1.00 98.46           H  
ATOM   4405  HB3 GLU B 126      -3.251  11.589  20.701  1.00 98.46           H  
ATOM   4406  O   GLU B 126      -0.947  14.047  18.616  1.00 98.46           O  
ATOM   4407  CG  GLU B 126      -4.618  13.198  21.213  1.00 98.46           C  
ATOM   4408  HG2 GLU B 126      -5.432  12.817  20.596  1.00 98.46           H  
ATOM   4409  HG3 GLU B 126      -4.601  14.285  21.137  1.00 98.46           H  
ATOM   4410  CD  GLU B 126      -4.885  12.828  22.677  1.00 98.46           C  
ATOM   4411  OE1 GLU B 126      -5.967  13.183  23.190  1.00 98.46           O  
ATOM   4412  OE2 GLU B 126      -4.009  12.193  23.300  1.00 98.46           O  
ATOM   4413  N   ALA B 127      -1.149  11.816  18.469  1.00 98.51           N  
ATOM   4414  H   ALA B 127      -1.742  11.008  18.596  1.00 98.51           H  
ATOM   4415  CA  ALA B 127       0.210  11.617  17.973  1.00 98.51           C  
ATOM   4416  HA  ALA B 127       0.908  11.996  18.719  1.00 98.51           H  
ATOM   4417  C   ALA B 127       0.462  12.385  16.660  1.00 98.51           C  
ATOM   4418  CB  ALA B 127       0.447  10.111  17.804  1.00 98.51           C  
ATOM   4419  HB1 ALA B 127      -0.258   9.700  17.081  1.00 98.51           H  
ATOM   4420  HB2 ALA B 127       0.311   9.612  18.763  1.00 98.51           H  
ATOM   4421  HB3 ALA B 127       1.464   9.935  17.455  1.00 98.51           H  
ATOM   4422  O   ALA B 127       1.548  12.933  16.459  1.00 98.51           O  
ATOM   4423  N   SER B 128      -0.533  12.468  15.773  1.00 98.47           N  
ATOM   4424  H   SER B 128      -1.403  12.002  15.987  1.00 98.47           H  
ATOM   4425  CA  SER B 128      -0.430  13.219  14.515  1.00 98.47           C  
ATOM   4426  HA  SER B 128       0.489  12.928  14.007  1.00 98.47           H  
ATOM   4427  C   SER B 128      -0.372  14.729  14.736  1.00 98.47           C  
ATOM   4428  CB  SER B 128      -1.602  12.904  13.586  1.00 98.47           C  
ATOM   4429  HB2 SER B 128      -1.509  13.491  12.672  1.00 98.47           H  
ATOM   4430  HB3 SER B 128      -2.542  13.169  14.071  1.00 98.47           H  
ATOM   4431  O   SER B 128       0.355  15.407  14.021  1.00 98.47           O  
ATOM   4432  OG  SER B 128      -1.605  11.532  13.259  1.00 98.47           O  
ATOM   4433  HG  SER B 128      -1.966  11.074  14.021  1.00 98.47           H  
ATOM   4434  N   TRP B 129      -1.081  15.273  15.728  1.00 98.44           N  
ATOM   4435  H   TRP B 129      -1.676  14.681  16.290  1.00 98.44           H  
ATOM   4436  CA  TRP B 129      -0.943  16.684  16.104  1.00 98.44           C  
ATOM   4437  HA  TRP B 129      -1.081  17.310  15.222  1.00 98.44           H  
ATOM   4438  C   TRP B 129       0.459  16.975  16.655  1.00 98.44           C  
ATOM   4439  CB  TRP B 129      -2.020  17.048  17.131  1.00 98.44           C  
ATOM   4440  HB2 TRP B 129      -1.882  16.460  18.038  1.00 98.44           H  
ATOM   4441  HB3 TRP B 129      -2.997  16.795  16.720  1.00 98.44           H  
ATOM   4442  O   TRP B 129       1.161  17.870  16.178  1.00 98.44           O  
ATOM   4443  CG  TRP B 129      -2.022  18.497  17.498  1.00 98.44           C  
ATOM   4444  CD1 TRP B 129      -1.225  19.086  18.420  1.00 98.44           C  
ATOM   4445  HD1 TRP B 129      -0.488  18.579  19.026  1.00 98.44           H  
ATOM   4446  CD2 TRP B 129      -2.807  19.572  16.905  1.00 98.44           C  
ATOM   4447  CE2 TRP B 129      -2.420  20.801  17.519  1.00 98.44           C  
ATOM   4448  CE3 TRP B 129      -3.796  19.630  15.897  1.00 98.44           C  
ATOM   4449  HE3 TRP B 129      -4.096  18.719  15.401  1.00 98.44           H  
ATOM   4450  NE1 TRP B 129      -1.441  20.449  18.425  1.00 98.44           N  
ATOM   4451  HE1 TRP B 129      -0.861  21.087  18.951  1.00 98.44           H  
ATOM   4452  CH2 TRP B 129      -3.979  22.053  16.152  1.00 98.44           C  
ATOM   4453  HH2 TRP B 129      -4.399  22.997  15.839  1.00 98.44           H  
ATOM   4454  CZ2 TRP B 129      -2.982  22.029  17.142  1.00 98.44           C  
ATOM   4455  HZ2 TRP B 129      -2.628  22.945  17.590  1.00 98.44           H  
ATOM   4456  CZ3 TRP B 129      -4.384  20.856  15.531  1.00 98.44           C  
ATOM   4457  HZ3 TRP B 129      -5.129  20.884  14.750  1.00 98.44           H  
ATOM   4458  N   GLU B 130       0.900  16.155  17.611  1.00 98.29           N  
ATOM   4459  H   GLU B 130       0.268  15.445  17.954  1.00 98.29           H  
ATOM   4460  CA  GLU B 130       2.201  16.284  18.269  1.00 98.29           C  
ATOM   4461  HA  GLU B 130       2.258  17.246  18.778  1.00 98.29           H  
ATOM   4462  C   GLU B 130       3.365  16.209  17.266  1.00 98.29           C  
ATOM   4463  CB  GLU B 130       2.351  15.156  19.305  1.00 98.29           C  
ATOM   4464  HB2 GLU B 130       3.385  15.135  19.648  1.00 98.29           H  
ATOM   4465  HB3 GLU B 130       2.148  14.211  18.801  1.00 98.29           H  
ATOM   4466  O   GLU B 130       4.371  16.898  17.435  1.00 98.29           O  
ATOM   4467  CG  GLU B 130       1.438  15.284  20.543  1.00 98.29           C  
ATOM   4468  HG2 GLU B 130       1.796  16.118  21.147  1.00 98.29           H  
ATOM   4469  HG3 GLU B 130       0.422  15.520  20.228  1.00 98.29           H  
ATOM   4470  CD  GLU B 130       1.418  14.001  21.404  1.00 98.29           C  
ATOM   4471  OE1 GLU B 130       0.636  13.933  22.386  1.00 98.29           O  
ATOM   4472  OE2 GLU B 130       2.196  13.065  21.100  1.00 98.29           O  
ATOM   4473  N   VAL B 131       3.260  15.402  16.201  1.00 98.22           N  
ATOM   4474  H   VAL B 131       2.423  14.847  16.102  1.00 98.22           H  
ATOM   4475  CA  VAL B 131       4.362  15.238  15.236  1.00 98.22           C  
ATOM   4476  HA  VAL B 131       5.242  14.972  15.821  1.00 98.22           H  
ATOM   4477  C   VAL B 131       4.704  16.546  14.511  1.00 98.22           C  
ATOM   4478  CB  VAL B 131       4.094  14.080  14.246  1.00 98.22           C  
ATOM   4479  HB  VAL B 131       3.460  13.337  14.730  1.00 98.22           H  
ATOM   4480  O   VAL B 131       5.887  16.824  14.295  1.00 98.22           O  
ATOM   4481  CG1 VAL B 131       3.436  14.484  12.923  1.00 98.22           C  
ATOM   4482 HG11 VAL B 131       3.200  13.592  12.342  1.00 98.22           H  
ATOM   4483 HG12 VAL B 131       2.509  15.025  13.114  1.00 98.22           H  
ATOM   4484 HG13 VAL B 131       4.090  15.129  12.337  1.00 98.22           H  
ATOM   4485  CG2 VAL B 131       5.407  13.384  13.890  1.00 98.22           C  
ATOM   4486 HG21 VAL B 131       6.099  14.094  13.437  1.00 98.22           H  
ATOM   4487 HG22 VAL B 131       5.217  12.565  13.197  1.00 98.22           H  
ATOM   4488 HG23 VAL B 131       5.836  12.967  14.801  1.00 98.22           H  
ATOM   4489  N   PHE B 132       3.698  17.365  14.178  1.00 98.04           N  
ATOM   4490  H   PHE B 132       2.759  17.097  14.434  1.00 98.04           H  
ATOM   4491  CA  PHE B 132       3.890  18.671  13.540  1.00 98.04           C  
ATOM   4492  HA  PHE B 132       4.582  18.570  12.703  1.00 98.04           H  
ATOM   4493  C   PHE B 132       4.506  19.671  14.516  1.00 98.04           C  
ATOM   4494  CB  PHE B 132       2.554  19.201  13.010  1.00 98.04           C  
ATOM   4495  HB2 PHE B 132       2.653  20.266  12.799  1.00 98.04           H  
ATOM   4496  HB3 PHE B 132       1.801  19.086  13.790  1.00 98.04           H  
ATOM   4497  O   PHE B 132       5.521  20.297  14.201  1.00 98.04           O  
ATOM   4498  CG  PHE B 132       2.067  18.525  11.750  1.00 98.04           C  
ATOM   4499  CD1 PHE B 132       2.713  18.768  10.524  1.00 98.04           C  
ATOM   4500  HD1 PHE B 132       3.554  19.444  10.482  1.00 98.04           H  
ATOM   4501  CD2 PHE B 132       0.956  17.667  11.796  1.00 98.04           C  
ATOM   4502  HD2 PHE B 132       0.445  17.493  12.732  1.00 98.04           H  
ATOM   4503  CE1 PHE B 132       2.251  18.149   9.349  1.00 98.04           C  
ATOM   4504  HE1 PHE B 132       2.735  18.348   8.404  1.00 98.04           H  
ATOM   4505  CE2 PHE B 132       0.506  17.038  10.626  1.00 98.04           C  
ATOM   4506  HE2 PHE B 132      -0.331  16.357  10.669  1.00 98.04           H  
ATOM   4507  CZ  PHE B 132       1.146  17.284   9.403  1.00 98.04           C  
ATOM   4508  HZ  PHE B 132       0.772  16.814   8.505  1.00 98.04           H  
ATOM   4509  N   GLU B 133       3.979  19.744  15.741  1.00 96.95           N  
ATOM   4510  H   GLU B 133       3.145  19.212  15.945  1.00 96.95           H  
ATOM   4511  CA  GLU B 133       4.522  20.627  16.776  1.00 96.95           C  
ATOM   4512  HA  GLU B 133       4.453  21.659  16.432  1.00 96.95           H  
ATOM   4513  C   GLU B 133       5.994  20.321  17.081  1.00 96.95           C  
ATOM   4514  CB  GLU B 133       3.719  20.473  18.072  1.00 96.95           C  
ATOM   4515  HB2 GLU B 133       3.653  19.417  18.333  1.00 96.95           H  
ATOM   4516  HB3 GLU B 133       4.257  20.986  18.870  1.00 96.95           H  
ATOM   4517  O   GLU B 133       6.796  21.236  17.305  1.00 96.95           O  
ATOM   4518  CG  GLU B 133       2.313  21.074  17.977  1.00 96.95           C  
ATOM   4519  HG2 GLU B 133       2.395  22.089  17.588  1.00 96.95           H  
ATOM   4520  HG3 GLU B 133       1.713  20.486  17.282  1.00 96.95           H  
ATOM   4521  CD  GLU B 133       1.625  21.114  19.348  1.00 96.95           C  
ATOM   4522  OE1 GLU B 133       0.760  22.002  19.535  1.00 96.95           O  
ATOM   4523  OE2 GLU B 133       1.978  20.286  20.216  1.00 96.95           O  
ATOM   4524  N   ARG B 134       6.368  19.036  17.065  1.00 97.55           N  
ATOM   4525  H   ARG B 134       5.636  18.353  16.929  1.00 97.55           H  
ATOM   4526  CA  ARG B 134       7.743  18.561  17.283  1.00 97.55           C  
ATOM   4527  HA  ARG B 134       8.189  19.141  18.091  1.00 97.55           H  
ATOM   4528  C   ARG B 134       8.657  18.772  16.076  1.00 97.55           C  
ATOM   4529  CB  ARG B 134       7.699  17.086  17.701  1.00 97.55           C  
ATOM   4530  HB2 ARG B 134       8.717  16.701  17.752  1.00 97.55           H  
ATOM   4531  HB3 ARG B 134       7.148  16.513  16.956  1.00 97.55           H  
ATOM   4532  O   ARG B 134       9.872  18.851  16.261  1.00 97.55           O  
ATOM   4533  CG  ARG B 134       7.033  16.927  19.079  1.00 97.55           C  
ATOM   4534  HG2 ARG B 134       6.031  17.355  19.083  1.00 97.55           H  
ATOM   4535  HG3 ARG B 134       7.607  17.477  19.825  1.00 97.55           H  
ATOM   4536  CD  ARG B 134       6.938  15.455  19.480  1.00 97.55           C  
ATOM   4537  HD2 ARG B 134       6.577  14.870  18.634  1.00 97.55           H  
ATOM   4538  HD3 ARG B 134       6.208  15.351  20.282  1.00 97.55           H  
ATOM   4539  NE  ARG B 134       8.259  14.997  19.918  1.00 97.55           N  
ATOM   4540  HE  ARG B 134       8.865  14.631  19.198  1.00 97.55           H  
ATOM   4541  NH1 ARG B 134       8.033  15.427  22.170  1.00 97.55           N  
ATOM   4542 HH11 ARG B 134       8.492  15.544  23.062  1.00 97.55           H  
ATOM   4543 HH12 ARG B 134       7.028  15.351  22.107  1.00 97.55           H  
ATOM   4544  NH2 ARG B 134      10.037  15.286  21.244  1.00 97.55           N  
ATOM   4545 HH21 ARG B 134      10.677  15.063  20.495  1.00 97.55           H  
ATOM   4546 HH22 ARG B 134      10.427  15.040  22.143  1.00 97.55           H  
ATOM   4547  CZ  ARG B 134       8.762  15.228  21.109  1.00 97.55           C  
ATOM   4548  N   ALA B 135       8.095  18.905  14.875  1.00 97.56           N  
ATOM   4549  H   ALA B 135       7.094  18.791  14.801  1.00 97.56           H  
ATOM   4550  CA  ALA B 135       8.813  19.341  13.677  1.00 97.56           C  
ATOM   4551  HA  ALA B 135       9.801  18.881  13.675  1.00 97.56           H  
ATOM   4552  C   ALA B 135       9.031  20.867  13.628  1.00 97.56           C  
ATOM   4553  CB  ALA B 135       8.057  18.841  12.439  1.00 97.56           C  
ATOM   4554  HB1 ALA B 135       8.636  19.066  11.544  1.00 97.56           H  
ATOM   4555  HB2 ALA B 135       7.089  19.336  12.363  1.00 97.56           H  
ATOM   4556  HB3 ALA B 135       7.901  17.764  12.500  1.00 97.56           H  
ATOM   4557  O   ALA B 135       9.772  21.347  12.772  1.00 97.56           O  
ATOM   4558  N   GLY B 136       8.419  21.627  14.547  1.00 96.96           N  
ATOM   4559  H   GLY B 136       7.800  21.176  15.205  1.00 96.96           H  
ATOM   4560  CA  GLY B 136       8.440  23.090  14.527  1.00 96.96           C  
ATOM   4561  HA2 GLY B 136       9.439  23.444  14.271  1.00 96.96           H  
ATOM   4562  HA3 GLY B 136       8.182  23.458  15.520  1.00 96.96           H  
ATOM   4563  C   GLY B 136       7.449  23.691  13.526  1.00 96.96           C  
ATOM   4564  O   GLY B 136       7.685  24.788  13.033  1.00 96.96           O  
ATOM   4565  N   ILE B 137       6.362  22.978  13.223  1.00 97.19           N  
ATOM   4566  H   ILE B 137       6.208  22.098  13.693  1.00 97.19           H  
ATOM   4567  CA  ILE B 137       5.328  23.386  12.268  1.00 97.19           C  
ATOM   4568  HA  ILE B 137       5.619  24.318  11.781  1.00 97.19           H  
ATOM   4569  C   ILE B 137       4.026  23.630  13.034  1.00 97.19           C  
ATOM   4570  CB  ILE B 137       5.167  22.299  11.176  1.00 97.19           C  
ATOM   4571  HB  ILE B 137       4.905  21.363  11.668  1.00 97.19           H  
ATOM   4572  O   ILE B 137       3.603  22.768  13.802  1.00 97.19           O  
ATOM   4573  CG1 ILE B 137       6.493  22.084  10.404  1.00 97.19           C  
ATOM   4574 HG12 ILE B 137       6.735  22.982   9.836  1.00 97.19           H  
ATOM   4575 HG13 ILE B 137       7.305  21.910  11.110  1.00 97.19           H  
ATOM   4576  CG2 ILE B 137       4.027  22.660  10.206  1.00 97.19           C  
ATOM   4577 HG21 ILE B 137       4.223  23.620   9.729  1.00 97.19           H  
ATOM   4578 HG22 ILE B 137       3.078  22.716  10.739  1.00 97.19           H  
ATOM   4579 HG23 ILE B 137       3.915  21.894   9.439  1.00 97.19           H  
ATOM   4580  CD1 ILE B 137       6.476  20.878   9.457  1.00 97.19           C  
ATOM   4581 HD11 ILE B 137       7.488  20.684   9.102  1.00 97.19           H  
ATOM   4582 HD12 ILE B 137       5.835  21.073   8.597  1.00 97.19           H  
ATOM   4583 HD13 ILE B 137       6.117  19.998   9.992  1.00 97.19           H  
ATOM   4584  N   ASP B 138       3.374  24.774  12.804  1.00 96.95           N  
ATOM   4585  H   ASP B 138       3.779  25.458  12.181  1.00 96.95           H  
ATOM   4586  CA  ASP B 138       2.010  25.019  13.287  1.00 96.95           C  
ATOM   4587  HA  ASP B 138       1.983  24.848  14.363  1.00 96.95           H  
ATOM   4588  C   ASP B 138       1.026  24.065  12.575  1.00 96.95           C  
ATOM   4589  CB  ASP B 138       1.624  26.496  13.063  1.00 96.95           C  
ATOM   4590  HB2 ASP B 138       1.814  26.758  12.022  1.00 96.95           H  
ATOM   4591  HB3 ASP B 138       2.258  27.122  13.691  1.00 96.95           H  
ATOM   4592  O   ASP B 138       0.861  24.177  11.355  1.00 96.95           O  
ATOM   4593  CG  ASP B 138       0.151  26.800  13.385  1.00 96.95           C  
ATOM   4594  OD1 ASP B 138      -0.525  25.938  13.992  1.00 96.95           O  
ATOM   4595  OD2 ASP B 138      -0.347  27.871  12.995  1.00 96.95           O  
ATOM   4596  N   PRO B 139       0.332  23.158  13.286  1.00 96.56           N  
ATOM   4597  CA  PRO B 139      -0.635  22.244  12.675  1.00 96.56           C  
ATOM   4598  HA  PRO B 139      -0.104  21.595  11.978  1.00 96.56           H  
ATOM   4599  C   PRO B 139      -1.783  22.946  11.930  1.00 96.56           C  
ATOM   4600  CB  PRO B 139      -1.176  21.399  13.831  1.00 96.56           C  
ATOM   4601  HB2 PRO B 139      -1.382  20.374  13.523  1.00 96.56           H  
ATOM   4602  HB3 PRO B 139      -2.076  21.866  14.233  1.00 96.56           H  
ATOM   4603  O   PRO B 139      -2.347  22.380  10.998  1.00 96.56           O  
ATOM   4604  CG  PRO B 139      -0.071  21.464  14.881  1.00 96.56           C  
ATOM   4605  HG2 PRO B 139       0.712  20.742  14.649  1.00 96.56           H  
ATOM   4606  HG3 PRO B 139      -0.441  21.301  15.894  1.00 96.56           H  
ATOM   4607  CD  PRO B 139       0.475  22.870  14.707  1.00 96.56           C  
ATOM   4608  HD2 PRO B 139       1.512  22.897  15.042  1.00 96.56           H  
ATOM   4609  HD3 PRO B 139      -0.122  23.572  15.287  1.00 96.56           H  
ATOM   4610  N   ALA B 140      -2.131  24.188  12.280  1.00 93.36           N  
ATOM   4611  H   ALA B 140      -1.627  24.653  13.022  1.00 93.36           H  
ATOM   4612  CA  ALA B 140      -3.138  24.945  11.536  1.00 93.36           C  
ATOM   4613  HA  ALA B 140      -3.990  24.293  11.345  1.00 93.36           H  
ATOM   4614  C   ALA B 140      -2.626  25.427  10.167  1.00 93.36           C  
ATOM   4615  CB  ALA B 140      -3.619  26.108  12.404  1.00 93.36           C  
ATOM   4616  HB1 ALA B 140      -4.384  26.673  11.871  1.00 93.36           H  
ATOM   4617  HB2 ALA B 140      -4.042  25.713  13.328  1.00 93.36           H  
ATOM   4618  HB3 ALA B 140      -2.787  26.771  12.639  1.00 93.36           H  
ATOM   4619  O   ALA B 140      -3.420  25.596   9.240  1.00 93.36           O  
ATOM   4620  N   SER B 141      -1.309  25.605  10.017  1.00 94.91           N  
ATOM   4621  H   SER B 141      -0.713  25.417  10.811  1.00 94.91           H  
ATOM   4622  CA  SER B 141      -0.681  26.067   8.771  1.00 94.91           C  
ATOM   4623  HA  SER B 141      -1.262  26.908   8.394  1.00 94.91           H  
ATOM   4624  C   SER B 141      -0.659  25.009   7.663  1.00 94.91           C  
ATOM   4625  CB  SER B 141       0.740  26.575   9.042  1.00 94.91           C  
ATOM   4626  HB2 SER B 141       0.736  27.231   9.912  1.00 94.91           H  
ATOM   4627  HB3 SER B 141       1.072  27.153   8.179  1.00 94.91           H  
ATOM   4628  O   SER B 141      -0.528  25.357   6.491  1.00 94.91           O  
ATOM   4629  OG  SER B 141       1.653  25.512   9.244  1.00 94.91           O  
ATOM   4630  HG  SER B 141       1.399  25.033  10.036  1.00 94.91           H  
ATOM   4631  N   VAL B 142      -0.820  23.724   8.008  1.00 95.94           N  
ATOM   4632  H   VAL B 142      -0.915  23.501   8.988  1.00 95.94           H  
ATOM   4633  CA  VAL B 142      -0.837  22.618   7.032  1.00 95.94           C  
ATOM   4634  HA  VAL B 142      -0.239  22.927   6.174  1.00 95.94           H  
ATOM   4635  C   VAL B 142      -2.230  22.337   6.460  1.00 95.94           C  
ATOM   4636  CB  VAL B 142      -0.168  21.342   7.576  1.00 95.94           C  
ATOM   4637  HB  VAL B 142      -0.205  20.577   6.801  1.00 95.94           H  
ATOM   4638  O   VAL B 142      -2.387  21.467   5.601  1.00 95.94           O  
ATOM   4639  CG1 VAL B 142       1.308  21.604   7.898  1.00 95.94           C  
ATOM   4640 HG11 VAL B 142       1.819  21.963   7.005  1.00 95.94           H  
ATOM   4641 HG12 VAL B 142       1.781  20.679   8.229  1.00 95.94           H  
ATOM   4642 HG13 VAL B 142       1.401  22.351   8.686  1.00 95.94           H  
ATOM   4643  CG2 VAL B 142      -0.835  20.776   8.829  1.00 95.94           C  
ATOM   4644 HG21 VAL B 142      -0.569  21.390   9.690  1.00 95.94           H  
ATOM   4645 HG22 VAL B 142      -1.918  20.744   8.713  1.00 95.94           H  
ATOM   4646 HG23 VAL B 142      -0.470  19.765   9.010  1.00 95.94           H  
ATOM   4647  N   ARG B 143      -3.251  23.087   6.881  1.00 93.81           N  
ATOM   4648  H   ARG B 143      -3.062  23.814   7.557  1.00 93.81           H  
ATOM   4649  CA  ARG B 143      -4.604  22.965   6.337  1.00 93.81           C  
ATOM   4650  HA  ARG B 143      -4.901  21.920   6.428  1.00 93.81           H  
ATOM   4651  C   ARG B 143      -4.634  23.352   4.854  1.00 93.81           C  
ATOM   4652  CB  ARG B 143      -5.547  23.833   7.173  1.00 93.81           C  
ATOM   4653  HB2 ARG B 143      -5.417  24.883   6.911  1.00 93.81           H  
ATOM   4654  HB3 ARG B 143      -5.301  23.704   8.227  1.00 93.81           H  
ATOM   4655  O   ARG B 143      -4.125  24.402   4.474  1.00 93.81           O  
ATOM   4656  CG  ARG B 143      -7.001  23.408   6.966  1.00 93.81           C  
ATOM   4657  HG2 ARG B 143      -7.286  23.488   5.917  1.00 93.81           H  
ATOM   4658  HG3 ARG B 143      -7.088  22.371   7.290  1.00 93.81           H  
ATOM   4659  CD  ARG B 143      -7.927  24.272   7.821  1.00 93.81           C  
ATOM   4660  HD2 ARG B 143      -7.428  24.463   8.771  1.00 93.81           H  
ATOM   4661  HD3 ARG B 143      -8.098  25.222   7.315  1.00 93.81           H  
ATOM   4662  NE  ARG B 143      -9.204  23.581   8.074  1.00 93.81           N  
ATOM   4663  HE  ARG B 143      -9.431  22.809   7.464  1.00 93.81           H  
ATOM   4664  NH1 ARG B 143      -9.811  24.785   9.928  1.00 93.81           N  
ATOM   4665 HH11 ARG B 143      -8.999  25.368   9.783  1.00 93.81           H  
ATOM   4666 HH12 ARG B 143     -10.407  24.914  10.732  1.00 93.81           H  
ATOM   4667  NH2 ARG B 143     -11.034  23.021   9.305  1.00 93.81           N  
ATOM   4668 HH21 ARG B 143     -11.169  22.207   8.723  1.00 93.81           H  
ATOM   4669 HH22 ARG B 143     -11.635  23.160  10.105  1.00 93.81           H  
ATOM   4670  CZ  ARG B 143     -10.010  23.799   9.096  1.00 93.81           C  
ATOM   4671  N   GLY B 144      -5.261  22.525   4.023  1.00 93.98           N  
ATOM   4672  H   GLY B 144      -5.628  21.662   4.398  1.00 93.98           H  
ATOM   4673  CA  GLY B 144      -5.332  22.704   2.570  1.00 93.98           C  
ATOM   4674  HA2 GLY B 144      -5.582  23.739   2.338  1.00 93.98           H  
ATOM   4675  HA3 GLY B 144      -6.124  22.067   2.178  1.00 93.98           H  
ATOM   4676  C   GLY B 144      -4.036  22.348   1.833  1.00 93.98           C  
ATOM   4677  O   GLY B 144      -3.862  22.737   0.680  1.00 93.98           O  
ATOM   4678  N   THR B 145      -3.097  21.656   2.489  1.00 96.16           N  
ATOM   4679  H   THR B 145      -3.291  21.356   3.434  1.00 96.16           H  
ATOM   4680  CA  THR B 145      -1.834  21.220   1.869  1.00 96.16           C  
ATOM   4681  HA  THR B 145      -1.694  21.777   0.942  1.00 96.16           H  
ATOM   4682  C   THR B 145      -1.879  19.746   1.477  1.00 96.16           C  
ATOM   4683  CB  THR B 145      -0.604  21.522   2.735  1.00 96.16           C  
ATOM   4684  HB  THR B 145       0.284  21.300   2.143  1.00 96.16           H  
ATOM   4685  O   THR B 145      -2.628  18.954   2.046  1.00 96.16           O  
ATOM   4686  CG2 THR B 145      -0.516  22.984   3.175  1.00 96.16           C  
ATOM   4687 HG21 THR B 145      -0.496  23.628   2.296  1.00 96.16           H  
ATOM   4688 HG22 THR B 145       0.397  23.138   3.750  1.00 96.16           H  
ATOM   4689 HG23 THR B 145      -1.373  23.258   3.790  1.00 96.16           H  
ATOM   4690  OG1 THR B 145      -0.561  20.714   3.880  1.00 96.16           O  
ATOM   4691  HG1 THR B 145      -1.292  20.960   4.452  1.00 96.16           H  
ATOM   4692  N   ASP B 146      -1.045  19.350   0.518  1.00 97.17           N  
ATOM   4693  H   ASP B 146      -0.354  19.998   0.167  1.00 97.17           H  
ATOM   4694  CA  ASP B 146      -0.965  17.995  -0.035  1.00 97.17           C  
ATOM   4695  HA  ASP B 146      -1.982  17.606  -0.102  1.00 97.17           H  
ATOM   4696  C   ASP B 146      -0.180  17.017   0.862  1.00 97.17           C  
ATOM   4697  CB  ASP B 146      -0.414  18.061  -1.472  1.00 97.17           C  
ATOM   4698  HB2 ASP B 146      -1.003  18.776  -2.047  1.00 97.17           H  
ATOM   4699  HB3 ASP B 146      -0.538  17.083  -1.937  1.00 97.17           H  
ATOM   4700  O   ASP B 146       0.566  16.169   0.370  1.00 97.17           O  
ATOM   4701  CG  ASP B 146       1.065  18.465  -1.544  1.00 97.17           C  
ATOM   4702  OD1 ASP B 146       1.536  19.222  -0.664  1.00 97.17           O  
ATOM   4703  OD2 ASP B 146       1.765  18.036  -2.485  1.00 97.17           O  
ATOM   4704  N   VAL B 147      -0.319  17.126   2.188  1.00 98.39           N  
ATOM   4705  H   VAL B 147      -0.962  17.819   2.542  1.00 98.39           H  
ATOM   4706  CA  VAL B 147       0.297  16.176   3.122  1.00 98.39           C  
ATOM   4707  HA  VAL B 147       1.340  16.061   2.828  1.00 98.39           H  
ATOM   4708  C   VAL B 147      -0.411  14.826   3.008  1.00 98.39           C  
ATOM   4709  CB  VAL B 147       0.276  16.668   4.579  1.00 98.39           C  
ATOM   4710  HB  VAL B 147      -0.761  16.837   4.868  1.00 98.39           H  
ATOM   4711  O   VAL B 147      -1.605  14.727   3.280  1.00 98.39           O  
ATOM   4712  CG1 VAL B 147       0.897  15.627   5.523  1.00 98.39           C  
ATOM   4713 HG11 VAL B 147       0.967  16.038   6.531  1.00 98.39           H  
ATOM   4714 HG12 VAL B 147       1.895  15.351   5.180  1.00 98.39           H  
ATOM   4715 HG13 VAL B 147       0.274  14.734   5.565  1.00 98.39           H  
ATOM   4716  CG2 VAL B 147       1.055  17.973   4.780  1.00 98.39           C  
ATOM   4717 HG21 VAL B 147       0.873  18.660   3.953  1.00 98.39           H  
ATOM   4718 HG22 VAL B 147       0.731  18.448   5.706  1.00 98.39           H  
ATOM   4719 HG23 VAL B 147       2.126  17.778   4.844  1.00 98.39           H  
ATOM   4720  N   GLY B 148       0.320  13.780   2.618  1.00 98.67           N  
ATOM   4721  H   GLY B 148       1.301  13.937   2.436  1.00 98.67           H  
ATOM   4722  CA  GLY B 148      -0.194  12.408   2.590  1.00 98.67           C  
ATOM   4723  HA2 GLY B 148      -1.211  12.408   2.196  1.00 98.67           H  
ATOM   4724  HA3 GLY B 148       0.424  11.795   1.934  1.00 98.67           H  
ATOM   4725  C   GLY B 148      -0.210  11.774   3.982  1.00 98.67           C  
ATOM   4726  O   GLY B 148       0.635  12.091   4.817  1.00 98.67           O  
ATOM   4727  N   VAL B 149      -1.137  10.851   4.229  1.00 98.84           N  
ATOM   4728  H   VAL B 149      -1.773  10.611   3.482  1.00 98.84           H  
ATOM   4729  CA  VAL B 149      -1.276  10.123   5.500  1.00 98.84           C  
ATOM   4730  HA  VAL B 149      -0.445  10.375   6.158  1.00 98.84           H  
ATOM   4731  C   VAL B 149      -1.228   8.620   5.226  1.00 98.84           C  
ATOM   4732  CB  VAL B 149      -2.576  10.525   6.228  1.00 98.84           C  
ATOM   4733  HB  VAL B 149      -3.435  10.284   5.601  1.00 98.84           H  
ATOM   4734  O   VAL B 149      -2.141   8.073   4.619  1.00 98.84           O  
ATOM   4735  CG1 VAL B 149      -2.727   9.770   7.552  1.00 98.84           C  
ATOM   4736 HG11 VAL B 149      -3.628  10.110   8.061  1.00 98.84           H  
ATOM   4737 HG12 VAL B 149      -2.838   8.704   7.353  1.00 98.84           H  
ATOM   4738 HG13 VAL B 149      -1.860   9.941   8.189  1.00 98.84           H  
ATOM   4739  CG2 VAL B 149      -2.631  12.025   6.540  1.00 98.84           C  
ATOM   4740 HG21 VAL B 149      -3.552  12.259   7.074  1.00 98.84           H  
ATOM   4741 HG22 VAL B 149      -1.775  12.316   7.149  1.00 98.84           H  
ATOM   4742 HG23 VAL B 149      -2.622  12.602   5.615  1.00 98.84           H  
ATOM   4743  N   TYR B 150      -0.189   7.932   5.695  1.00 98.70           N  
ATOM   4744  H   TYR B 150       0.517   8.430   6.219  1.00 98.70           H  
ATOM   4745  CA  TYR B 150       0.002   6.493   5.478  1.00 98.70           C  
ATOM   4746  HA  TYR B 150      -0.861   6.075   4.960  1.00 98.70           H  
ATOM   4747  C   TYR B 150       0.138   5.779   6.821  1.00 98.70           C  
ATOM   4748  CB  TYR B 150       1.229   6.247   4.592  1.00 98.70           C  
ATOM   4749  HB2 TYR B 150       2.112   6.647   5.090  1.00 98.70           H  
ATOM   4750  HB3 TYR B 150       1.375   5.171   4.495  1.00 98.70           H  
ATOM   4751  O   TYR B 150       1.117   5.978   7.542  1.00 98.70           O  
ATOM   4752  CG  TYR B 150       1.139   6.843   3.201  1.00 98.70           C  
ATOM   4753  CD1 TYR B 150       0.707   6.048   2.122  1.00 98.70           C  
ATOM   4754  HD1 TYR B 150       0.420   5.020   2.288  1.00 98.70           H  
ATOM   4755  CD2 TYR B 150       1.502   8.188   2.985  1.00 98.70           C  
ATOM   4756  HD2 TYR B 150       1.821   8.799   3.817  1.00 98.70           H  
ATOM   4757  CE1 TYR B 150       0.648   6.595   0.826  1.00 98.70           C  
ATOM   4758  HE1 TYR B 150       0.320   5.998  -0.013  1.00 98.70           H  
ATOM   4759  CE2 TYR B 150       1.443   8.738   1.691  1.00 98.70           C  
ATOM   4760  HE2 TYR B 150       1.725   9.768   1.524  1.00 98.70           H  
ATOM   4761  OH  TYR B 150       0.974   8.453  -0.647  1.00 98.70           O  
ATOM   4762  HH  TYR B 150       1.218   9.381  -0.673  1.00 98.70           H  
ATOM   4763  CZ  TYR B 150       1.017   7.938   0.609  1.00 98.70           C  
ATOM   4764  N   VAL B 151      -0.837   4.940   7.173  1.00 98.18           N  
ATOM   4765  H   VAL B 151      -1.602   4.781   6.533  1.00 98.18           H  
ATOM   4766  CA  VAL B 151      -0.913   4.351   8.517  1.00 98.18           C  
ATOM   4767  HA  VAL B 151       0.014   4.560   9.051  1.00 98.18           H  
ATOM   4768  C   VAL B 151      -1.057   2.838   8.446  1.00 98.18           C  
ATOM   4769  CB  VAL B 151      -2.047   4.983   9.348  1.00 98.18           C  
ATOM   4770  HB  VAL B 151      -3.011   4.695   8.928  1.00 98.18           H  
ATOM   4771  O   VAL B 151      -1.935   2.318   7.763  1.00 98.18           O  
ATOM   4772  CG1 VAL B 151      -1.978   4.519  10.806  1.00 98.18           C  
ATOM   4773 HG11 VAL B 151      -1.012   4.773  11.242  1.00 98.18           H  
ATOM   4774 HG12 VAL B 151      -2.769   5.014  11.370  1.00 98.18           H  
ATOM   4775 HG13 VAL B 151      -2.144   3.444  10.873  1.00 98.18           H  
ATOM   4776  CG2 VAL B 151      -1.963   6.516   9.367  1.00 98.18           C  
ATOM   4777 HG21 VAL B 151      -2.756   6.925   9.992  1.00 98.18           H  
ATOM   4778 HG22 VAL B 151      -0.995   6.837   9.752  1.00 98.18           H  
ATOM   4779 HG23 VAL B 151      -2.093   6.901   8.356  1.00 98.18           H  
ATOM   4780  N   GLY B 152      -0.212   2.127   9.191  1.00 97.91           N  
ATOM   4781  H   GLY B 152       0.510   2.623   9.693  1.00 97.91           H  
ATOM   4782  CA  GLY B 152      -0.423   0.717   9.498  1.00 97.91           C  
ATOM   4783  HA2 GLY B 152       0.519   0.272   9.818  1.00 97.91           H  
ATOM   4784  HA3 GLY B 152      -0.771   0.199   8.604  1.00 97.91           H  
ATOM   4785  C   GLY B 152      -1.439   0.554  10.628  1.00 97.91           C  
ATOM   4786  O   GLY B 152      -1.169   1.000  11.744  1.00 97.91           O  
ATOM   4787  N   CYS B 153      -2.580  -0.080  10.367  1.00 94.52           N  
ATOM   4788  H   CYS B 153      -2.742  -0.449   9.441  1.00 94.52           H  
ATOM   4789  CA  CYS B 153      -3.621  -0.310  11.372  1.00 94.52           C  
ATOM   4790  HA  CYS B 153      -3.168  -0.397  12.359  1.00 94.52           H  
ATOM   4791  C   CYS B 153      -4.370  -1.610  11.065  1.00 94.52           C  
ATOM   4792  CB  CYS B 153      -4.582   0.888  11.383  1.00 94.52           C  
ATOM   4793  HB2 CYS B 153      -4.017   1.818  11.448  1.00 94.52           H  
ATOM   4794  HB3 CYS B 153      -5.167   0.883  10.463  1.00 94.52           H  
ATOM   4795  O   CYS B 153      -4.785  -1.823   9.928  1.00 94.52           O  
ATOM   4796  SG  CYS B 153      -5.703   0.769  12.802  1.00 94.52           S  
ATOM   4797  HG  CYS B 153      -6.573   1.710  12.425  1.00 94.52           H  
ATOM   4798  N   GLY B 154      -4.537  -2.460  12.078  1.00 87.11           N  
ATOM   4799  H   GLY B 154      -4.282  -2.144  13.003  1.00 87.11           H  
ATOM   4800  CA  GLY B 154      -5.348  -3.675  12.004  1.00 87.11           C  
ATOM   4801  HA2 GLY B 154      -5.630  -3.885  10.972  1.00 87.11           H  
ATOM   4802  HA3 GLY B 154      -4.775  -4.525  12.374  1.00 87.11           H  
ATOM   4803  C   GLY B 154      -6.616  -3.540  12.847  1.00 87.11           C  
ATOM   4804  O   GLY B 154      -6.679  -2.720  13.767  1.00 87.11           O  
ATOM   4805  N   TYR B 155      -7.621  -4.358  12.550  1.00 73.29           N  
ATOM   4806  H   TYR B 155      -7.504  -5.029  11.803  1.00 73.29           H  
ATOM   4807  CA  TYR B 155      -8.844  -4.423  13.347  1.00 73.29           C  
ATOM   4808  HA  TYR B 155      -9.187  -3.404  13.527  1.00 73.29           H  
ATOM   4809  C   TYR B 155      -8.582  -5.084  14.714  1.00 73.29           C  
ATOM   4810  CB  TYR B 155      -9.922  -5.147  12.537  1.00 73.29           C  
ATOM   4811  HB2 TYR B 155      -9.618  -6.182  12.381  1.00 73.29           H  
ATOM   4812  HB3 TYR B 155     -10.010  -4.674  11.559  1.00 73.29           H  
ATOM   4813  O   TYR B 155      -7.850  -6.069  14.790  1.00 73.29           O  
ATOM   4814  CG  TYR B 155     -11.280  -5.111  13.196  1.00 73.29           C  
ATOM   4815  CD1 TYR B 155     -11.827  -6.284  13.739  1.00 73.29           C  
ATOM   4816  HD1 TYR B 155     -11.309  -7.230  13.675  1.00 73.29           H  
ATOM   4817  CD2 TYR B 155     -12.001  -3.901  13.261  1.00 73.29           C  
ATOM   4818  HD2 TYR B 155     -11.594  -2.999  12.829  1.00 73.29           H  
ATOM   4819  CE1 TYR B 155     -13.099  -6.238  14.330  1.00 73.29           C  
ATOM   4820  HE1 TYR B 155     -13.582  -7.149  14.652  1.00 73.29           H  
ATOM   4821  CE2 TYR B 155     -13.264  -3.858  13.884  1.00 73.29           C  
ATOM   4822  HE2 TYR B 155     -13.812  -2.929  13.933  1.00 73.29           H  
ATOM   4823  OH  TYR B 155     -15.031  -5.024  15.036  1.00 73.29           O  
ATOM   4824  HH  TYR B 155     -15.478  -4.178  14.957  1.00 73.29           H  
ATOM   4825  CZ  TYR B 155     -13.816  -5.036  14.428  1.00 73.29           C  
ATOM   4826  N   GLN B 156      -9.146  -4.521  15.790  1.00 69.14           N  
ATOM   4827  H   GLN B 156      -9.731  -3.711  15.643  1.00 69.14           H  
ATOM   4828  CA  GLN B 156      -8.891  -4.927  17.188  1.00 69.14           C  
ATOM   4829  HA  GLN B 156      -8.380  -5.889  17.194  1.00 69.14           H  
ATOM   4830  C   GLN B 156     -10.183  -5.149  18.001  1.00 69.14           C  
ATOM   4831  CB  GLN B 156      -7.974  -3.893  17.878  1.00 69.14           C  
ATOM   4832  HB2 GLN B 156      -7.926  -4.086  18.949  1.00 69.14           H  
ATOM   4833  HB3 GLN B 156      -8.410  -2.903  17.746  1.00 69.14           H  
ATOM   4834  O   GLN B 156     -10.163  -5.066  19.230  1.00 69.14           O  
ATOM   4835  CG  GLN B 156      -6.534  -3.871  17.349  1.00 69.14           C  
ATOM   4836  HG2 GLN B 156      -6.058  -2.959  17.709  1.00 69.14           H  
ATOM   4837  HG3 GLN B 156      -6.543  -3.818  16.260  1.00 69.14           H  
ATOM   4838  CD  GLN B 156      -5.658  -5.042  17.792  1.00 69.14           C  
ATOM   4839  NE2 GLN B 156      -4.527  -5.200  17.139  1.00 69.14           N  
ATOM   4840 HE21 GLN B 156      -4.358  -4.620  16.330  1.00 69.14           H  
ATOM   4841 HE22 GLN B 156      -3.971  -6.024  17.319  1.00 69.14           H  
ATOM   4842  OE1 GLN B 156      -5.922  -5.785  18.727  1.00 69.14           O  
ATOM   4843  N   ASP B 157     -11.316  -5.401  17.334  1.00 74.19           N  
ATOM   4844  H   ASP B 157     -11.263  -5.559  16.338  1.00 74.19           H  
ATOM   4845  CA  ASP B 157     -12.607  -5.692  17.980  1.00 74.19           C  
ATOM   4846  HA  ASP B 157     -13.368  -5.684  17.200  1.00 74.19           H  
ATOM   4847  C   ASP B 157     -13.052  -4.636  19.016  1.00 74.19           C  
ATOM   4848  CB  ASP B 157     -12.612  -7.111  18.584  1.00 74.19           C  
ATOM   4849  HB2 ASP B 157     -11.833  -7.182  19.343  1.00 74.19           H  
ATOM   4850  HB3 ASP B 157     -13.567  -7.281  19.081  1.00 74.19           H  
ATOM   4851  O   ASP B 157     -13.599  -4.969  20.073  1.00 74.19           O  
ATOM   4852  CG  ASP B 157     -12.441  -8.239  17.574  1.00 74.19           C  
ATOM   4853  OD1 ASP B 157     -13.155  -8.212  16.558  1.00 74.19           O  
ATOM   4854  OD2 ASP B 157     -11.652  -9.158  17.878  1.00 74.19           O  
ATOM   4855  N   TYR B 158     -12.827  -3.340  18.761  1.00 81.82           N  
ATOM   4856  H   TYR B 158     -12.389  -3.080  17.889  1.00 81.82           H  
ATOM   4857  CA  TYR B 158     -13.462  -2.304  19.578  1.00 81.82           C  
ATOM   4858  HA  TYR B 158     -13.393  -2.616  20.621  1.00 81.82           H  
ATOM   4859  C   TYR B 158     -14.953  -2.224  19.207  1.00 81.82           C  
ATOM   4860  CB  TYR B 158     -12.720  -0.963  19.481  1.00 81.82           C  
ATOM   4861  HB2 TYR B 158     -12.796  -0.576  18.464  1.00 81.82           H  
ATOM   4862  HB3 TYR B 158     -11.662  -1.136  19.672  1.00 81.82           H  
ATOM   4863  O   TYR B 158     -15.312  -1.995  18.059  1.00 81.82           O  
ATOM   4864  CG  TYR B 158     -13.215   0.078  20.478  1.00 81.82           C  
ATOM   4865  CD1 TYR B 158     -14.062   1.132  20.083  1.00 81.82           C  
ATOM   4866  HD1 TYR B 158     -14.390   1.213  19.057  1.00 81.82           H  
ATOM   4867  CD2 TYR B 158     -12.816  -0.008  21.824  1.00 81.82           C  
ATOM   4868  HD2 TYR B 158     -12.167  -0.815  22.131  1.00 81.82           H  
ATOM   4869  CE1 TYR B 158     -14.462   2.117  21.002  1.00 81.82           C  
ATOM   4870  HE1 TYR B 158     -15.086   2.942  20.693  1.00 81.82           H  
ATOM   4871  CE2 TYR B 158     -13.232   0.959  22.758  1.00 81.82           C  
ATOM   4872  HE2 TYR B 158     -12.905   0.885  23.785  1.00 81.82           H  
ATOM   4873  OH  TYR B 158     -14.388   2.994  23.235  1.00 81.82           O  
ATOM   4874  HH  TYR B 158     -14.174   2.730  24.133  1.00 81.82           H  
ATOM   4875  CZ  TYR B 158     -14.037   2.038  22.339  1.00 81.82           C  
ATOM   4876  N   ALA B 159     -15.837  -2.466  20.181  1.00 66.44           N  
ATOM   4877  H   ALA B 159     -15.454  -2.717  21.082  1.00 66.44           H  
ATOM   4878  CA  ALA B 159     -17.298  -2.503  20.004  1.00 66.44           C  
ATOM   4879  HA  ALA B 159     -17.716  -2.878  20.938  1.00 66.44           H  
ATOM   4880  C   ALA B 159     -17.810  -3.467  18.896  1.00 66.44           C  
ATOM   4881  CB  ALA B 159     -17.811  -1.062  19.847  1.00 66.44           C  
ATOM   4882  HB1 ALA B 159     -17.431  -0.437  20.656  1.00 66.44           H  
ATOM   4883  HB2 ALA B 159     -18.900  -1.056  19.862  1.00 66.44           H  
ATOM   4884  HB3 ALA B 159     -17.472  -0.652  18.896  1.00 66.44           H  
ATOM   4885  O   ALA B 159     -18.539  -3.042  18.000  1.00 66.44           O  
ATOM   4886  N   PRO B 160     -17.526  -4.780  18.991  1.00 55.82           N  
ATOM   4887  CA  PRO B 160     -17.762  -5.738  17.905  1.00 55.82           C  
ATOM   4888  HA  PRO B 160     -17.352  -5.352  16.972  1.00 55.82           H  
ATOM   4889  C   PRO B 160     -19.247  -6.063  17.663  1.00 55.82           C  
ATOM   4890  CB  PRO B 160     -16.971  -6.985  18.314  1.00 55.82           C  
ATOM   4891  HB2 PRO B 160     -15.941  -6.885  17.973  1.00 55.82           H  
ATOM   4892  HB3 PRO B 160     -17.403  -7.905  17.920  1.00 55.82           H  
ATOM   4893  O   PRO B 160     -19.592  -6.660  16.651  1.00 55.82           O  
ATOM   4894  CG  PRO B 160     -17.007  -6.944  19.841  1.00 55.82           C  
ATOM   4895  HG2 PRO B 160     -17.949  -7.364  20.195  1.00 55.82           H  
ATOM   4896  HG3 PRO B 160     -16.160  -7.473  20.278  1.00 55.82           H  
ATOM   4897  CD  PRO B 160     -16.959  -5.450  20.150  1.00 55.82           C  
ATOM   4898  HD2 PRO B 160     -15.923  -5.139  20.281  1.00 55.82           H  
ATOM   4899  HD3 PRO B 160     -17.530  -5.235  21.054  1.00 55.82           H  
ATOM   4900  N   ASP B 161     -20.154  -5.697  18.578  1.00 60.81           N  
ATOM   4901  H   ASP B 161     -19.836  -5.153  19.367  1.00 60.81           H  
ATOM   4902  CA  ASP B 161     -21.595  -5.887  18.374  1.00 60.81           C  
ATOM   4903  HA  ASP B 161     -21.762  -6.226  17.351  1.00 60.81           H  
ATOM   4904  C   ASP B 161     -22.357  -4.568  18.517  1.00 60.81           C  
ATOM   4905  CB  ASP B 161     -22.152  -7.001  19.274  1.00 60.81           C  
ATOM   4906  HB2 ASP B 161     -22.168  -6.667  20.312  1.00 60.81           H  
ATOM   4907  HB3 ASP B 161     -21.491  -7.865  19.209  1.00 60.81           H  
ATOM   4908  O   ASP B 161     -22.701  -4.119  19.619  1.00 60.81           O  
ATOM   4909  CG  ASP B 161     -23.563  -7.442  18.842  1.00 60.81           C  
ATOM   4910  OD1 ASP B 161     -24.275  -6.703  18.119  1.00 60.81           O  
ATOM   4911  OD2 ASP B 161     -23.999  -8.555  19.209  1.00 60.81           O  
ATOM   4912  N   ILE B 162     -22.695  -3.972  17.372  1.00 54.73           N  
ATOM   4913  H   ILE B 162     -22.320  -4.352  16.514  1.00 54.73           H  
ATOM   4914  CA  ILE B 162     -23.454  -2.723  17.315  1.00 54.73           C  
ATOM   4915  HA  ILE B 162     -22.872  -1.988  17.872  1.00 54.73           H  
ATOM   4916  C   ILE B 162     -24.837  -2.812  17.967  1.00 54.73           C  
ATOM   4917  CB  ILE B 162     -23.581  -2.231  15.866  1.00 54.73           C  
ATOM   4918  HB  ILE B 162     -22.584  -2.218  15.427  1.00 54.73           H  
ATOM   4919  O   ILE B 162     -25.393  -1.804  18.409  1.00 54.73           O  
ATOM   4920  CG1 ILE B 162     -24.119  -0.786  15.925  1.00 54.73           C  
ATOM   4921 HG12 ILE B 162     -25.203  -0.793  16.036  1.00 54.73           H  
ATOM   4922 HG13 ILE B 162     -23.685  -0.252  16.770  1.00 54.73           H  
ATOM   4923  CG2 ILE B 162     -24.493  -3.141  15.011  1.00 54.73           C  
ATOM   4924 HG21 ILE B 162     -25.529  -3.094  15.344  1.00 54.73           H  
ATOM   4925 HG22 ILE B 162     -24.138  -4.171  15.056  1.00 54.73           H  
ATOM   4926 HG23 ILE B 162     -24.439  -2.825  13.970  1.00 54.73           H  
ATOM   4927  CD1 ILE B 162     -23.773   0.002  14.689  1.00 54.73           C  
ATOM   4928 HD11 ILE B 162     -22.694   0.160  14.686  1.00 54.73           H  
ATOM   4929 HD12 ILE B 162     -24.097  -0.572  13.821  1.00 54.73           H  
ATOM   4930 HD13 ILE B 162     -24.278   0.967  14.706  1.00 54.73           H  
ATOM   4931  N   ARG B 163     -25.425  -4.007  18.086  1.00 57.96           N  
ATOM   4932  H   ARG B 163     -24.903  -4.829  17.817  1.00 57.96           H  
ATOM   4933  CA  ARG B 163     -26.739  -4.166  18.733  1.00 57.96           C  
ATOM   4934  HA  ARG B 163     -27.442  -3.466  18.282  1.00 57.96           H  
ATOM   4935  C   ARG B 163     -26.663  -3.814  20.215  1.00 57.96           C  
ATOM   4936  CB  ARG B 163     -27.254  -5.594  18.530  1.00 57.96           C  
ATOM   4937  HB2 ARG B 163     -26.566  -6.292  19.007  1.00 57.96           H
[truncated: 1,792,459 more chars]
