# Supplementary material for: Module-Based Polyketide Synthase Engineering for de Novo Polyketide Biosynthesis
Source: ACS Synth Biol. 2023 Oct 23;12(11):3148–55. doi: 10.1021/acssynbio.3c00282 (PMC10661043; doi:10.1021/acssynbio.3c00282)
Supplement: Supplementary file 2 — sb3c00282_si_002.zip [file sb3c00282_si_002.zip › Final_PKS_Structures/menzella_pdbs/eryM5_ACP_eryM5_KSAT_dimer.pdb]

ATOM      1  N   LEU A   1     -20.347  15.200  55.038  1.00 61.62           N  
ATOM      2  H   LEU A   1     -19.398  14.899  54.870  1.00 61.62           H  
ATOM      3  H2  LEU A   1     -20.327  15.902  55.764  1.00 61.62           H  
ATOM      4  H3  LEU A   1     -20.884  14.402  55.345  1.00 61.62           H  
ATOM      5  CA  LEU A   1     -20.911  15.772  53.790  1.00 61.62           C  
ATOM      6  HA  LEU A   1     -20.279  16.614  53.510  1.00 61.62           H  
ATOM      7  C   LEU A   1     -22.291  16.403  54.006  1.00 61.62           C  
ATOM      8  CB  LEU A   1     -20.840  14.778  52.620  1.00 61.62           C  
ATOM      9  HB2 LEU A   1     -21.237  13.815  52.943  1.00 61.62           H  
ATOM     10  HB3 LEU A   1     -21.451  15.135  51.790  1.00 61.62           H  
ATOM     11  O   LEU A   1     -22.341  17.620  54.040  1.00 61.62           O  
ATOM     12  CG  LEU A   1     -19.380  14.613  52.137  1.00 61.62           C  
ATOM     13  HG  LEU A   1     -18.724  14.544  53.005  1.00 61.62           H  
ATOM     14  CD1 LEU A   1     -19.217  13.328  51.340  1.00 61.62           C  
ATOM     15 HD11 LEU A   1     -19.426  12.458  51.963  1.00 61.62           H  
ATOM     16 HD12 LEU A   1     -18.194  13.242  50.974  1.00 61.62           H  
ATOM     17 HD13 LEU A   1     -19.892  13.319  50.485  1.00 61.62           H  
ATOM     18  CD2 LEU A   1     -18.932  15.803  51.289  1.00 61.62           C  
ATOM     19 HD21 LEU A   1     -17.920  15.628  50.921  1.00 61.62           H  
ATOM     20 HD22 LEU A   1     -18.922  16.729  51.864  1.00 61.62           H  
ATOM     21 HD23 LEU A   1     -19.576  15.910  50.416  1.00 61.62           H  
ATOM     22  N   ALA A   2     -23.378  15.652  54.226  1.00 63.86           N  
ATOM     23  H   ALA A   2     -23.324  14.649  54.119  1.00 63.86           H  
ATOM     24  CA  ALA A   2     -24.741  16.216  54.325  1.00 63.86           C  
ATOM     25  HA  ALA A   2     -25.022  16.612  53.349  1.00 63.86           H  
ATOM     26  C   ALA A   2     -24.942  17.361  55.347  1.00 63.86           C  
ATOM     27  CB  ALA A   2     -25.692  15.067  54.658  1.00 63.86           C  
ATOM     28  HB1 ALA A   2     -25.427  14.611  55.612  1.00 63.86           H  
ATOM     29  HB2 ALA A   2     -26.704  15.464  54.731  1.00 63.86           H  
ATOM     30  HB3 ALA A   2     -25.659  14.312  53.872  1.00 63.86           H  
ATOM     31  O   ALA A   2     -25.695  18.291  55.079  1.00 63.86           O  
ATOM     32  N   ALA A   3     -24.258  17.310  56.495  1.00 66.24           N  
ATOM     33  H   ALA A   3     -23.710  16.484  56.693  1.00 66.24           H  
ATOM     34  CA  ALA A   3     -24.323  18.344  57.535  1.00 66.24           C  
ATOM     35  HA  ALA A   3     -25.361  18.658  57.645  1.00 66.24           H  
ATOM     36  C   ALA A   3     -23.510  19.622  57.226  1.00 66.24           C  
ATOM     37  CB  ALA A   3     -23.877  17.704  58.858  1.00 66.24           C  
ATOM     38  HB1 ALA A   3     -22.832  17.403  58.798  1.00 66.24           H  
ATOM     39  HB2 ALA A   3     -23.987  18.430  59.664  1.00 66.24           H  
ATOM     40  HB3 ALA A   3     -24.500  16.838  59.083  1.00 66.24           H  
ATOM     41  O   ALA A   3     -23.593  20.584  57.981  1.00 66.24           O  
ATOM     42  N   LEU A   4     -22.712  19.628  56.152  1.00 68.12           N  
ATOM     43  H   LEU A   4     -22.775  18.853  55.506  1.00 68.12           H  
ATOM     44  CA  LEU A   4     -21.921  20.781  55.711  1.00 68.12           C  
ATOM     45  HA  LEU A   4     -21.657  21.399  56.570  1.00 68.12           H  
ATOM     46  C   LEU A   4     -22.739  21.652  54.751  1.00 68.12           C  
ATOM     47  CB  LEU A   4     -20.626  20.306  55.024  1.00 68.12           C  
ATOM     48  HB2 LEU A   4     -20.073  21.186  54.696  1.00 68.12           H  
ATOM     49  HB3 LEU A   4     -20.892  19.749  54.126  1.00 68.12           H  
ATOM     50  O   LEU A   4     -23.529  21.122  53.955  1.00 68.12           O  
ATOM     51  CG  LEU A   4     -19.687  19.448  55.888  1.00 68.12           C  
ATOM     52  HG  LEU A   4     -20.225  18.572  56.252  1.00 68.12           H  
ATOM     53  CD1 LEU A   4     -18.517  18.949  55.037  1.00 68.12           C  
ATOM     54 HD11 LEU A   4     -18.882  18.397  54.170  1.00 68.12           H  
ATOM     55 HD12 LEU A   4     -17.860  18.313  55.630  1.00 68.12           H  
ATOM     56 HD13 LEU A   4     -17.938  19.800  54.680  1.00 68.12           H  
ATOM     57  CD2 LEU A   4     -19.131  20.220  57.084  1.00 68.12           C  
ATOM     58 HD21 LEU A   4     -18.418  19.606  57.634  1.00 68.12           H  
ATOM     59 HD22 LEU A   4     -18.629  21.125  56.743  1.00 68.12           H  
ATOM     60 HD23 LEU A   4     -19.938  20.507  57.758  1.00 68.12           H  
ATOM     61  N   SER A   5     -22.501  22.965  54.764  1.00 67.26           N  
ATOM     62  H   SER A   5     -21.788  23.327  55.381  1.00 67.26           H  
ATOM     63  CA  SER A   5     -23.006  23.862  53.717  1.00 67.26           C  
ATOM     64  HA  SER A   5     -24.091  23.767  53.675  1.00 67.26           H  
ATOM     65  C   SER A   5     -22.433  23.474  52.348  1.00 67.26           C  
ATOM     66  CB  SER A   5     -22.665  25.320  54.038  1.00 67.26           C  
ATOM     67  HB2 SER A   5     -23.196  25.973  53.344  1.00 67.26           H  
ATOM     68  HB3 SER A   5     -22.978  25.560  55.054  1.00 67.26           H  
ATOM     69  O   SER A   5     -21.387  22.835  52.265  1.00 67.26           O  
ATOM     70  OG  SER A   5     -21.281  25.544  53.903  1.00 67.26           O  
ATOM     71  HG  SER A   5     -20.870  25.167  54.684  1.00 67.26           H  
ATOM     72  N   THR A   6     -23.097  23.847  51.251  1.00 66.56           N  
ATOM     73  H   THR A   6     -23.989  24.312  51.340  1.00 66.56           H  
ATOM     74  CA  THR A   6     -22.684  23.441  49.893  1.00 66.56           C  
ATOM     75  HA  THR A   6     -22.744  22.355  49.823  1.00 66.56           H  
ATOM     76  C   THR A   6     -21.242  23.840  49.556  1.00 66.56           C  
ATOM     77  CB  THR A   6     -23.643  24.034  48.850  1.00 66.56           C  
ATOM     78  HB  THR A   6     -23.499  25.113  48.795  1.00 66.56           H  
ATOM     79  O   THR A   6     -20.529  23.055  48.937  1.00 66.56           O  
ATOM     80  CG2 THR A   6     -23.461  23.435  47.458  1.00 66.56           C  
ATOM     81 HG21 THR A   6     -24.212  23.835  46.776  1.00 66.56           H  
ATOM     82 HG22 THR A   6     -22.477  23.697  47.068  1.00 66.56           H  
ATOM     83 HG23 THR A   6     -23.552  22.350  47.497  1.00 66.56           H  
ATOM     84  OG1 THR A   6     -24.974  23.777  49.241  1.00 66.56           O  
ATOM     85  HG1 THR A   6     -25.529  23.959  48.479  1.00 66.56           H  
ATOM     86  N   ALA A   7     -20.783  25.012  50.011  1.00 68.68           N  
ATOM     87  H   ALA A   7     -21.390  25.585  50.580  1.00 68.68           H  
ATOM     88  CA  ALA A   7     -19.413  25.476  49.792  1.00 68.68           C  
ATOM     89  HA  ALA A   7     -19.176  25.385  48.732  1.00 68.68           H  
ATOM     90  C   ALA A   7     -18.384  24.626  50.558  1.00 68.68           C  
ATOM     91  CB  ALA A   7     -19.334  26.959  50.172  1.00 68.68           C  
ATOM     92  HB1 ALA A   7     -18.323  27.324  49.992  1.00 68.68           H  
ATOM     93  HB2 ALA A   7     -19.574  27.094  51.227  1.00 68.68           H  
ATOM     94  HB3 ALA A   7     -20.028  27.538  49.564  1.00 68.68           H  
ATOM     95  O   ALA A   7     -17.447  24.110  49.956  1.00 68.68           O  
ATOM     96  N   GLU A   8     -18.601  24.387  51.856  1.00 77.34           N  
ATOM     97  H   GLU A   8     -19.395  24.819  52.308  1.00 77.34           H  
ATOM     98  CA  GLU A   8     -17.764  23.478  52.659  1.00 77.34           C  
ATOM     99  HA  GLU A   8     -16.732  23.830  52.672  1.00 77.34           H  
ATOM    100  C   GLU A   8     -17.772  22.049  52.092  1.00 77.34           C  
ATOM    101  CB  GLU A   8     -18.308  23.424  54.092  1.00 77.34           C  
ATOM    102  HB2 GLU A   8     -19.359  23.147  54.021  1.00 77.34           H  
ATOM    103  HB3 GLU A   8     -17.788  22.641  54.645  1.00 77.34           H  
ATOM    104  O   GLU A   8     -16.769  21.343  52.142  1.00 77.34           O  
ATOM    105  CG  GLU A   8     -18.187  24.733  54.884  1.00 77.34           C  
ATOM    106  HG2 GLU A   8     -18.513  25.570  54.266  1.00 77.34           H  
ATOM    107  HG3 GLU A   8     -17.142  24.893  55.147  1.00 77.34           H  
ATOM    108  CD  GLU A   8     -19.065  24.679  56.143  1.00 77.34           C  
ATOM    109  OE1 GLU A   8     -18.548  24.947  57.246  1.00 77.34           O  
ATOM    110  OE2 GLU A   8     -20.277  24.373  55.984  1.00 77.34           O  
ATOM    111  N   ARG A   9     -18.907  21.620  51.526  1.00 77.77           N  
ATOM    112  H   ARG A   9     -19.696  22.249  51.564  1.00 77.77           H  
ATOM    113  CA  ARG A   9     -19.088  20.308  50.893  1.00 77.77           C  
ATOM    114  HA  ARG A   9     -18.709  19.552  51.580  1.00 77.77           H  
ATOM    115  C   ARG A   9     -18.243  20.179  49.614  1.00 77.77           C  
ATOM    116  CB  ARG A   9     -20.599  20.098  50.672  1.00 77.77           C  
ATOM    117  HB2 ARG A   9     -20.906  20.593  49.751  1.00 77.77           H  
ATOM    118  HB3 ARG A   9     -21.135  20.559  51.501  1.00 77.77           H  
ATOM    119  O   ARG A   9     -17.598  19.148  49.445  1.00 77.77           O  
ATOM    120  CG  ARG A   9     -21.049  18.636  50.650  1.00 77.77           C  
ATOM    121  HG2 ARG A   9     -20.493  18.112  49.872  1.00 77.77           H  
ATOM    122  HG3 ARG A   9     -20.829  18.177  51.614  1.00 77.77           H  
ATOM    123  CD  ARG A   9     -22.553  18.501  50.352  1.00 77.77           C  
ATOM    124  HD2 ARG A   9     -22.785  17.439  50.273  1.00 77.77           H  
ATOM    125  HD3 ARG A   9     -22.756  18.958  49.384  1.00 77.77           H  
ATOM    126  NE  ARG A   9     -23.424  19.121  51.377  1.00 77.77           N  
ATOM    127  HE  ARG A   9     -22.998  19.744  52.048  1.00 77.77           H  
ATOM    128  NH1 ARG A   9     -25.427  18.205  50.683  1.00 77.77           N  
ATOM    129 HH11 ARG A   9     -24.986  17.755  49.893  1.00 77.77           H  
ATOM    130 HH12 ARG A   9     -26.431  18.130  50.756  1.00 77.77           H  
ATOM    131  NH2 ARG A   9     -25.364  19.591  52.436  1.00 77.77           N  
ATOM    132 HH21 ARG A   9     -24.834  20.153  53.087  1.00 77.77           H  
ATOM    133 HH22 ARG A   9     -26.339  19.409  52.630  1.00 77.77           H  
ATOM    134  CZ  ARG A   9     -24.733  18.972  51.484  1.00 77.77           C  
ATOM    135  N   ARG A  10     -18.190  21.225  48.776  1.00 77.51           N  
ATOM    136  H   ARG A  10     -18.767  22.023  48.999  1.00 77.51           H  
ATOM    137  CA  ARG A  10     -17.327  21.317  47.579  1.00 77.51           C  
ATOM    138  HA  ARG A  10     -17.481  20.442  46.948  1.00 77.51           H  
ATOM    139  C   ARG A  10     -15.847  21.336  47.950  1.00 77.51           C  
ATOM    140  CB  ARG A  10     -17.699  22.580  46.782  1.00 77.51           C  
ATOM    141  HB2 ARG A  10     -17.440  23.463  47.366  1.00 77.51           H  
ATOM    142  HB3 ARG A  10     -18.778  22.590  46.627  1.00 77.51           H  
ATOM    143  O   ARG A  10     -15.072  20.565  47.400  1.00 77.51           O  
ATOM    144  CG  ARG A  10     -17.005  22.671  45.411  1.00 77.51           C  
ATOM    145  HG2 ARG A  10     -15.921  22.656  45.530  1.00 77.51           H  
ATOM    146  HG3 ARG A  10     -17.307  21.824  44.795  1.00 77.51           H  
ATOM    147  CD  ARG A  10     -17.415  23.979  44.723  1.00 77.51           C  
ATOM    148  HD2 ARG A  10     -18.504  24.035  44.712  1.00 77.51           H  
ATOM    149  HD3 ARG A  10     -17.018  24.820  45.291  1.00 77.51           H  
ATOM    150  NE  ARG A  10     -16.928  24.041  43.339  1.00 77.51           N  
ATOM    151  HE  ARG A  10     -16.535  23.198  42.946  1.00 77.51           H  
ATOM    152  NH1 ARG A  10     -17.929  25.990  42.664  1.00 77.51           N  
ATOM    153 HH11 ARG A  10     -18.096  26.657  41.924  1.00 77.51           H  
ATOM    154 HH12 ARG A  10     -18.277  26.118  43.603  1.00 77.51           H  
ATOM    155  NH2 ARG A  10     -16.776  24.793  41.199  1.00 77.51           N  
ATOM    156 HH21 ARG A  10     -17.062  25.394  40.439  1.00 77.51           H  
ATOM    157 HH22 ARG A  10     -16.468  23.872  40.924  1.00 77.51           H  
ATOM    158  CZ  ARG A  10     -17.204  24.937  42.413  1.00 77.51           C  
ATOM    159  N   GLU A  11     -15.475  22.159  48.924  1.00 80.90           N  
ATOM    160  H   GLU A  11     -16.159  22.801  49.298  1.00 80.90           H  
ATOM    161  CA  GLU A  11     -14.086  22.300  49.368  1.00 80.90           C  
ATOM    162  HA  GLU A  11     -13.475  22.544  48.499  1.00 80.90           H  
ATOM    163  C   GLU A  11     -13.546  20.990  49.966  1.00 80.90           C  
ATOM    164  CB  GLU A  11     -14.031  23.464  50.376  1.00 80.90           C  
ATOM    165  HB2 GLU A  11     -14.467  23.144  51.322  1.00 80.90           H  
ATOM    166  HB3 GLU A  11     -14.635  24.290  50.001  1.00 80.90           H  
ATOM    167  O   GLU A  11     -12.425  20.569  49.676  1.00 80.90           O  
ATOM    168  CG  GLU A  11     -12.615  23.993  50.630  1.00 80.90           C  
ATOM    169  HG2 GLU A  11     -12.034  23.209  51.115  1.00 80.90           H  
ATOM    170  HG3 GLU A  11     -12.676  24.835  51.319  1.00 80.90           H  
ATOM    171  CD  GLU A  11     -11.912  24.440  49.342  1.00 80.90           C  
ATOM    172  OE1 GLU A  11     -10.680  24.220  49.262  1.00 80.90           O  
ATOM    173  OE2 GLU A  11     -12.594  24.916  48.410  1.00 80.90           O  
ATOM    174  N   HIS A  12     -14.386  20.284  50.730  1.00 82.51           N  
ATOM    175  H   HIS A  12     -15.277  20.696  50.966  1.00 82.51           H  
ATOM    176  CA  HIS A  12     -14.071  18.961  51.262  1.00 82.51           C  
ATOM    177  HA  HIS A  12     -13.110  19.023  51.773  1.00 82.51           H  
ATOM    178  C   HIS A  12     -13.928  17.899  50.158  1.00 82.51           C  
ATOM    179  CB  HIS A  12     -15.147  18.587  52.288  1.00 82.51           C  
ATOM    180  HB2 HIS A  12     -16.091  18.406  51.774  1.00 82.51           H  
ATOM    181  HB3 HIS A  12     -15.288  19.429  52.965  1.00 82.51           H  
ATOM    182  O   HIS A  12     -13.033  17.063  50.249  1.00 82.51           O  
ATOM    183  CG  HIS A  12     -14.800  17.398  53.142  1.00 82.51           C  
ATOM    184  CD2 HIS A  12     -15.414  16.176  53.134  1.00 82.51           C  
ATOM    185  HD2 HIS A  12     -16.208  15.873  52.468  1.00 82.51           H  
ATOM    186  ND1 HIS A  12     -13.840  17.362  54.126  1.00 82.51           N  
ATOM    187  HD1 HIS A  12     -13.164  18.087  54.320  1.00 82.51           H  
ATOM    188  CE1 HIS A  12     -13.878  16.147  54.698  1.00 82.51           C  
ATOM    189  HE1 HIS A  12     -13.213  15.810  55.480  1.00 82.51           H  
ATOM    190  NE2 HIS A  12     -14.854  15.401  54.154  1.00 82.51           N  
ATOM    191  N   LEU A  13     -14.750  17.945  49.100  1.00 87.61           N  
ATOM    192  H   LEU A  13     -15.459  18.663  49.067  1.00 87.61           H  
ATOM    193  CA  LEU A  13     -14.612  17.061  47.933  1.00 87.61           C  
ATOM    194  HA  LEU A  13     -14.513  16.033  48.283  1.00 87.61           H  
ATOM    195  C   LEU A  13     -13.341  17.354  47.128  1.00 87.61           C  
ATOM    196  CB  LEU A  13     -15.857  17.169  47.034  1.00 87.61           C  
ATOM    197  HB2 LEU A  13     -16.135  18.219  46.936  1.00 87.61           H  
ATOM    198  HB3 LEU A  13     -15.608  16.809  46.035  1.00 87.61           H  
ATOM    199  O   LEU A  13     -12.613  16.424  46.797  1.00 87.61           O  
ATOM    200  CG  LEU A  13     -17.060  16.364  47.546  1.00 87.61           C  
ATOM    201  HG  LEU A  13     -17.226  16.574  48.603  1.00 87.61           H  
ATOM    202  CD1 LEU A  13     -18.308  16.774  46.772  1.00 87.61           C  
ATOM    203 HD11 LEU A  13     -18.153  16.587  45.710  1.00 87.61           H  
ATOM    204 HD12 LEU A  13     -19.174  16.208  47.118  1.00 87.61           H  
ATOM    205 HD13 LEU A  13     -18.494  17.838  46.916  1.00 87.61           H  
ATOM    206  CD2 LEU A  13     -16.855  14.856  47.369  1.00 87.61           C  
ATOM    207 HD21 LEU A  13     -16.034  14.506  47.995  1.00 87.61           H  
ATOM    208 HD22 LEU A  13     -16.620  14.633  46.328  1.00 87.61           H  
ATOM    209 HD23 LEU A  13     -17.760  14.319  47.653  1.00 87.61           H  
ATOM    210  N   ALA A  14     -13.026  18.625  46.867  1.00 86.55           N  
ATOM    211  H   ALA A  14     -13.675  19.351  47.136  1.00 86.55           H  
ATOM    212  CA  ALA A  14     -11.810  19.009  46.152  1.00 86.55           C  
ATOM    213  HA  ALA A  14     -11.781  18.487  45.196  1.00 86.55           H  
ATOM    214  C   ALA A  14     -10.544  18.601  46.917  1.00 86.55           C  
ATOM    215  CB  ALA A  14     -11.855  20.518  45.883  1.00 86.55           C  
ATOM    216  HB1 ALA A  14     -12.749  20.766  45.312  1.00 86.55           H  
ATOM    217  HB2 ALA A  14     -11.868  21.070  46.823  1.00 86.55           H  
ATOM    218  HB3 ALA A  14     -10.979  20.811  45.304  1.00 86.55           H  
ATOM    219  O   ALA A  14      -9.590  18.119  46.314  1.00 86.55           O  
ATOM    220  N   HIS A  15     -10.534  18.734  48.246  1.00 83.80           N  
ATOM    221  H   HIS A  15     -11.321  19.182  48.694  1.00 83.80           H  
ATOM    222  CA  HIS A  15      -9.427  18.260  49.078  1.00 83.80           C  
ATOM    223  HA  HIS A  15      -8.493  18.604  48.633  1.00 83.80           H  
ATOM    224  C   HIS A  15      -9.352  16.722  49.129  1.00 83.80           C  
ATOM    225  CB  HIS A  15      -9.556  18.906  50.460  1.00 83.80           C  
ATOM    226  HB2 HIS A  15      -9.754  19.970  50.333  1.00 83.80           H  
ATOM    227  HB3 HIS A  15     -10.419  18.474  50.967  1.00 83.80           H  
ATOM    228  O   HIS A  15      -8.262  16.176  49.007  1.00 83.80           O  
ATOM    229  CG  HIS A  15      -8.344  18.785  51.355  1.00 83.80           C  
ATOM    230  CD2 HIS A  15      -8.389  18.442  52.677  1.00 83.80           C  
ATOM    231  HD2 HIS A  15      -9.277  18.166  53.226  1.00 83.80           H  
ATOM    232  ND1 HIS A  15      -7.027  19.104  51.074  1.00 83.80           N  
ATOM    233  HD1 HIS A  15      -6.544  19.038  50.189  1.00 83.80           H  
ATOM    234  CE1 HIS A  15      -6.317  18.957  52.205  1.00 83.80           C  
ATOM    235  HE1 HIS A  15      -5.239  19.003  52.262  1.00 83.80           H  
ATOM    236  NE2 HIS A  15      -7.110  18.566  53.214  1.00 83.80           N  
ATOM    237  N   LEU A  16     -10.490  16.017  49.207  1.00 86.84           N  
ATOM    238  H   LEU A  16     -11.362  16.515  49.319  1.00 86.84           H  
ATOM    239  CA  LEU A  16     -10.552  14.549  49.134  1.00 86.84           C  
ATOM    240  HA  LEU A  16      -9.916  14.137  49.917  1.00 86.84           H  
ATOM    241  C   LEU A  16     -10.002  14.019  47.802  1.00 86.84           C  
ATOM    242  CB  LEU A  16     -12.005  14.116  49.413  1.00 86.84           C  
ATOM    243  HB2 LEU A  16     -12.238  14.458  50.422  1.00 86.84           H  
ATOM    244  HB3 LEU A  16     -12.679  14.638  48.733  1.00 86.84           H  
ATOM    245  O   LEU A  16      -9.185  13.103  47.796  1.00 86.84           O  
ATOM    246  CG  LEU A  16     -12.296  12.602  49.332  1.00 86.84           C  
ATOM    247  HG  LEU A  16     -11.419  12.035  49.645  1.00 86.84           H  
ATOM    248  CD1 LEU A  16     -13.454  12.269  50.278  1.00 86.84           C  
ATOM    249 HD11 LEU A  16     -14.330  12.862  50.016  1.00 86.84           H  
ATOM    250 HD12 LEU A  16     -13.159  12.484  51.305  1.00 86.84           H  
ATOM    251 HD13 LEU A  16     -13.703  11.210  50.203  1.00 86.84           H  
ATOM    252  CD2 LEU A  16     -12.728  12.159  47.928  1.00 86.84           C  
ATOM    253 HD21 LEU A  16     -11.909  12.297  47.221  1.00 86.84           H  
ATOM    254 HD22 LEU A  16     -13.592  12.732  47.592  1.00 86.84           H  
ATOM    255 HD23 LEU A  16     -12.975  11.098  47.931  1.00 86.84           H  
ATOM    256  N   ILE A  17     -10.391  14.622  46.676  1.00 90.26           N  
ATOM    257  H   ILE A  17     -11.091  15.347  46.733  1.00 90.26           H  
ATOM    258  CA  ILE A  17      -9.904  14.207  45.355  1.00 90.26           C  
ATOM    259  HA  ILE A  17      -9.966  13.120  45.302  1.00 90.26           H  
ATOM    260  C   ILE A  17      -8.426  14.545  45.191  1.00 90.26           C  
ATOM    261  CB  ILE A  17     -10.778  14.807  44.238  1.00 90.26           C  
ATOM    262  HB  ILE A  17     -10.819  15.885  44.395  1.00 90.26           H  
ATOM    263  O   ILE A  17      -7.669  13.709  44.713  1.00 90.26           O  
ATOM    264  CG1 ILE A  17     -12.209  14.238  44.304  1.00 90.26           C  
ATOM    265 HG12 ILE A  17     -12.254  13.286  43.775  1.00 90.26           H  
ATOM    266 HG13 ILE A  17     -12.517  14.073  45.336  1.00 90.26           H  
ATOM    267  CG2 ILE A  17     -10.199  14.525  42.838  1.00 90.26           C  
ATOM    268 HG21 ILE A  17     -10.152  13.450  42.660  1.00 90.26           H  
ATOM    269 HG22 ILE A  17      -9.190  14.927  42.747  1.00 90.26           H  
ATOM    270 HG23 ILE A  17     -10.817  14.993  42.072  1.00 90.26           H  
ATOM    271  CD1 ILE A  17     -13.218  15.180  43.671  1.00 90.26           C  
ATOM    272 HD11 ILE A  17     -13.165  16.147  44.171  1.00 90.26           H  
ATOM    273 HD12 ILE A  17     -14.219  14.768  43.799  1.00 90.26           H  
ATOM    274 HD13 ILE A  17     -13.004  15.301  42.609  1.00 90.26           H  
ATOM    275  N   ARG A  18      -7.982  15.723  45.642  1.00 87.65           N  
ATOM    276  H   ARG A  18      -8.657  16.374  46.016  1.00 87.65           H  
ATOM    277  CA  ARG A  18      -6.561  16.099  45.645  1.00 87.65           C  
ATOM    278  HA  ARG A  18      -6.182  16.066  44.623  1.00 87.65           H  
ATOM    279  C   ARG A  18      -5.703  15.134  46.462  1.00 87.65           C  
ATOM    280  CB  ARG A  18      -6.446  17.516  46.199  1.00 87.65           C  
ATOM    281  HB2 ARG A  18      -6.648  17.496  47.270  1.00 87.65           H  
ATOM    282  HB3 ARG A  18      -7.197  18.144  45.721  1.00 87.65           H  
ATOM    283  O   ARG A  18      -4.606  14.800  46.027  1.00 87.65           O  
ATOM    284  CG  ARG A  18      -5.089  18.173  45.950  1.00 87.65           C  
ATOM    285  HG2 ARG A  18      -4.275  17.576  46.360  1.00 87.65           H  
ATOM    286  HG3 ARG A  18      -4.939  18.322  44.880  1.00 87.65           H  
ATOM    287  CD  ARG A  18      -5.156  19.520  46.659  1.00 87.65           C  
ATOM    288  HD2 ARG A  18      -5.107  19.347  47.735  1.00 87.65           H  
ATOM    289  HD3 ARG A  18      -6.116  19.985  46.435  1.00 87.65           H  
ATOM    290  NE  ARG A  18      -4.106  20.432  46.222  1.00 87.65           N  
ATOM    291  HE  ARG A  18      -3.756  20.323  45.281  1.00 87.65           H  
ATOM    292  NH1 ARG A  18      -3.640  21.402  48.239  1.00 87.65           N  
ATOM    293 HH11 ARG A  18      -4.030  20.593  48.701  1.00 87.65           H  
ATOM    294 HH12 ARG A  18      -3.087  22.057  48.773  1.00 87.65           H  
ATOM    295  NH2 ARG A  18      -2.537  22.034  46.382  1.00 87.65           N  
ATOM    296 HH21 ARG A  18      -1.771  22.428  46.909  1.00 87.65           H  
ATOM    297 HH22 ARG A  18      -2.353  21.817  45.412  1.00 87.65           H  
ATOM    298  CZ  ARG A  18      -3.433  21.289  46.957  1.00 87.65           C  
ATOM    299  N   ALA A  19      -6.209  14.666  47.602  1.00 86.57           N  
ATOM    300  H   ALA A  19      -7.095  15.028  47.923  1.00 86.57           H  
ATOM    301  CA  ALA A  19      -5.536  13.678  48.438  1.00 86.57           C  
ATOM    302  HA  ALA A  19      -4.513  14.011  48.611  1.00 86.57           H  
ATOM    303  C   ALA A  19      -5.451  12.302  47.756  1.00 86.57           C  
ATOM    304  CB  ALA A  19      -6.250  13.615  49.792  1.00 86.57           C  
ATOM    305  HB1 ALA A  19      -6.241  14.599  50.260  1.00 86.57           H  
ATOM    306  HB2 ALA A  19      -7.281  13.286  49.661  1.00 86.57           H  
ATOM    307  HB3 ALA A  19      -5.732  12.909  50.442  1.00 86.57           H  
ATOM    308  O   ALA A  19      -4.380  11.699  47.754  1.00 86.57           O  
ATOM    309  N   GLU A  20      -6.523  11.823  47.111  1.00 91.15           N  
ATOM    310  H   GLU A  20      -7.404  12.312  47.177  1.00 91.15           H  
ATOM    311  CA  GLU A  20      -6.449  10.579  46.328  1.00 91.15           C  
ATOM    312  HA  GLU A  20      -5.988   9.810  46.948  1.00 91.15           H  
ATOM    313  C   GLU A  20      -5.534  10.720  45.106  1.00 91.15           C  
ATOM    314  CB  GLU A  20      -7.841  10.086  45.902  1.00 91.15           C  
ATOM    315  HB2 GLU A  20      -8.377  10.897  45.408  1.00 91.15           H  
ATOM    316  HB3 GLU A  20      -7.719   9.279  45.179  1.00 91.15           H  
ATOM    317  O   GLU A  20      -4.776   9.807  44.804  1.00 91.15           O  
ATOM    318  CG  GLU A  20      -8.690   9.553  47.066  1.00 91.15           C  
ATOM    319  HG2 GLU A  20      -8.936  10.384  47.728  1.00 91.15           H  
ATOM    320  HG3 GLU A  20      -9.626   9.172  46.657  1.00 91.15           H  
ATOM    321  CD  GLU A  20      -8.024   8.428  47.882  1.00 91.15           C  
ATOM    322  OE1 GLU A  20      -8.391   8.295  49.069  1.00 91.15           O  
ATOM    323  OE2 GLU A  20      -7.171   7.681  47.333  1.00 91.15           O  
ATOM    324  N   VAL A  21      -5.516  11.878  44.447  1.00 88.80           N  
ATOM    325  H   VAL A  21      -6.188  12.583  44.715  1.00 88.80           H  
ATOM    326  CA  VAL A  21      -4.595  12.175  43.339  1.00 88.80           C  
ATOM    327  HA  VAL A  21      -4.700  11.406  42.573  1.00 88.80           H  
ATOM    328  C   VAL A  21      -3.143  12.152  43.793  1.00 88.80           C  
ATOM    329  CB  VAL A  21      -4.937  13.537  42.725  1.00 88.80           C  
ATOM    330  HB  VAL A  21      -5.081  14.272  43.516  1.00 88.80           H  
ATOM    331  O   VAL A  21      -2.314  11.510  43.152  1.00 88.80           O  
ATOM    332  CG1 VAL A  21      -3.844  14.050  41.784  1.00 88.80           C  
ATOM    333 HG11 VAL A  21      -3.021  14.464  42.367  1.00 88.80           H  
ATOM    334 HG12 VAL A  21      -3.457  13.212  41.205  1.00 88.80           H  
ATOM    335 HG13 VAL A  21      -4.228  14.818  41.113  1.00 88.80           H  
ATOM    336  CG2 VAL A  21      -6.239  13.401  41.949  1.00 88.80           C  
ATOM    337 HG21 VAL A  21      -6.040  12.965  40.970  1.00 88.80           H  
ATOM    338 HG22 VAL A  21      -6.688  14.390  41.850  1.00 88.80           H  
ATOM    339 HG23 VAL A  21      -6.957  12.779  42.483  1.00 88.80           H  
ATOM    340  N   ALA A  22      -2.843  12.803  44.919  1.00 83.95           N  
ATOM    341  H   ALA A  22      -3.568  13.326  45.389  1.00 83.95           H  
ATOM    342  CA  ALA A  22      -1.531  12.735  45.544  1.00 83.95           C  
ATOM    343  HA  ALA A  22      -0.792  13.139  44.852  1.00 83.95           H  
ATOM    344  C   ALA A  22      -1.148  11.276  45.838  1.00 83.95           C  
ATOM    345  CB  ALA A  22      -1.552  13.597  46.813  1.00 83.95           C  
ATOM    346  HB1 ALA A  22      -2.282  13.210  47.524  1.00 83.95           H  
ATOM    347  HB2 ALA A  22      -0.571  13.590  47.288  1.00 83.95           H  
ATOM    348  HB3 ALA A  22      -1.819  14.622  46.557  1.00 83.95           H  
ATOM    349  O   ALA A  22      -0.055  10.846  45.481  1.00 83.95           O  
ATOM    350  N   ALA A  23      -2.071  10.486  46.393  1.00 83.84           N  
ATOM    351  H   ALA A  23      -2.953  10.897  46.665  1.00 83.84           H  
ATOM    352  CA  ALA A  23      -1.838   9.085  46.727  1.00 83.84           C  
ATOM    353  HA  ALA A  23      -0.897   9.026  47.274  1.00 83.84           H  
ATOM    354  C   ALA A  23      -1.704   8.147  45.507  1.00 83.84           C  
ATOM    355  CB  ALA A  23      -2.961   8.639  47.666  1.00 83.84           C  
ATOM    356  HB1 ALA A  23      -3.915   8.660  47.140  1.00 83.84           H  
ATOM    357  HB2 ALA A  23      -2.755   7.630  48.023  1.00 83.84           H  
ATOM    358  HB3 ALA A  23      -3.015   9.311  48.522  1.00 83.84           H  
ATOM    359  O   ALA A  23      -1.039   7.118  45.625  1.00 83.84           O  
ATOM    360  N   VAL A  24      -2.314   8.471  44.362  1.00 85.06           N  
ATOM    361  H   VAL A  24      -2.941   9.263  44.378  1.00 85.06           H  
ATOM    362  CA  VAL A  24      -2.161   7.744  43.084  1.00 85.06           C  
ATOM    363  HA  VAL A  24      -2.189   6.669  43.264  1.00 85.06           H  
ATOM    364  C   VAL A  24      -0.816   8.058  42.432  1.00 85.06           C  
ATOM    365  CB  VAL A  24      -3.311   8.102  42.120  1.00 85.06           C  
ATOM    366  HB  VAL A  24      -3.419   9.186  42.081  1.00 85.06           H  
ATOM    367  O   VAL A  24      -0.123   7.152  41.982  1.00 85.06           O  
ATOM    368  CG1 VAL A  24      -3.096   7.587  40.694  1.00 85.06           C  
ATOM    369 HG11 VAL A  24      -2.884   6.518  40.710  1.00 85.06           H  
ATOM    370 HG12 VAL A  24      -2.266   8.116  40.225  1.00 85.06           H  
ATOM    371 HG13 VAL A  24      -3.993   7.768  40.103  1.00 85.06           H  
ATOM    372  CG2 VAL A  24      -4.628   7.499  42.604  1.00 85.06           C  
ATOM    373 HG21 VAL A  24      -4.745   7.647  43.677  1.00 85.06           H  
ATOM    374 HG22 VAL A  24      -5.458   7.990  42.094  1.00 85.06           H  
ATOM    375 HG23 VAL A  24      -4.650   6.431  42.389  1.00 85.06           H  
ATOM    376  N   LEU A  25      -0.428   9.335  42.416  1.00 77.55           N  
ATOM    377  H   LEU A  25      -1.060  10.028  42.788  1.00 77.55           H  
ATOM    378  CA  LEU A  25       0.825   9.809  41.820  1.00 77.55           C  
ATOM    379  HA  LEU A  25       1.065   9.188  40.957  1.00 77.55           H  
ATOM    380  C   LEU A  25       2.046   9.696  42.758  1.00 77.55           C  
ATOM    381  CB  LEU A  25       0.609  11.251  41.341  1.00 77.55           C  
ATOM    382  HB2 LEU A  25       1.574  11.670  41.056  1.00 77.55           H  
ATOM    383  HB3 LEU A  25       0.218  11.825  42.182  1.00 77.55           H  
ATOM    384  O   LEU A  25       3.157  10.052  42.378  1.00 77.55           O  
ATOM    385  CG  LEU A  25      -0.361  11.439  40.165  1.00 77.55           C  
ATOM    386  HG  LEU A  25      -1.349  11.066  40.433  1.00 77.55           H  
ATOM    387  CD1 LEU A  25      -0.452  12.941  39.909  1.00 77.55           C  
ATOM    388 HD11 LEU A  25       0.549  13.368  39.839  1.00 77.55           H  
ATOM    389 HD12 LEU A  25      -0.955  13.114  38.958  1.00 77.55           H  
ATOM    390 HD13 LEU A  25      -0.994  13.425  40.721  1.00 77.55           H  
ATOM    391  CD2 LEU A  25       0.095  10.743  38.881  1.00 77.55           C  
ATOM    392 HD21 LEU A  25      -0.606  10.955  38.074  1.00 77.55           H  
ATOM    393 HD22 LEU A  25       0.126   9.663  39.024  1.00 77.55           H  
ATOM    394 HD23 LEU A  25       1.084  11.101  38.592  1.00 77.55           H  
ATOM    395  N   GLY A  26       1.864   9.212  43.991  1.00 74.57           N  
ATOM    396  H   GLY A  26       0.920   8.978  44.262  1.00 74.57           H  
ATOM    397  CA  GLY A  26       2.949   8.987  44.954  1.00 74.57           C  
ATOM    398  HA2 GLY A  26       3.801   8.551  44.431  1.00 74.57           H  
ATOM    399  HA3 GLY A  26       2.602   8.268  45.696  1.00 74.57           H  
ATOM    400  C   GLY A  26       3.445  10.231  45.708  1.00 74.57           C  
ATOM    401  O   GLY A  26       4.514  10.188  46.319  1.00 74.57           O  
ATOM    402  N   HIS A  27       2.690  11.331  45.714  1.00 76.45           N  
ATOM    403  H   HIS A  27       1.777  11.268  45.286  1.00 76.45           H  
ATOM    404  CA  HIS A  27       2.998  12.514  46.520  1.00 76.45           C  
ATOM    405  HA  HIS A  27       4.075  12.676  46.484  1.00 76.45           H  
ATOM    406  C   HIS A  27       2.595  12.309  47.990  1.00 76.45           C  
ATOM    407  CB  HIS A  27       2.330  13.764  45.932  1.00 76.45           C  
ATOM    408  HB2 HIS A  27       1.255  13.596  45.866  1.00 76.45           H  
ATOM    409  HB3 HIS A  27       2.492  14.605  46.606  1.00 76.45           H  
ATOM    410  O   HIS A  27       1.462  11.946  48.298  1.00 76.45           O  
ATOM    411  CG  HIS A  27       2.843  14.141  44.568  1.00 76.45           C  
ATOM    412  CD2 HIS A  27       2.350  13.704  43.372  1.00 76.45           C  
ATOM    413  HD2 HIS A  27       1.533  13.009  43.252  1.00 76.45           H  
ATOM    414  ND1 HIS A  27       3.872  15.010  44.283  1.00 76.45           N  
ATOM    415  HD1 HIS A  27       4.429  15.517  44.956  1.00 76.45           H  
ATOM    416  CE1 HIS A  27       3.981  15.098  42.946  1.00 76.45           C  
ATOM    417  HE1 HIS A  27       4.693  15.713  42.415  1.00 76.45           H  
ATOM    418  NE2 HIS A  27       3.060  14.334  42.349  1.00 76.45           N  
ATOM    419  N   GLY A  28       3.521  12.586  48.914  1.00 70.54           N  
ATOM    420  H   GLY A  28       4.445  12.838  48.595  1.00 70.54           H  
ATOM    421  CA  GLY A  28       3.295  12.446  50.363  1.00 70.54           C  
ATOM    422  HA2 GLY A  28       4.260  12.335  50.858  1.00 70.54           H  
ATOM    423  HA3 GLY A  28       2.715  11.542  50.545  1.00 70.54           H  
ATOM    424  C   GLY A  28       2.557  13.612  51.037  1.00 70.54           C  
ATOM    425  O   GLY A  28       2.253  13.521  52.224  1.00 70.54           O  
ATOM    426  N   ASP A  29       2.294  14.695  50.305  1.00 71.20           N  
ATOM    427  H   ASP A  29       2.517  14.666  49.320  1.00 71.20           H  
ATOM    428  CA  ASP A  29       1.546  15.876  50.746  1.00 71.20           C  
ATOM    429  HA  ASP A  29       0.908  15.619  51.591  1.00 71.20           H  
ATOM    430  C   ASP A  29       0.654  16.338  49.581  1.00 71.20           C  
ATOM    431  CB  ASP A  29       2.538  16.969  51.198  1.00 71.20           C  
ATOM    432  HB2 ASP A  29       3.168  17.247  50.353  1.00 71.20           H  
ATOM    433  HB3 ASP A  29       3.183  16.550  51.970  1.00 71.20           H  
ATOM    434  O   ASP A  29       1.147  16.551  48.467  1.00 71.20           O  
ATOM    435  CG  ASP A  29       1.882  18.237  51.761  1.00 71.20           C  
ATOM    436  OD1 ASP A  29       0.637  18.336  51.723  1.00 71.20           O  
ATOM    437  OD2 ASP A  29       2.644  19.122  52.210  1.00 71.20           O  
ATOM    438  N   ASP A  30      -0.654  16.479  49.820  1.00 68.79           N  
ATOM    439  H   ASP A  30      -0.974  16.459  50.778  1.00 68.79           H  
ATOM    440  CA  ASP A  30      -1.609  16.922  48.801  1.00 68.79           C  
ATOM    441  HA  ASP A  30      -1.421  16.342  47.897  1.00 68.79           H  
ATOM    442  C   ASP A  30      -1.404  18.398  48.428  1.00 68.79           C  
ATOM    443  CB  ASP A  30      -3.056  16.637  49.247  1.00 68.79           C  
ATOM    444  HB2 ASP A  30      -3.105  15.658  49.723  1.00 68.79           H  
ATOM    445  HB3 ASP A  30      -3.686  16.596  48.358  1.00 68.79           H  
ATOM    446  O   ASP A  30      -1.794  18.816  47.337  1.00 68.79           O  
ATOM    447  CG  ASP A  30      -3.617  17.704  50.196  1.00 68.79           C  
ATOM    448  OD1 ASP A  30      -3.149  17.761  51.348  1.00 68.79           O  
ATOM    449  OD2 ASP A  30      -4.496  18.496  49.763  1.00 68.79           O  
ATOM    450  N   ALA A  31      -0.730  19.179  49.284  1.00 69.47           N  
ATOM    451  H   ALA A  31      -0.433  18.776  50.162  1.00 69.47           H  
ATOM    452  CA  ALA A  31      -0.395  20.577  49.040  1.00 69.47           C  
ATOM    453  HA  ALA A  31      -1.324  21.144  48.981  1.00 69.47           H  
ATOM    454  C   ALA A  31       0.374  20.809  47.728  1.00 69.47           C  
ATOM    455  CB  ALA A  31       0.383  21.122  50.240  1.00 69.47           C  
ATOM    456  HB1 ALA A  31       1.354  20.632  50.306  1.00 69.47           H  
ATOM    457  HB2 ALA A  31       0.537  22.196  50.127  1.00 69.47           H  
ATOM    458  HB3 ALA A  31      -0.169  20.932  51.160  1.00 69.47           H  
ATOM    459  O   ALA A  31       0.219  21.878  47.133  1.00 69.47           O  
ATOM    460  N   ALA A  32       1.145  19.820  47.262  1.00 67.27           N  
ATOM    461  H   ALA A  32       1.179  18.964  47.798  1.00 67.27           H  
ATOM    462  CA  ALA A  32       1.950  19.893  46.041  1.00 67.27           C  
ATOM    463  HA  ALA A  32       2.428  20.871  45.998  1.00 67.27           H  
ATOM    464  C   ALA A  32       1.147  19.727  44.734  1.00 67.27           C  
ATOM    465  CB  ALA A  32       3.045  18.825  46.149  1.00 67.27           C  
ATOM    466  HB1 ALA A  32       3.637  18.989  47.050  1.00 67.27           H  
ATOM    467  HB2 ALA A  32       3.697  18.881  45.278  1.00 67.27           H  
ATOM    468  HB3 ALA A  32       2.593  17.834  46.193  1.00 67.27           H  
ATOM    469  O   ALA A  32       1.631  20.109  43.669  1.00 67.27           O  
ATOM    470  N   ILE A  33      -0.062  19.163  44.793  1.00 79.78           N  
ATOM    471  H   ILE A  33      -0.432  18.908  45.697  1.00 79.78           H  
ATOM    472  CA  ILE A  33      -0.899  18.919  43.613  1.00 79.78           C  
ATOM    473  HA  ILE A  33      -0.271  18.648  42.765  1.00 79.78           H  
ATOM    474  C   ILE A  33      -1.670  20.194  43.259  1.00 79.78           C  
ATOM    475  CB  ILE A  33      -1.865  17.751  43.904  1.00 79.78           C  
ATOM    476  HB  ILE A  33      -2.445  18.013  44.789  1.00 79.78           H  
ATOM    477  O   ILE A  33      -2.527  20.624  44.027  1.00 79.78           O  
ATOM    478  CG1 ILE A  33      -1.178  16.405  44.213  1.00 79.78           C  
ATOM    479 HG12 ILE A  33      -1.954  15.684  44.471  1.00 79.78           H  
ATOM    480 HG13 ILE A  33      -0.539  16.515  45.089  1.00 79.78           H  
ATOM    481  CG2 ILE A  33      -2.857  17.566  42.752  1.00 79.78           C  
ATOM    482 HG21 ILE A  33      -3.516  18.432  42.678  1.00 79.78           H  
ATOM    483 HG22 ILE A  33      -3.462  16.682  42.951  1.00 79.78           H  
ATOM    484 HG23 ILE A  33      -2.338  17.448  41.800  1.00 79.78           H  
ATOM    485  CD1 ILE A  33      -0.347  15.809  43.071  1.00 79.78           C  
ATOM    486 HD11 ILE A  33      -0.026  14.810  43.364  1.00 79.78           H  
ATOM    487 HD12 ILE A  33      -0.935  15.715  42.158  1.00 79.78           H  
ATOM    488 HD13 ILE A  33       0.531  16.427  42.880  1.00 79.78           H  
ATOM    489  N   ASP A  34      -1.443  20.808  42.103  1.00 73.95           N  
ATOM    490  H   ASP A  34      -0.743  20.445  41.472  1.00 73.95           H  
ATOM    491  CA  ASP A  34      -2.332  21.884  41.643  1.00 73.95           C  
ATOM    492  HA  ASP A  34      -2.475  22.590  42.461  1.00 73.95           H  
ATOM    493  C   ASP A  34      -3.716  21.304  41.276  1.00 73.95           C  
ATOM    494  CB  ASP A  34      -1.663  22.666  40.510  1.00 73.95           C  
ATOM    495  HB2 ASP A  34      -0.681  22.992  40.853  1.00 73.95           H  
ATOM    496  HB3 ASP A  34      -1.512  21.999  39.661  1.00 73.95           H  
ATOM    497  O   ASP A  34      -3.808  20.315  40.549  1.00 73.95           O  
ATOM    498  CG  ASP A  34      -2.455  23.905  40.072  1.00 73.95           C  
ATOM    499  OD1 ASP A  34      -3.627  24.045  40.497  1.00 73.95           O  
ATOM    500  OD2 ASP A  34      -1.862  24.695  39.312  1.00 73.95           O  
ATOM    501  N   ARG A  35      -4.794  21.890  41.818  1.00 78.69           N  
ATOM    502  H   ARG A  35      -4.650  22.819  42.187  1.00 78.69           H  
ATOM    503  CA  ARG A  35      -6.172  21.401  41.638  1.00 78.69           C  
ATOM    504  HA  ARG A  35      -6.166  20.315  41.735  1.00 78.69           H  
ATOM    505  C   ARG A  35      -6.741  21.696  40.250  1.00 78.69           C  
ATOM    506  CB  ARG A  35      -7.113  22.008  42.684  1.00 78.69           C  
ATOM    507  HB2 ARG A  35      -7.034  23.094  42.638  1.00 78.69           H  
ATOM    508  HB3 ARG A  35      -8.134  21.740  42.410  1.00 78.69           H  
ATOM    509  O   ARG A  35      -7.622  20.966  39.794  1.00 78.69           O  
ATOM    510  CG  ARG A  35      -6.876  21.535  44.125  1.00 78.69           C  
ATOM    511  HG2 ARG A  35      -6.984  20.452  44.180  1.00 78.69           H  
ATOM    512  HG3 ARG A  35      -5.881  21.831  44.458  1.00 78.69           H  
ATOM    513  CD  ARG A  35      -7.944  22.218  44.987  1.00 78.69           C  
ATOM    514  HD2 ARG A  35      -8.924  21.979  44.573  1.00 78.69           H  
ATOM    515  HD3 ARG A  35      -7.797  23.295  44.903  1.00 78.69           H  
ATOM    516  NE  ARG A  35      -7.929  21.835  46.416  1.00 78.69           N  
ATOM    517  HE  ARG A  35      -7.373  21.041  46.698  1.00 78.69           H  
ATOM    518  NH1 ARG A  35      -9.434  23.437  47.032  1.00 78.69           N  
ATOM    519 HH11 ARG A  35      -9.984  23.875  47.757  1.00 78.69           H  
ATOM    520 HH12 ARG A  35      -9.508  23.774  46.083  1.00 78.69           H  
ATOM    521  NH2 ARG A  35      -8.680  22.088  48.587  1.00 78.69           N  
ATOM    522 HH21 ARG A  35      -9.295  22.637  49.171  1.00 78.69           H  
ATOM    523 HH22 ARG A  35      -8.125  21.329  48.956  1.00 78.69           H  
ATOM    524  CZ  ARG A  35      -8.664  22.439  47.336  1.00 78.69           C  
ATOM    525  N   ASP A  36      -6.253  22.747  39.597  1.00 75.10           N  
ATOM    526  H   ASP A  36      -5.517  23.289  40.028  1.00 75.10           H  
ATOM    527  CA  ASP A  36      -6.732  23.180  38.281  1.00 75.10           C  
ATOM    528  HA  ASP A  36      -7.692  22.705  38.079  1.00 75.10           H  
ATOM    529  C   ASP A  36      -5.815  22.728  37.138  1.00 75.10           C  
ATOM    530  CB  ASP A  36      -6.982  24.695  38.299  1.00 75.10           C  
ATOM    531  HB2 ASP A  36      -6.080  25.208  38.632  1.00 75.10           H  
ATOM    532  HB3 ASP A  36      -7.213  25.032  37.288  1.00 75.10           H  
ATOM    533  O   ASP A  36      -6.137  22.922  35.964  1.00 75.10           O  
ATOM    534  CG  ASP A  36      -8.166  25.061  39.201  1.00 75.10           C  
ATOM    535  OD1 ASP A  36      -9.193  24.339  39.143  1.00 75.10           O  
ATOM    536  OD2 ASP A  36      -8.069  26.065  39.935  1.00 75.10           O  
ATOM    537  N   ARG A  37      -4.703  22.060  37.463  1.00 75.25           N  
ATOM    538  H   ARG A  37      -4.517  21.913  38.445  1.00 75.25           H  
ATOM    539  CA  ARG A  37      -3.832  21.413  36.482  1.00 75.25           C  
ATOM    540  HA  ARG A  37      -3.729  22.098  35.640  1.00 75.25           H  
ATOM    541  C   ARG A  37      -4.474  20.131  35.958  1.00 75.25           C  
ATOM    542  CB  ARG A  37      -2.452  21.204  37.109  1.00 75.25           C  
ATOM    543  HB2 ARG A  37      -2.513  20.457  37.901  1.00 75.25           H  
ATOM    544  HB3 ARG A  37      -2.147  22.157  37.539  1.00 75.25           H  
ATOM    545  O   ARG A  37      -5.117  19.394  36.707  1.00 75.25           O  
ATOM    546  CG  ARG A  37      -1.398  20.793  36.078  1.00 75.25           C  
ATOM    547  HG2 ARG A  37      -1.574  19.767  35.757  1.00 75.25           H  
ATOM    548  HG3 ARG A  37      -1.462  21.457  35.216  1.00 75.25           H  
ATOM    549  CD  ARG A  37      -0.004  20.911  36.694  1.00 75.25           C  
ATOM    550  HD2 ARG A  37       0.112  21.909  37.118  1.00 75.25           H  
ATOM    551  HD3 ARG A  37       0.091  20.174  37.492  1.00 75.25           H  
ATOM    552  NE  ARG A  37       1.036  20.697  35.677  1.00 75.25           N  
ATOM    553  HE  ARG A  37       0.719  20.580  34.725  1.00 75.25           H  
ATOM    554  NH1 ARG A  37       2.842  20.638  37.090  1.00 75.25           N  
ATOM    555 HH11 ARG A  37       2.208  20.752  37.868  1.00 75.25           H  
ATOM    556 HH12 ARG A  37       3.829  20.483  37.236  1.00 75.25           H  
ATOM    557  NH2 ARG A  37       3.143  20.405  34.889  1.00 75.25           N  
ATOM    558 HH21 ARG A  37       4.120  20.209  35.054  1.00 75.25           H  
ATOM    559 HH22 ARG A  37       2.748  20.196  33.983  1.00 75.25           H  
ATOM    560  CZ  ARG A  37       2.332  20.582  35.891  1.00 75.25           C  
ATOM    561  N   ALA A  38      -4.308  19.872  34.661  1.00 76.39           N  
ATOM    562  H   ALA A  38      -3.748  20.487  34.088  1.00 76.39           H  
ATOM    563  CA  ALA A  38      -4.891  18.693  34.046  1.00 76.39           C  
ATOM    564  HA  ALA A  38      -5.941  18.676  34.341  1.00 76.39           H  
ATOM    565  C   ALA A  38      -4.217  17.414  34.560  1.00 76.39           C  
ATOM    566  CB  ALA A  38      -4.844  18.805  32.520  1.00 76.39           C  
ATOM    567  HB1 ALA A  38      -5.308  19.738  32.200  1.00 76.39           H  
ATOM    568  HB2 ALA A  38      -5.384  17.969  32.074  1.00 76.39           H  
ATOM    569  HB3 ALA A  38      -3.810  18.782  32.177  1.00 76.39           H  
ATOM    570  O   ALA A  38      -2.999  17.374  34.726  1.00 76.39           O  
ATOM    571  N   PHE A  39      -4.989  16.346  34.744  1.00 81.14           N  
ATOM    572  H   PHE A  39      -5.990  16.468  34.681  1.00 81.14           H  
ATOM    573  CA  PHE A  39      -4.482  15.055  35.195  1.00 81.14           C  
ATOM    574  HA  PHE A  39      -4.035  15.187  36.180  1.00 81.14           H  
ATOM    575  C   PHE A  39      -3.351  14.540  34.296  1.00 81.14           C  
ATOM    576  CB  PHE A  39      -5.662  14.079  35.312  1.00 81.14           C  
ATOM    577  HB2 PHE A  39      -5.274  13.070  35.451  1.00 81.14           H  
ATOM    578  HB3 PHE A  39      -6.232  14.084  34.383  1.00 81.14           H  
ATOM    579  O   PHE A  39      -2.302  14.150  34.802  1.00 81.14           O  
ATOM    580  CG  PHE A  39      -6.584  14.371  36.485  1.00 81.14           C  
ATOM    581  CD1 PHE A  39      -6.047  14.470  37.777  1.00 81.14           C  
ATOM    582  HD1 PHE A  39      -4.985  14.360  37.939  1.00 81.14           H  
ATOM    583  CD2 PHE A  39      -7.972  14.526  36.313  1.00 81.14           C  
ATOM    584  HD2 PHE A  39      -8.401  14.482  35.323  1.00 81.14           H  
ATOM    585  CE1 PHE A  39      -6.881  14.736  38.868  1.00 81.14           C  
ATOM    586  HE1 PHE A  39      -6.426  14.881  39.837  1.00 81.14           H  
ATOM    587  CE2 PHE A  39      -8.816  14.721  37.420  1.00 81.14           C  
ATOM    588  HE2 PHE A  39      -9.885  14.802  37.286  1.00 81.14           H  
ATOM    589  CZ  PHE A  39      -8.270  14.832  38.705  1.00 81.14           C  
ATOM    590  HZ  PHE A  39      -8.913  15.007  39.555  1.00 81.14           H  
ATOM    591  N   ARG A  40      -3.480  14.649  32.968  1.00 66.58           N  
ATOM    592  H   ARG A  40      -4.355  15.000  32.604  1.00 66.58           H  
ATOM    593  CA  ARG A  40      -2.399  14.286  32.033  1.00 66.58           C  
ATOM    594  HA  ARG A  40      -2.177  13.226  32.162  1.00 66.58           H  
ATOM    595  C   ARG A  40      -1.086  15.035  32.325  1.00 66.58           C  
ATOM    596  CB  ARG A  40      -2.877  14.520  30.591  1.00 66.58           C  
ATOM    597  HB2 ARG A  40      -2.909  15.591  30.391  1.00 66.58           H  
ATOM    598  HB3 ARG A  40      -3.881  14.113  30.476  1.00 66.58           H  
ATOM    599  O   ARG A  40      -0.024  14.423  32.312  1.00 66.58           O  
ATOM    600  CG  ARG A  40      -1.957  13.830  29.571  1.00 66.58           C  
ATOM    601  HG2 ARG A  40      -0.932  14.175  29.702  1.00 66.58           H  
ATOM    602  HG3 ARG A  40      -1.991  12.753  29.736  1.00 66.58           H  
ATOM    603  CD  ARG A  40      -2.402  14.145  28.138  1.00 66.58           C  
ATOM    604  HD2 ARG A  40      -3.457  13.890  28.033  1.00 66.58           H  
ATOM    605  HD3 ARG A  40      -2.275  15.213  27.965  1.00 66.58           H  
ATOM    606  NE  ARG A  40      -1.619  13.379  27.148  1.00 66.58           N  
ATOM    607  HE  ARG A  40      -0.979  12.687  27.511  1.00 66.58           H  
ATOM    608  NH1 ARG A  40      -2.458  14.364  25.252  1.00 66.58           N  
ATOM    609 HH11 ARG A  40      -2.621  14.297  24.258  1.00 66.58           H  
ATOM    610 HH12 ARG A  40      -2.982  15.005  25.830  1.00 66.58           H  
ATOM    611  NH2 ARG A  40      -1.046  12.653  25.059  1.00 66.58           N  
ATOM    612 HH21 ARG A  40      -0.493  11.898  25.438  1.00 66.58           H  
ATOM    613 HH22 ARG A  40      -1.178  12.663  24.057  1.00 66.58           H  
ATOM    614  CZ  ARG A  40      -1.705  13.471  25.831  1.00 66.58           C  
ATOM    615  N   ASP A  41      -1.159  16.321  32.673  1.00 68.89           N  
ATOM    616  H   ASP A  41      -2.072  16.751  32.725  1.00 68.89           H  
ATOM    617  CA  ASP A  41       0.007  17.168  32.988  1.00 68.89           C  
ATOM    618  HA  ASP A  41       0.806  16.941  32.281  1.00 68.89           H  
ATOM    619  C   ASP A  41       0.554  16.950  34.409  1.00 68.89           C  
ATOM    620  CB  ASP A  41      -0.350  18.654  32.848  1.00 68.89           C  
ATOM    621  HB2 ASP A  41      -1.071  18.913  33.623  1.00 68.89           H  
ATOM    622  HB3 ASP A  41       0.547  19.249  33.024  1.00 68.89           H  
ATOM    623  O   ASP A  41       1.676  17.359  34.713  1.00 68.89           O  
ATOM    624  CG  ASP A  41      -0.926  19.060  31.494  1.00 68.89           C  
ATOM    625  OD1 ASP A  41      -0.607  18.404  30.479  1.00 68.89           O  
ATOM    626  OD2 ASP A  41      -1.692  20.048  31.511  1.00 68.89           O  
ATOM    627  N   LEU A  42      -0.243  16.330  35.285  1.00 70.73           N  
ATOM    628  H   LEU A  42      -1.178  16.103  34.977  1.00 70.73           H  
ATOM    629  CA  LEU A  42       0.187  15.795  36.578  1.00 70.73           C  
ATOM    630  HA  LEU A  42       0.956  16.448  36.992  1.00 70.73           H  
ATOM    631  C   LEU A  42       0.848  14.407  36.436  1.00 70.73           C  
ATOM    632  CB  LEU A  42      -1.014  15.765  37.550  1.00 70.73           C  
ATOM    633  HB2 LEU A  42      -1.809  15.170  37.101  1.00 70.73           H  
ATOM    634  HB3 LEU A  42      -0.699  15.262  38.463  1.00 70.73           H  
ATOM    635  O   LEU A  42       1.350  13.880  37.422  1.00 70.73           O  
ATOM    636  CG  LEU A  42      -1.587  17.133  37.962  1.00 70.73           C  
ATOM    637  HG  LEU A  42      -1.758  17.753  37.082  1.00 70.73           H  
ATOM    638  CD1 LEU A  42      -2.919  16.946  38.693  1.00 70.73           C  
ATOM    639 HD11 LEU A  42      -3.300  17.913  39.021  1.00 70.73           H  
ATOM    640 HD12 LEU A  42      -2.789  16.292  39.555  1.00 70.73           H  
ATOM    641 HD13 LEU A  42      -3.651  16.513  38.011  1.00 70.73           H  
ATOM    642  CD2 LEU A  42      -0.639  17.869  38.913  1.00 70.73           C  
ATOM    643 HD21 LEU A  42      -1.086  18.818  39.211  1.00 70.73           H  
ATOM    644 HD22 LEU A  42       0.313  18.054  38.416  1.00 70.73           H  
ATOM    645 HD23 LEU A  42      -0.463  17.263  39.802  1.00 70.73           H  
ATOM    646  N   GLY A  43       0.882  13.828  35.230  1.00 68.26           N  
ATOM    647  H   GLY A  43       0.470  14.321  34.450  1.00 68.26           H  
ATOM    648  CA  GLY A  43       1.476  12.518  34.957  1.00 68.26           C  
ATOM    649  HA2 GLY A  43       2.241  12.292  35.700  1.00 68.26           H  
ATOM    650  HA3 GLY A  43       1.955  12.555  33.978  1.00 68.26           H  
ATOM    651  C   GLY A  43       0.481  11.356  34.935  1.00 68.26           C  
ATOM    652  O   GLY A  43       0.908  10.208  35.012  1.00 68.26           O  
ATOM    653  N   PHE A  44      -0.828  11.619  34.827  1.00 71.86           N  
ATOM    654  H   PHE A  44      -1.143  12.578  34.775  1.00 71.86           H  
ATOM    655  CA  PHE A  44      -1.807  10.543  34.684  1.00 71.86           C  
ATOM    656  HA  PHE A  44      -1.565   9.793  35.437  1.00 71.86           H  
ATOM    657  C   PHE A  44      -1.730   9.865  33.313  1.00 71.86           C  
ATOM    658  CB  PHE A  44      -3.241  10.995  34.962  1.00 71.86           C  
ATOM    659  HB2 PHE A  44      -3.915  10.263  34.516  1.00 71.86           H  
ATOM    660  HB3 PHE A  44      -3.444  11.936  34.449  1.00 71.86           H  
ATOM    661  O   PHE A  44      -2.021  10.462  32.273  1.00 71.86           O  
ATOM    662  CG  PHE A  44      -3.583  11.094  36.433  1.00 71.86           C  
ATOM    663  CD1 PHE A  44      -4.347  10.077  37.019  1.00 71.86           C  
ATOM    664  HD1 PHE A  44      -4.677   9.253  36.405  1.00 71.86           H  
ATOM    665  CD2 PHE A  44      -3.136  12.160  37.226  1.00 71.86           C  
ATOM    666  HD2 PHE A  44      -2.505  12.930  36.806  1.00 71.86           H  
ATOM    667  CE1 PHE A  44      -4.646  10.107  38.387  1.00 71.86           C  
ATOM    668  HE1 PHE A  44      -5.204   9.291  38.822  1.00 71.86           H  
ATOM    669  CE2 PHE A  44      -3.477  12.219  38.584  1.00 71.86           C  
ATOM    670  HE2 PHE A  44      -3.143  13.065  39.165  1.00 71.86           H  
ATOM    671  CZ  PHE A  44      -4.210  11.180  39.179  1.00 71.86           C  
ATOM    672  HZ  PHE A  44      -4.431  11.199  40.236  1.00 71.86           H  
ATOM    673  N   ASP A  45      -1.418   8.577  33.361  1.00 56.23           N  
ATOM    674  H   ASP A  45      -1.210   8.213  34.280  1.00 56.23           H  
ATOM    675  CA  ASP A  45      -1.654   7.590  32.318  1.00 56.23           C  
ATOM    676  HA  ASP A  45      -1.658   8.099  31.354  1.00 56.23           H  
ATOM    677  C   ASP A  45      -3.035   6.911  32.489  1.00 56.23           C  
ATOM    678  CB  ASP A  45      -0.475   6.593  32.311  1.00 56.23           C  
ATOM    679  HB2 ASP A  45       0.457   7.154  32.243  1.00 56.23           H  
ATOM    680  HB3 ASP A  45      -0.549   5.983  31.411  1.00 56.23           H  
ATOM    681  O   ASP A  45      -3.874   7.316  33.297  1.00 56.23           O  
ATOM    682  CG  ASP A  45      -0.402   5.651  33.524  1.00 56.23           C  
ATOM    683  OD1 ASP A  45      -1.365   5.611  34.327  1.00 56.23           O  
ATOM    684  OD2 ASP A  45       0.569   4.880  33.605  1.00 56.23           O  
ATOM    685  N   SER A  46      -3.293   5.844  31.728  1.00 55.85           N  
ATOM    686  H   SER A  46      -2.556   5.491  31.134  1.00 55.85           H  
ATOM    687  CA  SER A  46      -4.557   5.097  31.831  1.00 55.85           C  
ATOM    688  HA  SER A  46      -5.383   5.807  31.847  1.00 55.85           H  
ATOM    689  C   SER A  46      -4.686   4.253  33.110  1.00 55.85           C  
ATOM    690  CB  SER A  46      -4.740   4.209  30.600  1.00 55.85           C  
ATOM    691  HB2 SER A  46      -3.910   3.506  30.528  1.00 55.85           H  
ATOM    692  HB3 SER A  46      -5.672   3.650  30.684  1.00 55.85           H  
ATOM    693  O   SER A  46      -5.806   4.025  33.565  1.00 55.85           O  
ATOM    694  OG  SER A  46      -4.785   5.014  29.440  1.00 55.85           O  
ATOM    695  HG  SER A  46      -4.202   5.767  29.565  1.00 55.85           H  
ATOM    696  N   MET A  47      -3.585   3.789  33.718  1.00 59.72           N  
ATOM    697  H   MET A  47      -2.684   4.157  33.445  1.00 59.72           H  
ATOM    698  CA  MET A  47      -3.651   2.997  34.957  1.00 59.72           C  
ATOM    699  HA  MET A  47      -4.468   2.278  34.884  1.00 59.72           H  
ATOM    700  C   MET A  47      -3.950   3.878  36.164  1.00 59.72           C  
ATOM    701  CB  MET A  47      -2.347   2.233  35.218  1.00 59.72           C  
ATOM    702  HB2 MET A  47      -1.488   2.880  35.040  1.00 59.72           H  
ATOM    703  HB3 MET A  47      -2.335   1.936  36.267  1.00 59.72           H  
ATOM    704  O   MET A  47      -4.868   3.587  36.928  1.00 59.72           O  
ATOM    705  CG  MET A  47      -2.225   0.957  34.383  1.00 59.72           C  
ATOM    706  HG2 MET A  47      -1.885   1.222  33.382  1.00 59.72           H  
ATOM    707  HG3 MET A  47      -3.208   0.495  34.299  1.00 59.72           H  
ATOM    708  SD  MET A  47      -1.099  -0.278  35.096  1.00 59.72           S  
ATOM    709  CE  MET A  47       0.439   0.690  35.145  1.00 59.72           C  
ATOM    710  HE1 MET A  47       0.335   1.527  35.836  1.00 59.72           H  
ATOM    711  HE2 MET A  47       0.666   1.077  34.152  1.00 59.72           H  
ATOM    712  HE3 MET A  47       1.261   0.056  35.477  1.00 59.72           H  
ATOM    713  N   THR A  48      -3.207   4.969  36.311  1.00 72.19           N  
ATOM    714  H   THR A  48      -2.478   5.131  35.630  1.00 72.19           H  
ATOM    715  CA  THR A  48      -3.415   5.987  37.346  1.00 72.19           C  
ATOM    716  HA  THR A  48      -3.353   5.517  38.327  1.00 72.19           H  
ATOM    717  C   THR A  48      -4.804   6.616  37.233  1.00 72.19           C  
ATOM    718  CB  THR A  48      -2.332   7.072  37.266  1.00 72.19           C  
ATOM    719  HB  THR A  48      -2.608   7.907  37.909  1.00 72.19           H  
ATOM    720  O   THR A  48      -5.463   6.809  38.254  1.00 72.19           O  
ATOM    721  CG2 THR A  48      -0.953   6.566  37.684  1.00 72.19           C  
ATOM    722 HG21 THR A  48      -0.984   6.219  38.716  1.00 72.19           H  
ATOM    723 HG22 THR A  48      -0.631   5.750  37.036  1.00 72.19           H  
ATOM    724 HG23 THR A  48      -0.234   7.381  37.609  1.00 72.19           H  
ATOM    725  OG1 THR A  48      -2.219   7.529  35.947  1.00 72.19           O  
ATOM    726  HG1 THR A  48      -1.866   6.812  35.415  1.00 72.19           H  
ATOM    727  N   ALA A  49      -5.316   6.844  36.016  1.00 71.32           N  
ATOM    728  H   ALA A  49      -4.709   6.766  35.212  1.00 71.32           H  
ATOM    729  CA  ALA A  49      -6.687   7.318  35.813  1.00 71.32           C  
ATOM    730  HA  ALA A  49      -6.805   8.262  36.344  1.00 71.32           H  
ATOM    731  C   ALA A  49      -7.725   6.335  36.387  1.00 71.32           C  
ATOM    732  CB  ALA A  49      -6.908   7.567  34.317  1.00 71.32           C  
ATOM    733  HB1 ALA A  49      -6.675   6.668  33.747  1.00 71.32           H  
ATOM    734  HB2 ALA A  49      -7.949   7.833  34.133  1.00 71.32           H  
ATOM    735  HB3 ALA A  49      -6.266   8.381  33.980  1.00 71.32           H  
ATOM    736  O   ALA A  49      -8.618   6.726  37.145  1.00 71.32           O  
ATOM    737  N   VAL A  50      -7.571   5.041  36.092  1.00 69.84           N  
ATOM    738  H   VAL A  50      -6.819   4.777  35.473  1.00 69.84           H  
ATOM    739  CA  VAL A  50      -8.447   3.992  36.629  1.00 69.84           C  
ATOM    740  HA  VAL A  50      -9.478   4.310  36.478  1.00 69.84           H  
ATOM    741  C   VAL A  50      -8.270   3.814  38.143  1.00 69.84           C  
ATOM    742  CB  VAL A  50      -8.247   2.679  35.845  1.00 69.84           C  
ATOM    743  HB  VAL A  50      -7.183   2.453  35.777  1.00 69.84           H  
ATOM    744  O   VAL A  50      -9.270   3.594  38.829  1.00 69.84           O  
ATOM    745  CG1 VAL A  50      -8.954   1.476  36.488  1.00 69.84           C  
ATOM    746 HG11 VAL A  50      -8.472   1.243  37.438  1.00 69.84           H  
ATOM    747 HG12 VAL A  50      -8.861   0.607  35.837  1.00 69.84           H  
ATOM    748 HG13 VAL A  50     -10.005   1.711  36.652  1.00 69.84           H  
ATOM    749  CG2 VAL A  50      -8.821   2.822  34.428  1.00 69.84           C  
ATOM    750 HG21 VAL A  50      -8.623   1.919  33.849  1.00 69.84           H  
ATOM    751 HG22 VAL A  50      -8.350   3.659  33.914  1.00 69.84           H  
ATOM    752 HG23 VAL A  50      -9.895   3.006  34.467  1.00 69.84           H  
ATOM    753  N   ASP A  51      -7.058   3.943  38.694  1.00 71.71           N  
ATOM    754  H   ASP A  51      -6.261   4.087  38.091  1.00 71.71           H  
ATOM    755  CA  ASP A  51      -6.827   3.853  40.145  1.00 71.71           C  
ATOM    756  HA  ASP A  51      -7.302   2.938  40.497  1.00 71.71           H  
ATOM    757  C   ASP A  51      -7.493   5.015  40.894  1.00 71.71           C  
ATOM    758  CB  ASP A  51      -5.328   3.752  40.489  1.00 71.71           C  
ATOM    759  HB2 ASP A  51      -4.872   2.980  39.869  1.00 71.71           H  
ATOM    760  HB3 ASP A  51      -4.838   4.701  40.270  1.00 71.71           H  
ATOM    761  O   ASP A  51      -8.245   4.781  41.841  1.00 71.71           O  
ATOM    762  CG  ASP A  51      -5.119   3.376  41.969  1.00 71.71           C  
ATOM    763  OD1 ASP A  51      -5.871   2.505  42.458  1.00 71.71           O  
ATOM    764  OD2 ASP A  51      -4.240   3.964  42.645  1.00 71.71           O  
ATOM    765  N   LEU A  52      -7.332   6.257  40.417  1.00 81.92           N  
ATOM    766  H   LEU A  52      -6.715   6.394  39.629  1.00 81.92           H  
ATOM    767  CA  LEU A  52      -8.031   7.415  40.980  1.00 81.92           C  
ATOM    768  HA  LEU A  52      -7.735   7.511  42.024  1.00 81.92           H  
ATOM    769  C   LEU A  52      -9.546   7.216  40.951  1.00 81.92           C  
ATOM    770  CB  LEU A  52      -7.626   8.690  40.223  1.00 81.92           C  
ATOM    771  HB2 LEU A  52      -7.818   8.549  39.159  1.00 81.92           H  
ATOM    772  HB3 LEU A  52      -6.556   8.840  40.363  1.00 81.92           H  
ATOM    773  O   LEU A  52     -10.207   7.372  41.975  1.00 81.92           O  
ATOM    774  CG  LEU A  52      -8.359   9.958  40.700  1.00 81.92           C  
ATOM    775  HG  LEU A  52      -9.435   9.832  40.576  1.00 81.92           H  
ATOM    776  CD1 LEU A  52      -8.055  10.253  42.171  1.00 81.92           C  
ATOM    777 HD11 LEU A  52      -6.978  10.335  42.320  1.00 81.92           H  
ATOM    778 HD12 LEU A  52      -8.442   9.456  42.805  1.00 81.92           H  
ATOM    779 HD13 LEU A  52      -8.537  11.183  42.473  1.00 81.92           H  
ATOM    780  CD2 LEU A  52      -7.934  11.157  39.860  1.00 81.92           C  
ATOM    781 HD21 LEU A  52      -8.220  11.006  38.819  1.00 81.92           H  
ATOM    782 HD22 LEU A  52      -6.850  11.266  39.896  1.00 81.92           H  
ATOM    783 HD23 LEU A  52      -8.414  12.065  40.223  1.00 81.92           H  
ATOM    784  N   ARG A  53     -10.098   6.802  39.808  1.00 79.78           N  
ATOM    785  H   ARG A  53      -9.496   6.701  39.004  1.00 79.78           H  
ATOM    786  CA  ARG A  53     -11.524   6.481  39.672  1.00 79.78           C  
ATOM    787  HA  ARG A  53     -12.107   7.386  39.837  1.00 79.78           H  
ATOM    788  C   ARG A  53     -11.971   5.457  40.719  1.00 79.78           C  
ATOM    789  CB  ARG A  53     -11.738   5.994  38.232  1.00 79.78           C  
ATOM    790  HB2 ARG A  53     -11.178   5.076  38.057  1.00 79.78           H  
ATOM    791  HB3 ARG A  53     -11.327   6.749  37.561  1.00 79.78           H  
ATOM    792  O   ARG A  53     -12.988   5.654  41.387  1.00 79.78           O  
ATOM    793  CG  ARG A  53     -13.194   5.778  37.818  1.00 79.78           C  
ATOM    794  HG2 ARG A  53     -13.183   5.690  36.732  1.00 79.78           H  
ATOM    795  HG3 ARG A  53     -13.770   6.665  38.080  1.00 79.78           H  
ATOM    796  CD  ARG A  53     -13.910   4.541  38.375  1.00 79.78           C  
ATOM    797  HD2 ARG A  53     -14.944   4.586  38.034  1.00 79.78           H  
ATOM    798  HD3 ARG A  53     -13.957   4.574  39.464  1.00 79.78           H  
ATOM    799  NE  ARG A  53     -13.281   3.281  37.942  1.00 79.78           N  
ATOM    800  HE  ARG A  53     -12.428   3.010  38.409  1.00 79.78           H  
ATOM    801  NH1 ARG A  53     -14.907   2.570  36.466  1.00 79.78           N  
ATOM    802 HH11 ARG A  53     -15.215   1.928  35.749  1.00 79.78           H  
ATOM    803 HH12 ARG A  53     -15.486   3.367  36.690  1.00 79.78           H  
ATOM    804  NH2 ARG A  53     -13.024   1.395  36.734  1.00 79.78           N  
ATOM    805 HH21 ARG A  53     -12.195   1.230  37.286  1.00 79.78           H  
ATOM    806 HH22 ARG A  53     -13.346   0.738  36.038  1.00 79.78           H  
ATOM    807  CZ  ARG A  53     -13.744   2.432  37.045  1.00 79.78           C  
ATOM    808  N   ASN A  54     -11.222   4.365  40.872  1.00 77.15           N  
ATOM    809  H   ASN A  54     -10.384   4.288  40.313  1.00 77.15           H  
ATOM    810  CA  ASN A  54     -11.542   3.289  41.812  1.00 77.15           C  
ATOM    811  HA  ASN A  54     -12.557   2.940  41.622  1.00 77.15           H  
ATOM    812  C   ASN A  54     -11.494   3.770  43.272  1.00 77.15           C  
ATOM    813  CB  ASN A  54     -10.565   2.121  41.597  1.00 77.15           C  
ATOM    814  HB2 ASN A  54      -9.544   2.488  41.696  1.00 77.15           H  
ATOM    815  HB3 ASN A  54     -10.722   1.380  42.381  1.00 77.15           H  
ATOM    816  O   ASN A  54     -12.400   3.462  44.049  1.00 77.15           O  
ATOM    817  CG  ASN A  54     -10.692   1.402  40.264  1.00 77.15           C  
ATOM    818  ND2 ASN A  54      -9.699   0.611  39.934  1.00 77.15           N  
ATOM    819 HD21 ASN A  54      -8.859   0.635  40.494  1.00 77.15           H  
ATOM    820 HD22 ASN A  54      -9.706   0.209  39.008  1.00 77.15           H  
ATOM    821  OD1 ASN A  54     -11.666   1.499  39.523  1.00 77.15           O  
ATOM    822  N   ARG A  55     -10.473   4.556  43.633  1.00 83.41           N  
ATOM    823  H   ARG A  55      -9.756   4.742  42.947  1.00 83.41           H  
ATOM    824  CA  ARG A  55     -10.329   5.173  44.958  1.00 83.41           C  
ATOM    825  HA  ARG A  55     -10.317   4.407  45.733  1.00 83.41           H  
ATOM    826  C   ARG A  55     -11.487   6.098  45.270  1.00 83.41           C  
ATOM    827  CB  ARG A  55      -9.027   5.969  45.010  1.00 83.41           C  
ATOM    828  HB2 ARG A  55      -8.948   6.588  44.117  1.00 83.41           H  
ATOM    829  HB3 ARG A  55      -9.043   6.629  45.878  1.00 83.41           H  
ATOM    830  O   ARG A  55     -12.147   5.915  46.288  1.00 83.41           O  
ATOM    831  CG  ARG A  55      -7.813   5.050  45.125  1.00 83.41           C  
ATOM    832  HG2 ARG A  55      -7.683   4.749  46.165  1.00 83.41           H  
ATOM    833  HG3 ARG A  55      -7.926   4.165  44.500  1.00 83.41           H  
ATOM    834  CD  ARG A  55      -6.608   5.838  44.644  1.00 83.41           C  
ATOM    835  HD2 ARG A  55      -6.584   6.820  45.117  1.00 83.41           H  
ATOM    836  HD3 ARG A  55      -6.708   5.993  43.570  1.00 83.41           H  
ATOM    837  NE  ARG A  55      -5.366   5.115  44.896  1.00 83.41           N  
ATOM    838  HE  ARG A  55      -5.020   4.552  44.132  1.00 83.41           H  
ATOM    839  NH1 ARG A  55      -4.873   6.052  46.936  1.00 83.41           N  
ATOM    840 HH11 ARG A  55      -5.766   6.523  46.962  1.00 83.41           H  
ATOM    841 HH12 ARG A  55      -4.211   6.234  47.676  1.00 83.41           H  
ATOM    842  NH2 ARG A  55      -3.351   4.826  45.802  1.00 83.41           N  
ATOM    843 HH21 ARG A  55      -3.156   4.371  44.922  1.00 83.41           H  
ATOM    844 HH22 ARG A  55      -2.586   5.243  46.313  1.00 83.41           H  
ATOM    845  CZ  ARG A  55      -4.546   5.331  45.894  1.00 83.41           C  
ATOM    846  N   LEU A  56     -11.798   7.031  44.374  1.00 83.97           N  
ATOM    847  H   LEU A  56     -11.223   7.112  43.548  1.00 83.97           H  
ATOM    848  CA  LEU A  56     -12.887   7.983  44.576  1.00 83.97           C  
ATOM    849  HA  LEU A  56     -12.719   8.513  45.514  1.00 83.97           H  
ATOM    850  C   LEU A  56     -14.238   7.283  44.720  1.00 83.97           C  
ATOM    851  CB  LEU A  56     -12.902   9.000  43.434  1.00 83.97           C  
ATOM    852  HB2 LEU A  56     -13.017   8.470  42.488  1.00 83.97           H  
ATOM    853  HB3 LEU A  56     -13.762   9.653  43.585  1.00 83.97           H  
ATOM    854  O   LEU A  56     -15.012   7.653  45.603  1.00 83.97           O  
ATOM    855  CG  LEU A  56     -11.663   9.895  43.366  1.00 83.97           C  
ATOM    856  HG  LEU A  56     -10.755   9.294  43.306  1.00 83.97           H  
ATOM    857  CD1 LEU A  56     -11.748  10.782  42.130  1.00 83.97           C  
ATOM    858 HD11 LEU A  56     -12.564  11.496  42.237  1.00 83.97           H  
ATOM    859 HD12 LEU A  56     -10.814  11.330  42.007  1.00 83.97           H  
ATOM    860 HD13 LEU A  56     -11.909  10.164  41.246  1.00 83.97           H  
ATOM    861  CD2 LEU A  56     -11.547  10.773  44.604  1.00 83.97           C  
ATOM    862 HD21 LEU A  56     -10.710  11.453  44.448  1.00 83.97           H  
ATOM    863 HD22 LEU A  56     -11.322  10.165  45.481  1.00 83.97           H  
ATOM    864 HD23 LEU A  56     -12.473  11.322  44.773  1.00 83.97           H  
ATOM    865  N   ALA A  57     -14.493   6.213  43.960  1.00 81.07           N  
ATOM    866  H   ALA A  57     -13.842   5.973  43.226  1.00 81.07           H  
ATOM    867  CA  ALA A  57     -15.677   5.380  44.157  1.00 81.07           C  
ATOM    868  HA  ALA A  57     -16.554   6.023  44.084  1.00 81.07           H  
ATOM    869  C   ALA A  57     -15.729   4.725  45.553  1.00 81.07           C  
ATOM    870  CB  ALA A  57     -15.742   4.342  43.030  1.00 81.07           C  
ATOM    871  HB1 ALA A  57     -15.751   4.851  42.066  1.00 81.07           H  
ATOM    872  HB2 ALA A  57     -16.654   3.753  43.133  1.00 81.07           H  
ATOM    873  HB3 ALA A  57     -14.876   3.681  43.079  1.00 81.07           H  
ATOM    874  O   ALA A  57     -16.814   4.595  46.122  1.00 81.07           O  
ATOM    875  N   ALA A  58     -14.582   4.362  46.138  1.00 82.76           N  
ATOM    876  H   ALA A  58     -13.716   4.497  45.635  1.00 82.76           H  
ATOM    877  CA  ALA A  58     -14.504   3.835  47.499  1.00 82.76           C  
ATOM    878  HA  ALA A  58     -15.301   3.102  47.622  1.00 82.76           H  
ATOM    879  C   ALA A  58     -14.725   4.914  48.579  1.00 82.76           C  
ATOM    880  CB  ALA A  58     -13.170   3.098  47.680  1.00 82.76           C  
ATOM    881  HB1 ALA A  58     -12.335   3.799  47.646  1.00 82.76           H  
ATOM    882  HB2 ALA A  58     -13.161   2.595  48.647  1.00 82.76           H  
ATOM    883  HB3 ALA A  58     -13.045   2.356  46.891  1.00 82.76           H  
ATOM    884  O   ALA A  58     -15.457   4.654  49.534  1.00 82.76           O  
ATOM    885  N   VAL A  59     -14.149   6.119  48.443  1.00 83.38           N  
ATOM    886  H   VAL A  59     -13.510   6.259  47.674  1.00 83.38           H  
ATOM    887  CA  VAL A  59     -14.292   7.179  49.471  1.00 83.38           C  
ATOM    888  HA  VAL A  59     -14.249   6.681  50.439  1.00 83.38           H  
ATOM    889  C   VAL A  59     -15.648   7.892  49.418  1.00 83.38           C  
ATOM    890  CB  VAL A  59     -13.171   8.248  49.453  1.00 83.38           C  
ATOM    891  HB  VAL A  59     -13.566   9.154  48.992  1.00 83.38           H  
ATOM    892  O   VAL A  59     -16.146   8.351  50.446  1.00 83.38           O  
ATOM    893  CG1 VAL A  59     -12.770   8.586  50.894  1.00 83.38           C  
ATOM    894 HG11 VAL A  59     -12.316   7.714  51.366  1.00 83.38           H  
ATOM    895 HG12 VAL A  59     -12.045   9.400  50.894  1.00 83.38           H  
ATOM    896 HG13 VAL A  59     -13.646   8.896  51.463  1.00 83.38           H  
ATOM    897  CG2 VAL A  59     -11.894   7.892  48.694  1.00 83.38           C  
ATOM    898 HG21 VAL A  59     -11.530   6.904  48.977  1.00 83.38           H  
ATOM    899 HG22 VAL A  59     -12.088   7.937  47.622  1.00 83.38           H  
ATOM    900 HG23 VAL A  59     -11.111   8.620  48.906  1.00 83.38           H  
ATOM    901  N   THR A  60     -16.258   7.998  48.235  1.00 76.28           N  
ATOM    902  H   THR A  60     -15.773   7.649  47.420  1.00 76.28           H  
ATOM    903  CA  THR A  60     -17.548   8.690  48.039  1.00 76.28           C  
ATOM    904  HA  THR A  60     -17.699   9.401  48.851  1.00 76.28           H  
ATOM    905  C   THR A  60     -18.754   7.748  48.052  1.00 76.28           C  
ATOM    906  CB  THR A  60     -17.565   9.487  46.728  1.00 76.28           C  
ATOM    907  HB  THR A  60     -18.516  10.014  46.655  1.00 76.28           H  
ATOM    908  O   THR A  60     -19.878   8.204  48.258  1.00 76.28           O  
ATOM    909  CG2 THR A  60     -16.436  10.517  46.638  1.00 76.28           C  
ATOM    910 HG21 THR A  60     -15.459  10.034  46.670  1.00 76.28           H  
ATOM    911 HG22 THR A  60     -16.514  11.220  47.467  1.00 76.28           H  
ATOM    912 HG23 THR A  60     -16.520  11.070  45.702  1.00 76.28           H  
ATOM    913  OG1 THR A  60     -17.471   8.591  45.649  1.00 76.28           O  
ATOM    914  HG1 THR A  60     -16.542   8.376  45.532  1.00 76.28           H  
ATOM    915  N   GLY A  61     -18.546   6.448  47.809  1.00 75.41           N  
ATOM    916  H   GLY A  61     -17.598   6.139  47.649  1.00 75.41           H  
ATOM    917  CA  GLY A  61     -19.614   5.477  47.544  1.00 75.41           C  
ATOM    918  HA2 GLY A  61     -19.195   4.473  47.611  1.00 75.41           H  
ATOM    919  HA3 GLY A  61     -20.393   5.582  48.299  1.00 75.41           H  
ATOM    920  C   GLY A  61     -20.265   5.623  46.160  1.00 75.41           C  
ATOM    921  O   GLY A  61     -21.225   4.914  45.856  1.00 75.41           O  
ATOM    922  N   VAL A  62     -19.767   6.531  45.316  1.00 79.01           N  
ATOM    923  H   VAL A  62     -18.958   7.061  45.608  1.00 79.01           H  
ATOM    924  CA  VAL A  62     -20.362   6.895  44.027  1.00 79.01           C  
ATOM    925  HA  VAL A  62     -21.362   6.467  43.961  1.00 79.01           H  
ATOM    926  C   VAL A  62     -19.524   6.304  42.886  1.00 79.01           C  
ATOM    927  CB  VAL A  62     -20.527   8.426  43.956  1.00 79.01           C  
ATOM    928  HB  VAL A  62     -19.574   8.906  44.180  1.00 79.01           H  
ATOM    929  O   VAL A  62     -18.374   6.680  42.668  1.00 79.01           O  
ATOM    930  CG1 VAL A  62     -21.007   8.891  42.587  1.00 79.01           C  
ATOM    931 HG11 VAL A  62     -21.066   9.979  42.573  1.00 79.01           H  
ATOM    932 HG12 VAL A  62     -21.987   8.464  42.375  1.00 79.01           H  
ATOM    933 HG13 VAL A  62     -20.293   8.598  41.817  1.00 79.01           H  
ATOM    934  CG2 VAL A  62     -21.541   8.943  44.985  1.00 79.01           C  
ATOM    935 HG21 VAL A  62     -21.205   8.706  45.994  1.00 79.01           H  
ATOM    936 HG22 VAL A  62     -21.628  10.027  44.901  1.00 79.01           H  
ATOM    937 HG23 VAL A  62     -22.518   8.490  44.817  1.00 79.01           H  
ATOM    938  N   ARG A  63     -20.101   5.341  42.153  1.00 72.77           N  
ATOM    939  H   ARG A  63     -21.049   5.082  42.388  1.00 72.77           H  
ATOM    940  CA  ARG A  63     -19.451   4.684  41.004  1.00 72.77           C  
ATOM    941  HA  ARG A  63     -18.420   4.451  41.268  1.00 72.77           H  
ATOM    942  C   ARG A  63     -19.402   5.601  39.787  1.00 72.77           C  
ATOM    943  CB  ARG A  63     -20.179   3.387  40.620  1.00 72.77           C  
ATOM    944  HB2 ARG A  63     -21.255   3.518  40.735  1.00 72.77           H  
ATOM    945  HB3 ARG A  63     -19.979   3.177  39.569  1.00 72.77           H  
ATOM    946  O   ARG A  63     -20.454   5.964  39.260  1.00 72.77           O  
ATOM    947  CG  ARG A  63     -19.707   2.178  41.430  1.00 72.77           C  
ATOM    948  HG2 ARG A  63     -19.939   2.323  42.485  1.00 72.77           H  
ATOM    949  HG3 ARG A  63     -18.631   2.061  41.308  1.00 72.77           H  
ATOM    950  CD  ARG A  63     -20.425   0.933  40.900  1.00 72.77           C  
ATOM    951  HD2 ARG A  63     -21.487   1.024  41.126  1.00 72.77           H  
ATOM    952  HD3 ARG A  63     -20.301   0.885  39.818  1.00 72.77           H  
ATOM    953  NE  ARG A  63     -19.886  -0.304  41.490  1.00 72.77           N  
ATOM    954  HE  ARG A  63     -18.994  -0.231  41.959  1.00 72.77           H  
ATOM    955  NH1 ARG A  63     -21.571  -1.709  40.805  1.00 72.77           N  
ATOM    956 HH11 ARG A  63     -22.025  -0.930  40.348  1.00 72.77           H  
ATOM    957 HH12 ARG A  63     -21.932  -2.642  40.665  1.00 72.77           H  
ATOM    958  NH2 ARG A  63     -19.804  -2.539  41.890  1.00 72.77           N  
ATOM    959 HH21 ARG A  63     -20.193  -3.463  41.769  1.00 72.77           H  
ATOM    960 HH22 ARG A  63     -18.893  -2.423  42.309  1.00 72.77           H  
ATOM    961  CZ  ARG A  63     -20.425  -1.506  41.394  1.00 72.77           C  
ATOM    962  N   GLU A  64     -18.193   5.876  39.313  1.00 72.00           N  
ATOM    963  H   GLU A  64     -17.391   5.559  39.840  1.00 72.00           H  
ATOM    964  CA  GLU A  64     -17.914   6.641  38.094  1.00 72.00           C  
ATOM    965  HA  GLU A  64     -18.810   7.185  37.793  1.00 72.00           H  
ATOM    966  C   GLU A  64     -17.540   5.767  36.892  1.00 72.00           C  
ATOM    967  CB  GLU A  64     -16.791   7.656  38.359  1.00 72.00           C  
ATOM    968  HB2 GLU A  64     -15.899   7.122  38.688  1.00 72.00           H  
ATOM    969  HB3 GLU A  64     -16.557   8.170  37.427  1.00 72.00           H  
ATOM    970  O   GLU A  64     -17.068   4.630  37.044  1.00 72.00           O  
ATOM    971  CG  GLU A  64     -17.141   8.709  39.412  1.00 72.00           C  
ATOM    972  HG2 GLU A  64     -16.300   9.396  39.505  1.00 72.00           H  
ATOM    973  HG3 GLU A  64     -17.292   8.194  40.360  1.00 72.00           H  
ATOM    974  CD  GLU A  64     -18.394   9.507  39.071  1.00 72.00           C  
ATOM    975  OE1 GLU A  64     -19.089   9.956  40.002  1.00 72.00           O  
ATOM    976  OE2 GLU A  64     -18.806   9.541  37.891  1.00 72.00           O  
ATOM    977  N   ALA A  65     -17.703   6.340  35.697  1.00 67.57           N  
ATOM    978  H   ALA A  65     -18.057   7.285  35.659  1.00 67.57           H  
ATOM    979  CA  ALA A  65     -17.150   5.807  34.455  1.00 67.57           C  
ATOM    980  HA  ALA A  65     -17.592   4.831  34.258  1.00 67.57           H  
ATOM    981  C   ALA A  65     -15.625   5.651  34.570  1.00 67.57           C  
ATOM    982  CB  ALA A  65     -17.528   6.749  33.306  1.00 67.57           C  
ATOM    983  HB1 ALA A  65     -17.166   6.347  32.360  1.00 67.57           H  
ATOM    984  HB2 ALA A  65     -18.612   6.847  33.240  1.00 67.57           H  
ATOM    985  HB3 ALA A  65     -17.086   7.734  33.456  1.00 67.57           H  
ATOM    986  O   ALA A  65     -14.970   6.404  35.290  1.00 67.57           O  
ATOM    987  N   ALA A  66     -15.036   4.669  33.880  1.00 59.66           N  
ATOM    988  H   ALA A  66     -15.590   4.141  33.221  1.00 59.66           H  
ATOM    989  CA  ALA A  66     -13.585   4.436  33.939  1.00 59.66           C  
ATOM    990  HA  ALA A  66     -13.292   4.290  34.979  1.00 59.66           H  
ATOM    991  C   ALA A  66     -12.772   5.636  33.414  1.00 59.66           C  
ATOM    992  CB  ALA A  66     -13.262   3.152  33.164  1.00 59.66           C  
ATOM    993  HB1 ALA A  66     -13.489   3.290  32.107  1.00 59.66           H  
ATOM    994  HB2 ALA A  66     -13.849   2.317  33.548  1.00 59.66           H  
ATOM    995  HB3 ALA A  66     -12.201   2.924  33.266  1.00 59.66           H  
ATOM    996  O   ALA A  66     -11.641   5.857  33.842  1.00 59.66           O  
ATOM    997  N   THR A  67     -13.389   6.426  32.538  1.00 59.92           N  
ATOM    998  H   THR A  67     -14.319   6.175  32.234  1.00 59.92           H  
ATOM    999  CA  THR A  67     -12.869   7.632  31.897  1.00 59.92           C  
ATOM   1000  HA  THR A  67     -11.812   7.489  31.672  1.00 59.92           H  
ATOM   1001  C   THR A  67     -12.978   8.899  32.739  1.00 59.92           C  
ATOM   1002  CB  THR A  67     -13.625   7.858  30.577  1.00 59.92           C  
ATOM   1003  HB  THR A  67     -13.396   8.839  30.161  1.00 59.92           H  
ATOM   1004  O   THR A  67     -12.519   9.931  32.269  1.00 59.92           O  
ATOM   1005  CG2 THR A  67     -13.257   6.792  29.543  1.00 59.92           C  
ATOM   1006 HG21 THR A  67     -13.790   7.003  28.616  1.00 59.92           H  
ATOM   1007 HG22 THR A  67     -13.546   5.800  29.892  1.00 59.92           H  
ATOM   1008 HG23 THR A  67     -12.185   6.817  29.347  1.00 59.92           H  
ATOM   1009  OG1 THR A  67     -15.006   7.750  30.830  1.00 59.92           O  
ATOM   1010  HG1 THR A  67     -15.316   8.635  31.034  1.00 59.92           H  
ATOM   1011  N   VAL A  68     -13.503   8.867  33.975  1.00 71.66           N  
ATOM   1012  H   VAL A  68     -13.889   7.990  34.294  1.00 71.66           H  
ATOM   1013  CA  VAL A  68     -13.868  10.092  34.729  1.00 71.66           C  
ATOM   1014  HA  VAL A  68     -14.663  10.576  34.162  1.00 71.66           H  
ATOM   1015  C   VAL A  68     -12.734  11.122  34.878  1.00 71.66           C  
ATOM   1016  CB  VAL A  68     -14.451   9.716  36.104  1.00 71.66           C  
ATOM   1017  HB  VAL A  68     -15.085   8.841  35.959  1.00 71.66           H  
ATOM   1018  O   VAL A  68     -12.975  12.321  34.967  1.00 71.66           O  
ATOM   1019  CG1 VAL A  68     -13.388   9.357  37.155  1.00 71.66           C  
ATOM   1020 HG11 VAL A  68     -12.736   8.577  36.762  1.00 71.66           H  
ATOM   1021 HG12 VAL A  68     -13.880   8.999  38.059  1.00 71.66           H  
ATOM   1022 HG13 VAL A  68     -12.795  10.234  37.414  1.00 71.66           H  
ATOM   1023  CG2 VAL A  68     -15.354  10.823  36.649  1.00 71.66           C  
ATOM   1024 HG21 VAL A  68     -16.202  10.963  35.980  1.00 71.66           H  
ATOM   1025 HG22 VAL A  68     -15.734  10.560  37.636  1.00 71.66           H  
ATOM   1026 HG23 VAL A  68     -14.803  11.761  36.716  1.00 71.66           H  
ATOM   1027  N   VAL A  69     -11.484  10.657  34.871  1.00 77.34           N  
ATOM   1028  H   VAL A  69     -11.380   9.659  34.762  1.00 77.34           H  
ATOM   1029  CA  VAL A  69     -10.257  11.471  34.938  1.00 77.34           C  
ATOM   1030  HA  VAL A  69     -10.373  12.235  35.707  1.00 77.34           H  
ATOM   1031  C   VAL A  69      -9.973  12.199  33.614  1.00 77.34           C  
ATOM   1032  CB  VAL A  69      -9.092  10.541  35.331  1.00 77.34           C  
ATOM   1033  HB  VAL A  69      -8.957   9.807  34.537  1.00 77.34           H  
ATOM   1034  O   VAL A  69      -9.372  13.266  33.596  1.00 77.34           O  
ATOM   1035  CG1 VAL A  69      -7.755  11.250  35.548  1.00 77.34           C  
ATOM   1036 HG11 VAL A  69      -7.483  11.830  34.667  1.00 77.34           H  
ATOM   1037 HG12 VAL A  69      -6.969  10.515  35.721  1.00 77.34           H  
ATOM   1038 HG13 VAL A  69      -7.823  11.899  36.421  1.00 77.34           H  
ATOM   1039  CG2 VAL A  69      -9.439   9.798  36.632  1.00 77.34           C  
ATOM   1040 HG21 VAL A  69      -8.543   9.354  37.067  1.00 77.34           H  
ATOM   1041 HG22 VAL A  69      -9.876  10.490  37.352  1.00 77.34           H  
ATOM   1042 HG23 VAL A  69     -10.148   8.995  36.432  1.00 77.34           H  
ATOM   1043  N   PHE A  70     -10.433  11.659  32.491  1.00 66.85           N  
ATOM   1044  H   PHE A  70     -10.973  10.808  32.564  1.00 66.85           H  
ATOM   1045  CA  PHE A  70     -10.416  12.306  31.181  1.00 66.85           C  
ATOM   1046  HA  PHE A  70      -9.575  12.999  31.138  1.00 66.85           H  
ATOM   1047  C   PHE A  70     -11.686  13.144  30.944  1.00 66.85           C  
ATOM   1048  CB  PHE A  70     -10.198  11.230  30.104  1.00 66.85           C  
ATOM   1049  HB2 PHE A  70     -10.049  11.724  29.144  1.00 66.85           H  
ATOM   1050  HB3 PHE A  70     -11.105  10.630  30.023  1.00 66.85           H  
ATOM   1051  O   PHE A  70     -11.597  14.213  30.344  1.00 66.85           O  
ATOM   1052  CG  PHE A  70      -9.010  10.310  30.367  1.00 66.85           C  
ATOM   1053  CD1 PHE A  70      -7.723  10.851  30.559  1.00 66.85           C  
ATOM   1054  HD1 PHE A  70      -7.574  11.919  30.505  1.00 66.85           H  
ATOM   1055  CD2 PHE A  70      -9.193   8.916  30.456  1.00 66.85           C  
ATOM   1056  HD2 PHE A  70     -10.175   8.492  30.306  1.00 66.85           H  
ATOM   1057  CE1 PHE A  70      -6.633  10.010  30.849  1.00 66.85           C  
ATOM   1058  HE1 PHE A  70      -5.652  10.428  31.018  1.00 66.85           H  
ATOM   1059  CE2 PHE A  70      -8.103   8.073  30.742  1.00 66.85           C  
ATOM   1060  HE2 PHE A  70      -8.250   7.005  30.813  1.00 66.85           H  
ATOM   1061  CZ  PHE A  70      -6.823   8.621  30.941  1.00 66.85           C  
ATOM   1062  HZ  PHE A  70      -5.987   7.979  31.178  1.00 66.85           H  
ATOM   1063  N   ASP A  71     -12.836  12.718  31.477  1.00 68.28           N  
ATOM   1064  H   ASP A  71     -12.856  11.783  31.859  1.00 68.28           H  
ATOM   1065  CA  ASP A  71     -14.118  13.439  31.381  1.00 68.28           C  
ATOM   1066  HA  ASP A  71     -14.290  13.717  30.341  1.00 68.28           H  
ATOM   1067  C   ASP A  71     -14.123  14.727  32.228  1.00 68.28           C  
ATOM   1068  CB  ASP A  71     -15.267  12.518  31.827  1.00 68.28           C  
ATOM   1069  HB2 ASP A  71     -15.152  12.309  32.890  1.00 68.28           H  
ATOM   1070  HB3 ASP A  71     -16.212  13.044  31.690  1.00 68.28           H  
ATOM   1071  O   ASP A  71     -14.636  15.772  31.816  1.00 68.28           O  
ATOM   1072  CG  ASP A  71     -15.331  11.192  31.064  1.00 68.28           C  
ATOM   1073  OD1 ASP A  71     -15.085  11.199  29.840  1.00 68.28           O  
ATOM   1074  OD2 ASP A  71     -15.588  10.155  31.721  1.00 68.28           O  
ATOM   1075  N   HIS A  72     -13.478  14.680  33.398  1.00 75.96           N  
ATOM   1076  H   HIS A  72     -13.127  13.780  33.695  1.00 75.96           H  
ATOM   1077  CA  HIS A  72     -13.275  15.806  34.306  1.00 75.96           C  
ATOM   1078  HA  HIS A  72     -13.718  16.706  33.878  1.00 75.96           H  
ATOM   1079  C   HIS A  72     -11.767  16.040  34.486  1.00 75.96           C  
ATOM   1080  CB  HIS A  72     -13.989  15.534  35.642  1.00 75.96           C  
ATOM   1081  HB2 HIS A  72     -13.531  14.670  36.123  1.00 75.96           H  
ATOM   1082  HB3 HIS A  72     -13.851  16.395  36.296  1.00 75.96           H  
ATOM   1083  O   HIS A  72     -11.217  15.631  35.504  1.00 75.96           O  
ATOM   1084  CG  HIS A  72     -15.461  15.265  35.491  1.00 75.96           C  
ATOM   1085  CD2 HIS A  72     -16.018  14.067  35.136  1.00 75.96           C  
ATOM   1086  HD2 HIS A  72     -15.479  13.151  34.942  1.00 75.96           H  
ATOM   1087  ND1 HIS A  72     -16.489  16.174  35.605  1.00 75.96           N  
ATOM   1088  HD1 HIS A  72     -16.430  17.105  35.990  1.00 75.96           H  
ATOM   1089  CE1 HIS A  72     -17.633  15.536  35.292  1.00 75.96           C  
ATOM   1090  HE1 HIS A  72     -18.622  15.966  35.336  1.00 75.96           H  
ATOM   1091  NE2 HIS A  72     -17.393  14.250  35.010  1.00 75.96           N  
ATOM   1092  N   PRO A  73     -11.071  16.713  33.543  1.00 73.72           N  
ATOM   1093  CA  PRO A  73      -9.606  16.706  33.478  1.00 73.72           C  
ATOM   1094  HA  PRO A  73      -9.280  15.674  33.348  1.00 73.72           H  
ATOM   1095  C   PRO A  73      -8.854  17.293  34.672  1.00 73.72           C  
ATOM   1096  CB  PRO A  73      -9.234  17.494  32.218  1.00 73.72           C  
ATOM   1097  HB2 PRO A  73      -9.113  18.551  32.455  1.00 73.72           H  
ATOM   1098  HB3 PRO A  73      -8.329  17.102  31.753  1.00 73.72           H  
ATOM   1099  O   PRO A  73      -7.635  17.209  34.681  1.00 73.72           O  
ATOM   1100  CG  PRO A  73     -10.447  17.319  31.319  1.00 73.72           C  
ATOM   1101  HG2 PRO A  73     -10.372  16.366  30.796  1.00 73.72           H  
ATOM   1102  HG3 PRO A  73     -10.550  18.139  30.608  1.00 73.72           H  
ATOM   1103  CD  PRO A  73     -11.604  17.282  32.313  1.00 73.72           C  
ATOM   1104  HD2 PRO A  73     -11.961  18.293  32.507  1.00 73.72           H  
ATOM   1105  HD3 PRO A  73     -12.402  16.673  31.887  1.00 73.72           H  
ATOM   1106  N   THR A  74      -9.526  17.933  35.628  1.00 82.24           N  
ATOM   1107  H   THR A  74     -10.526  17.793  35.669  1.00 82.24           H  
ATOM   1108  CA  THR A  74      -8.906  18.592  36.785  1.00 82.24           C  
ATOM   1109  HA  THR A  74      -7.877  18.245  36.881  1.00 82.24           H  
ATOM   1110  C   THR A  74      -9.636  18.204  38.065  1.00 82.24           C  
ATOM   1111  CB  THR A  74      -8.861  20.128  36.653  1.00 82.24           C  
ATOM   1112  HB  THR A  74      -8.168  20.502  37.406  1.00 82.24           H  
ATOM   1113  O   THR A  74     -10.814  17.836  38.048  1.00 82.24           O  
ATOM   1114  CG2 THR A  74      -8.381  20.626  35.292  1.00 82.24           C  
ATOM   1115 HG21 THR A  74      -9.058  20.301  34.501  1.00 82.24           H  
ATOM   1116 HG22 THR A  74      -8.338  21.715  35.296  1.00 82.24           H  
ATOM   1117 HG23 THR A  74      -7.380  20.240  35.100  1.00 82.24           H  
ATOM   1118  OG1 THR A  74     -10.120  20.734  36.883  1.00 82.24           O  
ATOM   1119  HG1 THR A  74      -9.919  21.644  37.114  1.00 82.24           H  
ATOM   1120  N   ILE A  75      -8.959  18.345  39.203  1.00 86.89           N  
ATOM   1121  H   ILE A  75      -8.031  18.741  39.161  1.00 86.89           H  
ATOM   1122  CA  ILE A  75      -9.510  18.013  40.524  1.00 86.89           C  
ATOM   1123  HA  ILE A  75      -9.823  16.969  40.529  1.00 86.89           H  
ATOM   1124  C   ILE A  75     -10.742  18.852  40.833  1.00 86.89           C  
ATOM   1125  CB  ILE A  75      -8.425  18.217  41.593  1.00 86.89           C  
ATOM   1126  HB  ILE A  75      -7.980  19.203  41.459  1.00 86.89           H  
ATOM   1127  O   ILE A  75     -11.729  18.319  41.335  1.00 86.89           O  
ATOM   1128  CG1 ILE A  75      -7.350  17.146  41.371  1.00 86.89           C  
ATOM   1129 HG12 ILE A  75      -7.742  16.197  41.736  1.00 86.89           H  
ATOM   1130 HG13 ILE A  75      -7.130  17.040  40.308  1.00 86.89           H  
ATOM   1131  CG2 ILE A  75      -8.990  18.160  43.022  1.00 86.89           C  
ATOM   1132 HG21 ILE A  75      -9.630  19.021  43.213  1.00 86.89           H  
ATOM   1133 HG22 ILE A  75      -9.574  17.249  43.153  1.00 86.89           H  
ATOM   1134 HG23 ILE A  75      -8.185  18.177  43.756  1.00 86.89           H  
ATOM   1135  CD1 ILE A  75      -6.020  17.442  42.040  1.00 86.89           C  
ATOM   1136 HD11 ILE A  75      -5.405  16.545  41.972  1.00 86.89           H  
ATOM   1137 HD12 ILE A  75      -6.155  17.710  43.088  1.00 86.89           H  
ATOM   1138 HD13 ILE A  75      -5.522  18.253  41.509  1.00 86.89           H  
ATOM   1139  N   THR A  76     -10.709  20.143  40.504  1.00 81.03           N  
ATOM   1140  H   THR A  76      -9.844  20.538  40.163  1.00 81.03           H  
ATOM   1141  CA  THR A  76     -11.848  21.046  40.701  1.00 81.03           C  
ATOM   1142  HA  THR A  76     -12.120  21.043  41.757  1.00 81.03           H  
ATOM   1143  C   THR A  76     -13.071  20.576  39.908  1.00 81.03           C  
ATOM   1144  CB  THR A  76     -11.459  22.479  40.314  1.00 81.03           C  
ATOM   1145  HB  THR A  76     -11.284  22.524  39.239  1.00 81.03           H  
ATOM   1146  O   THR A  76     -14.154  20.459  40.477  1.00 81.03           O  
ATOM   1147  CG2 THR A  76     -12.527  23.500  40.699  1.00 81.03           C  
ATOM   1148 HG21 THR A  76     -12.712  23.456  41.772  1.00 81.03           H  
ATOM   1149 HG22 THR A  76     -12.178  24.498  40.432  1.00 81.03           H  
ATOM   1150 HG23 THR A  76     -13.455  23.296  40.165  1.00 81.03           H  
ATOM   1151  OG1 THR A  76     -10.275  22.838  40.983  1.00 81.03           O  
ATOM   1152  HG1 THR A  76      -9.841  23.472  40.407  1.00 81.03           H  
ATOM   1153  N   ARG A  77     -12.906  20.202  38.628  1.00 82.91           N  
ATOM   1154  H   ARG A  77     -11.975  20.224  38.237  1.00 82.91           H  
ATOM   1155  CA  ARG A  77     -14.013  19.670  37.808  1.00 82.91           C  
ATOM   1156  HA  ARG A  77     -14.856  20.359  37.855  1.00 82.91           H  
ATOM   1157  C   ARG A  77     -14.551  18.339  38.324  1.00 82.91           C  
ATOM   1158  CB  ARG A  77     -13.568  19.487  36.354  1.00 82.91           C  
ATOM   1159  HB2 ARG A  77     -12.600  18.986  36.318  1.00 82.91           H  
ATOM   1160  HB3 ARG A  77     -14.298  18.856  35.847  1.00 82.91           H  
ATOM   1161  O   ARG A  77     -15.754  18.101  38.250  1.00 82.91           O  
ATOM   1162  CG  ARG A  77     -13.497  20.820  35.608  1.00 82.91           C  
ATOM   1163  HG2 ARG A  77     -14.457  21.329  35.690  1.00 82.91           H  
ATOM   1164  HG3 ARG A  77     -12.716  21.449  36.036  1.00 82.91           H  
ATOM   1165  CD  ARG A  77     -13.196  20.540  34.135  1.00 82.91           C  
ATOM   1166  HD2 ARG A  77     -13.920  19.816  33.763  1.00 82.91           H  
ATOM   1167  HD3 ARG A  77     -12.196  20.112  34.058  1.00 82.91           H  
ATOM   1168  NE  ARG A  77     -13.274  21.770  33.330  1.00 82.91           N  
ATOM   1169  HE  ARG A  77     -13.318  22.639  33.842  1.00 82.91           H  
ATOM   1170  NH1 ARG A  77     -13.221  20.763  31.265  1.00 82.91           N  
ATOM   1171 HH11 ARG A  77     -13.250  20.818  30.257  1.00 82.91           H  
ATOM   1172 HH12 ARG A  77     -13.234  19.856  31.709  1.00 82.91           H  
ATOM   1173  NH2 ARG A  77     -13.344  22.987  31.411  1.00 82.91           N  
ATOM   1174 HH21 ARG A  77     -13.407  23.835  31.956  1.00 82.91           H  
ATOM   1175 HH22 ARG A  77     -13.356  23.024  30.402  1.00 82.91           H  
ATOM   1176  CZ  ARG A  77     -13.278  21.832  32.011  1.00 82.91           C  
ATOM   1177  N   LEU A  78     -13.671  17.479  38.829  1.00 88.22           N  
ATOM   1178  H   LEU A  78     -12.689  17.711  38.783  1.00 88.22           H  
ATOM   1179  CA  LEU A  78     -14.059  16.189  39.391  1.00 88.22           C  
ATOM   1180  HA  LEU A  78     -14.758  15.722  38.697  1.00 88.22           H  
ATOM   1181  C   LEU A  78     -14.805  16.375  40.727  1.00 88.22           C  
ATOM   1182  CB  LEU A  78     -12.784  15.325  39.459  1.00 88.22           C  
ATOM   1183  HB2 LEU A  78     -12.090  15.769  40.173  1.00 88.22           H  
ATOM   1184  HB3 LEU A  78     -12.312  15.370  38.478  1.00 88.22           H  
ATOM   1185  O   LEU A  78     -15.775  15.672  40.998  1.00 88.22           O  
ATOM   1186  CG  LEU A  78     -12.975  13.838  39.815  1.00 88.22           C  
ATOM   1187  HG  LEU A  78     -13.207  13.740  40.875  1.00 88.22           H  
ATOM   1188  CD1 LEU A  78     -14.084  13.169  39.008  1.00 88.22           C  
ATOM   1189 HD11 LEU A  78     -15.057  13.562  39.301  1.00 88.22           H  
ATOM   1190 HD12 LEU A  78     -14.085  12.094  39.186  1.00 88.22           H  
ATOM   1191 HD13 LEU A  78     -13.920  13.358  37.947  1.00 88.22           H  
ATOM   1192  CD2 LEU A  78     -11.673  13.089  39.515  1.00 88.22           C  
ATOM   1193 HD21 LEU A  78     -10.862  13.482  40.127  1.00 88.22           H  
ATOM   1194 HD22 LEU A  78     -11.414  13.201  38.462  1.00 88.22           H  
ATOM   1195 HD23 LEU A  78     -11.795  12.026  39.719  1.00 88.22           H  
ATOM   1196  N   ALA A  79     -14.428  17.374  41.533  1.00 84.50           N  
ATOM   1197  H   ALA A  79     -13.612  17.911  41.278  1.00 84.50           H  
ATOM   1198  CA  ALA A  79     -15.111  17.718  42.783  1.00 84.50           C  
ATOM   1199  HA  ALA A  79     -15.194  16.826  43.404  1.00 84.50           H  
ATOM   1200  C   ALA A  79     -16.541  18.219  42.568  1.00 84.50           C  
ATOM   1201  CB  ALA A  79     -14.274  18.765  43.524  1.00 84.50           C  
ATOM   1202  HB1 ALA A  79     -13.245  18.417  43.611  1.00 84.50           H  
ATOM   1203  HB2 ALA A  79     -14.281  19.707  42.977  1.00 84.50           H  
ATOM   1204  HB3 ALA A  79     -14.693  18.931  44.517  1.00 84.50           H  
ATOM   1205  O   ALA A  79     -17.440  17.857  43.329  1.00 84.50           O  
ATOM   1206  N   ASP A  80     -16.747  19.020  41.526  1.00 78.82           N  
ATOM   1207  H   ASP A  80     -15.941  19.342  41.009  1.00 78.82           H  
ATOM   1208  CA  ASP A  80     -18.055  19.569  41.166  1.00 78.82           C  
ATOM   1209  HA  ASP A  80     -18.479  20.083  42.028  1.00 78.82           H  
ATOM   1210  C   ASP A  80     -19.032  18.461  40.763  1.00 78.82           C  
ATOM   1211  CB  ASP A  80     -17.869  20.585  40.029  1.00 78.82           C  
ATOM   1212  HB2 ASP A  80     -18.850  20.946  39.720  1.00 78.82           H  
ATOM   1213  HB3 ASP A  80     -17.401  20.096  39.175  1.00 78.82           H  
ATOM   1214  O   ASP A  80     -20.163  18.415  41.244  1.00 78.82           O  
ATOM   1215  CG  ASP A  80     -17.023  21.789  40.443  1.00 78.82           C  
ATOM   1216  OD1 ASP A  80     -16.793  21.995  41.657  1.00 78.82           O  
ATOM   1217  OD2 ASP A  80     -16.661  22.612  39.575  1.00 78.82           O  
ATOM   1218  N   HIS A  81     -18.553  17.503  39.970  1.00 82.32           N  
ATOM   1219  H   HIS A  81     -17.613  17.609  39.616  1.00 82.32           H  
ATOM   1220  CA  HIS A  81     -19.309  16.320  39.564  1.00 82.32           C  
ATOM   1221  HA  HIS A  81     -20.202  16.619  39.015  1.00 82.32           H  
ATOM   1222  C   HIS A  81     -19.770  15.470  40.756  1.00 82.32           C  
ATOM   1223  CB  HIS A  81     -18.401  15.529  38.632  1.00 82.32           C  
ATOM   1224  HB2 HIS A  81     -17.477  15.260  39.144  1.00 82.32           H  
ATOM   1225  HB3 HIS A  81     -18.145  16.169  37.787  1.00 82.32           H  
ATOM   1226  O   HIS A  81     -20.954  15.153  40.896  1.00 82.32           O  
ATOM   1227  CG  HIS A  81     -19.040  14.282  38.114  1.00 82.32           C  
ATOM   1228  CD2 HIS A  81     -18.593  13.019  38.342  1.00 82.32           C  
ATOM   1229  HD2 HIS A  81     -17.733  12.731  38.928  1.00 82.32           H  
ATOM   1230  ND1 HIS A  81     -20.154  14.241  37.279  1.00 82.32           N  
ATOM   1231  CE1 HIS A  81     -20.323  12.948  36.977  1.00 82.32           C  
ATOM   1232  HE1 HIS A  81     -21.070  12.571  36.294  1.00 82.32           H  
ATOM   1233  NE2 HIS A  81     -19.409  12.195  37.611  1.00 82.32           N  
ATOM   1234  HE2 HIS A  81     -19.279  11.199  37.507  1.00 82.32           H  
ATOM   1235  N   TYR A  82     -18.862  15.171  41.691  1.00 83.47           N  
ATOM   1236  H   TYR A  82     -17.898  15.429  41.533  1.00 83.47           H  
ATOM   1237  CA  TYR A  82     -19.233  14.460  42.917  1.00 83.47           C  
ATOM   1238  HA  TYR A  82     -19.761  13.550  42.632  1.00 83.47           H  
ATOM   1239  C   TYR A  82     -20.202  15.259  43.804  1.00 83.47           C  
ATOM   1240  CB  TYR A  82     -17.977  14.056  43.700  1.00 83.47           C  
ATOM   1241  HB2 TYR A  82     -17.254  14.871  43.685  1.00 83.47           H  
ATOM   1242  HB3 TYR A  82     -18.261  13.887  44.739  1.00 83.47           H  
ATOM   1243  O   TYR A  82     -21.042  14.660  44.479  1.00 83.47           O  
ATOM   1244  CG  TYR A  82     -17.339  12.775  43.202  1.00 83.47           C  
ATOM   1245  CD1 TYR A  82     -17.995  11.547  43.414  1.00 83.47           C  
ATOM   1246  HD1 TYR A  82     -18.957  11.521  43.905  1.00 83.47           H  
ATOM   1247  CD2 TYR A  82     -16.104  12.797  42.527  1.00 83.47           C  
ATOM   1248  HD2 TYR A  82     -15.603  13.735  42.340  1.00 83.47           H  
ATOM   1249  CE1 TYR A  82     -17.404  10.351  42.968  1.00 83.47           C  
ATOM   1250  HE1 TYR A  82     -17.897   9.399  43.098  1.00 83.47           H  
ATOM   1251  CE2 TYR A  82     -15.518  11.600  42.077  1.00 83.47           C  
ATOM   1252  HE2 TYR A  82     -14.588  11.612  41.529  1.00 83.47           H  
ATOM   1253  OH  TYR A  82     -15.592   9.198  41.952  1.00 83.47           O  
ATOM   1254  HH  TYR A  82     -16.218   8.479  42.065  1.00 83.47           H  
ATOM   1255  CZ  TYR A  82     -16.161  10.372  42.318  1.00 83.47           C  
ATOM   1256  N   LEU A  83     -20.126  16.596  43.807  1.00 75.20           N  
ATOM   1257  H   LEU A  83     -19.429  17.039  43.225  1.00 75.20           H  
ATOM   1258  CA  LEU A  83     -21.037  17.449  44.574  1.00 75.20           C  
ATOM   1259  HA  LEU A  83     -21.020  17.113  45.611  1.00 75.20           H  
ATOM   1260  C   LEU A  83     -22.483  17.322  44.074  1.00 75.20           C  
ATOM   1261  CB  LEU A  83     -20.547  18.906  44.504  1.00 75.20           C  
ATOM   1262  HB2 LEU A  83     -20.652  19.253  43.476  1.00 75.20           H  
ATOM   1263  HB3 LEU A  83     -19.487  18.946  44.758  1.00 75.20           H  
ATOM   1264  O   LEU A  83     -23.397  17.231  44.896  1.00 75.20           O  
ATOM   1265  CG  LEU A  83     -21.320  19.880  45.408  1.00 75.20           C  
ATOM   1266  HG  LEU A  83     -22.395  19.732  45.299  1.00 75.20           H  
ATOM   1267  CD1 LEU A  83     -20.944  19.708  46.882  1.00 75.20           C  
ATOM   1268 HD11 LEU A  83     -21.483  20.444  47.478  1.00 75.20           H  
ATOM   1269 HD12 LEU A  83     -19.871  19.854  47.000  1.00 75.20           H  
ATOM   1270 HD13 LEU A  83     -21.213  18.704  47.209  1.00 75.20           H  
ATOM   1271  CD2 LEU A  83     -21.003  21.315  44.993  1.00 75.20           C  
ATOM   1272 HD21 LEU A  83     -21.386  21.487  43.988  1.00 75.20           H  
ATOM   1273 HD22 LEU A  83     -21.472  22.023  45.678  1.00 75.20           H  
ATOM   1274 HD23 LEU A  83     -19.923  21.464  44.978  1.00 75.20           H  
ATOM   1275  N   GLU A  84     -22.684  17.281  42.754  1.00 74.25           N  
ATOM   1276  H   GLU A  84     -21.890  17.396  42.140  1.00 74.25           H  
ATOM   1277  CA  GLU A  84     -24.000  17.070  42.141  1.00 74.25           C  
ATOM   1278  HA  GLU A  84     -24.712  17.770  42.577  1.00 74.25           H  
ATOM   1279  C   GLU A  84     -24.533  15.660  42.426  1.00 74.25           C  
ATOM   1280  CB  GLU A  84     -23.942  17.334  40.627  1.00 74.25           C  
ATOM   1281  HB2 GLU A  84     -24.901  17.044  40.197  1.00 74.25           H  
ATOM   1282  HB3 GLU A  84     -23.158  16.727  40.175  1.00 74.25           H  
ATOM   1283  O   GLU A  84     -25.660  15.509  42.911  1.00 74.25           O  
ATOM   1284  CG  GLU A  84     -23.699  18.820  40.314  1.00 74.25           C  
ATOM   1285  HG2 GLU A  84     -24.404  19.410  40.900  1.00 74.25           H  
ATOM   1286  HG3 GLU A  84     -22.694  19.097  40.632  1.00 74.25           H  
ATOM   1287  CD  GLU A  84     -23.876  19.170  38.827  1.00 74.25           C  
ATOM   1288  OE1 GLU A  84     -24.132  20.368  38.562  1.00 74.25           O  
ATOM   1289  OE2 GLU A  84     -23.800  18.254  37.979  1.00 74.25           O  
ATOM   1290  N   ARG A  85     -23.708  14.622  42.223  1.00 74.88           N  
ATOM   1291  H   ARG A  85     -22.802  14.818  41.823  1.00 74.88           H  
ATOM   1292  CA  ARG A  85     -24.121  13.220  42.423  1.00 74.88           C  
ATOM   1293  HA  ARG A  85     -25.030  13.051  41.846  1.00 74.88           H  
ATOM   1294  C   ARG A  85     -24.498  12.866  43.864  1.00 74.88           C  
ATOM   1295  CB  ARG A  85     -23.030  12.270  41.908  1.00 74.88           C  
ATOM   1296  HB2 ARG A  85     -23.280  11.258  42.225  1.00 74.88           H  
ATOM   1297  HB3 ARG A  85     -22.065  12.534  42.342  1.00 74.88           H  
ATOM   1298  O   ARG A  85     -25.250  11.916  44.070  1.00 74.88           O  
ATOM   1299  CG  ARG A  85     -22.932  12.304  40.373  1.00 74.88           C  
ATOM   1300  HG2 ARG A  85     -22.482  13.245  40.057  1.00 74.88           H  
ATOM   1301  HG3 ARG A  85     -23.927  12.240  39.933  1.00 74.88           H  
ATOM   1302  CD  ARG A  85     -22.079  11.150  39.843  1.00 74.88           C  
ATOM   1303  HD2 ARG A  85     -21.130  11.148  40.379  1.00 74.88           H  
ATOM   1304  HD3 ARG A  85     -21.879  11.327  38.786  1.00 74.88           H  
ATOM   1305  NE  ARG A  85     -22.762   9.848  40.006  1.00 74.88           N  
ATOM   1306  HE  ARG A  85     -23.629   9.850  40.523  1.00 74.88           H  
ATOM   1307  NH1 ARG A  85     -21.219   8.583  38.877  1.00 74.88           N  
ATOM   1308 HH11 ARG A  85     -20.564   9.351  38.859  1.00 74.88           H  
ATOM   1309 HH12 ARG A  85     -20.848   7.673  38.642  1.00 74.88           H  
ATOM   1310  NH2 ARG A  85     -22.916   7.569  39.796  1.00 74.88           N  
ATOM   1311 HH21 ARG A  85     -22.452   6.740  39.455  1.00 74.88           H  
ATOM   1312 HH22 ARG A  85     -23.816   7.557  40.254  1.00 74.88           H  
ATOM   1313  CZ  ARG A  85     -22.302   8.693  39.562  1.00 74.88           C  
ATOM   1314  N   LEU A  86     -24.004  13.604  44.860  1.00 67.34           N  
ATOM   1315  H   LEU A  86     -23.363  14.343  44.608  1.00 67.34           H  
ATOM   1316  CA  LEU A  86     -24.246  13.328  46.285  1.00 67.34           C  
ATOM   1317  HA  LEU A  86     -24.399  12.254  46.392  1.00 67.34           H  
ATOM   1318  C   LEU A  86     -25.537  13.946  46.859  1.00 67.34           C  
ATOM   1319  CB  LEU A  86     -22.989  13.712  47.086  1.00 67.34           C  
ATOM   1320  HB2 LEU A  86     -22.647  14.689  46.746  1.00 67.34           H  
ATOM   1321  HB3 LEU A  86     -23.243  13.797  48.143  1.00 67.34           H  
ATOM   1322  O   LEU A  86     -25.874  13.672  48.013  1.00 67.34           O  
ATOM   1323  CG  LEU A  86     -21.849  12.682  46.939  1.00 67.34           C  
ATOM   1324  HG  LEU A  86     -21.692  12.433  45.889  1.00 67.34           H  
ATOM   1325  CD1 LEU A  86     -20.559  13.277  47.501  1.00 67.34           C  
ATOM   1326 HD11 LEU A  86     -20.245  14.102  46.862  1.00 67.34           H  
ATOM   1327 HD12 LEU A  86     -20.729  13.649  48.511  1.00 67.34           H  
ATOM   1328 HD13 LEU A  86     -19.770  12.525  47.495  1.00 67.34           H  
ATOM   1329  CD2 LEU A  86     -22.139  11.393  47.717  1.00 67.34           C  
ATOM   1330 HD21 LEU A  86     -21.287  10.718  47.637  1.00 67.34           H  
ATOM   1331 HD22 LEU A  86     -23.004  10.883  47.293  1.00 67.34           H  
ATOM   1332 HD23 LEU A  86     -22.325  11.614  48.768  1.00 67.34           H  
ATOM   1333  N   GLY A  87     -26.279  14.727  46.068  1.00 57.70           N  
ATOM   1334  H   GLY A  87     -25.924  14.922  45.143  1.00 57.70           H  
ATOM   1335  CA  GLY A  87     -27.656  15.130  46.365  1.00 57.70           C  
ATOM   1336  HA2 GLY A  87     -28.091  15.503  45.438  1.00 57.70           H  
ATOM   1337  HA3 GLY A  87     -28.225  14.246  46.653  1.00 57.70           H  
ATOM   1338  C   GLY A  87     -27.859  16.198  47.456  1.00 57.70           C  
ATOM   1339  O   GLY A  87     -27.086  16.385  48.403  1.00 57.70           O  
ATOM   1340  N   THR A  88     -28.975  16.918  47.336  1.00 42.56           N  
ATOM   1341  H   THR A  88     -29.548  16.784  46.515  1.00 42.56           H  
ATOM   1342  CA  THR A  88     -29.433  17.941  48.295  1.00 42.56           C  
ATOM   1343  HA  THR A  88     -28.579  18.314  48.861  1.00 42.56           H  
ATOM   1344  C   THR A  88     -30.443  17.416  49.318  1.00 42.56           C  
ATOM   1345  CB  THR A  88     -30.058  19.131  47.548  1.00 42.56           C  
ATOM   1346  HB  THR A  88     -30.605  19.762  48.249  1.00 42.56           H  
ATOM   1347  O   THR A  88     -30.724  18.101  50.299  1.00 42.56           O  
ATOM   1348  CG2 THR A  88     -29.002  19.992  46.859  1.00 42.56           C  
ATOM   1349 HG21 THR A  88     -29.479  20.837  46.363  1.00 42.56           H  
ATOM   1350 HG22 THR A  88     -28.296  20.371  47.598  1.00 42.56           H  
ATOM   1351 HG23 THR A  88     -28.459  19.403  46.119  1.00 42.56           H  
ATOM   1352  OG1 THR A  88     -30.938  18.659  46.555  1.00 42.56           O  
ATOM   1353  HG1 THR A  88     -31.077  19.358  45.912  1.00 42.56           H  
ATOM   1354  N   GLU A  89     -30.983  16.211  49.123  1.00 38.18           N  
ATOM   1355  H   GLU A  89     -30.646  15.683  48.330  1.00 38.18           H  
ATOM   1356  CA  GLU A  89     -32.288  15.785  49.656  1.00 38.18           C  
ATOM   1357  HA  GLU A  89     -32.947  16.648  49.563  1.00 38.18           H  
ATOM   1358  C   GLU A  89     -32.327  15.406  51.152  1.00 38.18           C  
ATOM   1359  CB  GLU A  89     -32.861  14.679  48.750  1.00 38.18           C  
ATOM   1360  HB2 GLU A  89     -32.421  14.758  47.755  1.00 38.18           H  
ATOM   1361  HB3 GLU A  89     -32.604  13.703  49.161  1.00 38.18           H  
ATOM   1362  O   GLU A  89     -33.283  14.795  51.624  1.00 38.18           O  
ATOM   1363  CG  GLU A  89     -34.381  14.831  48.599  1.00 38.18           C  
ATOM   1364  HG2 GLU A  89     -34.586  15.816  48.180  1.00 38.18           H  
ATOM   1365  HG3 GLU A  89     -34.854  14.792  49.581  1.00 38.18           H  
ATOM   1366  CD  GLU A  89     -35.009  13.754  47.707  1.00 38.18           C  
ATOM   1367  OE1 GLU A  89     -35.960  14.117  46.978  1.00 38.18           O  
ATOM   1368  OE2 GLU A  89     -34.564  12.589  47.791  1.00 38.18           O  
ATOM   1369  N   VAL A  90     -31.324  15.792  51.948  1.00 36.30           N  
ATOM   1370  H   VAL A  90     -30.613  16.378  51.535  1.00 36.30           H  
ATOM   1371  CA  VAL A  90     -31.235  15.437  53.377  1.00 36.30           C  
ATOM   1372  HA  VAL A  90     -31.642  14.430  53.467  1.00 36.30           H  
ATOM   1373  C   VAL A  90     -32.154  16.319  54.237  1.00 36.30           C  
ATOM   1374  CB  VAL A  90     -29.777  15.334  53.876  1.00 36.30           C  
ATOM   1375  HB  VAL A  90     -29.328  16.325  53.940  1.00 36.30           H  
ATOM   1376  O   VAL A  90     -31.723  17.055  55.127  1.00 36.30           O  
ATOM   1377  CG1 VAL A  90     -29.707  14.648  55.252  1.00 36.30           C  
ATOM   1378 HG11 VAL A  90     -28.669  14.523  55.560  1.00 36.30           H  
ATOM   1379 HG12 VAL A  90     -30.181  13.668  55.205  1.00 36.30           H  
ATOM   1380 HG13 VAL A  90     -30.211  15.251  56.007  1.00 36.30           H  
ATOM   1381  CG2 VAL A  90     -28.950  14.477  52.902  1.00 36.30           C  
ATOM   1382 HG21 VAL A  90     -29.469  13.540  52.699  1.00 36.30           H  
ATOM   1383 HG22 VAL A  90     -28.803  15.006  51.961  1.00 36.30           H  
ATOM   1384 HG23 VAL A  90     -27.971  14.240  53.319  1.00 36.30           H  
ATOM   1385  N   ARG A  91     -33.465  16.209  53.997  1.00 32.46           N  
ATOM   1386  H   ARG A  91     -33.719  15.612  53.222  1.00 32.46           H  
ATOM   1387  CA  ARG A  91     -34.512  16.561  54.962  1.00 32.46           C  
ATOM   1388  HA  ARG A  91     -34.287  17.526  55.415  1.00 32.46           H  
ATOM   1389  C   ARG A  91     -34.501  15.524  56.084  1.00 32.46           C  
ATOM   1390  CB  ARG A  91     -35.890  16.628  54.280  1.00 32.46           C  
ATOM   1391  HB2 ARG A  91     -36.010  15.783  53.602  1.00 32.46           H  
ATOM   1392  HB3 ARG A  91     -36.658  16.555  55.049  1.00 32.46           H  
ATOM   1393  O   ARG A  91     -35.266  14.567  56.073  1.00 32.46           O  
ATOM   1394  CG  ARG A  91     -36.107  17.943  53.525  1.00 32.46           C  
ATOM   1395  HG2 ARG A  91     -35.401  18.015  52.698  1.00 32.46           H  
ATOM   1396  HG3 ARG A  91     -35.951  18.777  54.209  1.00 32.46           H  
ATOM   1397  CD  ARG A  91     -37.543  17.986  52.991  1.00 32.46           C  
ATOM   1398  HD2 ARG A  91     -37.648  17.226  52.217  1.00 32.46           H  
ATOM   1399  HD3 ARG A  91     -38.227  17.750  53.807  1.00 32.46           H  
ATOM   1400  NE  ARG A  91     -37.884  19.313  52.446  1.00 32.46           N  
ATOM   1401  HE  ARG A  91     -37.146  20.002  52.440  1.00 32.46           H  
ATOM   1402  NH1 ARG A  91     -40.040  18.812  51.837  1.00 32.46           N  
ATOM   1403 HH11 ARG A  91     -39.886  17.862  52.143  1.00 32.46           H  
ATOM   1404 HH12 ARG A  91     -40.906  19.059  51.381  1.00 32.46           H  
ATOM   1405  NH2 ARG A  91     -39.244  20.867  51.486  1.00 32.46           N  
ATOM   1406 HH21 ARG A  91     -38.482  21.530  51.488  1.00 32.46           H  
ATOM   1407 HH22 ARG A  91     -40.131  21.111  51.068  1.00 32.46           H  
ATOM   1408  CZ  ARG A  91     -39.050  19.656  51.929  1.00 32.46           C  
ATOM   1409  N   GLY A  92     -33.603  15.713  57.047  1.00 32.04           N  
ATOM   1410  H   GLY A  92     -32.942  16.468  56.937  1.00 32.04           H  
ATOM   1411  CA  GLY A  92     -33.550  14.883  58.247  1.00 32.04           C  
ATOM   1412  HA2 GLY A  92     -32.661  15.132  58.826  1.00 32.04           H  
ATOM   1413  HA3 GLY A  92     -33.498  13.831  57.967  1.00 32.04           H  
ATOM   1414  C   GLY A  92     -34.779  15.104  59.128  1.00 32.04           C  
ATOM   1415  O   GLY A  92     -34.770  15.995  59.977  1.00 32.04           O  
ATOM   1416  N   GLU A  93     -35.827  14.297  58.946  1.00 33.83           N  
ATOM   1417  H   GLU A  93     -35.824  13.656  58.166  1.00 33.83           H  
ATOM   1418  CA  GLU A  93     -36.918  14.209  59.919  1.00 33.83           C  
ATOM   1419  HA  GLU A  93     -37.316  15.211  60.078  1.00 33.83           H  
ATOM   1420  C   GLU A  93     -36.360  13.710  61.259  1.00 33.83           C  
ATOM   1421  CB  GLU A  93     -38.072  13.323  59.422  1.00 33.83           C  
ATOM   1422  HB2 GLU A  93     -38.743  13.144  60.262  1.00 33.83           H  
ATOM   1423  HB3 GLU A  93     -37.682  12.366  59.076  1.00 33.83           H  
ATOM   1424  O   GLU A  93     -35.707  12.668  61.342  1.00 33.83           O  
ATOM   1425  CG  GLU A  93     -38.874  14.007  58.302  1.00 33.83           C  
ATOM   1426  HG2 GLU A  93     -39.086  15.031  58.608  1.00 33.83           H  
ATOM   1427  HG3 GLU A  93     -38.263  14.049  57.401  1.00 33.83           H  
ATOM   1428  CD  GLU A  93     -40.200  13.293  57.992  1.00 33.83           C  
ATOM   1429  OE1 GLU A  93     -41.174  14.018  57.681  1.00 33.83           O  
ATOM   1430  OE2 GLU A  93     -40.239  12.045  58.080  1.00 33.83           O  
ATOM   1431  N   ALA A  94     -36.564  14.497  62.317  1.00 39.59           N  
ATOM   1432  H   ALA A  94     -37.104  15.343  62.201  1.00 39.59           H  
ATOM   1433  CA  ALA A  94     -35.961  14.226  63.614  1.00 39.59           C  
ATOM   1434  HA  ALA A  94     -34.905  14.025  63.436  1.00 39.59           H  
ATOM   1435  C   ALA A  94     -36.612  12.993  64.282  1.00 39.59           C  
ATOM   1436  CB  ALA A  94     -36.057  15.486  64.483  1.00 39.59           C  
ATOM   1437  HB1 ALA A  94     -35.571  15.304  65.441  1.00 39.59           H  
ATOM   1438  HB2 ALA A  94     -35.561  16.318  63.983  1.00 39.59           H  
ATOM   1439  HB3 ALA A  94     -37.103  15.736  64.657  1.00 39.59           H  
ATOM   1440  O   ALA A  94     -37.843  12.928  64.358  1.00 39.59           O  
ATOM   1441  N   PRO A  95     -35.825  12.029  64.803  1.00 42.55           N  
ATOM   1442  CA  PRO A  95     -36.365  10.811  65.408  1.00 42.55           C  
ATOM   1443  HA  PRO A  95     -36.985  10.303  64.670  1.00 42.55           H  
ATOM   1444  C   PRO A  95     -37.231  11.110  66.642  1.00 42.55           C  
ATOM   1445  CB  PRO A  95     -35.153   9.926  65.721  1.00 42.55           C  
ATOM   1446  HB2 PRO A  95     -34.975   9.250  64.884  1.00 42.55           H  
ATOM   1447  HB3 PRO A  95     -35.283   9.359  66.643  1.00 42.55           H  
ATOM   1448  O   PRO A  95     -36.941  12.016  67.426  1.00 42.55           O  
ATOM   1449  CG  PRO A  95     -33.993  10.916  65.825  1.00 42.55           C  
ATOM   1450  HG2 PRO A  95     -33.966  11.340  66.829  1.00 42.55           H  
ATOM   1451  HG3 PRO A  95     -33.039  10.451  65.578  1.00 42.55           H  
ATOM   1452  CD  PRO A  95     -34.371  12.003  64.823  1.00 42.55           C  
ATOM   1453  HD2 PRO A  95     -33.957  12.960  65.141  1.00 42.55           H  
ATOM   1454  HD3 PRO A  95     -34.003  11.740  63.831  1.00 42.55           H  
ATOM   1455  N   SER A  96     -38.316  10.346  66.812  1.00 51.47           N  
ATOM   1456  H   SER A  96     -38.478   9.592  66.161  1.00 51.47           H  
ATOM   1457  CA  SER A  96     -39.355  10.665  67.801  1.00 51.47           C  
ATOM   1458  HA  SER A  96     -39.529  11.737  67.714  1.00 51.47           H  
ATOM   1459  C   SER A  96     -38.920  10.404  69.250  1.00 51.47           C  
ATOM   1460  CB  SER A  96     -40.693   9.987  67.462  1.00 51.47           C  
ATOM   1461  HB2 SER A  96     -41.499  10.675  67.719  1.00 51.47           H  
ATOM   1462  HB3 SER A  96     -40.750   9.791  66.391  1.00 51.47           H  
ATOM   1463  O   SER A  96     -38.185   9.463  69.551  1.00 51.47           O  
ATOM   1464  OG  SER A  96     -40.902   8.788  68.188  1.00 51.47           O  
ATOM   1465  HG  SER A  96     -41.047   8.071  67.566  1.00 51.47           H  
ATOM   1466  N   ALA A  97     -39.434  11.221  70.175  1.00 59.54           N  
ATOM   1467  H   ALA A  97     -40.013  11.988  69.864  1.00 59.54           H  
ATOM   1468  CA  ALA A  97     -39.064  11.170  71.590  1.00 59.54           C  
ATOM   1469  HA  ALA A  97     -37.979  11.243  71.662  1.00 59.54           H  
ATOM   1470  C   ALA A  97     -39.473   9.870  72.314  1.00 59.54           C  
ATOM   1471  CB  ALA A  97     -39.679  12.398  72.275  1.00 59.54           C  
ATOM   1472  HB1 ALA A  97     -39.376  12.416  73.322  1.00 59.54           H  
ATOM   1473  HB2 ALA A  97     -40.767  12.352  72.222  1.00 59.54           H  
ATOM   1474  HB3 ALA A  97     -39.327  13.309  71.793  1.00 59.54           H  
ATOM   1475  O   ALA A  97     -38.867   9.529  73.328  1.00 59.54           O  
ATOM   1476  N   LEU A  98     -40.483   9.143  71.814  1.00 61.30           N  
ATOM   1477  H   LEU A  98     -40.881   9.425  70.929  1.00 61.30           H  
ATOM   1478  CA  LEU A  98     -40.990   7.921  72.453  1.00 61.30           C  
ATOM   1479  HA  LEU A  98     -41.153   8.118  73.512  1.00 61.30           H  
ATOM   1480  C   LEU A  98     -39.975   6.771  72.396  1.00 61.30           C  
ATOM   1481  CB  LEU A  98     -42.327   7.513  71.803  1.00 61.30           C  
ATOM   1482  HB2 LEU A  98     -42.550   6.482  72.074  1.00 61.30           H  
ATOM   1483  HB3 LEU A  98     -42.211   7.547  70.720  1.00 61.30           H  
ATOM   1484  O   LEU A  98     -39.778   6.093  73.398  1.00 61.30           O  
ATOM   1485  CG  LEU A  98     -43.521   8.391  72.222  1.00 61.30           C  
ATOM   1486  HG  LEU A  98     -43.251   9.443  72.129  1.00 61.30           H  
ATOM   1487  CD1 LEU A  98     -44.716   8.125  71.306  1.00 61.30           C  
ATOM   1488 HD11 LEU A  98     -45.554   8.760  71.594  1.00 61.30           H  
ATOM   1489 HD12 LEU A  98     -45.013   7.079  71.379  1.00 61.30           H  
ATOM   1490 HD13 LEU A  98     -44.445   8.348  70.274  1.00 61.30           H  
ATOM   1491  CD2 LEU A  98     -43.964   8.115  73.662  1.00 61.30           C  
ATOM   1492 HD21 LEU A  98     -43.161   8.361  74.358  1.00 61.30           H  
ATOM   1493 HD22 LEU A  98     -44.834   8.724  73.907  1.00 61.30           H  
ATOM   1494 HD23 LEU A  98     -44.218   7.061  73.778  1.00 61.30           H  
ATOM   1495  N   ALA A  99     -39.265   6.609  71.275  1.00 57.06           N  
ATOM   1496  H   ALA A  99     -39.419   7.243  70.504  1.00 57.06           H  
ATOM   1497  CA  ALA A  99     -38.294   5.525  71.094  1.00 57.06           C  
ATOM   1498  HA  ALA A  99     -38.793   4.573  71.280  1.00 57.06           H  
ATOM   1499  C   ALA A  99     -37.096   5.605  72.066  1.00 57.06           C  
ATOM   1500  CB  ALA A  99     -37.830   5.559  69.633  1.00 57.06           C  
ATOM   1501  HB1 ALA A  99     -38.686   5.432  68.970  1.00 57.06           H  
ATOM   1502  HB2 ALA A  99     -37.338   6.508  69.417  1.00 57.06           H  
ATOM   1503  HB3 ALA A  99     -37.128   4.744  69.458  1.00 57.06           H  
ATOM   1504  O   ALA A  99     -36.461   4.597  72.368  1.00 57.06           O  
ATOM   1505  N   GLY A 100     -36.793   6.798  72.594  1.00 57.64           N  
ATOM   1506  H   GLY A 100     -37.360   7.592  72.335  1.00 57.64           H  
ATOM   1507  CA  GLY A 100     -35.774   6.970  73.635  1.00 57.64           C  
ATOM   1508  HA2 GLY A 100     -34.863   6.450  73.340  1.00 57.64           H  
ATOM   1509  HA3 GLY A 100     -35.552   8.033  73.735  1.00 57.64           H  
ATOM   1510  C   GLY A 100     -36.197   6.446  75.014  1.00 57.64           C  
ATOM   1511  O   GLY A 100     -35.340   6.230  75.869  1.00 57.64           O  
ATOM   1512  N   LEU A 101     -37.499   6.243  75.243  1.00 62.79           N  
ATOM   1513  H   LEU A 101     -38.148   6.365  74.479  1.00 62.79           H  
ATOM   1514  CA  LEU A 101     -38.055   5.807  76.525  1.00 62.79           C  
ATOM   1515  HA  LEU A 101     -37.429   6.224  77.313  1.00 62.79           H  
ATOM   1516  C   LEU A 101     -37.981   4.277  76.679  1.00 62.79           C  
ATOM   1517  CB  LEU A 101     -39.484   6.386  76.652  1.00 62.79           C  
ATOM   1518  HB2 LEU A 101     -40.216   5.606  76.439  1.00 62.79           H  
ATOM   1519  HB3 LEU A 101     -39.621   7.145  75.881  1.00 62.79           H  
ATOM   1520  O   LEU A 101     -37.578   3.797  77.739  1.00 62.79           O  
ATOM   1521  CG  LEU A 101     -39.774   7.040  78.019  1.00 62.79           C  
ATOM   1522  HG  LEU A 101     -38.845   7.204  78.565  1.00 62.79           H  
ATOM   1523  CD1 LEU A 101     -40.441   8.408  77.836  1.00 62.79           C  
ATOM   1524 HD11 LEU A 101     -41.381   8.289  77.297  1.00 62.79           H  
ATOM   1525 HD12 LEU A 101     -39.779   9.060  77.265  1.00 62.79           H  
ATOM   1526 HD13 LEU A 101     -40.632   8.859  78.810  1.00 62.79           H  
ATOM   1527  CD2 LEU A 101     -40.693   6.177  78.881  1.00 62.79           C  
ATOM   1528 HD21 LEU A 101     -40.850   6.644  79.853  1.00 62.79           H  
ATOM   1529 HD22 LEU A 101     -41.651   6.032  78.382  1.00 62.79           H  
ATOM   1530 HD23 LEU A 101     -40.231   5.201  79.030  1.00 62.79           H  
ATOM   1531  N   ASP A 102     -38.244   3.529  75.602  1.00 61.12           N  
ATOM   1532  H   ASP A 102     -38.648   3.984  74.796  1.00 61.12           H  
ATOM   1533  CA  ASP A 102     -38.150   2.058  75.563  1.00 61.12           C  
ATOM   1534  HA  ASP A 102     -38.847   1.633  76.286  1.00 61.12           H  
ATOM   1535  C   ASP A 102     -36.730   1.560  75.900  1.00 61.12           C  
ATOM   1536  CB  ASP A 102     -38.527   1.553  74.156  1.00 61.12           C  
ATOM   1537  HB2 ASP A 102     -38.439   0.466  74.145  1.00 61.12           H  
ATOM   1538  HB3 ASP A 102     -37.807   1.948  73.439  1.00 61.12           H  
ATOM   1539  O   ASP A 102     -36.538   0.616  76.671  1.00 61.12           O  
ATOM   1540  CG  ASP A 102     -39.941   1.920  73.686  1.00 61.12           C  
ATOM   1541  OD1 ASP A 102     -40.838   2.058  74.544  1.00 61.12           O  
ATOM   1542  OD2 ASP A 102     -40.106   2.071  72.454  1.00 61.12           O  
ATOM   1543  N   ALA A 103     -35.709   2.239  75.362  1.00 61.54           N  
ATOM   1544  H   ALA A 103     -35.931   2.989  74.724  1.00 61.54           H  
ATOM   1545  CA  ALA A 103     -34.305   1.923  75.623  1.00 61.54           C  
ATOM   1546  HA  ALA A 103     -34.133   0.874  75.381  1.00 61.54           H  
ATOM   1547  C   ALA A 103     -33.915   2.124  77.100  1.00 61.54           C  
ATOM   1548  CB  ALA A 103     -33.442   2.790  74.699  1.00 61.54           C  
ATOM   1549  HB1 ALA A 103     -32.390   2.546  74.846  1.00 61.54           H  
ATOM   1550  HB2 ALA A 103     -33.709   2.600  73.659  1.00 61.54           H  
ATOM   1551  HB3 ALA A 103     -33.600   3.845  74.922  1.00 61.54           H  
ATOM   1552  O   ALA A 103     -33.055   1.408  77.616  1.00 61.54           O  
ATOM   1553  N   LEU A 104     -34.557   3.077  77.790  1.00 63.28           N  
ATOM   1554  H   LEU A 104     -35.305   3.578  77.333  1.00 63.28           H  
ATOM   1555  CA  LEU A 104     -34.338   3.301  79.215  1.00 63.28           C  
ATOM   1556  HA  LEU A 104     -33.262   3.313  79.387  1.00 63.28           H  
ATOM   1557  C   LEU A 104     -34.917   2.142  80.036  1.00 63.28           C  
ATOM   1558  CB  LEU A 104     -34.928   4.664  79.625  1.00 63.28           C  
ATOM   1559  HB2 LEU A 104     -34.614   5.422  78.908  1.00 63.28           H  
ATOM   1560  HB3 LEU A 104     -36.015   4.595  79.580  1.00 63.28           H  
ATOM   1561  O   LEU A 104     -34.203   1.606  80.881  1.00 63.28           O  
ATOM   1562  CG  LEU A 104     -34.525   5.114  81.041  1.00 63.28           C  
ATOM   1563  HG  LEU A 104     -34.688   4.303  81.751  1.00 63.28           H  
ATOM   1564  CD1 LEU A 104     -33.059   5.555  81.112  1.00 63.28           C  
ATOM   1565 HD11 LEU A 104     -32.411   4.709  80.885  1.00 63.28           H  
ATOM   1566 HD12 LEU A 104     -32.827   5.905  82.117  1.00 63.28           H  
ATOM   1567 HD13 LEU A 104     -32.874   6.352  80.392  1.00 63.28           H  
ATOM   1568  CD2 LEU A 104     -35.388   6.300  81.474  1.00 63.28           C  
ATOM   1569 HD21 LEU A 104     -36.435   5.997  81.485  1.00 63.28           H  
ATOM   1570 HD22 LEU A 104     -35.263   7.125  80.773  1.00 63.28           H  
ATOM   1571 HD23 LEU A 104     -35.104   6.621  82.476  1.00 63.28           H  
ATOM   1572  N   GLU A 105     -36.163   1.723  79.769  1.00 65.66           N  
ATOM   1573  H   GLU A 105     -36.679   2.175  79.028  1.00 65.66           H  
ATOM   1574  CA  GLU A 105     -36.810   0.611  80.489  1.00 65.66           C  
ATOM   1575  HA  GLU A 105     -36.858   0.862  81.549  1.00 65.66           H  
ATOM   1576  C   GLU A 105     -36.012  -0.694  80.391  1.00 65.66           C  
ATOM   1577  CB  GLU A 105     -38.246   0.357  79.993  1.00 65.66           C  
ATOM   1578  HB2 GLU A 105     -38.263   0.312  78.904  1.00 65.66           H  
ATOM   1579  HB3 GLU A 105     -38.555  -0.614  80.380  1.00 65.66           H  
ATOM   1580  O   GLU A 105     -35.827  -1.373  81.404  1.00 65.66           O  
ATOM   1581  CG  GLU A 105     -39.257   1.400  80.493  1.00 65.66           C  
ATOM   1582  HG2 GLU A 105     -39.025   1.632  81.533  1.00 65.66           H  
ATOM   1583  HG3 GLU A 105     -39.140   2.317  79.915  1.00 65.66           H  
ATOM   1584  CD  GLU A 105     -40.716   0.908  80.411  1.00 65.66           C  
ATOM   1585  OE1 GLU A 105     -41.515   1.358  81.268  1.00 65.66           O  
ATOM   1586  OE2 GLU A 105     -41.021   0.056  79.548  1.00 65.66           O  
ATOM   1587  N   ALA A 106     -35.479  -1.016  79.208  1.00 62.31           N  
ATOM   1588  H   ALA A 106     -35.696  -0.430  78.414  1.00 62.31           H  
ATOM   1589  CA  ALA A 106     -34.679  -2.221  78.990  1.00 62.31           C  
ATOM   1590  HA  ALA A 106     -35.268  -3.084  79.303  1.00 62.31           H  
ATOM   1591  C   ALA A 106     -33.366  -2.249  79.800  1.00 62.31           C  
ATOM   1592  CB  ALA A 106     -34.409  -2.342  77.486  1.00 62.31           C  
ATOM   1593  HB1 ALA A 106     -33.825  -1.488  77.144  1.00 62.31           H  
ATOM   1594  HB2 ALA A 106     -35.353  -2.367  76.942  1.00 62.31           H  
ATOM   1595  HB3 ALA A 106     -33.856  -3.259  77.285  1.00 62.31           H  
ATOM   1596  O   ALA A 106     -32.898  -3.328  80.162  1.00 62.31           O  
ATOM   1597  N   ALA A 107     -32.785  -1.085  80.115  1.00 64.25           N  
ATOM   1598  H   ALA A 107     -33.219  -0.234  79.788  1.00 64.25           H  
ATOM   1599  CA  ALA A 107     -31.538  -0.972  80.877  1.00 64.25           C  
ATOM   1600  HA  ALA A 107     -30.903  -1.824  80.635  1.00 64.25           H  
ATOM   1601  C   ALA A 107     -31.739  -0.986  82.408  1.00 64.25           C  
ATOM   1602  CB  ALA A 107     -30.816   0.296  80.407  1.00 64.25           C  
ATOM   1603  HB1 ALA A 107     -30.651   0.250  79.330  1.00 64.25           H  
ATOM   1604  HB2 ALA A 107     -31.419   1.175  80.637  1.00 64.25           H  
ATOM   1605  HB3 ALA A 107     -29.853   0.377  80.911  1.00 64.25           H  
ATOM   1606  O   ALA A 107     -30.815  -1.329  83.148  1.00 64.25           O  
ATOM   1607  N   LEU A 108     -32.939  -0.653  82.909  1.00 66.62           N  
ATOM   1608  H   LEU A 108     -33.664  -0.399  82.253  1.00 66.62           H  
ATOM   1609  CA  LEU A 108     -33.242  -0.605  84.352  1.00 66.62           C  
ATOM   1610  HA  LEU A 108     -32.610   0.167  84.791  1.00 66.62           H  
ATOM   1611  C   LEU A 108     -32.927  -1.894  85.152  1.00 66.62           C  
ATOM   1612  CB  LEU A 108     -34.720  -0.222  84.584  1.00 66.62           C  
ATOM   1613  HB2 LEU A 108     -34.934  -0.324  85.648  1.00 66.62           H  
ATOM   1614  HB3 LEU A 108     -35.353  -0.935  84.056  1.00 66.62           H  
ATOM   1615  O   LEU A 108     -32.511  -1.759  86.308  1.00 66.62           O  
ATOM   1616  CG  LEU A 108     -35.131   1.197  84.161  1.00 66.62           C  
ATOM   1617  HG  LEU A 108     -34.967   1.312  83.090  1.00 66.62           H  
ATOM   1618  CD1 LEU A 108     -36.620   1.417  84.428  1.00 66.62           C  
ATOM   1619 HD11 LEU A 108     -36.921   2.392  84.045  1.00 66.62           H  
ATOM   1620 HD12 LEU A 108     -37.199   0.654  83.908  1.00 66.62           H  
ATOM   1621 HD13 LEU A 108     -36.828   1.361  85.497  1.00 66.62           H  
ATOM   1622  CD2 LEU A 108     -34.355   2.286  84.902  1.00 66.62           C  
ATOM   1623 HD21 LEU A 108     -33.304   2.238  84.619  1.00 66.62           H  
ATOM   1624 HD22 LEU A 108     -34.736   3.262  84.599  1.00 66.62           H  
ATOM   1625 HD23 LEU A 108     -34.463   2.156  85.978  1.00 66.62           H  
ATOM   1626  N   PRO A 109     -33.113  -3.130  84.633  1.00 64.53           N  
ATOM   1627  CA  PRO A 109     -32.913  -4.346  85.426  1.00 64.53           C  
ATOM   1628  HA  PRO A 109     -33.552  -4.290  86.307  1.00 64.53           H  
ATOM   1629  C   PRO A 109     -31.464  -4.557  85.881  1.00 64.53           C  
ATOM   1630  CB  PRO A 109     -33.384  -5.507  84.539  1.00 64.53           C  
ATOM   1631  HB2 PRO A 109     -33.869  -6.289  85.123  1.00 64.53           H  
ATOM   1632  HB3 PRO A 109     -32.545  -5.920  83.978  1.00 64.53           H  
ATOM   1633  O   PRO A 109     -31.239  -4.999  87.014  1.00 64.53           O  
ATOM   1634  CG  PRO A 109     -34.355  -4.849  83.563  1.00 64.53           C  
ATOM   1635  HG2 PRO A 109     -35.332  -4.731  84.031  1.00 64.53           H  
ATOM   1636  HG3 PRO A 109     -34.434  -5.402  82.628  1.00 64.53           H  
ATOM   1637  CD  PRO A 109     -33.716  -3.483  83.356  1.00 64.53           C  
ATOM   1638  HD2 PRO A 109     -34.476  -2.768  83.040  1.00 64.53           H  
ATOM   1639  HD3 PRO A 109     -32.929  -3.560  82.606  1.00 64.53           H  
ATOM   1640  N   GLU A 110     -30.492  -4.228  85.026  1.00 61.95           N  
ATOM   1641  H   GLU A 110     -30.743  -3.824  84.134  1.00 61.95           H  
ATOM   1642  CA  GLU A 110     -29.065  -4.486  85.269  1.00 61.95           C  
ATOM   1643  HA  GLU A 110     -28.971  -5.443  85.784  1.00 61.95           H  
ATOM   1644  C   GLU A 110     -28.400  -3.455  86.190  1.00 61.95           C  
ATOM   1645  CB  GLU A 110     -28.291  -4.615  83.947  1.00 61.95           C  
ATOM   1646  HB2 GLU A 110     -28.341  -3.679  83.391  1.00 61.95           H  
ATOM   1647  HB3 GLU A 110     -27.249  -4.811  84.202  1.00 61.95           H  
ATOM   1648  O   GLU A 110     -27.274  -3.666  86.640  1.00 61.95           O  
ATOM   1649  CG  GLU A 110     -28.818  -5.767  83.073  1.00 61.95           C  
ATOM   1650  HG2 GLU A 110     -29.261  -6.521  83.724  1.00 61.95           H  
ATOM   1651  HG3 GLU A 110     -29.609  -5.389  82.426  1.00 61.95           H  
ATOM   1652  CD  GLU A 110     -27.723  -6.446  82.231  1.00 61.95           C  
ATOM   1653  OE1 GLU A 110     -27.890  -7.660  81.972  1.00 61.95           O  
ATOM   1654  OE2 GLU A 110     -26.721  -5.779  81.889  1.00 61.95           O  
ATOM   1655  N   VAL A 111     -29.103  -2.369  86.533  1.00 68.18           N  
ATOM   1656  H   VAL A 111     -30.018  -2.251  86.123  1.00 68.18           H  
ATOM   1657  CA  VAL A 111     -28.570  -1.299  87.387  1.00 68.18           C  
ATOM   1658  HA  VAL A 111     -27.738  -0.846  86.850  1.00 68.18           H  
ATOM   1659  C   VAL A 111     -28.093  -1.880  88.728  1.00 68.18           C  
ATOM   1660  CB  VAL A 111     -29.603  -0.185  87.609  1.00 68.18           C  
ATOM   1661  HB  VAL A 111     -30.501  -0.612  88.056  1.00 68.18           H  
ATOM   1662  O   VAL A 111     -28.911  -2.471  89.457  1.00 68.18           O  
ATOM   1663  CG1 VAL A 111     -29.053   0.903  88.549  1.00 68.18           C  
ATOM   1664 HG11 VAL A 111     -28.161   1.357  88.118  1.00 68.18           H  
ATOM   1665 HG12 VAL A 111     -29.805   1.676  88.711  1.00 68.18           H  
ATOM   1666 HG13 VAL A 111     -28.801   0.488  89.524  1.00 68.18           H  
ATOM   1667  CG2 VAL A 111     -29.972   0.459  86.265  1.00 68.18           C  
ATOM   1668 HG21 VAL A 111     -30.219  -0.299  85.521  1.00 68.18           H  
ATOM   1669 HG22 VAL A 111     -29.143   1.056  85.886  1.00 68.18           H  
ATOM   1670 HG23 VAL A 111     -30.859   1.082  86.382  1.00 68.18           H  
ATOM   1671  N   PRO A 112     -26.804  -1.701  89.093  1.00 73.47           N  
ATOM   1672  CA  PRO A 112     -26.232  -2.240  90.321  1.00 73.47           C  
ATOM   1673  HA  PRO A 112     -26.241  -3.327  90.247  1.00 73.47           H  
ATOM   1674  C   PRO A 112     -26.999  -1.797  91.566  1.00 73.47           C  
ATOM   1675  CB  PRO A 112     -24.780  -1.749  90.362  1.00 73.47           C  
ATOM   1676  HB2 PRO A 112     -24.722  -0.781  90.859  1.00 73.47           H  
ATOM   1677  HB3 PRO A 112     -24.121  -2.468  90.848  1.00 73.47           H  
ATOM   1678  O   PRO A 112     -27.420  -0.647  91.686  1.00 73.47           O  
ATOM   1679  CG  PRO A 112     -24.431  -1.568  88.888  1.00 73.47           C  
ATOM   1680  HG2 PRO A 112     -24.161  -2.529  88.450  1.00 73.47           H  
ATOM   1681  HG3 PRO A 112     -23.634  -0.839  88.745  1.00 73.47           H  
ATOM   1682  CD  PRO A 112     -25.749  -1.085  88.293  1.00 73.47           C  
ATOM   1683  HD2 PRO A 112     -25.814  -0.000  88.371  1.00 73.47           H  
ATOM   1684  HD3 PRO A 112     -25.795  -1.393  87.248  1.00 73.47           H  
ATOM   1685  N   ALA A 113     -27.142  -2.695  92.544  1.00 69.83           N  
ATOM   1686  H   ALA A 113     -26.775  -3.624  92.396  1.00 69.83           H  
ATOM   1687  CA  ALA A 113     -27.922  -2.428  93.757  1.00 69.83           C  
ATOM   1688  HA  ALA A 113     -28.956  -2.244  93.462  1.00 69.83           H  
ATOM   1689  C   ALA A 113     -27.457  -1.182  94.540  1.00 69.83           C  
ATOM   1690  CB  ALA A 113     -27.885  -3.683  94.637  1.00 69.83           C  
ATOM   1691  HB1 ALA A 113     -26.861  -3.892  94.946  1.00 69.83           H  
ATOM   1692  HB2 ALA A 113     -28.281  -4.536  94.086  1.00 69.83           H  
ATOM   1693  HB3 ALA A 113     -28.497  -3.520  95.524  1.00 69.83           H  
ATOM   1694  O   ALA A 113     -28.277  -0.536  95.185  1.00 69.83           O  
ATOM   1695  N   THR A 114     -26.172  -0.831  94.447  1.00 69.03           N  
ATOM   1696  H   THR A 114     -25.565  -1.376  93.851  1.00 69.03           H  
ATOM   1697  CA  THR A 114     -25.566   0.376  95.034  1.00 69.03           C  
ATOM   1698  HA  THR A 114     -25.834   0.444  96.088  1.00 69.03           H  
ATOM   1699  C   THR A 114     -26.021   1.679  94.379  1.00 69.03           C  
ATOM   1700  CB  THR A 114     -24.036   0.297  94.906  1.00 69.03           C  
ATOM   1701  HB  THR A 114     -23.591   1.271  95.108  1.00 69.03           H  
ATOM   1702  O   THR A 114     -26.036   2.709  95.040  1.00 69.03           O  
ATOM   1703  CG2 THR A 114     -23.455  -0.722  95.887  1.00 69.03           C  
ATOM   1704 HG21 THR A 114     -23.707  -0.432  96.907  1.00 69.03           H  
ATOM   1705 HG22 THR A 114     -22.371  -0.741  95.782  1.00 69.03           H  
ATOM   1706 HG23 THR A 114     -23.852  -1.716  95.681  1.00 69.03           H  
ATOM   1707  OG1 THR A 114     -23.668  -0.141  93.612  1.00 69.03           O  
ATOM   1708  HG1 THR A 114     -23.516   0.629  93.059  1.00 69.03           H  
ATOM   1709  N   GLU A 115     -26.393   1.644  93.099  1.00 72.06           N  
ATOM   1710  H   GLU A 115     -26.375   0.758  92.614  1.00 72.06           H  
ATOM   1711  CA  GLU A 115     -26.823   2.814  92.323  1.00 72.06           C  
ATOM   1712  HA  GLU A 115     -26.473   3.731  92.798  1.00 72.06           H  
ATOM   1713  C   GLU A 115     -28.348   2.915  92.229  1.00 72.06           C  
ATOM   1714  CB  GLU A 115     -26.207   2.745  90.920  1.00 72.06           C  
ATOM   1715  HB2 GLU A 115     -26.455   1.786  90.467  1.00 72.06           H  
ATOM   1716  HB3 GLU A 115     -26.634   3.541  90.310  1.00 72.06           H  
ATOM   1717  O   GLU A 115     -28.879   4.003  92.016  1.00 72.06           O  
ATOM   1718  CG  GLU A 115     -24.681   2.919  90.965  1.00 72.06           C  
ATOM   1719  HG2 GLU A 115     -24.451   3.912  91.352  1.00 72.06           H  
ATOM   1720  HG3 GLU A 115     -24.258   2.186  91.652  1.00 72.06           H  
ATOM   1721  CD  GLU A 115     -24.021   2.741  89.593  1.00 72.06           C  
ATOM   1722  OE1 GLU A 115     -22.807   2.438  89.599  1.00 72.06           O  
ATOM   1723  OE2 GLU A 115     -24.728   2.868  88.568  1.00 72.06           O  
ATOM   1724  N   ARG A 116     -29.075   1.806  92.439  1.00 70.48           N  
ATOM   1725  H   ARG A 116     -28.563   0.943  92.555  1.00 70.48           H  
ATOM   1726  CA  ARG A 116     -30.547   1.765  92.372  1.00 70.48           C  
ATOM   1727  HA  ARG A 116     -30.853   1.990  91.350  1.00 70.48           H  
ATOM   1728  C   ARG A 116     -31.228   2.817  93.239  1.00 70.48           C  
ATOM   1729  CB  ARG A 116     -31.080   0.381  92.764  1.00 70.48           C  
ATOM   1730  HB2 ARG A 116     -32.142   0.467  92.998  1.00 70.48           H  
ATOM   1731  HB3 ARG A 116     -30.562   0.024  93.654  1.00 70.48           H  
ATOM   1732  O   ARG A 116     -32.235   3.359  92.810  1.00 70.48           O  
ATOM   1733  CG  ARG A 116     -30.932  -0.628  91.623  1.00 70.48           C  
ATOM   1734  HG2 ARG A 116     -31.432  -0.250  90.731  1.00 70.48           H  
ATOM   1735  HG3 ARG A 116     -29.876  -0.770  91.396  1.00 70.48           H  
ATOM   1736  CD  ARG A 116     -31.553  -1.969  92.016  1.00 70.48           C  
ATOM   1737  HD2 ARG A 116     -31.115  -2.306  92.956  1.00 70.48           H  
ATOM   1738  HD3 ARG A 116     -32.625  -1.828  92.152  1.00 70.48           H  
ATOM   1739  NE  ARG A 116     -31.310  -2.977  90.972  1.00 70.48           N  
ATOM   1740  HE  ARG A 116     -30.650  -2.732  90.248  1.00 70.48           H  
ATOM   1741  NH1 ARG A 116     -32.594  -4.660  91.842  1.00 70.48           N  
ATOM   1742 HH11 ARG A 116     -33.018  -5.570  91.731  1.00 70.48           H  
ATOM   1743 HH12 ARG A 116     -32.787  -4.068  92.637  1.00 70.48           H  
ATOM   1744  NH2 ARG A 116     -31.629  -4.925  89.846  1.00 70.48           N  
ATOM   1745 HH21 ARG A 116     -32.061  -5.830  89.723  1.00 70.48           H  
ATOM   1746 HH22 ARG A 116     -31.141  -4.557  89.041  1.00 70.48           H  
ATOM   1747  CZ  ARG A 116     -31.841  -4.179  90.889  1.00 70.48           C  
ATOM   1748  N   GLU A 117     -30.716   3.111  94.431  1.00 73.76           N  
ATOM   1749  H   GLU A 117     -29.870   2.645  94.725  1.00 73.76           H  
ATOM   1750  CA  GLU A 117     -31.343   4.090  95.329  1.00 73.76           C  
ATOM   1751  HA  GLU A 117     -32.410   3.875  95.378  1.00 73.76           H  
ATOM   1752  C   GLU A 117     -31.205   5.527  94.791  1.00 73.76           C  
ATOM   1753  CB  GLU A 117     -30.762   3.902  96.740  1.00 73.76           C  
ATOM   1754  HB2 GLU A 117     -30.728   2.833  96.950  1.00 73.76           H  
ATOM   1755  HB3 GLU A 117     -29.745   4.291  96.772  1.00 73.76           H  
ATOM   1756  O   GLU A 117     -32.176   6.286  94.789  1.00 73.76           O  
ATOM   1757  CG  GLU A 117     -31.613   4.566  97.834  1.00 73.76           C  
ATOM   1758  HG2 GLU A 117     -31.510   5.648  97.759  1.00 73.76           H  
ATOM   1759  HG3 GLU A 117     -32.659   4.316  97.657  1.00 73.76           H  
ATOM   1760  CD  GLU A 117     -31.217   4.103  99.249  1.00 73.76           C  
ATOM   1761  OE1 GLU A 117     -32.129   4.015 100.103  1.00 73.76           O  
ATOM   1762  OE2 GLU A 117     -30.013   3.852  99.480  1.00 73.76           O  
ATOM   1763  N   GLU A 118     -30.046   5.882  94.225  1.00 73.08           N  
ATOM   1764  H   GLU A 118     -29.297   5.206  94.176  1.00 73.08           H  
ATOM   1765  CA  GLU A 118     -29.853   7.175  93.559  1.00 73.08           C  
ATOM   1766  HA  GLU A 118     -30.271   7.948  94.203  1.00 73.08           H  
ATOM   1767  C   GLU A 118     -30.610   7.243  92.225  1.00 73.08           C  
ATOM   1768  CB  GLU A 118     -28.355   7.478  93.383  1.00 73.08           C  
ATOM   1769  HB2 GLU A 118     -27.866   7.391  94.353  1.00 73.08           H  
ATOM   1770  HB3 GLU A 118     -27.910   6.762  92.692  1.00 73.08           H  
ATOM   1771  O   GLU A 118     -31.243   8.262  91.936  1.00 73.08           O  
ATOM   1772  CG  GLU A 118     -28.168   8.910  92.850  1.00 73.08           C  
ATOM   1773  HG2 GLU A 118     -28.743   9.589  93.480  1.00 73.08           H  
ATOM   1774  HG3 GLU A 118     -28.581   8.969  91.843  1.00 73.08           H  
ATOM   1775  CD  GLU A 118     -26.717   9.407  92.799  1.00 73.08           C  
ATOM   1776  OE1 GLU A 118     -26.572  10.616  92.491  1.00 73.08           O  
ATOM   1777  OE2 GLU A 118     -25.785   8.613  93.044  1.00 73.08           O  
ATOM   1778  N   LEU A 119     -30.621   6.159  91.440  1.00 68.80           N  
ATOM   1779  H   LEU A 119     -30.056   5.368  91.713  1.00 68.80           H  
ATOM   1780  CA  LEU A 119     -31.402   6.070  90.208  1.00 68.80           C  
ATOM   1781  HA  LEU A 119     -31.110   6.906  89.573  1.00 68.80           H  
ATOM   1782  C   LEU A 119     -32.899   6.206  90.490  1.00 68.80           C  
ATOM   1783  CB  LEU A 119     -31.101   4.759  89.462  1.00 68.80           C  
ATOM   1784  HB2 LEU A 119     -30.037   4.713  89.231  1.00 68.80           H  
ATOM   1785  HB3 LEU A 119     -31.344   3.922  90.115  1.00 68.80           H  
ATOM   1786  O   LEU A 119     -33.556   6.970  89.792  1.00 68.80           O  
ATOM   1787  CG  LEU A 119     -31.917   4.627  88.159  1.00 68.80           C  
ATOM   1788  HG  LEU A 119     -32.982   4.693  88.385  1.00 68.80           H  
ATOM   1789  CD1 LEU A 119     -31.562   5.691  87.117  1.00 68.80           C  
ATOM   1790 HD11 LEU A 119     -30.493   5.660  86.904  1.00 68.80           H  
ATOM   1791 HD12 LEU A 119     -31.839   6.681  87.480  1.00 68.80           H  
ATOM   1792 HD13 LEU A 119     -32.114   5.501  86.197  1.00 68.80           H  
ATOM   1793  CD2 LEU A 119     -31.682   3.270  87.525  1.00 68.80           C  
ATOM   1794 HD21 LEU A 119     -30.632   3.186  87.244  1.00 68.80           H  
ATOM   1795 HD22 LEU A 119     -32.294   3.172  86.629  1.00 68.80           H  
ATOM   1796 HD23 LEU A 119     -31.955   2.479  88.223  1.00 68.80           H  
ATOM   1797  N   VAL A 120     -33.434   5.543  91.520  1.00 73.13           N  
ATOM   1798  H   VAL A 120     -32.844   4.915  92.048  1.00 73.13           H  
ATOM   1799  CA  VAL A 120     -34.830   5.712  91.948  1.00 73.13           C  
ATOM   1800  HA  VAL A 120     -35.475   5.512  91.093  1.00 73.13           H  
ATOM   1801  C   VAL A 120     -35.076   7.163  92.338  1.00 73.13           C  
ATOM   1802  CB  VAL A 120     -35.226   4.722  93.063  1.00 73.13           C  
ATOM   1803  HB  VAL A 120     -34.445   4.699  93.822  1.00 73.13           H  
ATOM   1804  O   VAL A 120     -35.977   7.760  91.770  1.00 73.13           O  
ATOM   1805  CG1 VAL A 120     -36.554   5.083  93.743  1.00 73.13           C  
ATOM   1806 HG11 VAL A 120     -37.345   5.196  93.001  1.00 73.13           H  
ATOM   1807 HG12 VAL A 120     -36.458   6.014  94.301  1.00 73.13           H  
ATOM   1808 HG13 VAL A 120     -36.836   4.303  94.451  1.00 73.13           H  
ATOM   1809  CG2 VAL A 120     -35.407   3.316  92.471  1.00 73.13           C  
ATOM   1810 HG21 VAL A 120     -35.543   2.596  93.278  1.00 73.13           H  
ATOM   1811 HG22 VAL A 120     -34.531   3.029  91.890  1.00 73.13           H  
ATOM   1812 HG23 VAL A 120     -36.277   3.294  91.816  1.00 73.13           H  
ATOM   1813  N   GLN A 121     -34.234   7.804  93.158  1.00 72.87           N  
ATOM   1814  H   GLN A 121     -33.495   7.284  93.607  1.00 72.87           H  
ATOM   1815  CA  GLN A 121     -34.392   9.239  93.455  1.00 72.87           C  
ATOM   1816  HA  GLN A 121     -35.367   9.399  93.915  1.00 72.87           H  
ATOM   1817  C   GLN A 121     -34.306  10.139  92.209  1.00 72.87           C  
ATOM   1818  CB  GLN A 121     -33.298   9.704  94.422  1.00 72.87           C  
ATOM   1819  HB2 GLN A 121     -33.305  10.794  94.447  1.00 72.87           H  
ATOM   1820  HB3 GLN A 121     -32.325   9.381  94.053  1.00 72.87           H  
ATOM   1821  O   GLN A 121     -34.854  11.245  92.186  1.00 72.87           O  
ATOM   1822  CG  GLN A 121     -33.483   9.212  95.859  1.00 72.87           C  
ATOM   1823  HG2 GLN A 121     -33.514   8.123  95.879  1.00 72.87           H  
ATOM   1824  HG3 GLN A 121     -34.428   9.583  96.254  1.00 72.87           H  
ATOM   1825  CD  GLN A 121     -32.350   9.700  96.758  1.00 72.87           C  
ATOM   1826  NE2 GLN A 121     -32.168   9.099  97.911  1.00 72.87           N  
ATOM   1827 HE21 GLN A 121     -32.686   8.258  98.123  1.00 72.87           H  
ATOM   1828 HE22 GLN A 121     -31.348   9.368  98.434  1.00 72.87           H  
ATOM   1829  OE1 GLN A 121     -31.623  10.638  96.455  1.00 72.87           O  
ATOM   1830  N   ARG A 122     -33.552   9.746  91.178  1.00 73.74           N  
ATOM   1831  H   ARG A 122     -33.064   8.866  91.268  1.00 73.74           H  
ATOM   1832  CA  ARG A 122     -33.384  10.524  89.941  1.00 73.74           C  
ATOM   1833  HA  ARG A 122     -33.391  11.584  90.195  1.00 73.74           H  
ATOM   1834  C   ARG A 122     -34.571  10.326  88.995  1.00 73.74           C  
ATOM   1835  CB  ARG A 122     -32.019  10.185  89.318  1.00 73.74           C  
ATOM   1836  HB2 ARG A 122     -31.331   9.890  90.111  1.00 73.74           H  
ATOM   1837  HB3 ARG A 122     -32.116   9.349  88.627  1.00 73.74           H  
ATOM   1838  O   ARG A 122     -35.113  11.320  88.520  1.00 73.74           O  
ATOM   1839  CG  ARG A 122     -31.384  11.390  88.617  1.00 73.74           C  
ATOM   1840  HG2 ARG A 122     -31.954  11.628  87.719  1.00 73.74           H  
ATOM   1841  HG3 ARG A 122     -31.386  12.249  89.287  1.00 73.74           H  
ATOM   1842  CD  ARG A 122     -29.934  11.054  88.248  1.00 73.74           C  
ATOM   1843  HD2 ARG A 122     -29.374  10.850  89.160  1.00 73.74           H  
ATOM   1844  HD3 ARG A 122     -29.930  10.156  87.630  1.00 73.74           H  
ATOM   1845  NE  ARG A 122     -29.293  12.157  87.508  1.00 73.74           N  
ATOM   1846  HE  ARG A 122     -29.876  12.943  87.258  1.00 73.74           H  
ATOM   1847  NH1 ARG A 122     -27.226  11.176  87.285  1.00 73.74           N  
ATOM   1848 HH11 ARG A 122     -27.518  10.416  87.884  1.00 73.74           H  
ATOM   1849 HH12 ARG A 122     -26.279  11.179  86.935  1.00 73.74           H  
ATOM   1850  NH2 ARG A 122     -27.621  13.148  86.323  1.00 73.74           N  
ATOM   1851 HH21 ARG A 122     -28.237  13.907  86.068  1.00 73.74           H  
ATOM   1852 HH22 ARG A 122     -26.681  13.115  85.955  1.00 73.74           H  
ATOM   1853  CZ  ARG A 122     -28.054  12.155  87.048  1.00 73.74           C  
ATOM   1854  N   LEU A 123     -35.038   9.090  88.828  1.00 69.99           N  
ATOM   1855  H   LEU A 123     -34.535   8.339  89.279  1.00 69.99           H  
ATOM   1856  CA  LEU A 123     -36.275   8.736  88.132  1.00 69.99           C  
ATOM   1857  HA  LEU A 123     -36.251   9.154  87.125  1.00 69.99           H  
ATOM   1858  C   LEU A 123     -37.494   9.329  88.834  1.00 69.99           C  
ATOM   1859  CB  LEU A 123     -36.416   7.206  88.044  1.00 69.99           C  
ATOM   1860  HB2 LEU A 123     -36.254   6.787  89.037  1.00 69.99           H  
ATOM   1861  HB3 LEU A 123     -37.437   6.963  87.751  1.00 69.99           H  
ATOM   1862  O   LEU A 123     -38.335   9.900  88.161  1.00 69.99           O  
ATOM   1863  CG  LEU A 123     -35.461   6.530  87.046  1.00 69.99           C  
ATOM   1864  HG  LEU A 123     -34.436   6.841  87.247  1.00 69.99           H  
ATOM   1865  CD1 LEU A 123     -35.553   5.015  87.213  1.00 69.99           C  
ATOM   1866 HD11 LEU A 123     -35.356   4.743  88.250  1.00 69.99           H  
ATOM   1867 HD12 LEU A 123     -34.803   4.539  86.581  1.00 69.99           H  
ATOM   1868 HD13 LEU A 123     -36.543   4.660  86.928  1.00 69.99           H  
ATOM   1869  CD2 LEU A 123     -35.805   6.866  85.592  1.00 69.99           C  
ATOM   1870 HD21 LEU A 123     -35.652   7.928  85.399  1.00 69.99           H  
ATOM   1871 HD22 LEU A 123     -35.150   6.303  84.927  1.00 69.99           H  
ATOM   1872 HD23 LEU A 123     -36.839   6.599  85.375  1.00 69.99           H  
ATOM   1873  N   GLU A 124     -37.573   9.290  90.165  1.00 74.52           N  
ATOM   1874  H   GLU A 124     -36.892   8.738  90.666  1.00 74.52           H  
ATOM   1875  CA  GLU A 124     -38.619   9.946  90.955  1.00 74.52           C  
ATOM   1876  HA  GLU A 124     -39.596   9.599  90.618  1.00 74.52           H  
ATOM   1877  C   GLU A 124     -38.591  11.463  90.779  1.00 74.52           C  
ATOM   1878  CB  GLU A 124     -38.482   9.629  92.451  1.00 74.52           C  
ATOM   1879  HB2 GLU A 124     -37.440   9.749  92.747  1.00 74.52           H  
ATOM   1880  HB3 GLU A 124     -39.073  10.355  93.010  1.00 74.52           H  
ATOM   1881  O   GLU A 124     -39.652  12.061  90.648  1.00 74.52           O  
ATOM   1882  CG  GLU A 124     -38.998   8.233  92.825  1.00 74.52           C  
ATOM   1883  HG2 GLU A 124     -38.438   7.467  92.289  1.00 74.52           H  
ATOM   1884  HG3 GLU A 124     -40.038   8.162  92.505  1.00 74.52           H  
ATOM   1885  CD  GLU A 124     -38.913   7.978  94.339  1.00 74.52           C  
ATOM   1886  OE1 GLU A 124     -39.782   7.226  94.835  1.00 74.52           O  
ATOM   1887  OE2 GLU A 124     -38.020   8.567  94.994  1.00 74.52           O  
ATOM   1888  N   ARG A 125     -37.413  12.102  90.705  1.00 71.33           N  
ATOM   1889  H   ARG A 125     -36.573  11.564  90.868  1.00 71.33           H  
ATOM   1890  CA  ARG A 125     -37.310  13.532  90.356  1.00 71.33           C  
ATOM   1891  HA  ARG A 125     -38.003  14.090  90.985  1.00 71.33           H  
ATOM   1892  C   ARG A 125     -37.772  13.810  88.925  1.00 71.33           C  
ATOM   1893  CB  ARG A 125     -35.886  14.058  90.600  1.00 71.33           C  
ATOM   1894  HB2 ARG A 125     -35.158  13.304  90.302  1.00 71.33           H  
ATOM   1895  HB3 ARG A 125     -35.723  14.947  89.990  1.00 71.33           H  
ATOM   1896  O   ARG A 125     -38.475  14.794  88.714  1.00 71.33           O  
ATOM   1897  CG  ARG A 125     -35.688  14.451  92.072  1.00 71.33           C  
ATOM   1898  HG2 ARG A 125     -36.342  15.294  92.296  1.00 71.33           H  
ATOM   1899  HG3 ARG A 125     -35.972  13.623  92.722  1.00 71.33           H  
ATOM   1900  CD  ARG A 125     -34.241  14.862  92.378  1.00 71.33           C  
ATOM   1901  HD2 ARG A 125     -34.226  15.325  93.365  1.00 71.33           H  
ATOM   1902  HD3 ARG A 125     -33.909  15.593  91.640  1.00 71.33           H  
ATOM   1903  NE  ARG A 125     -33.343  13.692  92.376  1.00 71.33           N  
ATOM   1904  HE  ARG A 125     -33.777  12.814  92.132  1.00 71.33           H  
ATOM   1905  NH1 ARG A 125     -31.509  14.648  93.380  1.00 71.33           N  
ATOM   1906 HH11 ARG A 125     -30.581  14.533  93.761  1.00 71.33           H  
ATOM   1907 HH12 ARG A 125     -32.014  15.518  93.468  1.00 71.33           H  
ATOM   1908  NH2 ARG A 125     -31.442  12.503  92.781  1.00 71.33           N  
ATOM   1909 HH21 ARG A 125     -31.884  11.660  92.441  1.00 71.33           H  
ATOM   1910 HH22 ARG A 125     -30.532  12.407  93.209  1.00 71.33           H  
ATOM   1911  CZ  ARG A 125     -32.108  13.621  92.841  1.00 71.33           C  
ATOM   1912  N   MET A 126     -37.440  12.952  87.960  1.00 67.99           N  
ATOM   1913  H   MET A 126     -36.840  12.174  88.199  1.00 67.99           H  
ATOM   1914  CA  MET A 126     -37.914  13.075  86.575  1.00 67.99           C  
ATOM   1915  HA  MET A 126     -37.725  14.091  86.230  1.00 67.99           H  
ATOM   1916  C   MET A 126     -39.433  12.858  86.474  1.00 67.99           C  
ATOM   1917  CB  MET A 126     -37.138  12.114  85.660  1.00 67.99           C  
ATOM   1918  HB2 MET A 126     -37.624  12.085  84.685  1.00 67.99           H  
ATOM   1919  HB3 MET A 126     -37.150  11.109  86.081  1.00 67.99           H  
ATOM   1920  O   MET A 126     -40.124  13.677  85.880  1.00 67.99           O  
ATOM   1921  CG  MET A 126     -35.686  12.575  85.470  1.00 67.99           C  
ATOM   1922  HG2 MET A 126     -35.240  12.748  86.449  1.00 67.99           H  
ATOM   1923  HG3 MET A 126     -35.687  13.525  84.935  1.00 67.99           H  
ATOM   1924  SD  MET A 126     -34.609  11.416  84.583  1.00 67.99           S  
ATOM   1925  CE  MET A 126     -35.347  11.461  82.924  1.00 67.99           C  
ATOM   1926  HE1 MET A 126     -36.365  11.071  82.959  1.00 67.99           H  
ATOM   1927  HE2 MET A 126     -34.758  10.840  82.250  1.00 67.99           H  
ATOM   1928  HE3 MET A 126     -35.359  12.484  82.550  1.00 67.99           H  
ATOM   1929  N   LEU A 127     -39.980  11.835  87.134  1.00 70.30           N  
ATOM   1930  H   LEU A 127     -39.352  11.186  87.586  1.00 70.30           H  
ATOM   1931  CA  LEU A 127     -41.418  11.570  87.256  1.00 70.30           C  
ATOM   1932  HA  LEU A 127     -41.854  11.544  86.257  1.00 70.30           H  
ATOM   1933  C   LEU A 127     -42.149  12.676  88.022  1.00 70.30           C  
ATOM   1934  CB  LEU A 127     -41.637  10.203  87.940  1.00 70.30           C  
ATOM   1935  HB2 LEU A 127     -40.759   9.942  88.532  1.00 70.30           H  
ATOM   1936  HB3 LEU A 127     -42.460  10.275  88.652  1.00 70.30           H  
ATOM   1937  O   LEU A 127     -43.263  13.025  87.650  1.00 70.30           O  
ATOM   1938  CG  LEU A 127     -41.951   9.081  86.933  1.00 70.30           C  
ATOM   1939  HG  LEU A 127     -41.500   9.311  85.968  1.00 70.30           H  
ATOM   1940  CD1 LEU A 127     -41.397   7.739  87.404  1.00 70.30           C  
ATOM   1941 HD11 LEU A 127     -41.639   6.964  86.677  1.00 70.30           H  
ATOM   1942 HD12 LEU A 127     -41.814   7.470  88.375  1.00 70.30           H  
ATOM   1943 HD13 LEU A 127     -40.312   7.803  87.486  1.00 70.30           H  
ATOM   1944  CD2 LEU A 127     -43.468   8.948  86.768  1.00 70.30           C  
ATOM   1945 HD21 LEU A 127     -43.680   8.194  86.009  1.00 70.30           H  
ATOM   1946 HD22 LEU A 127     -43.884   9.899  86.435  1.00 70.30           H  
ATOM   1947 HD23 LEU A 127     -43.927   8.647  87.709  1.00 70.30           H  
ATOM   1948  N   ALA A 128     -41.552  13.257  89.062  1.00 69.51           N  
ATOM   1949  H   ALA A 128     -40.673  12.880  89.385  1.00 69.51           H  
ATOM   1950  CA  ALA A 128     -42.119  14.388  89.794  1.00 69.51           C  
ATOM   1951  HA  ALA A 128     -43.166  14.173  90.006  1.00 69.51           H  
ATOM   1952  C   ALA A 128     -42.086  15.689  88.977  1.00 69.51           C  
ATOM   1953  CB  ALA A 128     -41.389  14.547  91.132  1.00 69.51           C  
ATOM   1954  HB1 ALA A 128     -40.334  14.755  90.957  1.00 69.51           H  
ATOM   1955  HB2 ALA A 128     -41.487  13.635  91.720  1.00 69.51           H  
ATOM   1956  HB3 ALA A 128     -41.826  15.376  91.689  1.00 69.51           H  
ATOM   1957  O   ALA A 128     -42.967  16.524  89.157  1.00 69.51           O  
ATOM   1958  N   ALA A 129     -41.125  15.849  88.062  1.00 64.76           N  
ATOM   1959  H   ALA A 129     -40.372  15.176  88.030  1.00 64.76           H  
ATOM   1960  CA  ALA A 129     -41.096  16.944  87.093  1.00 64.76           C  
ATOM   1961  HA  ALA A 129     -41.404  17.862  87.593  1.00 64.76           H  
ATOM   1962  C   ALA A 129     -42.072  16.723  85.917  1.00 64.76           C  
ATOM   1963  CB  ALA A 129     -39.650  17.127  86.618  1.00 64.76           C  
ATOM   1964  HB1 ALA A 129     -39.307  16.231  86.101  1.00 64.76           H  
ATOM   1965  HB2 ALA A 129     -39.001  17.322  87.472  1.00 64.76           H  
ATOM   1966  HB3 ALA A 129     -39.598  17.972  85.932  1.00 64.76           H  
ATOM   1967  O   ALA A 129     -42.663  17.683  85.428  1.00 64.76           O  
ATOM   1968  N   LEU A 130     -42.288  15.471  85.493  1.00 61.71           N  
ATOM   1969  H   LEU A 130     -41.686  14.749  85.864  1.00 61.71           H  
ATOM   1970  CA  LEU A 130     -43.216  15.094  84.416  1.00 61.71           C  
ATOM   1971  HA  LEU A 130     -43.170  15.852  83.634  1.00 61.71           H  
ATOM   1972  C   LEU A 130     -44.688  15.035  84.864  1.00 61.71           C  
ATOM   1973  CB  LEU A 130     -42.768  13.740  83.826  1.00 61.71           C  
ATOM   1974  HB2 LEU A 130     -42.465  13.084  84.642  1.00 61.71           H  
ATOM   1975  HB3 LEU A 130     -43.615  13.264  83.332  1.00 61.71           H  
ATOM   1976  O   LEU A 130     -45.575  15.409  84.099  1.00 61.71           O  
ATOM   1977  CG  LEU A 130     -41.622  13.866  82.804  1.00 61.71           C  
ATOM   1978  HG  LEU A 130     -40.888  14.589  83.161  1.00 61.71           H  
ATOM   1979  CD1 LEU A 130     -40.918  12.523  82.611  1.00 61.71           C  
ATOM   1980 HD11 LEU A 130     -40.494  12.188  83.558  1.00 61.71           H  
ATOM   1981 HD12 LEU A 130     -40.110  12.631  81.886  1.00 61.71           H  
ATOM   1982 HD13 LEU A 130     -41.624  11.776  82.248  1.00 61.71           H  
ATOM   1983  CD2 LEU A 130     -42.157  14.317  81.442  1.00 61.71           C  
ATOM   1984 HD21 LEU A 130     -42.642  15.289  81.529  1.00 61.71           H  
ATOM   1985 HD22 LEU A 130     -41.331  14.407  80.736  1.00 61.71           H  
ATOM   1986 HD23 LEU A 130     -42.873  13.592  81.057  1.00 61.71           H  
ATOM   1987  N   ARG A 131     -44.974  14.603  86.101  1.00 66.03           N  
ATOM   1988  H   ARG A 131     -44.201  14.277  86.663  1.00 66.03           H  
ATOM   1989  CA  ARG A 131     -46.343  14.464  86.643  1.00 66.03           C  
ATOM   1990  HA  ARG A 131     -46.863  13.712  86.049  1.00 66.03           H  
ATOM   1991  C   ARG A 131     -47.211  15.725  86.505  1.00 66.03           C  
ATOM   1992  CB  ARG A 131     -46.309  14.003  88.112  1.00 66.03           C  
ATOM   1993  HB2 ARG A 131     -47.155  14.440  88.642  1.00 66.03           H  
ATOM   1994  HB3 ARG A 131     -45.396  14.355  88.593  1.00 66.03           H  
ATOM   1995  O   ARG A 131     -48.343  15.571  86.049  1.00 66.03           O  
ATOM   1996  CG  ARG A 131     -46.409  12.481  88.255  1.00 66.03           C  
ATOM   1997  HG2 ARG A 131     -47.365  12.143  87.854  1.00 66.03           H  
ATOM   1998  HG3 ARG A 131     -45.603  11.997  87.704  1.00 66.03           H  
ATOM   1999  CD  ARG A 131     -46.319  12.113  89.739  1.00 66.03           C  
ATOM   2000  HD2 ARG A 131     -47.134  12.602  90.272  1.00 66.03           H  
ATOM   2001  HD3 ARG A 131     -45.369  12.481  90.126  1.00 66.03           H  
ATOM   2002  NE  ARG A 131     -46.399  10.655  89.942  1.00 66.03           N  
ATOM   2003  HE  ARG A 131     -46.532  10.093  89.114  1.00 66.03           H  
ATOM   2004  NH1 ARG A 131     -46.070  10.656  92.214  1.00 66.03           N  
ATOM   2005 HH11 ARG A 131     -45.893  10.151  93.070  1.00 66.03           H  
ATOM   2006 HH12 ARG A 131     -46.028  11.665  92.191  1.00 66.03           H  
ATOM   2007  NH2 ARG A 131     -46.267   8.717  91.129  1.00 66.03           N  
ATOM   2008 HH21 ARG A 131     -46.364   8.188  90.274  1.00 66.03           H  
ATOM   2009 HH22 ARG A 131     -46.097   8.230  91.997  1.00 66.03           H  
ATOM   2010  CZ  ARG A 131     -46.250  10.019  91.090  1.00 66.03           C  
ATOM   2011  N   PRO A 132     -46.732  16.942  86.843  1.00 55.10           N  
ATOM   2012  CA  PRO A 132     -47.507  18.171  86.671  1.00 55.10           C  
ATOM   2013  HA  PRO A 132     -48.395  18.120  87.301  1.00 55.10           H  
ATOM   2014  C   PRO A 132     -47.940  18.410  85.222  1.00 55.10           C  
ATOM   2015  CB  PRO A 132     -46.597  19.307  87.156  1.00 55.10           C  
ATOM   2016  HB2 PRO A 132     -47.169  20.103  87.634  1.00 55.10           H  
ATOM   2017  HB3 PRO A 132     -46.015  19.708  86.326  1.00 55.10           H  
ATOM   2018  O   PRO A 132     -49.031  18.920  84.986  1.00 55.10           O  
ATOM   2019  CG  PRO A 132     -45.652  18.623  88.139  1.00 55.10           C  
ATOM   2020  HG2 PRO A 132     -46.134  18.535  89.113  1.00 55.10           H  
ATOM   2021  HG3 PRO A 132     -44.699  19.147  88.223  1.00 55.10           H  
ATOM   2022  CD  PRO A 132     -45.482  17.240  87.524  1.00 55.10           C  
ATOM   2023  HD2 PRO A 132     -45.278  16.517  88.314  1.00 55.10           H  
ATOM   2024  HD3 PRO A 132     -44.668  17.258  86.800  1.00 55.10           H  
ATOM   2025  N   VAL A 133     -47.102  18.017  84.255  1.00 50.10           N  
ATOM   2026  H   VAL A 133     -46.246  17.549  84.515  1.00 50.10           H  
ATOM   2027  CA  VAL A 133     -47.380  18.176  82.821  1.00 50.10           C  
ATOM   2028  HA  VAL A 133     -47.753  19.186  82.650  1.00 50.10           H  
ATOM   2029  C   VAL A 133     -48.476  17.207  82.376  1.00 50.10           C  
ATOM   2030  CB  VAL A 133     -46.100  17.986  81.977  1.00 50.10           C  
ATOM   2031  HB  VAL A 133     -45.795  16.940  82.008  1.00 50.10           H  
ATOM   2032  O   VAL A 133     -49.403  17.614  81.684  1.00 50.10           O  
ATOM   2033  CG1 VAL A 133     -46.342  18.367  80.512  1.00 50.10           C  
ATOM   2034 HG11 VAL A 133     -46.659  19.408  80.441  1.00 50.10           H  
ATOM   2035 HG12 VAL A 133     -47.114  17.731  80.079  1.00 50.10           H  
ATOM   2036 HG13 VAL A 133     -45.428  18.229  79.936  1.00 50.10           H  
ATOM   2037  CG2 VAL A 133     -44.933  18.841  82.496  1.00 50.10           C  
ATOM   2038 HG21 VAL A 133     -44.075  18.735  81.832  1.00 50.10           H  
ATOM   2039 HG22 VAL A 133     -44.628  18.509  83.488  1.00 50.10           H  
ATOM   2040 HG23 VAL A 133     -45.228  19.890  82.537  1.00 50.10           H  
ATOM   2041  N   ALA A 134     -48.413  15.948  82.821  1.00 47.06           N  
ATOM   2042  H   ALA A 134     -47.620  15.677  83.385  1.00 47.06           H  
ATOM   2043  CA  ALA A 134     -49.414  14.936  82.483  1.00 47.06           C  
ATOM   2044  HA  ALA A 134     -49.526  14.908  81.400  1.00 47.06           H  
ATOM   2045  C   ALA A 134     -50.805  15.251  83.071  1.00 47.06           C  
ATOM   2046  CB  ALA A 134     -48.893  13.570  82.948  1.00 47.06           C  
ATOM   2047  HB1 ALA A 134     -47.937  13.358  82.470  1.00 47.06           H  
ATOM   2048  HB2 ALA A 134     -49.608  12.796  82.667  1.00 47.06           H  
ATOM   2049  HB3 ALA A 134     -48.767  13.565  84.031  1.00 47.06           H  
ATOM   2050  O   ALA A 134     -51.806  15.134  82.369  1.00 47.06           O  
ATOM   2051  N   GLN A 135     -50.878  15.690  84.334  1.00 44.29           N  
ATOM   2052  H   GLN A 135     -50.022  15.782  84.863  1.00 44.29           H  
ATOM   2053  CA  GLN A 135     -52.155  15.994  85.003  1.00 44.29           C  
ATOM   2054  HA  GLN A 135     -52.835  15.153  84.871  1.00 44.29           H  
ATOM   2055  C   GLN A 135     -52.881  17.216  84.423  1.00 44.29           C  
ATOM   2056  CB  GLN A 135     -51.920  16.200  86.507  1.00 44.29           C  
ATOM   2057  HB2 GLN A 135     -52.822  16.622  86.949  1.00 44.29           H  
ATOM   2058  HB3 GLN A 135     -51.099  16.901  86.660  1.00 44.29           H  
ATOM   2059  O   GLN A 135     -54.102  17.305  84.513  1.00 44.29           O  
ATOM   2060  CG  GLN A 135     -51.622  14.874  87.214  1.00 44.29           C  
ATOM   2061  HG2 GLN A 135     -50.699  14.442  86.828  1.00 44.29           H  
ATOM   2062  HG3 GLN A 135     -52.436  14.181  87.003  1.00 44.29           H  
ATOM   2063  CD  GLN A 135     -51.486  15.033  88.725  1.00 44.29           C  
ATOM   2064  NE2 GLN A 135     -52.042  14.126  89.496  1.00 44.29           N  
ATOM   2065 HE21 GLN A 135     -52.680  13.466  89.074  1.00 44.29           H  
ATOM   2066 HE22 GLN A 135     -52.034  14.333  90.485  1.00 44.29           H  
ATOM   2067  OE1 GLN A 135     -50.862  15.938  89.256  1.00 44.29           O  
ATOM   2068  N   ALA A 136     -52.172  18.156  83.792  1.00 35.48           N  
ATOM   2069  H   ALA A 136     -51.170  18.056  83.720  1.00 35.48           H  
ATOM   2070  CA  ALA A 136     -52.800  19.348  83.214  1.00 35.48           C  
ATOM   2071  HA  ALA A 136     -53.353  19.855  84.005  1.00 35.48           H  
ATOM   2072  C   ALA A 136     -53.820  19.032  82.095  1.00 35.48           C  
ATOM   2073  CB  ALA A 136     -51.688  20.286  82.733  1.00 35.48           C  
ATOM   2074  HB1 ALA A 136     -52.128  21.210  82.358  1.00 35.48           H  
ATOM   2075  HB2 ALA A 136     -51.123  19.810  81.932  1.00 35.48           H  
ATOM   2076  HB3 ALA A 136     -51.015  20.519  83.558  1.00 35.48           H  
ATOM   2077  O   ALA A 136     -54.659  19.877  81.782  1.00 35.48           O  
ATOM   2078  N   ALA A 137     -53.783  17.821  81.525  1.00 36.34           N  
ATOM   2079  H   ALA A 137     -53.082  17.165  81.838  1.00 36.34           H  
ATOM   2080  CA  ALA A 137     -54.755  17.339  80.546  1.00 36.34           C  
ATOM   2081  HA  ALA A 137     -54.933  18.132  79.819  1.00 36.34           H  
ATOM   2082  C   ALA A 137     -56.135  16.967  81.142  1.00 36.34           C  
ATOM   2083  CB  ALA A 137     -54.119  16.154  79.809  1.00 36.34           C  
ATOM   2084  HB1 ALA A 137     -53.172  16.456  79.361  1.00 36.34           H  
ATOM   2085  HB2 ALA A 137     -54.791  15.810  79.023  1.00 36.34           H  
ATOM   2086  HB3 ALA A 137     -53.943  15.335  80.506  1.00 36.34           H  
ATOM   2087  O   ALA A 137     -57.084  16.811  80.378  1.00 36.34           O  
ATOM   2088  N   ASP A 138     -56.275  16.847  82.472  1.00 29.40           N  
ATOM   2089  H   ASP A 138     -55.455  16.971  83.050  1.00 29.40           H  
ATOM   2090  CA  ASP A 138     -57.478  16.321  83.152  1.00 29.40           C  
ATOM   2091  HA  ASP A 138     -57.618  15.273  82.888  1.00 29.40           H  
ATOM   2092  C   ASP A 138     -58.791  17.062  82.814  1.00 29.40           C  
ATOM   2093  CB  ASP A 138     -57.296  16.443  84.687  1.00 29.40           C  
ATOM   2094  HB2 ASP A 138     -58.284  16.451  85.149  1.00 29.40           H  
ATOM   2095  HB3 ASP A 138     -56.838  17.404  84.919  1.00 29.40           H  
ATOM   2096  O   ASP A 138     -59.866  16.464  82.751  1.00 29.40           O  
ATOM   2097  CG  ASP A 138     -56.517  15.319  85.387  1.00 29.40           C  
ATOM   2098  OD1 ASP A 138     -56.385  14.223  84.801  1.00 29.40           O  
ATOM   2099  OD2 ASP A 138     -56.125  15.537  86.559  1.00 29.40           O  
ATOM   2100  N   ALA A 139     -58.746  18.394  82.734  1.00 26.70           N  
ATOM   2101  H   ALA A 139     -57.825  18.808  82.721  1.00 26.70           H  
ATOM   2102  CA  ALA A 139     -59.859  19.201  83.247  1.00 26.70           C  
ATOM   2103  HA  ALA A 139     -60.303  18.662  84.084  1.00 26.70           H  
ATOM   2104  C   ALA A 139     -61.016  19.496  82.269  1.00 26.70           C  
ATOM   2105  CB  ALA A 139     -59.260  20.499  83.804  1.00 26.70           C  
ATOM   2106  HB1 ALA A 139     -60.045  21.096  84.267  1.00 26.70           H  
ATOM   2107  HB2 ALA A 139     -58.801  21.072  82.998  1.00 26.70           H  
ATOM   2108  HB3 ALA A 139     -58.505  20.265  84.554  1.00 26.70           H  
ATOM   2109  O   ALA A 139     -62.097  19.898  82.704  1.00 26.70           O  
ATOM   2110  N   SER A 140     -60.817  19.370  80.956  1.00 25.25           N  
ATOM   2111  H   SER A 140     -59.970  18.919  80.642  1.00 25.25           H  
ATOM   2112  CA  SER A 140     -61.643  20.035  79.926  1.00 25.25           C  
ATOM   2113  HA  SER A 140     -61.981  20.982  80.348  1.00 25.25           H  
ATOM   2114  C   SER A 140     -62.937  19.296  79.522  1.00 25.25           C  
ATOM   2115  CB  SER A 140     -60.760  20.396  78.721  1.00 25.25           C  
ATOM   2116  HB2 SER A 140     -60.042  21.157  79.026  1.00 25.25           H  
ATOM   2117  HB3 SER A 140     -61.370  20.800  77.913  1.00 25.25           H  
ATOM   2118  O   SER A 140     -63.371  19.373  78.375  1.00 25.25           O  
ATOM   2119  OG  SER A 140     -60.051  19.260  78.274  1.00 25.25           O  
ATOM   2120  HG  SER A 140     -59.612  19.451  77.442  1.00 25.25           H  
ATOM   2121  N   GLY A 141     -63.580  18.576  80.447  1.00 24.23           N  
ATOM   2122  H   GLY A 141     -63.191  18.587  81.378  1.00 24.23           H  
ATOM   2123  CA  GLY A 141     -64.500  17.487  80.083  1.00 24.23           C  
ATOM   2124  HA2 GLY A 141     -64.518  16.781  80.914  1.00 24.23           H  
ATOM   2125  HA3 GLY A 141     -64.079  16.956  79.230  1.00 24.23           H  
ATOM   2126  C   GLY A 141     -65.969  17.801  79.735  1.00 24.23           C  
ATOM   2127  O   GLY A 141     -66.596  16.987  79.067  1.00 24.23           O  
ATOM   2128  N   THR A 142     -66.587  18.886  80.220  1.00 22.24           N  
ATOM   2129  H   THR A 142     -66.034  19.582  80.699  1.00 22.24           H  
ATOM   2130  CA  THR A 142     -68.044  18.840  80.527  1.00 22.24           C  
ATOM   2131  HA  THR A 142     -68.299  17.817  80.804  1.00 22.24           H  
ATOM   2132  C   THR A 142     -69.050  19.212  79.431  1.00 22.24           C  
ATOM   2133  CB  THR A 142     -68.374  19.732  81.734  1.00 22.24           C  
ATOM   2134  HB  THR A 142     -69.455  19.833  81.830  1.00 22.24           H  
ATOM   2135  O   THR A 142     -70.177  18.735  79.485  1.00 22.24           O  
ATOM   2136  CG2 THR A 142     -67.836  19.159  83.043  1.00 22.24           C  
ATOM   2137 HG21 THR A 142     -66.749  19.092  83.008  1.00 22.24           H  
ATOM   2138 HG22 THR A 142     -68.249  18.162  83.201  1.00 22.24           H  
ATOM   2139 HG23 THR A 142     -68.132  19.797  83.875  1.00 22.24           H  
ATOM   2140  OG1 THR A 142     -67.801  21.013  81.578  1.00 22.24           O  
ATOM   2141  HG1 THR A 142     -68.071  21.543  82.331  1.00 22.24           H  
ATOM   2142  N   GLY A 143     -68.691  20.111  78.515  1.00 19.54           N  
ATOM   2143  H   GLY A 143     -67.699  20.298  78.484  1.00 19.54           H  
ATOM   2144  CA  GLY A 143     -69.559  21.178  77.982  1.00 19.54           C  
ATOM   2145  HA2 GLY A 143     -69.601  21.960  78.739  1.00 19.54           H  
ATOM   2146  HA3 GLY A 143     -69.044  21.611  77.124  1.00 19.54           H  
ATOM   2147  C   GLY A 143     -71.025  20.917  77.563  1.00 19.54           C  
ATOM   2148  O   GLY A 143     -71.933  20.898  78.393  1.00 19.54           O  
ATOM   2149  N   ALA A 144     -71.280  21.057  76.256  1.00 19.85           N  
ATOM   2150  H   ALA A 144     -70.516  20.921  75.609  1.00 19.85           H  
ATOM   2151  CA  ALA A 144     -72.473  21.745  75.740  1.00 19.85           C  
ATOM   2152  HA  ALA A 144     -72.978  22.209  76.588  1.00 19.85           H  
ATOM   2153  C   ALA A 144     -73.542  20.845  75.074  1.00 19.85           C  
ATOM   2154  CB  ALA A 144     -71.998  22.895  74.838  1.00 19.85           C  
ATOM   2155  HB1 ALA A 144     -71.517  22.489  73.948  1.00 19.85           H  
ATOM   2156  HB2 ALA A 144     -71.286  23.520  75.376  1.00 19.85           H  
ATOM   2157  HB3 ALA A 144     -72.843  23.513  74.533  1.00 19.85           H  
ATOM   2158  O   ALA A 144     -73.356  19.651  74.883  1.00 19.85           O  
ATOM   2159  N   ASN A 145     -74.691  21.459  74.761  1.00 19.15           N  
ATOM   2160  H   ASN A 145     -74.663  22.468  74.797  1.00 19.15           H  
ATOM   2161  CA  ASN A 145     -76.035  20.872  74.912  1.00 19.15           C  
ATOM   2162  HA  ASN A 145     -75.938  19.868  75.325  1.00 19.15           H  
ATOM   2163  C   ASN A 145     -76.981  20.742  73.669  1.00 19.15           C  
ATOM   2164  CB  ASN A 145     -76.687  21.781  75.981  1.00 19.15           C  
ATOM   2165  HB2 ASN A 145     -76.760  22.796  75.591  1.00 19.15           H  
ATOM   2166  HB3 ASN A 145     -76.053  21.800  76.867  1.00 19.15           H  
ATOM   2167  O   ASN A 145     -77.802  19.830  73.677  1.00 19.15           O  
ATOM   2168  CG  ASN A 145     -78.061  21.341  76.451  1.00 19.15           C  
ATOM   2169  ND2 ASN A 145     -79.020  22.238  76.496  1.00 19.15           N  
ATOM   2170 HD21 ASN A 145     -79.919  21.873  76.776  1.00 19.15           H  
ATOM   2171 HD22 ASN A 145     -78.880  23.174  76.144  1.00 19.15           H  
ATOM   2172  OD1 ASN A 145     -78.287  20.219  76.853  1.00 19.15           O  
ATOM   2173  N   PRO A 146     -77.004  21.663  72.677  1.00 21.13           N  
ATOM   2174  CA  PRO A 146     -78.186  21.920  71.813  1.00 21.13           C  
ATOM   2175  HA  PRO A 146     -79.108  21.742  72.367  1.00 21.13           H  
ATOM   2176  C   PRO A 146     -78.240  21.094  70.497  1.00 21.13           C  
ATOM   2177  CB  PRO A 146     -78.045  23.420  71.515  1.00 21.13           C  
ATOM   2178  HB2 PRO A 146     -78.424  24.004  72.354  1.00 21.13           H  
ATOM   2179  HB3 PRO A 146     -78.522  23.727  70.585  1.00 21.13           H  
ATOM   2180  O   PRO A 146     -77.245  20.475  70.145  1.00 21.13           O  
ATOM   2181  CG  PRO A 146     -76.543  23.615  71.380  1.00 21.13           C  
ATOM   2182  HG2 PRO A 146     -76.208  23.258  70.406  1.00 21.13           H  
ATOM   2183  HG3 PRO A 146     -76.251  24.654  71.533  1.00 21.13           H  
ATOM   2184  CD  PRO A 146     -76.007  22.707  72.474  1.00 21.13           C  
ATOM   2185  HD2 PRO A 146     -75.896  23.296  73.384  1.00 21.13           H  
ATOM   2186  HD3 PRO A 146     -75.051  22.280  72.171  1.00 21.13           H  
ATOM   2187  N   SER A 147     -79.294  21.092  69.653  1.00 19.55           N  
ATOM   2188  H   SER A 147     -79.092  20.558  68.820  1.00 19.55           H  
ATOM   2189  CA  SER A 147     -80.734  21.423  69.849  1.00 19.55           C  
ATOM   2190  HA  SER A 147     -81.095  20.892  70.729  1.00 19.55           H  
ATOM   2191  C   SER A 147     -81.674  21.048  68.678  1.00 19.55           C  
ATOM   2192  CB  SER A 147     -81.003  22.927  70.045  1.00 19.55           C  
ATOM   2193  HB2 SER A 147     -80.599  23.245  71.007  1.00 19.55           H  
ATOM   2194  HB3 SER A 147     -82.078  23.097  70.090  1.00 19.55           H  
ATOM   2195  O   SER A 147     -82.825  20.742  68.955  1.00 19.55           O  
ATOM   2196  OG  SER A 147     -80.456  23.724  69.005  1.00 19.55           O  
ATOM   2197  HG  SER A 147     -81.072  23.729  68.268  1.00 19.55           H  
ATOM   2198  N   GLY A 148     -81.247  21.229  67.416  1.00 20.79           N  
ATOM   2199  H   GLY A 148     -80.254  21.357  67.284  1.00 20.79           H  
ATOM   2200  CA  GLY A 148     -82.103  21.702  66.298  1.00 20.79           C  
ATOM   2201  HA2 GLY A 148     -82.632  22.593  66.638  1.00 20.79           H  
ATOM   2202  HA3 GLY A 148     -81.453  22.013  65.480  1.00 20.79           H  
ATOM   2203  C   GLY A 148     -83.171  20.776  65.680  1.00 20.79           C  
ATOM   2204  O   GLY A 148     -83.210  19.582  65.951  1.00 20.79           O  
ATOM   2205  N   ASP A 149     -84.027  21.384  64.842  1.00 21.07           N  
ATOM   2206  H   ASP A 149     -83.856  22.355  64.621  1.00 21.07           H  
ATOM   2207  CA  ASP A 149     -85.359  20.894  64.435  1.00 21.07           C  
ATOM   2208  HA  ASP A 149     -85.807  20.425  65.311  1.00 21.07           H  
ATOM   2209  C   ASP A 149     -85.429  19.845  63.300  1.00 21.07           C  
ATOM   2210  CB  ASP A 149     -86.249  22.095  64.054  1.00 21.07           C  
ATOM   2211  HB2 ASP A 149     -87.166  21.729  63.592  1.00 21.07           H  
ATOM   2212  HB3 ASP A 149     -85.731  22.704  63.313  1.00 21.07           H  
ATOM   2213  O   ASP A 149     -84.623  19.813  62.373  1.00 21.07           O  
ATOM   2214  CG  ASP A 149     -86.659  22.958  65.251  1.00 21.07           C  
ATOM   2215  OD1 ASP A 149     -87.212  22.389  66.217  1.00 21.07           O  
ATOM   2216  OD2 ASP A 149     -86.431  24.188  65.188  1.00 21.07           O  
ATOM   2217  N   ASP A 150     -86.509  19.058  63.360  1.00 23.34           N  
ATOM   2218  H   ASP A 150     -87.127  19.246  64.136  1.00 23.34           H  
ATOM   2219  CA  ASP A 150     -86.846  17.824  62.619  1.00 23.34           C  
ATOM   2220  HA  ASP A 150     -85.930  17.257  62.453  1.00 23.34           H  
ATOM   2221  C   ASP A 150     -87.512  18.058  61.232  1.00 23.34           C  
ATOM   2222  CB  ASP A 150     -87.757  17.031  63.587  1.00 23.34           C  
ATOM   2223  HB2 ASP A 150     -88.754  17.471  63.565  1.00 23.34           H  
ATOM   2224  HB3 ASP A 150     -87.380  17.160  64.602  1.00 23.34           H  
ATOM   2225  O   ASP A 150     -88.358  17.287  60.782  1.00 23.34           O  
ATOM   2226  CG  ASP A 150     -87.862  15.518  63.369  1.00 23.34           C  
ATOM   2227  OD1 ASP A 150     -86.853  14.905  62.954  1.00 23.34           O  
ATOM   2228  OD2 ASP A 150     -88.918  14.964  63.763  1.00 23.34           O  
ATOM   2229  N   LEU A 151     -87.226  19.192  60.581  1.00 21.42           N  
ATOM   2230  H   LEU A 151     -86.453  19.732  60.943  1.00 21.42           H  
ATOM   2231  CA  LEU A 151     -87.874  19.622  59.324  1.00 21.42           C  
ATOM   2232  HA  LEU A 151     -88.946  19.447  59.415  1.00 21.42           H  
ATOM   2233  C   LEU A 151     -87.386  18.787  58.110  1.00 21.42           C  
ATOM   2234  CB  LEU A 151     -87.617  21.132  59.131  1.00 21.42           C  
ATOM   2235  HB2 LEU A 151     -86.538  21.287  59.136  1.00 21.42           H  
ATOM   2236  HB3 LEU A 151     -87.982  21.441  58.152  1.00 21.42           H  
ATOM   2237  O   LEU A 151     -86.289  18.246  58.125  1.00 21.42           O  
ATOM   2238  CG  LEU A 151     -88.253  22.040  60.206  1.00 21.42           C  
ATOM   2239  HG  LEU A 151     -87.992  21.678  61.200  1.00 21.42           H  
ATOM   2240  CD1 LEU A 151     -87.718  23.466  60.069  1.00 21.42           C  
ATOM   2241 HD11 LEU A 151     -87.967  23.870  59.088  1.00 21.42           H  
ATOM   2242 HD12 LEU A 151     -88.144  24.097  60.850  1.00 21.42           H  
ATOM   2243 HD13 LEU A 151     -86.635  23.457  60.188  1.00 21.42           H  
ATOM   2244  CD2 LEU A 151     -89.779  22.101  60.085  1.00 21.42           C  
ATOM   2245 HD21 LEU A 151     -90.199  21.111  60.260  1.00 21.42           H  
ATOM   2246 HD22 LEU A 151     -90.177  22.781  60.838  1.00 21.42           H  
ATOM   2247 HD23 LEU A 151     -90.062  22.447  59.091  1.00 21.42           H  
ATOM   2248  N   GLY A 152     -88.104  18.658  56.988  1.00 22.87           N  
ATOM   2249  H   GLY A 152     -87.673  18.028  56.327  1.00 22.87           H  
ATOM   2250  CA  GLY A 152     -89.409  19.220  56.611  1.00 22.87           C  
ATOM   2251  HA2 GLY A 152     -89.592  20.138  57.168  1.00 22.87           H  
ATOM   2252  HA3 GLY A 152     -90.185  18.499  56.868  1.00 22.87           H  
ATOM   2253  C   GLY A 152     -89.549  19.551  55.110  1.00 22.87           C  
ATOM   2254  O   GLY A 152     -90.643  19.909  54.680  1.00 22.87           O  
ATOM   2255  N   GLU A 153     -88.466  19.481  54.324  1.00 24.71           N  
ATOM   2256  H   GLU A 153     -87.592  19.175  54.728  1.00 24.71           H  
ATOM   2257  CA  GLU A 153     -88.402  20.067  52.973  1.00 24.71           C  
ATOM   2258  HA  GLU A 153     -89.054  20.940  52.983  1.00 24.71           H  
ATOM   2259  C   GLU A 153     -88.967  19.207  51.817  1.00 24.71           C  
ATOM   2260  CB  GLU A 153     -86.987  20.611  52.686  1.00 24.71           C  
ATOM   2261  HB2 GLU A 153     -86.250  19.815  52.791  1.00 24.71           H  
ATOM   2262  HB3 GLU A 153     -86.958  20.978  51.660  1.00 24.71           H  
ATOM   2263  O   GLU A 153     -89.400  18.068  51.980  1.00 24.71           O  
ATOM   2264  CG  GLU A 153     -86.636  21.786  53.619  1.00 24.71           C  
ATOM   2265  HG2 GLU A 153     -87.538  22.373  53.791  1.00 24.71           H  
ATOM   2266  HG3 GLU A 153     -86.312  21.391  54.581  1.00 24.71           H  
ATOM   2267  CD  GLU A 153     -85.556  22.721  53.048  1.00 24.71           C  
ATOM   2268  OE1 GLU A 153     -85.590  23.917  53.421  1.00 24.71           O  
ATOM   2269  OE2 GLU A 153     -84.731  22.256  52.232  1.00 24.71           O  
ATOM   2270  N   ALA A 154     -89.046  19.851  50.647  1.00 23.39           N  
ATOM   2271  H   ALA A 154     -88.538  20.721  50.588  1.00 23.39           H  
ATOM   2272  CA  ALA A 154     -89.812  19.479  49.457  1.00 23.39           C  
ATOM   2273  HA  ALA A 154     -90.790  19.123  49.780  1.00 23.39           H  
ATOM   2274  C   ALA A 154     -89.154  18.349  48.611  1.00 23.39           C  
ATOM   2275  CB  ALA A 154     -89.988  20.801  48.686  1.00 23.39           C  
ATOM   2276  HB1 ALA A 154     -89.030  21.114  48.270  1.00 23.39           H  
ATOM   2277  HB2 ALA A 154     -90.712  20.702  47.877  1.00 23.39           H  
ATOM   2278  HB3 ALA A 154     -90.353  21.577  49.359  1.00 23.39           H  
ATOM   2279  O   ALA A 154     -88.004  17.995  48.825  1.00 23.39           O  
ATOM   2280  N   GLY A 155     -89.810  17.757  47.605  1.00 29.57           N  
ATOM   2281  H   GLY A 155     -89.291  17.016  47.154  1.00 29.57           H  
ATOM   2282  CA  GLY A 155     -91.148  18.062  47.094  1.00 29.57           C  
ATOM   2283  HA2 GLY A 155     -91.168  19.084  46.716  1.00 29.57           H  
ATOM   2284  HA3 GLY A 155     -91.871  17.974  47.905  1.00 29.57           H  
ATOM   2285  C   GLY A 155     -91.618  17.165  45.946  1.00 29.57           C  
ATOM   2286  O   GLY A 155     -92.346  16.208  46.188  1.00 29.57           O  
ATOM   2287  N   VAL A 156     -91.318  17.563  44.702  1.00 24.75           N  
ATOM   2288  H   VAL A 156     -90.628  18.291  44.589  1.00 24.75           H  
ATOM   2289  CA  VAL A 156     -92.254  17.356  43.578  1.00 24.75           C  
ATOM   2290  HA  VAL A 156     -93.140  16.850  43.962  1.00 24.75           H  
ATOM   2291  C   VAL A 156     -91.739  16.458  42.444  1.00 24.75           C  
ATOM   2292  CB  VAL A 156     -92.740  18.712  43.009  1.00 24.75           C  
ATOM   2293  HB  VAL A 156     -91.919  19.180  42.466  1.00 24.75           H  
ATOM   2294  O   VAL A 156     -92.310  15.395  42.214  1.00 24.75           O  
ATOM   2295  CG1 VAL A 156     -93.936  18.522  42.068  1.00 24.75           C  
ATOM   2296 HG11 VAL A 156     -94.791  18.119  42.611  1.00 24.75           H  
ATOM   2297 HG12 VAL A 156     -93.676  17.843  41.256  1.00 24.75           H  
ATOM   2298 HG13 VAL A 156     -94.197  19.478  41.613  1.00 24.75           H  
ATOM   2299  CG2 VAL A 156     -93.175  19.710  44.094  1.00 24.75           C  
ATOM   2300 HG21 VAL A 156     -93.576  20.606  43.620  1.00 24.75           H  
ATOM   2301 HG22 VAL A 156     -92.317  20.009  44.695  1.00 24.75           H  
ATOM   2302 HG23 VAL A 156     -93.937  19.260  44.730  1.00 24.75           H  
ATOM   2303  N   ASP A 157     -90.755  16.926  41.670  1.00 25.36           N  
ATOM   2304  H   ASP A 157     -90.301  17.780  41.961  1.00 25.36           H  
ATOM   2305  CA  ASP A 157     -90.837  16.757  40.208  1.00 25.36           C  
ATOM   2306  HA  ASP A 157     -91.885  16.639  39.932  1.00 25.36           H  
ATOM   2307  C   ASP A 157     -90.121  15.540  39.607  1.00 25.36           C  
ATOM   2308  CB  ASP A 157     -90.346  18.043  39.523  1.00 25.36           C  
ATOM   2309  HB2 ASP A 157     -89.353  18.295  39.896  1.00 25.36           H  
ATOM   2310  HB3 ASP A 157     -90.264  17.867  38.451  1.00 25.36           H  
ATOM   2311  O   ASP A 157     -90.531  15.088  38.541  1.00 25.36           O  
ATOM   2312  CG  ASP A 157     -91.305  19.218  39.734  1.00 25.36           C  
ATOM   2313  OD1 ASP A 157     -92.464  19.118  39.274  1.00 25.36           O  
ATOM   2314  OD2 ASP A 157     -90.893  20.192  40.403  1.00 25.36           O  
ATOM   2315  N   GLU A 158     -89.089  14.978  40.249  1.00 26.18           N  
ATOM   2316  H   GLU A 158     -88.821  15.381  41.136  1.00 26.18           H  
ATOM   2317  CA  GLU A 158     -88.164  13.984  39.651  1.00 26.18           C  
ATOM   2318  HA  GLU A 158     -87.973  14.316  38.631  1.00 26.18           H  
ATOM   2319  C   GLU A 158     -88.752  12.556  39.476  1.00 26.18           C  
ATOM   2320  CB  GLU A 158     -86.794  14.020  40.355  1.00 26.18           C  
ATOM   2321  HB2 GLU A 158     -86.151  13.252  39.925  1.00 26.18           H  
ATOM   2322  HB3 GLU A 158     -86.931  13.812  41.416  1.00 26.18           H  
ATOM   2323  O   GLU A 158     -88.049  11.550  39.472  1.00 26.18           O  
ATOM   2324  CG  GLU A 158     -86.095  15.382  40.168  1.00 26.18           C  
ATOM   2325  HG2 GLU A 158     -86.688  16.156  40.655  1.00 26.18           H  
ATOM   2326  HG3 GLU A 158     -86.061  15.607  39.102  1.00 26.18           H  
ATOM   2327  CD  GLU A 158     -84.667  15.421  40.740  1.00 26.18           C  
ATOM   2328  OE1 GLU A 158     -83.857  16.213  40.207  1.00 26.18           O  
ATOM   2329  OE2 GLU A 158     -84.401  14.690  41.721  1.00 26.18           O  
ATOM   2330  N   LEU A 159     -90.066  12.479  39.256  1.00 25.82           N  
ATOM   2331  H   LEU A 159     -90.536  13.373  39.242  1.00 25.82           H  
ATOM   2332  CA  LEU A 159     -90.850  11.335  38.765  1.00 25.82           C  
ATOM   2333  HA  LEU A 159     -90.488  10.436  39.263  1.00 25.82           H  
ATOM   2334  C   LEU A 159     -90.698  11.087  37.234  1.00 25.82           C  
ATOM   2335  CB  LEU A 159     -92.324  11.609  39.166  1.00 25.82           C  
ATOM   2336  HB2 LEU A 159     -92.407  12.620  39.567  1.00 25.82           H  
ATOM   2337  HB3 LEU A 159     -92.961  11.586  38.281  1.00 25.82           H  
ATOM   2338  O   LEU A 159     -91.377  10.218  36.685  1.00 25.82           O  
ATOM   2339  CG  LEU A 159     -92.886  10.632  40.210  1.00 25.82           C  
ATOM   2340  HG  LEU A 159     -92.139  10.453  40.984  1.00 25.82           H  
ATOM   2341  CD1 LEU A 159     -94.135  11.218  40.874  1.00 25.82           C  
ATOM   2342 HD11 LEU A 159     -93.868  12.147  41.378  1.00 25.82           H  
ATOM   2343 HD12 LEU A 159     -94.895  11.425  40.121  1.00 25.82           H  
ATOM   2344 HD13 LEU A 159     -94.523  10.518  41.614  1.00 25.82           H  
ATOM   2345  CD2 LEU A 159     -93.277   9.298  39.569  1.00 25.82           C  
ATOM   2346 HD21 LEU A 159     -94.044   9.458  38.811  1.00 25.82           H  
ATOM   2347 HD22 LEU A 159     -93.645   8.613  40.333  1.00 25.82           H  
ATOM   2348 HD23 LEU A 159     -92.402   8.859  39.090  1.00 25.82           H  
ATOM   2349  N   LEU A 160     -89.858  11.894  36.570  1.00 26.62           N  
ATOM   2350  H   LEU A 160     -89.371  12.545  37.169  1.00 26.62           H  
ATOM   2351  CA  LEU A 160     -89.481  11.968  35.138  1.00 26.62           C  
ATOM   2352  HA  LEU A 160     -90.337  12.274  34.536  1.00 26.62           H  
ATOM   2353  C   LEU A 160     -88.910  10.639  34.568  1.00 26.62           C  
ATOM   2354  CB  LEU A 160     -88.368  13.044  35.071  1.00 26.62           C  
ATOM   2355  HB2 LEU A 160     -87.513  12.662  35.629  1.00 26.62           H  
ATOM   2356  HB3 LEU A 160     -88.042  13.169  34.039  1.00 26.62           H  
ATOM   2357  O   LEU A 160     -88.674   9.696  35.313  1.00 26.62           O  
ATOM   2358  CG  LEU A 160     -88.694  14.449  35.613  1.00 26.62           C  
ATOM   2359  HG  LEU A 160     -89.088  14.359  36.626  1.00 26.62           H  
ATOM   2360  CD1 LEU A 160     -87.418  15.286  35.687  1.00 26.62           C  
ATOM   2361 HD11 LEU A 160     -87.646  16.267  36.104  1.00 26.62           H  
ATOM   2362 HD12 LEU A 160     -86.994  15.409  34.690  1.00 26.62           H  
ATOM   2363 HD13 LEU A 160     -86.687  14.797  36.331  1.00 26.62           H  
ATOM   2364  CD2 LEU A 160     -89.711  15.194  34.751  1.00 26.62           C  
ATOM   2365 HD21 LEU A 160     -90.624  14.606  34.657  1.00 26.62           H  
ATOM   2366 HD22 LEU A 160     -89.293  15.391  33.763  1.00 26.62           H  
ATOM   2367 HD23 LEU A 160     -89.956  16.143  35.227  1.00 26.62           H  
ATOM   2368  N   GLU A 161     -88.540  10.449  33.291  1.00 27.45           N  
ATOM   2369  H   GLU A 161     -87.920   9.654  33.236  1.00 27.45           H  
ATOM   2370  CA  GLU A 161     -88.958  10.943  31.955  1.00 27.45           C  
ATOM   2371  HA  GLU A 161     -90.029  11.147  31.950  1.00 27.45           H  
ATOM   2372  C   GLU A 161     -88.671   9.749  31.001  1.00 27.45           C  
ATOM   2373  CB  GLU A 161     -88.191  12.208  31.476  1.00 27.45           C  
ATOM   2374  HB2 GLU A 161     -87.731  12.025  30.505  1.00 27.45           H  
ATOM   2375  HB3 GLU A 161     -87.379  12.444  32.163  1.00 27.45           H  
ATOM   2376  O   GLU A 161     -87.611   9.638  30.392  1.00 27.45           O  
ATOM   2377  CG  GLU A 161     -89.115  13.419  31.270  1.00 27.45           C  
ATOM   2378  HG2 GLU A 161     -89.547  13.705  32.229  1.00 27.45           H  
ATOM   2379  HG3 GLU A 161     -89.936  13.109  30.624  1.00 27.45           H  
ATOM   2380  CD  GLU A 161     -88.401  14.627  30.627  1.00 27.45           C  
ATOM   2381  OE1 GLU A 161     -89.114  15.431  29.985  1.00 27.45           O  
ATOM   2382  OE2 GLU A 161     -87.163  14.738  30.770  1.00 27.45           O  
ATOM   2383  N   ALA A 162     -89.526   8.721  31.011  1.00 27.85           N  
ATOM   2384  H   ALA A 162     -90.371   8.835  31.552  1.00 27.85           H  
ATOM   2385  CA  ALA A 162     -89.010   7.346  30.880  1.00 27.85           C  
ATOM   2386  HA  ALA A 162     -88.015   7.319  31.323  1.00 27.85           H  
ATOM   2387  C   ALA A 162     -88.850   6.731  29.466  1.00 27.85           C  
ATOM   2388  CB  ALA A 162     -89.910   6.455  31.747  1.00 27.85           C  
ATOM   2389  HB1 ALA A 162     -90.923   6.439  31.344  1.00 27.85           H  
ATOM   2390  HB2 ALA A 162     -89.514   5.440  31.757  1.00 27.85           H  
ATOM   2391  HB3 ALA A 162     -89.930   6.831  32.770  1.00 27.85           H  
ATOM   2392  O   ALA A 162     -88.067   5.797  29.317  1.00 27.85           O  
ATOM   2393  N   LEU A 163     -89.661   7.118  28.471  1.00 25.53           N  
ATOM   2394  H   LEU A 163     -90.186   7.968  28.619  1.00 25.53           H  
ATOM   2395  CA  LEU A 163     -90.218   6.120  27.525  1.00 25.53           C  
ATOM   2396  HA  LEU A 163     -89.912   5.127  27.856  1.00 25.53           H  
ATOM   2397  C   LEU A 163     -89.792   6.169  26.039  1.00 25.53           C  
ATOM   2398  CB  LEU A 163     -91.763   6.201  27.631  1.00 25.53           C  
ATOM   2399  HB2 LEU A 163     -92.202   6.234  26.634  1.00 25.53           H  
ATOM   2400  HB3 LEU A 163     -92.042   7.136  28.116  1.00 25.53           H  
ATOM   2401  O   LEU A 163     -89.864   5.131  25.389  1.00 25.53           O  
ATOM   2402  CG  LEU A 163     -92.397   5.028  28.401  1.00 25.53           C  
ATOM   2403  HG  LEU A 163     -91.770   4.773  29.255  1.00 25.53           H  
ATOM   2404  CD1 LEU A 163     -93.780   5.418  28.927  1.00 25.53           C  
ATOM   2405 HD11 LEU A 163     -94.219   4.577  29.464  1.00 25.53           H  
ATOM   2406 HD12 LEU A 163     -94.427   5.700  28.097  1.00 25.53           H  
ATOM   2407 HD13 LEU A 163     -93.685   6.261  29.612  1.00 25.53           H  
ATOM   2408  CD2 LEU A 163     -92.565   3.797  27.508  1.00 25.53           C  
ATOM   2409 HD21 LEU A 163     -92.946   2.961  28.095  1.00 25.53           H  
ATOM   2410 HD22 LEU A 163     -93.250   4.016  26.689  1.00 25.53           H  
ATOM   2411 HD23 LEU A 163     -91.599   3.520  27.086  1.00 25.53           H  
ATOM   2412  N   GLY A 164     -89.494   7.346  25.474  1.00 24.08           N  
ATOM   2413  H   GLY A 164     -89.325   8.121  26.100  1.00 24.08           H  
ATOM   2414  CA  GLY A 164     -90.005   7.696  24.127  1.00 24.08           C  
ATOM   2415  HA2 GLY A 164     -91.010   7.287  24.025  1.00 24.08           H  
ATOM   2416  HA3 GLY A 164     -90.110   8.780  24.081  1.00 24.08           H  
ATOM   2417  C   GLY A 164     -89.237   7.287  22.851  1.00 24.08           C  
ATOM   2418  O   GLY A 164     -89.792   6.587  22.005  1.00 24.08           O  
ATOM   2419  N   ARG A 165     -88.022   7.829  22.668  1.00 25.17           N  
ATOM   2420  H   ARG A 165     -87.633   8.295  23.475  1.00 25.17           H  
ATOM   2421  CA  ARG A 165     -87.413   8.184  21.354  1.00 25.17           C  
ATOM   2422  HA  ARG A 165     -88.169   8.747  20.808  1.00 25.17           H  
ATOM   2423  C   ARG A 165     -87.035   6.983  20.451  1.00 25.17           C  
ATOM   2424  CB  ARG A 165     -86.203   9.122  21.574  1.00 25.17           C  
ATOM   2425  HB2 ARG A 165     -86.043   9.686  20.654  1.00 25.17           H  
ATOM   2426  HB3 ARG A 165     -85.312   8.526  21.770  1.00 25.17           H  
ATOM   2427  O   ARG A 165     -86.796   5.894  20.959  1.00 25.17           O  
ATOM   2428  CG  ARG A 165     -86.367  10.142  22.713  1.00 25.17           C  
ATOM   2429  HG2 ARG A 165     -86.311   9.630  23.674  1.00 25.17           H  
ATOM   2430  HG3 ARG A 165     -87.345  10.615  22.633  1.00 25.17           H  
ATOM   2431  CD  ARG A 165     -85.279  11.223  22.674  1.00 25.17           C  
ATOM   2432  HD2 ARG A 165     -84.311  10.777  22.903  1.00 25.17           H  
ATOM   2433  HD3 ARG A 165     -85.229  11.626  21.663  1.00 25.17           H  
ATOM   2434  NE  ARG A 165     -85.595  12.285  23.654  1.00 25.17           N  
ATOM   2435  HE  ARG A 165     -85.702  12.001  24.618  1.00 25.17           H  
ATOM   2436  NH1 ARG A 165     -86.025  13.963  22.151  1.00 25.17           N  
ATOM   2437 HH11 ARG A 165     -86.876  14.404  21.834  1.00 25.17           H  
ATOM   2438 HH12 ARG A 165     -85.491  13.462  21.455  1.00 25.17           H  
ATOM   2439  NH2 ARG A 165     -86.926  14.067  24.167  1.00 25.17           N  
ATOM   2440 HH21 ARG A 165     -87.190  13.638  25.042  1.00 25.17           H  
ATOM   2441 HH22 ARG A 165     -87.583  14.699  23.732  1.00 25.17           H  
ATOM   2442  CZ  ARG A 165     -86.156  13.435  23.330  1.00 25.17           C  
ATOM   2443  N   GLU A 166     -86.900   7.107  19.121  1.00 22.38           N  
ATOM   2444  H   GLU A 166     -86.876   6.216  18.646  1.00 22.38           H  
ATOM   2445  CA  GLU A 166     -86.849   8.323  18.273  1.00 22.38           C  
ATOM   2446  HA  GLU A 166     -87.386   9.130  18.770  1.00 22.38           H  
ATOM   2447  C   GLU A 166     -87.516   8.157  16.883  1.00 22.38           C  
ATOM   2448  CB  GLU A 166     -85.380   8.764  18.110  1.00 22.38           C  
ATOM   2449  HB2 GLU A 166     -84.865   8.649  19.064  1.00 22.38           H  
ATOM   2450  HB3 GLU A 166     -84.875   8.117  17.392  1.00 22.38           H  
ATOM   2451  O   GLU A 166     -88.443   8.898  16.587  1.00 22.38           O  
ATOM   2452  CG  GLU A 166     -85.249  10.227  17.665  1.00 22.38           C  
ATOM   2453  HG2 GLU A 166     -85.911  10.846  18.271  1.00 22.38           H  
ATOM   2454  HG3 GLU A 166     -85.559  10.316  16.623  1.00 22.38           H  
ATOM   2455  CD  GLU A 166     -83.805  10.714  17.840  1.00 22.38           C  
ATOM   2456  OE1 GLU A 166     -83.490  11.197  18.955  1.00 22.38           O  
ATOM   2457  OE2 GLU A 166     -83.013  10.562  16.880  1.00 22.38           O  
ATOM   2458  N   LEU A 167     -87.127   7.166  16.058  1.00 23.53           N  
ATOM   2459  H   LEU A 167     -86.378   6.567  16.374  1.00 23.53           H  
ATOM   2460  CA  LEU A 167     -87.781   6.815  14.774  1.00 23.53           C  
ATOM   2461  HA  LEU A 167     -88.562   7.548  14.573  1.00 23.53           H  
ATOM   2462  C   LEU A 167     -88.495   5.443  14.853  1.00 23.53           C  
ATOM   2463  CB  LEU A 167     -86.763   6.895  13.604  1.00 23.53           C  
ATOM   2464  HB2 LEU A 167     -85.754   6.899  14.018  1.00 23.53           H  
ATOM   2465  HB3 LEU A 167     -86.843   6.012  12.971  1.00 23.53           H  
ATOM   2466  O   LEU A 167     -87.957   4.416  14.437  1.00 23.53           O  
ATOM   2467  CG  LEU A 167     -86.935   8.125  12.693  1.00 23.53           C  
ATOM   2468  HG  LEU A 167     -86.946   9.030  13.299  1.00 23.53           H  
ATOM   2469  CD1 LEU A 167     -85.755   8.203  11.716  1.00 23.53           C  
ATOM   2470 HD11 LEU A 167     -85.718   7.306  11.097  1.00 23.53           H  
ATOM   2471 HD12 LEU A 167     -85.861   9.087  11.088  1.00 23.53           H  
ATOM   2472 HD13 LEU A 167     -84.829   8.294  12.285  1.00 23.53           H  
ATOM   2473  CD2 LEU A 167     -88.212   8.061  11.846  1.00 23.53           C  
ATOM   2474 HD21 LEU A 167     -89.086   8.081  12.498  1.00 23.53           H  
ATOM   2475 HD22 LEU A 167     -88.233   7.144  11.258  1.00 23.53           H  
ATOM   2476 HD23 LEU A 167     -88.264   8.930  11.189  1.00 23.53           H  
ATOM   2477  N   ASP A 168     -89.712   5.349  15.384  1.00 25.13           N  
ATOM   2478  H   ASP A 168     -90.104   4.419  15.384  1.00 25.13           H  
ATOM   2479  CA  ASP A 168     -90.385   6.339  16.248  1.00 25.13           C  
ATOM   2480  HA  ASP A 168     -90.182   7.352  15.901  1.00 25.13           H  
ATOM   2481  C   ASP A 168     -89.842   6.215  17.703  1.00 25.13           C  
ATOM   2482  CB  ASP A 168     -91.912   6.127  16.136  1.00 25.13           C  
ATOM   2483  HB2 ASP A 168     -92.125   5.061  16.054  1.00 25.13           H  
ATOM   2484  HB3 ASP A 168     -92.397   6.467  17.052  1.00 25.13           H  
ATOM   2485  O   ASP A 168     -89.019   5.342  17.982  1.00 25.13           O  
ATOM   2486  CG  ASP A 168     -92.576   6.866  14.958  1.00 25.13           C  
ATOM   2487  OD1 ASP A 168     -91.886   7.181  13.962  1.00 25.13           O  
ATOM   2488  OD2 ASP A 168     -93.815   7.042  15.033  1.00 25.13           O  
ATOM   2489  N   GLY A 169     -90.218   7.050  18.675  1.00 18.39           N  
ATOM   2490  H   GLY A 169     -89.864   6.846  19.599  1.00 18.39           H  
ATOM   2491  CA  GLY A 169     -91.045   8.249  18.538  1.00 18.39           C  
ATOM   2492  HA2 GLY A 169     -90.927   8.685  17.546  1.00 18.39           H  
ATOM   2493  HA3 GLY A 169     -92.094   7.983  18.673  1.00 18.39           H  
ATOM   2494  C   GLY A 169     -90.706   9.320  19.571  1.00 18.39           C  
ATOM   2495  O   GLY A 169     -91.270   9.326  20.665  1.00 18.39           O  
ATOM   2496  N   ASP A 170     -89.831  10.239  19.167  1.00 23.33           N  
ATOM   2497  H   ASP A 170     -89.438  10.115  18.245  1.00 23.33           H  
ATOM   2498  CA  ASP A 170     -89.915  11.665  19.517  1.00 23.33           C  
ATOM   2499  HA  ASP A 170     -90.821  11.846  20.095  1.00 23.33           H  
ATOM   2500  C   ASP A 170     -90.060  12.435  18.191  1.00 23.33           C  
ATOM   2501  CB  ASP A 170     -88.694  12.125  20.353  1.00 23.33           C  
ATOM   2502  HB2 ASP A 170     -88.040  12.735  19.730  1.00 23.33           H  
ATOM   2503  HB3 ASP A 170     -88.111  11.248  20.633  1.00 23.33           H  
ATOM   2504  O   ASP A 170     -89.347  12.054  17.234  1.00 23.33           O  
ATOM   2505  CG  ASP A 170     -89.040  12.907  21.640  1.00 23.33           C  
ATOM   2506  OD1 ASP A 170     -89.528  12.286  22.612  1.00 23.33           O  
ATOM   2507  OD2 ASP A 170     -88.627  14.090  21.769  1.00 23.33           O  
ATOM   2508  OXT ASP A 170     -90.932  13.328  18.121  1.00 23.33           O  
TER    2509      ASP A 170                                                       
ATOM   2509  N   MET B   1     -39.121   2.772 -41.059  1.00 81.08           N  
ATOM   2510  H   MET B   1     -39.973   2.637 -41.584  1.00 81.08           H  
ATOM   2511  H2  MET B   1     -38.589   1.914 -41.057  1.00 81.08           H  
ATOM   2512  H3  MET B   1     -38.582   3.513 -41.484  1.00 81.08           H  
ATOM   2513  CA  MET B   1     -39.454   3.157 -39.679  1.00 81.08           C  
ATOM   2514  HA  MET B   1     -40.109   2.400 -39.246  1.00 81.08           H  
ATOM   2515  C   MET B   1     -40.181   4.486 -39.680  1.00 81.08           C  
ATOM   2516  CB  MET B   1     -38.209   3.278 -38.802  1.00 81.08           C  
ATOM   2517  HB2 MET B   1     -37.488   3.928 -39.296  1.00 81.08           H  
ATOM   2518  HB3 MET B   1     -38.477   3.732 -37.848  1.00 81.08           H  
ATOM   2519  O   MET B   1     -39.744   5.411 -40.360  1.00 81.08           O  
ATOM   2520  CG  MET B   1     -37.552   1.932 -38.515  1.00 81.08           C  
ATOM   2521  HG2 MET B   1     -37.340   1.421 -39.454  1.00 81.08           H  
ATOM   2522  HG3 MET B   1     -38.215   1.310 -37.914  1.00 81.08           H  
ATOM   2523  SD  MET B   1     -35.997   2.176 -37.640  1.00 81.08           S  
ATOM   2524  CE  MET B   1     -35.218   0.567 -37.933  1.00 81.08           C  
ATOM   2525  HE1 MET B   1     -35.178   0.353 -39.001  1.00 81.08           H  
ATOM   2526  HE2 MET B   1     -34.203   0.577 -37.538  1.00 81.08           H  
ATOM   2527  HE3 MET B   1     -35.782  -0.213 -37.420  1.00 81.08           H  
ATOM   2528  N   THR B   2     -41.265   4.572 -38.922  1.00 91.07           N  
ATOM   2529  H   THR B   2     -41.549   3.727 -38.447  1.00 91.07           H  
ATOM   2530  CA  THR B   2     -41.877   5.811 -38.433  1.00 91.07           C  
ATOM   2531  HA  THR B   2     -42.147   6.443 -39.278  1.00 91.07           H  
ATOM   2532  C   THR B   2     -40.899   6.585 -37.543  1.00 91.07           C  
ATOM   2533  CB  THR B   2     -43.147   5.496 -37.620  1.00 91.07           C  
ATOM   2534  HB  THR B   2     -43.585   6.434 -37.277  1.00 91.07           H  
ATOM   2535  O   THR B   2     -39.836   6.079 -37.170  1.00 91.07           O  
ATOM   2536  CG2 THR B   2     -44.204   4.736 -38.421  1.00 91.07           C  
ATOM   2537 HG21 THR B   2     -44.468   5.303 -39.314  1.00 91.07           H  
ATOM   2538 HG22 THR B   2     -45.096   4.611 -37.807  1.00 91.07           H  
ATOM   2539 HG23 THR B   2     -43.838   3.752 -38.711  1.00 91.07           H  
ATOM   2540  OG1 THR B   2     -42.824   4.715 -36.498  1.00 91.07           O  
ATOM   2541  HG1 THR B   2     -42.797   3.799 -36.784  1.00 91.07           H  
ATOM   2542  N   ASP B   3     -41.243   7.822 -37.184  1.00 85.70           N  
ATOM   2543  H   ASP B   3     -42.114   8.226 -37.499  1.00 85.70           H  
ATOM   2544  CA  ASP B   3     -40.418   8.589 -36.249  1.00 85.70           C  
ATOM   2545  HA  ASP B   3     -39.397   8.585 -36.632  1.00 85.70           H  
ATOM   2546  C   ASP B   3     -40.356   7.923 -34.865  1.00 85.70           C  
ATOM   2547  CB  ASP B   3     -40.882  10.048 -36.207  1.00 85.70           C  
ATOM   2548  HB2 ASP B   3     -41.215  10.352 -37.200  1.00 85.70           H  
ATOM   2549  HB3 ASP B   3     -41.717  10.157 -35.515  1.00 85.70           H  
ATOM   2550  O   ASP B   3     -39.268   7.712 -34.332  1.00 85.70           O  
ATOM   2551  CG  ASP B   3     -39.714  10.945 -35.806  1.00 85.70           C  
ATOM   2552  OD1 ASP B   3     -38.714  10.923 -36.567  1.00 85.70           O  
ATOM   2553  OD2 ASP B   3     -39.818  11.615 -34.763  1.00 85.70           O  
ATOM   2554  N   SER B   4     -41.503   7.444 -34.372  1.00 86.15           N  
ATOM   2555  H   SER B   4     -42.365   7.666 -34.847  1.00 86.15           H  
ATOM   2556  CA  SER B   4     -41.622   6.666 -33.135  1.00 86.15           C  
ATOM   2557  HA  SER B   4     -41.317   7.291 -32.296  1.00 86.15           H  
ATOM   2558  C   SER B   4     -40.745   5.408 -33.123  1.00 86.15           C  
ATOM   2559  CB  SER B   4     -43.086   6.256 -32.935  1.00 86.15           C  
ATOM   2560  HB2 SER B   4     -43.369   5.547 -33.713  1.00 86.15           H  
ATOM   2561  HB3 SER B   4     -43.204   5.776 -31.964  1.00 86.15           H  
ATOM   2562  O   SER B   4     -40.098   5.139 -32.116  1.00 86.15           O  
ATOM   2563  OG  SER B   4     -43.936   7.387 -33.019  1.00 86.15           O  
ATOM   2564  HG  SER B   4     -43.976   7.802 -32.155  1.00 86.15           H  
ATOM   2565  N   GLU B   5     -40.667   4.657 -34.227  1.00 89.14           N  
ATOM   2566  H   GLU B   5     -41.233   4.909 -35.025  1.00 89.14           H  
ATOM   2567  CA  GLU B   5     -39.810   3.463 -34.320  1.00 89.14           C  
ATOM   2568  HA  GLU B   5     -40.009   2.808 -33.471  1.00 89.14           H  
ATOM   2569  C   GLU B   5     -38.315   3.813 -34.261  1.00 89.14           C  
ATOM   2570  CB  GLU B   5     -40.122   2.689 -35.608  1.00 89.14           C  
ATOM   2571  HB2 GLU B   5     -39.309   1.995 -35.819  1.00 89.14           H  
ATOM   2572  HB3 GLU B   5     -40.176   3.413 -36.421  1.00 89.14           H  
ATOM   2573  O   GLU B   5     -37.580   3.187 -33.499  1.00 89.14           O  
ATOM   2574  CG  GLU B   5     -41.431   1.883 -35.534  1.00 89.14           C  
ATOM   2575  HG2 GLU B   5     -42.223   2.514 -35.132  1.00 89.14           H  
ATOM   2576  HG3 GLU B   5     -41.287   1.050 -34.845  1.00 89.14           H  
ATOM   2577  CD  GLU B   5     -41.866   1.363 -36.913  1.00 89.14           C  
ATOM   2578  OE1 GLU B   5     -42.416   0.252 -37.000  1.00 89.14           O  
ATOM   2579  OE2 GLU B   5     -41.690   2.117 -37.902  1.00 89.14           O  
ATOM   2580  N   LYS B   6     -37.865   4.852 -34.985  1.00 89.40           N  
ATOM   2581  H   LYS B   6     -38.530   5.364 -35.546  1.00 89.40           H  
ATOM   2582  CA  LYS B   6     -36.464   5.320 -34.909  1.00 89.40           C  
ATOM   2583  HA  LYS B   6     -35.794   4.496 -35.154  1.00 89.40           H  
ATOM   2584  C   LYS B   6     -36.107   5.758 -33.487  1.00 89.40           C  
ATOM   2585  CB  LYS B   6     -36.213   6.495 -35.867  1.00 89.40           C  
ATOM   2586  HB2 LYS B   6     -36.946   7.275 -35.661  1.00 89.40           H  
ATOM   2587  HB3 LYS B   6     -35.224   6.899 -35.655  1.00 89.40           H  
ATOM   2588  O   LYS B   6     -35.063   5.386 -32.958  1.00 89.40           O  
ATOM   2589  CG  LYS B   6     -36.256   6.111 -37.354  1.00 89.40           C  
ATOM   2590  HG2 LYS B   6     -37.226   5.674 -37.593  1.00 89.40           H  
ATOM   2591  HG3 LYS B   6     -35.481   5.369 -37.548  1.00 89.40           H  
ATOM   2592  CD  LYS B   6     -36.019   7.330 -38.262  1.00 89.40           C  
ATOM   2593  HD2 LYS B   6     -35.104   7.833 -37.949  1.00 89.40           H  
ATOM   2594  HD3 LYS B   6     -35.888   6.986 -39.288  1.00 89.40           H  
ATOM   2595  CE  LYS B   6     -37.225   8.279 -38.204  1.00 89.40           C  
ATOM   2596  HE2 LYS B   6     -37.866   7.939 -37.391  1.00 89.40           H  
ATOM   2597  HE3 LYS B   6     -37.804   8.186 -39.124  1.00 89.40           H  
ATOM   2598  NZ  LYS B   6     -36.843   9.692 -37.964  1.00 89.40           N  
ATOM   2599  HZ1 LYS B   6     -37.656  10.241 -37.726  1.00 89.40           H  
ATOM   2600  HZ2 LYS B   6     -36.369  10.120 -38.747  1.00 89.40           H  
ATOM   2601  HZ3 LYS B   6     -36.284   9.779 -37.128  1.00 89.40           H  
ATOM   2602  N   VAL B   7     -36.980   6.544 -32.854  1.00 88.86           N  
ATOM   2603  H   VAL B   7     -37.820   6.819 -33.343  1.00 88.86           H  
ATOM   2604  CA  VAL B   7     -36.762   7.039 -31.488  1.00 88.86           C  
ATOM   2605  HA  VAL B   7     -35.766   7.477 -31.435  1.00 88.86           H  
ATOM   2606  C   VAL B   7     -36.778   5.893 -30.469  1.00 88.86           C  
ATOM   2607  CB  VAL B   7     -37.770   8.154 -31.152  1.00 88.86           C  
ATOM   2608  HB  VAL B   7     -38.785   7.788 -31.305  1.00 88.86           H  
ATOM   2609  O   VAL B   7     -35.972   5.909 -29.540  1.00 88.86           O  
ATOM   2610  CG1 VAL B   7     -37.624   8.632 -29.707  1.00 88.86           C  
ATOM   2611 HG11 VAL B   7     -37.920   7.842 -29.017  1.00 88.86           H  
ATOM   2612 HG12 VAL B   7     -36.591   8.917 -29.504  1.00 88.86           H  
ATOM   2613 HG13 VAL B   7     -38.268   9.497 -29.550  1.00 88.86           H  
ATOM   2614  CG2 VAL B   7     -37.534   9.388 -32.037  1.00 88.86           C  
ATOM   2615 HG21 VAL B   7     -38.296  10.140 -31.834  1.00 88.86           H  
ATOM   2616 HG22 VAL B   7     -36.550   9.813 -31.841  1.00 88.86           H  
ATOM   2617 HG23 VAL B   7     -37.600   9.129 -33.094  1.00 88.86           H  
ATOM   2618  N   ALA B   8     -37.603   4.859 -30.666  1.00 88.39           N  
ATOM   2619  H   ALA B   8     -38.271   4.902 -31.422  1.00 88.39           H  
ATOM   2620  CA  ALA B   8     -37.588   3.658 -29.833  1.00 88.39           C  
ATOM   2621  HA  ALA B   8     -37.713   3.963 -28.794  1.00 88.39           H  
ATOM   2622  C   ALA B   8     -36.254   2.891 -29.922  1.00 88.39           C  
ATOM   2623  CB  ALA B   8     -38.780   2.772 -30.214  1.00 88.39           C  
ATOM   2624  HB1 ALA B   8     -38.689   2.443 -31.250  1.00 88.39           H  
ATOM   2625  HB2 ALA B   8     -38.807   1.898 -29.564  1.00 88.39           H  
ATOM   2626  HB3 ALA B   8     -39.708   3.330 -30.095  1.00 88.39           H  
ATOM   2627  O   ALA B   8     -35.760   2.413 -28.899  1.00 88.39           O  
ATOM   2628  N   GLU B   9     -35.631   2.803 -31.103  1.00 91.69           N  
ATOM   2629  H   GLU B   9     -36.089   3.163 -31.929  1.00 91.69           H  
ATOM   2630  CA  GLU B   9     -34.290   2.215 -31.243  1.00 91.69           C  
ATOM   2631  HA  GLU B   9     -34.276   1.257 -30.725  1.00 91.69           H  
ATOM   2632  C   GLU B   9     -33.200   3.068 -30.583  1.00 91.69           C  
ATOM   2633  CB  GLU B   9     -33.939   1.953 -32.712  1.00 91.69           C  
ATOM   2634  HB2 GLU B   9     -34.086   2.857 -33.303  1.00 91.69           H  
ATOM   2635  HB3 GLU B   9     -32.887   1.670 -32.755  1.00 91.69           H  
ATOM   2636  O   GLU B   9     -32.385   2.527 -29.831  1.00 91.69           O  
ATOM   2637  CG  GLU B   9     -34.776   0.803 -33.288  1.00 91.69           C  
ATOM   2638  HG2 GLU B   9     -35.811   1.128 -33.395  1.00 91.69           H  
ATOM   2639  HG3 GLU B   9     -34.761  -0.023 -32.578  1.00 91.69           H  
ATOM   2640  CD  GLU B   9     -34.258   0.291 -34.638  1.00 91.69           C  
ATOM   2641  OE1 GLU B   9     -34.747  -0.790 -35.035  1.00 91.69           O  
ATOM   2642  OE2 GLU B   9     -33.367   0.938 -35.233  1.00 91.69           O  
ATOM   2643  N   TYR B  10     -33.214   4.392 -30.775  1.00 90.66           N  
ATOM   2644  H   TYR B  10     -33.875   4.778 -31.433  1.00 90.66           H  
ATOM   2645  CA  TYR B  10     -32.261   5.289 -30.108  1.00 90.66           C  
ATOM   2646  HA  TYR B  10     -31.252   4.952 -30.347  1.00 90.66           H  
ATOM   2647  C   TYR B  10     -32.386   5.237 -28.579  1.00 90.66           C  
ATOM   2648  CB  TYR B  10     -32.429   6.731 -30.612  1.00 90.66           C  
ATOM   2649  HB2 TYR B  10     -33.475   7.020 -30.511  1.00 90.66           H  
ATOM   2650  HB3 TYR B  10     -31.848   7.389 -29.966  1.00 90.66           H  
ATOM   2651  O   TYR B  10     -31.372   5.160 -27.883  1.00 90.66           O  
ATOM   2652  CG  TYR B  10     -31.962   6.977 -32.037  1.00 90.66           C  
ATOM   2653  CD1 TYR B  10     -30.639   6.665 -32.411  1.00 90.66           C  
ATOM   2654  HD1 TYR B  10     -29.957   6.240 -31.689  1.00 90.66           H  
ATOM   2655  CD2 TYR B  10     -32.833   7.559 -32.979  1.00 90.66           C  
ATOM   2656  HD2 TYR B  10     -33.845   7.809 -32.696  1.00 90.66           H  
ATOM   2657  CE1 TYR B  10     -30.196   6.902 -33.727  1.00 90.66           C  
ATOM   2658  HE1 TYR B  10     -29.185   6.650 -34.011  1.00 90.66           H  
ATOM   2659  CE2 TYR B  10     -32.394   7.803 -34.294  1.00 90.66           C  
ATOM   2660  HE2 TYR B  10     -33.057   8.243 -35.025  1.00 90.66           H  
ATOM   2661  OH  TYR B  10     -30.664   7.705 -35.945  1.00 90.66           O  
ATOM   2662  HH  TYR B  10     -29.759   7.414 -36.080  1.00 90.66           H  
ATOM   2663  CZ  TYR B  10     -31.078   7.469 -34.673  1.00 90.66           C  
ATOM   2664  N   LEU B  11     -33.611   5.212 -28.043  1.00 88.91           N  
ATOM   2665  H   LEU B  11     -34.406   5.303 -28.659  1.00 88.91           H  
ATOM   2666  CA  LEU B  11     -33.855   5.098 -26.604  1.00 88.91           C  
ATOM   2667  HA  LEU B  11     -33.242   5.848 -26.104  1.00 88.91           H  
ATOM   2668  C   LEU B  11     -33.426   3.727 -26.060  1.00 88.91           C  
ATOM   2669  CB  LEU B  11     -35.337   5.400 -26.326  1.00 88.91           C  
ATOM   2670  HB2 LEU B  11     -35.941   4.628 -26.802  1.00 88.91           H  
ATOM   2671  HB3 LEU B  11     -35.591   6.355 -26.787  1.00 88.91           H  
ATOM   2672  O   LEU B  11     -32.840   3.664 -24.977  1.00 88.91           O  
ATOM   2673  CG  LEU B  11     -35.708   5.468 -24.831  1.00 88.91           C  
ATOM   2674  HG  LEU B  11     -35.453   4.526 -24.345  1.00 88.91           H  
ATOM   2675  CD1 LEU B  11     -35.000   6.613 -24.100  1.00 88.91           C  
ATOM   2676 HD11 LEU B  11     -33.923   6.442 -24.082  1.00 88.91           H  
ATOM   2677 HD12 LEU B  11     -35.212   7.562 -24.594  1.00 88.91           H  
ATOM   2678 HD13 LEU B  11     -35.350   6.664 -23.069  1.00 88.91           H  
ATOM   2679  CD2 LEU B  11     -37.215   5.682 -24.696  1.00 88.91           C  
ATOM   2680 HD21 LEU B  11     -37.503   6.626 -25.159  1.00 88.91           H  
ATOM   2681 HD22 LEU B  11     -37.494   5.698 -23.642  1.00 88.91           H  
ATOM   2682 HD23 LEU B  11     -37.748   4.866 -25.185  1.00 88.91           H  
ATOM   2683  N   ARG B  12     -33.640   2.638 -26.815  1.00 90.83           N  
ATOM   2684  H   ARG B  12     -34.154   2.753 -27.677  1.00 90.83           H  
ATOM   2685  CA  ARG B  12     -33.123   1.300 -26.478  1.00 90.83           C  
ATOM   2686  HA  ARG B  12     -33.452   1.036 -25.473  1.00 90.83           H  
ATOM   2687  C   ARG B  12     -31.594   1.285 -26.448  1.00 90.83           C  
ATOM   2688  CB  ARG B  12     -33.680   0.261 -27.468  1.00 90.83           C  
ATOM   2689  HB2 ARG B  12     -33.279   0.459 -28.462  1.00 90.83           H  
ATOM   2690  HB3 ARG B  12     -34.764   0.363 -27.509  1.00 90.83           H  
ATOM   2691  O   ARG B  12     -31.019   0.725 -25.521  1.00 90.83           O  
ATOM   2692  CG  ARG B  12     -33.337  -1.184 -27.061  1.00 90.83           C  
ATOM   2693  HG2 ARG B  12     -32.265  -1.273 -26.888  1.00 90.83           H  
ATOM   2694  HG3 ARG B  12     -33.855  -1.433 -26.134  1.00 90.83           H  
ATOM   2695  CD  ARG B  12     -33.711  -2.198 -28.151  1.00 90.83           C  
ATOM   2696  HD2 ARG B  12     -33.400  -3.190 -27.822  1.00 90.83           H  
ATOM   2697  HD3 ARG B  12     -33.146  -1.952 -29.050  1.00 90.83           H  
ATOM   2698  NE  ARG B  12     -35.163  -2.217 -28.430  1.00 90.83           N  
ATOM   2699  HE  ARG B  12     -35.774  -2.185 -27.626  1.00 90.83           H  
ATOM   2700  NH1 ARG B  12     -35.083  -2.291 -30.737  1.00 90.83           N  
ATOM   2701 HH11 ARG B  12     -34.074  -2.304 -30.718  1.00 90.83           H  
ATOM   2702 HH12 ARG B  12     -35.545  -2.230 -31.634  1.00 90.83           H  
ATOM   2703  NH2 ARG B  12     -37.051  -2.222 -29.702  1.00 90.83           N  
ATOM   2704 HH21 ARG B  12     -37.485  -2.233 -30.613  1.00 90.83           H  
ATOM   2705 HH22 ARG B  12     -37.621  -2.169 -28.870  1.00 90.83           H  
ATOM   2706  CZ  ARG B  12     -35.751  -2.245 -29.617  1.00 90.83           C  
ATOM   2707  N   ARG B  13     -30.919   1.919 -27.414  1.00 91.47           N  
ATOM   2708  H   ARG B  13     -31.443   2.339 -28.169  1.00 91.47           H  
ATOM   2709  CA  ARG B  13     -29.450   1.996 -27.422  1.00 91.47           C  
ATOM   2710  HA  ARG B  13     -29.070   0.986 -27.268  1.00 91.47           H  
ATOM   2711  C   ARG B  13     -28.927   2.807 -26.235  1.00 91.47           C  
ATOM   2712  CB  ARG B  13     -28.938   2.527 -28.776  1.00 91.47           C  
ATOM   2713  HB2 ARG B  13     -29.340   1.914 -29.582  1.00 91.47           H  
ATOM   2714  HB3 ARG B  13     -29.296   3.546 -28.917  1.00 91.47           H  
ATOM   2715  O   ARG B  13     -28.077   2.307 -25.507  1.00 91.47           O  
ATOM   2716  CG  ARG B  13     -27.399   2.532 -28.869  1.00 91.47           C  
ATOM   2717  HG2 ARG B  13     -26.996   3.090 -28.024  1.00 91.47           H  
ATOM   2718  HG3 ARG B  13     -27.099   3.057 -29.775  1.00 91.47           H  
ATOM   2719  CD  ARG B  13     -26.789   1.120 -28.904  1.00 91.47           C  
ATOM   2720  HD2 ARG B  13     -27.387   0.436 -28.300  1.00 91.47           H  
ATOM   2721  HD3 ARG B  13     -26.805   0.766 -29.934  1.00 91.47           H  
ATOM   2722  NE  ARG B  13     -25.419   1.098 -28.366  1.00 91.47           N  
ATOM   2723  HE  ARG B  13     -25.185   1.803 -27.682  1.00 91.47           H  
ATOM   2724  NH1 ARG B  13     -24.660  -0.813 -29.405  1.00 91.47           N  
ATOM   2725 HH11 ARG B  13     -25.499  -0.842 -29.966  1.00 91.47           H  
ATOM   2726 HH12 ARG B  13     -23.923  -1.494 -29.525  1.00 91.47           H  
ATOM   2727  NH2 ARG B  13     -23.404   0.187 -27.871  1.00 91.47           N  
ATOM   2728 HH21 ARG B  13     -22.698  -0.530 -27.950  1.00 91.47           H  
ATOM   2729 HH22 ARG B  13     -23.407   0.785 -27.057  1.00 91.47           H  
ATOM   2730  CZ  ARG B  13     -24.503   0.165 -28.555  1.00 91.47           C  
ATOM   2731  N   ALA B  14     -29.482   3.994 -25.987  1.00 91.00           N  
ATOM   2732  H   ALA B  14     -30.178   4.342 -26.632  1.00 91.00           H  
ATOM   2733  CA  ALA B  14     -29.066   4.857 -24.881  1.00 91.00           C  
ATOM   2734  HA  ALA B  14     -28.008   5.090 -24.999  1.00 91.00           H  
ATOM   2735  C   ALA B  14     -29.241   4.186 -23.505  1.00 91.00           C  
ATOM   2736  CB  ALA B  14     -29.868   6.164 -24.964  1.00 91.00           C  
ATOM   2737  HB1 ALA B  14     -29.693   6.646 -25.925  1.00 91.00           H  
ATOM   2738  HB2 ALA B  14     -29.551   6.837 -24.167  1.00 91.00           H  
ATOM   2739  HB3 ALA B  14     -30.933   5.958 -24.855  1.00 91.00           H  
ATOM   2740  O   ALA B  14     -28.372   4.303 -22.644  1.00 91.00           O  
ATOM   2741  N   THR B  15     -30.339   3.449 -23.303  1.00 92.88           N  
ATOM   2742  H   THR B  15     -31.020   3.384 -24.046  1.00 92.88           H  
ATOM   2743  CA  THR B  15     -30.601   2.718 -22.050  1.00 92.88           C  
ATOM   2744  HA  THR B  15     -30.350   3.374 -21.217  1.00 92.88           H  
ATOM   2745  C   THR B  15     -29.712   1.480 -21.887  1.00 92.88           C  
ATOM   2746  CB  THR B  15     -32.088   2.348 -21.897  1.00 92.88           C  
ATOM   2747  HB  THR B  15     -32.196   1.640 -21.075  1.00 92.88           H  
ATOM   2748  O   THR B  15     -29.272   1.203 -20.771  1.00 92.88           O  
ATOM   2749  CG2 THR B  15     -32.959   3.571 -21.608  1.00 92.88           C  
ATOM   2750 HG21 THR B  15     -32.637   4.041 -20.678  1.00 92.88           H  
ATOM   2751 HG22 THR B  15     -33.997   3.258 -21.503  1.00 92.88           H  
ATOM   2752 HG23 THR B  15     -32.886   4.300 -22.415  1.00 92.88           H  
ATOM   2753  OG1 THR B  15     -32.617   1.768 -23.061  1.00 92.88           O  
ATOM   2754  HG1 THR B  15     -32.846   2.490 -23.651  1.00 92.88           H  
ATOM   2755  N   LEU B  16     -29.370   0.776 -22.973  1.00 93.57           N  
ATOM   2756  H   LEU B  16     -29.798   1.014 -23.856  1.00 93.57           H  
ATOM   2757  CA  LEU B  16     -28.377  -0.308 -22.950  1.00 93.57           C  
ATOM   2758  HA  LEU B  16     -28.623  -0.987 -22.133  1.00 93.57           H  
ATOM   2759  C   LEU B  16     -26.958   0.206 -22.657  1.00 93.57           C  
ATOM   2760  CB  LEU B  16     -28.414  -1.084 -24.280  1.00 93.57           C  
ATOM   2761  HB2 LEU B  16     -27.515  -1.696 -24.353  1.00 93.57           H  
ATOM   2762  HB3 LEU B  16     -28.386  -0.366 -25.100  1.00 93.57           H  
ATOM   2763  O   LEU B  16     -26.283  -0.363 -21.801  1.00 93.57           O  
ATOM   2764  CG  LEU B  16     -29.637  -2.004 -24.451  1.00 93.57           C  
ATOM   2765  HG  LEU B  16     -30.556  -1.448 -24.262  1.00 93.57           H  
ATOM   2766  CD1 LEU B  16     -29.674  -2.541 -25.883  1.00 93.57           C  
ATOM   2767 HD11 LEU B  16     -28.773  -3.118 -26.090  1.00 93.57           H  
ATOM   2768 HD12 LEU B  16     -29.733  -1.705 -26.580  1.00 93.57           H  
ATOM   2769 HD13 LEU B  16     -30.550  -3.175 -26.018  1.00 93.57           H  
ATOM   2770  CD2 LEU B  16     -29.602  -3.204 -23.499  1.00 93.57           C  
ATOM   2771 HD21 LEU B  16     -30.453  -3.855 -23.702  1.00 93.57           H  
ATOM   2772 HD22 LEU B  16     -28.677  -3.763 -23.639  1.00 93.57           H  
ATOM   2773 HD23 LEU B  16     -29.673  -2.862 -22.467  1.00 93.57           H  
ATOM   2774  N   ASP B  17     -26.534   1.299 -23.297  1.00 93.44           N  
ATOM   2775  H   ASP B  17     -27.122   1.696 -24.015  1.00 93.44           H  
ATOM   2776  CA  ASP B  17     -25.230   1.930 -23.046  1.00 93.44           C  
ATOM   2777  HA  ASP B  17     -24.446   1.182 -23.163  1.00 93.44           H  
ATOM   2778  C   ASP B  17     -25.127   2.461 -21.605  1.00 93.44           C  
ATOM   2779  CB  ASP B  17     -24.983   3.062 -24.062  1.00 93.44           C  
ATOM   2780  HB2 ASP B  17     -25.854   3.716 -24.096  1.00 93.44           H  
ATOM   2781  HB3 ASP B  17     -24.135   3.656 -23.720  1.00 93.44           H  
ATOM   2782  O   ASP B  17     -24.090   2.308 -20.960  1.00 93.44           O  
ATOM   2783  CG  ASP B  17     -24.651   2.564 -25.474  1.00 93.44           C  
ATOM   2784  OD1 ASP B  17     -24.004   1.506 -25.612  1.00 93.44           O  
ATOM   2785  OD2 ASP B  17     -24.974   3.251 -26.466  1.00 93.44           O  
ATOM   2786  N   LEU B  18     -26.214   3.026 -21.059  1.00 93.09           N  
ATOM   2787  H   LEU B  18     -27.014   3.191 -21.653  1.00 93.09           H  
ATOM   2788  CA  LEU B  18     -26.289   3.442 -19.654  1.00 93.09           C  
ATOM   2789  HA  LEU B  18     -25.439   4.089 -19.437  1.00 93.09           H  
ATOM   2790  C   LEU B  18     -26.197   2.245 -18.698  1.00 93.09           C  
ATOM   2791  CB  LEU B  18     -27.589   4.240 -19.439  1.00 93.09           C  
ATOM   2792  HB2 LEU B  18     -27.551   5.135 -20.060  1.00 93.09           H  
ATOM   2793  HB3 LEU B  18     -28.427   3.632 -19.781  1.00 93.09           H  
ATOM   2794  O   LEU B  18     -25.529   2.336 -17.667  1.00 93.09           O  
ATOM   2795  CG  LEU B  18     -27.866   4.656 -17.980  1.00 93.09           C  
ATOM   2796  HG  LEU B  18     -27.972   3.769 -17.357  1.00 93.09           H  
ATOM   2797  CD1 LEU B  18     -26.763   5.538 -17.400  1.00 93.09           C  
ATOM   2798 HD11 LEU B  18     -25.823   4.989 -17.339  1.00 93.09           H  
ATOM   2799 HD12 LEU B  18     -26.627   6.410 -18.040  1.00 93.09           H  
ATOM   2800 HD13 LEU B  18     -27.034   5.876 -16.400  1.00 93.09           H  
ATOM   2801  CD2 LEU B  18     -29.180   5.435 -17.914  1.00 93.09           C  
ATOM   2802 HD21 LEU B  18     -29.397   5.718 -16.884  1.00 93.09           H  
ATOM   2803 HD22 LEU B  18     -29.995   4.817 -18.290  1.00 93.09           H  
ATOM   2804 HD23 LEU B  18     -29.107   6.339 -18.520  1.00 93.09           H  
ATOM   2805  N   ARG B  19     -26.843   1.119 -19.027  1.00 93.47           N  
ATOM   2806  H   ARG B  19     -27.392   1.115 -19.875  1.00 93.47           H  
ATOM   2807  CA  ARG B  19     -26.764  -0.108 -18.222  1.00 93.47           C  
ATOM   2808  HA  ARG B  19     -27.008   0.144 -17.190  1.00 93.47           H  
ATOM   2809  C   ARG B  19     -25.340  -0.663 -18.193  1.00 93.47           C  
ATOM   2810  CB  ARG B  19     -27.782  -1.140 -18.733  1.00 93.47           C  
ATOM   2811  HB2 ARG B  19     -28.759  -0.663 -18.812  1.00 93.47           H  
ATOM   2812  HB3 ARG B  19     -27.486  -1.485 -19.724  1.00 93.47           H  
ATOM   2813  O   ARG B  19     -24.872  -1.008 -17.114  1.00 93.47           O  
ATOM   2814  CG  ARG B  19     -27.898  -2.338 -17.776  1.00 93.47           C  
ATOM   2815  HG2 ARG B  19     -26.932  -2.833 -17.669  1.00 93.47           H  
ATOM   2816  HG3 ARG B  19     -28.207  -1.975 -16.797  1.00 93.47           H  
ATOM   2817  CD  ARG B  19     -28.930  -3.362 -18.262  1.00 93.47           C  
ATOM   2818  HD2 ARG B  19     -29.106  -4.073 -17.455  1.00 93.47           H  
ATOM   2819  HD3 ARG B  19     -29.865  -2.847 -18.483  1.00 93.47           H  
ATOM   2820  NE  ARG B  19     -28.457  -4.097 -19.451  1.00 93.47           N  
ATOM   2821  HE  ARG B  19     -27.496  -3.944 -19.722  1.00 93.47           H  
ATOM   2822  NH1 ARG B  19     -30.352  -5.343 -19.816  1.00 93.47           N  
ATOM   2823 HH11 ARG B  19     -30.783  -4.902 -19.016  1.00 93.47           H  
ATOM   2824 HH12 ARG B  19     -30.812  -6.113 -20.282  1.00 93.47           H  
ATOM   2825  NH2 ARG B  19     -28.549  -5.671 -21.090  1.00 93.47           N  
ATOM   2826 HH21 ARG B  19     -27.570  -5.517 -21.285  1.00 93.47           H  
ATOM   2827 HH22 ARG B  19     -29.028  -6.433 -21.549  1.00 93.47           H  
ATOM   2828  CZ  ARG B  19     -29.122  -5.027 -20.114  1.00 93.47           C  
ATOM   2829  N   ALA B  20     -24.658  -0.692 -19.340  1.00 95.67           N  
ATOM   2830  H   ALA B  20     -25.125  -0.395 -20.185  1.00 95.67           H  
ATOM   2831  CA  ALA B  20     -23.262  -1.114 -19.441  1.00 95.67           C  
ATOM   2832  HA  ALA B  20     -23.161  -2.111 -19.011  1.00 95.67           H  
ATOM   2833  C   ALA B  20     -22.322  -0.184 -18.654  1.00 95.67           C  
ATOM   2834  CB  ALA B  20     -22.884  -1.193 -20.926  1.00 95.67           C  
ATOM   2835  HB1 ALA B  20     -23.540  -1.895 -21.440  1.00 95.67           H  
ATOM   2836  HB2 ALA B  20     -22.972  -0.212 -21.392  1.00 95.67           H  
ATOM   2837  HB3 ALA B  20     -21.855  -1.540 -21.019  1.00 95.67           H  
ATOM   2838  O   ALA B  20     -21.523  -0.659 -17.853  1.00 95.67           O  
ATOM   2839  N   ALA B  21     -22.474   1.140 -18.785  1.00 95.16           N  
ATOM   2840  H   ALA B  21     -23.116   1.493 -19.481  1.00 95.16           H  
ATOM   2841  CA  ALA B  21     -21.672   2.100 -18.023  1.00 95.16           C  
ATOM   2842  HA  ALA B  21     -20.619   1.900 -18.223  1.00 95.16           H  
ATOM   2843  C   ALA B  21     -21.879   1.955 -16.501  1.00 95.16           C  
ATOM   2844  CB  ALA B  21     -21.998   3.514 -18.520  1.00 95.16           C  
ATOM   2845  HB1 ALA B  21     -23.045   3.750 -18.327  1.00 95.16           H  
ATOM   2846  HB2 ALA B  21     -21.364   4.234 -18.003  1.00 95.16           H  
ATOM   2847  HB3 ALA B  21     -21.806   3.581 -19.591  1.00 95.16           H  
ATOM   2848  O   ALA B  21     -20.915   1.887 -15.746  1.00 95.16           O  
ATOM   2849  N   ARG B  22     -23.131   1.823 -16.038  1.00 93.69           N  
ATOM   2850  H   ARG B  22     -23.890   1.881 -16.701  1.00 93.69           H  
ATOM   2851  CA  ARG B  22     -23.434   1.567 -14.616  1.00 93.69           C  
ATOM   2852  HA  ARG B  22     -22.916   2.303 -14.002  1.00 93.69           H  
ATOM   2853  C   ARG B  22     -22.923   0.216 -14.116  1.00 93.69           C  
ATOM   2854  CB  ARG B  22     -24.944   1.662 -14.367  1.00 93.69           C  
ATOM   2855  HB2 ARG B  22     -25.165   1.225 -13.393  1.00 93.69           H  
ATOM   2856  HB3 ARG B  22     -25.476   1.091 -15.128  1.00 93.69           H  
ATOM   2857  O   ARG B  22     -22.733   0.067 -12.915  1.00 93.69           O  
ATOM   2858  CG  ARG B  22     -25.439   3.111 -14.351  1.00 93.69           C  
ATOM   2859  HG2 ARG B  22     -24.916   3.657 -13.566  1.00 93.69           H  
ATOM   2860  HG3 ARG B  22     -25.239   3.588 -15.310  1.00 93.69           H  
ATOM   2861  CD  ARG B  22     -26.945   3.126 -14.068  1.00 93.69           C  
ATOM   2862  HD2 ARG B  22     -27.133   2.575 -13.147  1.00 93.69           H  
ATOM   2863  HD3 ARG B  22     -27.458   2.632 -14.893  1.00 93.69           H  
ATOM   2864  NE  ARG B  22     -27.451   4.500 -13.917  1.00 93.69           N  
ATOM   2865  HE  ARG B  22     -26.763   5.239 -13.946  1.00 93.69           H  
ATOM   2866  NH1 ARG B  22     -29.667   3.988 -13.589  1.00 93.69           N  
ATOM   2867 HH11 ARG B  22     -30.602   4.294 -13.358  1.00 93.69           H  
ATOM   2868 HH12 ARG B  22     -29.431   3.006 -13.583  1.00 93.69           H  
ATOM   2869  NH2 ARG B  22     -29.018   6.123 -13.617  1.00 93.69           N  
ATOM   2870 HH21 ARG B  22     -29.973   6.415 -13.466  1.00 93.69           H  
ATOM   2871 HH22 ARG B  22     -28.300   6.832 -13.666  1.00 93.69           H  
ATOM   2872  CZ  ARG B  22     -28.705   4.861 -13.708  1.00 93.69           C  
ATOM   2873  N   GLN B  23     -22.760  -0.769 -14.996  1.00 94.72           N  
ATOM   2874  H   GLN B  23     -22.958  -0.592 -15.971  1.00 94.72           H  
ATOM   2875  CA  GLN B  23     -22.142  -2.041 -14.645  1.00 94.72           C  
ATOM   2876  HA  GLN B  23     -22.513  -2.353 -13.669  1.00 94.72           H  
ATOM   2877  C   GLN B  23     -20.626  -1.883 -14.477  1.00 94.72           C  
ATOM   2878  CB  GLN B  23     -22.562  -3.116 -15.656  1.00 94.72           C  
ATOM   2879  HB2 GLN B  23     -23.642  -3.252 -15.597  1.00 94.72           H  
ATOM   2880  HB3 GLN B  23     -22.300  -2.806 -16.668  1.00 94.72           H  
ATOM   2881  O   GLN B  23     -20.129  -2.257 -13.422  1.00 94.72           O  
ATOM   2882  CG  GLN B  23     -21.861  -4.442 -15.353  1.00 94.72           C  
ATOM   2883  HG2 GLN B  23     -20.793  -4.299 -15.520  1.00 94.72           H  
ATOM   2884  HG3 GLN B  23     -22.009  -4.718 -14.309  1.00 94.72           H  
ATOM   2885  CD  GLN B  23     -22.313  -5.603 -16.226  1.00 94.72           C  
ATOM   2886  NE2 GLN B  23     -21.526  -6.650 -16.259  1.00 94.72           N  
ATOM   2887 HE21 GLN B  23     -21.761  -7.446 -16.834  1.00 94.72           H  
ATOM   2888 HE22 GLN B  23     -20.629  -6.578 -15.801  1.00 94.72           H  
ATOM   2889  OE1 GLN B  23     -23.366  -5.583 -16.858  1.00 94.72           O  
ATOM   2890  N   ARG B  24     -19.921  -1.241 -15.424  1.00 93.84           N  
ATOM   2891  H   ARG B  24     -20.389  -0.970 -16.277  1.00 93.84           H  
ATOM   2892  CA  ARG B  24     -18.471  -0.991 -15.303  1.00 93.84           C  
ATOM   2893  HA  ARG B  24     -17.978  -1.956 -15.189  1.00 93.84           H  
ATOM   2894  C   ARG B  24     -18.113  -0.203 -14.039  1.00 93.84           C  
ATOM   2895  CB  ARG B  24     -17.925  -0.310 -16.574  1.00 93.84           C  
ATOM   2896  HB2 ARG B  24     -18.452   0.632 -16.726  1.00 93.84           H  
ATOM   2897  HB3 ARG B  24     -18.135  -0.953 -17.428  1.00 93.84           H  
ATOM   2898  O   ARG B  24     -17.151  -0.561 -13.382  1.00 93.84           O  
ATOM   2899  CG  ARG B  24     -16.406  -0.015 -16.550  1.00 93.84           C  
ATOM   2900  HG2 ARG B  24     -16.122   0.403 -17.516  1.00 93.84           H  
ATOM   2901  HG3 ARG B  24     -16.192   0.735 -15.789  1.00 93.84           H  
ATOM   2902  CD  ARG B  24     -15.543  -1.259 -16.280  1.00 93.84           C  
ATOM   2903  HD2 ARG B  24     -15.756  -1.634 -15.279  1.00 93.84           H  
ATOM   2904  HD3 ARG B  24     -15.800  -2.034 -17.001  1.00 93.84           H  
ATOM   2905  NE  ARG B  24     -14.096  -0.981 -16.371  1.00 93.84           N  
ATOM   2906  HE  ARG B  24     -13.761  -0.043 -16.538  1.00 93.84           H  
ATOM   2907  NH1 ARG B  24     -13.328  -3.093 -15.841  1.00 93.84           N  
ATOM   2908 HH11 ARG B  24     -12.507  -3.659 -15.680  1.00 93.84           H  
ATOM   2909 HH12 ARG B  24     -14.239  -3.414 -15.543  1.00 93.84           H  
ATOM   2910  NH2 ARG B  24     -11.892  -1.483 -16.311  1.00 93.84           N  
ATOM   2911 HH21 ARG B  24     -11.713  -0.500 -16.462  1.00 93.84           H  
ATOM   2912 HH22 ARG B  24     -11.161  -2.142 -16.085  1.00 93.84           H  
ATOM   2913  CZ  ARG B  24     -13.123  -1.853 -16.172  1.00 93.84           C  
ATOM   2914  N   ILE B  25     -18.912   0.800 -13.658  1.00 94.83           N  
ATOM   2915  H   ILE B  25     -19.652   1.082 -14.285  1.00 94.83           H  
ATOM   2916  CA  ILE B  25     -18.714   1.537 -12.393  1.00 94.83           C  
ATOM   2917  HA  ILE B  25     -17.717   1.976 -12.394  1.00 94.83           H  
ATOM   2918  C   ILE B  25     -18.761   0.587 -11.186  1.00 94.83           C  
ATOM   2919  CB  ILE B  25     -19.744   2.681 -12.253  1.00 94.83           C  
ATOM   2920  HB  ILE B  25     -20.741   2.266 -12.394  1.00 94.83           H  
ATOM   2921  O   ILE B  25     -17.846   0.598 -10.375  1.00 94.83           O  
ATOM   2922  CG1 ILE B  25     -19.493   3.761 -13.326  1.00 94.83           C  
ATOM   2923 HG12 ILE B  25     -18.570   4.293 -13.100  1.00 94.83           H  
ATOM   2924 HG13 ILE B  25     -19.368   3.280 -14.296  1.00 94.83           H  
ATOM   2925  CG2 ILE B  25     -19.685   3.333 -10.864  1.00 94.83           C  
ATOM   2926 HG21 ILE B  25     -19.946   2.616 -10.085  1.00 94.83           H  
ATOM   2927 HG22 ILE B  25     -18.678   3.695 -10.654  1.00 94.83           H  
ATOM   2928 HG23 ILE B  25     -20.383   4.165 -10.769  1.00 94.83           H  
ATOM   2929  CD1 ILE B  25     -20.638   4.770 -13.463  1.00 94.83           C  
ATOM   2930 HD11 ILE B  25     -21.585   4.248 -13.600  1.00 94.83           H  
ATOM   2931 HD12 ILE B  25     -20.450   5.394 -14.337  1.00 94.83           H  
ATOM   2932 HD13 ILE B  25     -20.694   5.413 -12.584  1.00 94.83           H  
ATOM   2933  N   ARG B  26     -19.779  -0.284 -11.092  1.00 94.58           N  
ATOM   2934  H   ARG B  26     -20.465  -0.314 -11.833  1.00 94.58           H  
ATOM   2935  CA  ARG B  26     -19.859  -1.261  -9.992  1.00 94.58           C  
ATOM   2936  HA  ARG B  26     -19.761  -0.730  -9.045  1.00 94.58           H  
ATOM   2937  C   ARG B  26     -18.702  -2.253 -10.004  1.00 94.58           C  
ATOM   2938  CB  ARG B  26     -21.178  -2.034 -10.005  1.00 94.58           C  
ATOM   2939  HB2 ARG B  26     -21.080  -2.880  -9.324  1.00 94.58           H  
ATOM   2940  HB3 ARG B  26     -21.363  -2.421 -11.007  1.00 94.58           H  
ATOM   2941  O   ARG B  26     -18.240  -2.612  -8.934  1.00 94.58           O  
ATOM   2942  CG  ARG B  26     -22.359  -1.180  -9.529  1.00 94.58           C  
ATOM   2943  HG2 ARG B  26     -22.104  -0.723  -8.573  1.00 94.58           H  
ATOM   2944  HG3 ARG B  26     -22.560  -0.389 -10.252  1.00 94.58           H  
ATOM   2945  CD  ARG B  26     -23.606  -2.053  -9.333  1.00 94.58           C  
ATOM   2946  HD2 ARG B  26     -23.380  -2.801  -8.573  1.00 94.58           H  
ATOM   2947  HD3 ARG B  26     -24.419  -1.438  -8.948  1.00 94.58           H  
ATOM   2948  NE  ARG B  26     -24.005  -2.741 -10.579  1.00 94.58           N  
ATOM   2949  HE  ARG B  26     -23.591  -3.653 -10.713  1.00 94.58           H  
ATOM   2950  NH1 ARG B  26     -25.290  -1.068 -11.460  1.00 94.58           N  
ATOM   2951 HH11 ARG B  26     -25.764  -0.655 -12.249  1.00 94.58           H  
ATOM   2952 HH12 ARG B  26     -25.018  -0.523 -10.654  1.00 94.58           H  
ATOM   2953  NH2 ARG B  26     -24.941  -2.938 -12.642  1.00 94.58           N  
ATOM   2954 HH21 ARG B  26     -24.498  -3.843 -12.718  1.00 94.58           H  
ATOM   2955 HH22 ARG B  26     -25.445  -2.548 -13.425  1.00 94.58           H  
ATOM   2956  CZ  ARG B  26     -24.743  -2.248 -11.552  1.00 94.58           C  
ATOM   2957  N   GLU B  27     -18.240  -2.679 -11.177  1.00 94.03           N  
ATOM   2958  H   GLU B  27     -18.688  -2.364 -12.026  1.00 94.03           H  
ATOM   2959  CA  GLU B  27     -17.080  -3.571 -11.281  1.00 94.03           C  
ATOM   2960  HA  GLU B  27     -17.243  -4.418 -10.615  1.00 94.03           H  
ATOM   2961  C   GLU B  27     -15.782  -2.885 -10.806  1.00 94.03           C  
ATOM   2962  CB  GLU B  27     -16.953  -4.117 -12.715  1.00 94.03           C  
ATOM   2963  HB2 GLU B  27     -16.969  -3.290 -13.424  1.00 94.03           H  
ATOM   2964  HB3 GLU B  27     -15.995  -4.628 -12.805  1.00 94.03           H  
ATOM   2965  O   GLU B  27     -14.998  -3.498 -10.090  1.00 94.03           O  
ATOM   2966  CG  GLU B  27     -18.077  -5.115 -13.062  1.00 94.03           C  
ATOM   2967  HG2 GLU B  27     -19.044  -4.639 -12.898  1.00 94.03           H  
ATOM   2968  HG3 GLU B  27     -18.010  -5.966 -12.384  1.00 94.03           H  
ATOM   2969  CD  GLU B  27     -18.017  -5.630 -14.511  1.00 94.03           C  
ATOM   2970  OE1 GLU B  27     -19.095  -5.992 -15.050  1.00 94.03           O  
ATOM   2971  OE2 GLU B  27     -16.903  -5.678 -15.086  1.00 94.03           O  
ATOM   2972  N   LEU B  28     -15.588  -1.601 -11.118  1.00 94.33           N  
ATOM   2973  H   LEU B  28     -16.260  -1.137 -11.713  1.00 94.33           H  
ATOM   2974  CA  LEU B  28     -14.436  -0.824 -10.642  1.00 94.33           C  
ATOM   2975  HA  LEU B  28     -13.523  -1.390 -10.822  1.00 94.33           H  
ATOM   2976  C   LEU B  28     -14.486  -0.546  -9.129  1.00 94.33           C  
ATOM   2977  CB  LEU B  28     -14.376   0.503 -11.419  1.00 94.33           C  
ATOM   2978  HB2 LEU B  28     -13.676   1.171 -10.918  1.00 94.33           H  
ATOM   2979  HB3 LEU B  28     -15.360   0.971 -11.372  1.00 94.33           H  
ATOM   2980  O   LEU B  28     -13.467  -0.651  -8.460  1.00 94.33           O  
ATOM   2981  CG  LEU B  28     -13.946   0.362 -12.889  1.00 94.33           C  
ATOM   2982  HG  LEU B  28     -14.492  -0.452 -13.365  1.00 94.33           H  
ATOM   2983  CD1 LEU B  28     -14.282   1.658 -13.628  1.00 94.33           C  
ATOM   2984 HD11 LEU B  28     -13.997   1.564 -14.676  1.00 94.33           H  
ATOM   2985 HD12 LEU B  28     -13.728   2.485 -13.184  1.00 94.33           H  
ATOM   2986 HD13 LEU B  28     -15.352   1.855 -13.560  1.00 94.33           H  
ATOM   2987  CD2 LEU B  28     -12.447   0.092 -13.016  1.00 94.33           C  
ATOM   2988 HD21 LEU B  28     -12.205  -0.885 -12.598  1.00 94.33           H  
ATOM   2989 HD22 LEU B  28     -11.879   0.855 -12.485  1.00 94.33           H  
ATOM   2990 HD23 LEU B  28     -12.150   0.107 -14.065  1.00 94.33           H  
ATOM   2991  N   GLU B  29     -15.654  -0.185  -8.589  1.00 93.10           N  
ATOM   2992  H   GLU B  29     -16.436  -0.044  -9.212  1.00 93.10           H  
ATOM   2993  CA  GLU B  29     -15.793   0.263  -7.190  1.00 93.10           C  
ATOM   2994  HA  GLU B  29     -14.861   0.721  -6.860  1.00 93.10           H  
ATOM   2995  C   GLU B  29     -16.083  -0.883  -6.198  1.00 93.10           C  
ATOM   2996  CB  GLU B  29     -16.911   1.332  -7.106  1.00 93.10           C  
ATOM   2997  HB2 GLU B  29     -17.085   1.576  -6.058  1.00 93.10           H  
ATOM   2998  HB3 GLU B  29     -17.828   0.903  -7.509  1.00 93.10           H  
ATOM   2999  O   GLU B  29     -15.804  -0.758  -5.009  1.00 93.10           O  
ATOM   3000  CG  GLU B  29     -16.584   2.644  -7.853  1.00 93.10           C  
ATOM   3001  HG2 GLU B  29     -15.688   3.078  -7.408  1.00 93.10           H  
ATOM   3002  HG3 GLU B  29     -16.353   2.412  -8.893  1.00 93.10           H  
ATOM   3003  CD  GLU B  29     -17.720   3.694  -7.837  1.00 93.10           C  
ATOM   3004  OE1 GLU B  29     -17.412   4.914  -7.933  1.00 93.10           O  
ATOM   3005  OE2 GLU B  29     -18.914   3.312  -7.838  1.00 93.10           O  
ATOM   3006  N   SER B  30     -16.707  -1.981  -6.644  1.00 91.45           N  
ATOM   3007  H   SER B  30     -16.863  -2.072  -7.638  1.00 91.45           H  
ATOM   3008  CA  SER B  30     -17.366  -2.944  -5.740  1.00 91.45           C  
ATOM   3009  HA  SER B  30     -16.749  -3.038  -4.847  1.00 91.45           H  
ATOM   3010  C   SER B  30     -17.516  -4.375  -6.286  1.00 91.45           C  
ATOM   3011  CB  SER B  30     -18.726  -2.377  -5.281  1.00 91.45           C  
ATOM   3012  HB2 SER B  30     -19.233  -3.088  -4.628  1.00 91.45           H  
ATOM   3013  HB3 SER B  30     -18.547  -1.467  -4.708  1.00 91.45           H  
ATOM   3014  O   SER B  30     -18.350  -5.126  -5.774  1.00 91.45           O  
ATOM   3015  OG  SER B  30     -19.549  -2.068  -6.396  1.00 91.45           O  
ATOM   3016  HG  SER B  30     -18.943  -1.723  -7.056  1.00 91.45           H  
ATOM   3017  N   ASP B  31     -16.735  -4.808  -7.293  1.00 93.76           N  
ATOM   3018  H   ASP B  31     -16.066  -4.184  -7.721  1.00 93.76           H  
ATOM   3019  CA  ASP B  31     -16.804  -6.215  -7.739  1.00 93.76           C  
ATOM   3020  HA  ASP B  31     -17.839  -6.381  -8.040  1.00 93.76           H  
ATOM   3021  C   ASP B  31     -16.430  -7.144  -6.566  1.00 93.76           C  
ATOM   3022  CB  ASP B  31     -15.925  -6.524  -8.972  1.00 93.76           C  
ATOM   3023  HB2 ASP B  31     -15.892  -5.639  -9.607  1.00 93.76           H  
ATOM   3024  HB3 ASP B  31     -14.904  -6.737  -8.654  1.00 93.76           H  
ATOM   3025  O   ASP B  31     -15.402  -6.903  -5.910  1.00 93.76           O  
ATOM   3026  CG  ASP B  31     -16.438  -7.669  -9.869  1.00 93.76           C  
ATOM   3027  OD1 ASP B  31     -17.572  -8.157  -9.673  1.00 93.76           O  
ATOM   3028  OD2 ASP B  31     -15.730  -8.032 -10.841  1.00 93.76           O  
ATOM   3029  N   PRO B  32     -17.233  -8.181  -6.258  1.00 97.55           N  
ATOM   3030  CA  PRO B  32     -16.895  -9.134  -5.212  1.00 97.55           C  
ATOM   3031  HA  PRO B  32     -16.650  -8.581  -4.305  1.00 97.55           H  
ATOM   3032  C   PRO B  32     -15.699  -9.998  -5.622  1.00 97.55           C  
ATOM   3033  CB  PRO B  32     -18.162  -9.958  -4.961  1.00 97.55           C  
ATOM   3034  HB2 PRO B  32     -18.109 -10.911  -5.488  1.00 97.55           H  
ATOM   3035  HB3 PRO B  32     -18.318 -10.109  -3.893  1.00 97.55           H  
ATOM   3036  O   PRO B  32     -15.656 -10.559  -6.723  1.00 97.55           O  
ATOM   3037  CG  PRO B  32     -19.286  -9.110  -5.547  1.00 97.55           C  
ATOM   3038  HG2 PRO B  32     -20.127  -9.720  -5.879  1.00 97.55           H  
ATOM   3039  HG3 PRO B  32     -19.607  -8.368  -4.816  1.00 97.55           H  
ATOM   3040  CD  PRO B  32     -18.597  -8.412  -6.711  1.00 97.55           C  
ATOM   3041  HD2 PRO B  32     -18.585  -9.070  -7.580  1.00 97.55           H  
ATOM   3042  HD3 PRO B  32     -19.126  -7.486  -6.935  1.00 97.55           H  
ATOM   3043  N   ILE B  33     -14.739 -10.145  -4.713  1.00 98.87           N  
ATOM   3044  H   ILE B  33     -14.854  -9.707  -3.811  1.00 98.87           H  
ATOM   3045  CA  ILE B  33     -13.525 -10.932  -4.941  1.00 98.87           C  
ATOM   3046  HA  ILE B  33     -13.411 -11.129  -6.007  1.00 98.87           H  
ATOM   3047  C   ILE B  33     -13.683 -12.287  -4.249  1.00 98.87           C  
ATOM   3048  CB  ILE B  33     -12.282 -10.132  -4.495  1.00 98.87           C  
ATOM   3049  HB  ILE B  33     -12.383  -9.908  -3.433  1.00 98.87           H  
ATOM   3050  O   ILE B  33     -13.889 -12.363  -3.043  1.00 98.87           O  
ATOM   3051  CG1 ILE B  33     -12.144  -8.772  -5.225  1.00 98.87           C  
ATOM   3052 HG12 ILE B  33     -12.960  -8.118  -4.916  1.00 98.87           H  
ATOM   3053 HG13 ILE B  33     -11.220  -8.294  -4.899  1.00 98.87           H  
ATOM   3054  CG2 ILE B  33     -11.001 -10.962  -4.663  1.00 98.87           C  
ATOM   3055 HG21 ILE B  33     -11.026 -11.833  -4.008  1.00 98.87           H  
ATOM   3056 HG22 ILE B  33     -10.892 -11.298  -5.694  1.00 98.87           H  
ATOM   3057 HG23 ILE B  33     -10.137 -10.358  -4.389  1.00 98.87           H  
ATOM   3058  CD1 ILE B  33     -12.132  -8.828  -6.760  1.00 98.87           C  
ATOM   3059 HD11 ILE B  33     -11.930  -7.831  -7.153  1.00 98.87           H  
ATOM   3060 HD12 ILE B  33     -13.102  -9.155  -7.134  1.00 98.87           H  
ATOM   3061 HD13 ILE B  33     -11.354  -9.505  -7.114  1.00 98.87           H  
ATOM   3062  N   ALA B  34     -13.616 -13.372  -5.013  1.00 98.90           N  
ATOM   3063  H   ALA B  34     -13.316 -13.256  -5.971  1.00 98.90           H  
ATOM   3064  CA  ALA B  34     -13.641 -14.728  -4.490  1.00 98.90           C  
ATOM   3065  HA  ALA B  34     -14.376 -14.793  -3.687  1.00 98.90           H  
ATOM   3066  C   ALA B  34     -12.270 -15.114  -3.923  1.00 98.90           C  
ATOM   3067  CB  ALA B  34     -14.068 -15.684  -5.609  1.00 98.90           C  
ATOM   3068  HB1 ALA B  34     -15.089 -15.459  -5.918  1.00 98.90           H  
ATOM   3069  HB2 ALA B  34     -14.019 -16.711  -5.247  1.00 98.90           H  
ATOM   3070  HB3 ALA B  34     -13.396 -15.582  -6.462  1.00 98.90           H  
ATOM   3071  O   ALA B  34     -11.244 -14.921  -4.579  1.00 98.90           O  
ATOM   3072  N   ILE B  35     -12.273 -15.732  -2.743  1.00 98.93           N  
ATOM   3073  H   ILE B  35     -13.156 -15.846  -2.267  1.00 98.93           H  
ATOM   3074  CA  ILE B  35     -11.143 -16.522  -2.251  1.00 98.93           C  
ATOM   3075  HA  ILE B  35     -10.203 -16.081  -2.583  1.00 98.93           H  
ATOM   3076  C   ILE B  35     -11.293 -17.907  -2.881  1.00 98.93           C  
ATOM   3077  CB  ILE B  35     -11.145 -16.571  -0.706  1.00 98.93           C  
ATOM   3078  HB  ILE B  35     -12.105 -16.968  -0.376  1.00 98.93           H  
ATOM   3079  O   ILE B  35     -12.243 -18.623  -2.557  1.00 98.93           O  
ATOM   3080  CG1 ILE B  35     -10.968 -15.153  -0.113  1.00 98.93           C  
ATOM   3081 HG12 ILE B  35      -9.925 -14.850  -0.209  1.00 98.93           H  
ATOM   3082 HG13 ILE B  35     -11.574 -14.434  -0.663  1.00 98.93           H  
ATOM   3083  CG2 ILE B  35     -10.030 -17.510  -0.203  1.00 98.93           C  
ATOM   3084 HG21 ILE B  35      -9.055 -17.155  -0.539  1.00 98.93           H  
ATOM   3085 HG22 ILE B  35     -10.036 -17.566   0.885  1.00 98.93           H  
ATOM   3086 HG23 ILE B  35     -10.180 -18.521  -0.581  1.00 98.93           H  
ATOM   3087  CD1 ILE B  35     -11.382 -15.054   1.358  1.00 98.93           C  
ATOM   3088 HD11 ILE B  35     -10.788 -15.733   1.970  1.00 98.93           H  
ATOM   3089 HD12 ILE B  35     -11.210 -14.037   1.713  1.00 98.93           H  
ATOM   3090 HD13 ILE B  35     -12.440 -15.293   1.463  1.00 98.93           H  
ATOM   3091  N   VAL B  36     -10.397 -18.266  -3.803  1.00 98.83           N  
ATOM   3092  H   VAL B  36      -9.648 -17.622  -4.015  1.00 98.83           H  
ATOM   3093  CA  VAL B  36     -10.471 -19.535  -4.557  1.00 98.83           C  
ATOM   3094  HA  VAL B  36     -11.467 -19.949  -4.396  1.00 98.83           H  
ATOM   3095  C   VAL B  36      -9.522 -20.619  -4.044  1.00 98.83           C  
ATOM   3096  CB  VAL B  36     -10.337 -19.337  -6.080  1.00 98.83           C  
ATOM   3097  HB  VAL B  36     -10.395 -20.314  -6.559  1.00 98.83           H  
ATOM   3098  O   VAL B  36      -9.675 -21.788  -4.376  1.00 98.83           O  
ATOM   3099  CG1 VAL B  36     -11.490 -18.488  -6.630  1.00 98.83           C  
ATOM   3100 HG11 VAL B  36     -12.440 -18.954  -6.368  1.00 98.83           H  
ATOM   3101 HG12 VAL B  36     -11.451 -17.481  -6.214  1.00 98.83           H  
ATOM   3102 HG13 VAL B  36     -11.409 -18.429  -7.715  1.00 98.83           H  
ATOM   3103  CG2 VAL B  36      -9.015 -18.686  -6.499  1.00 98.83           C  
ATOM   3104 HG21 VAL B  36      -8.953 -17.667  -6.117  1.00 98.83           H  
ATOM   3105 HG22 VAL B  36      -8.951 -18.657  -7.587  1.00 98.83           H  
ATOM   3106 HG23 VAL B  36      -8.178 -19.272  -6.119  1.00 98.83           H  
ATOM   3107  N   GLY B  37      -8.564 -20.252  -3.199  1.00 98.88           N  
ATOM   3108  H   GLY B  37      -8.480 -19.271  -2.974  1.00 98.88           H  
ATOM   3109  CA  GLY B  37      -7.656 -21.165  -2.510  1.00 98.88           C  
ATOM   3110  HA2 GLY B  37      -8.218 -22.004  -2.100  1.00 98.88           H  
ATOM   3111  HA3 GLY B  37      -6.907 -21.551  -3.201  1.00 98.88           H  
ATOM   3112  C   GLY B  37      -6.946 -20.432  -1.379  1.00 98.88           C  
ATOM   3113  O   GLY B  37      -6.912 -19.203  -1.368  1.00 98.88           O  
ATOM   3114  N   MET B  38      -6.403 -21.167  -0.413  1.00 98.84           N  
ATOM   3115  H   MET B  38      -6.458 -22.174  -0.459  1.00 98.84           H  
ATOM   3116  CA  MET B  38      -5.618 -20.597   0.685  1.00 98.84           C  
ATOM   3117  HA  MET B  38      -4.971 -19.829   0.259  1.00 98.84           H  
ATOM   3118  C   MET B  38      -4.708 -21.656   1.313  1.00 98.84           C  
ATOM   3119  CB  MET B  38      -6.537 -19.925   1.727  1.00 98.84           C  
ATOM   3120  HB2 MET B  38      -5.926 -19.504   2.525  1.00 98.84           H  
ATOM   3121  HB3 MET B  38      -7.051 -19.092   1.245  1.00 98.84           H  
ATOM   3122  O   MET B  38      -5.030 -22.843   1.265  1.00 98.84           O  
ATOM   3123  CG  MET B  38      -7.597 -20.846   2.347  1.00 98.84           C  
ATOM   3124  HG2 MET B  38      -8.060 -21.453   1.569  1.00 98.84           H  
ATOM   3125  HG3 MET B  38      -7.104 -21.518   3.050  1.00 98.84           H  
ATOM   3126  SD  MET B  38      -8.918 -19.945   3.208  1.00 98.84           S  
ATOM   3127  CE  MET B  38      -9.656 -21.283   4.179  1.00 98.84           C  
ATOM   3128  HE1 MET B  38     -10.607 -20.948   4.592  1.00 98.84           H  
ATOM   3129  HE2 MET B  38      -8.990 -21.529   5.005  1.00 98.84           H  
ATOM   3130  HE3 MET B  38      -9.817 -22.160   3.551  1.00 98.84           H  
ATOM   3131  N   ALA B  39      -3.583 -21.236   1.887  1.00 98.88           N  
ATOM   3132  H   ALA B  39      -3.386 -20.245   1.885  1.00 98.88           H  
ATOM   3133  CA  ALA B  39      -2.640 -22.087   2.617  1.00 98.88           C  
ATOM   3134  HA  ALA B  39      -3.184 -22.904   3.090  1.00 98.88           H  
ATOM   3135  C   ALA B  39      -1.942 -21.282   3.724  1.00 98.88           C  
ATOM   3136  CB  ALA B  39      -1.623 -22.682   1.638  1.00 98.88           C  
ATOM   3137  HB1 ALA B  39      -1.024 -21.878   1.210  1.00 98.88           H  
ATOM   3138  HB2 ALA B  39      -2.136 -23.216   0.839  1.00 98.88           H  
ATOM   3139  HB3 ALA B  39      -0.960 -23.372   2.161  1.00 98.88           H  
ATOM   3140  O   ALA B  39      -1.940 -20.048   3.688  1.00 98.88           O  
ATOM   3141  N   CYS B  40      -1.374 -21.968   4.716  1.00 98.73           N  
ATOM   3142  H   CYS B  40      -1.347 -22.977   4.693  1.00 98.73           H  
ATOM   3143  CA  CYS B  40      -0.802 -21.328   5.897  1.00 98.73           C  
ATOM   3144  HA  CYS B  40      -0.325 -20.399   5.589  1.00 98.73           H  
ATOM   3145  C   CYS B  40       0.287 -22.161   6.589  1.00 98.73           C  
ATOM   3146  CB  CYS B  40      -1.933 -20.987   6.886  1.00 98.73           C  
ATOM   3147  HB2 CYS B  40      -2.569 -20.216   6.451  1.00 98.73           H  
ATOM   3148  HB3 CYS B  40      -1.493 -20.583   7.798  1.00 98.73           H  
ATOM   3149  O   CYS B  40       0.425 -23.366   6.374  1.00 98.73           O  
ATOM   3150  SG  CYS B  40      -2.936 -22.452   7.294  1.00 98.73           S  
ATOM   3151  HG  CYS B  40      -3.470 -21.993   8.430  1.00 98.73           H  
ATOM   3152  N   ARG B  41       1.034 -21.482   7.461  1.00 98.69           N  
ATOM   3153  H   ARG B  41       0.875 -20.485   7.510  1.00 98.69           H  
ATOM   3154  CA  ARG B  41       1.823 -22.055   8.552  1.00 98.69           C  
ATOM   3155  HA  ARG B  41       1.519 -23.087   8.730  1.00 98.69           H  
ATOM   3156  C   ARG B  41       1.514 -21.244   9.809  1.00 98.69           C  
ATOM   3157  CB  ARG B  41       3.329 -22.017   8.227  1.00 98.69           C  
ATOM   3158  HB2 ARG B  41       3.885 -22.292   9.123  1.00 98.69           H  
ATOM   3159  HB3 ARG B  41       3.609 -20.996   7.968  1.00 98.69           H  
ATOM   3160  O   ARG B  41       1.780 -20.045   9.827  1.00 98.69           O  
ATOM   3161  CG  ARG B  41       3.780 -22.946   7.090  1.00 98.69           C  
ATOM   3162  HG2 ARG B  41       4.840 -22.767   6.911  1.00 98.69           H  
ATOM   3163  HG3 ARG B  41       3.237 -22.699   6.177  1.00 98.69           H  
ATOM   3164  CD  ARG B  41       3.595 -24.437   7.404  1.00 98.69           C  
ATOM   3165  HD2 ARG B  41       4.105 -24.674   8.338  1.00 98.69           H  
ATOM   3166  HD3 ARG B  41       2.533 -24.647   7.530  1.00 98.69           H  
ATOM   3167  NE  ARG B  41       4.152 -25.270   6.322  1.00 98.69           N  
ATOM   3168  HE  ARG B  41       5.138 -25.481   6.364  1.00 98.69           H  
ATOM   3169  NH1 ARG B  41       2.264 -25.537   4.991  1.00 98.69           N  
ATOM   3170 HH11 ARG B  41       1.902 -25.896   4.119  1.00 98.69           H  
ATOM   3171 HH12 ARG B  41       1.624 -25.137   5.662  1.00 98.69           H  
ATOM   3172  NH2 ARG B  41       4.221 -26.238   4.270  1.00 98.69           N  
ATOM   3173 HH21 ARG B  41       5.227 -26.171   4.225  1.00 98.69           H  
ATOM   3174 HH22 ARG B  41       3.716 -26.443   3.419  1.00 98.69           H  
ATOM   3175  CZ  ARG B  41       3.537 -25.683   5.225  1.00 98.69           C  
ATOM   3176  N   PHE B  42       0.950 -21.859  10.841  1.00 98.77           N  
ATOM   3177  H   PHE B  42       0.809 -22.858  10.783  1.00 98.77           H  
ATOM   3178  CA  PHE B  42       0.655 -21.209  12.122  1.00 98.77           C  
ATOM   3179  HA  PHE B  42       1.224 -20.281  12.164  1.00 98.77           H  
ATOM   3180  C   PHE B  42       1.130 -22.073  13.308  1.00 98.77           C  
ATOM   3181  CB  PHE B  42      -0.847 -20.852  12.220  1.00 98.77           C  
ATOM   3182  HB2 PHE B  42      -1.435 -21.754  12.048  1.00 98.77           H  
ATOM   3183  HB3 PHE B  42      -1.070 -20.524  13.235  1.00 98.77           H  
ATOM   3184  O   PHE B  42       1.356 -23.274  13.144  1.00 98.77           O  
ATOM   3185  CG  PHE B  42      -1.330 -19.762  11.276  1.00 98.77           C  
ATOM   3186  CD1 PHE B  42      -0.708 -18.499  11.280  1.00 98.77           C  
ATOM   3187  HD1 PHE B  42       0.103 -18.308  11.968  1.00 98.77           H  
ATOM   3188  CD2 PHE B  42      -2.416 -19.995  10.410  1.00 98.77           C  
ATOM   3189  HD2 PHE B  42      -2.920 -20.950  10.424  1.00 98.77           H  
ATOM   3190  CE1 PHE B  42      -1.116 -17.502  10.376  1.00 98.77           C  
ATOM   3191  HE1 PHE B  42      -0.605 -16.551  10.354  1.00 98.77           H  
ATOM   3192  CE2 PHE B  42      -2.845 -18.989   9.524  1.00 98.77           C  
ATOM   3193  HE2 PHE B  42      -3.673 -19.176   8.856  1.00 98.77           H  
ATOM   3194  CZ  PHE B  42      -2.178 -17.752   9.488  1.00 98.77           C  
ATOM   3195  HZ  PHE B  42      -2.484 -16.992   8.784  1.00 98.77           H  
ATOM   3196  N   PRO B  43       1.299 -21.478  14.503  1.00 98.53           N  
ATOM   3197  CA  PRO B  43       1.631 -22.206  15.726  1.00 98.53           C  
ATOM   3198  HA  PRO B  43       2.628 -22.633  15.613  1.00 98.53           H  
ATOM   3199  C   PRO B  43       0.629 -23.327  16.039  1.00 98.53           C  
ATOM   3200  CB  PRO B  43       1.664 -21.144  16.830  1.00 98.53           C  
ATOM   3201  HB2 PRO B  43       2.389 -21.388  17.606  1.00 98.53           H  
ATOM   3202  HB3 PRO B  43       0.669 -21.014  17.256  1.00 98.53           H  
ATOM   3203  O   PRO B  43      -0.554 -23.215  15.714  1.00 98.53           O  
ATOM   3204  CG  PRO B  43       2.039 -19.874  16.073  1.00 98.53           C  
ATOM   3205  HG2 PRO B  43       3.111 -19.863  15.875  1.00 98.53           H  
ATOM   3206  HG3 PRO B  43       1.723 -18.972  16.597  1.00 98.53           H  
ATOM   3207  CD  PRO B  43       1.293 -20.048  14.760  1.00 98.53           C  
ATOM   3208  HD2 PRO B  43       0.269 -19.689  14.862  1.00 98.53           H  
ATOM   3209  HD3 PRO B  43       1.815 -19.503  13.975  1.00 98.53           H  
ATOM   3210  N   GLY B  44       1.101 -24.388  16.702  1.00 98.28           N  
ATOM   3211  H   GLY B  44       2.075 -24.391  16.968  1.00 98.28           H  
ATOM   3212  CA  GLY B  44       0.298 -25.584  16.996  1.00 98.28           C  
ATOM   3213  HA2 GLY B  44      -0.736 -25.298  17.185  1.00 98.28           H  
ATOM   3214  HA3 GLY B  44       0.693 -26.061  17.893  1.00 98.28           H  
ATOM   3215  C   GLY B  44       0.306 -26.627  15.872  1.00 98.28           C  
ATOM   3216  O   GLY B  44      -0.711 -27.273  15.642  1.00 98.28           O  
ATOM   3217  N   ASP B  45       1.432 -26.754  15.159  1.00 96.85           N  
ATOM   3218  H   ASP B  45       2.253 -26.258  15.478  1.00 96.85           H  
ATOM   3219  CA  ASP B  45       1.636 -27.652  14.008  1.00 96.85           C  
ATOM   3220  HA  ASP B  45       2.587 -27.361  13.562  1.00 96.85           H  
ATOM   3221  C   ASP B  45       0.609 -27.461  12.871  1.00 96.85           C  
ATOM   3222  CB  ASP B  45       1.825 -29.109  14.475  1.00 96.85           C  
ATOM   3223  HB2 ASP B  45       2.042 -29.734  13.609  1.00 96.85           H  
ATOM   3224  HB3 ASP B  45       0.898 -29.464  14.925  1.00 96.85           H  
ATOM   3225  O   ASP B  45       0.289 -28.381  12.117  1.00 96.85           O  
ATOM   3226  CG  ASP B  45       2.978 -29.267  15.475  1.00 96.85           C  
ATOM   3227  OD1 ASP B  45       3.986 -28.534  15.333  1.00 96.85           O  
ATOM   3228  OD2 ASP B  45       2.849 -30.122  16.382  1.00 96.85           O  
ATOM   3229  N   VAL B  46       0.093 -26.235  12.728  1.00 98.20           N  
ATOM   3230  H   VAL B  46       0.420 -25.509  13.350  1.00 98.20           H  
ATOM   3231  CA  VAL B  46      -0.888 -25.877  11.703  1.00 98.20           C  
ATOM   3232  HA  VAL B  46      -1.558 -26.723  11.554  1.00 98.20           H  
ATOM   3233  C   VAL B  46      -0.182 -25.597  10.378  1.00 98.20           C  
ATOM   3234  CB  VAL B  46      -1.743 -24.689  12.168  1.00 98.20           C  
ATOM   3235  HB  VAL B  46      -1.088 -23.891  12.519  1.00 98.20           H  
ATOM   3236  O   VAL B  46       0.525 -24.602  10.222  1.00 98.20           O  
ATOM   3237  CG1 VAL B  46      -2.609 -24.138  11.031  1.00 98.20           C  
ATOM   3238 HG11 VAL B  46      -3.200 -24.945  10.598  1.00 98.20           H  
ATOM   3239 HG12 VAL B  46      -1.986 -23.695  10.255  1.00 98.20           H  
ATOM   3240 HG13 VAL B  46      -3.261 -23.356  11.421  1.00 98.20           H  
ATOM   3241  CG2 VAL B  46      -2.670 -25.087  13.325  1.00 98.20           C  
ATOM   3242 HG21 VAL B  46      -3.345 -25.884  13.012  1.00 98.20           H  
ATOM   3243 HG22 VAL B  46      -3.245 -24.225  13.661  1.00 98.20           H  
ATOM   3244 HG23 VAL B  46      -2.077 -25.442  14.168  1.00 98.20           H  
ATOM   3245  N   ASP B  47      -0.431 -26.457   9.398  1.00 97.49           N  
ATOM   3246  H   ASP B  47      -0.926 -27.302   9.646  1.00 97.49           H  
ATOM   3247  CA  ASP B  47       0.161 -26.444   8.057  1.00 97.49           C  
ATOM   3248  HA  ASP B  47       0.818 -25.578   7.977  1.00 97.49           H  
ATOM   3249  C   ASP B  47      -0.868 -26.325   6.915  1.00 97.49           C  
ATOM   3250  CB  ASP B  47       1.009 -27.718   7.904  1.00 97.49           C  
ATOM   3251  HB2 ASP B  47       1.612 -27.624   7.001  1.00 97.49           H  
ATOM   3252  HB3 ASP B  47       1.690 -27.799   8.750  1.00 97.49           H  
ATOM   3253  O   ASP B  47      -0.510 -26.249   5.739  1.00 97.49           O  
ATOM   3254  CG  ASP B  47       0.169 -29.007   7.805  1.00 97.49           C  
ATOM   3255  OD1 ASP B  47      -1.018 -29.000   8.236  1.00 97.49           O  
ATOM   3256  OD2 ASP B  47       0.708 -29.995   7.256  1.00 97.49           O  
ATOM   3257  N   SER B  48      -2.160 -26.321   7.239  1.00 98.00           N  
ATOM   3258  H   SER B  48      -2.407 -26.416   8.214  1.00 98.00           H  
ATOM   3259  CA  SER B  48      -3.241 -26.312   6.259  1.00 98.00           C  
ATOM   3260  HA  SER B  48      -2.890 -25.772   5.380  1.00 98.00           H  
ATOM   3261  C   SER B  48      -4.493 -25.612   6.792  1.00 98.00           C  
ATOM   3262  CB  SER B  48      -3.568 -27.749   5.837  1.00 98.00           C  
ATOM   3263  HB2 SER B  48      -4.311 -27.728   5.040  1.00 98.00           H  
ATOM   3264  HB3 SER B  48      -2.661 -28.227   5.465  1.00 98.00           H  
ATOM   3265  O   SER B  48      -4.685 -25.520   8.005  1.00 98.00           O  
ATOM   3266  OG  SER B  48      -4.082 -28.519   6.896  1.00 98.00           O  
ATOM   3267  HG  SER B  48      -3.399 -28.559   7.570  1.00 98.00           H  
ATOM   3268  N   PRO B  49      -5.393 -25.138   5.909  1.00 98.60           N  
ATOM   3269  CA  PRO B  49      -6.704 -24.636   6.322  1.00 98.60           C  
ATOM   3270  HA  PRO B  49      -6.568 -23.729   6.910  1.00 98.60           H  
ATOM   3271  C   PRO B  49      -7.510 -25.654   7.141  1.00 98.60           C  
ATOM   3272  CB  PRO B  49      -7.427 -24.310   5.013  1.00 98.60           C  
ATOM   3273  HB2 PRO B  49      -8.089 -23.452   5.132  1.00 98.60           H  
ATOM   3274  HB3 PRO B  49      -7.990 -25.176   4.664  1.00 98.60           H  
ATOM   3275  O   PRO B  49      -8.248 -25.275   8.048  1.00 98.60           O  
ATOM   3276  CG  PRO B  49      -6.294 -24.026   4.032  1.00 98.60           C  
ATOM   3277  HG2 PRO B  49      -5.920 -23.013   4.176  1.00 98.60           H  
ATOM   3278  HG3 PRO B  49      -6.603 -24.192   3.000  1.00 98.60           H  
ATOM   3279  CD  PRO B  49      -5.227 -25.018   4.469  1.00 98.60           C  
ATOM   3280  HD2 PRO B  49      -4.240 -24.639   4.203  1.00 98.60           H  
ATOM   3281  HD3 PRO B  49      -5.404 -25.984   3.995  1.00 98.60           H  
ATOM   3282  N   GLU B  50      -7.360 -26.941   6.827  1.00 97.78           N  
ATOM   3283  H   GLU B  50      -6.781 -27.183   6.036  1.00 97.78           H  
ATOM   3284  CA  GLU B  50      -8.019 -28.044   7.516  1.00 97.78           C  
ATOM   3285  HA  GLU B  50      -9.078 -27.813   7.629  1.00 97.78           H  
ATOM   3286  C   GLU B  50      -7.459 -28.244   8.937  1.00 97.78           C  
ATOM   3287  CB  GLU B  50      -7.895 -29.319   6.661  1.00 97.78           C  
ATOM   3288  HB2 GLU B  50      -8.346 -30.136   7.225  1.00 97.78           H  
ATOM   3289  HB3 GLU B  50      -6.844 -29.567   6.515  1.00 97.78           H  
ATOM   3290  O   GLU B  50      -8.234 -28.223   9.896  1.00 97.78           O  
ATOM   3291  CG  GLU B  50      -8.608 -29.254   5.291  1.00 97.78           C  
ATOM   3292  HG2 GLU B  50      -8.679 -30.274   4.912  1.00 97.78           H  
ATOM   3293  HG3 GLU B  50      -9.627 -28.902   5.453  1.00 97.78           H  
ATOM   3294  CD  GLU B  50      -7.934 -28.391   4.198  1.00 97.78           C  
ATOM   3295  OE1 GLU B  50      -8.645 -28.016   3.239  1.00 97.78           O  
ATOM   3296  OE2 GLU B  50      -6.715 -28.099   4.281  1.00 97.78           O  
ATOM   3297  N   SER B  51      -6.130 -28.340   9.101  1.00 97.75           N  
ATOM   3298  H   SER B  51      -5.527 -28.305   8.291  1.00 97.75           H  
ATOM   3299  CA  SER B  51      -5.499 -28.444  10.430  1.00 97.75           C  
ATOM   3300  HA  SER B  51      -6.015 -29.235  10.973  1.00 97.75           H  
ATOM   3301  C   SER B  51      -5.696 -27.170  11.264  1.00 97.75           C  
ATOM   3302  CB  SER B  51      -4.018 -28.876  10.345  1.00 97.75           C  
ATOM   3303  HB2 SER B  51      -3.984 -29.888   9.942  1.00 97.75           H  
ATOM   3304  HB3 SER B  51      -3.598 -28.902  11.351  1.00 97.75           H  
ATOM   3305  O   SER B  51      -5.903 -27.255  12.474  1.00 97.75           O  
ATOM   3306  OG  SER B  51      -3.204 -28.047   9.528  1.00 97.75           O  
ATOM   3307  HG  SER B  51      -2.410 -28.533   9.294  1.00 97.75           H  
ATOM   3308  N   PHE B  52      -5.768 -25.993  10.629  1.00 98.67           N  
ATOM   3309  H   PHE B  52      -5.532 -25.971   9.647  1.00 98.67           H  
ATOM   3310  CA  PHE B  52      -6.119 -24.739  11.303  1.00 98.67           C  
ATOM   3311  HA  PHE B  52      -5.433 -24.614  12.141  1.00 98.67           H  
ATOM   3312  C   PHE B  52      -7.543 -24.758  11.868  1.00 98.67           C  
ATOM   3313  CB  PHE B  52      -5.968 -23.558  10.330  1.00 98.67           C  
ATOM   3314  HB2 PHE B  52      -6.716 -23.667   9.545  1.00 98.67           H  
ATOM   3315  HB3 PHE B  52      -4.995 -23.610   9.840  1.00 98.67           H  
ATOM   3316  O   PHE B  52      -7.766 -24.309  12.995  1.00 98.67           O  
ATOM   3317  CG  PHE B  52      -6.101 -22.172  10.944  1.00 98.67           C  
ATOM   3318  CD1 PHE B  52      -6.790 -21.167  10.240  1.00 98.67           C  
ATOM   3319  HD1 PHE B  52      -7.247 -21.396   9.289  1.00 98.67           H  
ATOM   3320  CD2 PHE B  52      -5.498 -21.856  12.181  1.00 98.67           C  
ATOM   3321  HD2 PHE B  52      -4.973 -22.610  12.749  1.00 98.67           H  
ATOM   3322  CE1 PHE B  52      -6.856 -19.859  10.752  1.00 98.67           C  
ATOM   3323  HE1 PHE B  52      -7.370 -19.083  10.204  1.00 98.67           H  
ATOM   3324  CE2 PHE B  52      -5.559 -20.548  12.687  1.00 98.67           C  
ATOM   3325  HE2 PHE B  52      -5.086 -20.319  13.631  1.00 98.67           H  
ATOM   3326  CZ  PHE B  52      -6.222 -19.544  11.963  1.00 98.67           C  
ATOM   3327  HZ  PHE B  52      -6.237 -18.527  12.325  1.00 98.67           H  
ATOM   3328  N   TRP B  53      -8.513 -25.288  11.113  1.00 98.73           N  
ATOM   3329  H   TRP B  53      -8.280 -25.656  10.202  1.00 98.73           H  
ATOM   3330  CA  TRP B  53      -9.882 -25.420  11.607  1.00 98.73           C  
ATOM   3331  HA  TRP B  53     -10.197 -24.451  11.995  1.00 98.73           H  
ATOM   3332  C   TRP B  53      -9.978 -26.408  12.771  1.00 98.73           C  
ATOM   3333  CB  TRP B  53     -10.851 -25.821  10.493  1.00 98.73           C  
ATOM   3334  HB2 TRP B  53     -10.851 -25.055   9.718  1.00 98.73           H  
ATOM   3335  HB3 TRP B  53     -10.520 -26.757  10.045  1.00 98.73           H  
ATOM   3336  O   TRP B  53     -10.565 -26.055  13.797  1.00 98.73           O  
ATOM   3337  CG  TRP B  53     -12.250 -25.986  11.002  1.00 98.73           C  
ATOM   3338  CD1 TRP B  53     -12.879 -27.167  11.186  1.00 98.73           C  
ATOM   3339  HD1 TRP B  53     -12.459 -28.134  10.949  1.00 98.73           H  
ATOM   3340  CD2 TRP B  53     -13.159 -24.965  11.520  1.00 98.73           C  
ATOM   3341  CE2 TRP B  53     -14.336 -25.611  12.003  1.00 98.73           C  
ATOM   3342  CE3 TRP B  53     -13.097 -23.560  11.657  1.00 98.73           C  
ATOM   3343  HE3 TRP B  53     -12.204 -23.041  11.342  1.00 98.73           H  
ATOM   3344  NE1 TRP B  53     -14.108 -26.950  11.779  1.00 98.73           N  
ATOM   3345  HE1 TRP B  53     -14.723 -27.697  12.069  1.00 98.73           H  
ATOM   3346  CH2 TRP B  53     -15.323 -23.504  12.661  1.00 98.73           C  
ATOM   3347  HH2 TRP B  53     -16.135 -22.943  13.099  1.00 98.73           H  
ATOM   3348  CZ2 TRP B  53     -15.401 -24.904  12.577  1.00 98.73           C  
ATOM   3349  HZ2 TRP B  53     -16.263 -25.432  12.956  1.00 98.73           H  
ATOM   3350  CZ3 TRP B  53     -14.174 -22.835  12.202  1.00 98.73           C  
ATOM   3351  HZ3 TRP B  53     -14.113 -21.760  12.283  1.00 98.73           H  
ATOM   3352  N   GLU B  54      -9.395 -27.608  12.650  1.00 98.41           N  
ATOM   3353  H   GLU B  54      -8.944 -27.847  11.779  1.00 98.41           H  
ATOM   3354  CA  GLU B  54      -9.379 -28.596  13.743  1.00 98.41           C  
ATOM   3355  HA  GLU B  54     -10.406 -28.854  14.004  1.00 98.41           H  
ATOM   3356  C   GLU B  54      -8.742 -28.023  15.018  1.00 98.41           C  
ATOM   3357  CB  GLU B  54      -8.649 -29.892  13.336  1.00 98.41           C  
ATOM   3358  HB2 GLU B  54      -7.677 -29.651  12.907  1.00 98.41           H  
ATOM   3359  HB3 GLU B  54      -8.488 -30.474  14.243  1.00 98.41           H  
ATOM   3360  O   GLU B  54      -9.299 -28.182  16.106  1.00 98.41           O  
ATOM   3361  CG  GLU B  54      -9.452 -30.765  12.354  1.00 98.41           C  
ATOM   3362  HG2 GLU B  54      -9.456 -30.286  11.374  1.00 98.41           H  
ATOM   3363  HG3 GLU B  54     -10.484 -30.810  12.705  1.00 98.41           H  
ATOM   3364  CD  GLU B  54      -8.919 -32.208  12.222  1.00 98.41           C  
ATOM   3365  OE1 GLU B  54      -9.687 -33.061  11.715  1.00 98.41           O  
ATOM   3366  OE2 GLU B  54      -7.770 -32.481  12.639  1.00 98.41           O  
ATOM   3367  N   PHE B  55      -7.634 -27.284  14.894  1.00 98.62           N  
ATOM   3368  H   PHE B  55      -7.189 -27.229  13.989  1.00 98.62           H  
ATOM   3369  CA  PHE B  55      -6.969 -26.643  16.028  1.00 98.62           C  
ATOM   3370  HA  PHE B  55      -6.755 -27.407  16.775  1.00 98.62           H  
ATOM   3371  C   PHE B  55      -7.845 -25.575  16.707  1.00 98.62           C  
ATOM   3372  CB  PHE B  55      -5.633 -26.053  15.553  1.00 98.62           C  
ATOM   3373  HB2 PHE B  55      -5.814 -25.215  14.881  1.00 98.62           H  
ATOM   3374  HB3 PHE B  55      -5.089 -26.813  14.992  1.00 98.62           H  
ATOM   3375  O   PHE B  55      -8.036 -25.596  17.926  1.00 98.62           O  
ATOM   3376  CG  PHE B  55      -4.757 -25.607  16.703  1.00 98.62           C  
ATOM   3377  CD1 PHE B  55      -4.787 -24.275  17.160  1.00 98.62           C  
ATOM   3378  HD1 PHE B  55      -5.404 -23.542  16.661  1.00 98.62           H  
ATOM   3379  CD2 PHE B  55      -3.944 -26.554  17.351  1.00 98.62           C  
ATOM   3380  HD2 PHE B  55      -3.895 -27.568  16.982  1.00 98.62           H  
ATOM   3381  CE1 PHE B  55      -4.020 -23.902  18.280  1.00 98.62           C  
ATOM   3382  HE1 PHE B  55      -4.037 -22.885  18.643  1.00 98.62           H  
ATOM   3383  CE2 PHE B  55      -3.184 -26.183  18.470  1.00 98.62           C  
ATOM   3384  HE2 PHE B  55      -2.550 -26.910  18.957  1.00 98.62           H  
ATOM   3385  CZ  PHE B  55      -3.233 -24.862  18.940  1.00 98.62           C  
ATOM   3386  HZ  PHE B  55      -2.649 -24.586  19.806  1.00 98.62           H  
ATOM   3387  N   VAL B  56      -8.413 -24.644  15.931  1.00 98.77           N  
ATOM   3388  H   VAL B  56      -8.239 -24.688  14.937  1.00 98.77           H  
ATOM   3389  CA  VAL B  56      -9.177 -23.505  16.470  1.00 98.77           C  
ATOM   3390  HA  VAL B  56      -8.624 -23.092  17.313  1.00 98.77           H  
ATOM   3391  C   VAL B  56     -10.542 -23.942  17.020  1.00 98.77           C  
ATOM   3392  CB  VAL B  56      -9.301 -22.393  15.409  1.00 98.77           C  
ATOM   3393  HB  VAL B  56      -9.702 -22.820  14.490  1.00 98.77           H  
ATOM   3394  O   VAL B  56     -10.902 -23.544  18.128  1.00 98.77           O  
ATOM   3395  CG1 VAL B  56     -10.223 -21.248  15.844  1.00 98.77           C  
ATOM   3396 HG11 VAL B  56     -11.239 -21.622  15.967  1.00 98.77           H  
ATOM   3397 HG12 VAL B  56      -9.876 -20.824  16.786  1.00 98.77           H  
ATOM   3398 HG13 VAL B  56     -10.231 -20.477  15.073  1.00 98.77           H  
ATOM   3399  CG2 VAL B  56      -7.932 -21.762  15.113  1.00 98.77           C  
ATOM   3400 HG21 VAL B  56      -7.227 -22.524  14.779  1.00 98.77           H  
ATOM   3401 HG22 VAL B  56      -7.532 -21.287  16.009  1.00 98.77           H  
ATOM   3402 HG23 VAL B  56      -8.028 -21.023  14.318  1.00 98.77           H  
ATOM   3403  N   SER B  57     -11.290 -24.783  16.295  1.00 98.55           N  
ATOM   3404  H   SER B  57     -10.915 -25.120  15.419  1.00 98.55           H  
ATOM   3405  CA  SER B  57     -12.584 -25.328  16.756  1.00 98.55           C  
ATOM   3406  HA  SER B  57     -13.198 -24.506  17.124  1.00 98.55           H  
ATOM   3407  C   SER B  57     -12.426 -26.311  17.921  1.00 98.55           C  
ATOM   3408  CB  SER B  57     -13.363 -25.982  15.606  1.00 98.55           C  
ATOM   3409  HB2 SER B  57     -13.525 -25.249  14.816  1.00 98.55           H  
ATOM   3410  HB3 SER B  57     -14.333 -26.311  15.978  1.00 98.55           H  
ATOM   3411  O   SER B  57     -13.223 -26.289  18.860  1.00 98.55           O  
ATOM   3412  OG  SER B  57     -12.676 -27.101  15.080  1.00 98.55           O  
ATOM   3413  HG  SER B  57     -11.941 -26.786  14.549  1.00 98.55           H  
ATOM   3414  N   GLY B  58     -11.337 -27.089  17.941  1.00 98.44           N  
ATOM   3415  H   GLY B  58     -10.745 -27.118  17.123  1.00 98.44           H  
ATOM   3416  CA  GLY B  58     -10.940 -27.919  19.081  1.00 98.44           C  
ATOM   3417  HA2 GLY B  58     -11.762 -28.586  19.342  1.00 98.44           H  
ATOM   3418  HA3 GLY B  58     -10.081 -28.519  18.785  1.00 98.44           H  
ATOM   3419  C   GLY B  58     -10.551 -27.116  20.331  1.00 98.44           C  
ATOM   3420  O   GLY B  58     -10.461 -27.682  21.422  1.00 98.44           O  
ATOM   3421  N   GLY B  59     -10.360 -25.798  20.200  1.00 98.24           N  
ATOM   3422  H   GLY B  59     -10.463 -25.398  19.278  1.00 98.24           H  
ATOM   3423  CA  GLY B  59      -9.994 -24.904  21.294  1.00 98.24           C  
ATOM   3424  HA2 GLY B  59     -10.632 -25.100  22.155  1.00 98.24           H  
ATOM   3425  HA3 GLY B  59     -10.156 -23.880  20.956  1.00 98.24           H  
ATOM   3426  C   GLY B  59      -8.532 -25.033  21.723  1.00 98.24           C  
ATOM   3427  O   GLY B  59      -8.246 -24.919  22.916  1.00 98.24           O  
ATOM   3428  N   GLY B  60      -7.632 -25.295  20.772  1.00 98.63           N  
ATOM   3429  H   GLY B  60      -7.949 -25.388  19.818  1.00 98.63           H  
ATOM   3430  CA  GLY B  60      -6.192 -25.389  20.998  1.00 98.63           C  
ATOM   3431  HA2 GLY B  60      -6.005 -26.126  21.779  1.00 98.63           H  
ATOM   3432  HA3 GLY B  60      -5.707 -25.731  20.084  1.00 98.63           H  
ATOM   3433  C   GLY B  60      -5.556 -24.055  21.404  1.00 98.63           C  
ATOM   3434  O   GLY B  60      -5.921 -22.999  20.882  1.00 98.63           O  
ATOM   3435  N   ASP B  61      -4.602 -24.137  22.331  1.00 98.71           N  
ATOM   3436  H   ASP B  61      -4.357 -25.058  22.663  1.00 98.71           H  
ATOM   3437  CA  ASP B  61      -3.701 -23.068  22.777  1.00 98.71           C  
ATOM   3438  HA  ASP B  61      -3.959 -22.121  22.303  1.00 98.71           H  
ATOM   3439  C   ASP B  61      -2.280 -23.469  22.351  1.00 98.71           C  
ATOM   3440  CB  ASP B  61      -3.836 -22.901  24.308  1.00 98.71           C  
ATOM   3441  HB2 ASP B  61      -3.759 -23.884  24.773  1.00 98.71           H  
ATOM   3442  HB3 ASP B  61      -4.830 -22.510  24.527  1.00 98.71           H  
ATOM   3443  O   ASP B  61      -1.779 -24.511  22.776  1.00 98.71           O  
ATOM   3444  CG  ASP B  61      -2.794 -21.982  24.967  1.00 98.71           C  
ATOM   3445  OD1 ASP B  61      -2.078 -21.257  24.248  1.00 98.71           O  
ATOM   3446  OD2 ASP B  61      -2.706 -22.006  26.224  1.00 98.71           O  
ATOM   3447  N   ALA B  62      -1.674 -22.688  21.457  1.00 98.70           N  
ATOM   3448  H   ALA B  62      -2.163 -21.859  21.149  1.00 98.70           H  
ATOM   3449  CA  ALA B  62      -0.354 -22.944  20.882  1.00 98.70           C  
ATOM   3450  HA  ALA B  62      -0.134 -24.008  20.965  1.00 98.70           H  
ATOM   3451  C   ALA B  62       0.781 -22.201  21.607  1.00 98.70           C  
ATOM   3452  CB  ALA B  62      -0.382 -22.581  19.394  1.00 98.70           C  
ATOM   3453  HB1 ALA B  62       0.573 -22.854  18.946  1.00 98.70           H  
ATOM   3454  HB2 ALA B  62      -1.178 -23.112  18.872  1.00 98.70           H  
ATOM   3455  HB3 ALA B  62      -0.532 -21.507  19.285  1.00 98.70           H  
ATOM   3456  O   ALA B  62       1.922 -22.243  21.143  1.00 98.70           O  
ATOM   3457  N   ILE B  63       0.490 -21.487  22.701  1.00 98.62           N  
ATOM   3458  H   ILE B  63      -0.451 -21.499  23.069  1.00 98.62           H  
ATOM   3459  CA  ILE B  63       1.503 -20.727  23.433  1.00 98.62           C  
ATOM   3460  HA  ILE B  63       2.111 -20.192  22.704  1.00 98.62           H  
ATOM   3461  C   ILE B  63       2.431 -21.685  24.185  1.00 98.62           C  
ATOM   3462  CB  ILE B  63       0.856 -19.676  24.356  1.00 98.62           C  
ATOM   3463  HB  ILE B  63       0.228 -20.196  25.079  1.00 98.62           H  
ATOM   3464  O   ILE B  63       2.019 -22.411  25.094  1.00 98.62           O  
ATOM   3465  CG1 ILE B  63      -0.047 -18.683  23.583  1.00 98.62           C  
ATOM   3466 HG12 ILE B  63      -0.915 -19.215  23.195  1.00 98.62           H  
ATOM   3467 HG13 ILE B  63      -0.421 -17.941  24.288  1.00 98.62           H  
ATOM   3468  CG2 ILE B  63       1.931 -18.914  25.153  1.00 98.62           C  
ATOM   3469 HG21 ILE B  63       2.484 -19.596  25.800  1.00 98.62           H  
ATOM   3470 HG22 ILE B  63       2.628 -18.412  24.482  1.00 98.62           H  
ATOM   3471 HG23 ILE B  63       1.449 -18.175  25.794  1.00 98.62           H  
ATOM   3472  CD1 ILE B  63       0.604 -17.939  22.408  1.00 98.62           C  
ATOM   3473 HD11 ILE B  63       0.854 -18.637  21.610  1.00 98.62           H  
ATOM   3474 HD12 ILE B  63      -0.106 -17.207  22.022  1.00 98.62           H  
ATOM   3475 HD13 ILE B  63       1.501 -17.413  22.735  1.00 98.62           H  
ATOM   3476  N   ALA B  64       3.708 -21.648  23.814  1.00 97.50           N  
ATOM   3477  H   ALA B  64       3.968 -21.011  23.075  1.00 97.50           H  
ATOM   3478  CA  ALA B  64       4.765 -22.490  24.355  1.00 97.50           C  
ATOM   3479  HA  ALA B  64       4.456 -22.888  25.321  1.00 97.50           H  
ATOM   3480  C   ALA B  64       6.053 -21.682  24.577  1.00 97.50           C  
ATOM   3481  CB  ALA B  64       4.974 -23.666  23.390  1.00 97.50           C  
ATOM   3482  HB1 ALA B  64       5.323 -23.293  22.427  1.00 97.50           H  
ATOM   3483  HB2 ALA B  64       5.714 -24.359  23.790  1.00 97.50           H  
ATOM   3484  HB3 ALA B  64       4.033 -24.196  23.244  1.00 97.50           H  
ATOM   3485  O   ALA B  64       6.134 -20.497  24.256  1.00 97.50           O  
ATOM   3486  N   GLU B  65       7.066 -22.326  25.149  1.00 96.90           N  
ATOM   3487  H   GLU B  65       6.966 -23.315  25.328  1.00 96.90           H  
ATOM   3488  CA  GLU B  65       8.416 -21.770  25.249  1.00 96.90           C  
ATOM   3489  HA  GLU B  65       8.349 -20.742  25.603  1.00 96.90           H  
ATOM   3490  C   GLU B  65       9.086 -21.739  23.865  1.00 96.90           C  
ATOM   3491  CB  GLU B  65       9.192 -22.600  26.285  1.00 96.90           C  
ATOM   3492  HB2 GLU B  65       9.497 -23.544  25.835  1.00 96.90           H  
ATOM   3493  HB3 GLU B  65       8.518 -22.823  27.113  1.00 96.90           H  
ATOM   3494  O   GLU B  65       8.901 -22.654  23.058  1.00 96.90           O  
ATOM   3495  CG  GLU B  65      10.411 -21.882  26.875  1.00 96.90           C  
ATOM   3496  HG2 GLU B  65      10.103 -20.884  27.187  1.00 96.90           H  
ATOM   3497  HG3 GLU B  65      11.170 -21.770  26.100  1.00 96.90           H  
ATOM   3498  CD  GLU B  65      11.002 -22.648  28.076  1.00 96.90           C  
ATOM   3499  OE1 GLU B  65      11.494 -21.974  29.009  1.00 96.90           O  
ATOM   3500  OE2 GLU B  65      10.947 -23.900  28.081  1.00 96.90           O  
ATOM   3501  N   ALA B  66       9.835 -20.675  23.570  1.00 96.32           N  
ATOM   3502  H   ALA B  66       9.877 -19.908  24.225  1.00 96.32           H  
ATOM   3503  CA  ALA B  66      10.476 -20.503  22.272  1.00 96.32           C  
ATOM   3504  HA  ALA B  66       9.683 -20.597  21.530  1.00 96.32           H  
ATOM   3505  C   ALA B  66      11.527 -21.594  21.970  1.00 96.32           C  
ATOM   3506  CB  ALA B  66      11.059 -19.089  22.183  1.00 96.32           C  
ATOM   3507  HB1 ALA B  66      10.268 -18.353  22.328  1.00 96.32           H  
ATOM   3508  HB2 ALA B  66      11.510 -18.938  21.201  1.00 96.32           H  
ATOM   3509  HB3 ALA B  66      11.824 -18.959  22.948  1.00 96.32           H  
ATOM   3510  O   ALA B  66      12.221 -22.053  22.882  1.00 96.32           O  
ATOM   3511  N   PRO B  67      11.680 -22.008  20.696  1.00 94.28           N  
ATOM   3512  CA  PRO B  67      12.607 -23.070  20.326  1.00 94.28           C  
ATOM   3513  HA  PRO B  67      12.403 -23.950  20.937  1.00 94.28           H  
ATOM   3514  C   PRO B  67      14.070 -22.650  20.541  1.00 94.28           C  
ATOM   3515  CB  PRO B  67      12.284 -23.402  18.866  1.00 94.28           C  
ATOM   3516  HB2 PRO B  67      11.492 -24.151  18.829  1.00 94.28           H  
ATOM   3517  HB3 PRO B  67      13.157 -23.755  18.318  1.00 94.28           H  
ATOM   3518  O   PRO B  67      14.491 -21.550  20.183  1.00 94.28           O  
ATOM   3519  CG  PRO B  67      11.754 -22.078  18.320  1.00 94.28           C  
ATOM   3520  HG2 PRO B  67      12.591 -21.422  18.079  1.00 94.28           H  
ATOM   3521  HG3 PRO B  67      11.110 -22.223  17.453  1.00 94.28           H  
ATOM   3522  CD  PRO B  67      10.988 -21.512  19.514  1.00 94.28           C  
ATOM   3523  HD2 PRO B  67       9.966 -21.891  19.509  1.00 94.28           H  
ATOM   3524  HD3 PRO B  67      10.990 -20.423  19.473  1.00 94.28           H  
ATOM   3525  N   ALA B  68      14.859 -23.556  21.120  1.00 93.81           N  
ATOM   3526  H   ALA B  68      14.438 -24.431  21.399  1.00 93.81           H  
ATOM   3527  CA  ALA B  68      16.247 -23.307  21.520  1.00 93.81           C  
ATOM   3528  HA  ALA B  68      16.318 -22.282  21.882  1.00 93.81           H  
ATOM   3529  C   ALA B  68      17.279 -23.441  20.377  1.00 93.81           C  
ATOM   3530  CB  ALA B  68      16.563 -24.247  22.692  1.00 93.81           C  
ATOM   3531  HB1 ALA B  68      16.495 -25.285  22.367  1.00 93.81           H  
ATOM   3532  HB2 ALA B  68      15.858 -24.071  23.505  1.00 93.81           H  
ATOM   3533  HB3 ALA B  68      17.572 -24.050  23.055  1.00 93.81           H  
ATOM   3534  O   ALA B  68      18.477 -23.278  20.604  1.00 93.81           O  
ATOM   3535  N   ASP B  69      16.845 -23.773  19.161  1.00 93.29           N  
ATOM   3536  H   ASP B  69      15.849 -23.802  18.992  1.00 93.29           H  
ATOM   3537  CA  ASP B  69      17.700 -24.053  17.999  1.00 93.29           C  
ATOM   3538  HA  ASP B  69      18.654 -24.442  18.357  1.00 93.29           H  
ATOM   3539  C   ASP B  69      18.045 -22.815  17.153  1.00 93.29           C  
ATOM   3540  CB  ASP B  69      17.055 -25.161  17.152  1.00 93.29           C  
ATOM   3541  HB2 ASP B  69      17.078 -26.084  17.732  1.00 93.29           H  
ATOM   3542  HB3 ASP B  69      17.654 -25.323  16.256  1.00 93.29           H  
ATOM   3543  O   ASP B  69      18.983 -22.856  16.358  1.00 93.29           O  
ATOM   3544  CG  ASP B  69      15.604 -24.882  16.740  1.00 93.29           C  
ATOM   3545  OD1 ASP B  69      15.169 -23.709  16.828  1.00 93.29           O  
ATOM   3546  OD2 ASP B  69      14.921 -25.874  16.420  1.00 93.29           O  
ATOM   3547  N   ARG B  70      17.362 -21.685  17.374  1.00 94.76           N  
ATOM   3548  H   ARG B  70      16.555 -21.768  17.975  1.00 94.76           H  
ATOM   3549  CA  ARG B  70      17.564 -20.422  16.637  1.00 94.76           C  
ATOM   3550  HA  ARG B  70      17.733 -20.672  15.589  1.00 94.76           H  
ATOM   3551  C   ARG B  70      18.802 -19.620  17.055  1.00 94.76           C  
ATOM   3552  CB  ARG B  70      16.291 -19.566  16.717  1.00 94.76           C  
ATOM   3553  HB2 ARG B  70      16.111 -19.273  17.752  1.00 94.76           H  
ATOM   3554  HB3 ARG B  70      16.432 -18.666  16.119  1.00 94.76           H  
ATOM   3555  O   ARG B  70      18.990 -18.499  16.596  1.00 94.76           O  
ATOM   3556  CG  ARG B  70      15.069 -20.324  16.187  1.00 94.76           C  
ATOM   3557  HG2 ARG B  70      15.296 -20.757  15.213  1.00 94.76           H  
ATOM   3558  HG3 ARG B  70      14.800 -21.120  16.882  1.00 94.76           H  
ATOM   3559  CD  ARG B  70      13.890 -19.370  16.051  1.00 94.76           C  
ATOM   3560  HD2 ARG B  70      13.693 -18.910  17.019  1.00 94.76           H  
ATOM   3561  HD3 ARG B  70      14.151 -18.587  15.339  1.00 94.76           H  
ATOM   3562  NE  ARG B  70      12.685 -20.083  15.592  1.00 94.76           N  
ATOM   3563  HE  ARG B  70      12.718 -21.093  15.571  1.00 94.76           H  
ATOM   3564  NH1 ARG B  70      11.440 -18.203  15.298  1.00 94.76           N  
ATOM   3565 HH11 ARG B  70      12.212 -17.573  15.467  1.00 94.76           H  
ATOM   3566 HH12 ARG B  70      10.565 -17.763  15.054  1.00 94.76           H  
ATOM   3567  NH2 ARG B  70      10.468 -20.154  15.012  1.00 94.76           N  
ATOM   3568 HH21 ARG B  70      10.420 -21.161  14.960  1.00 94.76           H  
ATOM   3569 HH22 ARG B  70       9.619 -19.620  14.887  1.00 94.76           H  
ATOM   3570  CZ  ARG B  70      11.547 -19.491  15.298  1.00 94.76           C  
ATOM   3571  N   GLY B  71      19.633 -20.161  17.949  1.00 94.19           N  
ATOM   3572  H   GLY B  71      19.440 -21.108  18.243  1.00 94.19           H  
ATOM   3573  CA  GLY B  71      20.832 -19.481  18.457  1.00 94.19           C  
ATOM   3574  HA2 GLY B  71      21.425 -20.195  19.029  1.00 94.19           H  
ATOM   3575  HA3 GLY B  71      21.429 -19.129  17.616  1.00 94.19           H  
ATOM   3576  C   GLY B  71      20.543 -18.280  19.365  1.00 94.19           C  
ATOM   3577  O   GLY B  71      21.410 -17.432  19.540  1.00 94.19           O  
ATOM   3578  N   TRP B  72      19.334 -18.188  19.927  1.00 93.96           N  
ATOM   3579  H   TRP B  72      18.661 -18.918  19.744  1.00 93.96           H  
ATOM   3580  CA  TRP B  72      18.947 -17.111  20.838  1.00 93.96           C  
ATOM   3581  HA  TRP B  72      19.196 -16.152  20.382  1.00 93.96           H  
ATOM   3582  C   TRP B  72      19.689 -17.206  22.175  1.00 93.96           C  
ATOM   3583  CB  TRP B  72      17.435 -17.167  21.087  1.00 93.96           C  
ATOM   3584  HB2 TRP B  72      17.208 -16.461  21.886  1.00 93.96           H  
ATOM   3585  HB3 TRP B  72      17.173 -18.161  21.449  1.00 93.96           H  
ATOM   3586  O   TRP B  72      19.770 -18.285  22.765  1.00 93.96           O  
ATOM   3587  CG  TRP B  72      16.526 -16.826  19.945  1.00 93.96           C  
ATOM   3588  CD1 TRP B  72      16.888 -16.580  18.664  1.00 93.96           C  
ATOM   3589  HD1 TRP B  72      17.892 -16.622  18.269  1.00 93.96           H  
ATOM   3590  CD2 TRP B  72      15.079 -16.629  19.994  1.00 93.96           C  
ATOM   3591  CE2 TRP B  72      14.644 -16.186  18.712  1.00 93.96           C  
ATOM   3592  CE3 TRP B  72      14.093 -16.748  21.002  1.00 93.96           C  
ATOM   3593  HE3 TRP B  72      14.381 -17.132  21.969  1.00 93.96           H  
ATOM   3594  NE1 TRP B  72      15.779 -16.216  17.932  1.00 93.96           N  
ATOM   3595  HE1 TRP B  72      15.831 -15.960  16.956  1.00 93.96           H  
ATOM   3596  CH2 TRP B  72      12.367 -15.910  19.492  1.00 93.96           C  
ATOM   3597  HH2 TRP B  72      11.347 -15.610  19.303  1.00 93.96           H  
ATOM   3598  CZ2 TRP B  72      13.319 -15.814  18.466  1.00 93.96           C  
ATOM   3599  HZ2 TRP B  72      13.041 -15.410  17.504  1.00 93.96           H  
ATOM   3600  CZ3 TRP B  72      12.753 -16.384  20.758  1.00 93.96           C  
ATOM   3601  HZ3 TRP B  72      12.014 -16.462  21.542  1.00 93.96           H  
ATOM   3602  N   GLU B  73      20.141 -16.064  22.698  1.00 91.15           N  
ATOM   3603  H   GLU B  73      20.128 -15.222  22.141  1.00 91.15           H  
ATOM   3604  CA  GLU B  73      20.767 -15.993  24.022  1.00 91.15           C  
ATOM   3605  HA  GLU B  73      21.651 -16.629  23.989  1.00 91.15           H  
ATOM   3606  C   GLU B  73      19.769 -16.480  25.101  1.00 91.15           C  
ATOM   3607  CB  GLU B  73      21.242 -14.555  24.307  1.00 91.15           C  
ATOM   3608  HB2 GLU B  73      21.519 -14.064  23.374  1.00 91.15           H  
ATOM   3609  HB3 GLU B  73      20.416 -13.984  24.733  1.00 91.15           H  
ATOM   3610  O   GLU B  73      18.629 -15.984  25.132  1.00 91.15           O  
ATOM   3611  CG  GLU B  73      22.440 -14.497  25.274  1.00 91.15           C  
ATOM   3612  HG2 GLU B  73      22.192 -15.066  26.170  1.00 91.15           H  
ATOM   3613  HG3 GLU B  73      22.582 -13.458  25.574  1.00 91.15           H  
ATOM   3614  CD  GLU B  73      23.764 -15.017  24.675  1.00 91.15           C  
ATOM   3615  OE1 GLU B  73      24.657 -15.381  25.476  1.00 91.15           O  
ATOM   3616  OE2 GLU B  73      23.872 -15.092  23.432  1.00 91.15           O  
ATOM   3617  N   PRO B  74      20.136 -17.448  25.968  1.00 92.44           N  
ATOM   3618  CA  PRO B  74      19.251 -17.953  27.015  1.00 92.44           C  
ATOM   3619  HA  PRO B  74      18.360 -18.362  26.537  1.00 92.44           H  
ATOM   3620  C   PRO B  74      18.842 -16.861  28.006  1.00 92.44           C  
ATOM   3621  CB  PRO B  74      20.011 -19.087  27.710  1.00 92.44           C  
ATOM   3622  HB2 PRO B  74      19.340 -19.885  28.027  1.00 92.44           H  
ATOM   3623  HB3 PRO B  74      20.575 -18.700  28.559  1.00 92.44           H  
ATOM   3624  O   PRO B  74      19.678 -16.112  28.507  1.00 92.44           O  
ATOM   3625  CG  PRO B  74      20.986 -19.559  26.635  1.00 92.44           C  
ATOM   3626  HG2 PRO B  74      21.869 -20.032  27.064  1.00 92.44           H  
ATOM   3627  HG3 PRO B  74      20.478 -20.237  25.949  1.00 92.44           H  
ATOM   3628  CD  PRO B  74      21.338 -18.265  25.904  1.00 92.44           C  
ATOM   3629  HD2 PRO B  74      21.618 -18.499  24.877  1.00 92.44           H  
ATOM   3630  HD3 PRO B  74      22.153 -17.752  26.413  1.00 92.44           H  
ATOM   3631  N   ASP B  75      17.553 -16.808  28.325  1.00 91.23           N  
ATOM   3632  H   ASP B  75      16.927 -17.502  27.943  1.00 91.23           H  
ATOM   3633  CA  ASP B  75      16.948 -15.763  29.150  1.00 91.23           C  
ATOM   3634  HA  ASP B  75      17.667 -14.954  29.281  1.00 91.23           H  
ATOM   3635  C   ASP B  75      16.524 -16.325  30.519  1.00 91.23           C  
ATOM   3636  CB  ASP B  75      15.743 -15.212  28.386  1.00 91.23           C  
ATOM   3637  HB2 ASP B  75      15.950 -15.262  27.317  1.00 91.23           H  
ATOM   3638  HB3 ASP B  75      14.877 -15.851  28.558  1.00 91.23           H  
ATOM   3639  O   ASP B  75      15.988 -17.437  30.559  1.00 91.23           O  
ATOM   3640  CG  ASP B  75      15.409 -13.775  28.764  1.00 91.23           C  
ATOM   3641  OD1 ASP B  75      14.968 -13.560  29.915  1.00 91.23           O  
ATOM   3642  OD2 ASP B  75      15.514 -12.904  27.868  1.00 91.23           O  
ATOM   3643  N   PRO B  76      16.739 -15.615  31.644  1.00 90.03           N  
ATOM   3644  CA  PRO B  76      16.220 -16.043  32.944  1.00 90.03           C  
ATOM   3645  HA  PRO B  76      16.584 -17.045  33.173  1.00 90.03           H  
ATOM   3646  C   PRO B  76      14.686 -16.078  32.993  1.00 90.03           C  
ATOM   3647  CB  PRO B  76      16.791 -15.046  33.957  1.00 90.03           C  
ATOM   3648  HB2 PRO B  76      16.106 -14.861  34.785  1.00 90.03           H  
ATOM   3649  HB3 PRO B  76      17.746 -15.416  34.329  1.00 90.03           H  
ATOM   3650  O   PRO B  76      14.136 -16.932  33.689  1.00 90.03           O  
ATOM   3651  CG  PRO B  76      17.024 -13.785  33.125  1.00 90.03           C  
ATOM   3652  HG2 PRO B  76      17.796 -13.148  33.557  1.00 90.03           H  
ATOM   3653  HG3 PRO B  76      16.089 -13.236  33.015  1.00 90.03           H  
ATOM   3654  CD  PRO B  76      17.449 -14.350  31.773  1.00 90.03           C  
ATOM   3655  HD2 PRO B  76      17.194 -13.645  30.982  1.00 90.03           H  
ATOM   3656  HD3 PRO B  76      18.522 -14.539  31.768  1.00 90.03           H  
ATOM   3657  N   ASP B  77      14.009 -15.200  32.245  1.00 91.88           N  
ATOM   3658  H   ASP B  77      14.520 -14.569  31.644  1.00 91.88           H  
ATOM   3659  CA  ASP B  77      12.565 -15.255  32.046  1.00 91.88           C  
ATOM   3660  HA  ASP B  77      12.110 -15.872  32.820  1.00 91.88           H  
ATOM   3661  C   ASP B  77      12.284 -15.913  30.691  1.00 91.88           C  
ATOM   3662  CB  ASP B  77      11.940 -13.851  32.149  1.00 91.88           C  
ATOM   3663  HB2 ASP B  77      12.513 -13.155  31.537  1.00 91.88           H  
ATOM   3664  HB3 ASP B  77      10.928 -13.896  31.746  1.00 91.88           H  
ATOM   3665  O   ASP B  77      12.557 -15.347  29.629  1.00 91.88           O  
ATOM   3666  CG  ASP B  77      11.844 -13.317  33.586  1.00 91.88           C  
ATOM   3667  OD1 ASP B  77      11.614 -14.130  34.512  1.00 91.88           O  
ATOM   3668  OD2 ASP B  77      11.936 -12.080  33.749  1.00 91.88           O  
ATOM   3669  N   ALA B  78      11.699 -17.110  30.712  1.00 92.03           N  
ATOM   3670  H   ALA B  78      11.534 -17.539  31.612  1.00 92.03           H  
ATOM   3671  CA  ALA B  78      11.346 -17.868  29.515  1.00 92.03           C  
ATOM   3672  HA  ALA B  78      12.266 -18.208  29.040  1.00 92.03           H  
ATOM   3673  C   ALA B  78      10.545 -17.028  28.496  1.00 92.03           C  
ATOM   3674  CB  ALA B  78      10.551 -19.098  29.960  1.00 92.03           C  
ATOM   3675  HB1 ALA B  78      11.169 -19.730  30.598  1.00 92.03           H  
ATOM   3676  HB2 ALA B  78       9.657 -18.791  30.502  1.00 92.03           H  
ATOM   3677  HB3 ALA B  78      10.249 -19.674  29.086  1.00 92.03           H  
ATOM   3678  O   ALA B  78       9.591 -16.325  28.846  1.00 92.03           O  
ATOM   3679  N   ARG B  79      10.920 -17.096  27.213  1.00 96.43           N  
ATOM   3680  H   ARG B  79      11.688 -17.709  26.977  1.00 96.43           H  
ATOM   3681  CA  ARG B  79      10.214 -16.395  26.127  1.00 96.43           C  
ATOM   3682  HA  ARG B  79       9.804 -15.460  26.510  1.00 96.43           H  
ATOM   3683  C   ARG B  79       9.028 -17.250  25.677  1.00 96.43           C  
ATOM   3684  CB  ARG B  79      11.182 -16.032  24.982  1.00 96.43           C  
ATOM   3685  HB2 ARG B  79      11.640 -16.941  24.591  1.00 96.43           H  
ATOM   3686  HB3 ARG B  79      10.616 -15.562  24.179  1.00 96.43           H  
ATOM   3687  O   ARG B  79       9.208 -18.202  24.924  1.00 96.43           O  
ATOM   3688  CG  ARG B  79      12.288 -15.064  25.444  1.00 96.43           C  
ATOM   3689  HG2 ARG B  79      12.895 -15.555  26.204  1.00 96.43           H  
ATOM   3690  HG3 ARG B  79      11.835 -14.176  25.884  1.00 96.43           H  
ATOM   3691  CD  ARG B  79      13.204 -14.631  24.290  1.00 96.43           C  
ATOM   3692  HD2 ARG B  79      13.474 -15.509  23.703  1.00 96.43           H  
ATOM   3693  HD3 ARG B  79      12.660 -13.948  23.636  1.00 96.43           H  
ATOM   3694  NE  ARG B  79      14.417 -13.958  24.805  1.00 96.43           N  
ATOM   3695  HE  ARG B  79      14.297 -13.088  25.302  1.00 96.43           H  
ATOM   3696  NH1 ARG B  79      16.024 -15.498  24.186  1.00 96.43           N  
ATOM   3697 HH11 ARG B  79      15.352 -16.033  23.654  1.00 96.43           H  
ATOM   3698 HH12 ARG B  79      16.981 -15.796  24.306  1.00 96.43           H  
ATOM   3699  NH2 ARG B  79      16.604 -13.745  25.386  1.00 96.43           N  
ATOM   3700 HH21 ARG B  79      17.537 -14.132  25.397  1.00 96.43           H  
ATOM   3701 HH22 ARG B  79      16.344 -13.082  26.103  1.00 96.43           H  
ATOM   3702  CZ  ARG B  79      15.664 -14.394  24.774  1.00 96.43           C  
ATOM   3703  N   LEU B  80       7.837 -16.940  26.193  1.00 97.75           N  
ATOM   3704  H   LEU B  80       7.795 -16.181  26.858  1.00 97.75           H  
ATOM   3705  CA  LEU B  80       6.585 -17.634  25.868  1.00 97.75           C  
ATOM   3706  HA  LEU B  80       6.822 -18.657  25.576  1.00 97.75           H  
ATOM   3707  C   LEU B  80       5.869 -16.963  24.687  1.00 97.75           C  
ATOM   3708  CB  LEU B  80       5.657 -17.683  27.098  1.00 97.75           C  
ATOM   3709  HB2 LEU B  80       4.730 -18.173  26.802  1.00 97.75           H  
ATOM   3710  HB3 LEU B  80       5.412 -16.660  27.382  1.00 97.75           H  
ATOM   3711  O   LEU B  80       5.680 -15.747  24.694  1.00 97.75           O  
ATOM   3712  CG  LEU B  80       6.217 -18.409  28.335  1.00 97.75           C  
ATOM   3713  HG  LEU B  80       7.127 -17.912  28.671  1.00 97.75           H  
ATOM   3714  CD1 LEU B  80       5.188 -18.341  29.465  1.00 97.75           C  
ATOM   3715 HD11 LEU B  80       4.259 -18.819  29.155  1.00 97.75           H  
ATOM   3716 HD12 LEU B  80       4.992 -17.298  29.712  1.00 97.75           H  
ATOM   3717 HD13 LEU B  80       5.583 -18.838  30.351  1.00 97.75           H  
ATOM   3718  CD2 LEU B  80       6.531 -19.880  28.062  1.00 97.75           C  
ATOM   3719 HD21 LEU B  80       5.662 -20.381  27.635  1.00 97.75           H  
ATOM   3720 HD22 LEU B  80       6.828 -20.376  28.986  1.00 97.75           H  
ATOM   3721 HD23 LEU B  80       7.368 -19.945  27.366  1.00 97.75           H  
ATOM   3722  N   GLY B  81       5.430 -17.747  23.704  1.00 98.23           N  
ATOM   3723  H   GLY B  81       5.619 -18.738  23.747  1.00 98.23           H  
ATOM   3724  CA  GLY B  81       4.738 -17.235  22.522  1.00 98.23           C  
ATOM   3725  HA2 GLY B  81       3.899 -16.613  22.833  1.00 98.23           H  
ATOM   3726  HA3 GLY B  81       5.427 -16.609  21.955  1.00 98.23           H  
ATOM   3727  C   GLY B  81       4.212 -18.327  21.591  1.00 98.23           C  
ATOM   3728  O   GLY B  81       4.392 -19.519  21.836  1.00 98.23           O  
ATOM   3729  N   GLY B  82       3.547 -17.914  20.513  1.00 98.74           N  
ATOM   3730  H   GLY B  82       3.478 -16.918  20.362  1.00 98.74           H  
ATOM   3731  CA  GLY B  82       3.099 -18.817  19.451  1.00 98.74           C  
ATOM   3732  HA2 GLY B  82       2.203 -18.411  18.981  1.00 98.74           H  
ATOM   3733  HA3 GLY B  82       2.852 -19.796  19.862  1.00 98.74           H  
ATOM   3734  C   GLY B  82       4.183 -18.968  18.388  1.00 98.74           C  
ATOM   3735  O   GLY B  82       4.299 -18.114  17.513  1.00 98.74           O  
ATOM   3736  N   MET B  83       4.976 -20.036  18.448  1.00 98.26           N  
ATOM   3737  H   MET B  83       4.818 -20.711  19.183  1.00 98.26           H  
ATOM   3738  CA  MET B  83       6.153 -20.209  17.584  1.00 98.26           C  
ATOM   3739  HA  MET B  83       6.373 -19.264  17.087  1.00 98.26           H  
ATOM   3740  C   MET B  83       5.932 -21.247  16.478  1.00 98.26           C  
ATOM   3741  CB  MET B  83       7.384 -20.561  18.433  1.00 98.26           C  
ATOM   3742  HB2 MET B  83       8.255 -20.634  17.781  1.00 98.26           H  
ATOM   3743  HB3 MET B  83       7.230 -21.533  18.900  1.00 98.26           H  
ATOM   3744  O   MET B  83       5.216 -22.232  16.658  1.00 98.26           O  
ATOM   3745  CG  MET B  83       7.671 -19.529  19.535  1.00 98.26           C  
ATOM   3746  HG2 MET B  83       6.849 -19.543  20.251  1.00 98.26           H  
ATOM   3747  HG3 MET B  83       8.568 -19.850  20.065  1.00 98.26           H  
ATOM   3748  SD  MET B  83       7.935 -17.812  19.010  1.00 98.26           S  
ATOM   3749  CE  MET B  83       9.538 -17.959  18.173  1.00 98.26           C  
ATOM   3750  HE1 MET B  83      10.305 -18.258  18.888  1.00 98.26           H  
ATOM   3751  HE2 MET B  83       9.813 -17.000  17.735  1.00 98.26           H  
ATOM   3752  HE3 MET B  83       9.473 -18.700  17.375  1.00 98.26           H  
ATOM   3753  N   LEU B  84       6.601 -21.056  15.341  1.00 97.18           N  
ATOM   3754  H   LEU B  84       7.152 -20.214  15.252  1.00 97.18           H  
ATOM   3755  CA  LEU B  84       6.716 -22.052  14.279  1.00 97.18           C  
ATOM   3756  HA  LEU B  84       5.805 -22.649  14.241  1.00 97.18           H  
ATOM   3757  C   LEU B  84       7.883 -23.000  14.591  1.00 97.18           C  
ATOM   3758  CB  LEU B  84       6.891 -21.328  12.932  1.00 97.18           C  
ATOM   3759  HB2 LEU B  84       7.673 -20.578  13.050  1.00 97.18           H  
ATOM   3760  HB3 LEU B  84       7.221 -22.046  12.182  1.00 97.18           H  
ATOM   3761  O   LEU B  84       9.053 -22.618  14.496  1.00 97.18           O  
ATOM   3762  CG  LEU B  84       5.623 -20.623  12.419  1.00 97.18           C  
ATOM   3763  HG  LEU B  84       5.216 -19.971  13.193  1.00 97.18           H  
ATOM   3764  CD1 LEU B  84       5.980 -19.769  11.205  1.00 97.18           C  
ATOM   3765 HD11 LEU B  84       5.089 -19.278  10.813  1.00 97.18           H  
ATOM   3766 HD12 LEU B  84       6.694 -19.002  11.506  1.00 97.18           H  
ATOM   3767 HD13 LEU B  84       6.424 -20.392  10.428  1.00 97.18           H  
ATOM   3768  CD2 LEU B  84       4.542 -21.618  11.996  1.00 97.18           C  
ATOM   3769 HD21 LEU B  84       4.174 -22.168  12.862  1.00 97.18           H  
ATOM   3770 HD22 LEU B  84       4.942 -22.321  11.265  1.00 97.18           H  
ATOM   3771 HD23 LEU B  84       3.704 -21.073  11.561  1.00 97.18           H  
ATOM   3772  N   ALA B  85       7.560 -24.244  14.956  1.00 79.13           N  
ATOM   3773  H   ALA B  85       6.583 -24.471  15.070  1.00 79.13           H  
ATOM   3774  CA  ALA B  85       8.540 -25.249  15.382  1.00 79.13           C  
ATOM   3775  HA  ALA B  85       9.072 -24.871  16.255  1.00 79.13           H  
ATOM   3776  C   ALA B  85       9.598 -25.562  14.307  1.00 79.13           C  
ATOM   3777  CB  ALA B  85       7.773 -26.514  15.791  1.00 79.13           C  
ATOM   3778  HB1 ALA B  85       7.218 -26.917  14.945  1.00 79.13           H  
ATOM   3779  HB2 ALA B  85       7.076 -26.285  16.598  1.00 79.13           H  
ATOM   3780  HB3 ALA B  85       8.477 -27.269  16.142  1.00 79.13           H  
ATOM   3781  O   ALA B  85      10.768 -25.716  14.629  1.00 79.13           O  
ATOM   3782  N   ALA B  86       9.194 -25.598  13.034  1.00 85.05           N  
ATOM   3783  H   ALA B  86       8.207 -25.484  12.854  1.00 85.05           H  
ATOM   3784  CA  ALA B  86      10.053 -25.912  11.891  1.00 85.05           C  
ATOM   3785  HA  ALA B  86      11.044 -26.182  12.257  1.00 85.05           H  
ATOM   3786  C   ALA B  86      10.261 -24.703  10.954  1.00 85.05           C  
ATOM   3787  CB  ALA B  86       9.486 -27.154  11.192  1.00 85.05           C  
ATOM   3788  HB1 ALA B  86       8.505 -26.935  10.769  1.00 85.05           H  
ATOM   3789  HB2 ALA B  86      10.155 -27.460  10.389  1.00 85.05           H  
ATOM   3790  HB3 ALA B  86       9.404 -27.977  11.902  1.00 85.05           H  
ATOM   3791  O   ALA B  86      10.315 -24.855   9.739  1.00 85.05           O  
ATOM   3792  N   ALA B  87      10.364 -23.479  11.493  1.00 93.20           N  
ATOM   3793  H   ALA B  87      10.292 -23.387  12.496  1.00 93.20           H  
ATOM   3794  CA  ALA B  87      10.521 -22.262  10.678  1.00 93.20           C  
ATOM   3795  HA  ALA B  87       9.648 -22.164  10.034  1.00 93.20           H  
ATOM   3796  C   ALA B  87      11.763 -22.268   9.757  1.00 93.20           C  
ATOM   3797  CB  ALA B  87      10.574 -21.052  11.619  1.00 93.20           C  
ATOM   3798  HB1 ALA B  87      11.471 -21.096  12.237  1.00 93.20           H  
ATOM   3799  HB2 ALA B  87      10.592 -20.135  11.031  1.00 93.20           H  
ATOM   3800  HB3 ALA B  87       9.695 -21.039  12.263  1.00 93.20           H  
ATOM   3801  O   ALA B  87      11.801 -21.538   8.770  1.00 93.20           O  
ATOM   3802  N   GLY B  88      12.786 -23.065  10.085  1.00 95.38           N  
ATOM   3803  H   GLY B  88      12.680 -23.658  10.896  1.00 95.38           H  
ATOM   3804  CA  GLY B  88      13.992 -23.222   9.271  1.00 95.38           C  
ATOM   3805  HA2 GLY B  88      14.271 -22.256   8.852  1.00 95.38           H  
ATOM   3806  HA3 GLY B  88      14.799 -23.566   9.917  1.00 95.38           H  
ATOM   3807  C   GLY B  88      13.871 -24.225   8.116  1.00 95.38           C  
ATOM   3808  O   GLY B  88      14.723 -24.190   7.224  1.00 95.38           O  
ATOM   3809  N   ASP B  89      12.852 -25.089   8.110  1.00 96.33           N  
ATOM   3810  H   ASP B  89      12.120 -25.005   8.800  1.00 96.33           H  
ATOM   3811  CA  ASP B  89      12.682 -26.130   7.092  1.00 96.33           C  
ATOM   3812  HA  ASP B  89      13.655 -26.584   6.903  1.00 96.33           H  
ATOM   3813  C   ASP B  89      12.189 -25.527   5.768  1.00 96.33           C  
ATOM   3814  CB  ASP B  89      11.739 -27.247   7.582  1.00 96.33           C  
ATOM   3815  HB2 ASP B  89      10.830 -26.805   7.989  1.00 96.33           H  
ATOM   3816  HB3 ASP B  89      11.451 -27.847   6.719  1.00 96.33           H  
ATOM   3817  O   ASP B  89      11.365 -24.613   5.752  1.00 96.33           O  
ATOM   3818  CG  ASP B  89      12.357 -28.204   8.615  1.00 96.33           C  
ATOM   3819  OD1 ASP B  89      13.543 -28.023   8.975  1.00 96.33           O  
ATOM   3820  OD2 ASP B  89      11.646 -29.159   9.003  1.00 96.33           O  
ATOM   3821  N   PHE B  90      12.731 -26.015   4.646  1.00 97.60           N  
ATOM   3822  H   PHE B  90      13.406 -26.762   4.718  1.00 97.60           H  
ATOM   3823  CA  PHE B  90      12.394 -25.524   3.307  1.00 97.60           C  
ATOM   3824  HA  PHE B  90      11.313 -25.402   3.240  1.00 97.60           H  
ATOM   3825  C   PHE B  90      12.858 -26.479   2.199  1.00 97.60           C  
ATOM   3826  CB  PHE B  90      13.076 -24.160   3.113  1.00 97.60           C  
ATOM   3827  HB2 PHE B  90      12.690 -23.473   3.866  1.00 97.60           H  
ATOM   3828  HB3 PHE B  90      14.145 -24.275   3.292  1.00 97.60           H  
ATOM   3829  O   PHE B  90      14.036 -26.855   2.163  1.00 97.60           O  
ATOM   3830  CG  PHE B  90      12.864 -23.517   1.758  1.00 97.60           C  
ATOM   3831  CD1 PHE B  90      13.966 -23.083   0.997  1.00 97.60           C  
ATOM   3832  HD1 PHE B  90      14.969 -23.231   1.369  1.00 97.60           H  
ATOM   3833  CD2 PHE B  90      11.558 -23.315   1.277  1.00 97.60           C  
ATOM   3834  HD2 PHE B  90      10.709 -23.636   1.861  1.00 97.60           H  
ATOM   3835  CE1 PHE B  90      13.761 -22.448  -0.241  1.00 97.60           C  
ATOM   3836  HE1 PHE B  90      14.607 -22.110  -0.821  1.00 97.60           H  
ATOM   3837  CE2 PHE B  90      11.353 -22.691   0.037  1.00 97.60           C  
ATOM   3838  HE2 PHE B  90      10.346 -22.546  -0.325  1.00 97.60           H  
ATOM   3839  CZ  PHE B  90      12.453 -22.262  -0.722  1.00 97.60           C  
ATOM   3840  HZ  PHE B  90      12.283 -21.791  -1.679  1.00 97.60           H  
ATOM   3841  N   ASP B  91      11.992 -26.800   1.232  1.00 97.01           N  
ATOM   3842  H   ASP B  91      11.034 -26.498   1.329  1.00 97.01           H  
ATOM   3843  CA  ASP B  91      12.404 -27.533   0.021  1.00 97.01           C  
ATOM   3844  HA  ASP B  91      13.175 -28.242   0.322  1.00 97.01           H  
ATOM   3845  C   ASP B  91      13.061 -26.606  -1.024  1.00 97.01           C  
ATOM   3846  CB  ASP B  91      11.273 -28.400  -0.551  1.00 97.01           C  
ATOM   3847  HB2 ASP B  91      10.808 -28.950   0.268  1.00 97.01           H  
ATOM   3848  HB3 ASP B  91      10.515 -27.764  -1.007  1.00 97.01           H  
ATOM   3849  O   ASP B  91      12.502 -26.254  -2.068  1.00 97.01           O  
ATOM   3850  CG  ASP B  91      11.791 -29.417  -1.586  1.00 97.01           C  
ATOM   3851  OD1 ASP B  91      12.922 -29.241  -2.115  1.00 97.01           O  
ATOM   3852  OD2 ASP B  91      11.036 -30.370  -1.884  1.00 97.01           O  
ATOM   3853  N   ALA B  92      14.311 -26.220  -0.754  1.00 96.72           N  
ATOM   3854  H   ALA B  92      14.677 -26.457   0.157  1.00 96.72           H  
ATOM   3855  CA  ALA B  92      15.105 -25.397  -1.667  1.00 96.72           C  
ATOM   3856  HA  ALA B  92      14.584 -24.451  -1.814  1.00 96.72           H  
ATOM   3857  C   ALA B  92      15.280 -26.041  -3.061  1.00 96.72           C  
ATOM   3858  CB  ALA B  92      16.459 -25.118  -1.000  1.00 96.72           C  
ATOM   3859  HB1 ALA B  92      17.035 -24.428  -1.617  1.00 96.72           H  
ATOM   3860  HB2 ALA B  92      17.017 -26.047  -0.884  1.00 96.72           H  
ATOM   3861  HB3 ALA B  92      16.304 -24.669  -0.019  1.00 96.72           H  
ATOM   3862  O   ALA B  92      15.273 -25.341  -4.079  1.00 96.72           O  
ATOM   3863  N   GLY B  93      15.383 -27.375  -3.131  1.00 93.98           N  
ATOM   3864  H   GLY B  93      15.185 -27.901  -2.292  1.00 93.98           H  
ATOM   3865  CA  GLY B  93      15.556 -28.121  -4.383  1.00 93.98           C  
ATOM   3866  HA2 GLY B  93      16.412 -27.723  -4.928  1.00 93.98           H  
ATOM   3867  HA3 GLY B  93      15.742 -29.167  -4.138  1.00 93.98           H  
ATOM   3868  C   GLY B  93      14.322 -28.065  -5.290  1.00 93.98           C  
ATOM   3869  O   GLY B  93      14.444 -27.998  -6.521  1.00 93.98           O  
ATOM   3870  N   PHE B  94      13.129 -28.007  -4.699  1.00 96.14           N  
ATOM   3871  H   PHE B  94      13.076 -28.164  -3.702  1.00 96.14           H  
ATOM   3872  CA  PHE B  94      11.877 -27.802  -5.416  1.00 96.14           C  
ATOM   3873  HA  PHE B  94      11.804 -28.551  -6.204  1.00 96.14           H  
ATOM   3874  C   PHE B  94      11.792 -26.430  -6.093  1.00 96.14           C  
ATOM   3875  CB  PHE B  94      10.718 -28.044  -4.457  1.00 96.14           C  
ATOM   3876  HB2 PHE B  94      10.861 -29.023  -3.999  1.00 96.14           H  
ATOM   3877  HB3 PHE B  94      10.717 -27.291  -3.669  1.00 96.14           H  
ATOM   3878  O   PHE B  94      11.339 -26.336  -7.235  1.00 96.14           O  
ATOM   3879  CG  PHE B  94       9.375 -28.062  -5.136  1.00 96.14           C  
ATOM   3880  CD1 PHE B  94       8.648 -26.871  -5.279  1.00 96.14           C  
ATOM   3881  HD1 PHE B  94       9.042 -25.942  -4.894  1.00 96.14           H  
ATOM   3882  CD2 PHE B  94       8.852 -29.278  -5.612  1.00 96.14           C  
ATOM   3883  HD2 PHE B  94       9.404 -30.194  -5.459  1.00 96.14           H  
ATOM   3884  CE1 PHE B  94       7.386 -26.899  -5.887  1.00 96.14           C  
ATOM   3885  HE1 PHE B  94       6.813 -25.986  -5.957  1.00 96.14           H  
ATOM   3886  CE2 PHE B  94       7.589 -29.304  -6.227  1.00 96.14           C  
ATOM   3887  HE2 PHE B  94       7.165 -30.240  -6.559  1.00 96.14           H  
ATOM   3888  CZ  PHE B  94       6.853 -28.114  -6.351  1.00 96.14           C  
ATOM   3889  HZ  PHE B  94       5.857 -28.136  -6.770  1.00 96.14           H  
ATOM   3890  N   PHE B  95      12.313 -25.375  -5.469  1.00 95.73           N  
ATOM   3891  H   PHE B  95      12.629 -25.493  -4.517  1.00 95.73           H  
ATOM   3892  CA  PHE B  95      12.345 -24.035  -6.073  1.00 95.73           C  
ATOM   3893  HA  PHE B  95      11.519 -23.962  -6.780  1.00 95.73           H  
ATOM   3894  C   PHE B  95      13.604 -23.754  -6.911  1.00 95.73           C  
ATOM   3895  CB  PHE B  95      12.060 -22.988  -4.992  1.00 95.73           C  
ATOM   3896  HB2 PHE B  95      12.797 -23.080  -4.195  1.00 95.73           H  
ATOM   3897  HB3 PHE B  95      12.148 -21.990  -5.422  1.00 95.73           H  
ATOM   3898  O   PHE B  95      13.677 -22.723  -7.576  1.00 95.73           O  
ATOM   3899  CG  PHE B  95      10.660 -23.147  -4.425  1.00 95.73           C  
ATOM   3900  CD1 PHE B  95       9.544 -22.709  -5.165  1.00 95.73           C  
ATOM   3901  HD1 PHE B  95       9.687 -22.209  -6.111  1.00 95.73           H  
ATOM   3902  CD2 PHE B  95      10.464 -23.804  -3.197  1.00 95.73           C  
ATOM   3903  HD2 PHE B  95      11.308 -24.156  -2.623  1.00 95.73           H  
ATOM   3904  CE1 PHE B  95       8.242 -22.922  -4.675  1.00 95.73           C  
ATOM   3905  HE1 PHE B  95       7.385 -22.573  -5.232  1.00 95.73           H  
ATOM   3906  CE2 PHE B  95       9.165 -24.026  -2.713  1.00 95.73           C  
ATOM   3907  HE2 PHE B  95       9.029 -24.543  -1.775  1.00 95.73           H  
ATOM   3908  CZ  PHE B  95       8.052 -23.587  -3.451  1.00 95.73           C  
ATOM   3909  HZ  PHE B  95       7.054 -23.755  -3.075  1.00 95.73           H  
ATOM   3910  N   GLY B  96      14.568 -24.683  -6.948  1.00 92.80           N  
ATOM   3911  H   GLY B  96      14.472 -25.477  -6.331  1.00 92.80           H  
ATOM   3912  CA  GLY B  96      15.836 -24.518  -7.672  1.00 92.80           C  
ATOM   3913  HA2 GLY B  96      15.641 -24.113  -8.665  1.00 92.80           H  
ATOM   3914  HA3 GLY B  96      16.308 -25.495  -7.776  1.00 92.80           H  
ATOM   3915  C   GLY B  96      16.835 -23.590  -6.969  1.00 92.80           C  
ATOM   3916  O   GLY B  96      17.746 -23.074  -7.611  1.00 92.80           O  
ATOM   3917  N   ILE B  97      16.655 -23.379  -5.666  1.00 94.21           N  
ATOM   3918  H   ILE B  97      15.953 -23.934  -5.198  1.00 94.21           H  
ATOM   3919  CA  ILE B  97      17.467 -22.508  -4.815  1.00 94.21           C  
ATOM   3920  HA  ILE B  97      17.879 -21.700  -5.420  1.00 94.21           H  
ATOM   3921  C   ILE B  97      18.640 -23.318  -4.255  1.00 94.21           C  
ATOM   3922  CB  ILE B  97      16.559 -21.873  -3.735  1.00 94.21           C  
ATOM   3923  HB  ILE B  97      15.994 -22.669  -3.249  1.00 94.21           H  
ATOM   3924  O   ILE B  97      18.489 -24.471  -3.845  1.00 94.21           O  
ATOM   3925  CG1 ILE B  97      15.567 -20.904  -4.425  1.00 94.21           C  
ATOM   3926 HG12 ILE B  97      16.118 -20.058  -4.838  1.00 94.21           H  
ATOM   3927 HG13 ILE B  97      15.072 -21.411  -5.253  1.00 94.21           H  
ATOM   3928  CG2 ILE B  97      17.364 -21.137  -2.652  1.00 94.21           C  
ATOM   3929 HG21 ILE B  97      18.076 -21.810  -2.174  1.00 94.21           H  
ATOM   3930 HG22 ILE B  97      16.699 -20.765  -1.873  1.00 94.21           H  
ATOM   3931 HG23 ILE B  97      17.900 -20.296  -3.092  1.00 94.21           H  
ATOM   3932  CD1 ILE B  97      14.458 -20.371  -3.515  1.00 94.21           C  
ATOM   3933 HD11 ILE B  97      14.875 -19.728  -2.741  1.00 94.21           H  
ATOM   3934 HD12 ILE B  97      13.932 -21.209  -3.058  1.00 94.21           H  
ATOM   3935 HD13 ILE B  97      13.754 -19.790  -4.110  1.00 94.21           H  
ATOM   3936  N   SER B  98      19.839 -22.731  -4.246  1.00 93.14           N  
ATOM   3937  H   SER B  98      19.894 -21.764  -4.531  1.00 93.14           H  
ATOM   3938  CA  SER B  98      21.024 -23.425  -3.724  1.00 93.14           C  
ATOM   3939  HA  SER B  98      20.996 -24.441  -4.118  1.00 93.14           H  
ATOM   3940  C   SER B  98      21.005 -23.496  -2.188  1.00 93.14           C  
ATOM   3941  CB  SER B  98      22.315 -22.778  -4.237  1.00 93.14           C  
ATOM   3942  HB2 SER B  98      23.143 -23.464  -4.056  1.00 93.14           H  
ATOM   3943  HB3 SER B  98      22.236 -22.611  -5.311  1.00 93.14           H  
ATOM   3944  O   SER B  98      20.517 -22.559  -1.559  1.00 93.14           O  
ATOM   3945  OG  SER B  98      22.600 -21.556  -3.583  1.00 93.14           O  
ATOM   3946  HG  SER B  98      21.927 -20.915  -3.826  1.00 93.14           H  
ATOM   3947  N   PRO B  99      21.610 -24.515  -1.542  1.00 93.21           N  
ATOM   3948  CA  PRO B  99      21.714 -24.554  -0.078  1.00 93.21           C  
ATOM   3949  HA  PRO B  99      20.711 -24.630   0.343  1.00 93.21           H  
ATOM   3950  C   PRO B  99      22.407 -23.317   0.518  1.00 93.21           C  
ATOM   3951  CB  PRO B  99      22.494 -25.836   0.240  1.00 93.21           C  
ATOM   3952  HB2 PRO B  99      22.157 -26.287   1.173  1.00 93.21           H  
ATOM   3953  HB3 PRO B  99      23.563 -25.627   0.284  1.00 93.21           H  
ATOM   3954  O   PRO B  99      22.057 -22.873   1.605  1.00 93.21           O  
ATOM   3955  CG  PRO B  99      22.204 -26.736  -0.960  1.00 93.21           C  
ATOM   3956  HG2 PRO B  99      21.238 -27.222  -0.827  1.00 93.21           H  
ATOM   3957  HG3 PRO B  99      22.990 -27.476  -1.112  1.00 93.21           H  
ATOM   3958  CD  PRO B  99      22.123 -25.747  -2.122  1.00 93.21           C  
ATOM   3959  HD2 PRO B  99      21.455 -26.139  -2.889  1.00 93.21           H  
ATOM   3960  HD3 PRO B  99      23.117 -25.572  -2.533  1.00 93.21           H  
ATOM   3961  N   ARG B 100      23.362 -22.733  -0.223  1.00 91.75           N  
ATOM   3962  H   ARG B 100      23.549 -23.139  -1.128  1.00 91.75           H  
ATOM   3963  CA  ARG B 100      24.108 -21.519   0.151  1.00 91.75           C  
ATOM   3964  HA  ARG B 100      24.489 -21.634   1.165  1.00 91.75           H  
ATOM   3965  C   ARG B 100      23.217 -20.272   0.163  1.00 91.75           C  
ATOM   3966  CB  ARG B 100      25.284 -21.357  -0.833  1.00 91.75           C  
ATOM   3967  HB2 ARG B 100      25.706 -22.339  -1.044  1.00 91.75           H  
ATOM   3968  HB3 ARG B 100      24.912 -20.943  -1.770  1.00 91.75           H  
ATOM   3969  O   ARG B 100      23.349 -19.433   1.042  1.00 91.75           O  
ATOM   3970  CG  ARG B 100      26.421 -20.475  -0.296  1.00 91.75           C  
ATOM   3971  HG2 ARG B 100      26.877 -20.984   0.552  1.00 91.75           H  
ATOM   3972  HG3 ARG B 100      26.028 -19.520   0.053  1.00 91.75           H  
ATOM   3973  CD  ARG B 100      27.502 -20.234  -1.371  1.00 91.75           C  
ATOM   3974  HD2 ARG B 100      27.546 -21.095  -2.039  1.00 91.75           H  
ATOM   3975  HD3 ARG B 100      28.478 -20.169  -0.890  1.00 91.75           H  
ATOM   3976  NE  ARG B 100      27.235 -19.008  -2.162  1.00 91.75           N  
ATOM   3977  HE  ARG B 100      26.396 -19.009  -2.724  1.00 91.75           H  
ATOM   3978  NH1 ARG B 100      28.939 -17.645  -1.398  1.00 91.75           N  
ATOM   3979 HH11 ARG B 100      29.071 -18.279  -0.623  1.00 91.75           H  
ATOM   3980 HH12 ARG B 100      29.305 -16.710  -1.291  1.00 91.75           H  
ATOM   3981  NH2 ARG B 100      27.451 -16.811  -2.784  1.00 91.75           N  
ATOM   3982 HH21 ARG B 100      27.843 -15.914  -2.535  1.00 91.75           H  
ATOM   3983 HH22 ARG B 100      26.532 -16.802  -3.203  1.00 91.75           H  
ATOM   3984  CZ  ARG B 100      27.881 -17.846  -2.120  1.00 91.75           C  
ATOM   3985  N   GLU B 101      22.309 -20.168  -0.805  1.00 92.22           N  
ATOM   3986  H   GLU B 101      22.235 -20.925  -1.470  1.00 92.22           H  
ATOM   3987  CA  GLU B 101      21.313 -19.094  -0.883  1.00 92.22           C  
ATOM   3988  HA  GLU B 101      21.782 -18.138  -0.653  1.00 92.22           H  
ATOM   3989  C   GLU B 101      20.188 -19.310   0.139  1.00 92.22           C  
ATOM   3990  CB  GLU B 101      20.774 -19.032  -2.318  1.00 92.22           C  
ATOM   3991  HB2 GLU B 101      21.615 -18.909  -3.000  1.00 92.22           H  
ATOM   3992  HB3 GLU B 101      20.286 -19.980  -2.543  1.00 92.22           H  
ATOM   3993  O   GLU B 101      19.850 -18.387   0.868  1.00 92.22           O  
ATOM   3994  CG  GLU B 101      19.788 -17.878  -2.552  1.00 92.22           C  
ATOM   3995  HG2 GLU B 101      18.973 -17.950  -1.832  1.00 92.22           H  
ATOM   3996  HG3 GLU B 101      20.307 -16.934  -2.385  1.00 92.22           H  
ATOM   3997  CD  GLU B 101      19.187 -17.897  -3.966  1.00 92.22           C  
ATOM   3998  OE1 GLU B 101      18.419 -16.951  -4.272  1.00 92.22           O  
ATOM   3999  OE2 GLU B 101      19.447 -18.871  -4.715  1.00 92.22           O  
ATOM   4000  N   ALA B 102      19.669 -20.535   0.275  1.00 97.00           N  
ATOM   4001  H   ALA B 102      19.977 -21.262  -0.354  1.00 97.00           H  
ATOM   4002  CA  ALA B 102      18.634 -20.870   1.258  1.00 97.00           C  
ATOM   4003  HA  ALA B 102      17.761 -20.248   1.063  1.00 97.00           H  
ATOM   4004  C   ALA B 102      19.073 -20.605   2.712  1.00 97.00           C  
ATOM   4005  CB  ALA B 102      18.239 -22.338   1.065  1.00 97.00           C  
ATOM   4006  HB1 ALA B 102      17.868 -22.496   0.052  1.00 97.00           H  
ATOM   4007  HB2 ALA B 102      17.452 -22.597   1.773  1.00 97.00           H  
ATOM   4008  HB3 ALA B 102      19.101 -22.982   1.241  1.00 97.00           H  
ATOM   4009  O   ALA B 102      18.237 -20.259   3.543  1.00 97.00           O  
ATOM   4010  N   LEU B 103      20.373 -20.733   3.010  1.00 95.74           N  
ATOM   4011  H   LEU B 103      20.988 -21.106   2.300  1.00 95.74           H  
ATOM   4012  CA  LEU B 103      20.963 -20.373   4.303  1.00 95.74           C  
ATOM   4013  HA  LEU B 103      20.318 -20.762   5.090  1.00 95.74           H  
ATOM   4014  C   LEU B 103      21.068 -18.851   4.517  1.00 95.74           C  
ATOM   4015  CB  LEU B 103      22.347 -21.045   4.397  1.00 95.74           C  
ATOM   4016  HB2 LEU B 103      22.238 -22.105   4.170  1.00 95.74           H  
ATOM   4017  HB3 LEU B 103      22.993 -20.603   3.639  1.00 95.74           H  
ATOM   4018  O   LEU B 103      21.043 -18.402   5.655  1.00 95.74           O  
ATOM   4019  CG  LEU B 103      23.039 -20.917   5.769  1.00 95.74           C  
ATOM   4020  HG  LEU B 103      23.135 -19.868   6.048  1.00 95.74           H  
ATOM   4021  CD1 LEU B 103      22.279 -21.668   6.866  1.00 95.74           C  
ATOM   4022 HD11 LEU B 103      22.128 -22.709   6.580  1.00 95.74           H  
ATOM   4023 HD12 LEU B 103      21.314 -21.189   7.034  1.00 95.74           H  
ATOM   4024 HD13 LEU B 103      22.841 -21.622   7.799  1.00 95.74           H  
ATOM   4025  CD2 LEU B 103      24.449 -21.503   5.684  1.00 95.74           C  
ATOM   4026 HD21 LEU B 103      24.402 -22.560   5.424  1.00 95.74           H  
ATOM   4027 HD22 LEU B 103      25.021 -20.967   4.927  1.00 95.74           H  
ATOM   4028 HD23 LEU B 103      24.952 -21.386   6.644  1.00 95.74           H  
ATOM   4029  N   ALA B 104      21.185 -18.058   3.450  1.00 95.58           N  
ATOM   4030  H   ALA B 104      21.186 -18.477   2.531  1.00 95.58           H  
ATOM   4031  CA  ALA B 104      21.170 -16.594   3.521  1.00 95.58           C  
ATOM   4032  HA  ALA B 104      21.635 -16.274   4.454  1.00 95.58           H  
ATOM   4033  C   ALA B 104      19.742 -16.012   3.494  1.00 95.58           C  
ATOM   4034  CB  ALA B 104      22.010 -16.057   2.359  1.00 95.58           C  
ATOM   4035  HB1 ALA B 104      22.148 -14.983   2.480  1.00 95.58           H  
ATOM   4036  HB2 ALA B 104      22.983 -16.547   2.341  1.00 95.58           H  
ATOM   4037  HB3 ALA B 104      21.497 -16.245   1.416  1.00 95.58           H  
ATOM   4038  O   ALA B 104      19.523 -14.886   3.933  1.00 95.58           O  
ATOM   4039  N   MET B 105      18.770 -16.773   2.983  1.00 96.69           N  
ATOM   4040  H   MET B 105      19.036 -17.661   2.582  1.00 96.69           H  
ATOM   4041  CA  MET B 105      17.370 -16.371   2.889  1.00 96.69           C  
ATOM   4042  HA  MET B 105      17.324 -15.355   2.499  1.00 96.69           H  
ATOM   4043  C   MET B 105      16.662 -16.372   4.240  1.00 96.69           C  
ATOM   4044  CB  MET B 105      16.603 -17.289   1.932  1.00 96.69           C  
ATOM   4045  HB2 MET B 105      15.537 -17.166   2.124  1.00 96.69           H  
ATOM   4046  HB3 MET B 105      16.863 -18.329   2.128  1.00 96.69           H  
ATOM   4047  O   MET B 105      16.581 -17.401   4.916  1.00 96.69           O  
ATOM   4048  CG  MET B 105      16.859 -16.957   0.461  1.00 96.69           C  
ATOM   4049  HG2 MET B 105      16.454 -15.967   0.254  1.00 96.69           H  
ATOM   4050  HG3 MET B 105      17.933 -16.921   0.279  1.00 96.69           H  
ATOM   4051  SD  MET B 105      16.120 -18.140  -0.700  1.00 96.69           S  
ATOM   4052  CE  MET B 105      14.373 -18.017  -0.233  1.00 96.69           C  
ATOM   4053  HE1 MET B 105      14.232 -18.413   0.773  1.00 96.69           H  
ATOM   4054  HE2 MET B 105      14.062 -16.973  -0.246  1.00 96.69           H  
ATOM   4055  HE3 MET B 105      13.762 -18.595  -0.926  1.00 96.69           H  
ATOM   4056  N   ASP B 106      16.013 -15.254   4.540  1.00 97.85           N  
ATOM   4057  H   ASP B 106      16.139 -14.450   3.943  1.00 97.85           H  
ATOM   4058  CA  ASP B 106      15.002 -15.129   5.580  1.00 97.85           C  
ATOM   4059  HA  ASP B 106      15.495 -15.168   6.552  1.00 97.85           H  
ATOM   4060  C   ASP B 106      13.951 -16.264   5.471  1.00 97.85           C  
ATOM   4061  CB  ASP B 106      14.384 -13.726   5.442  1.00 97.85           C  
ATOM   4062  HB2 ASP B 106      15.155 -12.982   5.638  1.00 97.85           H  
ATOM   4063  HB3 ASP B 106      14.044 -13.593   4.415  1.00 97.85           H  
ATOM   4064  O   ASP B 106      13.370 -16.467   4.393  1.00 97.85           O  
ATOM   4065  CG  ASP B 106      13.201 -13.456   6.368  1.00 97.85           C  
ATOM   4066  OD1 ASP B 106      12.937 -14.281   7.265  1.00 97.85           O  
ATOM   4067  OD2 ASP B 106      12.494 -12.457   6.128  1.00 97.85           O  
ATOM   4068  N   PRO B 107      13.688 -17.017   6.562  1.00 98.50           N  
ATOM   4069  CA  PRO B 107      12.557 -17.936   6.685  1.00 98.50           C  
ATOM   4070  HA  PRO B 107      12.808 -18.880   6.201  1.00 98.50           H  
ATOM   4071  C   PRO B 107      11.235 -17.412   6.118  1.00 98.50           C  
ATOM   4072  CB  PRO B 107      12.419 -18.159   8.192  1.00 98.50           C  
ATOM   4073  HB2 PRO B 107      11.925 -19.103   8.421  1.00 98.50           H  
ATOM   4074  HB3 PRO B 107      11.876 -17.329   8.643  1.00 98.50           H  
ATOM   4075  O   PRO B 107      10.487 -18.180   5.512  1.00 98.50           O  
ATOM   4076  CG  PRO B 107      13.864 -18.124   8.673  1.00 98.50           C  
ATOM   4077  HG2 PRO B 107      13.934 -17.890   9.735  1.00 98.50           H  
ATOM   4078  HG3 PRO B 107      14.355 -19.070   8.445  1.00 98.50           H  
ATOM   4079  CD  PRO B 107      14.444 -17.008   7.810  1.00 98.50           C  
ATOM   4080  HD2 PRO B 107      14.312 -16.055   8.321  1.00 98.50           H  
ATOM   4081  HD3 PRO B 107      15.503 -17.190   7.623  1.00 98.50           H  
ATOM   4082  N   GLN B 108      10.949 -16.112   6.235  1.00 98.60           N  
ATOM   4083  H   GLN B 108      11.603 -15.509   6.714  1.00 98.60           H  
ATOM   4084  CA  GLN B 108       9.716 -15.529   5.702  1.00 98.60           C  
ATOM   4085  HA  GLN B 108       8.874 -16.069   6.134  1.00 98.60           H  
ATOM   4086  C   GLN B 108       9.621 -15.672   4.174  1.00 98.60           C  
ATOM   4087  CB  GLN B 108       9.600 -14.054   6.110  1.00 98.60           C  
ATOM   4088  HB2 GLN B 108      10.367 -13.479   5.592  1.00 98.60           H  
ATOM   4089  HB3 GLN B 108       8.635 -13.677   5.771  1.00 98.60           H  
ATOM   4090  O   GLN B 108       8.551 -15.998   3.659  1.00 98.60           O  
ATOM   4091  CG  GLN B 108       9.702 -13.834   7.627  1.00 98.60           C  
ATOM   4092  HG2 GLN B 108       8.946 -14.438   8.128  1.00 98.60           H  
ATOM   4093  HG3 GLN B 108      10.671 -14.155   8.009  1.00 98.60           H  
ATOM   4094  CD  GLN B 108       9.502 -12.381   8.020  1.00 98.60           C  
ATOM   4095  NE2 GLN B 108      10.429 -11.498   7.752  1.00 98.60           N  
ATOM   4096 HE21 GLN B 108      10.322 -10.572   8.140  1.00 98.60           H  
ATOM   4097 HE22 GLN B 108      11.259 -11.787   7.254  1.00 98.60           H  
ATOM   4098  OE1 GLN B 108       8.480 -12.031   8.580  1.00 98.60           O  
ATOM   4099  N   GLN B 109      10.734 -15.517   3.441  1.00 98.56           N  
ATOM   4100  H   GLN B 109      11.600 -15.333   3.927  1.00 98.56           H  
ATOM   4101  CA  GLN B 109      10.775 -15.742   1.988  1.00 98.56           C  
ATOM   4102  HA  GLN B 109       9.962 -15.184   1.522  1.00 98.56           H  
ATOM   4103  C   GLN B 109      10.587 -17.227   1.633  1.00 98.56           C  
ATOM   4104  CB  GLN B 109      12.109 -15.264   1.384  1.00 98.56           C  
ATOM   4105  HB2 GLN B 109      12.059 -15.455   0.313  1.00 98.56           H  
ATOM   4106  HB3 GLN B 109      12.925 -15.860   1.792  1.00 98.56           H  
ATOM   4107  O   GLN B 109       9.922 -17.551   0.647  1.00 98.56           O  
ATOM   4108  CG  GLN B 109      12.444 -13.775   1.588  1.00 98.56           C  
ATOM   4109  HG2 GLN B 109      11.585 -13.167   1.303  1.00 98.56           H  
ATOM   4110  HG3 GLN B 109      12.652 -13.588   2.641  1.00 98.56           H  
ATOM   4111  CD  GLN B 109      13.649 -13.325   0.755  1.00 98.56           C  
ATOM   4112  NE2 GLN B 109      14.075 -12.090   0.865  1.00 98.56           N  
ATOM   4113 HE21 GLN B 109      14.916 -11.848   0.360  1.00 98.56           H  
ATOM   4114 HE22 GLN B 109      13.691 -11.459   1.553  1.00 98.56           H  
ATOM   4115  OE1 GLN B 109      14.191 -14.053  -0.072  1.00 98.56           O  
ATOM   4116  N   ARG B 110      11.171 -18.128   2.436  1.00 98.67           N  
ATOM   4117  H   ARG B 110      11.667 -17.771   3.241  1.00 98.67           H  
ATOM   4118  CA  ARG B 110      11.090 -19.588   2.257  1.00 98.67           C  
ATOM   4119  HA  ARG B 110      11.373 -19.855   1.239  1.00 98.67           H  
ATOM   4120  C   ARG B 110       9.660 -20.096   2.436  1.00 98.67           C  
ATOM   4121  CB  ARG B 110      12.046 -20.287   3.240  1.00 98.67           C  
ATOM   4122  HB2 ARG B 110      11.842 -21.358   3.211  1.00 98.67           H  
ATOM   4123  HB3 ARG B 110      11.857 -19.947   4.258  1.00 98.67           H  
ATOM   4124  O   ARG B 110       9.101 -20.706   1.526  1.00 98.67           O  
ATOM   4125  CG  ARG B 110      13.523 -20.052   2.893  1.00 98.67           C  
ATOM   4126  HG2 ARG B 110      13.687 -20.370   1.864  1.00 98.67           H  
ATOM   4127  HG3 ARG B 110      13.761 -18.991   2.971  1.00 98.67           H  
ATOM   4128  CD  ARG B 110      14.452 -20.866   3.804  1.00 98.67           C  
ATOM   4129  HD2 ARG B 110      13.879 -21.645   4.306  1.00 98.67           H  
ATOM   4130  HD3 ARG B 110      15.207 -21.347   3.182  1.00 98.67           H  
ATOM   4131  NE  ARG B 110      15.144 -20.037   4.803  1.00 98.67           N  
ATOM   4132  HE  ARG B 110      15.285 -19.057   4.602  1.00 98.67           H  
ATOM   4133  NH1 ARG B 110      15.791 -21.731   6.229  1.00 98.67           N  
ATOM   4134 HH11 ARG B 110      16.295 -22.035   7.050  1.00 98.67           H  
ATOM   4135 HH12 ARG B 110      15.119 -22.374   5.835  1.00 98.67           H  
ATOM   4136  NH2 ARG B 110      16.591 -19.667   6.493  1.00 98.67           N  
ATOM   4137 HH21 ARG B 110      17.263 -19.994   7.172  1.00 98.67           H  
ATOM   4138 HH22 ARG B 110      16.717 -18.743   6.105  1.00 98.67           H  
ATOM   4139  CZ  ARG B 110      15.830 -20.487   5.836  1.00 98.67           C  
ATOM   4140  N   ILE B 111       9.037 -19.757   3.563  1.00 98.70           N  
ATOM   4141  H   ILE B 111       9.564 -19.245   4.257  1.00 98.70           H  
ATOM   4142  CA  ILE B 111       7.661 -20.153   3.884  1.00 98.70           C  
ATOM   4143  HA  ILE B 111       7.588 -21.238   3.809  1.00 98.70           H  
ATOM   4144  C   ILE B 111       6.678 -19.565   2.861  1.00 98.70           C  
ATOM   4145  CB  ILE B 111       7.318 -19.745   5.335  1.00 98.70           C  
ATOM   4146  HB  ILE B 111       7.496 -18.675   5.445  1.00 98.70           H  
ATOM   4147  O   ILE B 111       5.780 -20.273   2.404  1.00 98.70           O  
ATOM   4148  CG1 ILE B 111       8.213 -20.507   6.344  1.00 98.70           C  
ATOM   4149 HG12 ILE B 111       7.938 -21.562   6.355  1.00 98.70           H  
ATOM   4150 HG13 ILE B 111       9.257 -20.447   6.037  1.00 98.70           H  
ATOM   4151  CG2 ILE B 111       5.833 -20.025   5.635  1.00 98.70           C  
ATOM   4152 HG21 ILE B 111       5.602 -19.797   6.675  1.00 98.70           H  
ATOM   4153 HG22 ILE B 111       5.611 -21.073   5.435  1.00 98.70           H  
ATOM   4154 HG23 ILE B 111       5.195 -19.401   5.008  1.00 98.70           H  
ATOM   4155  CD1 ILE B 111       8.136 -19.951   7.770  1.00 98.70           C  
ATOM   4156 HD11 ILE B 111       7.161 -20.160   8.210  1.00 98.70           H  
ATOM   4157 HD12 ILE B 111       8.307 -18.875   7.751  1.00 98.70           H  
ATOM   4158 HD13 ILE B 111       8.904 -20.423   8.383  1.00 98.70           H  
ATOM   4159  N   MET B 112       6.867 -18.304   2.442  1.00 98.64           N  
ATOM   4160  H   MET B 112       7.605 -17.757   2.862  1.00 98.64           H  
ATOM   4161  CA  MET B 112       6.024 -17.669   1.420  1.00 98.64           C  
ATOM   4162  HA  MET B 112       4.990 -17.704   1.765  1.00 98.64           H  
ATOM   4163  C   MET B 112       6.047 -18.398   0.071  1.00 98.64           C  
ATOM   4164  CB  MET B 112       6.421 -16.197   1.225  1.00 98.64           C  
ATOM   4165  HB2 MET B 112       7.505 -16.097   1.272  1.00 98.64           H  
ATOM   4166  HB3 MET B 112       6.115 -15.865   0.232  1.00 98.64           H  
ATOM   4167  O   MET B 112       5.002 -18.463  -0.578  1.00 98.64           O  
ATOM   4168  CG  MET B 112       5.766 -15.277   2.265  1.00 98.64           C  
ATOM   4169  HG2 MET B 112       6.067 -15.606   3.259  1.00 98.64           H  
ATOM   4170  HG3 MET B 112       6.160 -14.271   2.118  1.00 98.64           H  
ATOM   4171  SD  MET B 112       3.947 -15.182   2.233  1.00 98.64           S  
ATOM   4172  CE  MET B 112       3.656 -14.709   0.505  1.00 98.64           C  
ATOM   4173  HE1 MET B 112       2.625 -14.377   0.384  1.00 98.64           H  
ATOM   4174  HE2 MET B 112       4.325 -13.895   0.228  1.00 98.64           H  
ATOM   4175  HE3 MET B 112       3.835 -15.563  -0.148  1.00 98.64           H  
ATOM   4176  N   LEU B 113       7.181 -18.971  -0.352  1.00 98.66           N  
ATOM   4177  H   LEU B 113       8.005 -18.900   0.228  1.00 98.66           H  
ATOM   4178  CA  LEU B 113       7.254 -19.784  -1.573  1.00 98.66           C  
ATOM   4179  HA  LEU B 113       6.829 -19.212  -2.399  1.00 98.66           H  
ATOM   4180  C   LEU B 113       6.408 -21.059  -1.464  1.00 98.66           C  
ATOM   4181  CB  LEU B 113       8.721 -20.135  -1.890  1.00 98.66           C  
ATOM   4182  HB2 LEU B 113       8.743 -21.041  -2.497  1.00 98.66           H  
ATOM   4183  HB3 LEU B 113       9.240 -20.364  -0.960  1.00 98.66           H  
ATOM   4184  O   LEU B 113       5.599 -21.330  -2.355  1.00 98.66           O  
ATOM   4185  CG  LEU B 113       9.500 -19.049  -2.645  1.00 98.66           C  
ATOM   4186  HG  LEU B 113       9.395 -18.088  -2.142  1.00 98.66           H  
ATOM   4187  CD1 LEU B 113      10.978 -19.437  -2.686  1.00 98.66           C  
ATOM   4188 HD11 LEU B 113      11.087 -20.422  -3.140  1.00 98.66           H  
ATOM   4189 HD12 LEU B 113      11.539 -18.712  -3.276  1.00 98.66           H  
ATOM   4190 HD13 LEU B 113      11.372 -19.456  -1.669  1.00 98.66           H  
ATOM   4191  CD2 LEU B 113       9.025 -18.918  -4.096  1.00 98.66           C  
ATOM   4192 HD21 LEU B 113       9.163 -19.866  -4.617  1.00 98.66           H  
ATOM   4193 HD22 LEU B 113       9.601 -18.143  -4.601  1.00 98.66           H  
ATOM   4194 HD23 LEU B 113       7.970 -18.648  -4.125  1.00 98.66           H  
ATOM   4195  N   GLU B 114       6.554 -21.810  -0.368  1.00 98.73           N  
ATOM   4196  H   GLU B 114       7.222 -21.521   0.332  1.00 98.73           H  
ATOM   4197  CA  GLU B 114       5.812 -23.058  -0.147  1.00 98.73           C  
ATOM   4198  HA  GLU B 114       5.990 -23.733  -0.984  1.00 98.73           H  
ATOM   4199  C   GLU B 114       4.301 -22.821  -0.090  1.00 98.73           C  
ATOM   4200  CB  GLU B 114       6.280 -23.765   1.135  1.00 98.73           C  
ATOM   4201  HB2 GLU B 114       5.602 -24.598   1.320  1.00 98.73           H  
ATOM   4202  HB3 GLU B 114       6.228 -23.078   1.980  1.00 98.73           H  
ATOM   4203  O   GLU B 114       3.552 -23.406  -0.877  1.00 98.73           O  
ATOM   4204  CG  GLU B 114       7.706 -24.314   0.998  1.00 98.73           C  
ATOM   4205  HG2 GLU B 114       8.402 -23.478   0.931  1.00 98.73           H  
ATOM   4206  HG3 GLU B 114       7.762 -24.879   0.068  1.00 98.73           H  
ATOM   4207  CD  GLU B 114       8.126 -25.243   2.150  1.00 98.73           C  
ATOM   4208  OE1 GLU B 114       9.239 -25.807   2.016  1.00 98.73           O  
ATOM   4209  OE2 GLU B 114       7.331 -25.411   3.111  1.00 98.73           O  
ATOM   4210  N   ILE B 115       3.834 -21.912   0.772  1.00 98.64           N  
ATOM   4211  H   ILE B 115       4.484 -21.439   1.385  1.00 98.64           H  
ATOM   4212  CA  ILE B 115       2.389 -21.693   0.929  1.00 98.64           C  
ATOM   4213  HA  ILE B 115       1.933 -22.681   0.995  1.00 98.64           H  
ATOM   4214  C   ILE B 115       1.763 -21.023  -0.302  1.00 98.64           C  
ATOM   4215  CB  ILE B 115       2.032 -20.979   2.248  1.00 98.64           C  
ATOM   4216  HB  ILE B 115       0.946 -21.005   2.341  1.00 98.64           H  
ATOM   4217  O   ILE B 115       0.592 -21.264  -0.589  1.00 98.64           O  
ATOM   4218  CG1 ILE B 115       2.448 -19.494   2.239  1.00 98.64           C  
ATOM   4219 HG12 ILE B 115       1.925 -18.985   1.429  1.00 98.64           H  
ATOM   4220 HG13 ILE B 115       3.518 -19.409   2.047  1.00 98.64           H  
ATOM   4221  CG2 ILE B 115       2.600 -21.771   3.442  1.00 98.64           C  
ATOM   4222 HG21 ILE B 115       3.684 -21.664   3.491  1.00 98.64           H  
ATOM   4223 HG22 ILE B 115       2.164 -21.413   4.375  1.00 98.64           H  
ATOM   4224 HG23 ILE B 115       2.355 -22.828   3.340  1.00 98.64           H  
ATOM   4225  CD1 ILE B 115       2.121 -18.760   3.541  1.00 98.64           C  
ATOM   4226 HD11 ILE B 115       2.395 -17.709   3.446  1.00 98.64           H  
ATOM   4227 HD12 ILE B 115       1.055 -18.841   3.752  1.00 98.64           H  
ATOM   4228 HD13 ILE B 115       2.691 -19.192   4.363  1.00 98.64           H  
ATOM   4229  N   SER B 116       2.524 -20.250  -1.086  1.00 98.88           N  
ATOM   4230  H   SER B 116       3.481 -20.076  -0.814  1.00 98.88           H  
ATOM   4231  CA  SER B 116       2.045 -19.739  -2.381  1.00 98.88           C  
ATOM   4232  HA  SER B 116       1.091 -19.235  -2.232  1.00 98.88           H  
ATOM   4233  C   SER B 116       1.816 -20.871  -3.383  1.00 98.88           C  
ATOM   4234  CB  SER B 116       3.023 -18.732  -2.985  1.00 98.88           C  
ATOM   4235  HB2 SER B 116       4.013 -19.179  -3.075  1.00 98.88           H  
ATOM   4236  HB3 SER B 116       2.675 -18.451  -3.979  1.00 98.88           H  
ATOM   4237  O   SER B 116       0.791 -20.881  -4.068  1.00 98.88           O  
ATOM   4238  OG  SER B 116       3.093 -17.579  -2.176  1.00 98.88           O  
ATOM   4239  HG  SER B 116       3.744 -17.773  -1.497  1.00 98.88           H  
ATOM   4240  N   TRP B 117       2.724 -21.852  -3.447  1.00 98.83           N  
ATOM   4241  H   TRP B 117       3.530 -21.813  -2.839  1.00 98.83           H  
ATOM   4242  CA  TRP B 117       2.545 -23.044  -4.278  1.00 98.83           C  
ATOM   4243  HA  TRP B 117       2.372 -22.736  -5.309  1.00 98.83           H  
ATOM   4244  C   TRP B 117       1.322 -23.855  -3.832  1.00 98.83           C  
ATOM   4245  CB  TRP B 117       3.814 -23.907  -4.236  1.00 98.83           C  
ATOM   4246  HB2 TRP B 117       4.674 -23.281  -4.473  1.00 98.83           H  
ATOM   4247  HB3 TRP B 117       3.965 -24.308  -3.234  1.00 98.83           H  
ATOM   4248  O   TRP B 117       0.429 -24.152  -4.631  1.00 98.83           O  
ATOM   4249  CG  TRP B 117       3.772 -25.044  -5.206  1.00 98.83           C  
ATOM   4250  CD1 TRP B 117       3.076 -26.195  -5.055  1.00 98.83           C  
ATOM   4251  HD1 TRP B 117       2.491 -26.456  -4.186  1.00 98.83           H  
ATOM   4252  CD2 TRP B 117       4.376 -25.113  -6.528  1.00 98.83           C  
ATOM   4253  CE2 TRP B 117       3.919 -26.303  -7.163  1.00 98.83           C  
ATOM   4254  CE3 TRP B 117       5.253 -24.281  -7.257  1.00 98.83           C  
ATOM   4255  HE3 TRP B 117       5.642 -23.392  -6.783  1.00 98.83           H  
ATOM   4256  NE1 TRP B 117       3.148 -26.940  -6.216  1.00 98.83           N  
ATOM   4257  HE1 TRP B 117       2.621 -27.789  -6.357  1.00 98.83           H  
ATOM   4258  CH2 TRP B 117       5.138 -25.767  -9.183  1.00 98.83           C  
ATOM   4259  HH2 TRP B 117       5.430 -26.011 -10.194  1.00 98.83           H  
ATOM   4260  CZ2 TRP B 117       4.256 -26.609  -8.484  1.00 98.83           C  
ATOM   4261  HZ2 TRP B 117       3.845 -27.497  -8.941  1.00 98.83           H  
ATOM   4262  CZ3 TRP B 117       5.647 -24.611  -8.567  1.00 98.83           C  
ATOM   4263  HZ3 TRP B 117       6.330 -23.968  -9.102  1.00 98.83           H  
ATOM   4264  N   GLU B 118       1.247 -24.164  -2.537  1.00 98.76           N  
ATOM   4265  H   GLU B 118       2.018 -23.896  -1.942  1.00 98.76           H  
ATOM   4266  CA  GLU B 118       0.150 -24.926  -1.943  1.00 98.76           C  
ATOM   4267  HA  GLU B 118       0.111 -25.922  -2.383  1.00 98.76           H  
ATOM   4268  C   GLU B 118      -1.225 -24.264  -2.148  1.00 98.76           C  
ATOM   4269  CB  GLU B 118       0.373 -25.050  -0.435  1.00 98.76           C  
ATOM   4270  HB2 GLU B 118      -0.587 -25.379  -0.037  1.00 98.76           H  
ATOM   4271  HB3 GLU B 118       0.582 -24.066  -0.015  1.00 98.76           H  
ATOM   4272  O   GLU B 118      -2.214 -24.949  -2.428  1.00 98.76           O  
ATOM   4273  CG  GLU B 118       1.439 -26.049   0.040  1.00 98.76           C  
ATOM   4274  HG2 GLU B 118       1.240 -27.016  -0.421  1.00 98.76           H  
ATOM   4275  HG3 GLU B 118       2.425 -25.712  -0.280  1.00 98.76           H  
ATOM   4276  CD  GLU B 118       1.393 -26.204   1.573  1.00 98.76           C  
ATOM   4277  OE1 GLU B 118       2.443 -26.460   2.200  1.00 98.76           O  
ATOM   4278  OE2 GLU B 118       0.281 -26.093   2.147  1.00 98.76           O  
ATOM   4279  N   ALA B 119      -1.317 -22.937  -2.008  1.00 98.89           N  
ATOM   4280  H   ALA B 119      -0.495 -22.421  -1.730  1.00 98.89           H  
ATOM   4281  CA  ALA B 119      -2.572 -22.206  -2.165  1.00 98.89           C  
ATOM   4282  HA  ALA B 119      -3.323 -22.673  -1.528  1.00 98.89           H  
ATOM   4283  C   ALA B 119      -3.088 -22.271  -3.616  1.00 98.89           C  
ATOM   4284  CB  ALA B 119      -2.365 -20.766  -1.677  1.00 98.89           C  
ATOM   4285  HB1 ALA B 119      -1.974 -20.768  -0.660  1.00 98.89           H  
ATOM   4286  HB2 ALA B 119      -3.317 -20.235  -1.666  1.00 98.89           H  
ATOM   4287  HB3 ALA B 119      -1.661 -20.245  -2.326  1.00 98.89           H  
ATOM   4288  O   ALA B 119      -4.289 -22.453  -3.834  1.00 98.89           O  
ATOM   4289  N   LEU B 120      -2.188 -22.196  -4.605  1.00 98.87           N  
ATOM   4290  H   LEU B 120      -1.219 -22.066  -4.351  1.00 98.87           H  
ATOM   4291  CA  LEU B 120      -2.512 -22.356  -6.028  1.00 98.87           C  
ATOM   4292  HA  LEU B 120      -3.350 -21.705  -6.278  1.00 98.87           H  
ATOM   4293  C   LEU B 120      -2.958 -23.788  -6.362  1.00 98.87           C  
ATOM   4294  CB  LEU B 120      -1.289 -21.949  -6.869  1.00 98.87           C  
ATOM   4295  HB2 LEU B 120      -0.422 -22.496  -6.499  1.00 98.87           H  
ATOM   4296  HB3 LEU B 120      -1.456 -22.247  -7.904  1.00 98.87           H  
ATOM   4297  O   LEU B 120      -3.943 -23.977  -7.083  1.00 98.87           O  
ATOM   4298  CG  LEU B 120      -0.966 -20.445  -6.840  1.00 98.87           C  
ATOM   4299  HG  LEU B 120      -0.892 -20.103  -5.808  1.00 98.87           H  
ATOM   4300  CD1 LEU B 120       0.375 -20.200  -7.530  1.00 98.87           C  
ATOM   4301 HD11 LEU B 120       1.161 -20.712  -6.974  1.00 98.87           H  
ATOM   4302 HD12 LEU B 120       0.596 -19.133  -7.534  1.00 98.87           H  
ATOM   4303 HD13 LEU B 120       0.356 -20.573  -8.554  1.00 98.87           H  
ATOM   4304  CD2 LEU B 120      -2.047 -19.616  -7.540  1.00 98.87           C  
ATOM   4305 HD21 LEU B 120      -1.716 -18.582  -7.638  1.00 98.87           H  
ATOM   4306 HD22 LEU B 120      -2.961 -19.625  -6.946  1.00 98.87           H  
ATOM   4307 HD23 LEU B 120      -2.257 -20.027  -8.527  1.00 98.87           H  
ATOM   4308  N   GLU B 121      -2.303 -24.799  -5.788  1.00 98.56           N  
ATOM   4309  H   GLU B 121      -1.474 -24.595  -5.247  1.00 98.56           H  
ATOM   4310  CA  GLU B 121      -2.726 -26.196  -5.928  1.00 98.56           C  
ATOM   4311  HA  GLU B 121      -2.799 -26.435  -6.989  1.00 98.56           H  
ATOM   4312  C   GLU B 121      -4.111 -26.465  -5.317  1.00 98.56           C  
ATOM   4313  CB  GLU B 121      -1.704 -27.140  -5.283  1.00 98.56           C  
ATOM   4314  HB2 GLU B 121      -2.218 -28.084  -5.104  1.00 98.56           H  
ATOM   4315  HB3 GLU B 121      -1.378 -26.751  -4.319  1.00 98.56           H  
ATOM   4316  O   GLU B 121      -4.896 -27.231  -5.897  1.00 98.56           O  
ATOM   4317  CG  GLU B 121      -0.488 -27.402  -6.183  1.00 98.56           C  
ATOM   4318  HG2 GLU B 121       0.190 -26.550  -6.126  1.00 98.56           H  
ATOM   4319  HG3 GLU B 121      -0.832 -27.490  -7.214  1.00 98.56           H  
ATOM   4320  CD  GLU B 121       0.258 -28.700  -5.831  1.00 98.56           C  
ATOM   4321  OE1 GLU B 121       1.221 -29.015  -6.566  1.00 98.56           O  
ATOM   4322  OE2 GLU B 121      -0.198 -29.447  -4.932  1.00 98.56           O  
ATOM   4323  N   ARG B 122      -4.431 -25.827  -4.178  1.00 98.48           N  
ATOM   4324  H   ARG B 122      -3.702 -25.287  -3.736  1.00 98.48           H  
ATOM   4325  CA  ARG B 122      -5.760 -25.864  -3.536  1.00 98.48           C  
ATOM   4326  HA  ARG B 122      -6.116 -26.894  -3.518  1.00 98.48           H  
ATOM   4327  C   ARG B 122      -6.825 -25.095  -4.334  1.00 98.48           C  
ATOM   4328  CB  ARG B 122      -5.665 -25.370  -2.076  1.00 98.48           C  
ATOM   4329  HB2 ARG B 122      -5.090 -24.444  -2.040  1.00 98.48           H  
ATOM   4330  HB3 ARG B 122      -6.672 -25.153  -1.719  1.00 98.48           H  
ATOM   4331  O   ARG B 122      -7.966 -25.539  -4.376  1.00 98.48           O  
ATOM   4332  CG  ARG B 122      -5.039 -26.407  -1.118  1.00 98.48           C  
ATOM   4333  HG2 ARG B 122      -5.635 -27.319  -1.142  1.00 98.48           H  
ATOM   4334  HG3 ARG B 122      -4.024 -26.642  -1.437  1.00 98.48           H  
ATOM   4335  CD  ARG B 122      -5.006 -25.870   0.324  1.00 98.48           C  
ATOM   4336  HD2 ARG B 122      -4.375 -24.982   0.342  1.00 98.48           H  
ATOM   4337  HD3 ARG B 122      -6.013 -25.565   0.610  1.00 98.48           H  
ATOM   4338  NE  ARG B 122      -4.522 -26.860   1.316  1.00 98.48           N  
ATOM   4339  HE  ARG B 122      -5.219 -27.452   1.746  1.00 98.48           H  
ATOM   4340  NH1 ARG B 122      -2.357 -26.118   1.484  1.00 98.48           N  
ATOM   4341 HH11 ARG B 122      -1.430 -26.186   1.879  1.00 98.48           H  
ATOM   4342 HH12 ARG B 122      -2.522 -25.430   0.763  1.00 98.48           H  
ATOM   4343  NH2 ARG B 122      -2.998 -27.803   2.742  1.00 98.48           N  
ATOM   4344 HH21 ARG B 122      -2.068 -27.771   3.135  1.00 98.48           H  
ATOM   4345 HH22 ARG B 122      -3.710 -28.398   3.141  1.00 98.48           H  
ATOM   4346  CZ  ARG B 122      -3.304 -26.927   1.836  1.00 98.48           C  
ATOM   4347  N   ALA B 123      -6.453 -24.040  -5.067  1.00 98.63           N  
ATOM   4348  H   ALA B 123      -5.518 -23.681  -4.936  1.00 98.63           H  
ATOM   4349  CA  ALA B 123      -7.318 -23.380  -6.060  1.00 98.63           C  
ATOM   4350  HA  ALA B 123      -8.306 -23.266  -5.615  1.00 98.63           H  
ATOM   4351  C   ALA B 123      -7.534 -24.202  -7.357  1.00 98.63           C  
ATOM   4352  CB  ALA B 123      -6.756 -21.980  -6.347  1.00 98.63           C  
ATOM   4353  HB1 ALA B 123      -6.685 -21.408  -5.422  1.00 98.63           H  
ATOM   4354  HB2 ALA B 123      -7.418 -21.453  -7.034  1.00 98.63           H  
ATOM   4355  HB3 ALA B 123      -5.764 -22.056  -6.793  1.00 98.63           H  
ATOM   4356  O   ALA B 123      -8.215 -23.766  -8.296  1.00 98.63           O  
ATOM   4357  N   GLY B 124      -6.944 -25.399  -7.446  1.00 98.17           N  
ATOM   4358  H   GLY B 124      -6.392 -25.715  -6.662  1.00 98.17           H  
ATOM   4359  CA  GLY B 124      -7.055 -26.281  -8.606  1.00 98.17           C  
ATOM   4360  HA2 GLY B 124      -6.692 -27.268  -8.322  1.00 98.17           H  
ATOM   4361  HA3 GLY B 124      -8.102 -26.368  -8.898  1.00 98.17           H  
ATOM   4362  C   GLY B 124      -6.243 -25.810  -9.814  1.00 98.17           C  
ATOM   4363  O   GLY B 124      -6.636 -26.076 -10.953  1.00 98.17           O  
ATOM   4364  N   HIS B 125      -5.151 -25.075  -9.606  1.00 98.09           N  
ATOM   4365  H   HIS B 125      -4.875 -24.868  -8.657  1.00 98.09           H  
ATOM   4366  CA  HIS B 125      -4.169 -24.779 -10.649  1.00 98.09           C  
ATOM   4367  HA  HIS B 125      -4.627 -24.893 -11.632  1.00 98.09           H  
ATOM   4368  C   HIS B 125      -2.997 -25.765 -10.574  1.00 98.09           C  
ATOM   4369  CB  HIS B 125      -3.689 -23.324 -10.532  1.00 98.09           C  
ATOM   4370  HB2 HIS B 125      -2.836 -23.183 -11.196  1.00 98.09           H  
ATOM   4371  HB3 HIS B 125      -3.343 -23.134  -9.516  1.00 98.09           H  
ATOM   4372  O   HIS B 125      -2.593 -26.171  -9.489  1.00 98.09           O  
ATOM   4373  CG  HIS B 125      -4.740 -22.304 -10.897  1.00 98.09           C  
ATOM   4374  CD2 HIS B 125      -5.825 -21.936 -10.146  1.00 98.09           C  
ATOM   4375  HD2 HIS B 125      -6.098 -22.343  -9.183  1.00 98.09           H  
ATOM   4376  ND1 HIS B 125      -4.743 -21.515 -12.025  1.00 98.09           N  
ATOM   4377  HD1 HIS B 125      -3.995 -21.456 -12.701  1.00 98.09           H  
ATOM   4378  CE1 HIS B 125      -5.789 -20.675 -11.943  1.00 98.09           C  
ATOM   4379  HE1 HIS B 125      -6.013 -19.886 -12.646  1.00 98.09           H  
ATOM   4380  NE2 HIS B 125      -6.499 -20.923 -10.834  1.00 98.09           N  
ATOM   4381  N   ASP B 126      -2.420 -26.100 -11.730  1.00 98.00           N  
ATOM   4382  H   ASP B 126      -2.814 -25.731 -12.584  1.00 98.00           H  
ATOM   4383  CA  ASP B 126      -1.002 -26.460 -11.800  1.00 98.00           C  
ATOM   4384  HA  ASP B 126      -0.724 -27.105 -10.966  1.00 98.00           H  
ATOM   4385  C   ASP B 126      -0.210 -25.140 -11.746  1.00 98.00           C  
ATOM   4386  CB  ASP B 126      -0.731 -27.226 -13.110  1.00 98.00           C  
ATOM   4387  HB2 ASP B 126      -1.197 -28.210 -13.047  1.00 98.00           H  
ATOM   4388  HB3 ASP B 126      -1.198 -26.691 -13.937  1.00 98.00           H  
ATOM   4389  O   ASP B 126      -0.372 -24.334 -12.670  1.00 98.00           O  
ATOM   4390  CG  ASP B 126       0.761 -27.402 -13.434  1.00 98.00           C  
ATOM   4391  OD1 ASP B 126       1.608 -27.161 -12.544  1.00 98.00           O  
ATOM   4392  OD2 ASP B 126       1.071 -27.758 -14.586  1.00 98.00           O  
ATOM   4393  N   PRO B 127       0.621 -24.867 -10.726  1.00 98.46           N  
ATOM   4394  CA  PRO B 127       1.337 -23.594 -10.645  1.00 98.46           C  
ATOM   4395  HA  PRO B 127       0.601 -22.790 -10.653  1.00 98.46           H  
ATOM   4396  C   PRO B 127       2.304 -23.364 -11.819  1.00 98.46           C  
ATOM   4397  CB  PRO B 127       2.026 -23.596  -9.275  1.00 98.46           C  
ATOM   4398  HB2 PRO B 127       2.053 -22.600  -8.834  1.00 98.46           H  
ATOM   4399  HB3 PRO B 127       3.032 -24.006  -9.362  1.00 98.46           H  
ATOM   4400  O   PRO B 127       2.502 -22.222 -12.226  1.00 98.46           O  
ATOM   4401  CG  PRO B 127       1.149 -24.545  -8.457  1.00 98.46           C  
ATOM   4402  HG2 PRO B 127       0.241 -24.032  -8.140  1.00 98.46           H  
ATOM   4403  HG3 PRO B 127       1.668 -24.957  -7.592  1.00 98.46           H  
ATOM   4404  CD  PRO B 127       0.789 -25.610  -9.485  1.00 98.46           C  
ATOM   4405  HD2 PRO B 127       1.606 -26.324  -9.591  1.00 98.46           H  
ATOM   4406  HD3 PRO B 127      -0.121 -26.123  -9.174  1.00 98.46           H  
ATOM   4407  N   VAL B 128       2.815 -24.424 -12.467  1.00 96.74           N  
ATOM   4408  H   VAL B 128       2.550 -25.350 -12.162  1.00 96.74           H  
ATOM   4409  CA  VAL B 128       3.642 -24.300 -13.687  1.00 96.74           C  
ATOM   4410  HA  VAL B 128       4.453 -23.603 -13.475  1.00 96.74           H  
ATOM   4411  C   VAL B 128       2.843 -23.713 -14.857  1.00 96.74           C  
ATOM   4412  CB  VAL B 128       4.265 -25.656 -14.088  1.00 96.74           C  
ATOM   4413  HB  VAL B 128       3.472 -26.364 -14.327  1.00 96.74           H  
ATOM   4414  O   VAL B 128       3.406 -23.000 -15.689  1.00 96.74           O  
ATOM   4415  CG1 VAL B 128       5.192 -25.546 -15.308  1.00 96.74           C  
ATOM   4416 HG11 VAL B 128       5.968 -24.804 -15.121  1.00 96.74           H  
ATOM   4417 HG12 VAL B 128       5.653 -26.513 -15.508  1.00 96.74           H  
ATOM   4418 HG13 VAL B 128       4.618 -25.262 -16.189  1.00 96.74           H  
ATOM   4419  CG2 VAL B 128       5.114 -26.230 -12.949  1.00 96.74           C  
ATOM   4420 HG21 VAL B 128       5.584 -27.163 -13.259  1.00 96.74           H  
ATOM   4421 HG22 VAL B 128       5.880 -25.514 -12.647  1.00 96.74           H  
ATOM   4422 HG23 VAL B 128       4.466 -26.450 -12.101  1.00 96.74           H  
ATOM   4423  N   SER B 129       1.525 -23.941 -14.904  1.00 97.35           N  
ATOM   4424  H   SER B 129       1.118 -24.499 -14.168  1.00 97.35           H  
ATOM   4425  CA  SER B 129       0.638 -23.378 -15.935  1.00 97.35           C  
ATOM   4426  HA  SER B 129       1.129 -23.517 -16.898  1.00 97.35           H  
ATOM   4427  C   SER B 129       0.391 -21.868 -15.796  1.00 97.35           C  
ATOM   4428  CB  SER B 129      -0.689 -24.147 -15.994  1.00 97.35           C  
ATOM   4429  HB2 SER B 129      -1.191 -23.900 -16.930  1.00 97.35           H  
ATOM   4430  HB3 SER B 129      -0.485 -25.218 -15.989  1.00 97.35           H  
ATOM   4431  O   SER B 129      -0.136 -21.255 -16.721  1.00 97.35           O  
ATOM   4432  OG  SER B 129      -1.562 -23.826 -14.924  1.00 97.35           O  
ATOM   4433  HG  SER B 129      -1.097 -23.995 -14.101  1.00 97.35           H  
ATOM   4434  N   LEU B 130       0.786 -21.258 -14.670  1.00 98.28           N  
ATOM   4435  H   LEU B 130       1.229 -21.815 -13.953  1.00 98.28           H  
ATOM   4436  CA  LEU B 130       0.664 -19.816 -14.416  1.00 98.28           C  
ATOM   4437  HA  LEU B 130      -0.135 -19.421 -15.043  1.00 98.28           H  
ATOM   4438  C   LEU B 130       1.912 -19.012 -14.821  1.00 98.28           C  
ATOM   4439  CB  LEU B 130       0.276 -19.590 -12.943  1.00 98.28           C  
ATOM   4440  HB2 LEU B 130       0.992 -20.111 -12.306  1.00 98.28           H  
ATOM   4441  HB3 LEU B 130       0.352 -18.528 -12.710  1.00 98.28           H  
ATOM   4442  O   LEU B 130       1.896 -17.782 -14.725  1.00 98.28           O  
ATOM   4443  CG  LEU B 130      -1.151 -20.056 -12.600  1.00 98.28           C  
ATOM   4444  HG  LEU B 130      -1.297 -21.089 -12.914  1.00 98.28           H  
ATOM   4445  CD1 LEU B 130      -1.365 -19.988 -11.093  1.00 98.28           C  
ATOM   4446 HD11 LEU B 130      -0.658 -20.655 -10.600  1.00 98.28           H  
ATOM   4447 HD12 LEU B 130      -1.207 -18.970 -10.737  1.00 98.28           H  
ATOM   4448 HD13 LEU B 130      -2.378 -20.303 -10.844  1.00 98.28           H  
ATOM   4449  CD2 LEU B 130      -2.214 -19.176 -13.266  1.00 98.28           C  
ATOM   4450 HD21 LEU B 130      -3.205 -19.416 -12.882  1.00 98.28           H  
ATOM   4451 HD22 LEU B 130      -2.205 -19.330 -14.345  1.00 98.28           H  
ATOM   4452 HD23 LEU B 130      -2.009 -18.128 -13.050  1.00 98.28           H  
ATOM   4453  N   ARG B 131       2.968 -19.665 -15.324  1.00 95.45           N  
ATOM   4454  H   ARG B 131       2.912 -20.671 -15.392  1.00 95.45           H  
ATOM   4455  CA  ARG B 131       4.153 -18.982 -15.867  1.00 95.45           C  
ATOM   4456  HA  ARG B 131       4.548 -18.324 -15.092  1.00 95.45           H  
ATOM   4457  C   ARG B 131       3.763 -18.113 -17.068  1.00 95.45           C  
ATOM   4458  CB  ARG B 131       5.234 -20.004 -16.250  1.00 95.45           C  
ATOM   4459  HB2 ARG B 131       6.056 -19.476 -16.733  1.00 95.45           H  
ATOM   4460  HB3 ARG B 131       4.818 -20.721 -16.959  1.00 95.45           H  
ATOM   4461  O   ARG B 131       3.159 -18.604 -18.018  1.00 95.45           O  
ATOM   4462  CG  ARG B 131       5.778 -20.751 -15.023  1.00 95.45           C  
ATOM   4463  HG2 ARG B 131       6.198 -20.027 -14.325  1.00 95.45           H  
ATOM   4464  HG3 ARG B 131       4.968 -21.282 -14.522  1.00 95.45           H  
ATOM   4465  CD  ARG B 131       6.879 -21.750 -15.383  1.00 95.45           C  
ATOM   4466  HD2 ARG B 131       6.994 -22.437 -14.545  1.00 95.45           H  
ATOM   4467  HD3 ARG B 131       6.568 -22.327 -16.254  1.00 95.45           H  
ATOM   4468  NE  ARG B 131       8.167 -21.054 -15.594  1.00 95.45           N  
ATOM   4469  HE  ARG B 131       8.462 -20.460 -14.831  1.00 95.45           H  
ATOM   4470  NH1 ARG B 131       8.708 -21.854 -17.678  1.00 95.45           N  
ATOM   4471 HH11 ARG B 131       7.849 -22.386 -17.673  1.00 95.45           H  
ATOM   4472 HH12 ARG B 131       9.326 -21.855 -18.477  1.00 95.45           H  
ATOM   4473  NH2 ARG B 131      10.054 -20.389 -16.666  1.00 95.45           N  
ATOM   4474 HH21 ARG B 131      10.665 -20.383 -17.470  1.00 95.45           H  
ATOM   4475 HH22 ARG B 131      10.281 -19.796 -15.880  1.00 95.45           H  
ATOM   4476  CZ  ARG B 131       8.966 -21.105 -16.642  1.00 95.45           C  
ATOM   4477  N   GLY B 132       4.120 -16.831 -17.033  1.00 95.88           N  
ATOM   4478  H   GLY B 132       4.604 -16.499 -16.211  1.00 95.88           H  
ATOM   4479  CA  GLY B 132       3.711 -15.826 -18.019  1.00 95.88           C  
ATOM   4480  HA2 GLY B 132       4.416 -14.996 -17.984  1.00 95.88           H  
ATOM   4481  HA3 GLY B 132       3.749 -16.259 -19.019  1.00 95.88           H  
ATOM   4482  C   GLY B 132       2.301 -15.258 -17.801  1.00 95.88           C  
ATOM   4483  O   GLY B 132       1.780 -14.578 -18.681  1.00 95.88           O  
ATOM   4484  N   SER B 133       1.645 -15.546 -16.669  1.00 97.88           N  
ATOM   4485  H   SER B 133       2.103 -16.119 -15.974  1.00 97.88           H  
ATOM   4486  CA  SER B 133       0.333 -14.971 -16.345  1.00 97.88           C  
ATOM   4487  HA  SER B 133      -0.189 -14.779 -17.283  1.00 97.88           H  
ATOM   4488  C   SER B 133       0.454 -13.634 -15.611  1.00 97.88           C  
ATOM   4489  CB  SER B 133      -0.547 -15.949 -15.556  1.00 97.88           C  
ATOM   4490  HB2 SER B 133      -0.557 -16.917 -16.056  1.00 97.88           H  
ATOM   4491  HB3 SER B 133      -1.565 -15.562 -15.532  1.00 97.88           H  
ATOM   4492  O   SER B 133       1.336 -13.442 -14.772  1.00 97.88           O  
ATOM   4493  OG  SER B 133      -0.097 -16.107 -14.226  1.00 97.88           O  
ATOM   4494  HG  SER B 133       0.702 -16.638 -14.265  1.00 97.88           H  
ATOM   4495  N   ALA B 134      -0.498 -12.730 -15.855  1.00 98.33           N  
ATOM   4496  H   ALA B 134      -1.173 -12.926 -16.580  1.00 98.33           H  
ATOM   4497  CA  ALA B 134      -0.687 -11.515 -15.065  1.00 98.33           C  
ATOM   4498  HA  ALA B 134       0.290 -11.074 -14.868  1.00 98.33           H  
ATOM   4499  C   ALA B 134      -1.323 -11.850 -13.699  1.00 98.33           C  
ATOM   4500  CB  ALA B 134      -1.491 -10.502 -15.892  1.00 98.33           C  
ATOM   4501  HB1 ALA B 134      -0.965 -10.283 -16.821  1.00 98.33           H  
ATOM   4502  HB2 ALA B 134      -1.600  -9.577 -15.327  1.00 98.33           H  
ATOM   4503  HB3 ALA B 134      -2.481 -10.899 -16.118  1.00 98.33           H  
ATOM   4504  O   ALA B 134      -2.484 -11.524 -13.441  1.00 98.33           O  
ATOM   4505  N   THR B 135      -0.565 -12.547 -12.851  1.00 98.88           N  
ATOM   4506  H   THR B 135       0.350 -12.829 -13.172  1.00 98.88           H  
ATOM   4507  CA  THR B 135      -0.901 -12.828 -11.450  1.00 98.88           C  
ATOM   4508  HA  THR B 135      -1.968 -12.654 -11.306  1.00 98.88           H  
ATOM   4509  C   THR B 135      -0.109 -11.877 -10.555  1.00 98.88           C  
ATOM   4510  CB  THR B 135      -0.626 -14.296 -11.085  1.00 98.88           C  
ATOM   4511  HB  THR B 135       0.431 -14.514 -11.238  1.00 98.88           H  
ATOM   4512  O   THR B 135       1.114 -11.828 -10.668  1.00 98.88           O  
ATOM   4513  CG2 THR B 135      -1.001 -14.630  -9.640  1.00 98.88           C  
ATOM   4514 HG21 THR B 135      -0.376 -14.067  -8.947  1.00 98.88           H  
ATOM   4515 HG22 THR B 135      -0.843 -15.694  -9.460  1.00 98.88           H  
ATOM   4516 HG23 THR B 135      -2.047 -14.386  -9.453  1.00 98.88           H  
ATOM   4517  OG1 THR B 135      -1.392 -15.150 -11.908  1.00 98.88           O  
ATOM   4518  HG1 THR B 135      -0.865 -15.379 -12.677  1.00 98.88           H  
ATOM   4519  N   GLY B 136      -0.785 -11.095  -9.710  1.00 98.90           N  
ATOM   4520  H   GLY B 136      -1.785 -11.216  -9.642  1.00 98.90           H  
ATOM   4521  CA  GLY B 136      -0.133 -10.177  -8.764  1.00 98.90           C  
ATOM   4522  HA2 GLY B 136      -0.814  -9.363  -8.515  1.00 98.90           H  
ATOM   4523  HA3 GLY B 136       0.751  -9.739  -9.228  1.00 98.90           H  
ATOM   4524  C   GLY B 136       0.297 -10.868  -7.464  1.00 98.90           C  
ATOM   4525  O   GLY B 136      -0.266 -11.903  -7.101  1.00 98.90           O  
ATOM   4526  N   VAL B 137       1.268 -10.292  -6.750  1.00 98.94           N  
ATOM   4527  H   VAL B 137       1.650  -9.420  -7.087  1.00 98.94           H  
ATOM   4528  CA  VAL B 137       1.758 -10.798  -5.454  1.00 98.94           C  
ATOM   4529  HA  VAL B 137       1.054 -11.537  -5.072  1.00 98.94           H  
ATOM   4530  C   VAL B 137       1.821  -9.653  -4.443  1.00 98.94           C  
ATOM   4531  CB  VAL B 137       3.132 -11.492  -5.575  1.00 98.94           C  
ATOM   4532  HB  VAL B 137       3.891 -10.754  -5.833  1.00 98.94           H  
ATOM   4533  O   VAL B 137       2.619  -8.732  -4.583  1.00 98.94           O  
ATOM   4534  CG1 VAL B 137       3.520 -12.146  -4.242  1.00 98.94           C  
ATOM   4535 HG11 VAL B 137       3.572 -11.400  -3.449  1.00 98.94           H  
ATOM   4536 HG12 VAL B 137       4.504 -12.606  -4.333  1.00 98.94           H  
ATOM   4537 HG13 VAL B 137       2.791 -12.909  -3.967  1.00 98.94           H  
ATOM   4538  CG2 VAL B 137       3.148 -12.587  -6.652  1.00 98.94           C  
ATOM   4539 HG21 VAL B 137       3.014 -12.143  -7.638  1.00 98.94           H  
ATOM   4540 HG22 VAL B 137       2.345 -13.301  -6.468  1.00 98.94           H  
ATOM   4541 HG23 VAL B 137       4.107 -13.105  -6.638  1.00 98.94           H  
ATOM   4542  N   PHE B 138       0.986  -9.718  -3.412  1.00 98.91           N  
ATOM   4543  H   PHE B 138       0.374 -10.518  -3.337  1.00 98.91           H  
ATOM   4544  CA  PHE B 138       0.857  -8.689  -2.384  1.00 98.91           C  
ATOM   4545  HA  PHE B 138       1.587  -7.897  -2.550  1.00 98.91           H  
ATOM   4546  C   PHE B 138       1.138  -9.325  -1.023  1.00 98.91           C  
ATOM   4547  CB  PHE B 138      -0.545  -8.064  -2.460  1.00 98.91           C  
ATOM   4548  HB2 PHE B 138      -0.626  -7.306  -1.680  1.00 98.91           H  
ATOM   4549  HB3 PHE B 138      -1.289  -8.831  -2.245  1.00 98.91           H  
ATOM   4550  O   PHE B 138       0.331 -10.114  -0.523  1.00 98.91           O  
ATOM   4551  CG  PHE B 138      -0.878  -7.426  -3.798  1.00 98.91           C  
ATOM   4552  CD1 PHE B 138      -0.695  -6.044  -3.987  1.00 98.91           C  
ATOM   4553  HD1 PHE B 138      -0.321  -5.430  -3.180  1.00 98.91           H  
ATOM   4554  CD2 PHE B 138      -1.369  -8.217  -4.857  1.00 98.91           C  
ATOM   4555  HD2 PHE B 138      -1.514  -9.277  -4.711  1.00 98.91           H  
ATOM   4556  CE1 PHE B 138      -0.988  -5.458  -5.231  1.00 98.91           C  
ATOM   4557  HE1 PHE B 138      -0.850  -4.397  -5.372  1.00 98.91           H  
ATOM   4558  CE2 PHE B 138      -1.657  -7.632  -6.102  1.00 98.91           C  
ATOM   4559  HE2 PHE B 138      -2.034  -8.236  -6.915  1.00 98.91           H  
ATOM   4560  CZ  PHE B 138      -1.452  -6.255  -6.291  1.00 98.91           C  
ATOM   4561  HZ  PHE B 138      -1.650  -5.805  -7.252  1.00 98.91           H  
ATOM   4562  N   THR B 139       2.282  -8.988  -0.428  1.00 98.87           N  
ATOM   4563  H   THR B 139       2.901  -8.342  -0.898  1.00 98.87           H  
ATOM   4564  CA  THR B 139       2.753  -9.620   0.813  1.00 98.87           C  
ATOM   4565  HA  THR B 139       2.031 -10.373   1.130  1.00 98.87           H  
ATOM   4566  C   THR B 139       2.873  -8.590   1.930  1.00 98.87           C  
ATOM   4567  CB  THR B 139       4.093 -10.350   0.609  1.00 98.87           C  
ATOM   4568  HB  THR B 139       4.896  -9.621   0.498  1.00 98.87           H  
ATOM   4569  O   THR B 139       3.596  -7.606   1.801  1.00 98.87           O  
ATOM   4570  CG2 THR B 139       4.406 -11.286   1.777  1.00 98.87           C  
ATOM   4571 HG21 THR B 139       5.375 -11.760   1.623  1.00 98.87           H  
ATOM   4572 HG22 THR B 139       3.635 -12.053   1.857  1.00 98.87           H  
ATOM   4573 HG23 THR B 139       4.440 -10.728   2.712  1.00 98.87           H  
ATOM   4574  OG1 THR B 139       4.063 -11.173  -0.538  1.00 98.87           O  
ATOM   4575  HG1 THR B 139       4.894 -11.652  -0.563  1.00 98.87           H  
ATOM   4576  N   GLY B 140       2.190  -8.824   3.049  1.00 98.83           N  
ATOM   4577  H   GLY B 140       1.540  -9.597   3.066  1.00 98.83           H  
ATOM   4578  CA  GLY B 140       2.397  -8.077   4.284  1.00 98.83           C  
ATOM   4579  HA2 GLY B 140       1.518  -8.185   4.918  1.00 98.83           H  
ATOM   4580  HA3 GLY B 140       2.529  -7.020   4.053  1.00 98.83           H  
ATOM   4581  C   GLY B 140       3.612  -8.601   5.051  1.00 98.83           C  
ATOM   4582  O   GLY B 140       3.568  -9.724   5.554  1.00 98.83           O  
ATOM   4583  N   VAL B 141       4.666  -7.796   5.174  1.00 97.93           N  
ATOM   4584  H   VAL B 141       4.610  -6.864   4.789  1.00 97.93           H  
ATOM   4585  CA  VAL B 141       5.861  -8.107   5.982  1.00 97.93           C  
ATOM   4586  HA  VAL B 141       5.682  -9.004   6.575  1.00 97.93           H  
ATOM   4587  C   VAL B 141       6.093  -6.942   6.933  1.00 97.93           C  
ATOM   4588  CB  VAL B 141       7.114  -8.361   5.117  1.00 97.93           C  
ATOM   4589  HB  VAL B 141       7.334  -7.458   4.547  1.00 97.93           H  
ATOM   4590  O   VAL B 141       6.002  -5.790   6.523  1.00 97.93           O  
ATOM   4591  CG1 VAL B 141       8.344  -8.714   5.964  1.00 97.93           C  
ATOM   4592 HG11 VAL B 141       8.144  -9.585   6.589  1.00 97.93           H  
ATOM   4593 HG12 VAL B 141       8.626  -7.874   6.598  1.00 97.93           H  
ATOM   4594 HG13 VAL B 141       9.192  -8.933   5.316  1.00 97.93           H  
ATOM   4595  CG2 VAL B 141       6.898  -9.523   4.139  1.00 97.93           C  
ATOM   4596 HG21 VAL B 141       6.069  -9.299   3.467  1.00 97.93           H  
ATOM   4597 HG22 VAL B 141       7.800  -9.672   3.545  1.00 97.93           H  
ATOM   4598 HG23 VAL B 141       6.680 -10.434   4.696  1.00 97.93           H  
ATOM   4599  N   GLY B 142       6.332  -7.250   8.207  1.00 91.82           N  
ATOM   4600  H   GLY B 142       6.440  -8.226   8.441  1.00 91.82           H  
ATOM   4601  CA  GLY B 142       6.706  -6.259   9.215  1.00 91.82           C  
ATOM   4602  HA2 GLY B 142       6.321  -5.275   8.948  1.00 91.82           H  
ATOM   4603  HA3 GLY B 142       6.285  -6.540  10.180  1.00 91.82           H  
ATOM   4604  C   GLY B 142       8.224  -6.160   9.322  1.00 91.82           C  
ATOM   4605  O   GLY B 142       8.893  -5.625   8.443  1.00 91.82           O  
ATOM   4606  N   THR B 143       8.765  -6.723  10.403  1.00 84.46           N  
ATOM   4607  H   THR B 143       8.162  -7.206  11.052  1.00 84.46           H  
ATOM   4608  CA  THR B 143      10.213  -6.842  10.599  1.00 84.46           C  
ATOM   4609  HA  THR B 143      10.666  -5.887  10.333  1.00 84.46           H  
ATOM   4610  C   THR B 143      10.842  -7.908   9.692  1.00 84.46           C  
ATOM   4611  CB  THR B 143      10.539  -7.089  12.082  1.00 84.46           C  
ATOM   4612  HB  THR B 143      10.020  -6.339  12.678  1.00 84.46           H  
ATOM   4613  O   THR B 143      10.198  -8.895   9.325  1.00 84.46           O  
ATOM   4614  CG2 THR B 143      10.149  -8.472  12.606  1.00 84.46           C  
ATOM   4615 HG21 THR B 143      10.342  -8.528  13.678  1.00 84.46           H  
ATOM   4616 HG22 THR B 143       9.089  -8.656  12.433  1.00 84.46           H  
ATOM   4617 HG23 THR B 143      10.729  -9.248  12.105  1.00 84.46           H  
ATOM   4618  OG1 THR B 143      11.917  -6.923  12.283  1.00 84.46           O  
ATOM   4619  HG1 THR B 143      12.166  -7.388  13.085  1.00 84.46           H  
ATOM   4620  N   VAL B 144      12.124  -7.724   9.375  1.00 80.59           N  
ATOM   4621  H   VAL B 144      12.575  -6.896   9.738  1.00 80.59           H  
ATOM   4622  CA  VAL B 144      13.021  -8.774   8.882  1.00 80.59           C  
ATOM   4623  HA  VAL B 144      12.547  -9.747   9.007  1.00 80.59           H  
ATOM   4624  C   VAL B 144      14.272  -8.730   9.755  1.00 80.59           C  
ATOM   4625  CB  VAL B 144      13.391  -8.608   7.393  1.00 80.59           C  
ATOM   4626  HB  VAL B 144      13.931  -7.672   7.250  1.00 80.59           H  
ATOM   4627  O   VAL B 144      15.081  -7.815   9.642  1.00 80.59           O  
ATOM   4628  CG1 VAL B 144      14.299  -9.776   6.983  1.00 80.59           C  
ATOM   4629 HG11 VAL B 144      15.301  -9.629   7.386  1.00 80.59           H  
ATOM   4630 HG12 VAL B 144      13.894 -10.717   7.356  1.00 80.59           H  
ATOM   4631 HG13 VAL B 144      14.365  -9.842   5.897  1.00 80.59           H  
ATOM   4632  CG2 VAL B 144      12.167  -8.580   6.467  1.00 80.59           C  
ATOM   4633 HG21 VAL B 144      11.638  -9.531   6.517  1.00 80.59           H  
ATOM   4634 HG22 VAL B 144      12.496  -8.415   5.441  1.00 80.59           H  
ATOM   4635 HG23 VAL B 144      11.495  -7.771   6.751  1.00 80.59           H  
ATOM   4636  N   ASP B 145      14.412  -9.703  10.650  1.00 88.90           N  
ATOM   4637  H   ASP B 145      13.682 -10.395  10.746  1.00 88.90           H  
ATOM   4638  CA  ASP B 145      15.480  -9.772  11.655  1.00 88.90           C  
ATOM   4639  HA  ASP B 145      16.128  -8.904  11.535  1.00 88.90           H  
ATOM   4640  C   ASP B 145      16.391 -11.002  11.473  1.00 88.90           C  
ATOM   4641  CB  ASP B 145      14.851  -9.671  13.053  1.00 88.90           C  
ATOM   4642  HB2 ASP B 145      14.229  -8.777  13.100  1.00 88.90           H  
ATOM   4643  HB3 ASP B 145      15.653  -9.550  13.782  1.00 88.90           H  
ATOM   4644  O   ASP B 145      17.107 -11.409  12.391  1.00 88.90           O  
ATOM   4645  CG  ASP B 145      14.001 -10.884  13.446  1.00 88.90           C  
ATOM   4646  OD1 ASP B 145      13.552 -11.648  12.564  1.00 88.90           O  
ATOM   4647  OD2 ASP B 145      13.801 -11.074  14.666  1.00 88.90           O  
ATOM   4648  N   TYR B 146      16.361 -11.605  10.280  1.00 95.45           N  
ATOM   4649  H   TYR B 146      15.767 -11.201   9.570  1.00 95.45           H  
ATOM   4650  CA  TYR B 146      17.194 -12.749   9.921  1.00 95.45           C  
ATOM   4651  HA  TYR B 146      17.261 -13.393  10.798  1.00 95.45           H  
ATOM   4652  C   TYR B 146      18.618 -12.338   9.531  1.00 95.45           C  
ATOM   4653  CB  TYR B 146      16.544 -13.564   8.794  1.00 95.45           C  
ATOM   4654  HB2 TYR B 146      15.510 -13.784   9.058  1.00 95.45           H  
ATOM   4655  HB3 TYR B 146      16.529 -12.967   7.882  1.00 95.45           H  
ATOM   4656  O   TYR B 146      18.827 -11.390   8.778  1.00 95.45           O  
ATOM   4657  CG  TYR B 146      17.264 -14.877   8.534  1.00 95.45           C  
ATOM   4658  CD1 TYR B 146      18.056 -15.062   7.381  1.00 95.45           C  
ATOM   4659  HD1 TYR B 146      18.154 -14.270   6.654  1.00 95.45           H  
ATOM   4660  CD2 TYR B 146      17.158 -15.914   9.479  1.00 95.45           C  
ATOM   4661  HD2 TYR B 146      16.535 -15.779  10.350  1.00 95.45           H  
ATOM   4662  CE1 TYR B 146      18.709 -16.294   7.169  1.00 95.45           C  
ATOM   4663  HE1 TYR B 146      19.308 -16.453   6.284  1.00 95.45           H  
ATOM   4664  CE2 TYR B 146      17.831 -17.131   9.287  1.00 95.45           C  
ATOM   4665  HE2 TYR B 146      17.733 -17.916  10.021  1.00 95.45           H  
ATOM   4666  OH  TYR B 146      19.205 -18.529   7.943  1.00 95.45           O  
ATOM   4667  HH  TYR B 146      19.248 -19.020   8.767  1.00 95.45           H  
ATOM   4668  CZ  TYR B 146      18.597 -17.328   8.122  1.00 95.45           C  
ATOM   4669  N   GLY B 147      19.590 -13.140   9.970  1.00 90.98           N  
ATOM   4670  H   GLY B 147      19.327 -13.889  10.593  1.00 90.98           H  
ATOM   4671  CA  GLY B 147      20.981 -13.066   9.529  1.00 90.98           C  
ATOM   4672  HA2 GLY B 147      21.426 -14.049   9.686  1.00 90.98           H  
ATOM   4673  HA3 GLY B 147      21.004 -12.859   8.459  1.00 90.98           H  
ATOM   4674  C   GLY B 147      21.857 -12.007  10.227  1.00 90.98           C  
ATOM   4675  O   GLY B 147      21.376 -11.127  10.952  1.00 90.98           O  
ATOM   4676  N   PRO B 148      23.186 -12.105  10.043  1.00 90.14           N  
ATOM   4677  CA  PRO B 148      24.125 -11.027  10.350  1.00 90.14           C  
ATOM   4678  HA  PRO B 148      23.945 -10.627  11.348  1.00 90.14           H  
ATOM   4679  C   PRO B 148      24.007  -9.893   9.316  1.00 90.14           C  
ATOM   4680  CB  PRO B 148      25.503 -11.696  10.315  1.00 90.14           C  
ATOM   4681  HB2 PRO B 148      25.707 -12.168  11.276  1.00 90.14           H  
ATOM   4682  HB3 PRO B 148      26.301 -11.000  10.057  1.00 90.14           H  
ATOM   4683  O   PRO B 148      23.523 -10.112   8.203  1.00 90.14           O  
ATOM   4684  CG  PRO B 148      25.331 -12.769   9.241  1.00 90.14           C  
ATOM   4685  HG2 PRO B 148      25.460 -12.321   8.255  1.00 90.14           H  
ATOM   4686  HG3 PRO B 148      26.023 -13.599   9.385  1.00 90.14           H  
ATOM   4687  CD  PRO B 148      23.881 -13.213   9.399  1.00 90.14           C  
ATOM   4688  HD2 PRO B 148      23.835 -14.092  10.042  1.00 90.14           H  
ATOM   4689  HD3 PRO B 148      23.455 -13.435   8.421  1.00 90.14           H  
ATOM   4690  N   ARG B 149      24.497  -8.686   9.640  1.00 90.95           N  
ATOM   4691  H   ARG B 149      24.944  -8.556  10.536  1.00 90.95           H  
ATOM   4692  CA  ARG B 149      24.713  -7.651   8.611  1.00 90.95           C  
ATOM   4693  HA  ARG B 149      23.771  -7.498   8.084  1.00 90.95           H  
ATOM   4694  C   ARG B 149      25.763  -8.139   7.594  1.00 90.95           C  
ATOM   4695  CB  ARG B 149      25.160  -6.318   9.239  1.00 90.95           C  
ATOM   4696  HB2 ARG B 149      25.332  -5.593   8.443  1.00 90.95           H  
ATOM   4697  HB3 ARG B 149      26.113  -6.468   9.746  1.00 90.95           H  
ATOM   4698  O   ARG B 149      26.599  -8.969   7.954  1.00 90.95           O  
ATOM   4699  CG  ARG B 149      24.156  -5.710  10.230  1.00 90.95           C  
ATOM   4700  HG2 ARG B 149      23.224  -5.479   9.714  1.00 90.95           H  
ATOM   4701  HG3 ARG B 149      23.951  -6.416  11.035  1.00 90.95           H  
ATOM   4702  CD  ARG B 149      24.755  -4.424  10.817  1.00 90.95           C  
ATOM   4703  HD2 ARG B 149      24.875  -3.696  10.015  1.00 90.95           H  
ATOM   4704  HD3 ARG B 149      25.745  -4.643  11.215  1.00 90.95           H  
ATOM   4705  NE  ARG B 149      23.914  -3.839  11.880  1.00 90.95           N  
ATOM   4706  HE  ARG B 149      23.278  -3.100  11.614  1.00 90.95           H  
ATOM   4707  NH1 ARG B 149      24.730  -5.086  13.651  1.00 90.95           N  
ATOM   4708 HH11 ARG B 149      25.257  -5.696  13.043  1.00 90.95           H  
ATOM   4709 HH12 ARG B 149      24.767  -5.287  14.640  1.00 90.95           H  
ATOM   4710  NH2 ARG B 149      23.255  -3.471  14.032  1.00 90.95           N  
ATOM   4711 HH21 ARG B 149      22.666  -2.696  13.764  1.00 90.95           H  
ATOM   4712 HH22 ARG B 149      23.312  -3.747  15.002  1.00 90.95           H  
ATOM   4713  CZ  ARG B 149      23.973  -4.135  13.169  1.00 90.95           C  
ATOM   4714  N   PRO B 150      25.789  -7.620   6.351  1.00 88.88           N  
ATOM   4715  CA  PRO B 150      26.784  -8.015   5.346  1.00 88.88           C  
ATOM   4716  HA  PRO B 150      26.579  -9.039   5.035  1.00 88.88           H  
ATOM   4717  C   PRO B 150      28.241  -7.929   5.823  1.00 88.88           C  
ATOM   4718  CB  PRO B 150      26.543  -7.070   4.167  1.00 88.88           C  
ATOM   4719  HB2 PRO B 150      26.822  -7.533   3.220  1.00 88.88           H  
ATOM   4720  HB3 PRO B 150      27.096  -6.142   4.311  1.00 88.88           H  
ATOM   4721  O   PRO B 150      29.055  -8.765   5.449  1.00 88.88           O  
ATOM   4722  CG  PRO B 150      25.046  -6.784   4.259  1.00 88.88           C  
ATOM   4723  HG2 PRO B 150      24.774  -5.857   3.755  1.00 88.88           H  
ATOM   4724  HG3 PRO B 150      24.483  -7.624   3.852  1.00 88.88           H  
ATOM   4725  CD  PRO B 150      24.827  -6.696   5.768  1.00 88.88           C  
ATOM   4726  HD2 PRO B 150      23.800  -6.972   6.008  1.00 88.88           H  
ATOM   4727  HD3 PRO B 150      25.040  -5.683   6.112  1.00 88.88           H  
ATOM   4728  N   ASP B 151      28.552  -6.954   6.678  1.00 86.94           N  
ATOM   4729  H   ASP B 151      27.847  -6.259   6.877  1.00 86.94           H  
ATOM   4730  CA  ASP B 151      29.892  -6.668   7.217  1.00 86.94           C  
ATOM   4731  HA  ASP B 151      30.616  -6.679   6.402  1.00 86.94           H  
ATOM   4732  C   ASP B 151      30.383  -7.686   8.265  1.00 86.94           C  
ATOM   4733  CB  ASP B 151      29.859  -5.248   7.808  1.00 86.94           C  
ATOM   4734  HB2 ASP B 151      30.878  -4.908   7.993  1.00 86.94           H  
ATOM   4735  HB3 ASP B 151      29.327  -5.270   8.760  1.00 86.94           H  
ATOM   4736  O   ASP B 151      31.572  -7.753   8.570  1.00 86.94           O  
ATOM   4737  CG  ASP B 151      29.149  -4.273   6.866  1.00 86.94           C  
ATOM   4738  OD1 ASP B 151      29.809  -3.759   5.936  1.00 86.94           O  
ATOM   4739  OD2 ASP B 151      27.914  -4.123   7.013  1.00 86.94           O  
ATOM   4740  N   GLU B 152      29.466  -8.488   8.807  1.00 89.73           N  
ATOM   4741  H   GLU B 152      28.516  -8.373   8.486  1.00 89.73           H  
ATOM   4742  CA  GLU B 152      29.692  -9.529   9.822  1.00 89.73           C  
ATOM   4743  HA  GLU B 152      30.766  -9.636   9.973  1.00 89.73           H  
ATOM   4744  C   GLU B 152      29.223 -10.918   9.325  1.00 89.73           C  
ATOM   4745  CB  GLU B 152      29.089  -9.095  11.188  1.00 89.73           C  
ATOM   4746  HB2 GLU B 152      29.812  -8.447  11.684  1.00 89.73           H  
ATOM   4747  HB3 GLU B 152      28.950  -9.975  11.815  1.00 89.73           H  
ATOM   4748  O   GLU B 152      29.230 -11.903  10.068  1.00 89.73           O  
ATOM   4749  CG  GLU B 152      27.761  -8.314  11.082  1.00 89.73           C  
ATOM   4750  HG2 GLU B 152      27.074  -8.900  10.472  1.00 89.73           H  
ATOM   4751  HG3 GLU B 152      27.959  -7.372  10.571  1.00 89.73           H  
ATOM   4752  CD  GLU B 152      27.045  -7.986  12.405  1.00 89.73           C  
ATOM   4753  OE1 GLU B 152      26.080  -7.177  12.356  1.00 89.73           O  
ATOM   4754  OE2 GLU B 152      27.358  -8.599  13.444  1.00 89.73           O  
ATOM   4755  N   ALA B 153      28.835 -11.020   8.049  1.00 91.14           N  
ATOM   4756  H   ALA B 153      28.905 -10.197   7.468  1.00 91.14           H  
ATOM   4757  CA  ALA B 153      28.403 -12.258   7.417  1.00 91.14           C  
ATOM   4758  HA  ALA B 153      27.791 -12.793   8.143  1.00 91.14           H  
ATOM   4759  C   ALA B 153      29.592 -13.152   7.012  1.00 91.14           C  
ATOM   4760  CB  ALA B 153      27.524 -11.920   6.208  1.00 91.14           C  
ATOM   4761  HB1 ALA B 153      27.145 -12.839   5.761  1.00 91.14           H  
ATOM   4762  HB2 ALA B 153      26.685 -11.297   6.519  1.00 91.14           H  
ATOM   4763  HB3 ALA B 153      28.113 -11.378   5.469  1.00 91.14           H  
ATOM   4764  O   ALA B 153      30.633 -12.645   6.596  1.00 91.14           O  
ATOM   4765  N   PRO B 154      29.450 -14.492   7.046  1.00 91.74           N  
ATOM   4766  CA  PRO B 154      30.459 -15.382   6.482  1.00 91.74           C  
ATOM   4767  HA  PRO B 154      31.402 -15.206   7.000  1.00 91.74           H  
ATOM   4768  C   PRO B 154      30.651 -15.152   4.974  1.00 91.74           C  
ATOM   4769  CB  PRO B 154      29.972 -16.809   6.777  1.00 91.74           C  
ATOM   4770  HB2 PRO B 154      30.800 -17.466   7.046  1.00 91.74           H  
ATOM   4771  HB3 PRO B 154      29.439 -17.217   5.918  1.00 91.74           H  
ATOM   4772  O   PRO B 154      29.678 -15.157   4.216  1.00 91.74           O  
ATOM   4773  CG  PRO B 154      28.991 -16.638   7.938  1.00 91.74           C  
ATOM   4774  HG2 PRO B 154      29.540 -16.638   8.880  1.00 91.74           H  
ATOM   4775  HG3 PRO B 154      28.224 -17.412   7.940  1.00 91.74           H  
ATOM   4776  CD  PRO B 154      28.396 -15.252   7.700  1.00 91.74           C  
ATOM   4777  HD2 PRO B 154      27.529 -15.318   7.043  1.00 91.74           H  
ATOM   4778  HD3 PRO B 154      28.116 -14.809   8.656  1.00 91.74           H  
ATOM   4779  N   ASP B 155      31.906 -15.084   4.518  1.00 89.35           N  
ATOM   4780  H   ASP B 155      32.624 -14.810   5.173  1.00 89.35           H  
ATOM   4781  CA  ASP B 155      32.294 -15.018   3.095  1.00 89.35           C  
ATOM   4782  HA  ASP B 155      32.059 -14.030   2.699  1.00 89.35           H  
ATOM   4783  C   ASP B 155      31.583 -16.081   2.230  1.00 89.35           C  
ATOM   4784  CB  ASP B 155      33.813 -15.254   2.960  1.00 89.35           C  
ATOM   4785  HB2 ASP B 155      34.034 -16.268   3.294  1.00 89.35           H  
ATOM   4786  HB3 ASP B 155      34.072 -15.196   1.903  1.00 89.35           H  
ATOM   4787  O   ASP B 155      31.272 -15.869   1.056  1.00 89.35           O  
ATOM   4788  CG  ASP B 155      34.734 -14.292   3.723  1.00 89.35           C  
ATOM   4789  OD1 ASP B 155      34.222 -13.369   4.387  1.00 89.35           O  
ATOM   4790  OD2 ASP B 155      35.962 -14.529   3.657  1.00 89.35           O  
ATOM   4791  N   GLU B 156      31.285 -17.241   2.824  1.00 90.92           N  
ATOM   4792  H   GLU B 156      31.562 -17.344   3.790  1.00 90.92           H  
ATOM   4793  CA  GLU B 156      30.582 -18.348   2.177  1.00 90.92           C  
ATOM   4794  HA  GLU B 156      31.063 -18.531   1.217  1.00 90.92           H  
ATOM   4795  C   GLU B 156      29.105 -18.064   1.861  1.00 90.92           C  
ATOM   4796  CB  GLU B 156      30.711 -19.629   3.017  1.00 90.92           C  
ATOM   4797  HB2 GLU B 156      30.398 -19.422   4.040  1.00 90.92           H  
ATOM   4798  HB3 GLU B 156      30.054 -20.393   2.601  1.00 90.92           H  
ATOM   4799  O   GLU B 156      28.549 -18.791   1.043  1.00 90.92           O  
ATOM   4800  CG  GLU B 156      32.146 -20.178   3.000  1.00 90.92           C  
ATOM   4801  HG2 GLU B 156      32.462 -20.287   1.963  1.00 90.92           H  
ATOM   4802  HG3 GLU B 156      32.811 -19.460   3.479  1.00 90.92           H  
ATOM   4803  CD  GLU B 156      32.270 -21.532   3.717  1.00 90.92           C  
ATOM   4804  OE1 GLU B 156      33.014 -22.397   3.195  1.00 90.92           O  
ATOM   4805  OE2 GLU B 156      31.631 -21.702   4.779  1.00 90.92           O  
ATOM   4806  N   VAL B 157      28.473 -17.020   2.410  1.00 92.86           N  
ATOM   4807  H   VAL B 157      28.984 -16.457   3.074  1.00 92.86           H  
ATOM   4808  CA  VAL B 157      27.094 -16.593   2.067  1.00 92.86           C  
ATOM   4809  HA  VAL B 157      26.730 -17.222   1.254  1.00 92.86           H  
ATOM   4810  C   VAL B 157      26.998 -15.166   1.517  1.00 92.86           C  
ATOM   4811  CB  VAL B 157      26.106 -16.795   3.231  1.00 92.86           C  
ATOM   4812  HB  VAL B 157      25.130 -16.431   2.911  1.00 92.86           H  
ATOM   4813  O   VAL B 157      25.965 -14.811   0.946  1.00 92.86           O  
ATOM   4814  CG1 VAL B 157      25.946 -18.283   3.570  1.00 92.86           C  
ATOM   4815 HG11 VAL B 157      25.613 -18.826   2.685  1.00 92.86           H  
ATOM   4816 HG12 VAL B 157      25.195 -18.397   4.351  1.00 92.86           H  
ATOM   4817 HG13 VAL B 157      26.892 -18.698   3.918  1.00 92.86           H  
ATOM   4818  CG2 VAL B 157      26.490 -16.025   4.497  1.00 92.86           C  
ATOM   4819 HG21 VAL B 157      25.704 -16.134   5.244  1.00 92.86           H  
ATOM   4820 HG22 VAL B 157      26.608 -14.965   4.271  1.00 92.86           H  
ATOM   4821 HG23 VAL B 157      27.425 -16.412   4.904  1.00 92.86           H  
ATOM   4822  N   LEU B 158      28.073 -14.374   1.594  1.00 88.90           N  
ATOM   4823  H   LEU B 158      28.873 -14.695   2.121  1.00 88.90           H  
ATOM   4824  CA  LEU B 158      28.171 -13.077   0.915  1.00 88.90           C  
ATOM   4825  HA  LEU B 158      27.406 -12.431   1.344  1.00 88.90           H  
ATOM   4826  C   LEU B 158      27.845 -13.197  -0.590  1.00 88.90           C  
ATOM   4827  CB  LEU B 158      29.553 -12.444   1.197  1.00 88.90           C  
ATOM   4828  HB2 LEU B 158      29.910 -11.921   0.310  1.00 88.90           H  
ATOM   4829  HB3 LEU B 158      30.272 -13.233   1.419  1.00 88.90           H  
ATOM   4830  O   LEU B 158      28.158 -14.197  -1.259  1.00 88.90           O  
ATOM   4831  CG  LEU B 158      29.505 -11.442   2.371  1.00 88.90           C  
ATOM   4832  HG  LEU B 158      28.852 -11.837   3.150  1.00 88.90           H  
ATOM   4833  CD1 LEU B 158      30.885 -11.216   2.983  1.00 88.90           C  
ATOM   4834 HD11 LEU B 158      31.242 -12.134   3.451  1.00 88.90           H  
ATOM   4835 HD12 LEU B 158      30.816 -10.462   3.767  1.00 88.90           H  
ATOM   4836 HD13 LEU B 158      31.593 -10.883   2.224  1.00 88.90           H  
ATOM   4837  CD2 LEU B 158      28.963 -10.088   1.903  1.00 88.90           C  
ATOM   4838 HD21 LEU B 158      29.634  -9.639   1.172  1.00 88.90           H  
ATOM   4839 HD22 LEU B 158      28.888  -9.422   2.763  1.00 88.90           H  
ATOM   4840 HD23 LEU B 158      27.969 -10.199   1.469  1.00 88.90           H  
ATOM   4841  N   GLY B 159      27.141 -12.185  -1.103  1.00 87.69           N  
ATOM   4842  H   GLY B 159      26.926 -11.389  -0.518  1.00 87.69           H  
ATOM   4843  CA  GLY B 159      26.466 -12.206  -2.402  1.00 87.69           C  
ATOM   4844  HA2 GLY B 159      26.992 -12.875  -3.082  1.00 87.69           H  
ATOM   4845  HA3 GLY B 159      26.503 -11.201  -2.824  1.00 87.69           H  
ATOM   4846  C   GLY B 159      24.992 -12.638  -2.352  1.00 87.69           C  
ATOM   4847  O   GLY B 159      24.293 -12.482  -3.353  1.00 87.69           O  
ATOM   4848  N   TYR B 160      24.514 -13.195  -1.231  1.00 91.39           N  
ATOM   4849  H   TYR B 160      25.151 -13.336  -0.460  1.00 91.39           H  
ATOM   4850  CA  TYR B 160      23.116 -13.614  -1.041  1.00 91.39           C  
ATOM   4851  HA  TYR B 160      22.516 -13.229  -1.865  1.00 91.39           H  
ATOM   4852  C   TYR B 160      22.446 -13.056   0.224  1.00 91.39           C  
ATOM   4853  CB  TYR B 160      23.017 -15.152  -1.047  1.00 91.39           C  
ATOM   4854  HB2 TYR B 160      21.992 -15.432  -0.801  1.00 91.39           H  
ATOM   4855  HB3 TYR B 160      23.655 -15.545  -0.255  1.00 91.39           H  
ATOM   4856  O   TYR B 160      21.253 -13.277   0.408  1.00 91.39           O  
ATOM   4857  CG  TYR B 160      23.344 -15.847  -2.356  1.00 91.39           C  
ATOM   4858  CD1 TYR B 160      22.735 -15.415  -3.550  1.00 91.39           C  
ATOM   4859  HD1 TYR B 160      22.071 -14.563  -3.541  1.00 91.39           H  
ATOM   4860  CD2 TYR B 160      24.171 -16.989  -2.365  1.00 91.39           C  
ATOM   4861  HD2 TYR B 160      24.575 -17.348  -1.430  1.00 91.39           H  
ATOM   4862  CE1 TYR B 160      22.984 -16.084  -4.760  1.00 91.39           C  
ATOM   4863  HE1 TYR B 160      22.521 -15.748  -5.676  1.00 91.39           H  
ATOM   4864  CE2 TYR B 160      24.393 -17.685  -3.572  1.00 91.39           C  
ATOM   4865  HE2 TYR B 160      24.948 -18.612  -3.586  1.00 91.39           H  
ATOM   4866  OH  TYR B 160      24.052 -17.873  -5.941  1.00 91.39           O  
ATOM   4867  HH  TYR B 160      24.541 -18.690  -5.816  1.00 91.39           H  
ATOM   4868  CZ  TYR B 160      23.816 -17.217  -4.774  1.00 91.39           C  
ATOM   4869  N   VAL B 161      23.161 -12.328   1.084  1.00 93.82           N  
ATOM   4870  H   VAL B 161      24.052 -11.968   0.773  1.00 93.82           H  
ATOM   4871  CA  VAL B 161      22.606 -11.758   2.324  1.00 93.82           C  
ATOM   4872  HA  VAL B 161      22.097 -12.543   2.882  1.00 93.82           H  
ATOM   4873  C   VAL B 161      21.562 -10.700   1.975  1.00 93.82           C  
ATOM   4874  CB  VAL B 161      23.720 -11.169   3.220  1.00 93.82           C  
ATOM   4875  HB  VAL B 161      24.226 -10.362   2.690  1.00 93.82           H  
ATOM   4876  O   VAL B 161      20.420 -10.796   2.412  1.00 93.82           O  
ATOM   4877  CG1 VAL B 161      23.164 -10.595   4.530  1.00 93.82           C  
ATOM   4878 HG11 VAL B 161      23.978 -10.225   5.153  1.00 93.82           H  
ATOM   4879 HG12 VAL B 161      22.489  -9.764   4.326  1.00 93.82           H  
ATOM   4880 HG13 VAL B 161      22.622 -11.364   5.079  1.00 93.82           H  
ATOM   4881  CG2 VAL B 161      24.766 -12.233   3.581  1.00 93.82           C  
ATOM   4882 HG21 VAL B 161      24.294 -13.053   4.123  1.00 93.82           H  
ATOM   4883 HG22 VAL B 161      25.241 -12.621   2.680  1.00 93.82           H  
ATOM   4884 HG23 VAL B 161      25.538 -11.782   4.204  1.00 93.82           H  
ATOM   4885  N   GLY B 162      21.908  -9.746   1.105  1.00 92.93           N  
ATOM   4886  H   GLY B 162      22.851  -9.767   0.744  1.00 92.93           H  
ATOM   4887  CA  GLY B 162      21.008  -8.645   0.740  1.00 92.93           C  
ATOM   4888  HA2 GLY B 162      20.715  -8.110   1.643  1.00 92.93           H  
ATOM   4889  HA3 GLY B 162      21.540  -7.955   0.085  1.00 92.93           H  
ATOM   4890  C   GLY B 162      19.732  -9.106   0.024  1.00 92.93           C  
ATOM   4891  O   GLY B 162      18.634  -8.664   0.351  1.00 92.93           O  
ATOM   4892  N   THR B 163      19.838 -10.043  -0.923  1.00 92.40           N  
ATOM   4893  H   THR B 163      20.745 -10.448  -1.107  1.00 92.40           H  
ATOM   4894  CA  THR B 163      18.660 -10.642  -1.586  1.00 92.40           C  
ATOM   4895  HA  THR B 163      17.951  -9.849  -1.826  1.00 92.40           H  
ATOM   4896  C   THR B 163      17.914 -11.627  -0.681  1.00 92.40           C  
ATOM   4897  CB  THR B 163      19.049 -11.345  -2.895  1.00 92.40           C  
ATOM   4898  HB  THR B 163      18.198 -11.916  -3.265  1.00 92.40           H  
ATOM   4899  O   THR B 163      16.718 -11.864  -0.873  1.00 92.40           O  
ATOM   4900  CG2 THR B 163      19.473 -10.356  -3.980  1.00 92.40           C  
ATOM   4901 HG21 THR B 163      19.705 -10.896  -4.899  1.00 92.40           H  
ATOM   4902 HG22 THR B 163      20.348  -9.791  -3.660  1.00 92.40           H  
ATOM   4903 HG23 THR B 163      18.656  -9.664  -4.180  1.00 92.40           H  
ATOM   4904  OG1 THR B 163      20.136 -12.215  -2.688  1.00 92.40           O  
ATOM   4905  HG1 THR B 163      20.751 -12.102  -3.417  1.00 92.40           H  
ATOM   4906  N   GLY B 164      18.594 -12.192   0.316  1.00 96.16           N  
ATOM   4907  H   GLY B 164      19.586 -12.017   0.391  1.00 96.16           H  
ATOM   4908  CA  GLY B 164      18.022 -13.073   1.324  1.00 96.16           C  
ATOM   4909  HA2 GLY B 164      17.419 -13.839   0.835  1.00 96.16           H  
ATOM   4910  HA3 GLY B 164      18.843 -13.556   1.854  1.00 96.16           H  
ATOM   4911  C   GLY B 164      17.155 -12.357   2.360  1.00 96.16           C  
ATOM   4912  O   GLY B 164      16.210 -12.971   2.846  1.00 96.16           O  
ATOM   4913  N   THR B 165      17.416 -11.078   2.652  1.00 96.45           N  
ATOM   4914  H   THR B 165      18.289 -10.692   2.323  1.00 96.45           H  
ATOM   4915  CA  THR B 165      16.716 -10.308   3.702  1.00 96.45           C  
ATOM   4916  HA  THR B 165      15.976 -10.949   4.182  1.00 96.45           H  
ATOM   4917  C   THR B 165      15.934  -9.086   3.201  1.00 96.45           C  
ATOM   4918  CB  THR B 165      17.695  -9.876   4.801  1.00 96.45           C  
ATOM   4919  HB  THR B 165      17.157  -9.315   5.565  1.00 96.45           H  
ATOM   4920  O   THR B 165      15.130  -8.534   3.946  1.00 96.45           O  
ATOM   4921  CG2 THR B 165      18.384 -11.067   5.469  1.00 96.45           C  
ATOM   4922 HG21 THR B 165      18.989 -11.620   4.751  1.00 96.45           H  
ATOM   4923 HG22 THR B 165      19.029 -10.708   6.271  1.00 96.45           H  
ATOM   4924 HG23 THR B 165      17.632 -11.731   5.896  1.00 96.45           H  
ATOM   4925  OG1 THR B 165      18.703  -9.061   4.254  1.00 96.45           O  
ATOM   4926  HG1 THR B 165      19.361  -8.943   4.944  1.00 96.45           H  
ATOM   4927  N   ALA B 166      16.080  -8.668   1.938  1.00 96.15           N  
ATOM   4928  H   ALA B 166      16.834  -9.046   1.383  1.00 96.15           H  
ATOM   4929  CA  ALA B 166      15.265  -7.583   1.382  1.00 96.15           C  
ATOM   4930  HA  ALA B 166      15.420  -6.698   1.999  1.00 96.15           H  
ATOM   4931  C   ALA B 166      13.757  -7.918   1.406  1.00 96.15           C  
ATOM   4932  CB  ALA B 166      15.751  -7.256  -0.034  1.00 96.15           C  
ATOM   4933  HB1 ALA B 166      15.742  -8.158  -0.646  1.00 96.15           H  
ATOM   4934  HB2 ALA B 166      16.767  -6.862   0.011  1.00 96.15           H  
ATOM   4935  HB3 ALA B 166      15.103  -6.503  -0.482  1.00 96.15           H  
ATOM   4936  O   ALA B 166      13.315  -8.929   0.850  1.00 96.15           O  
ATOM   4937  N   SER B 167      12.948  -7.035   2.001  1.00 97.20           N
[truncated: 1,802,179 more chars]
