# Supplementary material for: Module-Based Polyketide Synthase Engineering for de Novo Polyketide Biosynthesis
Source: ACS Synth Biol. 2023 Oct 23;12(11):3148–55. doi: 10.1021/acssynbio.3c00282 (PMC10661043; doi:10.1021/acssynbio.3c00282)
Supplement: Supplementary file 2 — sb3c00282_si_002.zip [file sb3c00282_si_002.zip › Final_PKS_Structures/menzella_pdbs/pikM6_ACP_eryM5_KSAT_dimer.pdb]

ATOM      1  N   LEU A   1       3.479  -7.605 -75.098  1.00 25.30           N  
ATOM      2  H   LEU A   1       3.856  -8.534 -74.981  1.00 25.30           H  
ATOM      3  H2  LEU A   1       2.760  -7.647 -75.806  1.00 25.30           H  
ATOM      4  H3  LEU A   1       4.221  -6.991 -75.404  1.00 25.30           H  
ATOM      5  CA  LEU A   1       2.893  -7.136 -73.818  1.00 25.30           C  
ATOM      6  HA  LEU A   1       2.105  -7.841 -73.554  1.00 25.30           H  
ATOM      7  C   LEU A   1       2.140  -5.815 -74.010  1.00 25.30           C  
ATOM      8  CB  LEU A   1       3.907  -7.174 -72.658  1.00 25.30           C  
ATOM      9  HB2 LEU A   1       3.467  -6.708 -71.776  1.00 25.30           H  
ATOM     10  HB3 LEU A   1       4.796  -6.608 -72.937  1.00 25.30           H  
ATOM     11  O   LEU A   1       1.024  -5.904 -74.506  1.00 25.30           O  
ATOM     12  CG  LEU A   1       4.306  -8.627 -72.308  1.00 25.30           C  
ATOM     13  HG  LEU A   1       4.645  -9.126 -73.215  1.00 25.30           H  
ATOM     14  CD1 LEU A   1       5.455  -8.648 -71.309  1.00 25.30           C  
ATOM     15 HD11 LEU A   1       6.324  -8.126 -71.711  1.00 25.30           H  
ATOM     16 HD12 LEU A   1       5.156  -8.176 -70.373  1.00 25.30           H  
ATOM     17 HD13 LEU A   1       5.745  -9.677 -71.098  1.00 25.30           H  
ATOM     18  CD2 LEU A   1       3.129  -9.417 -71.731  1.00 25.30           C  
ATOM     19 HD21 LEU A   1       3.468 -10.412 -71.444  1.00 25.30           H  
ATOM     20 HD22 LEU A   1       2.326  -9.541 -72.457  1.00 25.30           H  
ATOM     21 HD23 LEU A   1       2.744  -8.925 -70.838  1.00 25.30           H  
ATOM     22  N   LEU A   2       2.721  -4.630 -73.746  1.00 25.71           N  
ATOM     23  H   LEU A   2       3.637  -4.634 -73.321  1.00 25.71           H  
ATOM     24  CA  LEU A   2       2.043  -3.306 -73.788  1.00 25.71           C  
ATOM     25  HA  LEU A   2       1.492  -3.175 -72.857  1.00 25.71           H  
ATOM     26  C   LEU A   2       1.007  -3.108 -74.920  1.00 25.71           C  
ATOM     27  CB  LEU A   2       3.116  -2.195 -73.893  1.00 25.71           C  
ATOM     28  HB2 LEU A   2       3.900  -2.528 -74.574  1.00 25.71           H  
ATOM     29  HB3 LEU A   2       2.669  -1.305 -74.337  1.00 25.71           H  
ATOM     30  O   LEU A   2      -0.102  -2.642 -74.667  1.00 25.71           O  
ATOM     31  CG  LEU A   2       3.750  -1.773 -72.553  1.00 25.71           C  
ATOM     32  HG  LEU A   2       4.015  -2.664 -71.985  1.00 25.71           H  
ATOM     33  CD1 LEU A   2       5.019  -0.961 -72.810  1.00 25.71           C  
ATOM     34 HD11 LEU A   2       4.788  -0.060 -73.378  1.00 25.71           H  
ATOM     35 HD12 LEU A   2       5.467  -0.671 -71.860  1.00 25.71           H  
ATOM     36 HD13 LEU A   2       5.746  -1.559 -73.360  1.00 25.71           H  
ATOM     37  CD2 LEU A   2       2.794  -0.907 -71.730  1.00 25.71           C  
ATOM     38 HD21 LEU A   2       2.532  -0.001 -72.277  1.00 25.71           H  
ATOM     39 HD22 LEU A   2       1.887  -1.460 -71.485  1.00 25.71           H  
ATOM     40 HD23 LEU A   2       3.277  -0.622 -70.795  1.00 25.71           H  
ATOM     41  N   ALA A   3       1.341  -3.488 -76.158  1.00 30.63           N  
ATOM     42  H   ALA A   3       2.278  -3.830 -76.313  1.00 30.63           H  
ATOM     43  CA  ALA A   3       0.481  -3.295 -77.331  1.00 30.63           C  
ATOM     44  HA  ALA A   3       0.324  -2.224 -77.464  1.00 30.63           H  
ATOM     45  C   ALA A   3      -0.920  -3.944 -77.230  1.00 30.63           C  
ATOM     46  CB  ALA A   3       1.241  -3.821 -78.555  1.00 30.63           C  
ATOM     47  HB1 ALA A   3       0.653  -3.636 -79.454  1.00 30.63           H  
ATOM     48  HB2 ALA A   3       2.197  -3.306 -78.655  1.00 30.63           H  
ATOM     49  HB3 ALA A   3       1.413  -4.894 -78.464  1.00 30.63           H  
ATOM     50  O   ALA A   3      -1.887  -3.386 -77.755  1.00 30.63           O  
ATOM     51  N   MET A   4      -1.067  -5.084 -76.539  1.00 32.11           N  
ATOM     52  H   MET A   4      -0.275  -5.448 -76.028  1.00 32.11           H  
ATOM     53  CA  MET A   4      -2.340  -5.828 -76.478  1.00 32.11           C  
ATOM     54  HA  MET A   4      -2.652  -6.079 -77.492  1.00 32.11           H  
ATOM     55  C   MET A   4      -3.474  -4.998 -75.855  1.00 32.11           C  
ATOM     56  CB  MET A   4      -2.159  -7.139 -75.695  1.00 32.11           C  
ATOM     57  HB2 MET A   4      -3.141  -7.581 -75.524  1.00 32.11           H  
ATOM     58  HB3 MET A   4      -1.706  -6.927 -74.726  1.00 32.11           H  
ATOM     59  O   MET A   4      -4.591  -4.988 -76.372  1.00 32.11           O  
ATOM     60  CG  MET A   4      -1.297  -8.156 -76.450  1.00 32.11           C  
ATOM     61  HG2 MET A   4      -0.342  -7.691 -76.696  1.00 32.11           H  
ATOM     62  HG3 MET A   4      -1.793  -8.422 -77.384  1.00 32.11           H  
ATOM     63  SD  MET A   4      -0.946  -9.674 -75.524  1.00 32.11           S  
ATOM     64  CE  MET A   4      -2.581 -10.473 -75.529  1.00 32.11           C  
ATOM     65  HE1 MET A   4      -2.922 -10.610 -76.556  1.00 32.11           H  
ATOM     66  HE2 MET A   4      -2.507 -11.448 -75.049  1.00 32.11           H  
ATOM     67  HE3 MET A   4      -3.300  -9.863 -74.982  1.00 32.11           H  
ATOM     68  N   GLY A   5      -3.175  -4.215 -74.811  1.00 34.73           N  
ATOM     69  H   GLY A   5      -2.225  -4.223 -74.468  1.00 34.73           H  
ATOM     70  CA  GLY A   5      -4.149  -3.349 -74.129  1.00 34.73           C  
ATOM     71  HA2 GLY A   5      -3.698  -2.974 -73.210  1.00 34.73           H  
ATOM     72  HA3 GLY A   5      -5.023  -3.942 -73.861  1.00 34.73           H  
ATOM     73  C   GLY A   5      -4.629  -2.140 -74.950  1.00 34.73           C  
ATOM     74  O   GLY A   5      -5.531  -1.414 -74.513  1.00 34.73           O  
ATOM     75  N   ARG A   6      -4.039  -1.905 -76.132  1.00 39.35           N  
ATOM     76  H   ARG A   6      -3.290  -2.524 -76.408  1.00 39.35           H  
ATOM     77  CA  ARG A   6      -4.509  -0.914 -77.114  1.00 39.35           C  
ATOM     78  HA  ARG A   6      -5.214  -0.249 -76.616  1.00 39.35           H  
ATOM     79  C   ARG A   6      -5.312  -1.577 -78.237  1.00 39.35           C  
ATOM     80  CB  ARG A   6      -3.325  -0.062 -77.614  1.00 39.35           C  
ATOM     81  HB2 ARG A   6      -2.568  -0.012 -76.832  1.00 39.35           H  
ATOM     82  HB3 ARG A   6      -2.876  -0.526 -78.492  1.00 39.35           H  
ATOM     83  O   ARG A   6      -6.372  -1.060 -78.574  1.00 39.35           O  
ATOM     84  CG  ARG A   6      -3.765   1.377 -77.940  1.00 39.35           C  
ATOM     85  HG2 ARG A   6      -4.243   1.803 -77.057  1.00 39.35           H  
ATOM     86  HG3 ARG A   6      -4.485   1.365 -78.758  1.00 39.35           H  
ATOM     87  CD  ARG A   6      -2.567   2.260 -78.324  1.00 39.35           C  
ATOM     88  HD2 ARG A   6      -1.777   2.118 -77.587  1.00 39.35           H  
ATOM     89  HD3 ARG A   6      -2.197   1.940 -79.299  1.00 39.35           H  
ATOM     90  NE  ARG A   6      -2.930   3.693 -78.368  1.00 39.35           N  
ATOM     91  HE  ARG A   6      -3.894   3.926 -78.177  1.00 39.35           H  
ATOM     92  NH1 ARG A   6      -0.865   4.530 -78.945  1.00 39.35           N  
ATOM     93 HH11 ARG A   6      -0.266   5.318 -79.144  1.00 39.35           H  
ATOM     94 HH12 ARG A   6      -0.506   3.590 -79.037  1.00 39.35           H  
ATOM     95  NH2 ARG A   6      -2.547   5.935 -78.563  1.00 39.35           N  
ATOM     96 HH21 ARG A   6      -1.919   6.702 -78.755  1.00 39.35           H  
ATOM     97 HH22 ARG A   6      -3.513   6.136 -78.345  1.00 39.35           H  
ATOM     98  CZ  ARG A   6      -2.116   4.707 -78.624  1.00 39.35           C  
ATOM     99  N   TYR A   7      -4.886  -2.751 -78.718  1.00 38.48           N  
ATOM    100  H   TYR A   7      -3.995  -3.108 -78.402  1.00 38.48           H  
ATOM    101  CA  TYR A   7      -5.662  -3.570 -79.662  1.00 38.48           C  
ATOM    102  HA  TYR A   7      -5.821  -2.999 -80.576  1.00 38.48           H  
ATOM    103  C   TYR A   7      -7.052  -3.927 -79.121  1.00 38.48           C  
ATOM    104  CB  TYR A   7      -4.896  -4.853 -80.019  1.00 38.48           C  
ATOM    105  HB2 TYR A   7      -4.378  -5.235 -79.139  1.00 38.48           H  
ATOM    106  HB3 TYR A   7      -5.614  -5.617 -80.320  1.00 38.48           H  
ATOM    107  O   TYR A   7      -8.040  -3.702 -79.814  1.00 38.48           O  
ATOM    108  CG  TYR A   7      -3.925  -4.690 -81.168  1.00 38.48           C  
ATOM    109  CD1 TYR A   7      -4.430  -4.546 -82.476  1.00 38.48           C  
ATOM    110  HD1 TYR A   7      -5.496  -4.549 -82.653  1.00 38.48           H  
ATOM    111  CD2 TYR A   7      -2.534  -4.714 -80.949  1.00 38.48           C  
ATOM    112  HD2 TYR A   7      -2.146  -4.841 -79.949  1.00 38.48           H  
ATOM    113  CE1 TYR A   7      -3.547  -4.422 -83.563  1.00 38.48           C  
ATOM    114  HE1 TYR A   7      -3.921  -4.324 -84.571  1.00 38.48           H  
ATOM    115  CE2 TYR A   7      -1.646  -4.601 -82.038  1.00 38.48           C  
ATOM    116  HE2 TYR A   7      -0.578  -4.638 -81.880  1.00 38.48           H  
ATOM    117  OH  TYR A   7      -1.315  -4.351 -84.410  1.00 38.48           O  
ATOM    118  HH  TYR A   7      -0.392  -4.480 -84.183  1.00 38.48           H  
ATOM    119  CZ  TYR A   7      -2.155  -4.456 -83.349  1.00 38.48           C  
ATOM    120  N   ALA A   8      -7.151  -4.397 -77.872  1.00 41.28           N  
ATOM    121  H   ALA A   8      -6.305  -4.610 -77.363  1.00 41.28           H  
ATOM    122  CA  ALA A   8      -8.436  -4.758 -77.266  1.00 41.28           C  
ATOM    123  HA  ALA A   8      -8.890  -5.553 -77.857  1.00 41.28           H  
ATOM    124  C   ALA A   8      -9.433  -3.581 -77.244  1.00 41.28           C  
ATOM    125  CB  ALA A   8      -8.165  -5.299 -75.856  1.00 41.28           C  
ATOM    126  HB1 ALA A   8      -9.105  -5.604 -75.397  1.00 41.28           H  
ATOM    127  HB2 ALA A   8      -7.508  -6.166 -75.913  1.00 41.28           H  
ATOM    128  HB3 ALA A   8      -7.697  -4.533 -75.237  1.00 41.28           H  
ATOM    129  O   ALA A   8     -10.595  -3.743 -77.609  1.00 41.28           O  
ATOM    130  N   ARG A   9      -8.968  -2.370 -76.898  1.00 46.11           N  
ATOM    131  H   ARG A   9      -7.988  -2.295 -76.664  1.00 46.11           H  
ATOM    132  CA  ARG A   9      -9.796  -1.149 -76.918  1.00 46.11           C  
ATOM    133  HA  ARG A   9     -10.754  -1.370 -76.447  1.00 46.11           H  
ATOM    134  C   ARG A   9     -10.176  -0.691 -78.326  1.00 46.11           C  
ATOM    135  CB  ARG A   9      -9.106  -0.010 -76.149  1.00 46.11           C  
ATOM    136  HB2 ARG A   9      -9.463   0.945 -76.534  1.00 46.11           H  
ATOM    137  HB3 ARG A   9      -8.027  -0.056 -76.295  1.00 46.11           H  
ATOM    138  O   ARG A   9     -11.252  -0.131 -78.490  1.00 46.11           O  
ATOM    139  CG  ARG A   9      -9.456  -0.075 -74.656  1.00 46.11           C  
ATOM    140  HG2 ARG A   9     -10.539  -0.022 -74.551  1.00 46.11           H  
ATOM    141  HG3 ARG A   9      -9.117  -1.020 -74.232  1.00 46.11           H  
ATOM    142  CD  ARG A   9      -8.845   1.093 -73.874  1.00 46.11           C  
ATOM    143  HD2 ARG A   9      -9.346   1.143 -72.907  1.00 46.11           H  
ATOM    144  HD3 ARG A   9      -9.035   2.024 -74.409  1.00 46.11           H  
ATOM    145  NE  ARG A   9      -7.399   0.909 -73.653  1.00 46.11           N  
ATOM    146  HE  ARG A   9      -6.984   0.057 -74.001  1.00 46.11           H  
ATOM    147  NH1 ARG A   9      -7.041   2.798 -72.385  1.00 46.11           N  
ATOM    148 HH11 ARG A   9      -8.005   3.068 -72.516  1.00 46.11           H  
ATOM    149 HH12 ARG A   9      -6.450   3.333 -71.765  1.00 46.11           H  
ATOM    150  NH2 ARG A   9      -5.402   1.300 -72.675  1.00 46.11           N  
ATOM    151 HH21 ARG A   9      -5.107   0.398 -73.020  1.00 46.11           H  
ATOM    152 HH22 ARG A   9      -4.819   1.824 -72.038  1.00 46.11           H  
ATOM    153  CZ  ARG A   9      -6.625   1.676 -72.909  1.00 46.11           C  
ATOM    154  N   PHE A  10      -9.326  -0.921 -79.326  1.00 44.14           N  
ATOM    155  H   PHE A  10      -8.444  -1.370 -79.125  1.00 44.14           H  
ATOM    156  CA  PHE A  10      -9.646  -0.595 -80.717  1.00 44.14           C  
ATOM    157  HA  PHE A  10     -10.086   0.401 -80.751  1.00 44.14           H  
ATOM    158  C   PHE A  10     -10.692  -1.561 -81.297  1.00 44.14           C  
ATOM    159  CB  PHE A  10      -8.352  -0.571 -81.541  1.00 44.14           C  
ATOM    160  HB2 PHE A  10      -7.615   0.041 -81.021  1.00 44.14           H  
ATOM    161  HB3 PHE A  10      -7.948  -1.580 -81.612  1.00 44.14           H  
ATOM    162  O   PHE A  10     -11.663  -1.119 -81.901  1.00 44.14           O  
ATOM    163  CG  PHE A  10      -8.539  -0.005 -82.934  1.00 44.14           C  
ATOM    164  CD1 PHE A  10      -8.782  -0.864 -84.023  1.00 44.14           C  
ATOM    165  HD1 PHE A  10      -8.833  -1.932 -83.874  1.00 44.14           H  
ATOM    166  CD2 PHE A  10      -8.496   1.388 -83.139  1.00 44.14           C  
ATOM    167  HD2 PHE A  10      -8.326   2.053 -82.306  1.00 44.14           H  
ATOM    168  CE1 PHE A  10      -8.977  -0.331 -85.311  1.00 44.14           C  
ATOM    169  HE1 PHE A  10      -9.169  -0.991 -86.144  1.00 44.14           H  
ATOM    170  CE2 PHE A  10      -8.689   1.919 -84.427  1.00 44.14           C  
ATOM    171  HE2 PHE A  10      -8.664   2.988 -84.584  1.00 44.14           H  
ATOM    172  CZ  PHE A  10      -8.930   1.059 -85.513  1.00 44.14           C  
ATOM    173  HZ  PHE A  10      -9.085   1.465 -86.501  1.00 44.14           H  
ATOM    174  N   LEU A  11     -10.541  -2.867 -81.051  1.00 45.24           N  
ATOM    175  H   LEU A  11      -9.721  -3.163 -80.541  1.00 45.24           H  
ATOM    176  CA  LEU A  11     -11.464  -3.909 -81.524  1.00 45.24           C  
ATOM    177  HA  LEU A  11     -11.676  -3.738 -82.579  1.00 45.24           H  
ATOM    178  C   LEU A  11     -12.830  -3.887 -80.816  1.00 45.24           C  
ATOM    179  CB  LEU A  11     -10.791  -5.284 -81.356  1.00 45.24           C  
ATOM    180  HB2 LEU A  11     -10.474  -5.386 -80.318  1.00 45.24           H  
ATOM    181  HB3 LEU A  11     -11.530  -6.061 -81.551  1.00 45.24           H  
ATOM    182  O   LEU A  11     -13.828  -4.263 -81.421  1.00 45.24           O  
ATOM    183  CG  LEU A  11      -9.582  -5.522 -82.280  1.00 45.24           C  
ATOM    184  HG  LEU A  11      -8.870  -4.702 -82.180  1.00 45.24           H  
ATOM    185  CD1 LEU A  11      -8.878  -6.816 -81.874  1.00 45.24           C  
ATOM    186 HD11 LEU A  11      -8.012  -6.982 -82.515  1.00 45.24           H  
ATOM    187 HD12 LEU A  11      -9.560  -7.660 -81.972  1.00 45.24           H  
ATOM    188 HD13 LEU A  11      -8.540  -6.743 -80.841  1.00 45.24           H  
ATOM    189  CD2 LEU A  11      -9.989  -5.637 -83.751  1.00 45.24           C  
ATOM    190 HD21 LEU A  11      -9.114  -5.865 -84.359  1.00 45.24           H  
ATOM    191 HD22 LEU A  11     -10.413  -4.696 -84.101  1.00 45.24           H  
ATOM    192 HD23 LEU A  11     -10.724  -6.433 -83.875  1.00 45.24           H  
ATOM    193  N   ALA A  12     -12.886  -3.419 -79.565  1.00 45.02           N  
ATOM    194  H   ALA A  12     -12.019  -3.233 -79.081  1.00 45.02           H  
ATOM    195  CA  ALA A  12     -14.137  -3.136 -78.856  1.00 45.02           C  
ATOM    196  HA  ALA A  12     -14.852  -3.927 -79.082  1.00 45.02           H  
ATOM    197  C   ALA A  12     -14.799  -1.804 -79.278  1.00 45.02           C  
ATOM    198  CB  ALA A  12     -13.845  -3.170 -77.350  1.00 45.02           C  
ATOM    199  HB1 ALA A  12     -13.416  -4.135 -77.078  1.00 45.02           H  
ATOM    200  HB2 ALA A  12     -13.146  -2.375 -77.090  1.00 45.02           H  
ATOM    201  HB3 ALA A  12     -14.772  -3.027 -76.796  1.00 45.02           H  
ATOM    202  O   ALA A  12     -15.897  -1.490 -78.819  1.00 45.02           O  
ATOM    203  N   GLY A  13     -14.132  -1.004 -80.117  1.00 45.56           N  
ATOM    204  H   GLY A  13     -13.258  -1.335 -80.501  1.00 45.56           H  
ATOM    205  CA  GLY A  13     -14.665   0.238 -80.667  1.00 45.56           C  
ATOM    206  HA2 GLY A  13     -15.182   0.786 -79.879  1.00 45.56           H  
ATOM    207  HA3 GLY A  13     -13.834   0.846 -81.023  1.00 45.56           H  
ATOM    208  C   GLY A  13     -15.640   0.021 -81.837  1.00 45.56           C  
ATOM    209  O   GLY A  13     -15.947  -1.113 -82.213  1.00 45.56           O  
ATOM    210  N   PRO A  14     -16.139   1.110 -82.450  1.00 50.85           N  
ATOM    211  CA  PRO A  14     -16.979   1.026 -83.642  1.00 50.85           C  
ATOM    212  HA  PRO A  14     -17.891   0.487 -83.386  1.00 50.85           H  
ATOM    213  C   PRO A  14     -16.253   0.310 -84.789  1.00 50.85           C  
ATOM    214  CB  PRO A  14     -17.327   2.476 -84.009  1.00 50.85           C  
ATOM    215  HB2 PRO A  14     -16.630   2.855 -84.756  1.00 50.85           H  
ATOM    216  HB3 PRO A  14     -18.351   2.563 -84.371  1.00 50.85           H  
ATOM    217  O   PRO A  14     -15.102   0.632 -85.088  1.00 50.85           O  
ATOM    218  CG  PRO A  14     -17.122   3.243 -82.702  1.00 50.85           C  
ATOM    219  HG2 PRO A  14     -18.012   3.152 -82.079  1.00 50.85           H  
ATOM    220  HG3 PRO A  14     -16.880   4.291 -82.879  1.00 50.85           H  
ATOM    221  CD  PRO A  14     -15.962   2.496 -82.049  1.00 50.85           C  
ATOM    222  HD2 PRO A  14     -16.004   2.614 -80.966  1.00 50.85           H  
ATOM    223  HD3 PRO A  14     -15.014   2.867 -82.437  1.00 50.85           H  
ATOM    224  N   ARG A  15     -16.932  -0.628 -85.467  1.00 52.09           N  
ATOM    225  H   ARG A  15     -17.872  -0.847 -85.170  1.00 52.09           H  
ATOM    226  CA  ARG A  15     -16.367  -1.305 -86.648  1.00 52.09           C  
ATOM    227  HA  ARG A  15     -15.470  -1.832 -86.324  1.00 52.09           H  
ATOM    228  C   ARG A  15     -15.969  -0.265 -87.712  1.00 52.09           C  
ATOM    229  CB  ARG A  15     -17.354  -2.312 -87.264  1.00 52.09           C  
ATOM    230  HB2 ARG A  15     -18.320  -1.828 -87.415  1.00 52.09           H  
ATOM    231  HB3 ARG A  15     -16.969  -2.597 -88.243  1.00 52.09           H  
ATOM    232  O   ARG A  15     -16.804   0.580 -88.044  1.00 52.09           O  
ATOM    233  CG  ARG A  15     -17.542  -3.594 -86.438  1.00 52.09           C  
ATOM    234  HG2 ARG A  15     -18.033  -3.358 -85.494  1.00 52.09           H  
ATOM    235  HG3 ARG A  15     -16.566  -4.035 -86.234  1.00 52.09           H  
ATOM    236  CD  ARG A  15     -18.392  -4.596 -87.237  1.00 52.09           C  
ATOM    237  HD2 ARG A  15     -17.910  -4.753 -88.202  1.00 52.09           H  
ATOM    238  HD3 ARG A  15     -19.379  -4.166 -87.409  1.00 52.09           H  
ATOM    239  NE  ARG A  15     -18.537  -5.892 -86.542  1.00 52.09           N  
ATOM    240  HE  ARG A  15     -18.402  -5.887 -85.541  1.00 52.09           H  
ATOM    241  NH1 ARG A  15     -18.930  -7.211 -88.395  1.00 52.09           N  
ATOM    242 HH11 ARG A  15     -18.949  -8.130 -88.815  1.00 52.09           H  
ATOM    243 HH12 ARG A  15     -18.799  -6.414 -89.001  1.00 52.09           H  
ATOM    244  NH2 ARG A  15     -18.839  -8.147 -86.380  1.00 52.09           N  
ATOM    245 HH21 ARG A  15     -18.678  -8.107 -85.383  1.00 52.09           H  
ATOM    246 HH22 ARG A  15     -18.966  -9.041 -86.832  1.00 52.09           H  
ATOM    247  CZ  ARG A  15     -18.771  -7.068 -87.107  1.00 52.09           C  
ATOM    248  N   PRO A  16     -14.746  -0.320 -88.274  1.00 48.54           N  
ATOM    249  CA  PRO A  16     -14.337   0.602 -89.327  1.00 48.54           C  
ATOM    250  HA  PRO A  16     -14.449   1.627 -88.972  1.00 48.54           H  
ATOM    251  C   PRO A  16     -15.196   0.415 -90.585  1.00 48.54           C  
ATOM    252  CB  PRO A  16     -12.851   0.321 -89.576  1.00 48.54           C  
ATOM    253  HB2 PRO A  16     -12.249   0.956 -88.927  1.00 48.54           H  
ATOM    254  HB3 PRO A  16     -12.572   0.469 -90.619  1.00 48.54           H  
ATOM    255  O   PRO A  16     -15.545  -0.705 -90.963  1.00 48.54           O  
ATOM    256  CG  PRO A  16     -12.689  -1.138 -89.148  1.00 48.54           C  
ATOM    257  HG2 PRO A  16     -11.669  -1.358 -88.833  1.00 48.54           H  
ATOM    258  HG3 PRO A  16     -12.989  -1.794 -89.965  1.00 48.54           H  
ATOM    259  CD  PRO A  16     -13.680  -1.272 -87.993  1.00 48.54           C  
ATOM    260  HD2 PRO A  16     -14.056  -2.295 -87.949  1.00 48.54           H  
ATOM    261  HD3 PRO A  16     -13.196  -1.005 -87.054  1.00 48.54           H  
ATOM    262  N   GLY A  17     -15.537   1.528 -91.237  1.00 55.41           N  
ATOM    263  H   GLY A  17     -15.212   2.411 -90.871  1.00 55.41           H  
ATOM    264  CA  GLY A  17     -16.226   1.521 -92.528  1.00 55.41           C  
ATOM    265  HA2 GLY A  17     -17.068   0.829 -92.483  1.00 55.41           H  
ATOM    266  HA3 GLY A  17     -16.611   2.519 -92.735  1.00 55.41           H  
ATOM    267  C   GLY A  17     -15.313   1.100 -93.685  1.00 55.41           C  
ATOM    268  O   GLY A  17     -14.124   0.839 -93.503  1.00 55.41           O  
ATOM    269  N   ARG A  18     -15.858   1.076 -94.909  1.00 53.92           N  
ATOM    270  H   ARG A  18     -16.824   1.356 -95.008  1.00 53.92           H  
ATOM    271  CA  ARG A  18     -15.055   0.843 -96.121  1.00 53.92           C  
ATOM    272  HA  ARG A  18     -14.544  -0.115 -96.026  1.00 53.92           H  
ATOM    273  C   ARG A  18     -13.961   1.904 -96.265  1.00 53.92           C  
ATOM    274  CB  ARG A  18     -15.931   0.810 -97.385  1.00 53.92           C  
ATOM    275  HB2 ARG A  18     -15.299   1.023 -98.247  1.00 53.92           H  
ATOM    276  HB3 ARG A  18     -16.700   1.581 -97.330  1.00 53.92           H  
ATOM    277  O   ARG A  18     -14.265   3.087 -96.387  1.00 53.92           O  
ATOM    278  CG  ARG A  18     -16.567  -0.568 -97.600  1.00 53.92           C  
ATOM    279  HG2 ARG A  18     -17.248  -0.794 -96.779  1.00 53.92           H  
ATOM    280  HG3 ARG A  18     -15.774  -1.314 -97.626  1.00 53.92           H  
ATOM    281  CD  ARG A  18     -17.330  -0.618 -98.928  1.00 53.92           C  
ATOM    282  HD2 ARG A  18     -18.210   0.020 -98.857  1.00 53.92           H  
ATOM    283  HD3 ARG A  18     -16.679  -0.235 -99.714  1.00 53.92           H  
ATOM    284  NE  ARG A  18     -17.728  -2.000 -99.263  1.00 53.92           N  
ATOM    285  HE  ARG A  18     -17.528  -2.710 -98.574  1.00 53.92           H  
ATOM    286  NH1 ARG A  18     -18.598  -1.570-101.345  1.00 53.92           N  
ATOM    287 HH11 ARG A  18     -18.973  -1.904-102.222  1.00 53.92           H  
ATOM    288 HH12 ARG A  18     -18.407  -0.588-101.211  1.00 53.92           H  
ATOM    289  NH2 ARG A  18     -18.475  -3.675-100.612  1.00 53.92           N  
ATOM    290 HH21 ARG A  18     -18.867  -3.991-101.487  1.00 53.92           H  
ATOM    291 HH22 ARG A  18     -18.226  -4.359 -99.912  1.00 53.92           H  
ATOM    292  CZ  ARG A  18     -18.266  -2.406-100.400  1.00 53.92           C  
ATOM    293  N   SER A  19     -12.710   1.449 -96.323  1.00 57.06           N  
ATOM    294  H   SER A  19     -12.554   0.465 -96.156  1.00 57.06           H  
ATOM    295  CA  SER A  19     -11.594   2.234 -96.853  1.00 57.06           C  
ATOM    296  HA  SER A  19     -11.476   3.142 -96.260  1.00 57.06           H  
ATOM    297  C   SER A  19     -11.867   2.615 -98.311  1.00 57.06           C  
ATOM    298  CB  SER A  19     -10.297   1.420 -96.770  1.00 57.06           C  
ATOM    299  HB2 SER A  19     -10.410   0.496 -97.336  1.00 57.06           H  
ATOM    300  HB3 SER A  19     -10.086   1.176 -95.729  1.00 57.06           H  
ATOM    301  O   SER A  19     -12.407   1.810 -99.071  1.00 57.06           O  
ATOM    302  OG  SER A  19      -9.219   2.158 -97.302  1.00 57.06           O  
ATOM    303  HG  SER A  19      -8.844   1.649 -98.024  1.00 57.06           H  
ATOM    304  N   SER A  20     -11.481   3.831 -98.701  1.00 62.98           N  
ATOM    305  H   SER A  20     -11.088   4.461 -98.016  1.00 62.98           H  
ATOM    306  CA  SER A  20     -11.391   4.254-100.104  1.00 62.98           C  
ATOM    307  HA  SER A  20     -12.162   3.752-100.688  1.00 62.98           H  
ATOM    308  C   SER A  20     -10.042   3.904-100.740  1.00 62.98           C  
ATOM    309  CB  SER A  20     -11.622   5.764-100.204  1.00 62.98           C  
ATOM    310  HB2 SER A  20     -11.426   6.093-101.225  1.00 62.98           H  
ATOM    311  HB3 SER A  20     -12.660   5.985 -99.956  1.00 62.98           H  
ATOM    312  O   SER A  20      -9.959   3.796-101.960  1.00 62.98           O  
ATOM    313  OG  SER A  20     -10.772   6.451 -99.302  1.00 62.98           O  
ATOM    314  HG  SER A  20     -10.716   7.372 -99.570  1.00 62.98           H  
ATOM    315  N   ALA A  21      -8.996   3.710 -99.931  1.00 64.18           N  
ATOM    316  H   ALA A  21      -9.143   3.776 -98.934  1.00 64.18           H  
ATOM    317  CA  ALA A  21      -7.715   3.184-100.385  1.00 64.18           C  
ATOM    318  HA  ALA A  21      -7.484   3.639-101.348  1.00 64.18           H  
ATOM    319  C   ALA A  21      -7.788   1.650-100.535  1.00 64.18           C  
ATOM    320  CB  ALA A  21      -6.623   3.602 -99.392  1.00 64.18           C  
ATOM    321  HB1 ALA A  21      -6.585   4.689 -99.319  1.00 64.18           H  
ATOM    322  HB2 ALA A  21      -6.824   3.179 -98.408  1.00 64.18           H  
ATOM    323  HB3 ALA A  21      -5.656   3.237 -99.739  1.00 64.18           H  
ATOM    324  O   ALA A  21      -8.424   1.008 -99.686  1.00 64.18           O  
ATOM    325  N   PRO A  22      -7.119   1.057-101.546  1.00 65.73           N  
ATOM    326  CA  PRO A  22      -6.918  -0.387-101.639  1.00 65.73           C  
ATOM    327  HA  PRO A  22      -7.874  -0.860-101.864  1.00 65.73           H  
ATOM    328  C   PRO A  22      -6.348  -0.961-100.338  1.00 65.73           C  
ATOM    329  CB  PRO A  22      -5.957  -0.599-102.816  1.00 65.73           C  
ATOM    330  HB2 PRO A  22      -6.154  -1.533-103.342  1.00 65.73           H  
ATOM    331  HB3 PRO A  22      -4.924  -0.564-102.470  1.00 65.73           H  
ATOM    332  O   PRO A  22      -5.504  -0.339 -99.692  1.00 65.73           O  
ATOM    333  CG  PRO A  22      -6.213   0.617-103.701  1.00 65.73           C  
ATOM    334  HG2 PRO A  22      -5.356   0.847-104.334  1.00 65.73           H  
ATOM    335  HG3 PRO A  22      -7.106   0.452-104.304  1.00 65.73           H  
ATOM    336  CD  PRO A  22      -6.477   1.717-102.675  1.00 65.73           C  
ATOM    337  HD2 PRO A  22      -5.533   2.156-102.352  1.00 65.73           H  
ATOM    338  HD3 PRO A  22      -7.121   2.478-103.116  1.00 65.73           H  
ATOM    339  N   VAL A  23      -6.817  -2.145 -99.946  1.00 76.62           N  
ATOM    340  H   VAL A  23      -7.466  -2.633-100.547  1.00 76.62           H  
ATOM    341  CA  VAL A  23      -6.404  -2.814 -98.706  1.00 76.62           C  
ATOM    342  HA  VAL A  23      -5.735  -2.164 -98.143  1.00 76.62           H  
ATOM    343  C   VAL A  23      -5.643  -4.084 -99.056  1.00 76.62           C  
ATOM    344  CB  VAL A  23      -7.616  -3.127 -97.802  1.00 76.62           C  
ATOM    345  HB  VAL A  23      -8.296  -3.796 -98.330  1.00 76.62           H  
ATOM    346  O   VAL A  23      -6.176  -4.934 -99.762  1.00 76.62           O  
ATOM    347  CG1 VAL A  23      -7.183  -3.808 -96.495  1.00 76.62           C  
ATOM    348 HG11 VAL A  23      -6.458  -3.187 -95.968  1.00 76.62           H  
ATOM    349 HG12 VAL A  23      -8.047  -3.974 -95.853  1.00 76.62           H  
ATOM    350 HG13 VAL A  23      -6.735  -4.779 -96.705  1.00 76.62           H  
ATOM    351  CG2 VAL A  23      -8.392  -1.855 -97.430  1.00 76.62           C  
ATOM    352 HG21 VAL A  23      -7.726  -1.140 -96.947  1.00 76.62           H  
ATOM    353 HG22 VAL A  23      -9.215  -2.105 -96.760  1.00 76.62           H  
ATOM    354 HG23 VAL A  23      -8.809  -1.403 -98.329  1.00 76.62           H  
ATOM    355  N   LEU A  24      -4.436  -4.238 -98.516  1.00 76.12           N  
ATOM    356  H   LEU A  24      -4.045  -3.483 -97.972  1.00 76.12           H  
ATOM    357  CA  LEU A  24      -3.720  -5.510 -98.503  1.00 76.12           C  
ATOM    358  HA  LEU A  24      -4.083  -6.133 -99.321  1.00 76.12           H  
ATOM    359  C   LEU A  24      -3.973  -6.232 -97.179  1.00 76.12           C  
ATOM    360  CB  LEU A  24      -2.223  -5.257 -98.724  1.00 76.12           C  
ATOM    361  HB2 LEU A  24      -1.854  -4.616 -97.923  1.00 76.12           H  
ATOM    362  HB3 LEU A  24      -2.107  -4.719 -99.665  1.00 76.12           H  
ATOM    363  O   LEU A  24      -3.723  -5.677 -96.108  1.00 76.12           O  
ATOM    364  CG  LEU A  24      -1.360  -6.532 -98.773  1.00 76.12           C  
ATOM    365  HG  LEU A  24      -1.487  -7.092 -97.846  1.00 76.12           H  
ATOM    366  CD1 LEU A  24      -1.724  -7.448 -99.940  1.00 76.12           C  
ATOM    367 HD11 LEU A  24      -2.698  -7.907 -99.768  1.00 76.12           H  
ATOM    368 HD12 LEU A  24      -1.749  -6.881-100.870  1.00 76.12           H  
ATOM    369 HD13 LEU A  24      -0.986  -8.245-100.029  1.00 76.12           H  
ATOM    370  CD2 LEU A  24       0.111  -6.139 -98.889  1.00 76.12           C  
ATOM    371 HD21 LEU A  24       0.399  -5.546 -98.021  1.00 76.12           H  
ATOM    372 HD22 LEU A  24       0.736  -7.030 -98.939  1.00 76.12           H  
ATOM    373 HD23 LEU A  24       0.262  -5.547 -99.792  1.00 76.12           H  
ATOM    374  N   LEU A  25      -4.407  -7.486 -97.256  1.00 79.79           N  
ATOM    375  H   LEU A  25      -4.619  -7.856 -98.171  1.00 79.79           H  
ATOM    376  CA  LEU A  25      -4.428  -8.415 -96.135  1.00 79.79           C  
ATOM    377  HA  LEU A  25      -4.311  -7.858 -95.206  1.00 79.79           H  
ATOM    378  C   LEU A  25      -3.241  -9.377 -96.275  1.00 79.79           C  
ATOM    379  CB  LEU A  25      -5.795  -9.121 -96.105  1.00 79.79           C  
ATOM    380  HB2 LEU A  25      -5.891  -9.714 -97.015  1.00 79.79           H  
ATOM    381  HB3 LEU A  25      -6.584  -8.368 -96.103  1.00 79.79           H  
ATOM    382  O   LEU A  25      -3.305 -10.347 -97.031  1.00 79.79           O  
ATOM    383  CG  LEU A  25      -5.996 -10.052 -94.899  1.00 79.79           C  
ATOM    384  HG  LEU A  25      -5.192 -10.788 -94.878  1.00 79.79           H  
ATOM    385  CD1 LEU A  25      -6.003  -9.305 -93.563  1.00 79.79           C  
ATOM    386 HD11 LEU A  25      -5.021  -8.873 -93.371  1.00 79.79           H  
ATOM    387 HD12 LEU A  25      -6.753  -8.514 -93.582  1.00 79.79           H  
ATOM    388 HD13 LEU A  25      -6.229  -9.999 -92.754  1.00 79.79           H  
ATOM    389  CD2 LEU A  25      -7.324 -10.796 -95.034  1.00 79.79           C  
ATOM    390 HD21 LEU A  25      -8.145 -10.084 -95.106  1.00 79.79           H  
ATOM    391 HD22 LEU A  25      -7.314 -11.398 -95.943  1.00 79.79           H  
ATOM    392 HD23 LEU A  25      -7.478 -11.452 -94.177  1.00 79.79           H  
ATOM    393  N   VAL A  26      -2.156  -9.100 -95.547  1.00 81.99           N  
ATOM    394  H   VAL A  26      -2.167  -8.278 -94.960  1.00 81.99           H  
ATOM    395  CA  VAL A  26      -1.028 -10.036 -95.409  1.00 81.99           C  
ATOM    396  HA  VAL A  26      -0.892 -10.545 -96.363  1.00 81.99           H  
ATOM    397  C   VAL A  26      -1.375 -11.072 -94.341  1.00 81.99           C  
ATOM    398  CB  VAL A  26       0.300  -9.333 -95.070  1.00 81.99           C  
ATOM    399  HB  VAL A  26       0.242  -8.907 -94.069  1.00 81.99           H  
ATOM    400  O   VAL A  26      -1.823 -10.697 -93.254  1.00 81.99           O  
ATOM    401  CG1 VAL A  26       1.470 -10.324 -95.120  1.00 81.99           C  
ATOM    402 HG11 VAL A  26       1.517 -10.800 -96.099  1.00 81.99           H  
ATOM    403 HG12 VAL A  26       1.348 -11.091 -94.356  1.00 81.99           H  
ATOM    404 HG13 VAL A  26       2.411  -9.805 -94.934  1.00 81.99           H  
ATOM    405  CG2 VAL A  26       0.618  -8.205 -96.055  1.00 81.99           C  
ATOM    406 HG21 VAL A  26      -0.125  -7.412 -95.970  1.00 81.99           H  
ATOM    407 HG22 VAL A  26       0.630  -8.594 -97.073  1.00 81.99           H  
ATOM    408 HG23 VAL A  26       1.595  -7.780 -95.821  1.00 81.99           H  
ATOM    409  N   ARG A  27      -1.180 -12.363 -94.624  1.00 81.60           N  
ATOM    410  H   ARG A  27      -0.828 -12.604 -95.540  1.00 81.60           H  
ATOM    411  CA  ARG A  27      -1.571 -13.459 -93.722  1.00 81.60           C  
ATOM    412  HA  ARG A  27      -1.776 -13.054 -92.731  1.00 81.60           H  
ATOM    413  C   ARG A  27      -0.484 -14.512 -93.576  1.00 81.60           C  
ATOM    414  CB  ARG A  27      -2.835 -14.162 -94.236  1.00 81.60           C  
ATOM    415  HB2 ARG A  27      -2.571 -14.740 -95.122  1.00 81.60           H  
ATOM    416  HB3 ARG A  27      -3.176 -14.860 -93.471  1.00 81.60           H  
ATOM    417  O   ARG A  27       0.156 -14.878 -94.552  1.00 81.60           O  
ATOM    418  CG  ARG A  27      -3.976 -13.204 -94.590  1.00 81.60           C  
ATOM    419  HG2 ARG A  27      -4.125 -12.511 -93.762  1.00 81.60           H  
ATOM    420  HG3 ARG A  27      -3.720 -12.641 -95.488  1.00 81.60           H  
ATOM    421  CD  ARG A  27      -5.279 -13.962 -94.833  1.00 81.60           C  
ATOM    422  HD2 ARG A  27      -5.524 -14.514 -93.926  1.00 81.60           H  
ATOM    423  HD3 ARG A  27      -6.069 -13.241 -95.041  1.00 81.60           H  
ATOM    424  NE  ARG A  27      -5.177 -14.902 -95.953  1.00 81.60           N  
ATOM    425  HE  ARG A  27      -4.279 -15.000 -96.405  1.00 81.60           H  
ATOM    426  NH1 ARG A  27      -7.290 -15.780 -95.879  1.00 81.60           N  
ATOM    427 HH11 ARG A  27      -7.501 -15.174 -95.100  1.00 81.60           H  
ATOM    428 HH12 ARG A  27      -7.945 -16.500 -96.152  1.00 81.60           H  
ATOM    429  NH2 ARG A  27      -5.781 -16.545 -97.366  1.00 81.60           N  
ATOM    430 HH21 ARG A  27      -6.444 -17.195 -97.763  1.00 81.60           H  
ATOM    431 HH22 ARG A  27      -4.827 -16.540 -97.697  1.00 81.60           H  
ATOM    432  CZ  ARG A  27      -6.092 -15.731 -96.399  1.00 81.60           C  
ATOM    433  N   ALA A  28      -0.371 -15.061 -92.373  1.00 78.47           N  
ATOM    434  H   ALA A  28      -0.920 -14.681 -91.615  1.00 78.47           H  
ATOM    435  CA  ALA A  28       0.289 -16.338 -92.136  1.00 78.47           C  
ATOM    436  HA  ALA A  28       1.365 -16.231 -92.277  1.00 78.47           H  
ATOM    437  C   ALA A  28      -0.231 -17.425 -93.099  1.00 78.47           C  
ATOM    438  CB  ALA A  28       0.005 -16.719 -90.680  1.00 78.47           C  
ATOM    439  HB1 ALA A  28      -1.066 -16.692 -90.482  1.00 78.47           H  
ATOM    440  HB2 ALA A  28       0.523 -16.028 -90.015  1.00 78.47           H  
ATOM    441  HB3 ALA A  28       0.358 -17.733 -90.495  1.00 78.47           H  
ATOM    442  O   ALA A  28      -1.434 -17.488 -93.372  1.00 78.47           O  
ATOM    443  N   SER A  29       0.667 -18.286 -93.579  1.00 85.63           N  
ATOM    444  H   SER A  29       1.632 -18.141 -93.317  1.00 85.63           H  
ATOM    445  CA  SER A  29       0.349 -19.472 -94.396  1.00 85.63           C  
ATOM    446  HA  SER A  29      -0.697 -19.407 -94.698  1.00 85.63           H  
ATOM    447  C   SER A  29       0.473 -20.790 -93.621  1.00 85.63           C  
ATOM    448  CB  SER A  29       1.162 -19.499 -95.692  1.00 85.63           C  
ATOM    449  HB2 SER A  29       0.930 -18.611 -96.279  1.00 85.63           H  
ATOM    450  HB3 SER A  29       0.891 -20.382 -96.270  1.00 85.63           H  
ATOM    451  O   SER A  29      -0.027 -21.814 -94.090  1.00 85.63           O  
ATOM    452  OG  SER A  29       2.543 -19.521 -95.428  1.00 85.63           O  
ATOM    453  HG  SER A  29       2.764 -18.675 -95.031  1.00 85.63           H  
ATOM    454  N   GLU A  30       1.002 -20.739 -92.394  1.00 77.67           N  
ATOM    455  H   GLU A  30       1.403 -19.868 -92.076  1.00 77.67           H  
ATOM    456  CA  GLU A  30       1.009 -21.839 -91.425  1.00 77.67           C  
ATOM    457  HA  GLU A  30       0.670 -22.746 -91.924  1.00 77.67           H  
ATOM    458  C   GLU A  30       0.060 -21.536 -90.239  1.00 77.67           C  
ATOM    459  CB  GLU A  30       2.451 -22.089 -90.955  1.00 77.67           C  
ATOM    460  HB2 GLU A  30       2.858 -21.157 -90.563  1.00 77.67           H  
ATOM    461  HB3 GLU A  30       2.445 -22.822 -90.148  1.00 77.67           H  
ATOM    462  O   GLU A  30       0.012 -20.396 -89.761  1.00 77.67           O  
ATOM    463  CG  GLU A  30       3.349 -22.611 -92.093  1.00 77.67           C  
ATOM    464  HG2 GLU A  30       3.214 -23.689 -92.181  1.00 77.67           H  
ATOM    465  HG3 GLU A  30       3.045 -22.174 -93.044  1.00 77.67           H  
ATOM    466  CD  GLU A  30       4.829 -22.285 -91.861  1.00 77.67           C  
ATOM    467  OE1 GLU A  30       5.421 -21.625 -92.750  1.00 77.67           O  
ATOM    468  OE2 GLU A  30       5.360 -22.692 -90.806  1.00 77.67           O  
ATOM    469  N   PRO A  31      -0.725 -22.519 -89.750  1.00 68.91           N  
ATOM    470  CA  PRO A  31      -1.616 -22.333 -88.609  1.00 68.91           C  
ATOM    471  HA  PRO A  31      -2.177 -21.405 -88.723  1.00 68.91           H  
ATOM    472  C   PRO A  31      -0.838 -22.289 -87.289  1.00 68.91           C  
ATOM    473  CB  PRO A  31      -2.583 -23.519 -88.646  1.00 68.91           C  
ATOM    474  HB2 PRO A  31      -3.410 -23.301 -89.321  1.00 68.91           H  
ATOM    475  HB3 PRO A  31      -2.960 -23.782 -87.658  1.00 68.91           H  
ATOM    476  O   PRO A  31       0.196 -22.935 -87.124  1.00 68.91           O  
ATOM    477  CG  PRO A  31      -1.719 -24.630 -89.240  1.00 68.91           C  
ATOM    478  HG2 PRO A  31      -2.324 -25.395 -89.727  1.00 68.91           H  
ATOM    479  HG3 PRO A  31      -1.100 -25.072 -88.459  1.00 68.91           H  
ATOM    480  CD  PRO A  31      -0.832 -23.885 -90.242  1.00 68.91           C  
ATOM    481  HD2 PRO A  31      -1.311 -23.878 -91.221  1.00 68.91           H  
ATOM    482  HD3 PRO A  31       0.147 -24.361 -90.300  1.00 68.91           H  
ATOM    483  N   LEU A  32      -1.374 -21.570 -86.301  1.00 58.18           N  
ATOM    484  H   LEU A  32      -2.252 -21.099 -86.469  1.00 58.18           H  
ATOM    485  CA  LEU A  32      -0.761 -21.466 -84.976  1.00 58.18           C  
ATOM    486  HA  LEU A  32       0.316 -21.565 -85.114  1.00 58.18           H  
ATOM    487  C   LEU A  32      -1.196 -22.643 -84.084  1.00 58.18           C  
ATOM    488  CB  LEU A  32      -1.007 -20.050 -84.424  1.00 58.18           C  
ATOM    489  HB2 LEU A  32      -2.004 -19.973 -83.990  1.00 58.18           H  
ATOM    490  HB3 LEU A  32      -0.965 -19.363 -85.270  1.00 58.18           H  
ATOM    491  O   LEU A  32      -2.064 -22.507 -83.221  1.00 58.18           O  
ATOM    492  CG  LEU A  32       0.067 -19.614 -83.408  1.00 58.18           C  
ATOM    493  HG  LEU A  32       1.015 -20.105 -83.630  1.00 58.18           H  
ATOM    494  CD1 LEU A  32       0.287 -18.111 -83.526  1.00 58.18           C  
ATOM    495 HD11 LEU A  32       1.033 -17.802 -82.793  1.00 58.18           H  
ATOM    496 HD12 LEU A  32       0.685 -17.884 -84.515  1.00 58.18           H  
ATOM    497 HD13 LEU A  32      -0.646 -17.574 -83.355  1.00 58.18           H  
ATOM    498  CD2 LEU A  32      -0.318 -19.916 -81.959  1.00 58.18           C  
ATOM    499 HD21 LEU A  32       0.470 -19.573 -81.288  1.00 58.18           H  
ATOM    500 HD22 LEU A  32      -1.258 -19.423 -81.710  1.00 58.18           H  
ATOM    501 HD23 LEU A  32      -0.436 -20.992 -81.831  1.00 58.18           H  
ATOM    502  N   GLY A  33      -0.592 -23.807 -84.334  1.00 56.00           N  
ATOM    503  H   GLY A  33       0.011 -23.833 -85.144  1.00 56.00           H  
ATOM    504  CA  GLY A  33      -0.923 -25.088 -83.699  1.00 56.00           C  
ATOM    505  HA2 GLY A  33      -1.286 -24.911 -82.687  1.00 56.00           H  
ATOM    506  HA3 GLY A  33      -0.022 -25.697 -83.634  1.00 56.00           H  
ATOM    507  C   GLY A  33      -1.986 -25.897 -84.456  1.00 56.00           C  
ATOM    508  O   GLY A  33      -2.409 -25.526 -85.551  1.00 56.00           O  
ATOM    509  N   ASP A  34      -2.411 -27.019 -83.866  1.00 63.34           N  
ATOM    510  H   ASP A  34      -1.996 -27.298 -82.988  1.00 63.34           H  
ATOM    511  CA  ASP A  34      -3.358 -27.959 -84.481  1.00 63.34           C  
ATOM    512  HA  ASP A  34      -2.991 -28.220 -85.473  1.00 63.34           H  
ATOM    513  C   ASP A  34      -4.759 -27.345 -84.645  1.00 63.34           C  
ATOM    514  CB  ASP A  34      -3.442 -29.260 -83.660  1.00 63.34           C  
ATOM    515  HB2 ASP A  34      -4.268 -29.858 -84.044  1.00 63.34           H  
ATOM    516  HB3 ASP A  34      -3.663 -29.013 -82.621  1.00 63.34           H  
ATOM    517  O   ASP A  34      -5.563 -27.293 -83.708  1.00 63.34           O  
ATOM    518  CG  ASP A  34      -2.179 -30.125 -83.721  1.00 63.34           C  
ATOM    519  OD1 ASP A  34      -1.507 -30.111 -84.775  1.00 63.34           O  
ATOM    520  OD2 ASP A  34      -1.911 -30.804 -82.706  1.00 63.34           O  
ATOM    521  N   TRP A  35      -5.079 -26.901 -85.862  1.00 58.16           N  
ATOM    522  H   TRP A  35      -4.362 -26.910 -86.573  1.00 58.16           H  
ATOM    523  CA  TRP A  35      -6.409 -26.407 -86.206  1.00 58.16           C  
ATOM    524  HA  TRP A  35      -6.878 -26.028 -85.298  1.00 58.16           H  
ATOM    525  C   TRP A  35      -7.303 -27.517 -86.769  1.00 58.16           C  
ATOM    526  CB  TRP A  35      -6.313 -25.228 -87.169  1.00 58.16           C  
ATOM    527  HB2 TRP A  35      -5.915 -25.570 -88.125  1.00 58.16           H  
ATOM    528  HB3 TRP A  35      -5.617 -24.494 -86.762  1.00 58.16           H  
ATOM    529  O   TRP A  35      -6.971 -28.167 -87.758  1.00 58.16           O  
ATOM    530  CG  TRP A  35      -7.630 -24.554 -87.394  1.00 58.16           C  
ATOM    531  CD1 TRP A  35      -8.521 -24.869 -88.361  1.00 58.16           C  
ATOM    532  HD1 TRP A  35      -8.391 -25.654 -89.091  1.00 58.16           H  
ATOM    533  CD2 TRP A  35      -8.218 -23.439 -86.655  1.00 58.16           C  
ATOM    534  CE2 TRP A  35      -9.459 -23.095 -87.272  1.00 58.16           C  
ATOM    535  CE3 TRP A  35      -7.806 -22.657 -85.553  1.00 58.16           C  
ATOM    536  HE3 TRP A  35      -6.862 -22.879 -85.079  1.00 58.16           H  
ATOM    537  NE1 TRP A  35      -9.592 -23.998 -88.305  1.00 58.16           N  
ATOM    538  HE1 TRP A  35     -10.313 -23.969 -89.012  1.00 58.16           H  
ATOM    539  CH2 TRP A  35      -9.801 -21.254 -85.738  1.00 58.16           C  
ATOM    540  HH2 TRP A  35     -10.381 -20.406 -85.406  1.00 58.16           H  
ATOM    541  CZ2 TRP A  35     -10.242 -22.019 -86.831  1.00 58.16           C  
ATOM    542  HZ2 TRP A  35     -11.157 -21.772 -87.349  1.00 58.16           H  
ATOM    543  CZ3 TRP A  35      -8.589 -21.577 -85.098  1.00 58.16           C  
ATOM    544  HZ3 TRP A  35      -8.240 -20.974 -84.272  1.00 58.16           H  
ATOM    545  N   GLN A  36      -8.481 -27.699 -86.171  1.00 57.26           N  
ATOM    546  H   GLN A  36      -8.708 -27.106 -85.386  1.00 57.26           H  
ATOM    547  CA  GLN A  36      -9.497 -28.639 -86.652  1.00 57.26           C  
ATOM    548  HA  GLN A  36      -9.006 -29.538 -87.026  1.00 57.26           H  
ATOM    549  C   GLN A  36     -10.305 -28.017 -87.802  1.00 57.26           C  
ATOM    550  CB  GLN A  36     -10.424 -29.036 -85.490  1.00 57.26           C  
ATOM    551  HB2 GLN A  36     -10.865 -28.134 -85.064  1.00 57.26           H  
ATOM    552  HB3 GLN A  36     -11.230 -29.657 -85.881  1.00 57.26           H  
ATOM    553  O   GLN A  36     -10.966 -27.000 -87.595  1.00 57.26           O  
ATOM    554  CG  GLN A  36      -9.698 -29.817 -84.384  1.00 57.26           C  
ATOM    555  HG2 GLN A  36      -9.290 -30.733 -84.811  1.00 57.26           H  
ATOM    556  HG3 GLN A  36      -8.870 -29.230 -83.988  1.00 57.26           H  
ATOM    557  CD  GLN A  36     -10.627 -30.164 -83.222  1.00 57.26           C  
ATOM    558  NE2 GLN A  36     -10.611 -31.396 -82.761  1.00 57.26           N  
ATOM    559 HE21 GLN A  36     -10.030 -32.095 -83.201  1.00 57.26           H  
ATOM    560 HE22 GLN A  36     -11.291 -31.625 -82.050  1.00 57.26           H  
ATOM    561  OE1 GLN A  36     -11.363 -29.333 -82.695  1.00 57.26           O  
ATOM    562  N   GLU A  37     -10.315 -28.651 -88.981  1.00 59.05           N  
ATOM    563  H   GLU A  37      -9.712 -29.453 -89.099  1.00 59.05           H  
ATOM    564  CA  GLU A  37     -11.021 -28.165 -90.188  1.00 59.05           C  
ATOM    565  HA  GLU A  37     -10.553 -27.241 -90.530  1.00 59.05           H  
ATOM    566  C   GLU A  37     -12.512 -27.853 -89.955  1.00 59.05           C  
ATOM    567  CB  GLU A  37     -10.929 -29.207 -91.317  1.00 59.05           C  
ATOM    568  HB2 GLU A  37     -11.521 -28.848 -92.158  1.00 59.05           H  
ATOM    569  HB3 GLU A  37     -11.367 -30.143 -90.969  1.00 59.05           H  
ATOM    570  O   GLU A  37     -13.056 -26.927 -90.554  1.00 59.05           O  
ATOM    571  CG  GLU A  37      -9.502 -29.470 -91.820  1.00 59.05           C  
ATOM    572  HG2 GLU A  37      -9.032 -28.513 -92.046  1.00 59.05           H  
ATOM    573  HG3 GLU A  37      -8.926 -29.953 -91.031  1.00 59.05           H  
ATOM    574  CD  GLU A  37      -9.510 -30.361 -93.075  1.00 59.05           C  
ATOM    575  OE1 GLU A  37      -8.861 -29.969 -94.072  1.00 59.05           O  
ATOM    576  OE2 GLU A  37     -10.174 -31.421 -93.035  1.00 59.05           O  
ATOM    577  N   GLU A  38     -13.163 -28.571 -89.032  1.00 63.07           N  
ATOM    578  H   GLU A  38     -12.661 -29.333 -88.599  1.00 63.07           H  
ATOM    579  CA  GLU A  38     -14.557 -28.348 -88.611  1.00 63.07           C  
ATOM    580  HA  GLU A  38     -15.222 -28.546 -89.451  1.00 63.07           H  
ATOM    581  C   GLU A  38     -14.837 -26.910 -88.132  1.00 63.07           C  
ATOM    582  CB  GLU A  38     -14.901 -29.314 -87.463  1.00 63.07           C  
ATOM    583  HB2 GLU A  38     -15.922 -29.110 -87.140  1.00 63.07           H  
ATOM    584  HB3 GLU A  38     -14.229 -29.115 -86.629  1.00 63.07           H  
ATOM    585  O   GLU A  38     -15.984 -26.464 -88.143  1.00 63.07           O  
ATOM    586  CG  GLU A  38     -14.802 -30.801 -87.846  1.00 63.07           C  
ATOM    587  HG2 GLU A  38     -15.454 -30.982 -88.701  1.00 63.07           H  
ATOM    588  HG3 GLU A  38     -13.778 -31.022 -88.149  1.00 63.07           H  
ATOM    589  CD  GLU A  38     -15.192 -31.751 -86.698  1.00 63.07           C  
ATOM    590  OE1 GLU A  38     -15.206 -32.976 -86.952  1.00 63.07           O  
ATOM    591  OE2 GLU A  38     -15.465 -31.262 -85.577  1.00 63.07           O  
ATOM    592  N   ARG A  39     -13.799 -26.165 -87.725  1.00 58.90           N  
ATOM    593  H   ARG A  39     -12.881 -26.581 -87.791  1.00 58.90           H  
ATOM    594  CA  ARG A  39     -13.890 -24.771 -87.260  1.00 58.90           C  
ATOM    595  HA  ARG A  39     -14.876 -24.626 -86.818  1.00 58.90           H  
ATOM    596  C   ARG A  39     -13.811 -23.730 -88.387  1.00 58.90           C  
ATOM    597  CB  ARG A  39     -12.836 -24.521 -86.169  1.00 58.90           C  
ATOM    598  HB2 ARG A  39     -12.921 -23.490 -85.826  1.00 58.90           H  
ATOM    599  HB3 ARG A  39     -11.840 -24.660 -86.591  1.00 58.90           H  
ATOM    600  O   ARG A  39     -13.879 -22.538 -88.098  1.00 58.90           O  
ATOM    601  CG  ARG A  39     -13.015 -25.457 -84.966  1.00 58.90           C  
ATOM    602  HG2 ARG A  39     -14.030 -25.361 -84.581  1.00 58.90           H  
ATOM    603  HG3 ARG A  39     -12.847 -26.490 -85.272  1.00 58.90           H  
ATOM    604  CD  ARG A  39     -12.019 -25.097 -83.864  1.00 58.90           C  
ATOM    605  HD2 ARG A  39     -11.008 -25.179 -84.264  1.00 58.90           H  
ATOM    606  HD3 ARG A  39     -12.194 -24.062 -83.570  1.00 58.90           H  
ATOM    607  NE  ARG A  39     -12.162 -26.002 -82.708  1.00 58.90           N  
ATOM    608  HE  ARG A  39     -12.359 -26.969 -82.919  1.00 58.90           H  
ATOM    609  NH1 ARG A  39     -11.590 -24.521 -81.044  1.00 58.90           N  
ATOM    610 HH11 ARG A  39     -11.380 -23.836 -81.757  1.00 58.90           H  
ATOM    611 HH12 ARG A  39     -11.395 -24.337 -80.071  1.00 58.90           H  
ATOM    612  NH2 ARG A  39     -12.149 -26.627 -80.535  1.00 58.90           N  
ATOM    613 HH21 ARG A  39     -12.311 -27.572 -80.855  1.00 58.90           H  
ATOM    614 HH22 ARG A  39     -11.963 -26.446 -79.559  1.00 58.90           H  
ATOM    615  CZ  ARG A  39     -11.972 -25.706 -81.437  1.00 58.90           C  
ATOM    616  N   GLY A  40     -13.702 -24.156 -89.648  1.00 60.20           N  
ATOM    617  H   GLY A  40     -13.606 -25.150 -89.798  1.00 60.20           H  
ATOM    618  CA  GLY A  40     -13.573 -23.281 -90.819  1.00 60.20           C  
ATOM    619  HA2 GLY A  40     -14.012 -23.782 -91.683  1.00 60.20           H  
ATOM    620  HA3 GLY A  40     -14.122 -22.356 -90.646  1.00 60.20           H  
ATOM    621  C   GLY A  40     -12.122 -22.927 -91.162  1.00 60.20           C  
ATOM    622  O   GLY A  40     -11.188 -23.518 -90.620  1.00 60.20           O  
ATOM    623  N   ASP A  41     -11.925 -21.971 -92.078  1.00 65.90           N  
ATOM    624  H   ASP A  41     -12.719 -21.466 -92.445  1.00 65.90           H  
ATOM    625  CA  ASP A  41     -10.581 -21.480 -92.420  1.00 65.90           C  
ATOM    626  HA  ASP A  41      -9.962 -22.348 -92.648  1.00 65.90           H  
ATOM    627  C   ASP A  41      -9.960 -20.761 -91.212  1.00 65.90           C  
ATOM    628  CB  ASP A  41     -10.603 -20.585 -93.680  1.00 65.90           C  
ATOM    629  HB2 ASP A  41     -11.177 -21.092 -94.455  1.00 65.90           H  
ATOM    630  HB3 ASP A  41     -11.105 -19.646 -93.448  1.00 65.90           H  
ATOM    631  O   ASP A  41     -10.563 -19.861 -90.629  1.00 65.90           O  
ATOM    632  CG  ASP A  41      -9.200 -20.285 -94.246  1.00 65.90           C  
ATOM    633  OD1 ASP A  41      -8.191 -20.733 -93.663  1.00 65.90           O  
ATOM    634  OD2 ASP A  41      -9.081 -19.675 -95.333  1.00 65.90           O  
ATOM    635  N   TRP A  42      -8.751 -21.176 -90.840  1.00 69.46           N  
ATOM    636  H   TRP A  42      -8.291 -21.861 -91.423  1.00 69.46           H  
ATOM    637  CA  TRP A  42      -7.984 -20.613 -89.731  1.00 69.46           C  
ATOM    638  HA  TRP A  42      -8.648 -20.434 -88.885  1.00 69.46           H  
ATOM    639  C   TRP A  42      -7.318 -19.282 -90.092  1.00 69.46           C  
ATOM    640  CB  TRP A  42      -6.929 -21.646 -89.326  1.00 69.46           C  
ATOM    641  HB2 TRP A  42      -7.449 -22.566 -89.059  1.00 69.46           H  
ATOM    642  HB3 TRP A  42      -6.400 -21.290 -88.442  1.00 69.46           H  
ATOM    643  O   TRP A  42      -6.919 -18.524 -89.203  1.00 69.46           O  
ATOM    644  CG  TRP A  42      -5.930 -22.001 -90.379  1.00 69.46           C  
ATOM    645  CD1 TRP A  42      -5.963 -23.092 -91.178  1.00 69.46           C  
ATOM    646  HD1 TRP A  42      -6.718 -23.864 -91.134  1.00 69.46           H  
ATOM    647  CD2 TRP A  42      -4.743 -21.257 -90.761  1.00 69.46           C  
ATOM    648  CE2 TRP A  42      -4.114 -21.937 -91.845  1.00 69.46           C  
ATOM    649  CE3 TRP A  42      -4.141 -20.075 -90.284  1.00 69.46           C  
ATOM    650  HE3 TRP A  42      -4.575 -19.560 -89.440  1.00 69.46           H  
ATOM    651  NE1 TRP A  42      -4.884 -23.064 -92.040  1.00 69.46           N  
ATOM    652  HE1 TRP A  42      -4.677 -23.803 -92.696  1.00 69.46           H  
ATOM    653  CH2 TRP A  42      -2.408 -20.242 -91.975  1.00 69.46           C  
ATOM    654  HH2 TRP A  42      -1.513 -19.828 -92.416  1.00 69.46           H  
ATOM    655  CZ2 TRP A  42      -2.956 -21.442 -92.456  1.00 69.46           C  
ATOM    656  HZ2 TRP A  42      -2.478 -21.980 -93.261  1.00 69.46           H  
ATOM    657  CZ3 TRP A  42      -2.985 -19.567 -90.892  1.00 69.46           C  
ATOM    658  HZ3 TRP A  42      -2.517 -18.668 -90.518  1.00 69.46           H  
ATOM    659  N   ARG A  43      -7.149 -19.003 -91.392  1.00 73.25           N  
ATOM    660  H   ARG A  43      -7.513 -19.661 -92.066  1.00 73.25           H  
ATOM    661  CA  ARG A  43      -6.467 -17.800 -91.874  1.00 73.25           C  
ATOM    662  HA  ARG A  43      -5.501 -17.735 -91.372  1.00 73.25           H  
ATOM    663  C   ARG A  43      -7.270 -16.553 -91.530  1.00 73.25           C  
ATOM    664  CB  ARG A  43      -6.239 -17.876 -93.386  1.00 73.25           C  
ATOM    665  HB2 ARG A  43      -7.206 -17.977 -93.878  1.00 73.25           H  
ATOM    666  HB3 ARG A  43      -5.773 -16.948 -93.716  1.00 73.25           H  
ATOM    667  O   ARG A  43      -8.499 -16.552 -91.542  1.00 73.25           O  
ATOM    668  CG  ARG A  43      -5.333 -19.039 -93.798  1.00 73.25           C  
ATOM    669  HG2 ARG A  43      -4.340 -18.903 -93.370  1.00 73.25           H  
ATOM    670  HG3 ARG A  43      -5.750 -19.981 -93.441  1.00 73.25           H  
ATOM    671  CD  ARG A  43      -5.225 -19.072 -95.322  1.00 73.25           C  
ATOM    672  HD2 ARG A  43      -6.195 -18.831 -95.757  1.00 73.25           H  
ATOM    673  HD3 ARG A  43      -4.509 -18.314 -95.640  1.00 73.25           H  
ATOM    674  NE  ARG A  43      -4.790 -20.389 -95.805  1.00 73.25           N  
ATOM    675  HE  ARG A  43      -3.792 -20.543 -95.838  1.00 73.25           H  
ATOM    676  NH1 ARG A  43      -6.884 -21.301 -96.175  1.00 73.25           N  
ATOM    677 HH11 ARG A  43      -7.461 -22.100 -96.396  1.00 73.25           H  
ATOM    678 HH12 ARG A  43      -7.341 -20.577 -95.639  1.00 73.25           H  
ATOM    679  NH2 ARG A  43      -5.061 -22.473 -96.653  1.00 73.25           N  
ATOM    680 HH21 ARG A  43      -4.056 -22.569 -96.677  1.00 73.25           H  
ATOM    681 HH22 ARG A  43      -5.665 -23.234 -96.929  1.00 73.25           H  
ATOM    682  CZ  ARG A  43      -5.583 -21.368 -96.201  1.00 73.25           C  
ATOM    683  N   ALA A  44      -6.562 -15.446 -91.311  1.00 70.48           N  
ATOM    684  H   ALA A  44      -5.554 -15.511 -91.316  1.00 70.48           H  
ATOM    685  CA  ALA A  44      -7.201 -14.150 -91.120  1.00 70.48           C  
ATOM    686  HA  ALA A  44      -7.809 -14.216 -90.217  1.00 70.48           H  
ATOM    687  C   ALA A  44      -8.143 -13.802 -92.294  1.00 70.48           C  
ATOM    688  CB  ALA A  44      -6.125 -13.082 -90.892  1.00 70.48           C  
ATOM    689  HB1 ALA A  44      -5.493 -12.995 -91.775  1.00 70.48           H  
ATOM    690  HB2 ALA A  44      -6.598 -12.119 -90.700  1.00 70.48           H  
ATOM    691  HB3 ALA A  44      -5.510 -13.352 -90.033  1.00 70.48           H  
ATOM    692  O   ALA A  44      -7.882 -14.122 -93.458  1.00 70.48           O  
ATOM    693  N   HIS A  45      -9.237 -13.122 -91.973  1.00 71.26           N  
ATOM    694  H   HIS A  45      -9.375 -12.863 -91.006  1.00 71.26           H  
ATOM    695  CA  HIS A  45     -10.300 -12.744 -92.899  1.00 71.26           C  
ATOM    696  HA  HIS A  45      -9.951 -12.837 -93.927  1.00 71.26           H  
ATOM    697  C   HIS A  45     -10.681 -11.277 -92.668  1.00 71.26           C  
ATOM    698  CB  HIS A  45     -11.490 -13.702 -92.703  1.00 71.26           C  
ATOM    699  HB2 HIS A  45     -11.542 -14.001 -91.656  1.00 71.26           H  
ATOM    700  HB3 HIS A  45     -11.321 -14.605 -93.291  1.00 71.26           H  
ATOM    701  O   HIS A  45     -10.648 -10.790 -91.536  1.00 71.26           O  
ATOM    702  CG  HIS A  45     -12.828 -13.107 -93.063  1.00 71.26           C  
ATOM    703  CD2 HIS A  45     -13.422 -13.087 -94.296  1.00 71.26           C  
ATOM    704  HD2 HIS A  45     -13.026 -13.526 -95.200  1.00 71.26           H  
ATOM    705  ND1 HIS A  45     -13.654 -12.416 -92.204  1.00 71.26           N  
ATOM    706  HD1 HIS A  45     -13.484 -12.229 -91.226  1.00 71.26           H  
ATOM    707  CE1 HIS A  45     -14.727 -12.003 -92.897  1.00 71.26           C  
ATOM    708  HE1 HIS A  45     -15.559 -11.452 -92.484  1.00 71.26           H  
ATOM    709  NE2 HIS A  45     -14.622 -12.380 -94.181  1.00 71.26           N  
ATOM    710  N   TRP A  46     -11.063 -10.584 -93.741  1.00 70.42           N  
ATOM    711  H   TRP A  46     -11.102 -11.054 -94.634  1.00 70.42           H  
ATOM    712  CA  TRP A  46     -11.462  -9.181 -93.719  1.00 70.42           C  
ATOM    713  HA  TRP A  46     -11.704  -8.880 -92.700  1.00 70.42           H  
ATOM    714  C   TRP A  46     -12.711  -8.984 -94.590  1.00 70.42           C  
ATOM    715  CB  TRP A  46     -10.254  -8.359 -94.194  1.00 70.42           C  
ATOM    716  HB2 TRP A  46      -9.392  -8.647 -93.592  1.00 70.42           H  
ATOM    717  HB3 TRP A  46     -10.027  -8.625 -95.226  1.00 70.42           H  
ATOM    718  O   TRP A  46     -12.651  -9.173 -95.801  1.00 70.42           O  
ATOM    719  CG  TRP A  46     -10.367  -6.874 -94.097  1.00 70.42           C  
ATOM    720  CD1 TRP A  46     -10.453  -6.025 -95.142  1.00 70.42           C  
ATOM    721  HD1 TRP A  46     -10.473  -6.332 -96.177  1.00 70.42           H  
ATOM    722  CD2 TRP A  46     -10.330  -6.038 -92.902  1.00 70.42           C  
ATOM    723  CE2 TRP A  46     -10.403  -4.671 -93.306  1.00 70.42           C  
ATOM    724  CE3 TRP A  46     -10.231  -6.297 -91.518  1.00 70.42           C  
ATOM    725  HE3 TRP A  46     -10.160  -7.320 -91.181  1.00 70.42           H  
ATOM    726  NE1 TRP A  46     -10.453  -4.723 -94.682  1.00 70.42           N  
ATOM    727  HE1 TRP A  46     -10.430  -3.926 -95.301  1.00 70.42           H  
ATOM    728  CH2 TRP A  46     -10.304  -3.906 -91.012  1.00 70.42           C  
ATOM    729  HH2 TRP A  46     -10.285  -3.105 -90.287  1.00 70.42           H  
ATOM    730  CZ2 TRP A  46     -10.395  -3.613 -92.384  1.00 70.42           C  
ATOM    731  HZ2 TRP A  46     -10.441  -2.590 -92.727  1.00 70.42           H  
ATOM    732  CZ3 TRP A  46     -10.219  -5.243 -90.583  1.00 70.42           C  
ATOM    733  HZ3 TRP A  46     -10.138  -5.466 -89.529  1.00 70.42           H  
ATOM    734  N   ASP A  47     -13.845  -8.598 -93.990  1.00 69.38           N  
ATOM    735  H   ASP A  47     -13.862  -8.548 -92.981  1.00 69.38           H  
ATOM    736  CA  ASP A  47     -15.150  -8.486 -94.679  1.00 69.38           C  
ATOM    737  HA  ASP A  47     -15.432  -9.458 -95.082  1.00 69.38           H  
ATOM    738  C   ASP A  47     -15.180  -7.458 -95.831  1.00 69.38           C  
ATOM    739  CB  ASP A  47     -16.219  -8.029 -93.669  1.00 69.38           C  
ATOM    740  HB2 ASP A  47     -15.899  -7.091 -93.215  1.00 69.38           H  
ATOM    741  HB3 ASP A  47     -17.145  -7.823 -94.206  1.00 69.38           H  
ATOM    742  O   ASP A  47     -16.087  -7.452 -96.668  1.00 69.38           O  
ATOM    743  CG  ASP A  47     -16.535  -9.038 -92.568  1.00 69.38           C  
ATOM    744  OD1 ASP A  47     -17.435  -9.877 -92.781  1.00 69.38           O  
ATOM    745  OD2 ASP A  47     -15.928  -8.915 -91.480  1.00 69.38           O  
ATOM    746  N   LEU A  48     -14.240  -6.510 -95.836  1.00 67.91           N  
ATOM    747  H   LEU A  48     -13.463  -6.634 -95.203  1.00 67.91           H  
ATOM    748  CA  LEU A  48     -14.209  -5.387 -96.773  1.00 67.91           C  
ATOM    749  HA  LEU A  48     -15.223  -5.234 -97.142  1.00 67.91           H  
ATOM    750  C   LEU A  48     -13.311  -5.720 -97.979  1.00 67.91           C  
ATOM    751  CB  LEU A  48     -13.769  -4.108 -96.036  1.00 67.91           C  
ATOM    752  HB2 LEU A  48     -12.715  -4.215 -95.783  1.00 67.91           H  
ATOM    753  HB3 LEU A  48     -13.855  -3.260 -96.715  1.00 67.91           H  
ATOM    754  O   LEU A  48     -12.396  -6.529 -97.833  1.00 67.91           O  
ATOM    755  CG  LEU A  48     -14.550  -3.796 -94.740  1.00 67.91           C  
ATOM    756  HG  LEU A  48     -14.477  -4.634 -94.047  1.00 67.91           H  
ATOM    757  CD1 LEU A  48     -13.939  -2.577 -94.054  1.00 67.91           C  
ATOM    758 HD11 LEU A  48     -12.912  -2.802 -93.765  1.00 67.91           H  
ATOM    759 HD12 LEU A  48     -14.498  -2.337 -93.149  1.00 67.91           H  
ATOM    760 HD13 LEU A  48     -13.942  -1.713 -94.719  1.00 67.91           H  
ATOM    761  CD2 LEU A  48     -16.028  -3.512 -95.018  1.00 67.91           C  
ATOM    762 HD21 LEU A  48     -16.501  -4.407 -95.423  1.00 67.91           H  
ATOM    763 HD22 LEU A  48     -16.125  -2.680 -95.715  1.00 67.91           H  
ATOM    764 HD23 LEU A  48     -16.524  -3.261 -94.081  1.00 67.91           H  
ATOM    765  N   PRO A  49     -13.521  -5.104 -99.162  1.00 69.04           N  
ATOM    766  CA  PRO A  49     -12.706  -5.381-100.346  1.00 69.04           C  
ATOM    767  HA  PRO A  49     -12.906  -6.403-100.670  1.00 69.04           H  
ATOM    768  C   PRO A  49     -11.206  -5.222-100.070  1.00 69.04           C  
ATOM    769  CB  PRO A  49     -13.193  -4.408-101.426  1.00 69.04           C  
ATOM    770  HB2 PRO A  49     -13.129  -4.847-102.422  1.00 69.04           H  
ATOM    771  HB3 PRO A  49     -12.626  -3.478-101.384  1.00 69.04           H  
ATOM    772  O   PRO A  49     -10.771  -4.171 -99.597  1.00 69.04           O  
ATOM    773  CG  PRO A  49     -14.639  -4.136-101.016  1.00 69.04           C  
ATOM    774  HG2 PRO A  49     -15.275  -4.950-101.362  1.00 69.04           H  
ATOM    775  HG3 PRO A  49     -14.993  -3.178-101.395  1.00 69.04           H  
ATOM    776  CD  PRO A  49     -14.569  -4.151 -99.489  1.00 69.04           C  
ATOM    777  HD2 PRO A  49     -14.284  -3.164 -99.124  1.00 69.04           H  
ATOM    778  HD3 PRO A  49     -15.532  -4.449 -99.077  1.00 69.04           H  
ATOM    779  N   HIS A  50     -10.442  -6.275-100.353  1.00 79.83           N  
ATOM    780  H   HIS A  50     -10.862  -7.115-100.725  1.00 79.83           H  
ATOM    781  CA  HIS A  50      -9.005  -6.349-100.120  1.00 79.83           C  
ATOM    782  HA  HIS A  50      -8.573  -5.361-100.278  1.00 79.83           H  
ATOM    783  C   HIS A  50      -8.342  -7.319-101.105  1.00 79.83           C  
ATOM    784  CB  HIS A  50      -8.731  -6.786 -98.669  1.00 79.83           C  
ATOM    785  HB2 HIS A  50      -9.208  -6.077 -97.993  1.00 79.83           H  
ATOM    786  HB3 HIS A  50      -7.658  -6.736 -98.485  1.00 79.83           H  
ATOM    787  O   HIS A  50      -8.975  -8.259-101.589  1.00 79.83           O  
ATOM    788  CG  HIS A  50      -9.200  -8.183 -98.332  1.00 79.83           C  
ATOM    789  CD2 HIS A  50      -8.440  -9.319 -98.355  1.00 79.83           C  
ATOM    790  HD2 HIS A  50      -7.398  -9.370 -98.634  1.00 79.83           H  
ATOM    791  ND1 HIS A  50     -10.469  -8.565 -97.963  1.00 79.83           N  
ATOM    792  HD1 HIS A  50     -11.269  -7.961 -97.835  1.00 79.83           H  
ATOM    793  CE1 HIS A  50     -10.471  -9.892 -97.767  1.00 79.83           C  
ATOM    794  HE1 HIS A  50     -11.332 -10.470 -97.467  1.00 79.83           H  
ATOM    795  NE2 HIS A  50      -9.248 -10.397 -97.976  1.00 79.83           N  
ATOM    796  N   THR A  51      -7.055  -7.105-101.343  1.00 77.74           N  
ATOM    797  H   THR A  51      -6.628  -6.300-100.909  1.00 77.74           H  
ATOM    798  CA  THR A  51      -6.145  -8.052-101.992  1.00 77.74           C  
ATOM    799  HA  THR A  51      -6.717  -8.711-102.645  1.00 77.74           H  
ATOM    800  C   THR A  51      -5.485  -8.900-100.900  1.00 77.74           C  
ATOM    801  CB  THR A  51      -5.142  -7.279-102.868  1.00 77.74           C  
ATOM    802  HB  THR A  51      -4.604  -6.552-102.260  1.00 77.74           H  
ATOM    803  O   THR A  51      -5.194  -8.392 -99.817  1.00 77.74           O  
ATOM    804  CG2 THR A  51      -4.149  -8.189-103.588  1.00 77.74           C  
ATOM    805 HG21 THR A  51      -3.468  -8.645-102.870  1.00 77.74           H  
ATOM    806 HG22 THR A  51      -4.683  -8.966-104.135  1.00 77.74           H  
ATOM    807 HG23 THR A  51      -3.567  -7.596-104.295  1.00 77.74           H  
ATOM    808  OG1 THR A  51      -5.890  -6.610-103.860  1.00 77.74           O  
ATOM    809  HG1 THR A  51      -5.406  -5.862-104.220  1.00 77.74           H  
ATOM    810  N   VAL A  52      -5.278 -10.198-101.138  1.00 84.16           N  
ATOM    811  H   VAL A  52      -5.487 -10.559-102.057  1.00 84.16           H  
ATOM    812  CA  VAL A  52      -4.662 -11.126-100.168  1.00 84.16           C  
ATOM    813  HA  VAL A  52      -4.630 -10.659 -99.184  1.00 84.16           H  
ATOM    814  C   VAL A  52      -3.228 -11.440-100.582  1.00 84.16           C  
ATOM    815  CB  VAL A  52      -5.474 -12.432-100.030  1.00 84.16           C  
ATOM    816  HB  VAL A  52      -5.568 -12.899-101.010  1.00 84.16           H  
ATOM    817  O   VAL A  52      -2.980 -11.731-101.751  1.00 84.16           O  
ATOM    818  CG1 VAL A  52      -4.819 -13.437 -99.073  1.00 84.16           C  
ATOM    819 HG11 VAL A  52      -4.645 -12.978 -98.099  1.00 84.16           H  
ATOM    820 HG12 VAL A  52      -5.465 -14.307 -98.956  1.00 84.16           H  
ATOM    821 HG13 VAL A  52      -3.870 -13.792 -99.476  1.00 84.16           H  
ATOM    822  CG2 VAL A  52      -6.879 -12.163 -99.484  1.00 84.16           C  
ATOM    823 HG21 VAL A  52      -7.443 -13.094 -99.429  1.00 84.16           H  
ATOM    824 HG22 VAL A  52      -7.417 -11.479-100.140  1.00 84.16           H  
ATOM    825 HG23 VAL A  52      -6.811 -11.731 -98.486  1.00 84.16           H  
ATOM    826  N   ALA A  53      -2.309 -11.452 -99.615  1.00 82.24           N  
ATOM    827  H   ALA A  53      -2.590 -11.184 -98.683  1.00 82.24           H  
ATOM    828  CA  ALA A  53      -0.986 -12.051 -99.764  1.00 82.24           C  
ATOM    829  HA  ALA A  53      -0.949 -12.629-100.687  1.00 82.24           H  
ATOM    830  C   ALA A  53      -0.715 -13.015 -98.599  1.00 82.24           C  
ATOM    831  CB  ALA A  53       0.068 -10.944 -99.872  1.00 82.24           C  
ATOM    832  HB1 ALA A  53      -0.126 -10.337-100.755  1.00 82.24           H  
ATOM    833  HB2 ALA A  53       0.048 -10.318 -98.980  1.00 82.24           H  
ATOM    834  HB3 ALA A  53       1.055 -11.398 -99.967  1.00 82.24           H  
ATOM    835  O   ALA A  53      -0.549 -12.591 -97.455  1.00 82.24           O  
ATOM    836  N   ASP A  54      -0.664 -14.312 -98.896  1.00 84.60           N  
ATOM    837  H   ASP A  54      -0.770 -14.600 -99.858  1.00 84.60           H  
ATOM    838  CA  ASP A  54      -0.271 -15.339 -97.929  1.00 84.60           C  
ATOM    839  HA  ASP A  54      -0.599 -15.036 -96.935  1.00 84.60           H  
ATOM    840  C   ASP A  54       1.269 -15.449 -97.905  1.00 84.60           C  
ATOM    841  CB  ASP A  54      -0.977 -16.671 -98.257  1.00 84.60           C  
ATOM    842  HB2 ASP A  54      -0.722 -16.970 -99.274  1.00 84.60           H  
ATOM    843  HB3 ASP A  54      -0.602 -17.436 -97.577  1.00 84.60           H  
ATOM    844  O   ASP A  54       1.906 -15.491 -98.958  1.00 84.60           O  
ATOM    845  CG  ASP A  54      -2.509 -16.616 -98.113  1.00 84.60           C  
ATOM    846  OD1 ASP A  54      -3.033 -15.799 -97.328  1.00 84.60           O  
ATOM    847  OD2 ASP A  54      -3.234 -17.408 -98.752  1.00 84.60           O  
ATOM    848  N   VAL A  55       1.873 -15.465 -96.713  1.00 85.32           N  
ATOM    849  H   VAL A  55       1.288 -15.429 -95.890  1.00 85.32           H  
ATOM    850  CA  VAL A  55       3.332 -15.432 -96.487  1.00 85.32           C  
ATOM    851  HA  VAL A  55       3.820 -15.623 -97.444  1.00 85.32           H  
ATOM    852  C   VAL A  55       3.785 -16.527 -95.507  1.00 85.32           C  
ATOM    853  CB  VAL A  55       3.808 -14.051 -95.989  1.00 85.32           C  
ATOM    854  HB  VAL A  55       4.868 -14.119 -95.744  1.00 85.32           H  
ATOM    855  O   VAL A  55       2.969 -16.984 -94.704  1.00 85.32           O  
ATOM    856  CG1 VAL A  55       3.664 -12.977 -97.073  1.00 85.32           C  
ATOM    857 HG11 VAL A  55       4.206 -13.286 -97.966  1.00 85.32           H  
ATOM    858 HG12 VAL A  55       2.614 -12.837 -97.330  1.00 85.32           H  
ATOM    859 HG13 VAL A  55       4.079 -12.034 -96.719  1.00 85.32           H  
ATOM    860  CG2 VAL A  55       3.071 -13.571 -94.736  1.00 85.32           C  
ATOM    861 HG21 VAL A  55       3.551 -12.665 -94.367  1.00 85.32           H  
ATOM    862 HG22 VAL A  55       3.104 -14.334 -93.958  1.00 85.32           H  
ATOM    863 HG23 VAL A  55       2.035 -13.338 -94.983  1.00 85.32           H  
ATOM    864  N   PRO A  56       5.056 -16.981 -95.544  1.00 84.47           N  
ATOM    865  CA  PRO A  56       5.549 -18.056 -94.673  1.00 84.47           C  
ATOM    866  HA  PRO A  56       5.001 -18.969 -94.904  1.00 84.47           H  
ATOM    867  C   PRO A  56       5.407 -17.768 -93.170  1.00 84.47           C  
ATOM    868  CB  PRO A  56       7.013 -18.268 -95.064  1.00 84.47           C  
ATOM    869  HB2 PRO A  56       7.310 -19.312 -94.965  1.00 84.47           H  
ATOM    870  HB3 PRO A  56       7.654 -17.628 -94.457  1.00 84.47           H  
ATOM    871  O   PRO A  56       5.471 -16.611 -92.741  1.00 84.47           O  
ATOM    872  CG  PRO A  56       7.066 -17.789 -96.511  1.00 84.47           C  
ATOM    873  HG2 PRO A  56       6.693 -18.571 -97.172  1.00 84.47           H  
ATOM    874  HG3 PRO A  56       8.070 -17.480 -96.801  1.00 84.47           H  
ATOM    875  CD  PRO A  56       6.092 -16.614 -96.500  1.00 84.47           C  
ATOM    876  HD2 PRO A  56       6.602 -15.716 -96.151  1.00 84.47           H  
ATOM    877  HD3 PRO A  56       5.698 -16.463 -97.505  1.00 84.47           H  
ATOM    878  N   GLY A  57       5.264 -18.833 -92.382  1.00 76.06           N  
ATOM    879  H   GLY A  57       5.301 -19.758 -92.785  1.00 76.06           H  
ATOM    880  CA  GLY A  57       5.098 -18.790 -90.934  1.00 76.06           C  
ATOM    881  HA2 GLY A  57       5.472 -19.726 -90.520  1.00 76.06           H  
ATOM    882  HA3 GLY A  57       5.702 -17.984 -90.518  1.00 76.06           H  
ATOM    883  C   GLY A  57       3.660 -18.595 -90.443  1.00 76.06           C  
ATOM    884  O   GLY A  57       2.714 -18.377 -91.209  1.00 76.06           O  
ATOM    885  N   ASP A  58       3.537 -18.681 -89.120  1.00 71.00           N  
ATOM    886  H   ASP A  58       4.394 -18.872 -88.621  1.00 71.00           H  
ATOM    887  CA  ASP A  58       2.357 -18.407 -88.298  1.00 71.00           C  
ATOM    888  HA  ASP A  58       1.473 -18.673 -88.877  1.00 71.00           H  
ATOM    889  C   ASP A  58       2.238 -16.914 -87.921  1.00 71.00           C  
ATOM    890  CB  ASP A  58       2.373 -19.317 -87.052  1.00 71.00           C  
ATOM    891  HB2 ASP A  58       2.525 -20.350 -87.365  1.00 71.00           H  
ATOM    892  HB3 ASP A  58       1.397 -19.267 -86.568  1.00 71.00           H  
ATOM    893  O   ASP A  58       3.085 -16.088 -88.261  1.00 71.00           O  
ATOM    894  CG  ASP A  58       3.448 -18.920 -86.033  1.00 71.00           C  
ATOM    895  OD1 ASP A  58       3.281 -17.874 -85.364  1.00 71.00           O  
ATOM    896  OD2 ASP A  58       4.483 -19.609 -85.947  1.00 71.00           O  
ATOM    897  N   HIS A  59       1.185 -16.550 -87.180  1.00 63.53           N  
ATOM    898  H   HIS A  59       0.561 -17.286 -86.882  1.00 63.53           H  
ATOM    899  CA  HIS A  59       0.884 -15.168 -86.773  1.00 63.53           C  
ATOM    900  HA  HIS A  59       0.674 -14.592 -87.673  1.00 63.53           H  
ATOM    901  C   HIS A  59       2.028 -14.432 -86.033  1.00 63.53           C  
ATOM    902  CB  HIS A  59      -0.383 -15.208 -85.904  1.00 63.53           C  
ATOM    903  HB2 HIS A  59      -0.175 -15.789 -85.006  1.00 63.53           H  
ATOM    904  HB3 HIS A  59      -1.177 -15.711 -86.456  1.00 63.53           H  
ATOM    905  O   HIS A  59       2.106 -13.205 -86.106  1.00 63.53           O  
ATOM    906  CG  HIS A  59      -0.889 -13.854 -85.475  1.00 63.53           C  
ATOM    907  CD2 HIS A  59      -0.883 -13.344 -84.204  1.00 63.53           C  
ATOM    908  HD2 HIS A  59      -0.505 -13.846 -83.326  1.00 63.53           H  
ATOM    909  ND1 HIS A  59      -1.435 -12.895 -86.295  1.00 63.53           N  
ATOM    910  HD1 HIS A  59      -1.500 -12.947 -87.301  1.00 63.53           H  
ATOM    911  CE1 HIS A  59      -1.752 -11.834 -85.535  1.00 63.53           C  
ATOM    912  HE1 HIS A  59      -2.177 -10.914 -85.908  1.00 63.53           H  
ATOM    913  NE2 HIS A  59      -1.444 -12.060 -84.247  1.00 63.53           N  
ATOM    914  N   PHE A  60       2.922 -15.144 -85.340  1.00 65.05           N  
ATOM    915  H   PHE A  60       2.842 -16.150 -85.351  1.00 65.05           H  
ATOM    916  CA  PHE A  60       4.127 -14.577 -84.731  1.00 65.05           C  
ATOM    917  HA  PHE A  60       3.994 -13.503 -84.603  1.00 65.05           H  
ATOM    918  C   PHE A  60       5.368 -14.760 -85.612  1.00 65.05           C  
ATOM    919  CB  PHE A  60       4.364 -15.197 -83.344  1.00 65.05           C  
ATOM    920  HB2 PHE A  60       4.546 -16.264 -83.472  1.00 65.05           H  
ATOM    921  HB3 PHE A  60       5.271 -14.762 -82.925  1.00 65.05           H  
ATOM    922  O   PHE A  60       6.134 -13.806 -85.783  1.00 65.05           O  
ATOM    923  CG  PHE A  60       3.247 -15.002 -82.333  1.00 65.05           C  
ATOM    924  CD1 PHE A  60       2.757 -13.713 -82.043  1.00 65.05           C  
ATOM    925  HD1 PHE A  60       3.163 -12.854 -82.555  1.00 65.05           H  
ATOM    926  CD2 PHE A  60       2.700 -16.116 -81.670  1.00 65.05           C  
ATOM    927  HD2 PHE A  60       3.069 -17.106 -81.893  1.00 65.05           H  
ATOM    928  CE1 PHE A  60       1.715 -13.544 -81.112  1.00 65.05           C  
ATOM    929  HE1 PHE A  60       1.322 -12.558 -80.917  1.00 65.05           H  
ATOM    930  CE2 PHE A  60       1.655 -15.949 -80.744  1.00 65.05           C  
ATOM    931  HE2 PHE A  60       1.225 -16.813 -80.260  1.00 65.05           H  
ATOM    932  CZ  PHE A  60       1.160 -14.663 -80.466  1.00 65.05           C  
ATOM    933  HZ  PHE A  60       0.346 -14.540 -79.767  1.00 65.05           H  
ATOM    934  N   THR A  61       5.593 -15.953 -86.172  1.00 68.77           N  
ATOM    935  H   THR A  61       4.921 -16.696 -86.042  1.00 68.77           H  
ATOM    936  CA  THR A  61       6.820 -16.238 -86.943  1.00 68.77           C  
ATOM    937  HA  THR A  61       7.669 -15.863 -86.371  1.00 68.77           H  
ATOM    938  C   THR A  61       6.870 -15.499 -88.279  1.00 68.77           C  
ATOM    939  CB  THR A  61       7.076 -17.738 -87.134  1.00 68.77           C  
ATOM    940  HB  THR A  61       7.942 -17.877 -87.780  1.00 68.77           H  
ATOM    941  O   THR A  61       7.961 -15.089 -88.683  1.00 68.77           O  
ATOM    942  CG2 THR A  61       7.335 -18.420 -85.797  1.00 68.77           C  
ATOM    943 HG21 THR A  61       7.551 -19.475 -85.966  1.00 68.77           H  
ATOM    944 HG22 THR A  61       8.195 -17.942 -85.328  1.00 68.77           H  
ATOM    945 HG23 THR A  61       6.475 -18.323 -85.135  1.00 68.77           H  
ATOM    946  OG1 THR A  61       5.966 -18.356 -87.705  1.00 68.77           O  
ATOM    947  HG1 THR A  61       5.579 -18.920 -87.031  1.00 68.77           H  
ATOM    948  N   MET A  62       5.723 -15.161 -88.888  1.00 74.85           N  
ATOM    949  H   MET A  62       4.862 -15.575 -88.559  1.00 74.85           H  
ATOM    950  CA  MET A  62       5.667 -14.279 -90.064  1.00 74.85           C  
ATOM    951  HA  MET A  62       6.201 -14.785 -90.869  1.00 74.85           H  
ATOM    952  C   MET A  62       6.370 -12.930 -89.812  1.00 74.85           C  
ATOM    953  CB  MET A  62       4.216 -14.090 -90.558  1.00 74.85           C  
ATOM    954  HB2 MET A  62       4.256 -13.627 -91.544  1.00 74.85           H  
ATOM    955  HB3 MET A  62       3.750 -15.068 -90.676  1.00 74.85           H  
ATOM    956  O   MET A  62       7.090 -12.430 -90.672  1.00 74.85           O  
ATOM    957  CG  MET A  62       3.335 -13.214 -89.649  1.00 74.85           C  
ATOM    958  HG2 MET A  62       3.788 -12.226 -89.575  1.00 74.85           H  
ATOM    959  HG3 MET A  62       3.320 -13.651 -88.650  1.00 74.85           H  
ATOM    960  SD  MET A  62       1.615 -12.968 -90.183  1.00 74.85           S  
ATOM    961  CE  MET A  62       1.873 -11.782 -91.530  1.00 74.85           C  
ATOM    962  HE1 MET A  62       0.909 -11.496 -91.950  1.00 74.85           H  
ATOM    963  HE2 MET A  62       2.381 -10.896 -91.149  1.00 74.85           H  
ATOM    964  HE3 MET A  62       2.482 -12.242 -92.308  1.00 74.85           H  
ATOM    965  N   MET A  63       6.225 -12.363 -88.606  1.00 68.07           N  
ATOM    966  H   MET A  63       5.680 -12.864 -87.919  1.00 68.07           H  
ATOM    967  CA  MET A  63       6.814 -11.070 -88.226  1.00 68.07           C  
ATOM    968  HA  MET A  63       6.921 -10.453 -89.118  1.00 68.07           H  
ATOM    969  C   MET A  63       8.215 -11.177 -87.613  1.00 68.07           C  
ATOM    970  CB  MET A  63       5.888 -10.345 -87.234  1.00 68.07           C  
ATOM    971  HB2 MET A  63       6.428  -9.513 -86.783  1.00 68.07           H  
ATOM    972  HB3 MET A  63       5.616 -11.029 -86.430  1.00 68.07           H  
ATOM    973  O   MET A  63       8.930 -10.176 -87.579  1.00 68.07           O  
ATOM    974  CG  MET A  63       4.607  -9.788 -87.867  1.00 68.07           C  
ATOM    975  HG2 MET A  63       4.046  -9.272 -87.088  1.00 68.07           H  
ATOM    976  HG3 MET A  63       3.993 -10.624 -88.201  1.00 68.07           H  
ATOM    977  SD  MET A  63       4.816  -8.640 -89.263  1.00 68.07           S  
ATOM    978  CE  MET A  63       5.869  -7.358 -88.529  1.00 68.07           C  
ATOM    979  HE1 MET A  63       6.845  -7.779 -88.285  1.00 68.07           H  
ATOM    980  HE2 MET A  63       5.399  -6.968 -87.626  1.00 68.07           H  
ATOM    981  HE3 MET A  63       6.004  -6.550 -89.248  1.00 68.07           H  
ATOM    982  N   ARG A  64       8.599 -12.349 -87.091  1.00 60.83           N  
ATOM    983  H   ARG A  64       7.943 -13.115 -87.139  1.00 60.83           H  
ATOM    984  CA  ARG A  64       9.884 -12.560 -86.402  1.00 60.83           C  
ATOM    985  HA  ARG A  64      10.277 -11.597 -86.075  1.00 60.83           H  
ATOM    986  C   ARG A  64      10.951 -13.151 -87.320  1.00 60.83           C  
ATOM    987  CB  ARG A  64       9.654 -13.442 -85.166  1.00 60.83           C  
ATOM    988  HB2 ARG A  64       9.390 -14.447 -85.495  1.00 60.83           H  
ATOM    989  HB3 ARG A  64       8.820 -13.042 -84.589  1.00 60.83           H  
ATOM    990  O   ARG A  64      12.060 -12.631 -87.375  1.00 60.83           O  
ATOM    991  CG  ARG A  64      10.896 -13.498 -84.258  1.00 60.83           C  
ATOM    992  HG2 ARG A  64      11.064 -12.509 -83.831  1.00 60.83           H  
ATOM    993  HG3 ARG A  64      11.780 -13.775 -84.833  1.00 60.83           H  
ATOM    994  CD  ARG A  64      10.714 -14.508 -83.119  1.00 60.83           C  
ATOM    995  HD2 ARG A  64      11.555 -14.409 -82.433  1.00 60.83           H  
ATOM    996  HD3 ARG A  64       9.793 -14.271 -82.587  1.00 60.83           H  
ATOM    997  NE  ARG A  64      10.680 -15.889 -83.630  1.00 60.83           N  
ATOM    998  HE  ARG A  64      11.167 -16.057 -84.498  1.00 60.83           H  
ATOM    999  NH1 ARG A  64       9.379 -16.879 -82.013  1.00 60.83           N  
ATOM   1000 HH11 ARG A  64       8.897 -17.705 -81.689  1.00 60.83           H  
ATOM   1001 HH12 ARG A  64       9.303 -15.989 -81.543  1.00 60.83           H  
ATOM   1002  NH2 ARG A  64      10.135 -18.084 -83.719  1.00 60.83           N  
ATOM   1003 HH21 ARG A  64       9.589 -18.884 -83.433  1.00 60.83           H  
ATOM   1004 HH22 ARG A  64      10.464 -18.057 -84.673  1.00 60.83           H  
ATOM   1005  CZ  ARG A  64      10.069 -16.939 -83.119  1.00 60.83           C  
ATOM   1006  N   ASP A  65      10.594 -14.212 -88.037  1.00 71.43           N  
ATOM   1007  H   ASP A  65       9.638 -14.531 -87.970  1.00 71.43           H  
ATOM   1008  CA  ASP A  65      11.531 -15.068 -88.768  1.00 71.43           C  
ATOM   1009  HA  ASP A  65      12.553 -14.802 -88.499  1.00 71.43           H  
ATOM   1010  C   ASP A  65      11.388 -14.879 -90.289  1.00 71.43           C  
ATOM   1011  CB  ASP A  65      11.307 -16.532 -88.340  1.00 71.43           C  
ATOM   1012  HB2 ASP A  65      12.088 -17.150 -88.784  1.00 71.43           H  
ATOM   1013  HB3 ASP A  65      10.349 -16.866 -88.737  1.00 71.43           H  
ATOM   1014  O   ASP A  65      12.376 -14.925 -91.021  1.00 71.43           O  
ATOM   1015  CG  ASP A  65      11.311 -16.748 -86.817  1.00 71.43           C  
ATOM   1016  OD1 ASP A  65      12.052 -16.071 -86.070  1.00 71.43           O  
ATOM   1017  OD2 ASP A  65      10.514 -17.569 -86.319  1.00 71.43           O  
ATOM   1018  N   HIS A  66      10.174 -14.567 -90.765  1.00 74.14           N  
ATOM   1019  H   HIS A  66       9.398 -14.602 -90.120  1.00 74.14           H  
ATOM   1020  CA  HIS A  66       9.867 -14.337 -92.185  1.00 74.14           C  
ATOM   1021  HA  HIS A  66      10.745 -14.622 -92.765  1.00 74.14           H  
ATOM   1022  C   HIS A  66       9.613 -12.863 -92.542  1.00 74.14           C  
ATOM   1023  CB  HIS A  66       8.741 -15.269 -92.642  1.00 74.14           C  
ATOM   1024  HB2 HIS A  66       8.614 -15.187 -93.721  1.00 74.14           H  
ATOM   1025  HB3 HIS A  66       7.806 -14.962 -92.174  1.00 74.14           H  
ATOM   1026  O   HIS A  66       9.084 -12.563 -93.614  1.00 74.14           O  
ATOM   1027  CG  HIS A  66       9.020 -16.708 -92.306  1.00 74.14           C  
ATOM   1028  CD2 HIS A  66       8.452 -17.430 -91.293  1.00 74.14           C  
ATOM   1029  HD2 HIS A  66       7.698 -17.076 -90.605  1.00 74.14           H  
ATOM   1030  ND1 HIS A  66       9.949 -17.521 -92.915  1.00 74.14           N  
ATOM   1031  HD1 HIS A  66      10.556 -17.268 -93.682  1.00 74.14           H  
ATOM   1032  CE1 HIS A  66       9.929 -18.710 -92.290  1.00 74.14           C  
ATOM   1033  HE1 HIS A  66      10.544 -19.561 -92.540  1.00 74.14           H  
ATOM   1034  NE2 HIS A  66       9.044 -18.693 -91.287  1.00 74.14           N  
ATOM   1035  N   ALA A  67      10.063 -11.927 -91.698  1.00 70.91           N  
ATOM   1036  H   ALA A  67      10.470 -12.238 -90.828  1.00 70.91           H  
ATOM   1037  CA  ALA A  67       9.948 -10.488 -91.943  1.00 70.91           C  
ATOM   1038  HA  ALA A  67       8.888 -10.238 -91.886  1.00 70.91           H  
ATOM   1039  C   ALA A  67      10.437 -10.026 -93.342  1.00 70.91           C  
ATOM   1040  CB  ALA A  67      10.660  -9.736 -90.811  1.00 70.91           C  
ATOM   1041  HB1 ALA A  67      10.518  -8.663 -90.940  1.00 70.91           H  
ATOM   1042  HB2 ALA A  67      11.727  -9.959 -90.807  1.00 70.91           H  
ATOM   1043  HB3 ALA A  67      10.236 -10.031 -89.851  1.00 70.91           H  
ATOM   1044  O   ALA A  67       9.793  -9.142 -93.912  1.00 70.91           O  
ATOM   1045  N   PRO A  68      11.491 -10.614 -93.959  1.00 72.37           N  
ATOM   1046  CA  PRO A  68      11.856 -10.303 -95.344  1.00 72.37           C  
ATOM   1047  HA  PRO A  68      12.051  -9.233 -95.418  1.00 72.37           H  
ATOM   1048  C   PRO A  68      10.770 -10.670 -96.364  1.00 72.37           C  
ATOM   1049  CB  PRO A  68      13.160 -11.063 -95.619  1.00 72.37           C  
ATOM   1050  HB2 PRO A  68      12.946 -12.041 -96.051  1.00 72.37           H  
ATOM   1051  HB3 PRO A  68      13.823 -10.498 -96.274  1.00 72.37           H  
ATOM   1052  O   PRO A  68      10.518  -9.888 -97.273  1.00 72.37           O  
ATOM   1053  CG  PRO A  68      13.761 -11.249 -94.228  1.00 72.37           C  
ATOM   1054  HG2 PRO A  68      14.435 -12.104 -94.186  1.00 72.37           H  
ATOM   1055  HG3 PRO A  68      14.269 -10.336 -93.918  1.00 72.37           H  
ATOM   1056  CD  PRO A  68      12.518 -11.465 -93.369  1.00 72.37           C  
ATOM   1057  HD2 PRO A  68      12.213 -12.509 -93.432  1.00 72.37           H  
ATOM   1058  HD3 PRO A  68      12.731 -11.197 -92.334  1.00 72.37           H  
ATOM   1059  N   ALA A  69      10.084 -11.806 -96.195  1.00 76.41           N  
ATOM   1060  H   ALA A  69      10.244 -12.351 -95.360  1.00 76.41           H  
ATOM   1061  CA  ALA A  69       9.004 -12.240 -97.084  1.00 76.41           C  
ATOM   1062  HA  ALA A  69       9.321 -12.098 -98.117  1.00 76.41           H  
ATOM   1063  C   ALA A  69       7.722 -11.412 -96.879  1.00 76.41           C  
ATOM   1064  CB  ALA A  69       8.755 -13.737 -96.865  1.00 76.41           C  
ATOM   1065  HB1 ALA A  69       7.997 -14.081 -97.569  1.00 76.41           H  
ATOM   1066  HB2 ALA A  69       8.404 -13.918 -95.849  1.00 76.41           H  
ATOM   1067  HB3 ALA A  69       9.675 -14.296 -97.040  1.00 76.41           H  
ATOM   1068  O   ALA A  69       7.035 -11.096 -97.848  1.00 76.41           O  
ATOM   1069  N   VAL A  70       7.433 -10.984 -95.641  1.00 75.26           N  
ATOM   1070  H   VAL A  70       7.996 -11.329 -94.878  1.00 75.26           H  
ATOM   1071  CA  VAL A  70       6.391  -9.975 -95.364  1.00 75.26           C  
ATOM   1072  HA  VAL A  70       5.436 -10.336 -95.746  1.00 75.26           H  
ATOM   1073  C   VAL A  70       6.707  -8.669 -96.097  1.00 75.26           C  
ATOM   1074  CB  VAL A  70       6.246  -9.708 -93.850  1.00 75.26           C  
ATOM   1075  HB  VAL A  70       7.222  -9.454 -93.436  1.00 75.26           H  
ATOM   1076  O   VAL A  70       5.845  -8.123 -96.784  1.00 75.26           O  
ATOM   1077  CG1 VAL A  70       5.280  -8.554 -93.539  1.00 75.26           C  
ATOM   1078 HG11 VAL A  70       5.685  -7.610 -93.905  1.00 75.26           H  
ATOM   1079 HG12 VAL A  70       4.314  -8.736 -94.010  1.00 75.26           H  
ATOM   1080 HG13 VAL A  70       5.144  -8.466 -92.461  1.00 75.26           H  
ATOM   1081  CG2 VAL A  70       5.714 -10.935 -93.111  1.00 75.26           C  
ATOM   1082 HG21 VAL A  70       5.710 -10.739 -92.039  1.00 75.26           H  
ATOM   1083 HG22 VAL A  70       4.691 -11.141 -93.428  1.00 75.26           H  
ATOM   1084 HG23 VAL A  70       6.342 -11.805 -93.301  1.00 75.26           H  
ATOM   1085  N   ALA A  71       7.944  -8.175 -95.982  1.00 71.79           N  
ATOM   1086  H   ALA A  71       8.612  -8.661 -95.401  1.00 71.79           H  
ATOM   1087  CA  ALA A  71       8.371  -6.949 -96.648  1.00 71.79           C  
ATOM   1088  HA  ALA A  71       7.681  -6.151 -96.374  1.00 71.79           H  
ATOM   1089  C   ALA A  71       8.327  -7.079 -98.179  1.00 71.79           C  
ATOM   1090  CB  ALA A  71       9.767  -6.571 -96.142  1.00 71.79           C  
ATOM   1091  HB1 ALA A  71      10.077  -5.632 -96.600  1.00 71.79           H  
ATOM   1092  HB2 ALA A  71      10.485  -7.348 -96.406  1.00 71.79           H  
ATOM   1093  HB3 ALA A  71       9.749  -6.452 -95.059  1.00 71.79           H  
ATOM   1094  O   ALA A  71       7.853  -6.164 -98.843  1.00 71.79           O  
ATOM   1095  N   GLU A  72       8.756  -8.211 -98.740  1.00 72.28           N  
ATOM   1096  H   GLU A  72       9.189  -8.909 -98.152  1.00 72.28           H  
ATOM   1097  CA  GLU A  72       8.713  -8.480-100.180  1.00 72.28           C  
ATOM   1098  HA  GLU A  72       9.180  -7.644-100.700  1.00 72.28           H  
ATOM   1099  C   GLU A  72       7.274  -8.584-100.706  1.00 72.28           C  
ATOM   1100  CB  GLU A  72       9.545  -9.736-100.484  1.00 72.28           C  
ATOM   1101  HB2 GLU A  72       9.074 -10.604-100.022  1.00 72.28           H  
ATOM   1102  HB3 GLU A  72      10.535  -9.602-100.047  1.00 72.28           H  
ATOM   1103  O   GLU A  72       6.965  -7.971-101.725  1.00 72.28           O  
ATOM   1104  CG  GLU A  72       9.716  -9.981-101.990  1.00 72.28           C  
ATOM   1105  HG2 GLU A  72      10.005  -9.042-102.462  1.00 72.28           H  
ATOM   1106  HG3 GLU A  72       8.760 -10.290-102.414  1.00 72.28           H  
ATOM   1107  CD  GLU A  72      10.779 -11.051-102.290  1.00 72.28           C  
ATOM   1108  OE1 GLU A  72      11.533 -10.851-103.271  1.00 72.28           O  
ATOM   1109  OE2 GLU A  72      10.837 -12.054-101.544  1.00 72.28           O  
ATOM   1110  N   ALA A  73       6.360  -9.244 -99.987  1.00 74.43           N  
ATOM   1111  H   ALA A  73       6.662  -9.760 -99.173  1.00 74.43           H  
ATOM   1112  CA  ALA A  73       4.940  -9.291-100.346  1.00 74.43           C  
ATOM   1113  HA  ALA A  73       4.852  -9.674-101.363  1.00 74.43           H  
ATOM   1114  C   ALA A  73       4.284  -7.897-100.319  1.00 74.43           C  
ATOM   1115  CB  ALA A  73       4.231 -10.266 -99.400  1.00 74.43           C  
ATOM   1116  HB1 ALA A  73       4.333  -9.931 -98.367  1.00 74.43           H  
ATOM   1117  HB2 ALA A  73       4.673 -11.258 -99.498  1.00 74.43           H  
ATOM   1118  HB3 ALA A  73       3.174 -10.322 -99.657  1.00 74.43           H  
ATOM   1119  O   ALA A  73       3.568  -7.526-101.251  1.00 74.43           O  
ATOM   1120  N   VAL A  74       4.569  -7.091 -99.288  1.00 69.34           N  
ATOM   1121  H   VAL A  74       5.152  -7.458 -98.549  1.00 69.34           H  
ATOM   1122  CA  VAL A  74       4.081  -5.704 -99.184  1.00 69.34           C  
ATOM   1123  HA  VAL A  74       3.001  -5.706 -99.333  1.00 69.34           H  
ATOM   1124  C   VAL A  74       4.673  -4.824-100.289  1.00 69.34           C  
ATOM   1125  CB  VAL A  74       4.369  -5.127 -97.782  1.00 69.34           C  
ATOM   1126  HB  VAL A  74       5.420  -5.284 -97.539  1.00 69.34           H  
ATOM   1127  O   VAL A  74       3.933  -4.089-100.939  1.00 69.34           O  
ATOM   1128  CG1 VAL A  74       4.071  -3.625 -97.678  1.00 69.34           C  
ATOM   1129 HG11 VAL A  74       4.189  -3.293 -96.647  1.00 69.34           H  
ATOM   1130 HG12 VAL A  74       4.772  -3.063 -98.295  1.00 69.34           H  
ATOM   1131 HG13 VAL A  74       3.053  -3.421 -98.011  1.00 69.34           H  
ATOM   1132  CG2 VAL A  74       3.508  -5.820 -96.718  1.00 69.34           C  
ATOM   1133 HG21 VAL A  74       2.455  -5.585 -96.875  1.00 69.34           H  
ATOM   1134 HG22 VAL A  74       3.636  -6.901 -96.772  1.00 69.34           H  
ATOM   1135 HG23 VAL A  74       3.809  -5.488 -95.725  1.00 69.34           H  
ATOM   1136  N   LEU A  75       5.981  -4.905-100.548  1.00 67.64           N  
ATOM   1137  H   LEU A  75       6.541  -5.535 -99.991  1.00 67.64           H  
ATOM   1138  CA  LEU A  75       6.652  -4.136-101.603  1.00 67.64           C  
ATOM   1139  HA  LEU A  75       6.375  -3.087-101.502  1.00 67.64           H  
ATOM   1140  C   LEU A  75       6.211  -4.563-103.006  1.00 67.64           C  
ATOM   1141  CB  LEU A  75       8.179  -4.276-101.461  1.00 67.64           C  
ATOM   1142  HB2 LEU A  75       8.652  -3.945-102.385  1.00 67.64           H  
ATOM   1143  HB3 LEU A  75       8.418  -5.332-101.337  1.00 67.64           H  
ATOM   1144  O   LEU A  75       6.073  -3.705-103.875  1.00 67.64           O  
ATOM   1145  CG  LEU A  75       8.783  -3.471-100.296  1.00 67.64           C  
ATOM   1146  HG  LEU A  75       8.221  -3.652 -99.380  1.00 67.64           H  
ATOM   1147  CD1 LEU A  75      10.235  -3.897-100.074  1.00 67.64           C  
ATOM   1148 HD11 LEU A  75      10.264  -4.959 -99.831  1.00 67.64           H  
ATOM   1149 HD12 LEU A  75      10.661  -3.339 -99.240  1.00 67.64           H  
ATOM   1150 HD13 LEU A  75      10.823  -3.719-100.975  1.00 67.64           H  
ATOM   1151  CD2 LEU A  75       8.774  -1.964-100.578  1.00 67.64           C  
ATOM   1152 HD21 LEU A  75       7.748  -1.605-100.664  1.00 67.64           H  
ATOM   1153 HD22 LEU A  75       9.312  -1.754-101.503  1.00 67.64           H  
ATOM   1154 HD23 LEU A  75       9.253  -1.437 -99.753  1.00 67.64           H  
ATOM   1155  N   SER A  76       5.951  -5.854-103.223  1.00 66.04           N  
ATOM   1156  H   SER A  76       6.145  -6.512-102.482  1.00 66.04           H  
ATOM   1157  CA  SER A  76       5.411  -6.377-104.477  1.00 66.04           C  
ATOM   1158  HA  SER A  76       6.042  -6.032-105.296  1.00 66.04           H  
ATOM   1159  C   SER A  76       4.002  -5.840-104.721  1.00 66.04           C  
ATOM   1160  CB  SER A  76       5.434  -7.910-104.467  1.00 66.04           C  
ATOM   1161  HB2 SER A  76       4.740  -8.284-103.715  1.00 66.04           H  
ATOM   1162  HB3 SER A  76       6.438  -8.257-104.223  1.00 66.04           H  
ATOM   1163  O   SER A  76       3.763  -5.255-105.771  1.00 66.04           O  
ATOM   1164  OG  SER A  76       5.077  -8.415-105.738  1.00 66.04           O  
ATOM   1165  HG  SER A  76       5.786  -8.226-106.356  1.00 66.04           H  
ATOM   1166  N   TRP A  77       3.112  -5.896-103.722  1.00 63.97           N  
ATOM   1167  H   TRP A  77       3.360  -6.384-102.874  1.00 63.97           H  
ATOM   1168  CA  TRP A  77       1.758  -5.345-103.837  1.00 63.97           C  
ATOM   1169  HA  TRP A  77       1.282  -5.783-104.715  1.00 63.97           H  
ATOM   1170  C   TRP A  77       1.735  -3.819-104.030  1.00 63.97           C  
ATOM   1171  CB  TRP A  77       0.944  -5.744-102.609  1.00 63.97           C  
ATOM   1172  HB2 TRP A  77       1.467  -5.399-101.717  1.00 63.97           H  
ATOM   1173  HB3 TRP A  77       0.876  -6.831-102.561  1.00 63.97           H  
ATOM   1174  O   TRP A  77       1.052  -3.316-104.924  1.00 63.97           O  
ATOM   1175  CG  TRP A  77      -0.435  -5.170-102.616  1.00 63.97           C  
ATOM   1176  CD1 TRP A  77      -1.461  -5.617-103.373  1.00 63.97           C  
ATOM   1177  HD1 TRP A  77      -1.410  -6.452-104.056  1.00 63.97           H  
ATOM   1178  CD2 TRP A  77      -0.937  -3.984-101.922  1.00 63.97           C  
ATOM   1179  CE2 TRP A  77      -2.306  -3.808-102.274  1.00 63.97           C  
ATOM   1180  CE3 TRP A  77      -0.381  -3.040-101.029  1.00 63.97           C  
ATOM   1181  HE3 TRP A  77       0.656  -3.140-100.744  1.00 63.97           H  
ATOM   1182  NE1 TRP A  77      -2.561  -4.812-103.173  1.00 63.97           N  
ATOM   1183  HE1 TRP A  77      -3.400  -4.855-103.735  1.00 63.97           H  
ATOM   1184  CH2 TRP A  77      -2.518  -1.860-100.858  1.00 63.97           C  
ATOM   1185  HH2 TRP A  77      -3.111  -1.053-100.451  1.00 63.97           H  
ATOM   1186  CZ2 TRP A  77      -3.094  -2.775-101.755  1.00 63.97           C  
ATOM   1187  HZ2 TRP A  77      -4.129  -2.700-102.055  1.00 63.97           H  
ATOM   1188  CZ3 TRP A  77      -1.163  -1.992-100.501  1.00 63.97           C  
ATOM   1189  HZ3 TRP A  77      -0.721  -1.284 -99.815  1.00 63.97           H  
ATOM   1190  N   LEU A  78       2.531  -3.066-103.258  1.00 56.42           N  
ATOM   1191  H   LEU A  78       3.061  -3.525-102.531  1.00 56.42           H  
ATOM   1192  CA  LEU A  78       2.726  -1.624-103.478  1.00 56.42           C  
ATOM   1193  HA  LEU A  78       1.761  -1.121-103.421  1.00 56.42           H  
ATOM   1194  C   LEU A  78       3.300  -1.344-104.881  1.00 56.42           C  
ATOM   1195  CB  LEU A  78       3.674  -1.063-102.399  1.00 56.42           C  
ATOM   1196  HB2 LEU A  78       4.570  -1.683-102.380  1.00 56.42           H  
ATOM   1197  HB3 LEU A  78       3.979  -0.060-102.697  1.00 56.42           H  
ATOM   1198  O   LEU A  78       2.963  -0.341-105.510  1.00 56.42           O  
ATOM   1199  CG  LEU A  78       3.095  -0.979-100.973  1.00 56.42           C  
ATOM   1200  HG  LEU A  78       2.691  -1.945-100.670  1.00 56.42           H  
ATOM   1201  CD1 LEU A  78       4.204  -0.586 -99.995  1.00 56.42           C  
ATOM   1202 HD11 LEU A  78       5.003  -1.326-100.040  1.00 56.42           H  
ATOM   1203 HD12 LEU A  78       3.807  -0.565 -98.980  1.00 56.42           H  
ATOM   1204 HD13 LEU A  78       4.603   0.396-100.252  1.00 56.42           H  
ATOM   1205  CD2 LEU A  78       1.977   0.057-100.861  1.00 56.42           C  
ATOM   1206 HD21 LEU A  78       2.321   1.028-101.217  1.00 56.42           H  
ATOM   1207 HD22 LEU A  78       1.124  -0.271-101.455  1.00 56.42           H  
ATOM   1208 HD23 LEU A  78       1.655   0.141 -99.823  1.00 56.42           H  
ATOM   1209  N   GLY A  79       4.147  -2.244-105.382  1.00 50.07           N  
ATOM   1210  H   GLY A  79       4.405  -3.026-104.797  1.00 50.07           H  
ATOM   1211  CA  GLY A  79       4.739  -2.206-106.714  1.00 50.07           C  
ATOM   1212  HA2 GLY A  79       5.099  -1.197-106.915  1.00 50.07           H  
ATOM   1213  HA3 GLY A  79       5.590  -2.887-106.723  1.00 50.07           H  
ATOM   1214  C   GLY A  79       3.812  -2.618-107.862  1.00 50.07           C  
ATOM   1215  O   GLY A  79       4.165  -2.329-109.002  1.00 50.07           O  
ATOM   1216  N   THR A  80       2.660  -3.247-107.592  1.00 43.63           N  
ATOM   1217  H   THR A  80       2.512  -3.572-106.647  1.00 43.63           H  
ATOM   1218  CA  THR A  80       1.706  -3.707-108.621  1.00 43.63           C  
ATOM   1219  HA  THR A  80       2.120  -3.492-109.607  1.00 43.63           H  
ATOM   1220  C   THR A  80       0.350  -3.006-108.588  1.00 43.63           C  
ATOM   1221  CB  THR A  80       1.470  -5.225-108.560  1.00 43.63           C  
ATOM   1222  HB  THR A  80       0.673  -5.479-109.259  1.00 43.63           H  
ATOM   1223  O   THR A  80      -0.165  -2.681-109.651  1.00 43.63           O  
ATOM   1224  CG2 THR A  80       2.707  -6.027-108.963  1.00 43.63           C  
ATOM   1225 HG21 THR A  80       3.536  -5.802-108.292  1.00 43.63           H  
ATOM   1226 HG22 THR A  80       2.991  -5.772-109.984  1.00 43.63           H  
ATOM   1227 HG23 THR A  80       2.482  -7.092-108.905  1.00 43.63           H  
ATOM   1228  OG1 THR A  80       1.074  -5.644-107.272  1.00 43.63           O  
ATOM   1229  HG1 THR A  80       0.207  -5.276-107.090  1.00 43.63           H  
ATOM   1230  N   GLU A  81      -0.253  -2.774-107.414  1.00 38.85           N  
ATOM   1231  H   GLU A  81       0.213  -3.046-106.560  1.00 38.85           H  
ATOM   1232  CA  GLU A  81      -1.557  -2.087-107.323  1.00 38.85           C  
ATOM   1233  HA  GLU A  81      -2.086  -2.187-108.271  1.00 38.85           H  
ATOM   1234  C   GLU A  81      -1.419  -0.578-107.100  1.00 38.85           C  
ATOM   1235  CB  GLU A  81      -2.464  -2.702-106.239  1.00 38.85           C  
ATOM   1236  HB2 GLU A  81      -1.920  -2.790-105.299  1.00 38.85           H  
ATOM   1237  HB3 GLU A  81      -3.295  -2.014-106.078  1.00 38.85           H  
ATOM   1238  O   GLU A  81      -2.167   0.196-107.694  1.00 38.85           O  
ATOM   1239  CG  GLU A  81      -3.048  -4.067-106.641  1.00 38.85           C  
ATOM   1240  HG2 GLU A  81      -2.401  -4.857-106.261  1.00 38.85           H  
ATOM   1241  HG3 GLU A  81      -3.056  -4.150-107.728  1.00 38.85           H  
ATOM   1242  CD  GLU A  81      -4.484  -4.256-106.118  1.00 38.85           C  
ATOM   1243  OE1 GLU A  81      -5.419  -4.231-106.945  1.00 38.85           O  
ATOM   1244  OE2 GLU A  81      -4.649  -4.457-104.888  1.00 38.85           O  
ATOM   1245  N   VAL A  82      -0.470  -0.129-106.267  1.00 33.18           N  
ATOM   1246  H   VAL A  82       0.123  -0.804-105.804  1.00 33.18           H  
ATOM   1247  CA  VAL A  82      -0.309   1.312-105.982  1.00 33.18           C  
ATOM   1248  HA  VAL A  82      -1.296   1.773-106.029  1.00 33.18           H  
ATOM   1249  C   VAL A  82       0.523   2.005-107.064  1.00 33.18           C  
ATOM   1250  CB  VAL A  82       0.221   1.568-104.558  1.00 33.18           C  
ATOM   1251  HB  VAL A  82       1.226   1.158-104.454  1.00 33.18           H  
ATOM   1252  O   VAL A  82       0.178   3.105-107.497  1.00 33.18           O  
ATOM   1253  CG1 VAL A  82       0.279   3.067-104.236  1.00 33.18           C  
ATOM   1254 HG11 VAL A  82       0.982   3.568-104.902  1.00 33.18           H  
ATOM   1255 HG12 VAL A  82       0.617   3.214-103.210  1.00 33.18           H  
ATOM   1256 HG13 VAL A  82      -0.707   3.513-104.360  1.00 33.18           H  
ATOM   1257  CG2 VAL A  82      -0.687   0.907-103.510  1.00 33.18           C  
ATOM   1258 HG21 VAL A  82      -0.367   1.183-102.505  1.00 33.18           H  
ATOM   1259 HG22 VAL A  82      -0.641  -0.179-103.599  1.00 33.18           H  
ATOM   1260 HG23 VAL A  82      -1.718   1.229-103.653  1.00 33.18           H  
ATOM   1261  N   ARG A  83       1.572   1.351-107.580  1.00 29.79           N  
ATOM   1262  H   ARG A  83       1.825   0.470-107.155  1.00 29.79           H  
ATOM   1263  CA  ARG A  83       2.240   1.742-108.834  1.00 29.79           C  
ATOM   1264  HA  ARG A  83       2.252   2.830-108.908  1.00 29.79           H  
ATOM   1265  C   ARG A  83       1.446   1.262-110.057  1.00 29.79           C  
ATOM   1266  CB  ARG A  83       3.690   1.243-108.866  1.00 29.79           C  
ATOM   1267  HB2 ARG A  83       4.066   1.362-109.882  1.00 29.79           H  
ATOM   1268  HB3 ARG A  83       3.710   0.181-108.619  1.00 29.79           H  
ATOM   1269  O   ARG A  83       1.902   0.394-110.793  1.00 29.79           O  
ATOM   1270  CG  ARG A  83       4.625   2.010-107.929  1.00 29.79           C  
ATOM   1271  HG2 ARG A  83       4.544   3.077-108.132  1.00 29.79           H  
ATOM   1272  HG3 ARG A  83       4.360   1.813-106.890  1.00 29.79           H  
ATOM   1273  CD  ARG A  83       6.057   1.542-108.209  1.00 29.79           C  
ATOM   1274  HD2 ARG A  83       6.239   1.620-109.281  1.00 29.79           H  
ATOM   1275  HD3 ARG A  83       6.149   0.495-107.918  1.00 29.79           H  
ATOM   1276  NE  ARG A  83       7.058   2.352-107.491  1.00 29.79           N  
ATOM   1277  HE  ARG A  83       6.704   3.002-106.804  1.00 29.79           H  
ATOM   1278  NH1 ARG A  83       8.900   1.494-108.556  1.00 29.79           N  
ATOM   1279 HH11 ARG A  83       8.290   0.867-109.059  1.00 29.79           H  
ATOM   1280 HH12 ARG A  83       9.898   1.479-108.714  1.00 29.79           H  
ATOM   1281  NH2 ARG A  83       9.157   3.118-107.046  1.00 29.79           N  
ATOM   1282 HH21 ARG A  83       8.773   3.782-106.389  1.00 29.79           H  
ATOM   1283 HH22 ARG A  83      10.152   3.099-107.223  1.00 29.79           H  
ATOM   1284  CZ  ARG A  83       8.362   2.317-107.698  1.00 29.79           C  
ATOM   1285  N   GLY A  84       0.264   1.844-110.250  1.00 24.57           N  
ATOM   1286  H   GLY A  84      -0.056   2.486-109.539  1.00 24.57           H  
ATOM   1287  CA  GLY A  84      -0.532   1.694-111.468  1.00 24.57           C  
ATOM   1288  HA2 GLY A  84      -0.585   0.640-111.741  1.00 24.57           H  
ATOM   1289  HA3 GLY A  84      -1.545   2.051-111.284  1.00 24.57           H  
ATOM   1290  C   GLY A  84       0.081   2.465-112.643  1.00 24.57           C  
ATOM   1291  O   GLY A  84       1.184   2.171-113.100  1.00 24.57           O  
ATOM   1292  N   GLU A  85      -0.624   3.476-113.149  1.00 23.41           N  
ATOM   1293  H   GLU A  85      -1.519   3.719-112.749  1.00 23.41           H  
ATOM   1294  CA  GLU A  85      -0.106   4.308-114.239  1.00 23.41           C  
ATOM   1295  HA  GLU A  85       0.271   3.647-115.020  1.00 23.41           H  
ATOM   1296  C   GLU A  85       1.074   5.172-113.761  1.00 23.41           C  
ATOM   1297  CB  GLU A  85      -1.229   5.148-114.871  1.00 23.41           C  
ATOM   1298  HB2 GLU A  85      -1.697   5.767-114.106  1.00 23.41           H  
ATOM   1299  HB3 GLU A  85      -0.791   5.794-115.632  1.00 23.41           H  
ATOM   1300  O   GLU A  85       0.913   6.096-112.965  1.00 23.41           O  
ATOM   1301  CG  GLU A  85      -2.285   4.245-115.533  1.00 23.41           C  
ATOM   1302  HG2 GLU A  85      -1.773   3.554-116.203  1.00 23.41           H  
ATOM   1303  HG3 GLU A  85      -2.784   3.655-114.764  1.00 23.41           H  
ATOM   1304  CD  GLU A  85      -3.349   5.019-116.327  1.00 23.41           C  
ATOM   1305  OE1 GLU A  85      -3.861   4.437-117.310  1.00 23.41           O  
ATOM   1306  OE2 GLU A  85      -3.659   6.170-115.944  1.00 23.41           O  
ATOM   1307  N   ALA A  86       2.270   4.867-114.271  1.00 25.31           N  
ATOM   1308  H   ALA A  86       2.339   4.026-114.827  1.00 25.31           H  
ATOM   1309  CA  ALA A  86       3.493   5.645-114.092  1.00 25.31           C  
ATOM   1310  HA  ALA A  86       3.324   6.443-113.369  1.00 25.31           H  
ATOM   1311  C   ALA A  86       3.897   6.276-115.444  1.00 25.31           C  
ATOM   1312  CB  ALA A  86       4.570   4.722-113.504  1.00 25.31           C  
ATOM   1313  HB1 ALA A  86       4.758   3.887-114.179  1.00 25.31           H  
ATOM   1314  HB2 ALA A  86       5.494   5.283-113.365  1.00 25.31           H  
ATOM   1315  HB3 ALA A  86       4.234   4.335-112.542  1.00 25.31           H  
ATOM   1316  O   ALA A  86       4.520   5.595-116.265  1.00 25.31           O  
ATOM   1317  N   PRO A  87       3.514   7.540-115.725  1.00 22.81           N  
ATOM   1318  CA  PRO A  87       3.825   8.204-116.992  1.00 22.81           C  
ATOM   1319  HA  PRO A  87       3.422   7.589-117.797  1.00 22.81           H  
ATOM   1320  C   PRO A  87       5.334   8.391-117.230  1.00 22.81           C  
ATOM   1321  CB  PRO A  87       3.062   9.535-116.969  1.00 22.81           C  
ATOM   1322  HB2 PRO A  87       2.688   9.804-117.957  1.00 22.81           H  
ATOM   1323  HB3 PRO A  87       3.703  10.324-116.576  1.00 22.81           H  
ATOM   1324  O   PRO A  87       6.137   8.388-116.300  1.00 22.81           O  
ATOM   1325  CG  PRO A  87       1.923   9.275-115.984  1.00 22.81           C  
ATOM   1326  HG2 PRO A  87       1.557  10.196-115.531  1.00 22.81           H  
ATOM   1327  HG3 PRO A  87       1.115   8.738-116.482  1.00 22.81           H  
ATOM   1328  CD  PRO A  87       2.591   8.365-114.958  1.00 22.81           C  
ATOM   1329  HD2 PRO A  87       1.826   7.775-114.454  1.00 22.81           H  
ATOM   1330  HD3 PRO A  87       3.149   8.961-114.235  1.00 22.81           H  
ATOM   1331  N   SER A  88       5.727   8.535-118.499  1.00 21.19           N  
ATOM   1332  H   SER A  88       5.017   8.595-119.216  1.00 21.19           H  
ATOM   1333  CA  SER A  88       7.131   8.496-118.940  1.00 21.19           C  
ATOM   1334  HA  SER A  88       7.628   7.692-118.397  1.00 21.19           H  
ATOM   1335  C   SER A  88       7.929   9.785-118.696  1.00 21.19           C  
ATOM   1336  CB  SER A  88       7.183   8.162-120.431  1.00 21.19           C  
ATOM   1337  HB2 SER A  88       6.674   7.216-120.615  1.00 21.19           H  
ATOM   1338  HB3 SER A  88       8.221   8.066-120.748  1.00 21.19           H  
ATOM   1339  O   SER A  88       7.361  10.870-118.664  1.00 21.19           O  
ATOM   1340  OG  SER A  88       6.559   9.188-121.179  1.00 21.19           O  
ATOM   1341  HG  SER A  88       6.626  10.016-120.699  1.00 21.19           H  
ATOM   1342  N   ALA A  89       9.260   9.664-118.660  1.00 20.48           N  
ATOM   1343  H   ALA A  89       9.649   8.733-118.701  1.00 20.48           H  
ATOM   1344  CA  ALA A  89      10.188  10.726-118.251  1.00 20.48           C  
ATOM   1345  HA  ALA A  89       9.765  11.249-117.394  1.00 20.48           H  
ATOM   1346  C   ALA A  89      10.549  11.814-119.295  1.00 20.48           C  
ATOM   1347  CB  ALA A  89      11.469  10.012-117.792  1.00 20.48           C  
ATOM   1348  HB1 ALA A  89      11.244   9.320-116.981  1.00 20.48           H  
ATOM   1349  HB2 ALA A  89      12.179  10.752-117.425  1.00 20.48           H  
ATOM   1350  HB3 ALA A  89      11.926   9.475-118.623  1.00 20.48           H  
ATOM   1351  O   ALA A  89      10.906  12.917-118.912  1.00 20.48           O  
ATOM   1352  N   LEU A  90      10.538  11.506-120.598  1.00 20.15           N  
ATOM   1353  H   LEU A  90      10.141  10.611-120.847  1.00 20.15           H  
ATOM   1354  CA  LEU A  90      11.533  12.079-121.530  1.00 20.15           C  
ATOM   1355  HA  LEU A  90      12.504  12.047-121.036  1.00 20.15           H  
ATOM   1356  C   LEU A  90      11.384  13.545-121.985  1.00 20.15           C  
ATOM   1357  CB  LEU A  90      11.582  11.180-122.785  1.00 20.15           C  
ATOM   1358  HB2 LEU A  90      10.573  10.832-123.009  1.00 20.15           H  
ATOM   1359  HB3 LEU A  90      11.911  11.768-123.641  1.00 20.15           H  
ATOM   1360  O   LEU A  90      12.380  14.246-122.102  1.00 20.15           O  
ATOM   1361  CG  LEU A  90      12.533   9.982-122.646  1.00 20.15           C  
ATOM   1362  HG  LEU A  90      12.412   9.529-121.662  1.00 20.15           H  
ATOM   1363  CD1 LEU A  90      12.200   8.929-123.703  1.00 20.15           C  
ATOM   1364 HD11 LEU A  90      12.880   8.083-123.603  1.00 20.15           H  
ATOM   1365 HD12 LEU A  90      12.306   9.359-124.699  1.00 20.15           H  
ATOM   1366 HD13 LEU A  90      11.177   8.578-123.567  1.00 20.15           H  
ATOM   1367  CD2 LEU A  90      13.990  10.406-122.841  1.00 20.15           C  
ATOM   1368 HD21 LEU A  90      14.267  11.149-122.093  1.00 20.15           H  
ATOM   1369 HD22 LEU A  90      14.648   9.544-122.727  1.00 20.15           H  
ATOM   1370 HD23 LEU A  90      14.131  10.842-123.829  1.00 20.15           H  
ATOM   1371  N   ALA A  91      10.206  13.943-122.463  1.00 23.89           N  
ATOM   1372  H   ALA A  91       9.397  13.388-122.226  1.00 23.89           H  
ATOM   1373  CA  ALA A  91      10.172  14.660-123.749  1.00 23.89           C  
ATOM   1374  HA  ALA A  91      11.035  14.333-124.328  1.00 23.89           H  
ATOM   1375  C   ALA A  91      10.291  16.200-123.722  1.00 23.89           C  
ATOM   1376  CB  ALA A  91       8.925  14.192-124.513  1.00 23.89           C  
ATOM   1377  HB1 ALA A  91       8.913  13.104-124.581  1.00 23.89           H  
ATOM   1378  HB2 ALA A  91       8.027  14.540-124.003  1.00 23.89           H  
ATOM   1379  HB3 ALA A  91       8.938  14.605-125.522  1.00 23.89           H  
ATOM   1380  O   ALA A  91      10.134  16.807-124.776  1.00 23.89           O  
ATOM   1381  N   GLY A  92      10.503  16.841-122.568  1.00 24.78           N  
ATOM   1382  H   GLY A  92      10.717  16.295-121.746  1.00 24.78           H  
ATOM   1383  CA  GLY A  92      10.440  18.308-122.460  1.00 24.78           C  
ATOM   1384  HA2 GLY A  92      10.530  18.591-121.411  1.00 24.78           H  
ATOM   1385  HA3 GLY A  92       9.473  18.658-122.820  1.00 24.78           H  
ATOM   1386  C   GLY A  92      11.539  19.032-123.249  1.00 24.78           C  
ATOM   1387  O   GLY A  92      11.245  19.804-124.157  1.00 24.78           O  
ATOM   1388  N   LEU A  93      12.782  18.796-122.821  1.00 24.13           N  
ATOM   1389  H   LEU A  93      12.851  18.134-122.061  1.00 24.13           H  
ATOM   1390  CA  LEU A  93      14.105  19.250-123.291  1.00 24.13           C  
ATOM   1391  HA  LEU A  93      14.626  19.468-122.359  1.00 24.13           H  
ATOM   1392  C   LEU A  93      14.301  20.584-124.057  1.00 24.13           C  
ATOM   1393  CB  LEU A  93      14.859  18.044-123.887  1.00 24.13           C  
ATOM   1394  HB2 LEU A  93      14.330  17.134-123.603  1.00 24.13           H  
ATOM   1395  HB3 LEU A  93      14.852  18.087-124.976  1.00 24.13           H  
ATOM   1396  O   LEU A  93      14.975  21.460-123.519  1.00 24.13           O  
ATOM   1397  CG  LEU A  93      16.306  17.926-123.359  1.00 24.13           C  
ATOM   1398  HG  LEU A  93      16.359  18.281-122.329  1.00 24.13           H  
ATOM   1399  CD1 LEU A  93      16.749  16.463-123.339  1.00 24.13           C  
ATOM   1400 HD11 LEU A  93      16.726  16.063-124.352  1.00 24.13           H  
ATOM   1401 HD12 LEU A  93      16.081  15.887-122.698  1.00 24.13           H  
ATOM   1402 HD13 LEU A  93      17.761  16.399-122.940  1.00 24.13           H  
ATOM   1403  CD2 LEU A  93      17.305  18.737-124.177  1.00 24.13           C  
ATOM   1404 HD21 LEU A  93      18.307  18.619-123.765  1.00 24.13           H  
ATOM   1405 HD22 LEU A  93      17.292  18.408-125.216  1.00 24.13           H  
ATOM   1406 HD23 LEU A  93      17.039  19.794-124.145  1.00 24.13           H  
ATOM   1407  N   ASP A  94      13.831  20.725-125.297  1.00 24.41           N  
ATOM   1408  H   ASP A  94      13.180  20.020-125.613  1.00 24.41           H  
ATOM   1409  CA  ASP A  94      14.664  21.372-126.329  1.00 24.41           C  
ATOM   1410  HA  ASP A  94      15.699  21.105-126.114  1.00 24.41           H  
ATOM   1411  C   ASP A  94      14.681  22.926-126.472  1.00 24.41           C  
ATOM   1412  CB  ASP A  94      14.337  20.731-127.692  1.00 24.41           C  
ATOM   1413  HB2 ASP A  94      13.285  20.911-127.915  1.00 24.41           H  
ATOM   1414  HB3 ASP A  94      14.926  21.230-128.461  1.00 24.41           H  
ATOM   1415  O   ASP A  94      15.747  23.486-126.687  1.00 24.41           O  
ATOM   1416  CG  ASP A  94      14.625  19.224-127.786  1.00 24.41           C  
ATOM   1417  OD1 ASP A  94      15.704  18.784-127.334  1.00 24.41           O  
ATOM   1418  OD2 ASP A  94      13.762  18.512-128.352  1.00 24.41           O  
ATOM   1419  N   ALA A  95      13.563  23.667-126.535  1.00 28.89           N  
ATOM   1420  H   ALA A  95      12.741  23.279-126.093  1.00 28.89           H  
ATOM   1421  CA  ALA A  95      13.391  24.592-127.685  1.00 28.89           C  
ATOM   1422  HA  ALA A  95      14.366  24.669-128.167  1.00 28.89           H  
ATOM   1423  C   ALA A  95      13.044  26.110-127.483  1.00 28.89           C  
ATOM   1424  CB  ALA A  95      12.534  23.845-128.721  1.00 28.89           C  
ATOM   1425  HB1 ALA A  95      11.681  23.370-128.236  1.00 28.89           H  
ATOM   1426  HB2 ALA A  95      13.136  23.056-129.172  1.00 28.89           H  
ATOM   1427  HB3 ALA A  95      12.203  24.511-129.518  1.00 28.89           H  
ATOM   1428  O   ALA A  95      12.510  26.732-128.406  1.00 28.89           O  
ATOM   1429  N   LEU A  96      13.397  26.762-126.358  1.00 26.82           N  
ATOM   1430  H   LEU A  96      13.792  26.170-125.642  1.00 26.82           H  
ATOM   1431  CA  LEU A  96      13.716  28.222-126.283  1.00 26.82           C  
ATOM   1432  HA  LEU A  96      13.765  28.491-127.338  1.00 26.82           H  
ATOM   1433  C   LEU A  96      15.177  28.499-125.898  1.00 26.82           C  
ATOM   1434  CB  LEU A  96      12.593  29.215-125.778  1.00 26.82           C  
ATOM   1435  HB2 LEU A  96      12.638  29.986-126.547  1.00 26.82           H  
ATOM   1436  HB3 LEU A  96      11.636  28.737-125.987  1.00 26.82           H  
ATOM   1437  O   LEU A  96      15.504  29.571-125.417  1.00 26.82           O  
ATOM   1438  CG  LEU A  96      12.430  30.099-124.469  1.00 26.82           C  
ATOM   1439  HG  LEU A  96      12.040  31.038-124.862  1.00 26.82           H  
ATOM   1440  CD1 LEU A  96      11.331  29.666-123.488  1.00 26.82           C  
ATOM   1441 HD11 LEU A  96      11.622  28.767-122.944  1.00 26.82           H  
ATOM   1442 HD12 LEU A  96      10.392  29.544-124.027  1.00 26.82           H  
ATOM   1443 HD13 LEU A  96      11.158  30.455-122.756  1.00 26.82           H  
ATOM   1444  CD2 LEU A  96      13.591  30.634-123.622  1.00 26.82           C  
ATOM   1445 HD21 LEU A  96      13.222  31.266-122.814  1.00 26.82           H  
ATOM   1446 HD22 LEU A  96      14.200  29.842-123.186  1.00 26.82           H  
ATOM   1447 HD23 LEU A  96      14.227  31.264-124.244  1.00 26.82           H  
ATOM   1448  N   GLU A  97      16.092  27.584-126.236  1.00 26.96           N  
ATOM   1449  H   GLU A  97      15.795  26.675-126.560  1.00 26.96           H  
ATOM   1450  CA  GLU A  97      17.530  27.895-126.364  1.00 26.96           C  
ATOM   1451  HA  GLU A  97      18.024  27.884-125.392  1.00 26.96           H  
ATOM   1452  C   GLU A  97      17.811  29.252-127.050  1.00 26.96           C  
ATOM   1453  CB  GLU A  97      18.182  26.863-127.304  1.00 26.96           C  
ATOM   1454  HB2 GLU A  97      19.137  27.265-127.645  1.00 26.96           H  
ATOM   1455  HB3 GLU A  97      17.541  26.764-128.180  1.00 26.96           H  
ATOM   1456  O   GLU A  97      18.763  29.951-126.712  1.00 26.96           O  
ATOM   1457  CG  GLU A  97      18.478  25.476-126.731  1.00 26.96           C  
ATOM   1458  HG2 GLU A  97      19.172  25.589-125.898  1.00 26.96           H  
ATOM   1459  HG3 GLU A  97      17.555  25.046-126.340  1.00 26.96           H  
ATOM   1460  CD  GLU A  97      19.098  24.578-127.824  1.00 26.96           C  
ATOM   1461  OE1 GLU A  97      20.128  23.928-127.532  1.00 26.96           O  
ATOM   1462  OE2 GLU A  97      18.623  24.641-128.986  1.00 26.96           O  
ATOM   1463  N   ALA A  98      17.042  29.582-128.096  1.00 29.35           N  
ATOM   1464  H   ALA A  98      16.254  28.971-128.259  1.00 29.35           H  
ATOM   1465  CA  ALA A  98      17.623  30.211-129.284  1.00 29.35           C  
ATOM   1466  HA  ALA A  98      18.704  30.071-129.247  1.00 29.35           H  
ATOM   1467  C   ALA A  98      17.401  31.730-129.473  1.00 29.35           C  
ATOM   1468  CB  ALA A  98      17.102  29.415-130.488  1.00 29.35           C  
ATOM   1469  HB1 ALA A  98      16.020  29.522-130.571  1.00 29.35           H  
ATOM   1470  HB2 ALA A  98      17.570  29.783-131.401  1.00 29.35           H  
ATOM   1471  HB3 ALA A  98      17.353  28.360-130.372  1.00 29.35           H  
ATOM   1472  O   ALA A  98      18.027  32.327-130.354  1.00 29.35           O  
ATOM   1473  N   ALA A  99      16.496  32.379-128.733  1.00 28.84           N  
ATOM   1474  H   ALA A  99      16.077  31.887-127.956  1.00 28.84           H  
ATOM   1475  CA  ALA A  99      15.992  33.722-129.077  1.00 28.84           C  
ATOM   1476  HA  ALA A  99      15.966  33.792-130.165  1.00 28.84           H  
ATOM   1477  C   ALA A  99      16.896  34.893-128.601  1.00 28.84           C  
ATOM   1478  CB  ALA A  99      14.532  33.828-128.614  1.00 28.84           C  
ATOM   1479  HB1 ALA A  99      14.484  33.751-127.528  1.00 28.84           H  
ATOM   1480  HB2 ALA A  99      13.939  33.029-129.058  1.00 28.84           H  
ATOM   1481  HB3 ALA A  99      14.121  34.791-128.917  1.00 28.84           H  
ATOM   1482  O   ALA A  99      16.582  35.594-127.645  1.00 28.84           O  
ATOM   1483  N   LEU A 100      18.017  35.107-129.302  1.00 30.01           N  
ATOM   1484  H   LEU A 100      18.203  34.415-130.015  1.00 30.01           H  
ATOM   1485  CA  LEU A 100      19.134  36.022-128.965  1.00 30.01           C  
ATOM   1486  HA  LEU A 100      19.293  35.950-127.889  1.00 30.01           H  
ATOM   1487  C   LEU A 100      19.044  37.564-129.254  1.00 30.01           C  
ATOM   1488  CB  LEU A 100      20.387  35.449-129.666  1.00 30.01           C  
ATOM   1489  HB2 LEU A 100      20.124  35.210-130.697  1.00 30.01           H  
ATOM   1490  HB3 LEU A 100      21.159  36.217-129.711  1.00 30.01           H  
ATOM   1491  O   LEU A 100      19.591  38.301-128.432  1.00 30.01           O  
ATOM   1492  CG  LEU A 100      20.979  34.197-128.984  1.00 30.01           C  
ATOM   1493  HG  LEU A 100      20.189  33.633-128.486  1.00 30.01           H  
ATOM   1494  CD1 LEU A 100      21.643  33.280-130.012  1.00 30.01           C  
ATOM   1495 HD11 LEU A 100      22.065  32.413-129.505  1.00 30.01           H  
ATOM   1496 HD12 LEU A 100      22.430  33.814-130.544  1.00 30.01           H  
ATOM   1497 HD13 LEU A 100      20.892  32.928-130.719  1.00 30.01           H  
ATOM   1498  CD2 LEU A 100      22.039  34.597-127.955  1.00 30.01           C  
ATOM   1499 HD21 LEU A 100      22.869  35.110-128.439  1.00 30.01           H  
ATOM   1500 HD22 LEU A 100      22.407  33.705-127.448  1.00 30.01           H  
ATOM   1501 HD23 LEU A 100      21.590  35.255-127.210  1.00 30.01           H  
ATOM   1502  N   PRO A 101      18.529  38.096-130.399  1.00 31.50           N  
ATOM   1503  CA  PRO A 101      18.919  39.446-130.922  1.00 31.50           C  
ATOM   1504  HA  PRO A 101      19.921  39.677-130.561  1.00 31.50           H  
ATOM   1505  C   PRO A 101      17.992  40.651-130.561  1.00 31.50           C  
ATOM   1506  CB  PRO A 101      18.985  39.261-132.449  1.00 31.50           C  
ATOM   1507  HB2 PRO A 101      18.133  39.750-132.921  1.00 31.50           H  
ATOM   1508  HB3 PRO A 101      19.921  39.639-132.860  1.00 31.50           H  
ATOM   1509  O   PRO A 101      16.870  40.439-130.118  1.00 31.50           O  
ATOM   1510  CG  PRO A 101      18.863  37.764-132.702  1.00 31.50           C  
ATOM   1511  HG2 PRO A 101      19.844  37.291-132.642  1.00 31.50           H  
ATOM   1512  HG3 PRO A 101      18.380  37.548-133.655  1.00 31.50           H  
ATOM   1513  CD  PRO A 101      18.009  37.333-131.524  1.00 31.50           C  
ATOM   1514  HD2 PRO A 101      18.091  36.252-131.411  1.00 31.50           H  
ATOM   1515  HD3 PRO A 101      16.968  37.607-131.694  1.00 31.50           H  
ATOM   1516  N   GLU A 102      18.317  41.946-130.794  1.00 32.80           N  
ATOM   1517  H   GLU A 102      17.589  42.583-130.504  1.00 32.80           H  
ATOM   1518  CA  GLU A 102      19.560  42.567-131.326  1.00 32.80           C  
ATOM   1519  HA  GLU A 102      20.375  41.918-131.006  1.00 32.80           H  
ATOM   1520  C   GLU A 102      19.930  43.975-130.739  1.00 32.80           C  
ATOM   1521  CB  GLU A 102      19.584  42.581-132.874  1.00 32.80           C  
ATOM   1522  HB2 GLU A 102      19.153  43.508-133.254  1.00 32.80           H  
ATOM   1523  HB3 GLU A 102      18.969  41.775-133.274  1.00 32.80           H  
ATOM   1524  O   GLU A 102      20.687  44.006-129.772  1.00 32.80           O  
ATOM   1525  CG  GLU A 102      21.022  42.400-133.395  1.00 32.80           C  
ATOM   1526  HG2 GLU A 102      21.397  41.438-133.048  1.00 32.80           H  
ATOM   1527  HG3 GLU A 102      21.664  43.164-132.957  1.00 32.80           H  
ATOM   1528  CD  GLU A 102      21.117  42.469-134.929  1.00 32.80           C  
ATOM   1529  OE1 GLU A 102      21.720  41.542-135.515  1.00 32.80           O  
ATOM   1530  OE2 GLU A 102      20.613  43.460-135.504  1.00 32.80           O  
ATOM   1531  N   VAL A 103      19.502  45.132-131.312  1.00 32.44           N  
ATOM   1532  H   VAL A 103      18.862  45.049-132.089  1.00 32.44           H  
ATOM   1533  CA  VAL A 103      20.214  46.445-131.147  1.00 32.44           C  
ATOM   1534  HA  VAL A 103      21.117  46.198-130.589  1.00 32.44           H  
ATOM   1535  C   VAL A 103      19.577  47.558-130.257  1.00 32.44           C  
ATOM   1536  CB  VAL A 103      20.782  47.014-132.480  1.00 32.44           C  
ATOM   1537  HB  VAL A 103      19.976  47.357-133.129  1.00 32.44           H  
ATOM   1538  O   VAL A 103      20.157  47.825-129.202  1.00 32.44           O  
ATOM   1539  CG1 VAL A 103      21.736  48.197-132.244  1.00 32.44           C  
ATOM   1540 HG11 VAL A 103      21.214  49.019-131.755  1.00 32.44           H  
ATOM   1541 HG12 VAL A 103      22.569  47.879-131.617  1.00 32.44           H  
ATOM   1542 HG13 VAL A 103      22.120  48.559-133.198  1.00 32.44           H  
ATOM   1543  CG2 VAL A 103      21.567  45.978-133.283  1.00 32.44           C  
ATOM   1544 HG21 VAL A 103      22.035  46.437-134.154  1.00 32.44           H  
ATOM   1545 HG22 VAL A 103      22.330  45.509-132.661  1.00 32.44           H  
ATOM   1546 HG23 VAL A 103      20.877  45.221-133.654  1.00 32.44           H  
ATOM   1547  N   PRO A 104      18.544  48.346-130.656  1.00 39.67           N  
ATOM   1548  CA  PRO A 104      18.455  49.753-130.205  1.00 39.67           C  
ATOM   1549  HA  PRO A 104      19.469  50.085-129.982  1.00 39.67           H  
ATOM   1550  C   PRO A 104      17.599  50.036-128.948  1.00 39.67           C  
ATOM   1551  CB  PRO A 104      17.982  50.568-131.422  1.00 39.67           C  
ATOM   1552  HB2 PRO A 104      18.600  51.452-131.582  1.00 39.67           H  
ATOM   1553  HB3 PRO A 104      16.939  50.858-131.295  1.00 39.67           H  
ATOM   1554  O   PRO A 104      16.668  49.310-128.612  1.00 39.67           O  
ATOM   1555  CG  PRO A 104      18.098  49.588-132.592  1.00 39.67           C  
ATOM   1556  HG2 PRO A 104      19.120  49.579-132.972  1.00 39.67           H  
ATOM   1557  HG3 PRO A 104      17.400  49.813-133.398  1.00 39.67           H  
ATOM   1558  CD  PRO A 104      17.779  48.270-131.890  1.00 39.67           C  
ATOM   1559  HD2 PRO A 104      16.716  48.237-131.650  1.00 39.67           H  
ATOM   1560  HD3 PRO A 104      18.021  47.404-132.506  1.00 39.67           H  
ATOM   1561  N   ALA A 105      17.921  51.159-128.285  1.00 35.08           N  
ATOM   1562  H   ALA A 105      18.660  51.703-128.710  1.00 35.08           H  
ATOM   1563  CA  ALA A 105      17.476  51.633-126.959  1.00 35.08           C  
ATOM   1564  HA  ALA A 105      18.271  51.366-126.263  1.00 35.08           H  
ATOM   1565  C   ALA A 105      16.200  50.997-126.345  1.00 35.08           C  
ATOM   1566  CB  ALA A 105      17.422  53.171-126.991  1.00 35.08           C  
ATOM   1567  HB1 ALA A 105      18.401  53.570-127.256  1.00 35.08           H  
ATOM   1568  HB2 ALA A 105      17.144  53.550-126.008  1.00 35.08           H  
ATOM   1569  HB3 ALA A 105      16.691  53.508-127.726  1.00 35.08           H  
ATOM   1570  O   ALA A 105      16.301  49.996-125.634  1.00 35.08           O  
ATOM   1571  N   THR A 106      15.027  51.612-126.538  1.00 36.06           N  
ATOM   1572  H   THR A 106      15.012  52.491-127.036  1.00 36.06           H  
ATOM   1573  CA  THR A 106      13.728  51.143-126.011  1.00 36.06           C  
ATOM   1574  HA  THR A 106      13.910  50.269-125.385  1.00 36.06           H  
ATOM   1575  C   THR A 106      12.780  50.616-127.088  1.00 36.06           C  
ATOM   1576  CB  THR A 106      13.026  52.175-125.107  1.00 36.06           C  
ATOM   1577  HB  THR A 106      11.952  51.990-125.109  1.00 36.06           H  
ATOM   1578  O   THR A 106      11.674  50.210-126.767  1.00 36.06           O  
ATOM   1579  CG2 THR A 106      13.513  52.078-123.662  1.00 36.06           C  
ATOM   1580 HG21 THR A 106      13.277  51.090-123.266  1.00 36.06           H  
ATOM   1581 HG22 THR A 106      14.588  52.250-123.617  1.00 36.06           H  
ATOM   1582 HG23 THR A 106      12.993  52.822-123.058  1.00 36.06           H  
ATOM   1583  OG1 THR A 106      13.248  53.499-125.541  1.00 36.06           O  
ATOM   1584  HG1 THR A 106      12.407  53.937-125.388  1.00 36.06           H  
ATOM   1585  N   GLU A 107      13.229  50.454-128.338  1.00 36.06           N  
ATOM   1586  H   GLU A 107      14.165  50.756-128.570  1.00 36.06           H  
ATOM   1587  CA  GLU A 107      12.515  49.610-129.323  1.00 36.06           C  
ATOM   1588  HA  GLU A 107      11.529  50.029-129.522  1.00 36.06           H  
ATOM   1589  C   GLU A 107      12.302  48.182-128.771  1.00 36.06           C  
ATOM   1590  CB  GLU A 107      13.314  49.568-130.636  1.00 36.06           C  
ATOM   1591  HB2 GLU A 107      12.825  48.875-131.321  1.00 36.06           H  
ATOM   1592  HB3 GLU A 107      14.317  49.198-130.423  1.00 36.06           H  
ATOM   1593  O   GLU A 107      11.287  47.536-129.020  1.00 36.06           O  
ATOM   1594  CG  GLU A 107      13.404  50.949-131.313  1.00 36.06           C  
ATOM   1595  HG2 GLU A 107      12.393  51.304-131.513  1.00 36.06           H  
ATOM   1596  HG3 GLU A 107      13.876  51.651-130.625  1.00 36.06           H  
ATOM   1597  CD  GLU A 107      14.213  50.945-132.621  1.00 36.06           C  
ATOM   1598  OE1 GLU A 107      14.114  51.948-133.365  1.00 36.06           O  
ATOM   1599  OE2 GLU A 107      14.990  49.990-132.843  1.00 36.06           O  
ATOM   1600  N   ARG A 108      13.219  47.751-127.893  1.00 33.70           N  
ATOM   1601  H   ARG A 108      14.039  48.334-127.805  1.00 33.70           H  
ATOM   1602  CA  ARG A 108      13.131  46.575-127.015  1.00 33.70           C  
ATOM   1603  HA  ARG A 108      13.218  45.680-127.631  1.00 33.70           H  
ATOM   1604  C   ARG A 108      11.811  46.436-126.229  1.00 33.70           C  
ATOM   1605  CB  ARG A 108      14.337  46.668-126.064  1.00 33.70           C  
ATOM   1606  HB2 ARG A 108      15.231  46.874-126.653  1.00 33.70           H  
ATOM   1607  HB3 ARG A 108      14.180  47.509-125.389  1.00 33.70           H  
ATOM   1608  O   ARG A 108      11.463  45.313-125.879  1.00 33.70           O  
ATOM   1609  CG  ARG A 108      14.596  45.390-125.251  1.00 33.70           C  
ATOM   1610  HG2 ARG A 108      14.779  44.563-125.938  1.00 33.70           H  
ATOM   1611  HG3 ARG A 108      13.729  45.146-124.636  1.00 33.70           H  
ATOM   1612  CD  ARG A 108      15.818  45.562-124.341  1.00 33.70           C  
ATOM   1613  HD2 ARG A 108      16.045  44.600-123.883  1.00 33.70           H  
ATOM   1614  HD3 ARG A 108      16.665  45.863-124.957  1.00 33.70           H  
ATOM   1615  NE  ARG A 108      15.559  46.557-123.280  1.00 33.70           N  
ATOM   1616  HE  ARG A 108      14.589  46.700-123.038  1.00 33.70           H  
ATOM   1617  NH1 ARG A 108      17.729  47.181-122.869  1.00 33.70           N  
ATOM   1618 HH11 ARG A 108      18.026  46.537-123.588  1.00 33.70           H  
ATOM   1619 HH12 ARG A 108      18.399  47.758-122.381  1.00 33.70           H  
ATOM   1620  NH2 ARG A 108      16.064  48.140-121.730  1.00 33.70           N  
ATOM   1621 HH21 ARG A 108      15.078  48.254-121.543  1.00 33.70           H  
ATOM   1622 HH22 ARG A 108      16.742  48.700-121.234  1.00 33.70           H  
ATOM   1623  CZ  ARG A 108      16.451  47.287-122.637  1.00 33.70           C  
ATOM   1624  N   GLU A 109      11.082  47.518-125.940  1.00 36.54           N  
ATOM   1625  H   GLU A 109      11.376  48.414-126.303  1.00 36.54           H  
ATOM   1626  CA  GLU A 109       9.770  47.467-125.266  1.00 36.54           C  
ATOM   1627  HA  GLU A 109       9.861  46.903-124.337  1.00 36.54           H  
ATOM   1628  C   GLU A 109       8.704  46.749-126.117  1.00 36.54           C  
ATOM   1629  CB  GLU A 109       9.282  48.893-124.924  1.00 36.54           C  
ATOM   1630  HB2 GLU A 109       8.267  48.825-124.531  1.00 36.54           H  
ATOM   1631  HB3 GLU A 109       9.248  49.487-125.837  1.00 36.54           H  
ATOM   1632  O   GLU A 109       7.845  46.053-125.574  1.00 36.54           O  
ATOM   1633  CG  GLU A 109      10.152  49.603-123.872  1.00 36.54           C  
ATOM   1634  HG2 GLU A 109      11.182  49.657-124.222  1.00 36.54           H  
ATOM   1635  HG3 GLU A 109      10.157  48.994-122.968  1.00 36.54           H  
ATOM   1636  CD  GLU A 109       9.657  51.024-123.541  1.00 36.54           C  
ATOM   1637  OE1 GLU A 109       9.368  51.268-122.349  1.00 36.54           O  
ATOM   1638  OE2 GLU A 109       9.648  51.885-124.450  1.00 36.54           O  
ATOM   1639  N   GLU A 110       8.770  46.869-127.448  1.00 36.59           N  
ATOM   1640  H   GLU A 110       9.534  47.394-127.850  1.00 36.59           H  
ATOM   1641  CA  GLU A 110       7.754  46.337-128.368  1.00 36.59           C  
ATOM   1642  HA  GLU A 110       6.770  46.656-128.025  1.00 36.59           H  
ATOM   1643  C   GLU A 110       7.753  44.798-128.411  1.00 36.59           C  
ATOM   1644  CB  GLU A 110       7.999  46.934-129.769  1.00 36.59           C  
ATOM   1645  HB2 GLU A 110       8.898  46.488-130.193  1.00 36.59           H  
ATOM   1646  HB3 GLU A 110       8.157  48.009-129.679  1.00 36.59           H  
ATOM   1647  O   GLU A 110       6.694  44.163-128.423  1.00 36.59           O  
ATOM   1648  CG  GLU A 110       6.812  46.701-130.716  1.00 36.59           C  
ATOM   1649  HG2 GLU A 110       6.570  45.639-130.736  1.00 36.59           H  
ATOM   1650  HG3 GLU A 110       5.943  47.229-130.324  1.00 36.59           H  
ATOM   1651  CD  GLU A 110       7.108  47.156-132.153  1.00 36.59           C  
ATOM   1652  OE1 GLU A 110       6.447  48.113-132.618  1.00 36.59           O  
ATOM   1653  OE2 GLU A 110       7.930  46.479-132.813  1.00 36.59           O  
ATOM   1654  N   LEU A 111       8.938  44.174-128.384  1.00 33.85           N  
ATOM   1655  H   LEU A 111       9.770  44.745-128.352  1.00 33.85           H  
ATOM   1656  CA  LEU A 111       9.062  42.713-128.450  1.00 33.85           C  
ATOM   1657  HA  LEU A 111       8.462  42.369-129.293  1.00 33.85           H  
ATOM   1658  C   LEU A 111       8.486  42.007-127.216  1.00 33.85           C  
ATOM   1659  CB  LEU A 111      10.529  42.292-128.680  1.00 33.85           C  
ATOM   1660  HB2 LEU A 111      11.211  43.100-128.412  1.00 33.85           H  
ATOM   1661  HB3 LEU A 111      10.752  41.452-128.023  1.00 33.85           H  
ATOM   1662  O   LEU A 111       7.941  40.912-127.358  1.00 33.85           O  
ATOM   1663  CG  LEU A 111      10.792  41.833-130.125  1.00 33.85           C  
ATOM   1664  HG  LEU A 111       9.995  41.158-130.438  1.00 33.85           H  
ATOM   1665  CD1 LEU A 111      10.849  43.013-131.094  1.00 33.85           C  
ATOM   1666 HD11 LEU A 111      11.037  42.657-132.107  1.00 33.85           H  
ATOM   1667 HD12 LEU A 111      11.645  43.699-130.804  1.00 33.85           H  
ATOM   1668 HD13 LEU A 111       9.903  43.555-131.085  1.00 33.85           H  
ATOM   1669  CD2 LEU A 111      12.110  41.065-130.209  1.00 33.85           C  
ATOM   1670 HD21 LEU A 111      12.285  40.736-131.234  1.00 33.85           H  
ATOM   1671 HD22 LEU A 111      12.936  41.702-129.894  1.00 33.85           H  
ATOM   1672 HD23 LEU A 111      12.071  40.188-129.563  1.00 33.85           H  
ATOM   1673  N   VAL A 112       8.562  42.630-126.034  1.00 32.85           N  
ATOM   1674  H   VAL A 112       8.977  43.551-126.010  1.00 32.85           H  
ATOM   1675  CA  VAL A 112       8.070  42.047-124.772  1.00 32.85           C  
ATOM   1676  HA  VAL A 112       8.563  41.087-124.618  1.00 32.85           H  
ATOM   1677  C   VAL A 112       6.569  41.764-124.859  1.00 32.85           C  
ATOM   1678  CB  VAL A 112       8.405  42.952-123.567  1.00 32.85           C  
ATOM   1679  HB  VAL A 112       7.945  43.929-123.713  1.00 32.85           H  
ATOM   1680  O   VAL A 112       6.148  40.643-124.589  1.00 32.85           O  
ATOM   1681  CG1 VAL A 112       7.894  42.366-122.245  1.00 32.85           C  
ATOM   1682 HG11 VAL A 112       8.309  41.371-122.088  1.00 32.85           H  
ATOM   1683 HG12 VAL A 112       8.183  43.011-121.415  1.00 32.85           H  
ATOM   1684 HG13 VAL A 112       6.806  42.297-122.254  1.00 32.85           H  
ATOM   1685  CG2 VAL A 112       9.922  43.139-123.423  1.00 32.85           C  
ATOM   1686 HG21 VAL A 112      10.407  42.173-123.284  1.00 32.85           H  
ATOM   1687 HG22 VAL A 112      10.135  43.777-122.566  1.00 32.85           H  
ATOM   1688 HG23 VAL A 112      10.328  43.620-124.313  1.00 32.85           H  
ATOM   1689  N   GLN A 113       5.781  42.724-125.364  1.00 35.57           N  
ATOM   1690  H   GLN A 113       6.210  43.602-125.619  1.00 35.57           H  
ATOM   1691  CA  GLN A 113       4.339  42.556-125.615  1.00 35.57           C  
ATOM   1692  HA  GLN A 113       3.807  42.431-124.671  1.00 35.57           H  
ATOM   1693  C   GLN A 113       4.030  41.352-126.518  1.00 35.57           C  
ATOM   1694  CB  GLN A 113       3.790  43.774-126.378  1.00 35.57           C  
ATOM   1695  HB2 GLN A 113       2.714  43.638-126.493  1.00 35.57           H  
ATOM   1696  HB3 GLN A 113       4.227  43.779-127.376  1.00 35.57           H  
ATOM   1697  O   GLN A 113       2.974  40.732-126.433  1.00 35.57           O  
ATOM   1698  CG  GLN A 113       4.029  45.157-125.763  1.00 35.57           C  
ATOM   1699  HG2 GLN A 113       5.099  45.328-125.640  1.00 35.57           H  
ATOM   1700  HG3 GLN A 113       3.552  45.208-124.784  1.00 35.57           H  
ATOM   1701  CD  GLN A 113       3.467  46.269-126.652  1.00 35.57           C  
ATOM   1702  NE2 GLN A 113       3.628  47.515-126.269  1.00 35.57           N  
ATOM   1703 HE21 GLN A 113       3.286  48.220-126.906  1.00 35.57           H  
ATOM   1704 HE22 GLN A 113       4.167  47.731-125.442  1.00 35.57           H  
ATOM   1705  OE1 GLN A 113       2.878  46.058-127.702  1.00 35.57           O  
ATOM   1706  N   ARG A 114       4.923  41.071-127.475  1.00 34.57           N  
ATOM   1707  H   ARG A 114       5.791  41.588-127.458  1.00 34.57           H  
ATOM   1708  CA  ARG A 114       4.670  40.149-128.585  1.00 34.57           C  
ATOM   1709  HA  ARG A 114       3.592  40.001-128.645  1.00 34.57           H  
ATOM   1710  C   ARG A 114       5.208  38.739-128.363  1.00 34.57           C  
ATOM   1711  CB  ARG A 114       5.168  40.778-129.902  1.00 34.57           C  
ATOM   1712  HB2 ARG A 114       6.125  41.272-129.735  1.00 34.57           H  
ATOM   1713  HB3 ARG A 114       5.347  39.995-130.637  1.00 34.57           H  
ATOM   1714  O   ARG A 114       4.819  37.880-129.155  1.00 34.57           O  
ATOM   1715  CG  ARG A 114       4.162  41.796-130.474  1.00 34.57           C  
ATOM   1716  HG2 ARG A 114       3.140  41.460-130.297  1.00 34.57           H  
ATOM   1717  HG3 ARG A 114       4.294  42.736-129.937  1.00 34.57           H  
ATOM   1718  CD  ARG A 114       4.362  42.054-131.981  1.00 34.57           C  
ATOM   1719  HD2 ARG A 114       5.368  41.747-132.268  1.00 34.57           H  
ATOM   1720  HD3 ARG A 114       4.297  43.130-132.143  1.00 34.57           H  
ATOM   1721  NE  ARG A 114       3.322  41.396-132.814  1.00 34.57           N  
ATOM   1722  HE  ARG A 114       2.374  41.502-132.482  1.00 34.57           H  
ATOM   1723  NH1 ARG A 114       4.625  40.759-134.601  1.00 34.57           N  
ATOM   1724 HH11 ARG A 114       4.728  40.344-135.516  1.00 34.57           H  
ATOM   1725 HH12 ARG A 114       5.413  41.213-134.162  1.00 34.57           H  
ATOM   1726  NH2 ARG A 114       2.436  40.321-134.620  1.00 34.57           N  
ATOM   1727 HH21 ARG A 114       2.547  39.910-135.536  1.00 34.57           H  
ATOM   1728 HH22 ARG A 114       1.524  40.371-134.190  1.00 34.57           H  
ATOM   1729  CZ  ARG A 114       3.469  40.831-134.003  1.00 34.57           C  
ATOM   1730  N   LEU A 115       6.039  38.478-127.352  1.00 27.92           N  
ATOM   1731  H   LEU A 115       6.354  39.246-126.777  1.00 27.92           H  
ATOM   1732  CA  LEU A 115       6.516  37.120-127.042  1.00 27.92           C  
ATOM   1733  HA  LEU A 115       6.442  36.526-127.953  1.00 27.92           H  
ATOM   1734  C   LEU A 115       5.616  36.359-126.057  1.00 27.92           C  
ATOM   1735  CB  LEU A 115       8.005  37.124-126.646  1.00 27.92           C  
ATOM   1736  HB2 LEU A 115       8.147  36.403-125.841  1.00 27.92           H  
ATOM   1737  HB3 LEU A 115       8.300  38.104-126.270  1.00 27.92           H  
ATOM   1738  O   LEU A 115       5.577  35.133-126.131  1.00 27.92           O  
ATOM   1739  CG  LEU A 115       8.915  36.703-127.819  1.00 27.92           C  
ATOM   1740  HG  LEU A 115       8.568  35.747-128.211  1.00 27.92           H  
ATOM   1741  CD1 LEU A 115       8.912  37.718-128.966  1.00 27.92           C  
ATOM   1742 HD11 LEU A 115       9.639  37.421-129.722  1.00 27.92           H  
ATOM   1743 HD12 LEU A 115       9.172  38.704-128.583  1.00 27.92           H  
ATOM   1744 HD13 LEU A 115       7.924  37.757-129.425  1.00 27.92           H  
ATOM   1745  CD2 LEU A 115      10.351  36.519-127.337  1.00 27.92           C  
ATOM   1746 HD21 LEU A 115      10.746  37.463-126.964  1.00 27.92           H  
ATOM   1747 HD22 LEU A 115      10.977  36.162-128.155  1.00 27.92           H  
ATOM   1748 HD23 LEU A 115      10.378  35.780-126.536  1.00 27.92           H  
ATOM   1749  N   GLU A 116       4.757  37.048-125.295  1.00 29.08           N  
ATOM   1750  H   GLU A 116       4.866  38.048-125.199  1.00 29.08           H  
ATOM   1751  CA  GLU A 116       3.556  36.432-124.690  1.00 29.08           C  
ATOM   1752  HA  GLU A 116       3.855  35.668-123.973  1.00 29.08           H  
ATOM   1753  C   GLU A 116       2.648  35.758-125.735  1.00 29.08           C  
ATOM   1754  CB  GLU A 116       2.701  37.484-123.970  1.00 29.08           C  
ATOM   1755  HB2 GLU A 116       2.436  38.268-124.679  1.00 29.08           H  
ATOM   1756  HB3 GLU A 116       1.783  36.998-123.640  1.00 29.08           H  
ATOM   1757  O   GLU A 116       1.844  34.897-125.396  1.00 29.08           O  
ATOM   1758  CG  GLU A 116       3.365  38.114-122.741  1.00 29.08           C  
ATOM   1759  HG2 GLU A 116       3.775  37.316-122.122  1.00 29.08           H  
ATOM   1760  HG3 GLU A 116       4.188  38.750-123.067  1.00 29.08           H  
ATOM   1761  CD  GLU A 116       2.363  38.942-121.913  1.00 29.08           C  
ATOM   1762  OE1 GLU A 116       2.594  39.065-120.689  1.00 29.08           O  
ATOM   1763  OE2 GLU A 116       1.370  39.440-122.493  1.00 29.08           O  
ATOM   1764  N   ARG A 117       2.797  36.111-127.022  1.00 32.87           N  
ATOM   1765  H   ARG A 117       3.445  36.861-127.215  1.00 32.87           H  
ATOM   1766  CA  ARG A 117       2.089  35.477-128.143  1.00 32.87           C  
ATOM   1767  HA  ARG A 117       1.082  35.252-127.792  1.00 32.87           H  
ATOM   1768  C   ARG A 117       2.666  34.157-128.606  1.00 32.87           C  
ATOM   1769  CB  ARG A 117       2.003  36.426-129.328  1.00 32.87           C  
ATOM   1770  HB2 ARG A 117       1.993  37.453-128.964  1.00 32.87           H  
ATOM   1771  HB3 ARG A 117       2.906  36.275-129.920  1.00 32.87           H  
ATOM   1772  O   ARG A 117       2.186  33.582-129.584  1.00 32.87           O  
ATOM   1773  CG  ARG A 117       0.728  36.197-130.177  1.00 32.87           C  
ATOM   1774  HG2 ARG A 117       0.195  35.305-129.845  1.00 32.87           H  
ATOM   1775  HG3 ARG A 117       0.063  37.038-129.985  1.00 32.87           H  
ATOM   1776  CD  ARG A 117       0.910  36.090-131.699  1.00 32.87           C  
ATOM   1777  HD2 ARG A 117      -0.032  36.333-132.190  1.00 32.87           H  
ATOM   1778  HD3 ARG A 117       1.141  35.048-131.921  1.00 32.87           H  
ATOM   1779  NE  ARG A 117       2.008  36.928-132.223  1.00 32.87           N  
ATOM   1780  HE  ARG A 117       2.756  36.399-132.648  1.00 32.87           H  
ATOM   1781  NH1 ARG A 117       1.469  38.963-131.272  1.00 32.87           N  
ATOM   1782 HH11 ARG A 117       0.528  38.613-131.159  1.00 32.87           H  
ATOM   1783 HH12 ARG A 117       1.766  39.681-130.627  1.00 32.87           H  
ATOM   1784  NH2 ARG A 117       3.596  38.430-131.720  1.00 32.87           N  
ATOM   1785 HH21 ARG A 117       3.864  39.174-131.093  1.00 32.87           H  
ATOM   1786 HH22 ARG A 117       4.265  37.676-131.784  1.00 32.87           H  
ATOM   1787  CZ  ARG A 117       2.339  38.117-131.760  1.00 32.87           C  
ATOM   1788  N   MET A 118       3.749  33.720-127.984  1.00 25.15           N  
ATOM   1789  H   MET A 118       4.091  34.239-127.188  1.00 25.15           H  
ATOM   1790  CA  MET A 118       4.366  32.451-128.297  1.00 25.15           C  
ATOM   1791  HA  MET A 118       3.657  31.885-128.901  1.00 25.15           H  
ATOM   1792  C   MET A 118       4.500  31.605-127.028  1.00 25.15           C  
ATOM   1793  CB  MET A 118       5.598  32.632-129.210  1.00 25.15           C  
ATOM   1794  HB2 MET A 118       6.153  31.696-129.266  1.00 25.15           H  
ATOM   1795  HB3 MET A 118       6.255  33.408-128.816  1.00 25.15           H  
ATOM   1796  O   MET A 118       3.579  30.897-126.668  1.00 25.15           O  
ATOM   1797  CG  MET A 118       5.129  33.026-130.627  1.00 25.15           C  
ATOM   1798  HG2 MET A 118       4.345  32.335-130.938  1.00 25.15           H  
ATOM   1799  HG3 MET A 118       4.683  34.019-130.568  1.00 25.15           H  
ATOM   1800  SD  MET A 118       6.368  33.070-131.953  1.00 25.15           S  
ATOM   1801  CE  MET A 118       6.710  31.293-132.127  1.00 25.15           C  
ATOM   1802  HE1 MET A 118       5.790  30.757-132.363  1.00 25.15           H  
ATOM   1803  HE2 MET A 118       7.435  31.134-132.926  1.00 25.15           H  
ATOM   1804  HE3 MET A 118       7.119  30.899-131.197  1.00 25.15           H  
ATOM   1805  N   LEU A 119       5.601  31.667-126.315  1.00 25.49           N  
ATOM   1806  H   LEU A 119       6.203  32.463-126.471  1.00 25.49           H  
ATOM   1807  CA  LEU A 119       6.253  30.472-125.789  1.00 25.49           C  
ATOM   1808  HA  LEU A 119       6.404  29.782-126.619  1.00 25.49           H  
ATOM   1809  C   LEU A 119       5.461  29.639-124.711  1.00 25.49           C  
ATOM   1810  CB  LEU A 119       7.688  30.939-125.443  1.00 25.49           C  
ATOM   1811  HB2 LEU A 119       7.667  31.620-124.593  1.00 25.49           H  
ATOM   1812  HB3 LEU A 119       8.262  30.059-125.152  1.00 25.49           H  
ATOM   1813  O   LEU A 119       5.693  29.835-123.525  1.00 25.49           O  
ATOM   1814  CG  LEU A 119       8.425  31.599-126.648  1.00 25.49           C  
ATOM   1815  HG  LEU A 119       8.028  31.209-127.586  1.00 25.49           H  
ATOM   1816  CD1 LEU A 119       8.373  33.136-126.672  1.00 25.49           C  
ATOM   1817 HD11 LEU A 119       8.759  33.537-125.734  1.00 25.49           H  
ATOM   1818 HD12 LEU A 119       7.359  33.510-126.812  1.00 25.49           H  
ATOM   1819 HD13 LEU A 119       8.980  33.509-127.497  1.00 25.49           H  
ATOM   1820  CD2 LEU A 119       9.914  31.305-126.621  1.00 25.49           C  
ATOM   1821 HD21 LEU A 119      10.391  31.672-127.529  1.00 25.49           H  
ATOM   1822 HD22 LEU A 119      10.346  31.799-125.750  1.00 25.49           H  
ATOM   1823 HD23 LEU A 119      10.065  30.227-126.570  1.00 25.49           H  
ATOM   1824  N   ALA A 120       4.575  28.691-125.118  1.00 32.64           N  
ATOM   1825  H   ALA A 120       4.243  28.803-126.065  1.00 32.64           H  
ATOM   1826  CA  ALA A 120       3.963  27.571-124.332  1.00 32.64           C  
ATOM   1827  HA  ALA A 120       4.631  27.316-123.509  1.00 32.64           H  
ATOM   1828  C   ALA A 120       3.646  26.244-125.121  1.00 32.64           C  
ATOM   1829  CB  ALA A 120       2.688  28.077-123.658  1.00 32.64           C  
ATOM   1830  HB1 ALA A 120       2.913  28.988-123.103  1.00 32.64           H  
ATOM   1831  HB2 ALA A 120       2.322  27.323-122.961  1.00 32.64           H  
ATOM   1832  HB3 ALA A 120       1.921  28.266-124.410  1.00 32.64           H  
ATOM   1833  O   ALA A 120       2.895  26.289-126.098  1.00 32.64           O  
ATOM   1834  N   ALA A 121       4.212  25.073-124.746  1.00 32.16           N  
ATOM   1835  H   ALA A 121       4.909  25.160-124.020  1.00 32.16           H  
ATOM   1836  CA  ALA A 121       4.089  23.722-125.371  1.00 32.16           C  
ATOM   1837  HA  ALA A 121       3.029  23.529-125.535  1.00 32.16           H  
ATOM   1838  C   ALA A 121       4.621  22.541-124.479  1.00 32.16           C  
ATOM   1839  CB  ALA A 121       4.774  23.742-126.746  1.00 32.16           C  
ATOM   1840  HB1 ALA A 121       4.262  24.460-127.385  1.00 32.16           H  
ATOM   1841  HB2 ALA A 121       4.694  22.769-127.230  1.00 32.16           H  
ATOM   1842  HB3 ALA A 121       5.822  24.020-126.638  1.00 32.16           H  
ATOM   1843  O   ALA A 121       4.194  22.433-123.335  1.00 32.16           O  
ATOM   1844  N   LEU A 122       5.517  21.638-124.966  1.00 24.73           N  
ATOM   1845  H   LEU A 122       5.820  21.776-125.919  1.00 24.73           H  
ATOM   1846  CA  LEU A 122       6.205  20.547-124.192  1.00 24.73           C  
ATOM   1847  HA  LEU A 122       5.476  19.761-123.997  1.00 24.73           H  
ATOM   1848  C   LEU A 122       6.789  20.966-122.811  1.00 24.73           C  
ATOM   1849  CB  LEU A 122       7.444  19.908-124.933  1.00 24.73           C  
ATOM   1850  HB2 LEU A 122       8.278  20.609-124.915  1.00 24.73           H  
ATOM   1851  HB3 LEU A 122       7.807  19.103-124.294  1.00 24.73           H  
ATOM   1852  O   LEU A 122       7.204  20.081-122.066  1.00 24.73           O  
ATOM   1853  CG  LEU A 122       7.370  19.290-126.344  1.00 24.73           C  
ATOM   1854  HG  LEU A 122       6.717  19.894-126.974  1.00 24.73           H  
ATOM   1855  CD1 LEU A 122       8.749  19.182-127.015  1.00 24.73           C  
ATOM   1856 HD11 LEU A 122       8.706  18.514-127.875  1.00 24.73           H  
ATOM   1857 HD12 LEU A 122       9.482  18.790-126.310  1.00 24.73           H  
ATOM   1858 HD13 LEU A 122       9.086  20.155-127.370  1.00 24.73           H  
ATOM   1859  CD2 LEU A 122       6.818  17.867-126.251  1.00 24.73           C  
ATOM   1860 HD21 LEU A 122       5.854  17.879-125.742  1.00 24.73           H  
ATOM   1861 HD22 LEU A 122       7.513  17.239-125.693  1.00 24.73           H  
ATOM   1862 HD23 LEU A 122       6.690  17.455-127.252  1.00 24.73           H  
ATOM   1863  N   ARG A 123       7.040  22.259-122.541  1.00 21.07           N  
ATOM   1864  H   ARG A 123       6.470  22.951-123.006  1.00 21.07           H  
ATOM   1865  CA  ARG A 123       8.446  22.626-122.312  1.00 21.07           C  
ATOM   1866  HA  ARG A 123       8.959  21.672-122.435  1.00 21.07           H  
ATOM   1867  C   ARG A 123       8.936  22.895-120.826  1.00 21.07           C  
ATOM   1868  CB  ARG A 123       9.037  23.381-123.556  1.00 21.07           C  
ATOM   1869  HB2 ARG A 123       9.983  22.868-123.728  1.00 21.07           H  
ATOM   1870  HB3 ARG A 123       9.236  24.423-123.307  1.00 21.07           H  
ATOM   1871  O   ARG A 123       9.349  21.926-120.194  1.00 21.07           O  
ATOM   1872  CG  ARG A 123       8.434  23.307-124.998  1.00 21.07           C  
ATOM   1873  HG2 ARG A 123       7.626  22.576-125.003  1.00 21.07           H  
ATOM   1874  HG3 ARG A 123       7.913  24.222-125.277  1.00 21.07           H  
ATOM   1875  CD  ARG A 123       9.356  22.876-126.168  1.00 21.07           C  
ATOM   1876  HD2 ARG A 123       9.439  21.790-126.155  1.00 21.07           H  
ATOM   1877  HD3 ARG A 123      10.389  23.188-126.018  1.00 21.07           H  
ATOM   1878  NE  ARG A 123       8.874  23.311-127.510  1.00 21.07           N  
ATOM   1879  HE  ARG A 123       8.357  22.640-128.060  1.00 21.07           H  
ATOM   1880  NH1 ARG A 123       8.998  24.571-129.430  1.00 21.07           N  
ATOM   1881 HH11 ARG A 123       9.321  25.425-129.862  1.00 21.07           H  
ATOM   1882 HH12 ARG A 123       8.230  24.104-129.890  1.00 21.07           H  
ATOM   1883  NH2 ARG A 123       9.960  25.335-127.639  1.00 21.07           N  
ATOM   1884 HH21 ARG A 123      10.244  26.167-128.137  1.00 21.07           H  
ATOM   1885 HH22 ARG A 123      10.300  25.206-126.697  1.00 21.07           H  
ATOM   1886  CZ  ARG A 123       9.263  24.391-128.176  1.00 21.07           C  
ATOM   1887  N   PRO A 124       9.031  24.120-120.248  1.00 28.35           N  
ATOM   1888  CA  PRO A 124      10.251  24.700-119.600  1.00 28.35           C  
ATOM   1889  HA  PRO A 124      11.141  24.312-120.096  1.00 28.35           H  
ATOM   1890  C   PRO A 124      10.596  24.595-118.091  1.00 28.35           C  
ATOM   1891  CB  PRO A 124      10.149  26.199-119.904  1.00 28.35           C  
ATOM   1892  HB2 PRO A 124      10.539  26.422-120.897  1.00 28.35           H  
ATOM   1893  HB3 PRO A 124      10.657  26.805-119.154  1.00 28.35           H  
ATOM   1894  O   PRO A 124       9.757  24.794-117.216  1.00 28.35           O  
ATOM   1895  CG  PRO A 124       8.649  26.446-119.894  1.00 28.35           C  
ATOM   1896  HG2 PRO A 124       8.270  26.459-118.871  1.00 28.35           H  
ATOM   1897  HG3 PRO A 124       8.387  27.366-120.416  1.00 28.35           H  
ATOM   1898  CD  PRO A 124       8.154  25.202-120.623  1.00 28.35           C  
ATOM   1899  HD2 PRO A 124       7.114  24.989-120.374  1.00 28.35           H  
ATOM   1900  HD3 PRO A 124       8.266  25.354-121.696  1.00 28.35           H  
ATOM   1901  N   VAL A 125      11.921  24.607-117.820  1.00 25.32           N  
ATOM   1902  H   VAL A 125      12.538  24.301-118.559  1.00 25.32           H  
ATOM   1903  CA  VAL A 125      12.589  25.373-116.730  1.00 25.32           C  
ATOM   1904  HA  VAL A 125      11.903  25.496-115.893  1.00 25.32           H  
ATOM   1905  C   VAL A 125      12.988  26.768-117.257  1.00 25.32           C  
ATOM   1906  CB  VAL A 125      13.852  24.618-116.232  1.00 25.32           C  
ATOM   1907  HB  VAL A 125      14.437  24.297-117.094  1.00 25.32           H  
ATOM   1908  O   VAL A 125      13.861  26.851-118.115  1.00 25.32           O  
ATOM   1909  CG1 VAL A 125      14.766  25.448-115.312  1.00 25.32           C  
ATOM   1910 HG11 VAL A 125      15.581  24.824-114.945  1.00 25.32           H  
ATOM   1911 HG12 VAL A 125      15.211  26.274-115.867  1.00 25.32           H  
ATOM   1912 HG13 VAL A 125      14.200  25.837-114.465  1.00 25.32           H  
ATOM   1913  CG2 VAL A 125      13.456  23.376-115.425  1.00 25.32           C  
ATOM   1914 HG21 VAL A 125      14.335  22.760-115.237  1.00 25.32           H  
ATOM   1915 HG22 VAL A 125      13.010  23.669-114.475  1.00 25.32           H  
ATOM   1916 HG23 VAL A 125      12.722  22.789-115.978  1.00 25.32           H  
ATOM   1917  N   ALA A 126      12.364  27.866-116.789  1.00 21.73           N  
ATOM   1918  H   ALA A 126      11.616  27.734-116.124  1.00 21.73           H  
ATOM   1919  CA  ALA A 126      12.534  29.194-117.429  1.00 21.73           C  
ATOM   1920  HA  ALA A 126      13.369  29.151-118.128  1.00 21.73           H  
ATOM   1921  C   ALA A 126      12.838  30.430-116.547  1.00 21.73           C  
ATOM   1922  CB  ALA A 126      11.275  29.486-118.264  1.00 21.73           C  
ATOM   1923  HB1 ALA A 126      11.275  28.859-119.155  1.00 21.73           H  
ATOM   1924  HB2 ALA A 126      10.371  29.312-117.681  1.00 21.73           H  
ATOM   1925  HB3 ALA A 126      11.290  30.523-118.602  1.00 21.73           H  
ATOM   1926  O   ALA A 126      13.561  31.309-116.998  1.00 21.73           O  
ATOM   1927  N   GLN A 127      12.197  30.605-115.385  1.00 22.36           N  
ATOM   1928  H   GLN A 127      11.717  29.804-115.001  1.00 22.36           H  
ATOM   1929  CA  GLN A 127      11.588  31.926-115.111  1.00 22.36           C  
ATOM   1930  HA  GLN A 127      11.288  32.323-116.081  1.00 22.36           H  
ATOM   1931  C   GLN A 127      12.443  33.080-114.525  1.00 22.36           C  
ATOM   1932  CB  GLN A 127      10.282  31.747-114.321  1.00 22.36           C  
ATOM   1933  HB2 GLN A 127      10.469  31.147-113.430  1.00 22.36           H  
ATOM   1934  HB3 GLN A 127       9.930  32.730-114.005  1.00 22.36           H  
ATOM   1935  O   GLN A 127      12.632  34.086-115.202  1.00 22.36           O  
ATOM   1936  CG  GLN A 127       9.173  31.101-115.167  1.00 22.36           C  
ATOM   1937  HG2 GLN A 127       9.450  30.080-115.431  1.00 22.36           H  
ATOM   1938  HG3 GLN A 127       9.051  31.673-116.087  1.00 22.36           H  
ATOM   1939  CD  GLN A 127       7.832  31.063-114.440  1.00 22.36           C  
ATOM   1940  NE2 GLN A 127       6.731  30.998-115.156  1.00 22.36           N  
ATOM   1941 HE21 GLN A 127       5.865  30.967-114.637  1.00 22.36           H  
ATOM   1942 HE22 GLN A 127       6.765  30.972-116.165  1.00 22.36           H  
ATOM   1943  OE1 GLN A 127       7.742  31.082-113.224  1.00 22.36           O  
ATOM   1944  N   ALA A 128      12.769  33.065-113.225  1.00 21.24           N  
ATOM   1945  H   ALA A 128      12.678  32.200-112.713  1.00 21.24           H  
ATOM   1946  CA  ALA A 128      12.922  34.314-112.450  1.00 21.24           C  
ATOM   1947  HA  ALA A 128      12.297  35.067-112.929  1.00 21.24           H  
ATOM   1948  C   ALA A 128      14.350  34.916-112.410  1.00 21.24           C  
ATOM   1949  CB  ALA A 128      12.334  34.097-111.051  1.00 21.24           C  
ATOM   1950  HB1 ALA A 128      11.302  33.754-111.130  1.00 21.24           H  
ATOM   1951  HB2 ALA A 128      12.924  33.353-110.516  1.00 21.24           H  
ATOM   1952  HB3 ALA A 128      12.354  35.033-110.492  1.00 21.24           H  
ATOM   1953  O   ALA A 128      15.341  34.191-112.434  1.00 21.24           O  
ATOM   1954  N   ALA A 129      14.444  36.251-112.309  1.00 25.45           N  
ATOM   1955  H   ALA A 129      13.587  36.774-112.193  1.00 25.45           H  
ATOM   1956  CA  ALA A 129      15.644  37.040-112.636  1.00 25.45           C  
ATOM   1957  HA  ALA A 129      16.401  36.367-113.039  1.00 25.45           H  
ATOM   1958  C   ALA A 129      16.302  37.812-111.460  1.00 25.45           C  
ATOM   1959  CB  ALA A 129      15.235  38.007-113.759  1.00 25.45           C  
ATOM   1960  HB1 ALA A 129      16.107  38.554-114.118  1.00 25.45           H  
ATOM   1961  HB2 ALA A 129      14.498  38.720-113.390  1.00 25.45           H  
ATOM   1962  HB3 ALA A 129      14.812  37.448-114.594  1.00 25.45           H  
ATOM   1963  O   ALA A 129      15.699  37.955-110.399  1.00 25.45           O  
ATOM   1964  N   ASP A 130      17.524  38.314-111.716  1.00 22.50           N  
ATOM   1965  H   ASP A 130      17.896  37.990-112.597  1.00 22.50           H  
ATOM   1966  CA  ASP A 130      18.356  39.438-111.181  1.00 22.50           C  
ATOM   1967  HA  ASP A 130      19.383  39.095-111.300  1.00 22.50           H  
ATOM   1968  C   ASP A 130      18.300  39.929-109.705  1.00 22.50           C  
ATOM   1969  CB  ASP A 130      18.179  40.643-112.141  1.00 22.50           C  
ATOM   1970  HB2 ASP A 130      17.837  40.284-113.111  1.00 22.50           H  
ATOM   1971  HB3 ASP A 130      17.401  41.299-111.749  1.00 22.50           H  
ATOM   1972  O   ASP A 130      19.162  40.690-109.280  1.00 22.50           O  
ATOM   1973  CG  ASP A 130      19.465  41.449-112.403  1.00 22.50           C  
ATOM   1974  OD1 ASP A 130      20.536  40.810-112.514  1.00 22.50           O  
ATOM   1975  OD2 ASP A 130      19.346  42.679-112.607  1.00 22.50           O  
ATOM   1976  N   ALA A 131      17.312  39.551-108.898  1.00 23.31           N  
ATOM   1977  H   ALA A 131      16.707  38.834-109.272  1.00 23.31           H  
ATOM   1978  CA  ALA A 131      16.663  40.482-107.971  1.00 23.31           C  
ATOM   1979  HA  ALA A 131      16.239  41.270-108.593  1.00 23.31           H  
ATOM   1980  C   ALA A 131      17.517  41.231-106.916  1.00 23.31           C  
ATOM   1981  CB  ALA A 131      15.479  39.755-107.317  1.00 23.31           C  
ATOM   1982  HB1 ALA A 131      14.921  40.452-106.692  1.00 23.31           H  
ATOM   1983  HB2 ALA A 131      14.815  39.369-108.090  1.00 23.31           H  
ATOM   1984  HB3 ALA A 131      15.838  38.924-106.710  1.00 23.31           H  
ATOM   1985  O   ALA A 131      17.499  42.461-106.914  1.00 23.31           O  
ATOM   1986  N   SER A 132      18.063  40.544-105.896  1.00 22.74           N  
ATOM   1987  H   SER A 132      18.095  39.538-105.973  1.00 22.74           H  
ATOM   1988  CA  SER A 132      18.084  41.151-104.544  1.00 22.74           C  
ATOM   1989  HA  SER A 132      17.999  42.231-104.665  1.00 22.74           H  
ATOM   1990  C   SER A 132      19.349  41.012-103.678  1.00 22.74           C  
ATOM   1991  CB  SER A 132      16.814  40.743-103.781  1.00 22.74           C  
ATOM   1992  HB2 SER A 132      16.798  41.237-102.810  1.00 22.74           H  
ATOM   1993  HB3 SER A 132      15.946  41.074-104.350  1.00 22.74           H  
ATOM   1994  O   SER A 132      20.113  41.966-103.570  1.00 22.74           O  
ATOM   1995  OG  SER A 132      16.742  39.335-103.602  1.00 22.74           O  
ATOM   1996  HG  SER A 132      15.817  39.080-103.574  1.00 22.74           H  
ATOM   1997  N   GLY A 133      19.460  39.942-102.879  1.00 19.27           N  
ATOM   1998  H   GLY A 133      18.791  39.209-103.064  1.00 19.27           H  
ATOM   1999  CA  GLY A 133      19.797  40.176-101.462  1.00 19.27           C  
ATOM   2000  HA2 GLY A 133      19.908  41.244-101.278  1.00 19.27           H  
ATOM   2001  HA3 GLY A 133      18.940  39.851-100.873  1.00 19.27           H  
ATOM   2002  C   GLY A 133      21.023  39.501-100.840  1.00 19.27           C  
ATOM   2003  O   GLY A 133      21.474  39.967 -99.797  1.00 19.27           O  
ATOM   2004  N   THR A 134      21.530  38.394-101.386  1.00 24.63           N  
ATOM   2005  H   THR A 134      21.173  38.099-102.284  1.00 24.63           H  
ATOM   2006  CA  THR A 134      22.538  37.544-100.703  1.00 24.63           C  
ATOM   2007  HA  THR A 134      22.652  37.894 -99.677  1.00 24.63           H  
ATOM   2008  C   THR A 134      23.939  37.713-101.335  1.00 24.63           C  
ATOM   2009  CB  THR A 134      22.014  36.103-100.589  1.00 24.63           C  
ATOM   2010  HB  THR A 134      22.683  35.529 -99.948  1.00 24.63           H  
ATOM   2011  O   THR A 134      24.153  38.668-102.065  1.00 24.63           O  
ATOM   2012  CG2 THR A 134      20.630  36.018 -99.941  1.00 24.63           C  
ATOM   2013 HG21 THR A 134      20.635  36.543 -98.986  1.00 24.63           H  
ATOM   2014 HG22 THR A 134      20.378  34.971 -99.770  1.00 24.63           H  
ATOM   2015 HG23 THR A 134      19.873  36.455-100.593  1.00 24.63           H  
ATOM   2016  OG1 THR A 134      21.925  35.476-101.846  1.00 24.63           O  
ATOM   2017  HG1 THR A 134      22.530  35.893-102.463  1.00 24.63           H  
ATOM   2018  N   GLY A 135      24.974  36.893-101.124  1.00 20.19           N  
ATOM   2019  H   GLY A 135      25.812  37.209-101.590  1.00 20.19           H  
ATOM   2020  CA  GLY A 135      25.129  35.587-100.471  1.00 20.19           C  
ATOM   2021  HA2 GLY A 135      24.922  35.671 -99.404  1.00 20.19           H  
ATOM   2022  HA3 GLY A 135      24.458  34.857-100.925  1.00 20.19           H  
ATOM   2023  C   GLY A 135      26.567  35.078-100.664  1.00 20.19           C  
ATOM   2024  O   GLY A 135      27.371  35.772-101.279  1.00 20.19           O  
ATOM   2025  N   ALA A 136      26.916  33.899-100.131  1.00 21.50           N  
ATOM   2026  H   ALA A 136      26.217  33.361 -99.640  1.00 21.50           H  
ATOM   2027  CA  ALA A 136      28.331  33.533 -99.951  1.00 21.50           C  
ATOM   2028  HA  ALA A 136      28.949  34.410-100.143  1.00 21.50           H  
ATOM   2029  C   ALA A 136      28.926  32.424-100.855  1.00 21.50           C  
ATOM   2030  CB  ALA A 136      28.530  33.191 -98.467  1.00 21.50           C  
ATOM   2031  HB1 ALA A 136      27.941  32.315 -98.196  1.00 21.50           H  
ATOM   2032  HB2 ALA A 136      29.583  32.977 -98.284  1.00 21.50           H  
ATOM   2033  HB3 ALA A 136      28.234  34.037 -97.847  1.00 21.50           H  
ATOM   2034  O   ALA A 136      30.121  32.494-101.119  1.00 21.50           O  
ATOM   2035  N   ASN A 137      28.183  31.366-101.232  1.00 18.19           N  
ATOM   2036  H   ASN A 137      27.180  31.436-101.136  1.00 18.19           H  
ATOM   2037  CA  ASN A 137      28.776  30.008-101.150  1.00 18.19           C  
ATOM   2038  HA  ASN A 137      29.829  30.151-100.907  1.00 18.19           H  
ATOM   2039  C   ASN A 137      28.845  29.085-102.417  1.00 18.19           C  
ATOM   2040  CB  ASN A 137      28.148  29.305 -99.917  1.00 18.19           C  
ATOM   2041  HB2 ASN A 137      27.318  28.672-100.230  1.00 18.19           H  
ATOM   2042  HB3 ASN A 137      27.755  30.046 -99.221  1.00 18.19           H  
ATOM   2043  O   ASN A 137      29.959  28.680-102.739  1.00 18.19           O  
ATOM   2044  CG  ASN A 137      29.122  28.461 -99.110  1.00 18.19           C  
ATOM   2045  ND2 ASN A 137      28.642  27.436 -98.447  1.00 18.19           N  
ATOM   2046 HD21 ASN A 137      27.673  27.164 -98.529  1.00 18.19           H  
ATOM   2047 HD22 ASN A 137      29.324  26.898 -97.931  1.00 18.19           H  
ATOM   2048  OD1 ASN A 137      30.300  28.735 -98.993  1.00 18.19           O  
ATOM   2049  N   PRO A 138      27.740  28.640-103.078  1.00 20.79           N  
ATOM   2050  CA  PRO A 138      27.679  27.262-103.643  1.00 20.79           C  
ATOM   2051  HA  PRO A 138      28.632  26.751-103.501  1.00 20.79           H  
ATOM   2052  C   PRO A 138      27.254  27.102-105.139  1.00 20.79           C  
ATOM   2053  CB  PRO A 138      26.608  26.634-102.742  1.00 20.79           C  
ATOM   2054  HB2 PRO A 138      26.134  25.760-103.188  1.00 20.79           H  
ATOM   2055  HB3 PRO A 138      27.051  26.373-101.780  1.00 20.79           H  
ATOM   2056  O   PRO A 138      26.671  28.026-105.692  1.00 20.79           O  
ATOM   2057  CG  PRO A 138      25.583  27.756-102.552  1.00 20.79           C  
ATOM   2058  HG2 PRO A 138      24.787  27.665-103.290  1.00 20.79           H  
ATOM   2059  HG3 PRO A 138      25.169  27.732-101.544  1.00 20.79           H  
ATOM   2060  CD  PRO A 138      26.367  29.048-102.801  1.00 20.79           C  
ATOM   2061  HD2 PRO A 138      25.959  29.559-103.673  1.00 20.79           H  
ATOM   2062  HD3 PRO A 138      26.283  29.705-101.936  1.00 20.79           H  
ATOM   2063  N   SER A 139      27.392  25.949-105.839  1.00 19.35           N  
ATOM   2064  H   SER A 139      26.942  26.008-106.741  1.00 19.35           H  
ATOM   2065  CA  SER A 139      28.322  24.793-105.664  1.00 19.35           C  
ATOM   2066  HA  SER A 139      29.339  25.184-105.642  1.00 19.35           H  
ATOM   2067  C   SER A 139      28.310  23.665-106.743  1.00 19.35           C  
ATOM   2068  CB  SER A 139      28.080  24.034-104.344  1.00 19.35           C  
ATOM   2069  HB2 SER A 139      28.282  24.684-103.492  1.00 19.35           H  
ATOM   2070  HB3 SER A 139      28.781  23.202-104.267  1.00 19.35           H  
ATOM   2071  O   SER A 139      29.243  22.869-106.706  1.00 19.35           O  
ATOM   2072  OG  SER A 139      26.761  23.532-104.246  1.00 19.35           O  
ATOM   2073  HG  SER A 139      26.685  22.748-104.796  1.00 19.35           H  
ATOM   2074  N   GLY A 140      27.267  23.484-107.579  1.00 19.06           N  
ATOM   2075  H   GLY A 140      26.577  24.217-107.658  1.00 19.06           H  
ATOM   2076  CA  GLY A 140      26.835  22.133-108.046  1.00 19.06           C  
ATOM   2077  HA2 GLY A 140      27.440  21.371-107.554  1.00 19.06           H  
ATOM   2078  HA3 GLY A 140      25.818  21.974-107.687  1.00 19.06           H  
ATOM   2079  C   GLY A 140      26.847  21.762-109.552  1.00 19.06           C  
ATOM   2080  O   GLY A 140      27.869  21.894-110.218  1.00 19.06           O  
ATOM   2081  N   ASP A 141      25.722  21.191-110.022  1.00 19.90           N  
ATOM   2082  H   ASP A 141      24.940  21.152-109.384  1.00 19.90           H  
ATOM   2083  CA  ASP A 141      25.602  20.235-111.153  1.00 19.90           C  
ATOM   2084  HA  ASP A 141      26.604  19.897-111.419  1.00 19.90           H  
ATOM   2085  C   ASP A 141      24.934  20.781-112.451  1.00 19.90           C  
ATOM   2086  CB  ASP A 141      24.809  19.011-110.651  1.00 19.90           C  
ATOM   2087  HB2 ASP A 141      24.835  18.234-111.415  1.00 19.90           H  
ATOM   2088  HB3 ASP A 141      23.768  19.300-110.510  1.00 19.90           H  
ATOM   2089  O   ASP A 141      24.284  21.822-112.423  1.00 19.90           O  
ATOM   2090  CG  ASP A 141      25.347  18.433-109.336  1.00 19.90           C  
ATOM   2091  OD1 ASP A 141      26.320  17.650-109.403  1.00 19.90           O  
ATOM   2092  OD2 ASP A 141      24.784  18.789-108.274  1.00 19.90           O  
ATOM   2093  N   ASP A 142      25.060  20.055-113.584  1.00 22.04           N  
ATOM   2094  H   ASP A 142      25.535  19.171-113.479  1.00 22.04           H  
ATOM   2095  CA  ASP A 142      25.225  20.697-114.917  1.00 22.04           C  
ATOM   2096  HA  ASP A 142      25.083  21.772-114.803  1.00 22.04           H  
ATOM   2097  C   ASP A 142      24.303  20.248-116.103  1.00 22.04           C  
ATOM   2098  CB  ASP A 142      26.710  20.446-115.296  1.00 22.04           C  
ATOM   2099  HB2 ASP A 142      27.289  20.272-114.389  1.00 22.04           H  
ATOM   2100  HB3 ASP A 142      26.771  19.528-115.880  1.00 22.04           H  
ATOM   2101  O   ASP A 142      24.247  20.934-117.116  1.00 22.04           O  
ATOM   2102  CG  ASP A 142      27.440  21.576-116.040  1.00 22.04           C  
ATOM   2103  OD1 ASP A 142      27.086  22.758-115.843  1.00 22.04           O  
ATOM   2104  OD2 ASP A 142      28.441  21.239-116.718  1.00 22.04           O  
ATOM   2105  N   LEU A 143      23.625  19.083-116.071  1.00 20.22           N  
ATOM   2106  H   LEU A 143      23.617  18.595-115.187  1.00 20.22           H  
ATOM   2107  CA  LEU A 143      23.407  18.289-117.316  1.00 20.22           C  
ATOM   2108  HA  LEU A 143      24.252  18.521-117.965  1.00 20.22           H  
ATOM   2109  C   LEU A 143      22.184  18.530-118.252  1.00 20.22           C  
ATOM   2110  CB  LEU A 143      23.480  16.782-116.977  1.00 20.22           C  
ATOM   2111  HB2 LEU A 143      22.985  16.616-116.020  1.00 20.22           H  
ATOM   2112  HB3 LEU A 143      22.923  16.220-117.727  1.00 20.22           H  
ATOM   2113  O   LEU A 143      22.373  18.566-119.462  1.00 20.22           O  
ATOM   2114  CG  LEU A 143      24.902  16.196-116.931  1.00 20.22           C  
ATOM   2115  HG  LEU A 143      25.526  16.797-116.270  1.00 20.22           H  
ATOM   2116  CD1 LEU A 143      24.841  14.767-116.382  1.00 20.22           C  
ATOM   2117 HD11 LEU A 143      25.848  14.352-116.330  1.00 20.22           H  
ATOM   2118 HD12 LEU A 143      24.221  14.144-117.027  1.00 20.22           H  
ATOM   2119 HD13 LEU A 143      24.418  14.781-115.378  1.00 20.22           H  
ATOM   2120  CD2 LEU A 143      25.550  16.120-118.317  1.00 20.22           C  
ATOM   2121 HD21 LEU A 143      24.918  15.551-118.999  1.00 20.22           H  
ATOM   2122 HD22 LEU A 143      25.689  17.123-118.721  1.00 20.22           H  
ATOM   2123 HD23 LEU A 143      26.530  15.648-118.243  1.00 20.22           H  
ATOM   2124  N   GLY A 144      20.944  18.430-117.753  1.00 19.86           N  
ATOM   2125  H   GLY A 144      20.863  18.574-116.757  1.00 19.86           H  
ATOM   2126  CA  GLY A 144      19.963  17.491-118.356  1.00 19.86           C  
ATOM   2127  HA2 GLY A 144      19.357  17.090-117.543  1.00 19.86           H  
ATOM   2128  HA3 GLY A 144      20.521  16.646-118.758  1.00 19.86           H  
ATOM   2129  C   GLY A 144      18.984  17.916-119.479  1.00 19.86           C  
ATOM   2130  O   GLY A 144      19.185  17.583-120.642  1.00 19.86           O  
ATOM   2131  N   GLU A 145      17.785  18.376-119.086  1.00 19.28           N  
ATOM   2132  H   GLU A 145      17.755  18.759-118.152  1.00 19.28           H  
ATOM   2133  CA  GLU A 145      16.554  17.640-119.474  1.00 19.28           C  
ATOM   2134  HA  GLU A 145      16.771  16.969-120.305  1.00 19.28           H  
ATOM   2135  C   GLU A 145      15.328  18.495-119.899  1.00 19.28           C  
ATOM   2136  CB  GLU A 145      16.205  16.780-118.235  1.00 19.28           C  
ATOM   2137  HB2 GLU A 145      17.115  16.282-117.902  1.00 19.28           H  
ATOM   2138  HB3 GLU A 145      15.894  17.455-117.437  1.00 19.28           H  
ATOM   2139  O   GLU A 145      14.333  17.950-120.378  1.00 19.28           O  
ATOM   2140  CG  GLU A 145      15.141  15.682-118.398  1.00 19.28           C  
ATOM   2141  HG2 GLU A 145      15.440  15.020-119.210  1.00 19.28           H  
ATOM   2142  HG3 GLU A 145      14.180  16.129-118.651  1.00 19.28           H  
ATOM   2143  CD  GLU A 145      14.980  14.888-117.089  1.00 19.28           C  
ATOM   2144  OE1 GLU A 145      15.222  13.657-117.109  1.00 19.28           O  
ATOM   2145  OE2 GLU A 145      14.649  15.524-116.062  1.00 19.28           O  
ATOM   2146  N   ALA A 146      15.339  19.822-119.710  1.00 19.40           N  
ATOM   2147  H   ALA A 146      16.221  20.256-119.478  1.00 19.40           H  
ATOM   2148  CA  ALA A 146      14.111  20.524-119.296  1.00 19.40           C  
ATOM   2149  HA  ALA A 146      13.297  19.799-119.295  1.00 19.40           H  
ATOM   2150  C   ALA A 146      13.585  21.693-120.169  1.00 19.40           C  
ATOM   2151  CB  ALA A 146      14.292  20.924-117.831  1.00 19.40           C  
ATOM   2152  HB1 ALA A 146      15.039  21.713-117.745  1.00 19.40           H  
ATOM   2153  HB2 ALA A 146      13.334  21.279-117.450  1.00 19.40           H  
ATOM   2154  HB3 ALA A 146      14.599  20.060-117.241  1.00 19.40           H  
ATOM   2155  O   ALA A 146      13.542  22.856-119.752  1.00 19.40           O  
ATOM   2156  N   GLY A 147      12.977  21.355-121.301  1.00 19.82           N  
ATOM   2157  H   GLY A 147      13.142  20.429-121.669  1.00 19.82           H  
ATOM   2158  CA  GLY A 147      11.857  22.108-121.848  1.00 19.82           C  
ATOM   2159  HA2 GLY A 147      11.133  21.416-122.280  1.00 19.82           H  
ATOM   2160  HA3 GLY A 147      11.390  22.575-120.981  1.00 19.82           H  
ATOM   2161  C   GLY A 147      12.126  23.217-122.865  1.00 19.82           C  
ATOM   2162  O   GLY A 147      12.375  22.951-124.030  1.00 19.82           O  
ATOM   2163  N   VAL A 148      11.885  24.468-122.439  1.00 19.01           N  
ATOM   2164  H   VAL A 148      11.729  24.554-121.445  1.00 19.01           H  
ATOM   2165  CA  VAL A 148      12.135  25.735-123.154  1.00 19.01           C  
ATOM   2166  HA  VAL A 148      11.862  26.535-122.465  1.00 19.01           H  
ATOM   2167  C   VAL A 148      11.215  25.954-124.423  1.00 19.01           C  
ATOM   2168  CB  VAL A 148      13.691  25.820-123.295  1.00 19.01           C  
ATOM   2169  HB  VAL A 148      13.997  25.457-124.276  1.00 19.01           H  
ATOM   2170  O   VAL A 148      11.174  25.084-125.259  1.00 19.01           O  
ATOM   2171  CG1 VAL A 148      14.127  27.256-123.085  1.00 19.01           C  
ATOM   2172 HG11 VAL A 148      13.522  27.877-123.746  1.00 19.01           H  
ATOM   2173 HG12 VAL A 148      13.960  27.565-122.053  1.00 19.01           H  
ATOM   2174 HG13 VAL A 148      15.181  27.378-123.332  1.00 19.01           H  
ATOM   2175  CG2 VAL A 148      14.564  25.074-122.258  1.00 19.01           C  
ATOM   2176 HG21 VAL A 148      14.538  23.999-122.433  1.00 19.01           H  
ATOM   2177 HG22 VAL A 148      15.611  25.361-122.364  1.00 19.01           H  
ATOM   2178 HG23 VAL A 148      14.239  25.290-121.240  1.00 19.01           H  
ATOM   2179  N   ASP A 149      10.408  27.030-124.625  1.00 20.57           N  
ATOM   2180  H   ASP A 149      10.654  27.850-124.088  1.00 20.57           H  
ATOM   2181  CA  ASP A 149       8.927  26.974-124.946  1.00 20.57           C  
ATOM   2182  HA  ASP A 149       8.754  25.899-124.967  1.00 20.57           H  
ATOM   2183  C   ASP A 149       8.199  27.472-126.301  1.00 20.57           C  
ATOM   2184  CB  ASP A 149       8.239  27.495-123.662  1.00 20.57           C  
ATOM   2185  HB2 ASP A 149       8.932  27.431-122.823  1.00 20.57           H  
ATOM   2186  HB3 ASP A 149       7.977  28.548-123.767  1.00 20.57           H  
ATOM   2187  O   ASP A 149       8.824  28.092-127.154  1.00 20.57           O  
ATOM   2188  CG  ASP A 149       7.004  26.704-123.261  1.00 20.57           C  
ATOM   2189  OD1 ASP A 149       6.452  26.962-122.177  1.00 20.57           O  
ATOM   2190  OD2 ASP A 149       6.638  25.776-124.010  1.00 20.57           O  
ATOM   2191  N   GLU A 150       6.884  27.125-126.502  1.00 22.72           N  
ATOM   2192  H   GLU A 150       6.544  26.620-125.695  1.00 22.72           H  
ATOM   2193  CA  GLU A 150       5.824  27.176-127.626  1.00 22.72           C  
ATOM   2194  HA  GLU A 150       5.034  26.641-127.100  1.00 22.72           H  
ATOM   2195  C   GLU A 150       4.960  28.407-128.154  1.00 22.72           C  
ATOM   2196  CB  GLU A 150       6.063  26.162-128.762  1.00 22.72           C  
ATOM   2197  HB2 GLU A 150       5.087  25.742-129.005  1.00 22.72           H  
ATOM   2198  HB3 GLU A 150       6.675  25.346-128.379  1.00 22.72           H  
ATOM   2199  O   GLU A 150       5.508  29.343-128.731  1.00 22.72           O  
ATOM   2200  CG  GLU A 150       6.633  26.660-130.102  1.00 22.72           C  
ATOM   2201  HG2 GLU A 150       7.676  26.950-129.970  1.00 22.72           H  
ATOM   2202  HG3 GLU A 150       6.074  27.533-130.436  1.00 22.72           H  
ATOM   2203  CD  GLU A 150       6.515  25.571-131.188  1.00 22.72           C  
ATOM   2204  OE1 GLU A 150       6.757  24.380-130.862  1.00 22.72           O  
ATOM   2205  OE2 GLU A 150       6.206  25.926-132.347  1.00 22.72           O  
ATOM   2206  N   LEU A 151       3.587  28.367-128.084  1.00 18.21           N  
ATOM   2207  H   LEU A 151       3.171  27.614-127.556  1.00 18.21           H  
ATOM   2208  CA  LEU A 151       2.599  29.253-128.823  1.00 18.21           C  
ATOM   2209  HA  LEU A 151       3.170  30.077-129.251  1.00 18.21           H  
ATOM   2210  C   LEU A 151       1.360  29.870-128.027  1.00 18.21           C  
ATOM   2211  CB  LEU A 151       2.069  28.432-130.016  1.00 18.21           C  
ATOM   2212  HB2 LEU A 151       1.343  27.714-129.633  1.00 18.21           H  
ATOM   2213  HB3 LEU A 151       2.885  27.864-130.463  1.00 18.21           H  
ATOM   2214  O   LEU A 151       0.620  29.091-127.428  1.00 18.21           O  
ATOM   2215  CG  LEU A 151       1.409  29.292-131.112  1.00 18.21           C  
ATOM   2216  HG  LEU A 151       0.821  30.092-130.661  1.00 18.21           H  
ATOM   2217  CD1 LEU A 151       2.458  29.914-132.037  1.00 18.21           C  
ATOM   2218 HD11 LEU A 151       3.014  29.129-132.549  1.00 18.21           H  
ATOM   2219 HD12 LEU A 151       1.971  30.558-132.770  1.00 18.21           H  
ATOM   2220 HD13 LEU A 151       3.159  30.510-131.452  1.00 18.21           H  
ATOM   2221  CD2 LEU A 151       0.468  28.446-131.971  1.00 18.21           C  
ATOM   2222 HD21 LEU A 151       0.019  29.068-132.746  1.00 18.21           H  
ATOM   2223 HD22 LEU A 151      -0.325  28.045-131.339  1.00 18.21           H  
ATOM   2224 HD23 LEU A 151       1.019  27.624-132.426  1.00 18.21           H  
ATOM   2225  N   LEU A 152       1.048  31.208-128.076  1.00 18.74           N  
ATOM   2226  H   LEU A 152       1.619  31.793-128.670  1.00 18.74           H  
ATOM   2227  CA  LEU A 152       0.036  31.944-127.219  1.00 18.74           C  
ATOM   2228  HA  LEU A 152      -0.812  31.271-127.090  1.00 18.74           H  
ATOM   2229  C   LEU A 152      -0.638  33.276-127.791  1.00 18.74           C  
ATOM   2230  CB  LEU A 152       0.666  32.164-125.816  1.00 18.74           C  
ATOM   2231  HB2 LEU A 152       1.680  32.537-125.959  1.00 18.74           H  
ATOM   2232  HB3 LEU A 152       0.106  32.918-125.264  1.00 18.74           H  
ATOM   2233  O   LEU A 152      -0.948  33.314-128.977  1.00 18.74           O  
ATOM   2234  CG  LEU A 152       0.743  30.966-124.854  1.00 18.74           C  
ATOM   2235  HG  LEU A 152       1.403  30.203-125.267  1.00 18.74           H  
ATOM   2236  CD1 LEU A 152       1.329  31.445-123.523  1.00 18.74           C  
ATOM   2237 HD11 LEU A 152       0.735  32.262-123.113  1.00 18.74           H  
ATOM   2238 HD12 LEU A 152       2.350  31.791-123.687  1.00 18.74           H  
ATOM   2239 HD13 LEU A 152       1.352  30.626-122.805  1.00 18.74           H  
ATOM   2240  CD2 LEU A 152      -0.630  30.352-124.551  1.00 18.74           C  
ATOM   2241 HD21 LEU A 152      -1.030  29.885-125.451  1.00 18.74           H  
ATOM   2242 HD22 LEU A 152      -0.519  29.573-123.797  1.00 18.74           H  
ATOM   2243 HD23 LEU A 152      -1.315  31.119-124.190  1.00 18.74           H  
ATOM   2244  N   GLU A 153      -0.994  34.295-126.945  1.00 23.85           N  
ATOM   2245  H   GLU A 153      -0.523  34.249-126.053  1.00 23.85           H  
ATOM   2246  CA  GLU A 153      -1.949  35.479-127.060  1.00 23.85           C  
ATOM   2247  HA  GLU A 153      -2.200  35.651-126.013  1.00 23.85           H  
ATOM   2248  C   GLU A 153      -1.448  36.933-127.451  1.00 23.85           C  
ATOM   2249  CB  GLU A 153      -3.306  35.017-127.639  1.00 23.85           C  
ATOM   2250  HB2 GLU A 153      -3.389  33.941-127.487  1.00 23.85           H  
ATOM   2251  HB3 GLU A 153      -4.104  35.439-127.027  1.00 23.85           H  
ATOM   2252  O   GLU A 153      -0.247  37.142-127.519  1.00 23.85           O  
ATOM   2253  CG  GLU A 153      -3.568  35.295-129.134  1.00 23.85           C  
ATOM   2254  HG2 GLU A 153      -4.177  34.479-129.523  1.00 23.85           H  
ATOM   2255  HG3 GLU A 153      -2.620  35.288-129.672  1.00 23.85           H  
ATOM   2256  CD  GLU A 153      -4.310  36.610-129.424  1.00 23.85           C  
ATOM   2257  OE1 GLU A 153      -4.295  37.038-130.600  1.00 23.85           O  
ATOM   2258  OE2 GLU A 153      -4.844  37.222-128.468  1.00 23.85           O  
ATOM   2259  N   ALA A 154      -2.280  37.997-127.651  1.00 22.79           N  
ATOM   2260  H   ALA A 154      -3.274  37.817-127.657  1.00 22.79           H  
ATOM   2261  CA  ALA A 154      -1.812  39.284-128.270  1.00 22.79           C  
ATOM   2262  HA  ALA A 154      -0.750  39.399-128.053  1.00 22.79           H  
ATOM   2263  C   ALA A 154      -2.453  40.680-127.947  1.00 22.79           C  
ATOM   2264  CB  ALA A 154      -1.980  39.117-129.793  1.00 22.79           C  
ATOM   2265  HB1 ALA A 154      -1.376  39.853-130.325  1.00 22.79           H  
ATOM   2266  HB2 ALA A 154      -3.027  39.272-130.056  1.00 22.79           H  
ATOM   2267  HB3 ALA A 154      -1.721  38.109-130.116  1.00 22.79           H  
ATOM   2268  O   ALA A 154      -1.906  41.682-128.414  1.00 22.79           O  
ATOM   2269  N   LEU A 155      -3.652  40.790-127.348  1.00 20.31           N  
ATOM   2270  H   LEU A 155      -3.964  39.947-126.888  1.00 20.31           H  
ATOM   2271  CA  LEU A 155      -4.731  41.517-128.075  1.00 20.31           C  
ATOM   2272  HA  LEU A 155      -4.319  41.850-129.027  1.00 20.31           H  
ATOM   2273  C   LEU A 155      -5.371  42.810-127.470  1.00 20.31           C  
ATOM   2274  CB  LEU A 155      -5.733  40.400-128.414  1.00 20.31           C  
ATOM   2275  HB2 LEU A 155      -6.209  40.035-127.504  1.00 20.31           H  
ATOM   2276  HB3 LEU A 155      -5.127  39.583-128.807  1.00 20.31           H  
ATOM   2277  O   LEU A 155      -5.728  43.693-128.243  1.00 20.31           O  
ATOM   2278  CG  LEU A 155      -6.798  40.667-129.488  1.00 20.31           C  
ATOM   2279  HG  LEU A 155      -6.424  41.385-130.217  1.00 20.31           H  
ATOM   2280  CD1 LEU A 155      -7.125  39.356-130.211  1.00 20.31           C  
ATOM   2281 HD11 LEU A 155      -7.923  39.510-130.937  1.00 20.31           H  
ATOM   2282 HD12 LEU A 155      -6.239  38.999-130.736  1.00 20.31           H  
ATOM   2283 HD13 LEU A 155      -7.416  38.591-129.491  1.00 20.31           H  
ATOM   2284  CD2 LEU A 155      -8.102  41.181-128.878  1.00 20.31           C  
ATOM   2285 HD21 LEU A 155      -8.830  41.362-129.669  1.00 20.31           H  
ATOM   2286 HD22 LEU A 155      -7.923  42.119-128.353  1.00 20.31           H  
ATOM   2287 HD23 LEU A 155      -8.501  40.446-128.179  1.00 20.31           H  
ATOM   2288  N   GLY A 156      -5.496  42.944-126.139  1.00 19.90           N  
ATOM   2289  H   GLY A 156      -5.163  42.151-125.610  1.00 19.90           H  
ATOM   2290  CA  GLY A 156      -5.793  44.180-125.352  1.00 19.90           C  
ATOM   2291  HA2 GLY A 156      -4.916  44.825-125.399  1.00 19.90           H  
ATOM   2292  HA3 GLY A 156      -5.871  43.857-124.314  1.00 19.90           H  
ATOM   2293  C   GLY A 156      -7.044  45.076-125.598  1.00 19.90           C  
ATOM   2294  O   GLY A 156      -7.845  44.844-126.500  1.00 19.90           O  
ATOM   2295  N   ARG A 157      -7.281  46.051-124.680  1.00 20.85           N  
ATOM   2296  H   ARG A 157      -6.549  46.256-124.016  1.00 20.85           H  
ATOM   2297  CA  ARG A 157      -8.664  46.499-124.345  1.00 20.85           C  
ATOM   2298  HA  ARG A 157      -9.269  46.355-125.241  1.00 20.85           H  
ATOM   2299  C   ARG A 157      -8.970  47.969-123.918  1.00 20.85           C  
ATOM   2300  CB  ARG A 157      -9.191  45.535-123.251  1.00 20.85           C  
ATOM   2301  HB2 ARG A 157      -9.071  45.998-122.272  1.00 20.85           H  
ATOM   2302  HB3 ARG A 157      -8.601  44.618-123.240  1.00 20.85           H  
ATOM   2303  O   ARG A 157      -9.989  48.487-124.363  1.00 20.85           O  
ATOM   2304  CG  ARG A 157     -10.657  45.126-123.476  1.00 20.85           C  
ATOM   2305  HG2 ARG A 157     -10.690  44.409-124.297  1.00 20.85           H  
ATOM   2306  HG3 ARG A 157     -11.230  46.003-123.777  1.00 20.85           H  
ATOM   2307  CD  ARG A 157     -11.359  44.515-122.250  1.00 20.85           C  
ATOM   2308  HD2 ARG A 157     -12.309  44.089-122.573  1.00 20.85           H  
ATOM   2309  HD3 ARG A 157     -11.598  45.330-121.567  1.00 20.85           H  
ATOM   2310  NE  ARG A 157     -10.575  43.472-121.555  1.00 20.85           N  
ATOM   2311  HE  ARG A 157      -9.910  42.956-122.114  1.00 20.85           H  
ATOM   2312  NH1 ARG A 157     -11.347  43.834-119.398  1.00 20.85           N  
ATOM   2313 HH11 ARG A 157     -11.167  43.720-118.411  1.00 20.85           H  
ATOM   2314 HH12 ARG A 157     -11.561  44.793-119.633  1.00 20.85           H  
ATOM   2315  NH2 ARG A 157      -9.921  42.189-119.790  1.00 20.85           N  
ATOM   2316 HH21 ARG A 157      -9.269  41.707-120.392  1.00 20.85           H  
ATOM   2317 HH22 ARG A 157      -9.905  42.036-118.791  1.00 20.85           H  
ATOM   2318  CZ  ARG A 157     -10.619  43.186-120.259  1.00 20.85           C  
ATOM   2319  N   GLU A 158      -8.215  48.599-123.007  1.00 19.00           N  
ATOM   2320  H   GLU A 158      -7.312  48.204-122.787  1.00 19.00           H  
ATOM   2321  CA  GLU A 158      -8.697  49.622-122.018  1.00 19.00           C  
ATOM   2322  HA  GLU A 158      -9.579  50.146-122.388  1.00 19.00           H  
ATOM   2323  C   GLU A 158      -7.594  50.679-121.685  1.00 19.00           C  
ATOM   2324  CB  GLU A 158      -9.049  48.810-120.745  1.00 19.00           C  
ATOM   2325  HB2 GLU A 158      -9.053  49.456-119.867  1.00 19.00           H  
ATOM   2326  HB3 GLU A 158      -8.252  48.085-120.581  1.00 19.00           H  
ATOM   2327  O   GLU A 158      -6.441  50.376-121.982  1.00 19.00           O  
ATOM   2328  CG  GLU A 158     -10.410  48.083-120.822  1.00 19.00           C  
ATOM   2329  HG2 GLU A 158     -11.212  48.789-120.608  1.00 19.00           H  
ATOM   2330  HG3 GLU A 158     -10.584  47.729-121.839  1.00 19.00           H  
ATOM   2331  CD  GLU A 158     -10.533  46.869-119.890  1.00 19.00           C  
ATOM   2332  OE1 GLU A 158     -11.673  46.548-119.481  1.00 19.00           O  
ATOM   2333  OE2 GLU A 158      -9.564  46.094-119.739  1.00 19.00           O  
ATOM   2334  N   LEU A 159      -7.740  51.870-121.048  1.00 18.65           N  
ATOM   2335  H   LEU A 159      -6.828  52.281-120.902  1.00 18.65           H  
ATOM   2336  CA  LEU A 159      -8.795  52.814-120.540  1.00 18.65           C  
ATOM   2337  HA  LEU A 159      -9.500  53.077-121.329  1.00 18.65           H  
ATOM   2338  C   LEU A 159      -8.053  54.131-120.073  1.00 18.65           C  
ATOM   2339  CB  LEU A 159      -9.515  52.174-119.329  1.00 18.65           C  
ATOM   2340  HB2 LEU A 159      -9.630  52.903-118.528  1.00 18.65           H  
ATOM   2341  HB3 LEU A 159      -8.872  51.404-118.904  1.00 18.65           H  
ATOM   2342  O   LEU A 159      -6.835  54.068-119.934  1.00 18.65           O  
ATOM   2343  CG  LEU A 159     -10.898  51.576-119.652  1.00 18.65           C  
ATOM   2344  HG  LEU A 159     -10.802  50.944-120.535  1.00 18.65           H  
ATOM   2345  CD1 LEU A 159     -11.398  50.734-118.474  1.00 18.65           C  
ATOM   2346 HD11 LEU A 159     -12.347  50.266-118.734  1.00 18.65           H  
ATOM   2347 HD12 LEU A 159     -11.535  51.367-117.597  1.00 18.65           H  
ATOM   2348 HD13 LEU A 159     -10.678  49.950-118.239  1.00 18.65           H  
ATOM   2349  CD2 LEU A 159     -11.980  52.607-119.958  1.00 18.65           C  
ATOM   2350 HD21 LEU A 159     -12.884  52.103-120.299  1.00 18.65           H  
ATOM   2351 HD22 LEU A 159     -11.656  53.299-120.735  1.00 18.65           H  
ATOM   2352 HD23 LEU A 159     -12.225  53.178-119.063  1.00 18.65           H  
ATOM   2353  N   ASP A 160      -8.587  55.337-119.771  1.00 18.84           N  
ATOM   2354  H   ASP A 160      -7.862  55.991-119.512  1.00 18.84           H  
ATOM   2355  CA  ASP A 160      -9.945  55.944-119.804  1.00 18.84           C  
ATOM   2356  HA  ASP A 160     -10.523  55.481-120.604  1.00 18.84           H  
ATOM   2357  C   ASP A 160      -9.947  57.490-120.070  1.00 18.84           C  
ATOM   2358  CB  ASP A 160     -10.688  55.697-118.473  1.00 18.84           C  
ATOM   2359  HB2 ASP A 160     -10.169  56.213-117.665  1.00 18.84           H  
ATOM   2360  HB3 ASP A 160     -10.677  54.636-118.223  1.00 18.84           H  
ATOM   2361  O   ASP A 160     -10.439  57.904-121.118  1.00 18.84           O  
ATOM   2362  CG  ASP A 160     -12.158  56.137-118.509  1.00 18.84           C  
ATOM   2363  OD1 ASP A 160     -12.873  55.690-119.433  1.00 18.84           O  
ATOM   2364  OD2 ASP A 160     -12.568  56.857-117.572  1.00 18.84           O  
ATOM   2365  N   GLY A 161      -9.442  58.338-119.141  1.00 23.71           N  
ATOM   2366  H   GLY A 161      -8.970  57.931-118.347  1.00 23.71           H  
ATOM   2367  CA  GLY A 161      -9.886  59.752-118.968  1.00 23.71           C  
ATOM   2368  HA2 GLY A 161     -10.695  59.949-119.672  1.00 23.71           H  
ATOM   2369  HA3 GLY A 161     -10.324  59.835-117.973  1.00 23.71           H  
ATOM   2370  C   GLY A 161      -8.881  60.929-119.111  1.00 23.71           C  
ATOM   2371  O   GLY A 161      -7.706  60.723-119.413  1.00 23.71           O  
ATOM   2372  N   ASP A 162      -9.412  62.153-118.898  1.00 20.67           N  
ATOM   2373  H   ASP A 162     -10.376  62.168-118.597  1.00 20.67           H  
ATOM   2374  CA  ASP A 162      -8.781  63.509-118.954  1.00 20.67           C  
ATOM   2375  HA  ASP A 162      -8.129  63.571-119.826  1.00 20.67           H  
ATOM   2376  C   ASP A 162      -7.897  63.876-117.730  1.00 20.67           C  
ATOM   2377  CB  ASP A 162      -9.899  64.595-119.088  1.00 20.67           C  
ATOM   2378  HB2 ASP A 162      -9.569  65.490-118.562  1.00 20.67           H  
ATOM   2379  HB3 ASP A 162     -10.782  64.248-118.552  1.00 20.67           H  
ATOM   2380  O   ASP A 162      -7.021  64.761-117.891  1.00 20.67           O  
ATOM   2381  CG  ASP A 162     -10.327  65.080-120.496  1.00 20.67           C  
ATOM   2382  OD1 ASP A 162      -9.514  65.076-121.451  1.00 20.67           O  
ATOM   2383  OD2 ASP A 162     -11.491  65.548-120.604  1.00 20.67           O  
ATOM   2384  OXT ASP A 162      -8.151  63.344-116.622  1.00 20.67           O  
TER    2385      ASP A 162                                                       
ATOM   2385  N   MET B   1       5.368 -13.460  53.019  1.00 66.60           N  
ATOM   2386  H   MET B   1       4.729 -13.805  53.722  1.00 66.60           H  
ATOM   2387  H2  MET B   1       6.315 -13.715  53.259  1.00 66.60           H  
ATOM   2388  H3  MET B   1       5.279 -12.455  52.971  1.00 66.60           H  
ATOM   2389  CA  MET B   1       5.009 -14.047  51.720  1.00 66.60           C  
ATOM   2390  HA  MET B   1       3.961 -13.813  51.535  1.00 66.60           H  
ATOM   2391  C   MET B   1       5.141 -15.564  51.797  1.00 66.60           C  
ATOM   2392  CB  MET B   1       5.801 -13.420  50.567  1.00 66.60           C  
ATOM   2393  HB2 MET B   1       6.046 -12.386  50.810  1.00 66.60           H  
ATOM   2394  HB3 MET B   1       6.727 -13.966  50.383  1.00 66.60           H  
ATOM   2395  O   MET B   1       6.244 -16.100  51.791  1.00 66.60           O  
ATOM   2396  CG  MET B   1       4.925 -13.421  49.316  1.00 66.60           C  
ATOM   2397  HG2 MET B   1       4.023 -12.839  49.507  1.00 66.60           H  
ATOM   2398  HG3 MET B   1       4.629 -14.448  49.099  1.00 66.60           H  
ATOM   2399  SD  MET B   1       5.731 -12.746  47.852  1.00 66.60           S  
ATOM   2400  CE  MET B   1       5.626 -10.964  48.180  1.00 66.60           C  
ATOM   2401  HE1 MET B   1       4.582 -10.669  48.284  1.00 66.60           H  
ATOM   2402  HE2 MET B   1       6.177 -10.709  49.085  1.00 66.60           H  
ATOM   2403  HE3 MET B   1       6.053 -10.420  47.337  1.00 66.60           H  
ATOM   2404  N   THR B   2       4.010 -16.235  51.981  1.00 86.08           N  
ATOM   2405  H   THR B   2       3.164 -15.685  52.015  1.00 86.08           H  
ATOM   2406  CA  THR B   2       3.809 -17.685  51.898  1.00 86.08           C  
ATOM   2407  HA  THR B   2       4.510 -18.192  52.561  1.00 86.08           H  
ATOM   2408  C   THR B   2       4.047 -18.189  50.473  1.00 86.08           C  
ATOM   2409  CB  THR B   2       2.371 -18.044  52.317  1.00 86.08           C  
ATOM   2410  HB  THR B   2       2.236 -19.123  52.228  1.00 86.08           H  
ATOM   2411  O   THR B   2       4.230 -17.399  49.544  1.00 86.08           O  
ATOM   2412  CG2 THR B   2       2.033 -17.640  53.751  1.00 86.08           C  
ATOM   2413 HG21 THR B   2       2.735 -18.110  54.440  1.00 86.08           H  
ATOM   2414 HG22 THR B   2       1.025 -17.978  53.991  1.00 86.08           H  
ATOM   2415 HG23 THR B   2       2.079 -16.557  53.871  1.00 86.08           H  
ATOM   2416  OG1 THR B   2       1.446 -17.406  51.473  1.00 86.08           O  
ATOM   2417  HG1 THR B   2       1.308 -16.521  51.816  1.00 86.08           H  
ATOM   2418  N   ASP B   3       4.029 -19.509  50.275  1.00 69.50           N  
ATOM   2419  H   ASP B   3       3.883 -20.143  51.047  1.00 69.50           H  
ATOM   2420  CA  ASP B   3       4.129 -20.069  48.925  1.00 69.50           C  
ATOM   2421  HA  ASP B   3       5.007 -19.629  48.453  1.00 69.50           H  
ATOM   2422  C   ASP B   3       2.938 -19.659  48.049  1.00 69.50           C  
ATOM   2423  CB  ASP B   3       4.353 -21.585  48.986  1.00 69.50           C  
ATOM   2424  HB2 ASP B   3       3.398 -22.109  48.949  1.00 69.50           H  
ATOM   2425  HB3 ASP B   3       4.850 -21.846  49.921  1.00 69.50           H  
ATOM   2426  O   ASP B   3       3.139 -19.153  46.949  1.00 69.50           O  
ATOM   2427  CG  ASP B   3       5.260 -22.012  47.834  1.00 69.50           C  
ATOM   2428  OD1 ASP B   3       6.419 -21.525  47.835  1.00 69.50           O  
ATOM   2429  OD2 ASP B   3       4.801 -22.776  46.967  1.00 69.50           O  
ATOM   2430  N   SER B   4       1.718 -19.717  48.594  1.00 70.69           N  
ATOM   2431  H   SER B   4       1.599 -20.177  49.486  1.00 70.69           H  
ATOM   2432  CA  SER B   4       0.500 -19.242  47.930  1.00 70.69           C  
ATOM   2433  HA  SER B   4       0.361 -19.814  47.013  1.00 70.69           H  
ATOM   2434  C   SER B   4       0.560 -17.758  47.549  1.00 70.69           C  
ATOM   2435  CB  SER B   4      -0.718 -19.470  48.831  1.00 70.69           C  
ATOM   2436  HB2 SER B   4      -1.625 -19.270  48.262  1.00 70.69           H  
ATOM   2437  HB3 SER B   4      -0.676 -18.786  49.679  1.00 70.69           H  
ATOM   2438  O   SER B   4       0.129 -17.404  46.457  1.00 70.69           O  
ATOM   2439  OG  SER B   4      -0.742 -20.800  49.319  1.00 70.69           O  
ATOM   2440  HG  SER B   4      -1.603 -21.178  49.127  1.00 70.69           H  
ATOM   2441  N   GLU B   5       1.114 -16.886  48.401  1.00 73.61           N  
ATOM   2442  H   GLU B   5       1.439 -17.221  49.296  1.00 73.61           H  
ATOM   2443  CA  GLU B   5       1.276 -15.459  48.076  1.00 73.61           C  
ATOM   2444  HA  GLU B   5       0.330 -15.067  47.701  1.00 73.61           H  
ATOM   2445  C   GLU B   5       2.311 -15.240  46.960  1.00 73.61           C  
ATOM   2446  CB  GLU B   5       1.657 -14.657  49.330  1.00 73.61           C  
ATOM   2447  HB2 GLU B   5       2.497 -15.160  49.808  1.00 73.61           H  
ATOM   2448  HB3 GLU B   5       1.983 -13.663  49.022  1.00 73.61           H  
ATOM   2449  O   GLU B   5       2.014 -14.534  45.998  1.00 73.61           O  
ATOM   2450  CG  GLU B   5       0.506 -14.476  50.336  1.00 73.61           C  
ATOM   2451  HG2 GLU B   5      -0.233 -13.803  49.901  1.00 73.61           H  
ATOM   2452  HG3 GLU B   5       0.017 -15.435  50.508  1.00 73.61           H  
ATOM   2453  CD  GLU B   5       1.001 -13.925  51.685  1.00 73.61           C  
ATOM   2454  OE1 GLU B   5       0.353 -13.033  52.258  1.00 73.61           O  
ATOM   2455  OE2 GLU B   5       2.042 -14.426  52.179  1.00 73.61           O  
ATOM   2456  N   LYS B   6       3.483 -15.897  47.022  1.00 74.22           N  
ATOM   2457  H   LYS B   6       3.650 -16.500  47.815  1.00 74.22           H  
ATOM   2458  CA  LYS B   6       4.496 -15.830  45.947  1.00 74.22           C  
ATOM   2459  HA  LYS B   6       4.796 -14.793  45.791  1.00 74.22           H  
ATOM   2460  C   LYS B   6       3.920 -16.319  44.617  1.00 74.22           C  
ATOM   2461  CB  LYS B   6       5.731 -16.681  46.288  1.00 74.22           C  
ATOM   2462  HB2 LYS B   6       6.333 -16.779  45.385  1.00 74.22           H  
ATOM   2463  HB3 LYS B   6       5.396 -17.678  46.575  1.00 74.22           H  
ATOM   2464  O   LYS B   6       4.086 -15.674  43.587  1.00 74.22           O  
ATOM   2465  CG  LYS B   6       6.633 -16.086  47.382  1.00 74.22           C  
ATOM   2466  HG2 LYS B   6       6.999 -15.120  47.036  1.00 74.22           H  
ATOM   2467  HG3 LYS B   6       6.065 -15.945  48.302  1.00 74.22           H  
ATOM   2468  CD  LYS B   6       7.850 -16.975  47.675  1.00 74.22           C  
ATOM   2469  HD2 LYS B   6       8.523 -16.444  48.348  1.00 74.22           H  
ATOM   2470  HD3 LYS B   6       8.379 -17.159  46.739  1.00 74.22           H  
ATOM   2471  CE  LYS B   6       7.418 -18.292  48.332  1.00 74.22           C  
ATOM   2472  HE2 LYS B   6       7.620 -18.247  49.402  1.00 74.22           H  
ATOM   2473  HE3 LYS B   6       6.338 -18.381  48.217  1.00 74.22           H  
ATOM   2474  NZ  LYS B   6       8.071 -19.474  47.718  1.00 74.22           N  
ATOM   2475  HZ1 LYS B   6       7.933 -19.485  46.718  1.00 74.22           H  
ATOM   2476  HZ2 LYS B   6       9.054 -19.544  47.938  1.00 74.22           H  
ATOM   2477  HZ3 LYS B   6       7.605 -20.321  48.011  1.00 74.22           H  
ATOM   2478  N   VAL B   7       3.225 -17.456  44.633  1.00 72.73           N  
ATOM   2479  H   VAL B   7       3.133 -17.946  45.511  1.00 72.73           H  
ATOM   2480  CA  VAL B   7       2.612 -18.044  43.435  1.00 72.73           C  
ATOM   2481  HA  VAL B   7       3.358 -18.060  42.640  1.00 72.73           H  
ATOM   2482  C   VAL B   7       1.460 -17.179  42.915  1.00 72.73           C  
ATOM   2483  CB  VAL B   7       2.199 -19.503  43.701  1.00 72.73           C  
ATOM   2484  HB  VAL B   7       1.563 -19.546  44.586  1.00 72.73           H  
ATOM   2485  O   VAL B   7       1.320 -17.047  41.703  1.00 72.73           O  
ATOM   2486  CG1 VAL B   7       1.441 -20.116  42.521  1.00 72.73           C  
ATOM   2487 HG11 VAL B   7       1.283 -21.178  42.710  1.00 72.73           H  
ATOM   2488 HG12 VAL B   7       0.471 -19.634  42.405  1.00 72.73           H  
ATOM   2489 HG13 VAL B   7       2.014 -19.999  41.601  1.00 72.73           H  
ATOM   2490  CG2 VAL B   7       3.440 -20.381  43.921  1.00 72.73           C  
ATOM   2491 HG21 VAL B   7       4.046 -20.417  43.015  1.00 72.73           H  
ATOM   2492 HG22 VAL B   7       4.051 -19.996  44.737  1.00 72.73           H  
ATOM   2493 HG23 VAL B   7       3.136 -21.393  44.187  1.00 72.73           H  
ATOM   2494  N   ALA B   8       0.694 -16.511  43.784  1.00 71.55           N  
ATOM   2495  H   ALA B   8       0.810 -16.675  44.774  1.00 71.55           H  
ATOM   2496  CA  ALA B   8      -0.301 -15.524  43.365  1.00 71.55           C  
ATOM   2497  HA  ALA B   8      -0.956 -15.991  42.629  1.00 71.55           H  
ATOM   2498  C   ALA B   8       0.339 -14.298  42.688  1.00 71.55           C  
ATOM   2499  CB  ALA B   8      -1.156 -15.121  44.572  1.00 71.55           C  
ATOM   2500  HB1 ALA B   8      -1.923 -14.415  44.255  1.00 71.55           H  
ATOM   2501  HB2 ALA B   8      -0.533 -14.654  45.335  1.00 71.55           H  
ATOM   2502  HB3 ALA B   8      -1.639 -16.003  44.992  1.00 71.55           H  
ATOM   2503  O   ALA B   8      -0.210 -13.798  41.707  1.00 71.55           O  
ATOM   2504  N   GLU B   9       1.506 -13.833  43.146  1.00 73.54           N  
ATOM   2505  H   GLU B   9       1.892 -14.226  43.992  1.00 73.54           H  
ATOM   2506  CA  GLU B   9       2.257 -12.768  42.467  1.00 73.54           C  
ATOM   2507  HA  GLU B   9       1.566 -11.960  42.225  1.00 73.54           H  
ATOM   2508  C   GLU B   9       2.842 -13.225  41.126  1.00 73.54           C  
ATOM   2509  CB  GLU B   9       3.346 -12.184  43.377  1.00 73.54           C  
ATOM   2510  HB2 GLU B   9       3.984 -11.541  42.771  1.00 73.54           H  
ATOM   2511  HB3 GLU B   9       3.951 -12.982  43.808  1.00 73.54           H  
ATOM   2512  O   GLU B   9       2.666 -12.527  40.127  1.00 73.54           O  
ATOM   2513  CG  GLU B   9       2.706 -11.341  44.488  1.00 73.54           C  
ATOM   2514  HG2 GLU B   9       2.015 -10.637  44.023  1.00 73.54           H  
ATOM   2515  HG3 GLU B   9       2.123 -11.987  45.143  1.00 73.54           H  
ATOM   2516  CD  GLU B   9       3.706 -10.537  45.326  1.00 73.54           C  
ATOM   2517  OE1 GLU B   9       3.205  -9.829  46.229  1.00 73.54           O  
ATOM   2518  OE2 GLU B   9       4.921 -10.582  45.036  1.00 73.54           O  
ATOM   2519  N   TYR B  10       3.446 -14.417  41.051  1.00 74.04           N  
ATOM   2520  H   TYR B  10       3.614 -14.925  41.907  1.00 74.04           H  
ATOM   2521  CA  TYR B  10       3.934 -14.973  39.783  1.00 74.04           C  
ATOM   2522  HA  TYR B  10       4.599 -14.241  39.324  1.00 74.04           H  
ATOM   2523  C   TYR B  10       2.802 -15.221  38.776  1.00 74.04           C  
ATOM   2524  CB  TYR B  10       4.725 -16.268  40.025  1.00 74.04           C  
ATOM   2525  HB2 TYR B  10       4.930 -16.729  39.059  1.00 74.04           H  
ATOM   2526  HB3 TYR B  10       4.098 -16.961  40.587  1.00 74.04           H  
ATOM   2527  O   TYR B  10       2.954 -14.898  37.598  1.00 74.04           O  
ATOM   2528  CG  TYR B  10       6.060 -16.099  40.731  1.00 74.04           C  
ATOM   2529  CD1 TYR B  10       7.025 -15.202  40.226  1.00 74.04           C  
ATOM   2530  HD1 TYR B  10       6.815 -14.622  39.339  1.00 74.04           H  
ATOM   2531  CD2 TYR B  10       6.359 -16.873  41.870  1.00 74.04           C  
ATOM   2532  HD2 TYR B  10       5.630 -17.570  42.255  1.00 74.04           H  
ATOM   2533  CE1 TYR B  10       8.266 -15.053  40.874  1.00 74.04           C  
ATOM   2534  HE1 TYR B  10       8.996 -14.355  40.490  1.00 74.04           H  
ATOM   2535  CE2 TYR B  10       7.600 -16.731  42.518  1.00 74.04           C  
ATOM   2536  HE2 TYR B  10       7.835 -17.316  43.395  1.00 74.04           H  
ATOM   2537  OH  TYR B  10       9.744 -15.680  42.665  1.00 74.04           O  
ATOM   2538  HH  TYR B  10      10.295 -15.014  42.247  1.00 74.04           H  
ATOM   2539  CZ  TYR B  10       8.552 -15.815  42.027  1.00 74.04           C  
ATOM   2540  N   LEU B  11       1.647 -15.729  39.218  1.00 71.03           N  
ATOM   2541  H   LEU B  11       1.583 -16.007  40.187  1.00 71.03           H  
ATOM   2542  CA  LEU B  11       0.479 -15.933  38.358  1.00 71.03           C  
ATOM   2543  HA  LEU B  11       0.820 -16.447  37.459  1.00 71.03           H  
ATOM   2544  C   LEU B  11      -0.133 -14.594  37.916  1.00 71.03           C  
ATOM   2545  CB  LEU B  11      -0.531 -16.837  39.090  1.00 71.03           C  
ATOM   2546  HB2 LEU B  11      -0.018 -17.746  39.403  1.00 71.03           H  
ATOM   2547  HB3 LEU B  11      -0.871 -16.320  39.987  1.00 71.03           H  
ATOM   2548  O   LEU B  11      -0.509 -14.448  36.752  1.00 71.03           O  
ATOM   2549  CG  LEU B  11      -1.762 -17.242  38.256  1.00 71.03           C  
ATOM   2550  HG  LEU B  11      -2.292 -16.348  37.926  1.00 71.03           H  
ATOM   2551  CD1 LEU B  11      -1.383 -18.077  37.029  1.00 71.03           C  
ATOM   2552 HD11 LEU B  11      -2.285 -18.402  36.511  1.00 71.03           H  
ATOM   2553 HD12 LEU B  11      -0.793 -17.478  36.336  1.00 71.03           H  
ATOM   2554 HD13 LEU B  11      -0.811 -18.953  37.334  1.00 71.03           H  
ATOM   2555  CD2 LEU B  11      -2.714 -18.070  39.119  1.00 71.03           C  
ATOM   2556 HD21 LEU B  11      -2.221 -18.982  39.455  1.00 71.03           H  
ATOM   2557 HD22 LEU B  11      -3.024 -17.490  39.988  1.00 71.03           H  
ATOM   2558 HD23 LEU B  11      -3.602 -18.334  38.544  1.00 71.03           H  
ATOM   2559  N   ARG B  12      -0.169 -13.584  38.799  1.00 73.31           N  
ATOM   2560  H   ARG B  12       0.133 -13.767  39.745  1.00 73.31           H  
ATOM   2561  CA  ARG B  12      -0.571 -12.211  38.446  1.00 73.31           C  
ATOM   2562  HA  ARG B  12      -1.556 -12.244  37.980  1.00 73.31           H  
ATOM   2563  C   ARG B  12       0.381 -11.613  37.410  1.00 73.31           C  
ATOM   2564  CB  ARG B  12      -0.656 -11.350  39.717  1.00 73.31           C  
ATOM   2565  HB2 ARG B  12       0.338 -11.257  40.155  1.00 73.31           H  
ATOM   2566  HB3 ARG B  12      -1.302 -11.856  40.434  1.00 73.31           H  
ATOM   2567  O   ARG B  12      -0.085 -11.039  36.433  1.00 73.31           O  
ATOM   2568  CG  ARG B  12      -1.232  -9.945  39.467  1.00 73.31           C  
ATOM   2569  HG2 ARG B  12      -0.693  -9.466  38.650  1.00 73.31           H  
ATOM   2570  HG3 ARG B  12      -2.282 -10.028  39.185  1.00 73.31           H  
ATOM   2571  CD  ARG B  12      -1.097  -9.045  40.705  1.00 73.31           C  
ATOM   2572  HD2 ARG B  12      -1.503  -8.062  40.464  1.00 73.31           H  
ATOM   2573  HD3 ARG B  12      -0.035  -8.925  40.917  1.00 73.31           H  
ATOM   2574  NE  ARG B  12      -1.810  -9.589  41.881  1.00 73.31           N  
ATOM   2575  HE  ARG B  12      -2.729  -9.972  41.709  1.00 73.31           H  
ATOM   2576  NH1 ARG B  12      -0.192  -9.220  43.487  1.00 73.31           N  
ATOM   2577 HH11 ARG B  12       0.165  -9.352  44.422  1.00 73.31           H  
ATOM   2578 HH12 ARG B  12       0.407  -8.776  42.805  1.00 73.31           H  
ATOM   2579  NH2 ARG B  12      -2.087 -10.233  44.051  1.00 73.31           N  
ATOM   2580 HH21 ARG B  12      -1.718 -10.298  44.989  1.00 73.31           H  
ATOM   2581 HH22 ARG B  12      -2.994 -10.619  43.833  1.00 73.31           H  
ATOM   2582  CZ  ARG B  12      -1.359  -9.675  43.125  1.00 73.31           C  
ATOM   2583  N   ARG B  13       1.699 -11.786  37.567  1.00 75.81           N  
ATOM   2584  H   ARG B  13       2.022 -12.241  38.408  1.00 75.81           H  
ATOM   2585  CA  ARG B  13       2.688 -11.316  36.586  1.00 75.81           C  
ATOM   2586  HA  ARG B  13       2.476 -10.266  36.383  1.00 75.81           H  
ATOM   2587  C   ARG B  13       2.521 -12.027  35.242  1.00 75.81           C  
ATOM   2588  CB  ARG B  13       4.114 -11.440  37.160  1.00 75.81           C  
ATOM   2589  HB2 ARG B  13       4.164 -10.935  38.124  1.00 75.81           H  
ATOM   2590  HB3 ARG B  13       4.340 -12.494  37.323  1.00 75.81           H  
ATOM   2591  O   ARG B  13       2.374 -11.348  34.235  1.00 75.81           O  
ATOM   2592  CG  ARG B  13       5.188 -10.847  36.228  1.00 75.81           C  
ATOM   2593  HG2 ARG B  13       5.083 -11.300  35.242  1.00 75.81           H  
ATOM   2594  HG3 ARG B  13       6.174 -11.119  36.604  1.00 75.81           H  
ATOM   2595  CD  ARG B  13       5.118  -9.313  36.117  1.00 75.81           C  
ATOM   2596  HD2 ARG B  13       5.742  -8.885  36.902  1.00 75.81           H  
ATOM   2597  HD3 ARG B  13       4.095  -8.973  36.277  1.00 75.81           H  
ATOM   2598  NE  ARG B  13       5.547  -8.830  34.792  1.00 75.81           N  
ATOM   2599  HE  ARG B  13       5.446  -9.467  34.015  1.00 75.81           H  
ATOM   2600  NH1 ARG B  13       6.162  -6.685  35.368  1.00 75.81           N  
ATOM   2601 HH11 ARG B  13       6.479  -5.772  35.074  1.00 75.81           H  
ATOM   2602 HH12 ARG B  13       6.066  -6.919  36.346  1.00 75.81           H  
ATOM   2603  NH2 ARG B  13       6.102  -7.279  33.231  1.00 75.81           N  
ATOM   2604 HH21 ARG B  13       6.368  -6.349  32.940  1.00 75.81           H  
ATOM   2605 HH22 ARG B  13       5.744  -7.929  32.546  1.00 75.81           H  
ATOM   2606  CZ  ARG B  13       5.938  -7.608  34.473  1.00 75.81           C  
ATOM   2607  N   ALA B  14       2.438 -13.358  35.227  1.00 72.48           N  
ATOM   2608  H   ALA B  14       2.571 -13.856  36.096  1.00 72.48           H  
ATOM   2609  CA  ALA B  14       2.268 -14.140  34.001  1.00 72.48           C  
ATOM   2610  HA  ALA B  14       3.092 -13.907  33.326  1.00 72.48           H  
ATOM   2611  C   ALA B  14       0.960 -13.814  33.253  1.00 72.48           C  
ATOM   2612  CB  ALA B  14       2.345 -15.628  34.366  1.00 72.48           C  
ATOM   2613  HB1 ALA B  14       1.534 -15.889  35.046  1.00 72.48           H  
ATOM   2614  HB2 ALA B  14       3.299 -15.843  34.847  1.00 72.48           H  
ATOM   2615  HB3 ALA B  14       2.263 -16.232  33.462  1.00 72.48           H  
ATOM   2616  O   ALA B  14       0.957 -13.745  32.026  1.00 72.48           O  
ATOM   2617  N   THR B  15      -0.144 -13.572  33.969  1.00 84.20           N  
ATOM   2618  H   THR B  15      -0.094 -13.663  34.974  1.00 84.20           H  
ATOM   2619  CA  THR B  15      -1.429 -13.182  33.353  1.00 84.20           C  
ATOM   2620  HA  THR B  15      -1.568 -13.785  32.456  1.00 84.20           H  
ATOM   2621  C   THR B  15      -1.450 -11.726  32.879  1.00 84.20           C  
ATOM   2622  CB  THR B  15      -2.635 -13.465  34.262  1.00 84.20           C  
ATOM   2623  HB  THR B  15      -3.521 -13.011  33.820  1.00 84.20           H  
ATOM   2624  O   THR B  15      -2.040 -11.452  31.835  1.00 84.20           O  
ATOM   2625  CG2 THR B  15      -2.897 -14.965  34.411  1.00 84.20           C  
ATOM   2626 HG21 THR B  15      -2.015 -15.476  34.797  1.00 84.20           H  
ATOM   2627 HG22 THR B  15      -3.733 -15.124  35.092  1.00 84.20           H  
ATOM   2628 HG23 THR B  15      -3.154 -15.386  33.439  1.00 84.20           H  
ATOM   2629  OG1 THR B  15      -2.453 -12.937  35.553  1.00 84.20           O  
ATOM   2630  HG1 THR B  15      -1.818 -13.500  36.002  1.00 84.20           H  
ATOM   2631  N   LEU B  16      -0.764 -10.802  33.564  1.00 81.14           N  
ATOM   2632  H   LEU B  16      -0.347 -11.064  34.446  1.00 81.14           H  
ATOM   2633  CA  LEU B  16      -0.551  -9.434  33.075  1.00 81.14           C  
ATOM   2634  HA  LEU B  16      -1.508  -9.026  32.751  1.00 81.14           H  
ATOM   2635  C   LEU B  16       0.360  -9.402  31.838  1.00 81.14           C  
ATOM   2636  CB  LEU B  16       0.019  -8.550  34.201  1.00 81.14           C  
ATOM   2637  HB2 LEU B  16       0.403  -7.630  33.760  1.00 81.14           H  
ATOM   2638  HB3 LEU B  16       0.863  -9.069  34.654  1.00 81.14           H  
ATOM   2639  O   LEU B  16       0.012  -8.745  30.860  1.00 81.14           O  
ATOM   2640  CG  LEU B  16      -0.996  -8.170  35.297  1.00 81.14           C  
ATOM   2641  HG  LEU B  16      -1.493  -9.063  35.675  1.00 81.14           H  
ATOM   2642  CD1 LEU B  16      -0.268  -7.487  36.458  1.00 81.14           C  
ATOM   2643 HD11 LEU B  16       0.222  -6.579  36.109  1.00 81.14           H  
ATOM   2644 HD12 LEU B  16      -0.981  -7.234  37.243  1.00 81.14           H  
ATOM   2645 HD13 LEU B  16       0.482  -8.166  36.865  1.00 81.14           H  
ATOM   2646  CD2 LEU B  16      -2.070  -7.206  34.786  1.00 81.14           C  
ATOM   2647 HD21 LEU B  16      -2.723  -6.916  35.609  1.00 81.14           H  
ATOM   2648 HD22 LEU B  16      -2.675  -7.695  34.022  1.00 81.14           H  
ATOM   2649 HD23 LEU B  16      -1.600  -6.316  34.366  1.00 81.14           H  
ATOM   2650  N   ASP B  17       1.464 -10.154  31.838  1.00 83.51           N  
ATOM   2651  H   ASP B  17       1.717 -10.636  32.689  1.00 83.51           H  
ATOM   2652  CA  ASP B  17       2.365 -10.281  30.685  1.00 83.51           C  
ATOM   2653  HA  ASP B  17       2.672  -9.286  30.364  1.00 83.51           H  
ATOM   2654  C   ASP B  17       1.666 -10.940  29.487  1.00 83.51           C  
ATOM   2655  CB  ASP B  17       3.624 -11.082  31.075  1.00 83.51           C  
ATOM   2656  HB2 ASP B  17       4.152 -11.361  30.163  1.00 83.51           H  
ATOM   2657  HB3 ASP B  17       3.328 -12.001  31.582  1.00 83.51           H  
ATOM   2658  O   ASP B  17       1.863 -10.517  28.350  1.00 83.51           O  
ATOM   2659  CG  ASP B  17       4.606 -10.297  31.948  1.00 83.51           C  
ATOM   2660  OD1 ASP B  17       4.719  -9.066  31.782  1.00 83.51           O  
ATOM   2661  OD2 ASP B  17       5.330 -10.906  32.764  1.00 83.51           O  
ATOM   2662  N   LEU B  18       0.799 -11.934  29.723  1.00 83.44           N  
ATOM   2663  H   LEU B  18       0.736 -12.300  30.663  1.00 83.44           H  
ATOM   2664  CA  LEU B  18      -0.037 -12.538  28.680  1.00 83.44           C  
ATOM   2665  HA  LEU B  18       0.604 -12.812  27.841  1.00 83.44           H  
ATOM   2666  C   LEU B  18      -1.076 -11.550  28.140  1.00 83.44           C  
ATOM   2667  CB  LEU B  18      -0.694 -13.815  29.236  1.00 83.44           C  
ATOM   2668  HB2 LEU B  18      -1.246 -13.553  30.139  1.00 83.44           H  
ATOM   2669  HB3 LEU B  18       0.094 -14.514  29.515  1.00 83.44           H  
ATOM   2670  O   LEU B  18      -1.320 -11.525  26.935  1.00 83.44           O  
ATOM   2671  CG  LEU B  18      -1.666 -14.522  28.271  1.00 83.44           C  
ATOM   2672  HG  LEU B  18      -2.503 -13.862  28.040  1.00 83.44           H  
ATOM   2673  CD1 LEU B  18      -0.995 -14.945  26.966  1.00 83.44           C  
ATOM   2674 HD11 LEU B  18      -0.129 -15.566  27.195  1.00 83.44           H  
ATOM   2675 HD12 LEU B  18      -1.687 -15.521  26.352  1.00 83.44           H  
ATOM   2676 HD13 LEU B  18      -0.669 -14.073  26.400  1.00 83.44           H  
ATOM   2677  CD2 LEU B  18      -2.225 -15.776  28.943  1.00 83.44           C  
ATOM   2678 HD21 LEU B  18      -2.934 -16.272  28.280  1.00 83.44           H  
ATOM   2679 HD22 LEU B  18      -1.414 -16.466  29.174  1.00 83.44           H  
ATOM   2680 HD23 LEU B  18      -2.736 -15.503  29.866  1.00 83.44           H  
ATOM   2681  N   ARG B  19      -1.678 -10.719  29.002  1.00 85.64           N  
ATOM   2682  H   ARG B  19      -1.457 -10.806  29.984  1.00 85.64           H  
ATOM   2683  CA  ARG B  19      -2.616  -9.671  28.575  1.00 85.64           C  
ATOM   2684  HA  ARG B  19      -3.364 -10.127  27.927  1.00 85.64           H  
ATOM   2685  C   ARG B  19      -1.914  -8.612  27.724  1.00 85.64           C  
ATOM   2686  CB  ARG B  19      -3.322  -9.063  29.797  1.00 85.64           C  
ATOM   2687  HB2 ARG B  19      -2.605  -8.489  30.384  1.00 85.64           H  
ATOM   2688  HB3 ARG B  19      -3.713  -9.869  30.418  1.00 85.64           H  
ATOM   2689  O   ARG B  19      -2.459  -8.245  26.692  1.00 85.64           O  
ATOM   2690  CG  ARG B  19      -4.495  -8.161  29.377  1.00 85.64           C  
ATOM   2691  HG2 ARG B  19      -5.210  -8.758  28.811  1.00 85.64           H  
ATOM   2692  HG3 ARG B  19      -4.142  -7.353  28.737  1.00 85.64           H  
ATOM   2693  CD  ARG B  19      -5.218  -7.557  30.587  1.00 85.64           C  
ATOM   2694  HD2 ARG B  19      -6.147  -7.109  30.236  1.00 85.64           H  
ATOM   2695  HD3 ARG B  19      -5.458  -8.353  31.292  1.00 85.64           H  
ATOM   2696  NE  ARG B  19      -4.406  -6.514  31.242  1.00 85.64           N  
ATOM   2697  HE  ARG B  19      -3.595  -6.193  30.733  1.00 85.64           H  
ATOM   2698  NH1 ARG B  19      -5.772  -6.145  33.051  1.00 85.64           N  
ATOM   2699 HH11 ARG B  19      -6.027  -5.577  33.847  1.00 85.64           H  
ATOM   2700 HH12 ARG B  19      -6.400  -6.856  32.706  1.00 85.64           H  
ATOM   2701  NH2 ARG B  19      -3.952  -4.884  32.759  1.00 85.64           N  
ATOM   2702 HH21 ARG B  19      -4.223  -4.322  33.554  1.00 85.64           H  
ATOM   2703 HH22 ARG B  19      -3.166  -4.591  32.197  1.00 85.64           H  
ATOM   2704  CZ  ARG B  19      -4.711  -5.859  32.347  1.00 85.64           C  
ATOM   2705  N   ALA B  20      -0.713  -8.184  28.119  1.00 87.87           N  
ATOM   2706  H   ALA B  20      -0.348  -8.527  28.996  1.00 87.87           H  
ATOM   2707  CA  ALA B  20       0.111  -7.246  27.359  1.00 87.87           C  
ATOM   2708  HA  ALA B  20      -0.475  -6.352  27.147  1.00 87.87           H  
ATOM   2709  C   ALA B  20       0.553  -7.835  26.007  1.00 87.87           C  
ATOM   2710  CB  ALA B  20       1.308  -6.837  28.227  1.00 87.87           C  
ATOM   2711  HB1 ALA B  20       1.912  -6.108  27.687  1.00 87.87           H  
ATOM   2712  HB2 ALA B  20       0.957  -6.384  29.154  1.00 87.87           H  
ATOM   2713  HB3 ALA B  20       1.923  -7.706  28.460  1.00 87.87           H  
ATOM   2714  O   ALA B  20       0.366  -7.199  24.977  1.00 87.87           O  
ATOM   2715  N   ALA B  21       1.032  -9.084  25.974  1.00 87.81           N  
ATOM   2716  H   ALA B  21       1.213  -9.564  26.844  1.00 87.81           H  
ATOM   2717  CA  ALA B  21       1.393  -9.751  24.721  1.00 87.81           C  
ATOM   2718  HA  ALA B  21       2.126  -9.134  24.201  1.00 87.81           H  
ATOM   2719  C   ALA B  21       0.181  -9.903  23.780  1.00 87.81           C  
ATOM   2720  CB  ALA B  21       2.041 -11.102  25.051  1.00 87.81           C  
ATOM   2721  HB1 ALA B  21       2.913 -10.945  25.686  1.00 87.81           H  
ATOM   2722  HB2 ALA B  21       1.330 -11.746  25.568  1.00 87.81           H  
ATOM   2723  HB3 ALA B  21       2.361 -11.585  24.127  1.00 87.81           H  
ATOM   2724  O   ALA B  21       0.252  -9.555  22.606  1.00 87.81           O  
ATOM   2725  N   ARG B  22      -0.976 -10.338  24.299  1.00 88.56           N  
ATOM   2726  H   ARG B  22      -0.993 -10.605  25.273  1.00 88.56           H  
ATOM   2727  CA  ARG B  22      -2.227 -10.389  23.521  1.00 88.56           C  
ATOM   2728  HA  ARG B  22      -2.036 -10.901  22.578  1.00 88.56           H  
ATOM   2729  C   ARG B  22      -2.746  -9.011  23.115  1.00 88.56           C  
ATOM   2730  CB  ARG B  22      -3.317 -11.143  24.296  1.00 88.56           C  
ATOM   2731  HB2 ARG B  22      -3.368 -10.763  25.317  1.00 88.56           H  
ATOM   2732  HB3 ARG B  22      -4.280 -10.962  23.819  1.00 88.56           H  
ATOM   2733  O   ARG B  22      -3.585  -8.950  22.225  1.00 88.56           O  
ATOM   2734  CG  ARG B  22      -3.080 -12.657  24.305  1.00 88.56           C  
ATOM   2735  HG2 ARG B  22      -3.055 -13.022  23.279  1.00 88.56           H  
ATOM   2736  HG3 ARG B  22      -2.128 -12.884  24.785  1.00 88.56           H  
ATOM   2737  CD  ARG B  22      -4.221 -13.346  25.062  1.00 88.56           C  
ATOM   2738  HD2 ARG B  22      -5.166 -13.073  24.592  1.00 88.56           H  
ATOM   2739  HD3 ARG B  22      -4.219 -12.990  26.092  1.00 88.56           H  
ATOM   2740  NE  ARG B  22      -4.072 -14.811  25.043  1.00 88.56           N  
ATOM   2741  HE  ARG B  22      -3.292 -15.177  24.516  1.00 88.56           H  
ATOM   2742  NH1 ARG B  22      -5.935 -15.335  26.279  1.00 88.56           N  
ATOM   2743 HH11 ARG B  22      -6.558 -16.035  26.655  1.00 88.56           H  
ATOM   2744 HH12 ARG B  22      -6.201 -14.361  26.265  1.00 88.56           H  
ATOM   2745  NH2 ARG B  22      -4.581 -16.966  25.574  1.00 88.56           N  
ATOM   2746 HH21 ARG B  22      -5.160 -17.651  26.037  1.00 88.56           H  
ATOM   2747 HH22 ARG B  22      -3.783 -17.291  25.048  1.00 88.56           H  
ATOM   2748  CZ  ARG B  22      -4.862 -15.694  25.629  1.00 88.56           C  
ATOM   2749  N   GLN B  23      -2.339  -7.934  23.780  1.00 88.25           N  
ATOM   2750  H   GLN B  23      -1.673  -8.049  24.531  1.00 88.25           H  
ATOM   2751  CA  GLN B  23      -2.659  -6.569  23.375  1.00 88.25           C  
ATOM   2752  HA  GLN B  23      -3.673  -6.543  22.977  1.00 88.25           H  
ATOM   2753  C   GLN B  23      -1.765  -6.138  22.208  1.00 88.25           C  
ATOM   2754  CB  GLN B  23      -2.639  -5.649  24.604  1.00 88.25           C  
ATOM   2755  HB2 GLN B  23      -1.704  -5.766  25.151  1.00 88.25           H  
ATOM   2756  HB3 GLN B  23      -3.462  -5.936  25.258  1.00 88.25           H  
ATOM   2757  O   GLN B  23      -2.319  -5.814  21.164  1.00 88.25           O  
ATOM   2758  CG  GLN B  23      -2.784  -4.177  24.217  1.00 88.25           C  
ATOM   2759  HG2 GLN B  23      -3.613  -4.049  23.521  1.00 88.25           H  
ATOM   2760  HG3 GLN B  23      -1.863  -3.876  23.718  1.00 88.25           H  
ATOM   2761  CD  GLN B  23      -3.000  -3.238  25.399  1.00 88.25           C  
ATOM   2762  NE2 GLN B  23      -2.892  -1.956  25.160  1.00 88.25           N  
ATOM   2763 HE21 GLN B  23      -2.605  -1.679  24.232  1.00 88.25           H  
ATOM   2764 HE22 GLN B  23      -3.003  -1.281  25.904  1.00 88.25           H  
ATOM   2765  OE1 GLN B  23      -3.287  -3.641  26.524  1.00 88.25           O  
ATOM   2766  N   ARG B  24      -0.436  -6.296  22.316  1.00 92.29           N  
ATOM   2767  H   ARG B  24      -0.055  -6.552  23.216  1.00 92.29           H  
ATOM   2768  CA  ARG B  24       0.507  -5.995  21.224  1.00 92.29           C  
ATOM   2769  HA  ARG B  24       0.415  -4.932  21.003  1.00 92.29           H  
ATOM   2770  C   ARG B  24       0.166  -6.732  19.925  1.00 92.29           C  
ATOM   2771  CB  ARG B  24       1.954  -6.274  21.675  1.00 92.29           C  
ATOM   2772  HB2 ARG B  24       2.043  -7.323  21.958  1.00 92.29           H  
ATOM   2773  HB3 ARG B  24       2.163  -5.669  22.558  1.00 92.29           H  
ATOM   2774  O   ARG B  24       0.212  -6.126  18.867  1.00 92.29           O  
ATOM   2775  CG  ARG B  24       3.030  -5.966  20.611  1.00 92.29           C  
ATOM   2776  HG2 ARG B  24       2.923  -6.652  19.771  1.00 92.29           H  
ATOM   2777  HG3 ARG B  24       4.013  -6.131  21.053  1.00 92.29           H  
ATOM   2778  CD  ARG B  24       2.958  -4.523  20.092  1.00 92.29           C  
ATOM   2779  HD2 ARG B  24       2.010  -4.372  19.577  1.00 92.29           H  
ATOM   2780  HD3 ARG B  24       3.000  -3.839  20.940  1.00 92.29           H  
ATOM   2781  NE  ARG B  24       4.049  -4.200  19.154  1.00 92.29           N  
ATOM   2782  HE  ARG B  24       4.704  -4.909  18.857  1.00 92.29           H  
ATOM   2783  NH1 ARG B  24       3.443  -2.016  18.755  1.00 92.29           N  
ATOM   2784 HH11 ARG B  24       3.661  -1.186  18.222  1.00 92.29           H  
ATOM   2785 HH12 ARG B  24       2.601  -2.088  19.307  1.00 92.29           H  
ATOM   2786  NH2 ARG B  24       5.211  -2.868  17.743  1.00 92.29           N  
ATOM   2787 HH21 ARG B  24       5.283  -1.980  17.267  1.00 92.29           H  
ATOM   2788 HH22 ARG B  24       5.781  -3.671  17.516  1.00 92.29           H  
ATOM   2789  CZ  ARG B  24       4.225  -3.036  18.560  1.00 92.29           C  
ATOM   2790  N   ILE B  25      -0.252  -8.000  19.998  1.00 89.53           N  
ATOM   2791  H   ILE B  25      -0.196  -8.464  20.894  1.00 89.53           H  
ATOM   2792  CA  ILE B  25      -0.717  -8.754  18.816  1.00 89.53           C  
ATOM   2793  HA  ILE B  25       0.089  -8.780  18.083  1.00 89.53           H  
ATOM   2794  C   ILE B  25      -1.893  -8.043  18.124  1.00 89.53           C  
ATOM   2795  CB  ILE B  25      -1.059 -10.213  19.197  1.00 89.53           C  
ATOM   2796  HB  ILE B  25      -1.737 -10.196  20.050  1.00 89.53           H  
ATOM   2797  O   ILE B  25      -1.824  -7.795  16.928  1.00 89.53           O  
ATOM   2798  CG1 ILE B  25       0.224 -10.975  19.585  1.00 89.53           C  
ATOM   2799 HG12 ILE B  25       0.840 -11.130  18.699  1.00 89.53           H  
ATOM   2800 HG13 ILE B  25       0.802 -10.372  20.285  1.00 89.53           H  
ATOM   2801  CG2 ILE B  25      -1.752 -10.959  18.047  1.00 89.53           C  
ATOM   2802 HG21 ILE B  25      -2.696 -10.484  17.782  1.00 89.53           H  
ATOM   2803 HG22 ILE B  25      -1.981 -11.992  18.310  1.00 89.53           H  
ATOM   2804 HG23 ILE B  25      -1.120 -10.956  17.159  1.00 89.53           H  
ATOM   2805  CD1 ILE B  25      -0.037 -12.328  20.257  1.00 89.53           C  
ATOM   2806 HD11 ILE B  25      -0.724 -12.206  21.094  1.00 89.53           H  
ATOM   2807 HD12 ILE B  25       0.910 -12.718  20.632  1.00 89.53           H  
ATOM   2808 HD13 ILE B  25      -0.445 -13.042  19.542  1.00 89.53           H  
ATOM   2809  N   ARG B  26      -2.936  -7.633  18.864  1.00 90.78           N  
ATOM   2810  H   ARG B  26      -2.884  -7.732  19.868  1.00 90.78           H  
ATOM   2811  CA  ARG B  26      -4.060  -6.880  18.270  1.00 90.78           C  
ATOM   2812  HA  ARG B  26      -4.407  -7.411  17.384  1.00 90.78           H  
ATOM   2813  C   ARG B  26      -3.643  -5.501  17.761  1.00 90.78           C  
ATOM   2814  CB  ARG B  26      -5.228  -6.717  19.251  1.00 90.78           C  
ATOM   2815  HB2 ARG B  26      -5.901  -5.960  18.850  1.00 90.78           H  
ATOM   2816  HB3 ARG B  26      -4.850  -6.360  20.209  1.00 90.78           H  
ATOM   2817  O   ARG B  26      -4.215  -5.041  16.783  1.00 90.78           O  
ATOM   2818  CG  ARG B  26      -6.038  -8.006  19.441  1.00 90.78           C  
ATOM   2819  HG2 ARG B  26      -6.279  -8.421  18.463  1.00 90.78           H  
ATOM   2820  HG3 ARG B  26      -5.438  -8.737  19.984  1.00 90.78           H  
ATOM   2821  CD  ARG B  26      -7.362  -7.731  20.183  1.00 90.78           C  
ATOM   2822  HD2 ARG B  26      -7.897  -8.669  20.326  1.00 90.78           H  
ATOM   2823  HD3 ARG B  26      -7.978  -7.103  19.540  1.00 90.78           H  
ATOM   2824  NE  ARG B  26      -7.167  -7.036  21.478  1.00 90.78           N  
ATOM   2825  HE  ARG B  26      -7.367  -6.046  21.469  1.00 90.78           H  
ATOM   2826  NH1 ARG B  26      -6.276  -8.791  22.616  1.00 90.78           N  
ATOM   2827 HH11 ARG B  26      -6.625  -9.319  21.829  1.00 90.78           H  
ATOM   2828 HH12 ARG B  26      -5.306  -8.973  22.832  1.00 90.78           H  
ATOM   2829  NH2 ARG B  26      -6.192  -6.759  23.524  1.00 90.78           N  
ATOM   2830 HH21 ARG B  26      -5.714  -7.159  24.319  1.00 90.78           H  
ATOM   2831 HH22 ARG B  26      -6.324  -5.761  23.446  1.00 90.78           H  
ATOM   2832  CZ  ARG B  26      -6.561  -7.527  22.539  1.00 90.78           C  
ATOM   2833  N   GLU B  27      -2.678  -4.851  18.406  1.00 92.32           N  
ATOM   2834  H   GLU B  27      -2.281  -5.275  19.232  1.00 92.32           H  
ATOM   2835  CA  GLU B  27      -2.158  -3.540  17.992  1.00 92.32           C  
ATOM   2836  HA  GLU B  27      -3.001  -2.881  17.784  1.00 92.32           H  
ATOM   2837  C   GLU B  27      -1.299  -3.603  16.715  1.00 92.32           C  
ATOM   2838  CB  GLU B  27      -1.343  -2.925  19.139  1.00 92.32           C  
ATOM   2839  HB2 GLU B  27      -0.619  -3.667  19.476  1.00 92.32           H  
ATOM   2840  HB3 GLU B  27      -0.792  -2.058  18.774  1.00 92.32           H  
ATOM   2841  O   GLU B  27      -1.188  -2.590  16.025  1.00 92.32           O  
ATOM   2842  CG  GLU B  27      -2.231  -2.472  20.312  1.00 92.32           C  
ATOM   2843  HG2 GLU B  27      -2.964  -3.248  20.531  1.00 92.32           H  
ATOM   2844  HG3 GLU B  27      -2.780  -1.582  20.004  1.00 92.32           H  
ATOM   2845  CD  GLU B  27      -1.455  -2.178  21.607  1.00 92.32           C  
ATOM   2846  OE1 GLU B  27      -2.092  -1.648  22.551  1.00 92.32           O  
ATOM   2847  OE2 GLU B  27      -0.280  -2.596  21.736  1.00 92.32           O  
ATOM   2848  N   LEU B  28      -0.715  -4.769  16.413  1.00 91.74           N  
ATOM   2849  H   LEU B  28      -0.786  -5.515  17.090  1.00 91.74           H  
ATOM   2850  CA  LEU B  28       0.003  -5.073  15.169  1.00 91.74           C  
ATOM   2851  HA  LEU B  28       0.515  -4.180  14.810  1.00 91.74           H  
ATOM   2852  C   LEU B  28      -0.956  -5.523  14.056  1.00 91.74           C  
ATOM   2853  CB  LEU B  28       1.036  -6.184  15.444  1.00 91.74           C  
ATOM   2854  HB2 LEU B  28       0.531  -7.000  15.959  1.00 91.74           H  
ATOM   2855  HB3 LEU B  28       1.386  -6.578  14.489  1.00 91.74           H  
ATOM   2856  O   LEU B  28      -0.891  -5.009  12.948  1.00 91.74           O  
ATOM   2857  CG  LEU B  28       2.264  -5.755  16.266  1.00 91.74           C  
ATOM   2858  HG  LEU B  28       1.952  -5.167  17.129  1.00 91.74           H  
ATOM   2859  CD1 LEU B  28       2.988  -7.007  16.768  1.00 91.74           C  
ATOM   2860 HD11 LEU B  28       2.313  -7.603  17.382  1.00 91.74           H  
ATOM   2861 HD12 LEU B  28       3.851  -6.713  17.366  1.00 91.74           H  
ATOM   2862 HD13 LEU B  28       3.330  -7.599  15.919  1.00 91.74           H  
ATOM   2863  CD2 LEU B  28       3.238  -4.927  15.430  1.00 91.74           C  
ATOM   2864 HD21 LEU B  28       4.141  -4.719  16.004  1.00 91.74           H  
ATOM   2865 HD22 LEU B  28       2.777  -3.981  15.147  1.00 91.74           H  
ATOM   2866 HD23 LEU B  28       3.520  -5.470  14.528  1.00 91.74           H  
ATOM   2867  N   GLU B  29      -1.853  -6.470  14.346  1.00 92.18           N  
ATOM   2868  H   GLU B  29      -1.817  -6.895  15.262  1.00 92.18           H  
ATOM   2869  CA  GLU B  29      -2.723  -7.102  13.339  1.00 92.18           C  
ATOM   2870  HA  GLU B  29      -2.182  -7.182  12.396  1.00 92.18           H  
ATOM   2871  C   GLU B  29      -4.002  -6.290  13.034  1.00 92.18           C  
ATOM   2872  CB  GLU B  29      -3.091  -8.534  13.805  1.00 92.18           C  
ATOM   2873  HB2 GLU B  29      -3.578  -8.466  14.778  1.00 92.18           H  
ATOM   2874  HB3 GLU B  29      -3.806  -8.959  13.101  1.00 92.18           H  
ATOM   2875  O   GLU B  29      -4.616  -6.481  11.988  1.00 92.18           O  
ATOM   2876  CG  GLU B  29      -1.885  -9.497  13.901  1.00 92.18           C  
ATOM   2877  HG2 GLU B  29      -1.143  -9.071  14.576  1.00 92.18           H  
ATOM   2878  HG3 GLU B  29      -1.426  -9.567  12.914  1.00 92.18           H  
ATOM   2879  CD  GLU B  29      -2.231 -10.918  14.403  1.00 92.18           C  
ATOM   2880  OE1 GLU B  29      -1.539 -11.886  13.986  1.00 92.18           O  
ATOM   2881  OE2 GLU B  29      -3.116 -11.063  15.278  1.00 92.18           O  
ATOM   2882  N   SER B  30      -4.460  -5.425  13.953  1.00 91.57           N  
ATOM   2883  H   SER B  30      -3.909  -5.290  14.788  1.00 91.57           H  
ATOM   2884  CA  SER B  30      -5.853  -4.934  13.936  1.00 91.57           C  
ATOM   2885  HA  SER B  30      -6.145  -4.795  12.895  1.00 91.57           H  
ATOM   2886  C   SER B  30      -6.123  -3.582  14.625  1.00 91.57           C  
ATOM   2887  CB  SER B  30      -6.774  -6.025  14.516  1.00 91.57           C  
ATOM   2888  HB2 SER B  30      -6.639  -6.945  13.948  1.00 91.57           H  
ATOM   2889  HB3 SER B  30      -7.816  -5.720  14.415  1.00 91.57           H  
ATOM   2890  O   SER B  30      -7.283  -3.287  14.917  1.00 91.57           O  
ATOM   2891  OG  SER B  30      -6.479  -6.272  15.884  1.00 91.57           O  
ATOM   2892  HG  SER B  30      -5.676  -5.783  16.077  1.00 91.57           H  
ATOM   2893  N   ASP B  31      -5.117  -2.741  14.914  1.00 92.41           N  
ATOM   2894  H   ASP B  31      -4.168  -2.987  14.669  1.00 92.41           H  
ATOM   2895  CA  ASP B  31      -5.395  -1.449  15.577  1.00 92.41           C  
ATOM   2896  HA  ASP B  31      -5.927  -1.694  16.496  1.00 92.41           H  
ATOM   2897  C   ASP B  31      -6.277  -0.561  14.674  1.00 92.41           C  
ATOM   2898  CB  ASP B  31      -4.124  -0.688  15.995  1.00 92.41           C  
ATOM   2899  HB2 ASP B  31      -3.395  -1.410  16.363  1.00 92.41           H  
ATOM   2900  HB3 ASP B  31      -3.690  -0.197  15.124  1.00 92.41           H  
ATOM   2901  O   ASP B  31      -5.972  -0.438  13.477  1.00 92.41           O  
ATOM   2902  CG  ASP B  31      -4.361   0.348  17.116  1.00 92.41           C  
ATOM   2903  OD1 ASP B  31      -5.248   0.122  17.968  1.00 92.41           O  
ATOM   2904  OD2 ASP B  31      -3.582   1.330  17.187  1.00 92.41           O  
ATOM   2905  N   PRO B  32      -7.363   0.046  15.190  1.00 97.41           N  
ATOM   2906  CA  PRO B  32      -8.189   0.959  14.411  1.00 97.41           C  
ATOM   2907  HA  PRO B  32      -8.456   0.470  13.473  1.00 97.41           H  
ATOM   2908  C   PRO B  32      -7.449   2.267  14.113  1.00 97.41           C  
ATOM   2909  CB  PRO B  32      -9.463   1.183  15.231  1.00 97.41           C  
ATOM   2910  HB2 PRO B  32      -9.398   2.114  15.795  1.00 97.41           H  
ATOM   2911  HB3 PRO B  32     -10.344   1.181  14.589  1.00 97.41           H  
ATOM   2912  O   PRO B  32      -6.910   2.919  15.013  1.00 97.41           O  
ATOM   2913  CG  PRO B  32      -9.499   0.004  16.197  1.00 97.41           C  
ATOM   2914  HG2 PRO B  32     -10.036   0.244  17.114  1.00 97.41           H  
ATOM   2915  HG3 PRO B  32      -9.937  -0.864  15.704  1.00 97.41           H  
ATOM   2916  CD  PRO B  32      -8.020  -0.248  16.455  1.00 97.41           C  
ATOM   2917  HD2 PRO B  32      -7.655   0.436  17.221  1.00 97.41           H  
ATOM   2918  HD3 PRO B  32      -7.885  -1.283  16.767  1.00 97.41           H  
ATOM   2919  N   ILE B  33      -7.464   2.680  12.848  1.00 98.86           N  
ATOM   2920  H   ILE B  33      -7.983   2.141  12.169  1.00 98.86           H  
ATOM   2921  CA  ILE B  33      -6.802   3.901  12.384  1.00 98.86           C  
ATOM   2922  HA  ILE B  33      -6.093   4.241  13.139  1.00 98.86           H  
ATOM   2923  C   ILE B  33      -7.855   5.001  12.230  1.00 98.86           C  
ATOM   2924  CB  ILE B  33      -5.996   3.610  11.100  1.00 98.86           C  
ATOM   2925  HB  ILE B  33      -6.687   3.249  10.338  1.00 98.86           H  
ATOM   2926  O   ILE B  33      -8.808   4.862  11.469  1.00 98.86           O  
ATOM   2927  CG1 ILE B  33      -4.930   2.501  11.291  1.00 98.86           C  
ATOM   2928 HG12 ILE B  33      -5.434   1.550  11.460  1.00 98.86           H  
ATOM   2929 HG13 ILE B  33      -4.367   2.396  10.363  1.00 98.86           H  
ATOM   2930  CG2 ILE B  33      -5.347   4.887  10.549  1.00 98.86           C  
ATOM   2931 HG21 ILE B  33      -4.708   5.350  11.300  1.00 98.86           H  
ATOM   2932 HG22 ILE B  33      -6.113   5.602  10.248  1.00 98.86           H  
ATOM   2933 HG23 ILE B  33      -4.749   4.643   9.671  1.00 98.86           H  
ATOM   2934  CD1 ILE B  33      -3.927   2.719  12.434  1.00 98.86           C  
ATOM   2935 HD11 ILE B  33      -4.435   2.668  13.397  1.00 98.86           H  
ATOM   2936 HD12 ILE B  33      -3.172   1.934  12.402  1.00 98.86           H  
ATOM   2937 HD13 ILE B  33      -3.431   3.684  12.329  1.00 98.86           H  
ATOM   2938  N   ALA B  34      -7.710   6.092  12.972  1.00 98.90           N  
ATOM   2939  H   ALA B  34      -6.839   6.208  13.471  1.00 98.90           H  
ATOM   2940  CA  ALA B  34      -8.566   7.263  12.862  1.00 98.90           C  
ATOM   2941  HA  ALA B  34      -9.601   6.941  12.749  1.00 98.90           H  
ATOM   2942  C   ALA B  34      -8.184   8.103  11.637  1.00 98.90           C  
ATOM   2943  CB  ALA B  34      -8.456   8.082  14.153  1.00 98.90           C  
ATOM   2944  HB1 ALA B  34      -9.048   8.992  14.056  1.00 98.90           H  
ATOM   2945  HB2 ALA B  34      -7.417   8.357  14.331  1.00 98.90           H  
ATOM   2946  HB3 ALA B  34      -8.831   7.496  14.992  1.00 98.90           H  
ATOM   2947  O   ALA B  34      -7.006   8.387  11.413  1.00 98.90           O  
ATOM   2948  N   ILE B  35      -9.196   8.559  10.900  1.00 98.92           N  
ATOM   2949  H   ILE B  35     -10.132   8.274  11.149  1.00 98.92           H  
ATOM   2950  CA  ILE B  35      -9.069   9.669   9.954  1.00 98.92           C  
ATOM   2951  HA  ILE B  35      -8.074   9.670   9.510  1.00 98.92           H  
ATOM   2952  C   ILE B  35      -9.250  10.947  10.776  1.00 98.92           C  
ATOM   2953  CB  ILE B  35     -10.113   9.535   8.822  1.00 98.92           C  
ATOM   2954  HB  ILE B  35     -11.103   9.479   9.274  1.00 98.92           H  
ATOM   2955  O   ILE B  35     -10.344  11.186  11.294  1.00 98.92           O  
ATOM   2956  CG1 ILE B  35      -9.871   8.244   8.004  1.00 98.92           C  
ATOM   2957 HG12 ILE B  35      -9.632   7.413   8.668  1.00 98.92           H  
ATOM   2958 HG13 ILE B  35      -9.020   8.394   7.340  1.00 98.92           H  
ATOM   2959  CG2 ILE B  35     -10.066  10.771   7.902  1.00 98.92           C  
ATOM   2960 HG21 ILE B  35      -9.078  10.872   7.453  1.00 98.92           H  
ATOM   2961 HG22 ILE B  35     -10.812  10.689   7.111  1.00 98.92           H  
ATOM   2962 HG23 ILE B  35     -10.287  11.678   8.465  1.00 98.92           H  
ATOM   2963  CD1 ILE B  35     -11.081   7.811   7.172  1.00 98.92           C  
ATOM   2964 HD11 ILE B  35     -10.832   6.907   6.616  1.00 98.92           H  
ATOM   2965 HD12 ILE B  35     -11.928   7.604   7.826  1.00 98.92           H  
ATOM   2966 HD13 ILE B  35     -11.349   8.589   6.456  1.00 98.92           H  
ATOM   2967  N   VAL B  36      -8.186  11.737  10.935  1.00 98.83           N  
ATOM   2968  H   VAL B  36      -7.323  11.467  10.485  1.00 98.83           H  
ATOM   2969  CA  VAL B  36      -8.189  12.954  11.777  1.00 98.83           C  
ATOM   2970  HA  VAL B  36      -9.104  12.942  12.369  1.00 98.83           H  
ATOM   2971  C   VAL B  36      -8.270  14.259  10.982  1.00 98.83           C  
ATOM   2972  CB  VAL B  36      -7.027  12.976  12.791  1.00 98.83           C  
ATOM   2973  HB  VAL B  36      -7.102  13.891  13.377  1.00 98.83           H  
ATOM   2974  O   VAL B  36      -8.544  15.313  11.542  1.00 98.83           O  
ATOM   2975  CG1 VAL B  36      -7.117  11.797  13.767  1.00 98.83           C  
ATOM   2976 HG11 VAL B  36      -8.087  11.812  14.265  1.00 98.83           H  
ATOM   2977 HG12 VAL B  36      -6.331  11.889  14.516  1.00 98.83           H  
ATOM   2978 HG13 VAL B  36      -6.994  10.853  13.236  1.00 98.83           H  
ATOM   2979  CG2 VAL B  36      -5.642  12.952  12.135  1.00 98.83           C  
ATOM   2980 HG21 VAL B  36      -5.543  13.792  11.447  1.00 98.83           H  
ATOM   2981 HG22 VAL B  36      -4.873  13.043  12.902  1.00 98.83           H  
ATOM   2982 HG23 VAL B  36      -5.489  12.017  11.596  1.00 98.83           H  
ATOM   2983  N   GLY B  37      -8.078  14.192   9.667  1.00 98.88           N  
ATOM   2984  H   GLY B  37      -7.839  13.295   9.269  1.00 98.88           H  
ATOM   2985  CA  GLY B  37      -8.238  15.302   8.729  1.00 98.88           C  
ATOM   2986  HA2 GLY B  37      -9.156  15.846   8.951  1.00 98.88           H  
ATOM   2987  HA3 GLY B  37      -7.397  15.990   8.810  1.00 98.88           H  
ATOM   2988  C   GLY B  37      -8.297  14.772   7.300  1.00 98.88           C  
ATOM   2989  O   GLY B  37      -7.871  13.647   7.044  1.00 98.88           O  
ATOM   2990  N   MET B  38      -8.842  15.551   6.370  1.00 98.83           N  
ATOM   2991  H   MET B  38      -9.188  16.466   6.625  1.00 98.83           H  
ATOM   2992  CA  MET B  38      -8.857  15.218   4.942  1.00 98.83           C  
ATOM   2993  HA  MET B  38      -7.879  14.809   4.690  1.00 98.83           H  
ATOM   2994  C   MET B  38      -9.054  16.476   4.089  1.00 98.83           C  
ATOM   2995  CB  MET B  38      -9.920  14.143   4.626  1.00 98.83           C  
ATOM   2996  HB2 MET B  38      -9.962  13.991   3.547  1.00 98.83           H  
ATOM   2997  HB3 MET B  38      -9.603  13.200   5.071  1.00 98.83           H  
ATOM   2998  O   MET B  38      -9.653  17.441   4.561  1.00 98.83           O  
ATOM   2999  CG  MET B  38     -11.332  14.464   5.138  1.00 98.83           C  
ATOM   3000  HG2 MET B  38     -11.294  14.620   6.216  1.00 98.83           H  
ATOM   3001  HG3 MET B  38     -11.675  15.388   4.673  1.00 98.83           H  
ATOM   3002  SD  MET B  38     -12.544  13.156   4.796  1.00 98.83           S  
ATOM   3003  CE  MET B  38     -14.022  13.858   5.572  1.00 98.83           C  
ATOM   3004  HE1 MET B  38     -14.139  14.903   5.284  1.00 98.83           H  
ATOM   3005  HE2 MET B  38     -14.898  13.294   5.253  1.00 98.83           H  
ATOM   3006  HE3 MET B  38     -13.928  13.793   6.656  1.00 98.83           H  
ATOM   3007  N   ALA B  39      -8.555  16.465   2.854  1.00 98.89           N  
ATOM   3008  H   ALA B  39      -8.070  15.636   2.542  1.00 98.89           H  
ATOM   3009  CA  ALA B  39      -8.746  17.520   1.855  1.00 98.89           C  
ATOM   3010  HA  ALA B  39      -9.732  17.967   1.987  1.00 98.89           H  
ATOM   3011  C   ALA B  39      -8.685  16.930   0.434  1.00 98.89           C  
ATOM   3012  CB  ALA B  39      -7.689  18.613   2.055  1.00 98.89           C  
ATOM   3013  HB1 ALA B  39      -7.858  19.432   1.356  1.00 98.89           H  
ATOM   3014  HB2 ALA B  39      -7.738  19.001   3.073  1.00 98.89           H  
ATOM   3015  HB3 ALA B  39      -6.698  18.195   1.877  1.00 98.89           H  
ATOM   3016  O   ALA B  39      -8.196  15.812   0.245  1.00 98.89           O  
ATOM   3017  N   CYS B  40      -9.203  17.657  -0.557  1.00 98.67           N  
ATOM   3018  H   CYS B  40      -9.545  18.590  -0.379  1.00 98.67           H  
ATOM   3019  CA  CYS B  40      -9.375  17.150  -1.918  1.00 98.67           C  
ATOM   3020  HA  CYS B  40      -8.523  16.518  -2.168  1.00 98.67           H  
ATOM   3021  C   CYS B  40      -9.439  18.254  -2.981  1.00 98.67           C  
ATOM   3022  CB  CYS B  40     -10.656  16.299  -1.971  1.00 98.67           C  
ATOM   3023  HB2 CYS B  40     -10.518  15.407  -1.361  1.00 98.67           H  
ATOM   3024  HB3 CYS B  40     -10.830  15.976  -2.998  1.00 98.67           H  
ATOM   3025  O   CYS B  40      -9.712  19.411  -2.674  1.00 98.67           O  
ATOM   3026  SG  CYS B  40     -12.106  17.229  -1.372  1.00 98.67           S  
ATOM   3027  HG  CYS B  40     -12.000  18.278  -2.193  1.00 98.67           H  
ATOM   3028  N   ARG B  41      -9.262  17.856  -4.243  1.00 98.70           N  
ATOM   3029  H   ARG B  41      -9.011  16.888  -4.382  1.00 98.70           H  
ATOM   3030  CA  ARG B  41      -9.736  18.575  -5.432  1.00 98.70           C  
ATOM   3031  HA  ARG B  41     -10.425  19.366  -5.137  1.00 98.70           H  
ATOM   3032  C   ARG B  41     -10.496  17.568  -6.299  1.00 98.70           C  
ATOM   3033  CB  ARG B  41      -8.569  19.205  -6.217  1.00 98.70           C  
ATOM   3034  HB2 ARG B  41      -8.973  19.689  -7.106  1.00 98.70           H  
ATOM   3035  HB3 ARG B  41      -7.907  18.408  -6.556  1.00 98.70           H  
ATOM   3036  O   ARG B  41      -9.908  16.564  -6.700  1.00 98.70           O  
ATOM   3037  CG  ARG B  41      -7.710  20.235  -5.462  1.00 98.70           C  
ATOM   3038  HG2 ARG B  41      -7.268  19.763  -4.585  1.00 98.70           H  
ATOM   3039  HG3 ARG B  41      -6.899  20.531  -6.127  1.00 98.70           H  
ATOM   3040  CD  ARG B  41      -8.443  21.513  -5.030  1.00 98.70           C  
ATOM   3041  HD2 ARG B  41      -8.932  21.955  -5.898  1.00 98.70           H  
ATOM   3042  HD3 ARG B  41      -9.211  21.262  -4.298  1.00 98.70           H  
ATOM   3043  NE  ARG B  41      -7.483  22.491  -4.470  1.00 98.70           N  
ATOM   3044  HE  ARG B  41      -6.832  22.925  -5.108  1.00 98.70           H  
ATOM   3045  NH1 ARG B  41      -8.072  22.423  -2.227  1.00 98.70           N  
ATOM   3046 HH11 ARG B  41      -8.908  21.876  -2.367  1.00 98.70           H  
ATOM   3047 HH12 ARG B  41      -7.843  22.759  -1.302  1.00 98.70           H  
ATOM   3048  NH2 ARG B  41      -6.318  23.590  -2.856  1.00 98.70           N  
ATOM   3049 HH21 ARG B  41      -6.221  23.776  -1.868  1.00 98.70           H  
ATOM   3050 HH22 ARG B  41      -5.589  23.886  -3.489  1.00 98.70           H  
ATOM   3051  CZ  ARG B  41      -7.309  22.827  -3.204  1.00 98.70           C  
ATOM   3052  N   PHE B  42     -11.774  17.799  -6.581  1.00 98.70           N  
ATOM   3053  H   PHE B  42     -12.188  18.662  -6.257  1.00 98.70           H  
ATOM   3054  CA  PHE B  42     -12.595  16.936  -7.439  1.00 98.70           C  
ATOM   3055  HA  PHE B  42     -11.922  16.298  -8.011  1.00 98.70           H  
ATOM   3056  C   PHE B  42     -13.403  17.763  -8.462  1.00 98.70           C  
ATOM   3057  CB  PHE B  42     -13.504  16.018  -6.591  1.00 98.70           C  
ATOM   3058  HB2 PHE B  42     -14.213  15.518  -7.250  1.00 98.70           H  
ATOM   3059  HB3 PHE B  42     -14.090  16.634  -5.909  1.00 98.70           H  
ATOM   3060  O   PHE B  42     -13.610  18.961  -8.259  1.00 98.70           O  
ATOM   3061  CG  PHE B  42     -12.794  14.937  -5.791  1.00 98.70           C  
ATOM   3062  CD1 PHE B  42     -11.941  14.023  -6.440  1.00 98.70           C  
ATOM   3063  HD1 PHE B  42     -11.808  14.088  -7.510  1.00 98.70           H  
ATOM   3064  CD2 PHE B  42     -13.000  14.822  -4.401  1.00 98.70           C  
ATOM   3065  HD2 PHE B  42     -13.669  15.502  -3.895  1.00 98.70           H  
ATOM   3066  CE1 PHE B  42     -11.245  13.050  -5.701  1.00 98.70           C  
ATOM   3067  HE1 PHE B  42     -10.559  12.381  -6.200  1.00 98.70           H  
ATOM   3068  CE2 PHE B  42     -12.327  13.830  -3.665  1.00 98.70           C  
ATOM   3069  HE2 PHE B  42     -12.482  13.758  -2.598  1.00 98.70           H  
ATOM   3070  CZ  PHE B  42     -11.431  12.960  -4.310  1.00 98.70           C  
ATOM   3071  HZ  PHE B  42     -10.887  12.222  -3.738  1.00 98.70           H  
ATOM   3072  N   PRO B  43     -13.854  17.145  -9.571  1.00 98.39           N  
ATOM   3073  CA  PRO B  43     -14.716  17.790 -10.561  1.00 98.39           C  
ATOM   3074  HA  PRO B  43     -14.150  18.588 -11.041  1.00 98.39           H  
ATOM   3075  C   PRO B  43     -15.996  18.374  -9.945  1.00 98.39           C  
ATOM   3076  CB  PRO B  43     -15.027  16.703 -11.596  1.00 98.39           C  
ATOM   3077  HB2 PRO B  43     -15.907  16.136 -11.293  1.00 98.39           H  
ATOM   3078  HB3 PRO B  43     -15.160  17.120 -12.595  1.00 98.39           H  
ATOM   3079  O   PRO B  43     -16.534  17.821  -8.986  1.00 98.39           O  
ATOM   3080  CG  PRO B  43     -13.806  15.793 -11.514  1.00 98.39           C  
ATOM   3081  HG2 PRO B  43     -12.979  16.232 -12.073  1.00 98.39           H  
ATOM   3082  HG3 PRO B  43     -14.023  14.781 -11.858  1.00 98.39           H  
ATOM   3083  CD  PRO B  43     -13.476  15.818 -10.030  1.00 98.39           C  
ATOM   3084  HD2 PRO B  43     -12.409  15.640  -9.897  1.00 98.39           H  
ATOM   3085  HD3 PRO B  43     -14.059  15.061  -9.505  1.00 98.39           H  
ATOM   3086  N   GLY B  44     -16.496  19.469 -10.527  1.00 98.21           N  
ATOM   3087  H   GLY B  44     -16.017  19.842 -11.334  1.00 98.21           H  
ATOM   3088  CA  GLY B  44     -17.649  20.213  -9.999  1.00 98.21           C  
ATOM   3089  HA2 GLY B  44     -18.350  19.523  -9.528  1.00 98.21           H  
ATOM   3090  HA3 GLY B  44     -18.158  20.710 -10.825  1.00 98.21           H  
ATOM   3091  C   GLY B  44     -17.275  21.287  -8.970  1.00 98.21           C  
ATOM   3092  O   GLY B  44     -18.021  21.497  -8.019  1.00 98.21           O  
ATOM   3093  N   ASP B  45     -16.113  21.928  -9.147  1.00 96.54           N  
ATOM   3094  H   ASP B  45     -15.618  21.775 -10.014  1.00 96.54           H  
ATOM   3095  CA  ASP B  45     -15.545  22.967  -8.269  1.00 96.54           C  
ATOM   3096  HA  ASP B  45     -14.521  23.117  -8.612  1.00 96.54           H  
ATOM   3097  C   ASP B  45     -15.385  22.536  -6.794  1.00 96.54           C  
ATOM   3098  CB  ASP B  45     -16.260  24.316  -8.485  1.00 96.54           C  
ATOM   3099  HB2 ASP B  45     -17.292  24.232  -8.146  1.00 96.54           H  
ATOM   3100  HB3 ASP B  45     -15.769  25.082  -7.884  1.00 96.54           H  
ATOM   3101  O   ASP B  45     -15.422  23.348  -5.869  1.00 96.54           O  
ATOM   3102  CG  ASP B  45     -16.234  24.774  -9.951  1.00 96.54           C  
ATOM   3103  OD1 ASP B  45     -15.247  24.446 -10.653  1.00 96.54           O  
ATOM   3104  OD2 ASP B  45     -17.206  25.447 -10.366  1.00 96.54           O  
ATOM   3105  N   VAL B  46     -15.176  21.234  -6.570  1.00 98.00           N  
ATOM   3106  H   VAL B  46     -15.115  20.622  -7.371  1.00 98.00           H  
ATOM   3107  CA  VAL B  46     -15.005  20.647  -5.240  1.00 98.00           C  
ATOM   3108  HA  VAL B  46     -15.651  21.179  -4.541  1.00 98.00           H  
ATOM   3109  C   VAL B  46     -13.562  20.820  -4.767  1.00 98.00           C  
ATOM   3110  CB  VAL B  46     -15.450  19.176  -5.243  1.00 98.00           C  
ATOM   3111  HB  VAL B  46     -14.976  18.661  -6.077  1.00 98.00           H  
ATOM   3112  O   VAL B  46     -12.641  20.158  -5.245  1.00 98.00           O  
ATOM   3113  CG1 VAL B  46     -15.057  18.461  -3.947  1.00 98.00           C  
ATOM   3114 HG11 VAL B  46     -15.470  17.452  -3.952  1.00 98.00           H  
ATOM   3115 HG12 VAL B  46     -15.432  19.023  -3.092  1.00 98.00           H  
ATOM   3116 HG13 VAL B  46     -13.973  18.374  -3.870  1.00 98.00           H  
ATOM   3117  CG2 VAL B  46     -16.971  19.055  -5.410  1.00 98.00           C  
ATOM   3118 HG21 VAL B  46     -17.276  19.513  -6.351  1.00 98.00           H  
ATOM   3119 HG22 VAL B  46     -17.484  19.560  -4.591  1.00 98.00           H  
ATOM   3120 HG23 VAL B  46     -17.263  18.005  -5.439  1.00 98.00           H  
ATOM   3121  N   ASP B  47     -13.379  21.683  -3.774  1.00 97.50           N  
ATOM   3122  H   ASP B  47     -14.176  22.243  -3.507  1.00 97.50           H  
ATOM   3123  CA  ASP B  47     -12.097  22.060  -3.166  1.00 97.50           C  
ATOM   3124  HA  ASP B  47     -11.285  21.635  -3.756  1.00 97.50           H  
ATOM   3125  C   ASP B  47     -11.916  21.569  -1.716  1.00 97.50           C  
ATOM   3126  CB  ASP B  47     -11.982  23.592  -3.228  1.00 97.50           C  
ATOM   3127  HB2 ASP B  47     -12.181  23.928  -4.246  1.00 97.50           H  
ATOM   3128  HB3 ASP B  47     -10.954  23.864  -2.988  1.00 97.50           H  
ATOM   3129  O   ASP B  47     -10.833  21.692  -1.141  1.00 97.50           O  
ATOM   3130  CG  ASP B  47     -12.927  24.329  -2.257  1.00 97.50           C  
ATOM   3131  OD1 ASP B  47     -13.967  23.745  -1.838  1.00 97.50           O  
ATOM   3132  OD2 ASP B  47     -12.584  25.473  -1.886  1.00 97.50           O  
ATOM   3133  N   SER B  48     -12.976  21.041  -1.100  1.00 97.84           N  
ATOM   3134  H   SER B  48     -13.847  21.003  -1.611  1.00 97.84           H  
ATOM   3135  CA  SER B  48     -13.029  20.736   0.328  1.00 97.84           C  
ATOM   3136  HA  SER B  48     -12.022  20.470   0.650  1.00 97.84           H  
ATOM   3137  C   SER B  48     -13.965  19.563   0.636  1.00 97.84           C  
ATOM   3138  CB  SER B  48     -13.465  21.985   1.105  1.00 97.84           C  
ATOM   3139  HB2 SER B  48     -12.722  22.768   0.955  1.00 97.84           H  
ATOM   3140  HB3 SER B  48     -13.515  21.741   2.167  1.00 97.84           H  
ATOM   3141  O   SER B  48     -14.870  19.273  -0.147  1.00 97.84           O  
ATOM   3142  OG  SER B  48     -14.717  22.488   0.707  1.00 97.84           O  
ATOM   3143  HG  SER B  48     -14.578  22.927  -0.135  1.00 97.84           H  
ATOM   3144  N   PRO B  49     -13.805  18.878   1.786  1.00 98.55           N  
ATOM   3145  CA  PRO B  49     -14.754  17.848   2.212  1.00 98.55           C  
ATOM   3146  HA  PRO B  49     -14.765  17.050   1.469  1.00 98.55           H  
ATOM   3147  C   PRO B  49     -16.181  18.387   2.388  1.00 98.55           C  
ATOM   3148  CB  PRO B  49     -14.210  17.312   3.539  1.00 98.55           C  
ATOM   3149  HB2 PRO B  49     -14.693  17.812   4.378  1.00 98.55           H  
ATOM   3150  HB3 PRO B  49     -14.350  16.233   3.601  1.00 98.55           H  
ATOM   3151  O   PRO B  49     -17.149  17.658   2.183  1.00 98.55           O  
ATOM   3152  CG  PRO B  49     -12.730  17.684   3.519  1.00 98.55           C  
ATOM   3153  HG2 PRO B  49     -12.166  16.928   2.972  1.00 98.55           H  
ATOM   3154  HG3 PRO B  49     -12.335  17.814   4.526  1.00 98.55           H  
ATOM   3155  CD  PRO B  49     -12.709  18.990   2.736  1.00 98.55           C  
ATOM   3156  HD2 PRO B  49     -11.746  19.105   2.239  1.00 98.55           H  
ATOM   3157  HD3 PRO B  49     -12.891  19.827   3.411  1.00 98.55           H  
ATOM   3158  N   GLU B  50     -16.305  19.664   2.751  1.00 97.90           N  
ATOM   3159  H   GLU B  50     -15.468  20.192   2.953  1.00 97.90           H  
ATOM   3160  CA  GLU B  50     -17.576  20.366   2.887  1.00 97.90           C  
ATOM   3161  HA  GLU B  50     -18.260  19.755   3.477  1.00 97.90           H  
ATOM   3162  C   GLU B  50     -18.246  20.580   1.516  1.00 97.90           C  
ATOM   3163  CB  GLU B  50     -17.340  21.688   3.641  1.00 97.90           C  
ATOM   3164  HB2 GLU B  50     -18.289  22.224   3.671  1.00 97.90           H  
ATOM   3165  HB3 GLU B  50     -16.632  22.306   3.089  1.00 97.90           H  
ATOM   3166  O   GLU B  50     -19.372  20.117   1.320  1.00 97.90           O  
ATOM   3167  CG  GLU B  50     -16.852  21.524   5.100  1.00 97.90           C  
ATOM   3168  HG2 GLU B  50     -17.538  20.851   5.614  1.00 97.90           H  
ATOM   3169  HG3 GLU B  50     -16.934  22.496   5.587  1.00 97.90           H  
ATOM   3170  CD  GLU B  50     -15.400  21.023   5.284  1.00 97.90           C  
ATOM   3171  OE1 GLU B  50     -15.154  20.298   6.276  1.00 97.90           O  
ATOM   3172  OE2 GLU B  50     -14.507  21.360   4.466  1.00 97.90           O  
ATOM   3173  N   SER B  51     -17.545  21.172   0.535  1.00 97.84           N  
ATOM   3174  H   SER B  51     -16.602  21.490   0.710  1.00 97.84           H  
ATOM   3175  CA  SER B  51     -18.084  21.348  -0.827  1.00 97.84           C  
ATOM   3176  HA  SER B  51     -19.067  21.810  -0.732  1.00 97.84           H  
ATOM   3177  C   SER B  51     -18.311  20.010  -1.545  1.00 97.84           C  
ATOM   3178  CB  SER B  51     -17.225  22.320  -1.659  1.00 97.84           C  
ATOM   3179  HB2 SER B  51     -17.212  23.286  -1.153  1.00 97.84           H  
ATOM   3180  HB3 SER B  51     -17.686  22.456  -2.637  1.00 97.84           H  
ATOM   3181  O   SER B  51     -19.288  19.865  -2.279  1.00 97.84           O  
ATOM   3182  OG  SER B  51     -15.888  21.888  -1.837  1.00 97.84           O  
ATOM   3183  HG  SER B  51     -15.337  22.666  -1.946  1.00 97.84           H  
ATOM   3184  N   PHE B  52     -17.506  18.980  -1.252  1.00 98.64           N  
ATOM   3185  H   PHE B  52     -16.677  19.172  -0.708  1.00 98.64           H  
ATOM   3186  CA  PHE B  52     -17.731  17.617  -1.743  1.00 98.64           C  
ATOM   3187  HA  PHE B  52     -17.802  17.669  -2.830  1.00 98.64           H  
ATOM   3188  C   PHE B  52     -19.044  17.019  -1.223  1.00 98.64           C  
ATOM   3189  CB  PHE B  52     -16.552  16.710  -1.347  1.00 98.64           C  
ATOM   3190  HB2 PHE B  52     -15.613  17.197  -1.611  1.00 98.64           H  
ATOM   3191  HB3 PHE B  52     -16.553  16.609  -0.262  1.00 98.64           H  
ATOM   3192  O   PHE B  52     -19.784  16.398  -1.990  1.00 98.64           O  
ATOM   3193  CG  PHE B  52     -16.536  15.320  -1.970  1.00 98.64           C  
ATOM   3194  CD1 PHE B  52     -16.117  14.221  -1.195  1.00 98.64           C  
ATOM   3195  HD1 PHE B  52     -15.838  14.370  -0.162  1.00 98.64           H  
ATOM   3196  CD2 PHE B  52     -16.873  15.115  -3.325  1.00 98.64           C  
ATOM   3197  HD2 PHE B  52     -17.196  15.939  -3.944  1.00 98.64           H  
ATOM   3198  CE1 PHE B  52     -16.031  12.940  -1.767  1.00 98.64           C  
ATOM   3199  HE1 PHE B  52     -15.701  12.098  -1.176  1.00 98.64           H  
ATOM   3200  CE2 PHE B  52     -16.775  13.836  -3.898  1.00 98.64           C  
ATOM   3201  HE2 PHE B  52     -17.025  13.697  -4.939  1.00 98.64           H  
ATOM   3202  CZ  PHE B  52     -16.343  12.748  -3.121  1.00 98.64           C  
ATOM   3203  HZ  PHE B  52     -16.237  11.768  -3.563  1.00 98.64           H  
ATOM   3204  N   TRP B  53     -19.365  17.214   0.062  1.00 98.65           N  
ATOM   3205  H   TRP B  53     -18.744  17.751   0.650  1.00 98.65           H  
ATOM   3206  CA  TRP B  53     -20.642  16.755   0.605  1.00 98.65           C  
ATOM   3207  HA  TRP B  53     -20.773  15.708   0.334  1.00 98.65           H  
ATOM   3208  C   TRP B  53     -21.824  17.511  -0.001  1.00 98.65           C  
ATOM   3209  CB  TRP B  53     -20.685  16.858   2.131  1.00 98.65           C  
ATOM   3210  HB2 TRP B  53     -20.499  17.889   2.431  1.00 98.65           H  
ATOM   3211  HB3 TRP B  53     -19.902  16.233   2.560  1.00 98.65           H  
ATOM   3212  O   TRP B  53     -22.793  16.868  -0.407  1.00 98.65           O  
ATOM   3213  CG  TRP B  53     -22.007  16.415   2.679  1.00 98.65           C  
ATOM   3214  CD1 TRP B  53     -22.967  17.237   3.160  1.00 98.65           C  
ATOM   3215  HD1 TRP B  53     -22.875  18.309   3.246  1.00 98.65           H  
ATOM   3216  CD2 TRP B  53     -22.592  15.075   2.682  1.00 98.65           C  
ATOM   3217  CE2 TRP B  53     -23.919  15.162   3.197  1.00 98.65           C  
ATOM   3218  CE3 TRP B  53     -22.145  13.798   2.274  1.00 98.65           C  
ATOM   3219  HE3 TRP B  53     -21.163  13.703   1.834  1.00 98.65           H  
ATOM   3220  NE1 TRP B  53     -24.096  16.502   3.463  1.00 98.65           N  
ATOM   3221  HE1 TRP B  53     -24.960  16.919   3.779  1.00 98.65           H  
ATOM   3222  CH2 TRP B  53     -24.260  12.780   2.949  1.00 98.65           C  
ATOM   3223  HH2 TRP B  53     -24.887  11.906   3.044  1.00 98.65           H  
ATOM   3224  CZ2 TRP B  53     -24.752  14.042   3.323  1.00 98.65           C  
ATOM   3225  HZ2 TRP B  53     -25.760  14.152   3.696  1.00 98.65           H  
ATOM   3226  CZ3 TRP B  53     -22.961  12.661   2.423  1.00 98.65           C  
ATOM   3227  HZ3 TRP B  53     -22.594  11.692   2.119  1.00 98.65           H  
ATOM   3228  N   GLU B  54     -21.754  18.842  -0.100  1.00 98.48           N  
ATOM   3229  H   GLU B  54     -20.939  19.316   0.260  1.00 98.48           H  
ATOM   3230  CA  GLU B  54     -22.820  19.649  -0.712  1.00 98.48           C  
ATOM   3231  HA  GLU B  54     -23.751  19.472  -0.174  1.00 98.48           H  
ATOM   3232  C   GLU B  54     -23.074  19.231  -2.171  1.00 98.48           C  
ATOM   3233  CB  GLU B  54     -22.494  21.152  -0.613  1.00 98.48           C  
ATOM   3234  HB2 GLU B  54     -23.215  21.692  -1.227  1.00 98.48           H  
ATOM   3235  HB3 GLU B  54     -21.495  21.338  -1.007  1.00 98.48           H  
ATOM   3236  O   GLU B  54     -24.227  19.029  -2.560  1.00 98.48           O  
ATOM   3237  CG  GLU B  54     -22.595  21.680   0.832  1.00 98.48           C  
ATOM   3238  HG2 GLU B  54     -21.840  21.187   1.445  1.00 98.48           H  
ATOM   3239  HG3 GLU B  54     -23.571  21.400   1.228  1.00 98.48           H  
ATOM   3240  CD  GLU B  54     -22.435  23.209   0.965  1.00 98.48           C  
ATOM   3241  OE1 GLU B  54     -22.570  23.702   2.110  1.00 98.48           O  
ATOM   3242  OE2 GLU B  54     -22.226  23.896  -0.061  1.00 98.48           O  
ATOM   3243  N   PHE B  55     -22.014  18.992  -2.953  1.00 98.56           N  
ATOM   3244  H   PHE B  55     -21.095  19.204  -2.594  1.00 98.56           H  
ATOM   3245  CA  PHE B  55     -22.121  18.532  -4.339  1.00 98.56           C  
ATOM   3246  HA  PHE B  55     -22.764  19.227  -4.879  1.00 98.56           H  
ATOM   3247  C   PHE B  55     -22.757  17.136  -4.454  1.00 98.56           C  
ATOM   3248  CB  PHE B  55     -20.730  18.566  -4.991  1.00 98.56           C  
ATOM   3249  HB2 PHE B  55     -20.090  17.808  -4.541  1.00 98.56           H  
ATOM   3250  HB3 PHE B  55     -20.272  19.536  -4.795  1.00 98.56           H  
ATOM   3251  O   PHE B  55     -23.702  16.932  -5.222  1.00 98.56           O  
ATOM   3252  CG  PHE B  55     -20.779  18.366  -6.492  1.00 98.56           C  
ATOM   3253  CD1 PHE B  55     -20.675  17.078  -7.053  1.00 98.56           C  
ATOM   3254  HD1 PHE B  55     -20.512  16.220  -6.417  1.00 98.56           H  
ATOM   3255  CD2 PHE B  55     -20.973  19.481  -7.328  1.00 98.56           C  
ATOM   3256  HD2 PHE B  55     -21.014  20.474  -6.905  1.00 98.56           H  
ATOM   3257  CE1 PHE B  55     -20.789  16.908  -8.446  1.00 98.56           C  
ATOM   3258  HE1 PHE B  55     -20.705  15.926  -8.887  1.00 98.56           H  
ATOM   3259  CE2 PHE B  55     -21.092  19.310  -8.716  1.00 98.56           C  
ATOM   3260  HE2 PHE B  55     -21.220  20.171  -9.355  1.00 98.56           H  
ATOM   3261  CZ  PHE B  55     -21.011  18.024  -9.272  1.00 98.56           C  
ATOM   3262  HZ  PHE B  55     -21.099  17.901 -10.341  1.00 98.56           H  
ATOM   3263  N   VAL B  56     -22.273  16.158  -3.679  1.00 98.74           N  
ATOM   3264  H   VAL B  56     -21.504  16.380  -3.062  1.00 98.74           H  
ATOM   3265  CA  VAL B  56     -22.722  14.758  -3.781  1.00 98.74           C  
ATOM   3266  HA  VAL B  56     -22.806  14.505  -4.838  1.00 98.74           H  
ATOM   3267  C   VAL B  56     -24.120  14.553  -3.181  1.00 98.74           C  
ATOM   3268  CB  VAL B  56     -21.672  13.808  -3.169  1.00 98.74           C  
ATOM   3269  HB  VAL B  56     -21.452  14.126  -2.150  1.00 98.74           H  
ATOM   3270  O   VAL B  56     -24.935  13.856  -3.786  1.00 98.74           O  
ATOM   3271  CG1 VAL B  56     -22.140  12.348  -3.124  1.00 98.74           C  
ATOM   3272 HG11 VAL B  56     -22.400  12.007  -4.126  1.00 98.74           H  
ATOM   3273 HG12 VAL B  56     -23.010  12.260  -2.474  1.00 98.74           H  
ATOM   3274 HG13 VAL B  56     -21.342  11.727  -2.718  1.00 98.74           H  
ATOM   3275  CG2 VAL B  56     -20.376  13.822  -3.994  1.00 98.74           C  
ATOM   3276 HG21 VAL B  56     -20.567  13.463  -5.006  1.00 98.74           H  
ATOM   3277 HG22 VAL B  56     -19.627  13.190  -3.517  1.00 98.74           H  
ATOM   3278 HG23 VAL B  56     -19.973  14.833  -4.052  1.00 98.74           H  
ATOM   3279  N   SER B  57     -24.442  15.178  -2.041  1.00 98.51           N  
ATOM   3280  H   SER B  57     -23.751  15.775  -1.610  1.00 98.51           H  
ATOM   3281  CA  SER B  57     -25.781  15.099  -1.420  1.00 98.51           C  
ATOM   3282  HA  SER B  57     -26.113  14.061  -1.448  1.00 98.51           H  
ATOM   3283  C   SER B  57     -26.833  15.910  -2.184  1.00 98.51           C  
ATOM   3284  CB  SER B  57     -25.743  15.505   0.058  1.00 98.51           C  
ATOM   3285  HB2 SER B  57     -25.032  14.870   0.587  1.00 98.51           H  
ATOM   3286  HB3 SER B  57     -26.731  15.355   0.493  1.00 98.51           H  
ATOM   3287  O   SER B  57     -27.939  15.418  -2.414  1.00 98.51           O  
ATOM   3288  OG  SER B  57     -25.372  16.860   0.212  1.00 98.51           O  
ATOM   3289  HG  SER B  57     -24.425  16.928   0.068  1.00 98.51           H  
ATOM   3290  N   GLY B  58     -26.462  17.082  -2.719  1.00 98.48           N  
ATOM   3291  H   GLY B  58     -25.568  17.474  -2.461  1.00 98.48           H  
ATOM   3292  CA  GLY B  58     -27.253  17.804  -3.722  1.00 98.48           C  
ATOM   3293  HA2 GLY B  58     -28.232  18.045  -3.306  1.00 98.48           H  
ATOM   3294  HA3 GLY B  58     -26.735  18.731  -3.967  1.00 98.48           H  
ATOM   3295  C   GLY B  58     -27.455  17.009  -5.020  1.00 98.48           C  
ATOM   3296  O   GLY B  58     -28.351  17.312  -5.812  1.00 98.48           O  
ATOM   3297  N   GLY B  59     -26.666  15.949  -5.224  1.00 98.23           N  
ATOM   3298  H   GLY B  59     -25.947  15.761  -4.541  1.00 98.23           H  
ATOM   3299  CA  GLY B  59     -26.783  15.035  -6.349  1.00 98.23           C  
ATOM   3300  HA2 GLY B  59     -27.826  14.731  -6.440  1.00 98.23           H  
ATOM   3301  HA3 GLY B  59     -26.164  14.159  -6.152  1.00 98.23           H  
ATOM   3302  C   GLY B  59     -26.325  15.661  -7.659  1.00 98.23           C  
ATOM   3303  O   GLY B  59     -26.996  15.450  -8.673  1.00 98.23           O  
ATOM   3304  N   GLY B  60     -25.245  16.444  -7.610  1.00 98.62           N  
ATOM   3305  H   GLY B  60     -24.788  16.564  -6.717  1.00 98.62           H  
ATOM   3306  CA  GLY B  60     -24.593  17.065  -8.757  1.00 98.62           C  
ATOM   3307  HA2 GLY B  60     -23.840  17.770  -8.405  1.00 98.62           H  
ATOM   3308  HA3 GLY B  60     -25.336  17.619  -9.331  1.00 98.62           H  
ATOM   3309  C   GLY B  60     -23.901  16.058  -9.677  1.00 98.62           C  
ATOM   3310  O   GLY B  60     -23.475  14.983  -9.248  1.00 98.62           O  
ATOM   3311  N   ASP B  61     -23.813  16.443 -10.947  1.00 98.61           N  
ATOM   3312  H   ASP B  61     -24.130  17.374 -11.176  1.00 98.61           H  
ATOM   3313  CA  ASP B  61     -23.161  15.742 -12.053  1.00 98.61           C  
ATOM   3314  HA  ASP B  61     -22.668  14.834 -11.706  1.00 98.61           H  
ATOM   3315  C   ASP B  61     -22.111  16.700 -12.631  1.00 98.61           C  
ATOM   3316  CB  ASP B  61     -24.245  15.357 -13.076  1.00 98.61           C  
ATOM   3317  HB2 ASP B  61     -24.859  16.235 -13.277  1.00 98.61           H  
ATOM   3318  HB3 ASP B  61     -24.891  14.602 -12.630  1.00 98.61           H  
ATOM   3319  O   ASP B  61     -22.453  17.806 -13.052  1.00 98.61           O  
ATOM   3320  CG  ASP B  61     -23.736  14.827 -14.420  1.00 98.61           C  
ATOM   3321  OD1 ASP B  61     -22.525  14.574 -14.580  1.00 98.61           O  
ATOM   3322  OD2 ASP B  61     -24.597  14.683 -15.324  1.00 98.61           O  
ATOM   3323  N   ALA B  62     -20.839  16.307 -12.567  1.00 98.69           N  
ATOM   3324  H   ALA B  62     -20.651  15.392 -12.182  1.00 98.69           H  
ATOM   3325  CA  ALA B  62     -19.689  17.110 -12.975  1.00 98.69           C  
ATOM   3326  HA  ALA B  62     -19.988  18.158 -13.019  1.00 98.69           H  
ATOM   3327  C   ALA B  62     -19.156  16.748 -14.372  1.00 98.69           C  
ATOM   3328  CB  ALA B  62     -18.598  16.977 -11.907  1.00 98.69           C  
ATOM   3329  HB1 ALA B  62     -18.244  15.947 -11.873  1.00 98.69           H  
ATOM   3330  HB2 ALA B  62     -17.766  17.631 -12.168  1.00 98.69           H  
ATOM   3331  HB3 ALA B  62     -18.973  17.263 -10.924  1.00 98.69           H  
ATOM   3332  O   ALA B  62     -18.089  17.230 -14.754  1.00 98.69           O  
ATOM   3333  N   ILE B  63     -19.846  15.882 -15.123  1.00 98.46           N  
ATOM   3334  H   ILE B  63     -20.729  15.524 -14.787  1.00 98.46           H  
ATOM   3335  CA  ILE B  63     -19.405  15.485 -16.461  1.00 98.46           C  
ATOM   3336  HA  ILE B  63     -18.330  15.307 -16.422  1.00 98.46           H  
ATOM   3337  C   ILE B  63     -19.638  16.631 -17.451  1.00 98.46           C  
ATOM   3338  CB  ILE B  63     -20.073  14.169 -16.902  1.00 98.46           C  
ATOM   3339  HB  ILE B  63     -21.151  14.325 -16.929  1.00 98.46           H  
ATOM   3340  O   ILE B  63     -20.775  17.022 -17.732  1.00 98.46           O  
ATOM   3341  CG1 ILE B  63     -19.795  13.004 -15.921  1.00 98.46           C  
ATOM   3342 HG12 ILE B  63     -20.298  13.206 -14.976  1.00 98.46           H  
ATOM   3343 HG13 ILE B  63     -20.243  12.098 -16.330  1.00 98.46           H  
ATOM   3344  CG2 ILE B  63     -19.632  13.783 -18.327  1.00 98.46           C  
ATOM   3345 HG21 ILE B  63     -20.113  12.848 -18.613  1.00 98.46           H  
ATOM   3346 HG22 ILE B  63     -19.941  14.543 -19.044  1.00 98.46           H  
ATOM   3347 HG23 ILE B  63     -18.549  13.665 -18.378  1.00 98.46           H  
ATOM   3348  CD1 ILE B  63     -18.320  12.708 -15.613  1.00 98.46           C  
ATOM   3349 HD11 ILE B  63     -17.875  13.535 -15.061  1.00 98.46           H  
ATOM   3350 HD12 ILE B  63     -17.761  12.534 -16.533  1.00 98.46           H  
ATOM   3351 HD13 ILE B  63     -18.265  11.809 -14.999  1.00 98.46           H  
ATOM   3352  N   ALA B  64     -18.541  17.138 -18.006  1.00 97.45           N  
ATOM   3353  H   ALA B  64     -17.651  16.741 -17.740  1.00 97.45           H  
ATOM   3354  CA  ALA B  64     -18.500  18.248 -18.950  1.00 97.45           C  
ATOM   3355  HA  ALA B  64     -19.491  18.403 -19.377  1.00 97.45           H  
ATOM   3356  C   ALA B  64     -17.535  17.947 -20.110  1.00 97.45           C  
ATOM   3357  CB  ALA B  64     -18.101  19.511 -18.172  1.00 97.45           C  
ATOM   3358  HB1 ALA B  64     -18.802  19.678 -17.354  1.00 97.45           H  
ATOM   3359  HB2 ALA B  64     -17.099  19.389 -17.762  1.00 97.45           H  
ATOM   3360  HB3 ALA B  64     -18.110  20.380 -18.830  1.00 97.45           H  
ATOM   3361  O   ALA B  64     -16.871  16.912 -20.135  1.00 97.45           O  
ATOM   3362  N   GLU B  65     -17.462  18.850 -21.085  1.00 96.70           N  
ATOM   3363  H   GLU B  65     -17.977  19.712 -20.983  1.00 96.70           H  
ATOM   3364  CA  GLU B  65     -16.414  18.829 -22.110  1.00 96.70           C  
ATOM   3365  HA  GLU B  65     -16.296  17.809 -22.477  1.00 96.70           H  
ATOM   3366  C   GLU B  65     -15.064  19.256 -21.510  1.00 96.70           C  
ATOM   3367  CB  GLU B  65     -16.866  19.710 -23.284  1.00 96.70           C  
ATOM   3368  HB2 GLU B  65     -16.969  20.740 -22.941  1.00 96.70           H  
ATOM   3369  HB3 GLU B  65     -17.846  19.355 -23.604  1.00 96.70           H  
ATOM   3370  O   GLU B  65     -15.011  20.124 -20.635  1.00 96.70           O  
ATOM   3371  CG  GLU B  65     -15.920  19.669 -24.493  1.00 96.70           C  
ATOM   3372  HG2 GLU B  65     -15.695  18.627 -24.716  1.00 96.70           H  
ATOM   3373  HG3 GLU B  65     -14.987  20.167 -24.231  1.00 96.70           H  
ATOM   3374  CD  GLU B  65     -16.521  20.338 -25.744  1.00 96.70           C  
ATOM   3375  OE1 GLU B  65     -15.985  20.069 -26.841  1.00 96.70           O  
ATOM   3376  OE2 GLU B  65     -17.528  21.076 -25.619  1.00 96.70           O  
ATOM   3377  N   ALA B  66     -13.976  18.624 -21.953  1.00 95.86           N  
ATOM   3378  H   ALA B  66     -14.087  17.864 -22.610  1.00 95.86           H  
ATOM   3379  CA  ALA B  66     -12.638  18.884 -21.437  1.00 95.86           C  
ATOM   3380  HA  ALA B  66     -12.698  18.750 -20.357  1.00 95.86           H  
ATOM   3381  C   ALA B  66     -12.152  20.328 -21.700  1.00 95.86           C  
ATOM   3382  CB  ALA B  66     -11.677  17.833 -22.005  1.00 95.86           C  
ATOM   3383  HB1 ALA B  66     -11.641  17.919 -23.091  1.00 95.86           H  
ATOM   3384  HB2 ALA B  66     -12.016  16.835 -21.730  1.00 95.86           H  
ATOM   3385  HB3 ALA B  66     -10.676  17.993 -21.605  1.00 95.86           H  
ATOM   3386  O   ALA B  66     -12.481  20.915 -22.734  1.00 95.86           O  
ATOM   3387  N   PRO B  67     -11.347  20.912 -20.790  1.00 92.95           N  
ATOM   3388  CA  PRO B  67     -10.887  22.289 -20.923  1.00 92.95           C  
ATOM   3389  HA  PRO B  67     -11.745  22.939 -21.097  1.00 92.95           H  
ATOM   3390  C   PRO B  67      -9.902  22.448 -22.092  1.00 92.95           C  
ATOM   3391  CB  PRO B  67     -10.273  22.643 -19.566  1.00 92.95           C  
ATOM   3392  HB2 PRO B  67      -9.479  23.385 -19.650  1.00 92.95           H  
ATOM   3393  HB3 PRO B  67     -11.053  23.006 -18.896  1.00 92.95           H  
ATOM   3394  O   PRO B  67      -8.945  21.688 -22.244  1.00 92.95           O  
ATOM   3395  CG  PRO B  67      -9.758  21.297 -19.062  1.00 92.95           C  
ATOM   3396  HG2 PRO B  67      -9.665  21.277 -17.976  1.00 92.95           H  
ATOM   3397  HG3 PRO B  67      -8.805  21.070 -19.540  1.00 92.95           H  
ATOM   3398  CD  PRO B  67     -10.825  20.325 -19.563  1.00 92.95           C  
ATOM   3399  HD2 PRO B  67     -10.381  19.346 -19.741  1.00 92.95           H  
ATOM   3400  HD3 PRO B  67     -11.627  20.252 -18.828  1.00 92.95           H  
ATOM   3401  N   ALA B  68     -10.133  23.470 -22.918  1.00 93.12           N  
ATOM   3402  H   ALA B  68     -10.951  24.037 -22.741  1.00 93.12           H  
ATOM   3403  CA  ALA B  68      -9.384  23.725 -24.152  1.00 93.12           C  
ATOM   3404  HA  ALA B  68      -9.169  22.764 -24.619  1.00 93.12           H  
ATOM   3405  C   ALA B  68      -8.021  24.425 -23.945  1.00 93.12           C  
ATOM   3406  CB  ALA B  68     -10.301  24.514 -25.097  1.00 93.12           C  
ATOM   3407  HB1 ALA B  68     -10.522  25.493 -24.671  1.00 93.12           H  
ATOM   3408  HB2 ALA B  68      -9.805  24.645 -26.059  1.00 93.12           H  
ATOM   3409  HB3 ALA B  68     -11.229  23.964 -25.254  1.00 93.12           H  
ATOM   3410  O   ALA B  68      -7.341  24.753 -24.915  1.00 93.12           O  
ATOM   3411  N   ASP B  69      -7.622  24.690 -22.699  1.00 91.98           N  
ATOM   3412  H   ASP B  69      -8.164  24.324 -21.930  1.00 91.98           H  
ATOM   3413  CA  ASP B  69      -6.385  25.396 -22.338  1.00 91.98           C  
ATOM   3414  HA  ASP B  69      -6.151  26.112 -23.126  1.00 91.98           H  
ATOM   3415  C   ASP B  69      -5.153  24.480 -22.221  1.00 91.98           C  
ATOM   3416  CB  ASP B  69      -6.620  26.206 -21.051  1.00 91.98           C  
ATOM   3417  HB2 ASP B  69      -5.678  26.653 -20.732  1.00 91.98           H  
ATOM   3418  HB3 ASP B  69      -7.305  27.019 -21.290  1.00 91.98           H  
ATOM   3419  O   ASP B  69      -4.022  24.957 -22.308  1.00 91.98           O  
ATOM   3420  CG  ASP B  69      -7.211  25.398 -19.888  1.00 91.98           C  
ATOM   3421  OD1 ASP B  69      -7.097  24.151 -19.901  1.00 91.98           O  
ATOM   3422  OD2 ASP B  69      -7.842  26.042 -19.027  1.00 91.98           O  
ATOM   3423  N   ARG B  70      -5.351  23.160 -22.114  1.00 93.49           N  
ATOM   3424  H   ARG B  70      -6.307  22.871 -21.961  1.00 93.49           H  
ATOM   3425  CA  ARG B  70      -4.283  22.154 -21.946  1.00 93.49           C  
ATOM   3426  HA  ARG B  70      -3.555  22.564 -21.246  1.00 93.49           H  
ATOM   3427  C   ARG B  70      -3.478  21.843 -23.216  1.00 93.49           C  
ATOM   3428  CB  ARG B  70      -4.864  20.872 -21.327  1.00 93.49           C  
ATOM   3429  HB2 ARG B  70      -5.556  20.407 -22.030  1.00 93.49           H  
ATOM   3430  HB3 ARG B  70      -4.050  20.173 -21.133  1.00 93.49           H  
ATOM   3431  O   ARG B  70      -2.672  20.919 -23.215  1.00 93.49           O  
ATOM   3432  CG  ARG B  70      -5.597  21.153 -20.010  1.00 93.49           C  
ATOM   3433  HG2 ARG B  70      -6.531  21.673 -20.219  1.00 93.49           H  
ATOM   3434  HG3 ARG B  70      -4.973  21.773 -19.365  1.00 93.49           H  
ATOM   3435  CD  ARG B  70      -5.917  19.846 -19.292  1.00 93.49           C  
ATOM   3436  HD2 ARG B  70      -4.983  19.334 -19.061  1.00 93.49           H  
ATOM   3437  HD3 ARG B  70      -6.507  19.215 -19.956  1.00 93.49           H  
ATOM   3438  NE  ARG B  70      -6.672  20.098 -18.052  1.00 93.49           N  
ATOM   3439  HE  ARG B  70      -7.012  21.037 -17.898  1.00 93.49           H  
ATOM   3440  NH1 ARG B  70      -6.598  17.944 -17.308  1.00 93.49           N  
ATOM   3441 HH11 ARG B  70      -5.978  17.632 -18.042  1.00 93.49           H  
ATOM   3442 HH12 ARG B  70      -6.823  17.258 -16.602  1.00 93.49           H  
ATOM   3443  NH2 ARG B  70      -7.780  19.407 -16.166  1.00 93.49           N  
ATOM   3444 HH21 ARG B  70      -8.080  18.609 -15.624  1.00 93.49           H  
ATOM   3445 HH22 ARG B  70      -8.158  20.317 -15.948  1.00 93.49           H  
ATOM   3446  CZ  ARG B  70      -7.007  19.165 -17.183  1.00 93.49           C  
ATOM   3447  N   GLY B  71      -3.707  22.570 -24.311  1.00 93.66           N  
ATOM   3448  H   GLY B  71      -4.343  23.350 -24.221  1.00 93.66           H  
ATOM   3449  CA  GLY B  71      -3.013  22.357 -25.589  1.00 93.66           C  
ATOM   3450  HA2 GLY B  71      -1.936  22.365 -25.416  1.00 93.66           H  
ATOM   3451  HA3 GLY B  71      -3.262  23.175 -26.264  1.00 93.66           H  
ATOM   3452  C   GLY B  71      -3.366  21.043 -26.300  1.00 93.66           C  
ATOM   3453  O   GLY B  71      -2.614  20.598 -27.161  1.00 93.66           O  
ATOM   3454  N   TRP B  72      -4.487  20.411 -25.942  1.00 91.98           N  
ATOM   3455  H   TRP B  72      -5.066  20.830 -25.229  1.00 91.98           H  
ATOM   3456  CA  TRP B  72      -4.964  19.180 -26.575  1.00 91.98           C  
ATOM   3457  HA  TRP B  72      -4.154  18.451 -26.596  1.00 91.98           H  
ATOM   3458  C   TRP B  72      -5.422  19.431 -28.017  1.00 91.98           C  
ATOM   3459  CB  TRP B  72      -6.134  18.609 -25.762  1.00 91.98           C  
ATOM   3460  HB2 TRP B  72      -6.558  17.786 -26.338  1.00 91.98           H  
ATOM   3461  HB3 TRP B  72      -6.906  19.373 -25.673  1.00 91.98           H  
ATOM   3462  O   TRP B  72      -6.163  20.382 -28.269  1.00 91.98           O  
ATOM   3463  CG  TRP B  72      -5.848  18.069 -24.393  1.00 91.98           C  
ATOM   3464  CD1 TRP B  72      -4.672  18.127 -23.725  1.00 91.98           C  
ATOM   3465  HD1 TRP B  72      -3.767  18.603 -24.075  1.00 91.98           H  
ATOM   3466  CD2 TRP B  72      -6.759  17.324 -23.524  1.00 91.98           C  
ATOM   3467  CE2 TRP B  72      -6.035  16.896 -22.375  1.00 91.98           C  
ATOM   3468  CE3 TRP B  72      -8.119  16.940 -23.608  1.00 91.98           C  
ATOM   3469  HE3 TRP B  72      -8.711  17.294 -24.438  1.00 91.98           H  
ATOM   3470  NE1 TRP B  72      -4.783  17.447 -22.533  1.00 91.98           N  
ATOM   3471  HE1 TRP B  72      -4.007  17.345 -21.895  1.00 91.98           H  
ATOM   3472  CH2 TRP B  72      -7.950  15.683 -21.521  1.00 91.98           C  
ATOM   3473  HH2 TRP B  72      -8.390  15.041 -20.772  1.00 91.98           H  
ATOM   3474  CZ2 TRP B  72      -6.610  16.079 -21.395  1.00 91.98           C  
ATOM   3475  HZ2 TRP B  72      -6.011  15.720 -20.572  1.00 91.98           H  
ATOM   3476  CZ3 TRP B  72      -8.706  16.121 -22.622  1.00 91.98           C  
ATOM   3477  HZ3 TRP B  72      -9.740  15.821 -22.709  1.00 91.98           H  
ATOM   3478  N   GLU B  73      -5.067  18.538 -28.946  1.00 90.00           N  
ATOM   3479  H   GLU B  73      -4.414  17.803 -28.713  1.00 90.00           H  
ATOM   3480  CA  GLU B  73      -5.540  18.631 -30.334  1.00 90.00           C  
ATOM   3481  HA  GLU B  73      -5.235  19.610 -30.702  1.00 90.00           H  
ATOM   3482  C   GLU B  73      -7.079  18.492 -30.384  1.00 90.00           C  
ATOM   3483  CB  GLU B  73      -4.843  17.581 -31.219  1.00 90.00           C  
ATOM   3484  HB2 GLU B  73      -5.142  16.587 -30.886  1.00 90.00           H  
ATOM   3485  HB3 GLU B  73      -3.764  17.662 -31.081  1.00 90.00           H  
ATOM   3486  O   GLU B  73      -7.614  17.548 -29.778  1.00 90.00           O  
ATOM   3487  CG  GLU B  73      -5.161  17.711 -32.724  1.00 90.00           C  
ATOM   3488  HG2 GLU B  73      -4.655  16.898 -33.244  1.00 90.00           H  
ATOM   3489  HG3 GLU B  73      -6.232  17.567 -32.866  1.00 90.00           H  
ATOM   3490  CD  GLU B  73      -4.736  19.047 -33.370  1.00 90.00           C  
ATOM   3491  OE1 GLU B  73      -5.243  19.351 -34.475  1.00 90.00           O  
ATOM   3492  OE2 GLU B  73      -3.936  19.788 -32.756  1.00 90.00           O  
ATOM   3493  N   PRO B  74      -7.808  19.405 -31.061  1.00 90.79           N  
ATOM   3494  CA  PRO B  74      -9.266  19.362 -31.148  1.00 90.79           C  
ATOM   3495  HA  PRO B  74      -9.663  19.445 -30.137  1.00 90.79           H  
ATOM   3496  C   PRO B  74      -9.793  18.078 -31.794  1.00 90.79           C  
ATOM   3497  CB  PRO B  74      -9.683  20.601 -31.946  1.00 90.79           C  
ATOM   3498  HB2 PRO B  74      -9.719  20.370 -33.010  1.00 90.79           H  
ATOM   3499  HB3 PRO B  74     -10.641  20.996 -31.606  1.00 90.79           H  
ATOM   3500  O   PRO B  74      -9.285  17.609 -32.808  1.00 90.79           O  
ATOM   3501  CG  PRO B  74      -8.541  21.577 -31.681  1.00 90.79           C  
ATOM   3502  HG2 PRO B  74      -8.451  22.324 -32.471  1.00 90.79           H  
ATOM   3503  HG3 PRO B  74      -8.678  22.052 -30.710  1.00 90.79           H  
ATOM   3504  CD  PRO B  74      -7.327  20.656 -31.634  1.00 90.79           C  
ATOM   3505  HD2 PRO B  74      -6.959  20.476 -32.644  1.00 90.79           H  
ATOM   3506  HD3 PRO B  74      -6.553  21.121 -31.023  1.00 90.79           H  
ATOM   3507  N   ASP B  75     -10.858  17.531 -31.216  1.00 90.69           N  
ATOM   3508  H   ASP B  75     -11.291  18.010 -30.440  1.00 90.69           H  
ATOM   3509  CA  ASP B  75     -11.417  16.231 -31.583  1.00 90.69           C  
ATOM   3510  HA  ASP B  75     -10.716  15.718 -32.242  1.00 90.69           H  
ATOM   3511  C   ASP B  75     -12.778  16.395 -32.285  1.00 90.69           C  
ATOM   3512  CB  ASP B  75     -11.554  15.411 -30.296  1.00 90.69           C  
ATOM   3513  HB2 ASP B  75     -10.762  15.695 -29.604  1.00 90.69           H  
ATOM   3514  HB3 ASP B  75     -12.493  15.662 -29.804  1.00 90.69           H  
ATOM   3515  O   ASP B  75     -13.575  17.228 -31.842  1.00 90.69           O  
ATOM   3516  CG  ASP B  75     -11.481  13.909 -30.545  1.00 90.69           C  
ATOM   3517  OD1 ASP B  75     -12.407  13.366 -31.186  1.00 90.69           O  
ATOM   3518  OD2 ASP B  75     -10.529  13.277 -30.029  1.00 90.69           O  
ATOM   3519  N   PRO B  76     -13.095  15.636 -33.354  1.00 90.01           N  
ATOM   3520  CA  PRO B  76     -14.438  15.639 -33.936  1.00 90.01           C  
ATOM   3521  HA  PRO B  76     -14.712  16.655 -34.223  1.00 90.01           H  
ATOM   3522  C   PRO B  76     -15.512  15.116 -32.969  1.00 90.01           C  
ATOM   3523  CB  PRO B  76     -14.339  14.763 -35.189  1.00 90.01           C  
ATOM   3524  HB2 PRO B  76     -15.263  14.220 -35.388  1.00 90.01           H  
ATOM   3525  HB3 PRO B  76     -14.071  15.383 -36.044  1.00 90.01           H  
ATOM   3526  O   PRO B  76     -16.651  15.578 -33.040  1.00 90.01           O  
ATOM   3527  CG  PRO B  76     -13.184  13.813 -34.869  1.00 90.01           C  
ATOM   3528  HG2 PRO B  76     -13.539  12.997 -34.240  1.00 90.01           H  
ATOM   3529  HG3 PRO B  76     -12.712  13.427 -35.772  1.00 90.01           H  
ATOM   3530  CD  PRO B  76     -12.236  14.703 -34.069  1.00 90.01           C  
ATOM   3531  HD2 PRO B  76     -11.587  15.259 -34.747  1.00 90.01           H  
ATOM   3532  HD3 PRO B  76     -11.631  14.092 -33.399  1.00 90.01           H  
ATOM   3533  N   ASP B  77     -15.155  14.198 -32.063  1.00 92.03           N  
ATOM   3534  H   ASP B  77     -14.190  13.904 -32.021  1.00 92.03           H  
ATOM   3535  CA  ASP B  77     -16.013  13.749 -30.970  1.00 92.03           C  
ATOM   3536  HA  ASP B  77     -17.042  14.063 -31.149  1.00 92.03           H  
ATOM   3537  C   ASP B  77     -15.529  14.406 -29.669  1.00 92.03           C  
ATOM   3538  CB  ASP B  77     -16.004  12.211 -30.873  1.00 92.03           C  
ATOM   3539  HB2 ASP B  77     -14.973  11.858 -30.879  1.00 92.03           H  
ATOM   3540  HB3 ASP B  77     -16.447  11.926 -29.919  1.00 92.03           H  
ATOM   3541  O   ASP B  77     -14.446  14.098 -29.168  1.00 92.03           O  
ATOM   3542  CG  ASP B  77     -16.797  11.505 -31.983  1.00 92.03           C  
ATOM   3543  OD1 ASP B  77     -17.894  11.998 -32.336  1.00 92.03           O  
ATOM   3544  OD2 ASP B  77     -16.344  10.424 -32.424  1.00 92.03           O  
ATOM   3545  N   ALA B  78     -16.328  15.300 -29.083  1.00 92.64           N  
ATOM   3546  H   ALA B  78     -17.189  15.551 -29.547  1.00 92.64           H  
ATOM   3547  CA  ALA B  78     -15.959  16.020 -27.861  1.00 92.64           C  
ATOM   3548  HA  ALA B  78     -15.114  16.666 -28.097  1.00 92.64           H  
ATOM   3549  C   ALA B  78     -15.532  15.069 -26.719  1.00 92.64           C  
ATOM   3550  CB  ALA B  78     -17.129  16.915 -27.441  1.00 92.64           C  
ATOM   3551  HB1 ALA B  78     -16.866  17.462 -26.536  1.00 92.64           H  
ATOM   3552  HB2 ALA B  78     -18.014  16.309 -27.245  1.00 92.64           H  
ATOM   3553  HB3 ALA B  78     -17.343  17.639 -28.227  1.00 92.64           H  
ATOM   3554  O   ALA B  78     -16.162  14.036 -26.463  1.00 92.64           O  
ATOM   3555  N   ARG B  79     -14.447  15.409 -26.012  1.00 96.26           N  
ATOM   3556  H   ARG B  79     -13.994  16.283 -26.238  1.00 96.26           H  
ATOM   3557  CA  ARG B  79     -13.913  14.596 -24.905  1.00 96.26           C  
ATOM   3558  HA  ARG B  79     -14.103  13.544 -25.115  1.00 96.26           H  
ATOM   3559  C   ARG B  79     -14.677  14.931 -23.621  1.00 96.26           C  
ATOM   3560  CB  ARG B  79     -12.383  14.761 -24.789  1.00 96.26           C  
ATOM   3561  HB2 ARG B  79     -12.030  14.182 -23.935  1.00 96.26           H  
ATOM   3562  HB3 ARG B  79     -12.137  15.809 -24.619  1.00 96.26           H  
ATOM   3563  O   ARG B  79     -14.369  15.914 -22.954  1.00 96.26           O  
ATOM   3564  CG  ARG B  79     -11.661  14.266 -26.058  1.00 96.26           C  
ATOM   3565  HG2 ARG B  79     -11.957  13.238 -26.268  1.00 96.26           H  
ATOM   3566  HG3 ARG B  79     -11.965  14.888 -26.900  1.00 96.26           H  
ATOM   3567  CD  ARG B  79     -10.131  14.320 -25.941  1.00 96.26           C  
ATOM   3568  HD2 ARG B  79      -9.795  13.538 -25.261  1.00 96.26           H  
ATOM   3569  HD3 ARG B  79      -9.844  15.281 -25.515  1.00 96.26           H  
ATOM   3570  NE  ARG B  79      -9.499  14.132 -27.266  1.00 96.26           N  
ATOM   3571  HE  ARG B  79      -9.757  13.318 -27.805  1.00 96.26           H  
ATOM   3572  NH1 ARG B  79      -8.386  16.147 -27.477  1.00 96.26           N  
ATOM   3573 HH11 ARG B  79      -8.601  16.408 -26.526  1.00 96.26           H  
ATOM   3574 HH12 ARG B  79      -7.942  16.781 -28.126  1.00 96.26           H  
ATOM   3575  NH2 ARG B  79      -8.382  14.725 -29.153  1.00 96.26           N  
ATOM   3576 HH21 ARG B  79      -7.899  15.434 -29.686  1.00 96.26           H  
ATOM   3577 HH22 ARG B  79      -8.856  13.971 -29.629  1.00 96.26           H  
ATOM   3578  CZ  ARG B  79      -8.751  14.989 -27.941  1.00 96.26           C  
ATOM   3579  N   LEU B  80     -15.711  14.140 -23.324  1.00 97.78           N  
ATOM   3580  H   LEU B  80     -15.941  13.407 -23.979  1.00 97.78           H  
ATOM   3581  CA  LEU B  80     -16.573  14.304 -22.147  1.00 97.78           C  
ATOM   3582  HA  LEU B  80     -16.605  15.364 -21.894  1.00 97.78           H  
ATOM   3583  C   LEU B  80     -16.019  13.549 -20.930  1.00 97.78           C  
ATOM   3584  CB  LEU B  80     -18.009  13.839 -22.456  1.00 97.78           C  
ATOM   3585  HB2 LEU B  80     -18.605  13.972 -21.553  1.00 97.78           H  
ATOM   3586  HB3 LEU B  80     -17.985  12.773 -22.680  1.00 97.78           H  
ATOM   3587  O   LEU B  80     -15.736  12.354 -21.024  1.00 97.78           O  
ATOM   3588  CG  LEU B  80     -18.719  14.561 -23.616  1.00 97.78           C  
ATOM   3589  HG  LEU B  80     -18.180  14.377 -24.545  1.00 97.78           H  
ATOM   3590  CD1 LEU B  80     -20.134  13.999 -23.764  1.00 97.78           C  
ATOM   3591 HD11 LEU B  80     -20.077  12.931 -23.977  1.00 97.78           H  
ATOM   3592 HD12 LEU B  80     -20.698  14.155 -22.844  1.00 97.78           H  
ATOM   3593 HD13 LEU B  80     -20.639  14.490 -24.595  1.00 97.78           H  
ATOM   3594  CD2 LEU B  80     -18.821  16.072 -23.399  1.00 97.78           C  
ATOM   3595 HD21 LEU B  80     -19.270  16.286 -22.429  1.00 97.78           H  
ATOM   3596 HD22 LEU B  80     -19.417  16.523 -24.191  1.00 97.78           H  
ATOM   3597 HD23 LEU B  80     -17.824  16.511 -23.443  1.00 97.78           H  
ATOM   3598  N   GLY B  81     -15.918  14.216 -19.781  1.00 98.15           N  
ATOM   3599  H   GLY B  81     -16.171  15.194 -19.762  1.00 98.15           H  
ATOM   3600  CA  GLY B  81     -15.397  13.624 -18.550  1.00 98.15           C  
ATOM   3601  HA2 GLY B  81     -14.340  13.396 -18.690  1.00 98.15           H  
ATOM   3602  HA3 GLY B  81     -15.918  12.688 -18.350  1.00 98.15           H  
ATOM   3603  C   GLY B  81     -15.532  14.523 -17.321  1.00 98.15           C  
ATOM   3604  O   GLY B  81     -16.016  15.651 -17.401  1.00 98.15           O  
ATOM   3605  N   GLY B  82     -15.107  14.011 -16.166  1.00 98.73           N  
ATOM   3606  H   GLY B  82     -14.685  13.094 -16.193  1.00 98.73           H  
ATOM   3607  CA  GLY B  82     -15.035  14.781 -14.921  1.00 98.73           C  
ATOM   3608  HA2 GLY B  82     -15.817  15.540 -14.894  1.00 98.73           H  
ATOM   3609  HA3 GLY B  82     -15.180  14.115 -14.071  1.00 98.73           H  
ATOM   3610  C   GLY B  82     -13.670  15.451 -14.787  1.00 98.73           C  
ATOM   3611  O   GLY B  82     -12.721  14.810 -14.347  1.00 98.73           O  
ATOM   3612  N   MET B  83     -13.558  16.725 -15.160  1.00 98.14           N  
ATOM   3613  H   MET B  83     -14.381  17.203 -15.496  1.00 98.14           H  
ATOM   3614  CA  MET B  83     -12.269  17.430 -15.228  1.00 98.14           C  
ATOM   3615  HA  MET B  83     -11.460  16.701 -15.166  1.00 98.14           H  
ATOM   3616  C   MET B  83     -12.067  18.410 -14.065  1.00 98.14           C  
ATOM   3617  CB  MET B  83     -12.125  18.138 -16.584  1.00 98.14           C  
ATOM   3618  HB2 MET B  83     -11.143  18.609 -16.636  1.00 98.14           H  
ATOM   3619  HB3 MET B  83     -12.879  18.921 -16.659  1.00 98.14           H  
ATOM   3620  O   MET B  83     -13.022  18.988 -13.544  1.00 98.14           O  
ATOM   3621  CG  MET B  83     -12.287  17.189 -17.783  1.00 98.14           C  
ATOM   3622  HG2 MET B  83     -12.160  17.775 -18.693  1.00 98.14           H  
ATOM   3623  HG3 MET B  83     -13.305  16.801 -17.787  1.00 98.14           H  
ATOM   3624  SD  MET B  83     -11.146  15.781 -17.878  1.00 98.14           S  
ATOM   3625  CE  MET B  83      -9.604  16.636 -18.308  1.00 98.14           C  
ATOM   3626  HE1 MET B  83      -8.779  15.924 -18.322  1.00 98.14           H  
ATOM   3627  HE2 MET B  83      -9.697  17.094 -19.293  1.00 98.14           H  
ATOM   3628  HE3 MET B  83      -9.391  17.406 -17.568  1.00 98.14           H  
ATOM   3629  N   LEU B  84     -10.809  18.641 -13.685  1.00 96.93           N  
ATOM   3630  H   LEU B  84     -10.076  18.122 -14.148  1.00 96.93           H  
ATOM   3631  CA  LEU B  84     -10.415  19.717 -12.776  1.00 96.93           C  
ATOM   3632  HA  LEU B  84     -11.205  19.872 -12.042  1.00 96.93           H  
ATOM   3633  C   LEU B  84     -10.254  21.028 -13.561  1.00 96.93           C  
ATOM   3634  CB  LEU B  84      -9.125  19.326 -12.031  1.00 96.93           C  
ATOM   3635  HB2 LEU B  84      -8.760  20.201 -11.492  1.00 96.93           H  
ATOM   3636  HB3 LEU B  84      -8.377  19.047 -12.773  1.00 96.93           H  
ATOM   3637  O   LEU B  84      -9.339  21.171 -14.377  1.00 96.93           O  
ATOM   3638  CG  LEU B  84      -9.260  18.159 -11.037  1.00 96.93           C  
ATOM   3639  HG  LEU B  84      -9.545  17.253 -11.573  1.00 96.93           H  
ATOM   3640  CD1 LEU B  84      -7.911  17.918 -10.360  1.00 96.93           C  
ATOM   3641 HD11 LEU B  84      -7.621  18.796  -9.783  1.00 96.93           H  
ATOM   3642 HD12 LEU B  84      -7.155  17.723 -11.121  1.00 96.93           H  
ATOM   3643 HD13 LEU B  84      -7.971  17.053  -9.700  1.00 96.93           H  
ATOM   3644  CD2 LEU B  84     -10.291  18.419  -9.939  1.00 96.93           C  
ATOM   3645 HD21 LEU B  84     -10.073  19.355  -9.426  1.00 96.93           H  
ATOM   3646 HD22 LEU B  84     -11.290  18.466 -10.374  1.00 96.93           H  
ATOM   3647 HD23 LEU B  84     -10.269  17.596  -9.225  1.00 96.93           H  
ATOM   3648  N   ALA B  85     -11.141  21.990 -13.289  1.00 78.51           N  
ATOM   3649  H   ALA B  85     -11.887  21.778 -12.642  1.00 78.51           H  
ATOM   3650  CA  ALA B  85     -11.244  23.255 -14.023  1.00 78.51           C  
ATOM   3651  HA  ALA B  85     -11.414  23.034 -15.077  1.00 78.51           H  
ATOM   3652  C   ALA B  85      -9.980  24.133 -13.946  1.00 78.51           C  
ATOM   3653  CB  ALA B  85     -12.467  24.008 -13.482  1.00 78.51           C  
ATOM   3654  HB1 ALA B  85     -13.366  23.404 -13.604  1.00 78.51           H  
ATOM   3655  HB2 ALA B  85     -12.337  24.243 -12.426  1.00 78.51           H  
ATOM   3656  HB3 ALA B  85     -12.596  24.939 -14.035  1.00 78.51           H  
ATOM   3657  O   ALA B  85      -9.664  24.825 -14.904  1.00 78.51           O  
ATOM   3658  N   ALA B  86      -9.247  24.074 -12.830  1.00 84.70           N  
ATOM   3659  H   ALA B  86      -9.595  23.502 -12.074  1.00 84.70           H  
ATOM   3660  CA  ALA B  86      -8.041  24.867 -12.576  1.00 84.70           C  
ATOM   3661  HA  ALA B  86      -7.772  25.402 -13.487  1.00 84.70           H  
ATOM   3662  C   ALA B  86      -6.826  23.983 -12.227  1.00 84.70           C  
ATOM   3663  CB  ALA B  86      -8.368  25.926 -11.514  1.00 84.70           C  
ATOM   3664  HB1 ALA B  86      -8.599  25.449 -10.562  1.00 84.70           H  
ATOM   3665  HB2 ALA B  86      -9.217  26.529 -11.837  1.00 84.70           H  
ATOM   3666  HB3 ALA B  86      -7.511  26.586 -11.380  1.00 84.70           H  
ATOM   3667  O   ALA B  86      -6.045  24.306 -11.340  1.00 84.70           O  
ATOM   3668  N   ALA B  87      -6.655  22.840 -12.907  1.00 93.25           N  
ATOM   3669  H   ALA B  87      -7.334  22.598 -13.615  1.00 93.25           H  
ATOM   3670  CA  ALA B  87      -5.557  21.897 -12.630  1.00 93.25           C  
ATOM   3671  HA  ALA B  87      -5.660  21.543 -11.605  1.00 93.25           H  
ATOM   3672  C   ALA B  87      -4.140  22.506 -12.756  1.00 93.25           C  
ATOM   3673  CB  ALA B  87      -5.701  20.701 -13.580  1.00 93.25           C  
ATOM   3674  HB1 ALA B  87      -4.966  19.939 -13.321  1.00 93.25           H  
ATOM   3675  HB2 ALA B  87      -6.700  20.272 -13.494  1.00 93.25           H  
ATOM   3676  HB3 ALA B  87      -5.536  21.018 -14.609  1.00 93.25           H  
ATOM   3677  O   ALA B  87      -3.183  21.954 -12.219  1.00 93.25           O  
ATOM   3678  N   GLY B  88      -3.996  23.622 -13.480  1.00 95.01           N  
ATOM   3679  H   GLY B  88      -4.826  24.039 -13.876  1.00 95.01           H  
ATOM   3680  CA  GLY B  88      -2.733  24.347 -13.621  1.00 95.01           C  
ATOM   3681  HA2 GLY B  88      -2.772  24.928 -14.543  1.00 95.01           H  
ATOM   3682  HA3 GLY B  88      -1.915  23.631 -13.698  1.00 95.01           H  
ATOM   3683  C   GLY B  88      -2.410  25.323 -12.480  1.00 95.01           C  
ATOM   3684  O   GLY B  88      -1.244  25.707 -12.357  1.00 95.01           O  
ATOM   3685  N   ASP B  89      -3.389  25.709 -11.658  1.00 95.22           N  
ATOM   3686  H   ASP B  89      -4.301  25.282 -11.728  1.00 95.22           H  
ATOM   3687  CA  ASP B  89      -3.205  26.699 -10.592  1.00 95.22           C  
ATOM   3688  HA  ASP B  89      -2.595  27.513 -10.985  1.00 95.22           H  
ATOM   3689  C   ASP B  89      -2.448  26.096  -9.398  1.00 95.22           C  
ATOM   3690  CB  ASP B  89      -4.552  27.306 -10.151  1.00 95.22           C  
ATOM   3691  HB2 ASP B  89      -5.277  26.507  -9.990  1.00 95.22           H  
ATOM   3692  HB3 ASP B  89      -4.400  27.806  -9.195  1.00 95.22           H  
ATOM   3693  O   ASP B  89      -2.651  24.937  -9.033  1.00 95.22           O  
ATOM   3694  CG  ASP B  89      -5.137  28.347 -11.120  1.00 95.22           C  
ATOM   3695  OD1 ASP B  89      -4.520  28.602 -12.180  1.00 95.22           O  
ATOM   3696  OD2 ASP B  89      -6.186  28.929 -10.763  1.00 95.22           O  
ATOM   3697  N   PHE B  90      -1.536  26.878  -8.809  1.00 96.68           N  
ATOM   3698  H   PHE B  90      -1.408  27.817  -9.158  1.00 96.68           H  
ATOM   3699  CA  PHE B  90      -0.698  26.446  -7.687  1.00 96.68           C  
ATOM   3700  HA  PHE B  90      -1.321  25.924  -6.961  1.00 96.68           H  
ATOM   3701  C   PHE B  90      -0.004  27.629  -6.993  1.00 96.68           C  
ATOM   3702  CB  PHE B  90       0.372  25.486  -8.238  1.00 96.68           C  
ATOM   3703  HB2 PHE B  90       0.911  25.989  -9.040  1.00 96.68           H  
ATOM   3704  HB3 PHE B  90      -0.128  24.621  -8.675  1.00 96.68           H  
ATOM   3705  O   PHE B  90       0.673  28.419  -7.660  1.00 96.68           O  
ATOM   3706  CG  PHE B  90       1.366  24.967  -7.220  1.00 96.68           C  
ATOM   3707  CD1 PHE B  90       2.749  25.064  -7.466  1.00 96.68           C  
ATOM   3708  HD1 PHE B  90       3.102  25.527  -8.376  1.00 96.68           H  
ATOM   3709  CD2 PHE B  90       0.907  24.350  -6.043  1.00 96.68           C  
ATOM   3710  HD2 PHE B  90      -0.153  24.262  -5.854  1.00 96.68           H  
ATOM   3711  CE1 PHE B  90       3.669  24.553  -6.534  1.00 96.68           C  
ATOM   3712  HE1 PHE B  90       4.730  24.628  -6.725  1.00 96.68           H  
ATOM   3713  CE2 PHE B  90       1.825  23.847  -5.108  1.00 96.68           C  
ATOM   3714  HE2 PHE B  90       1.462  23.381  -4.204  1.00 96.68           H  
ATOM   3715  CZ  PHE B  90       3.204  23.955  -5.351  1.00 96.68           C  
ATOM   3716  HZ  PHE B  90       3.901  23.576  -4.618  1.00 96.68           H  
ATOM   3717  N   ASP B  91      -0.066  27.720  -5.658  1.00 95.98           N  
ATOM   3718  H   ASP B  91      -0.662  27.075  -5.160  1.00 95.98           H  
ATOM   3719  CA  ASP B  91       0.751  28.691  -4.904  1.00 95.98           C  
ATOM   3720  HA  ASP B  91       0.813  29.594  -5.510  1.00 95.98           H  
ATOM   3721  C   ASP B  91       2.204  28.207  -4.717  1.00 95.98           C  
ATOM   3722  CB  ASP B  91       0.085  29.144  -3.595  1.00 95.98           C  
ATOM   3723  HB2 ASP B  91      -0.957  29.390  -3.802  1.00 95.98           H  
ATOM   3724  HB3 ASP B  91       0.104  28.330  -2.871  1.00 95.98           H  
ATOM   3725  O   ASP B  91       2.655  27.819  -3.633  1.00 95.98           O  
ATOM   3726  CG  ASP B  91       0.770  30.389  -2.995  1.00 95.98           C  
ATOM   3727  OD1 ASP B  91       1.916  30.724  -3.397  1.00 95.98           O  
ATOM   3728  OD2 ASP B  91       0.156  31.010  -2.099  1.00 95.98           O  
ATOM   3729  N   ALA B  92       2.979  28.267  -5.803  1.00 95.45           N  
ATOM   3730  H   ALA B  92       2.527  28.500  -6.675  1.00 95.45           H  
ATOM   3731  CA  ALA B  92       4.406  27.945  -5.789  1.00 95.45           C  
ATOM   3732  HA  ALA B  92       4.520  26.903  -5.490  1.00 95.45           H  
ATOM   3733  C   ALA B  92       5.202  28.803  -4.781  1.00 95.45           C  
ATOM   3734  CB  ALA B  92       4.946  28.116  -7.215  1.00 95.45           C  
ATOM   3735  HB1 ALA B  92       4.373  27.499  -7.907  1.00 95.45           H  
ATOM   3736  HB2 ALA B  92       4.872  29.160  -7.521  1.00 95.45           H  
ATOM   3737  HB3 ALA B  92       5.991  27.808  -7.250  1.00 95.45           H  
ATOM   3738  O   ALA B  92       6.150  28.314  -4.161  1.00 95.45           O  
ATOM   3739  N   GLY B  93       4.799  30.063  -4.571  1.00 91.76           N  
ATOM   3740  H   GLY B  93       3.905  30.337  -4.952  1.00 91.76           H  
ATOM   3741  CA  GLY B  93       5.463  30.993  -3.654  1.00 91.76           C  
ATOM   3742  HA2 GLY B  93       5.006  31.976  -3.767  1.00 91.76           H  
ATOM   3743  HA3 GLY B  93       6.522  31.058  -3.905  1.00 91.76           H  
ATOM   3744  C   GLY B  93       5.328  30.577  -2.188  1.00 91.76           C  
ATOM   3745  O   GLY B  93       6.286  30.694  -1.418  1.00 91.76           O  
ATOM   3746  N   PHE B  94       4.179  30.019  -1.807  1.00 94.76           N  
ATOM   3747  H   PHE B  94       3.408  30.019  -2.459  1.00 94.76           H  
ATOM   3748  CA  PHE B  94       3.939  29.493  -0.467  1.00 94.76           C  
ATOM   3749  HA  PHE B  94       4.173  30.281   0.248  1.00 94.76           H  
ATOM   3750  C   PHE B  94       4.827  28.289  -0.125  1.00 94.76           C  
ATOM   3751  CB  PHE B  94       2.453  29.157  -0.335  1.00 94.76           C  
ATOM   3752  HB2 PHE B  94       1.886  30.055  -0.580  1.00 94.76           H  
ATOM   3753  HB3 PHE B  94       2.185  28.380  -1.051  1.00 94.76           H  
ATOM   3754  O   PHE B  94       5.286  28.175   1.015  1.00 94.76           O  
ATOM   3755  CG  PHE B  94       2.037  28.720   1.049  1.00 94.76           C  
ATOM   3756  CD1 PHE B  94       2.142  27.369   1.421  1.00 94.76           C  
ATOM   3757  HD1 PHE B  94       2.498  26.635   0.714  1.00 94.76           H  
ATOM   3758  CD2 PHE B  94       1.527  29.666   1.957  1.00 94.76           C  
ATOM   3759  HD2 PHE B  94       1.385  30.689   1.641  1.00 94.76           H  
ATOM   3760  CE1 PHE B  94       1.750  26.971   2.707  1.00 94.76           C  
ATOM   3761  HE1 PHE B  94       1.802  25.927   2.977  1.00 94.76           H  
ATOM   3762  CE2 PHE B  94       1.144  29.268   3.249  1.00 94.76           C  
ATOM   3763  HE2 PHE B  94       0.723  29.984   3.938  1.00 94.76           H  
ATOM   3764  CZ  PHE B  94       1.251  27.917   3.619  1.00 94.76           C  
ATOM   3765  HZ  PHE B  94       0.911  27.596   4.592  1.00 94.76           H  
ATOM   3766  N   PHE B  95       5.128  27.431  -1.103  1.00 93.20           N  
ATOM   3767  H   PHE B  95       4.675  27.560  -1.996  1.00 93.20           H  
ATOM   3768  CA  PHE B  95       6.032  26.284  -0.936  1.00 93.20           C  
ATOM   3769  HA  PHE B  95       6.004  25.977   0.110  1.00 93.20           H  
ATOM   3770  C   PHE B  95       7.511  26.604  -1.226  1.00 93.20           C  
ATOM   3771  CB  PHE B  95       5.502  25.098  -1.754  1.00 93.20           C  
ATOM   3772  HB2 PHE B  95       5.417  25.392  -2.800  1.00 93.20           H  
ATOM   3773  HB3 PHE B  95       6.216  24.276  -1.698  1.00 93.20           H  
ATOM   3774  O   PHE B  95       8.374  25.767  -0.968  1.00 93.20           O  
ATOM   3775  CG  PHE B  95       4.161  24.596  -1.248  1.00 93.20           C  
ATOM   3776  CD1 PHE B  95       4.095  23.820  -0.074  1.00 93.20           C  
ATOM   3777  HD1 PHE B  95       5.004  23.546   0.442  1.00 93.20           H  
ATOM   3778  CD2 PHE B  95       2.974  24.946  -1.915  1.00 93.20           C  
ATOM   3779  HD2 PHE B  95       3.007  25.537  -2.819  1.00 93.20           H  
ATOM   3780  CE1 PHE B  95       2.850  23.403   0.430  1.00 93.20           C  
ATOM   3781  HE1 PHE B  95       2.797  22.797   1.322  1.00 93.20           H  
ATOM   3782  CE2 PHE B  95       1.729  24.539  -1.406  1.00 93.20           C  
ATOM   3783  HE2 PHE B  95       0.824  24.826  -1.922  1.00 93.20           H  
ATOM   3784  CZ  PHE B  95       1.665  23.770  -0.232  1.00 93.20           C  
ATOM   3785  HZ  PHE B  95       0.708  23.453   0.154  1.00 93.20           H  
ATOM   3786  N   GLY B  96       7.825  27.813  -1.707  1.00 92.02           N  
ATOM   3787  H   GLY B  96       7.067  28.442  -1.929  1.00 92.02           H  
ATOM   3788  CA  GLY B  96       9.190  28.235  -2.053  1.00 92.02           C  
ATOM   3789  HA2 GLY B  96       9.879  27.911  -1.274  1.00 92.02           H  
ATOM   3790  HA3 GLY B  96       9.210  29.324  -2.108  1.00 92.02           H  
ATOM   3791  C   GLY B  96       9.703  27.693  -3.394  1.00 92.02           C  
ATOM   3792  O   GLY B  96      10.907  27.716  -3.640  1.00 92.02           O  
ATOM   3793  N   ILE B  97       8.801  27.210  -4.249  1.00 90.99           N  
ATOM   3794  H   ILE B  97       7.828  27.354  -4.022  1.00 90.99           H  
ATOM   3795  CA  ILE B  97       9.092  26.636  -5.566  1.00 90.99           C  
ATOM   3796  HA  ILE B  97      10.059  26.136  -5.528  1.00 90.99           H  
ATOM   3797  C   ILE B  97       9.195  27.764  -6.601  1.00 90.99           C  
ATOM   3798  CB  ILE B  97       8.021  25.568  -5.899  1.00 90.99           C  
ATOM   3799  HB  ILE B  97       7.037  26.003  -5.727  1.00 90.99           H  
ATOM   3800  O   ILE B  97       8.428  28.729  -6.580  1.00 90.99           O  
ATOM   3801  CG1 ILE B  97       8.207  24.356  -4.952  1.00 90.99           C  
ATOM   3802 HG12 ILE B  97       9.122  23.827  -5.217  1.00 90.99           H  
ATOM   3803 HG13 ILE B  97       8.314  24.704  -3.924  1.00 90.99           H  
ATOM   3804  CG2 ILE B  97       8.089  25.111  -7.366  1.00 90.99           C  
ATOM   3805 HG21 ILE B  97       7.315  24.373  -7.574  1.00 90.99           H  
ATOM   3806 HG22 ILE B  97       9.064  24.670  -7.573  1.00 90.99           H  
ATOM   3807 HG23 ILE B  97       7.920  25.953  -8.037  1.00 90.99           H  
ATOM   3808  CD1 ILE B  97       7.041  23.363  -4.956  1.00 90.99           C  
ATOM   3809 HD11 ILE B  97       6.939  22.889  -5.932  1.00 90.99           H  
ATOM   3810 HD12 ILE B  97       6.120  23.888  -4.702  1.00 90.99           H  
ATOM   3811 HD13 ILE B  97       7.225  22.590  -4.210  1.00 90.99           H  
ATOM   3812  N   SER B  98      10.154  27.666  -7.525  1.00 89.53           N  
ATOM   3813  H   SER B  98      10.714  26.825  -7.541  1.00 89.53           H  
ATOM   3814  CA  SER B  98      10.319  28.686  -8.570  1.00 89.53           C  
ATOM   3815  HA  SER B  98      10.196  29.655  -8.086  1.00 89.53           H  
ATOM   3816  C   SER B  98       9.253  28.549  -9.672  1.00 89.53           C  
ATOM   3817  CB  SER B  98      11.736  28.662  -9.154  1.00 89.53           C  
ATOM   3818  HB2 SER B  98      12.463  28.589  -8.345  1.00 89.53           H  
ATOM   3819  HB3 SER B  98      11.907  29.598  -9.684  1.00 89.53           H  
ATOM   3820  O   SER B  98       8.871  27.425  -9.991  1.00 89.53           O  
ATOM   3821  OG  SER B  98      11.927  27.597 -10.065  1.00 89.53           O  
ATOM   3822  HG  SER B  98      11.934  26.770  -9.578  1.00 89.53           H  
ATOM   3823  N   PRO B  99       8.820  29.634 -10.349  1.00 89.04           N  
ATOM   3824  CA  PRO B  99       7.877  29.530 -11.472  1.00 89.04           C  
ATOM   3825  HA  PRO B  99       6.932  29.136 -11.098  1.00 89.04           H  
ATOM   3826  C   PRO B  99       8.368  28.627 -12.617  1.00 89.04           C  
ATOM   3827  CB  PRO B  99       7.667  30.969 -11.958  1.00 89.04           C  
ATOM   3828  HB2 PRO B  99       6.656  31.121 -12.335  1.00 89.04           H  
ATOM   3829  HB3 PRO B  99       8.400  31.219 -12.726  1.00 89.04           H  
ATOM   3830  O   PRO B  99       7.567  28.013 -13.311  1.00 89.04           O  
ATOM   3831  CG  PRO B  99       7.938  31.807 -10.710  1.00 89.04           C  
ATOM   3832  HG2 PRO B  99       8.246  32.823 -10.960  1.00 89.04           H  
ATOM   3833  HG3 PRO B  99       7.050  31.819 -10.078  1.00 89.04           H  
ATOM   3834  CD  PRO B  99       9.054  31.030 -10.012  1.00 89.04           C  
ATOM   3835  HD2 PRO B  99      10.025  31.342 -10.398  1.00 89.04           H  
ATOM   3836  HD3 PRO B  99       8.998  31.200  -8.936  1.00 89.04           H  
ATOM   3837  N   ARG B 100       9.693  28.526 -12.790  1.00 88.07           N  
ATOM   3838  H   ARG B 100      10.277  29.023 -12.133  1.00 88.07           H  
ATOM   3839  CA  ARG B 100      10.363  27.690 -13.800  1.00 88.07           C  
ATOM   3840  HA  ARG B 100       9.867  27.822 -14.761  1.00 88.07           H  
ATOM   3841  C   ARG B 100      10.264  26.198 -13.470  1.00 88.07           C  
ATOM   3842  CB  ARG B 100      11.819  28.174 -13.896  1.00 88.07           C  
ATOM   3843  HB2 ARG B 100      11.803  29.262 -13.952  1.00 88.07           H  
ATOM   3844  HB3 ARG B 100      12.353  27.891 -12.990  1.00 88.07           H  
ATOM   3845  O   ARG B 100      10.010  25.391 -14.352  1.00 88.07           O  
ATOM   3846  CG  ARG B 100      12.589  27.655 -15.120  1.00 88.07           C  
ATOM   3847  HG2 ARG B 100      12.752  26.580 -15.047  1.00 88.07           H  
ATOM   3848  HG3 ARG B 100      12.007  27.861 -16.018  1.00 88.07           H  
ATOM   3849  CD  ARG B 100      13.933  28.398 -15.226  1.00 88.07           C  
ATOM   3850  HD2 ARG B 100      13.765  29.460 -15.051  1.00 88.07           H  
ATOM   3851  HD3 ARG B 100      14.313  28.330 -16.246  1.00 88.07           H  
ATOM   3852  NE  ARG B 100      14.948  27.907 -14.269  1.00 88.07           N  
ATOM   3853  HE  ARG B 100      14.871  28.233 -13.316  1.00 88.07           H  
ATOM   3854  NH1 ARG B 100      16.125  26.503 -15.681  1.00 88.07           N  
ATOM   3855 HH11 ARG B 100      15.391  26.561 -16.373  1.00 88.07           H  
ATOM   3856 HH12 ARG B 100      16.846  25.819 -15.857  1.00 88.07           H  
ATOM   3857  NH2 ARG B 100      16.899  26.918 -13.645  1.00 88.07           N  
ATOM   3858 HH21 ARG B 100      17.648  26.279 -13.873  1.00 88.07           H  
ATOM   3859 HH22 ARG B 100      16.771  27.236 -12.695  1.00 88.07           H  
ATOM   3860  CZ  ARG B 100      15.974  27.113 -14.542  1.00 88.07           C  
ATOM   3861  N   GLU B 101      10.404  25.857 -12.192  1.00 91.60           N  
ATOM   3862  H   GLU B 101      10.581  26.591 -11.521  1.00 91.60           H  
ATOM   3863  CA  GLU B 101      10.185  24.503 -11.676  1.00 91.60           C  
ATOM   3864  HA  GLU B 101      10.684  23.779 -12.320  1.00 91.60           H  
ATOM   3865  C   GLU B 101       8.693  24.148 -11.656  1.00 91.60           C  
ATOM   3866  CB  GLU B 101      10.810  24.424 -10.280  1.00 91.60           C  
ATOM   3867  HB2 GLU B 101      10.386  25.214  -9.659  1.00 91.60           H  
ATOM   3868  HB3 GLU B 101      11.881  24.605 -10.376  1.00 91.60           H  
ATOM   3869  O   GLU B 101       8.319  23.080 -12.123  1.00 91.60           O  
ATOM   3870  CG  GLU B 101      10.588  23.078  -9.579  1.00 91.60           C  
ATOM   3871  HG2 GLU B 101       9.522  22.948  -9.391  1.00 91.60           H  
ATOM   3872  HG3 GLU B 101      10.914  22.273 -10.237  1.00 91.60           H  
ATOM   3873  CD  GLU B 101      11.332  22.993  -8.241  1.00 91.60           C  
ATOM   3874  OE1 GLU B 101      11.438  21.857  -7.721  1.00 91.60           O  
ATOM   3875  OE2 GLU B 101      11.763  24.057  -7.729  1.00 91.60           O  
ATOM   3876  N   ALA B 102       7.821  25.057 -11.205  1.00 95.78           N  
ATOM   3877  H   ALA B 102       8.180  25.917 -10.815  1.00 95.78           H  
ATOM   3878  CA  ALA B 102       6.372  24.845 -11.190  1.00 95.78           C  
ATOM   3879  HA  ALA B 102       6.160  23.957 -10.595  1.00 95.78           H  
ATOM   3880  C   ALA B 102       5.779  24.607 -12.594  1.00 95.78           C  
ATOM   3881  CB  ALA B 102       5.712  26.052 -10.512  1.00 95.78           C  
ATOM   3882  HB1 ALA B 102       5.908  26.955 -11.089  1.00 95.78           H  
ATOM   3883  HB2 ALA B 102       6.102  26.173  -9.501  1.00 95.78           H  
ATOM   3884  HB3 ALA B 102       4.635  25.892 -10.459  1.00 95.78           H  
ATOM   3885  O   ALA B 102       4.780  23.902 -12.716  1.00 95.78           O  
ATOM   3886  N   LEU B 103       6.404  25.158 -13.643  1.00 94.80           N  
ATOM   3887  H   LEU B 103       7.167  25.795 -13.459  1.00 94.80           H  
ATOM   3888  CA  LEU B 103       6.062  24.897 -15.045  1.00 94.80           C  
ATOM   3889  HA  LEU B 103       4.976  24.900 -15.136  1.00 94.80           H  
ATOM   3890  C   LEU B 103       6.549  23.522 -15.541  1.00 94.80           C  
ATOM   3891  CB  LEU B 103       6.640  26.045 -15.896  1.00 94.80           C  
ATOM   3892  HB2 LEU B 103       6.267  26.990 -15.500  1.00 94.80           H  
ATOM   3893  HB3 LEU B 103       7.724  26.040 -15.788  1.00 94.80           H  
ATOM   3894  O   LEU B 103       5.925  22.948 -16.422  1.00 94.80           O  
ATOM   3895  CG  LEU B 103       6.301  25.980 -17.398  1.00 94.80           C  
ATOM   3896  HG  LEU B 103       6.683  25.054 -17.828  1.00 94.80           H  
ATOM   3897  CD1 LEU B 103       4.795  26.074 -17.657  1.00 94.80           C  
ATOM   3898 HD11 LEU B 103       4.303  25.181 -17.271  1.00 94.80           H  
ATOM   3899 HD12 LEU B 103       4.609  26.118 -18.730  1.00 94.80           H  
ATOM   3900 HD13 LEU B 103       4.381  26.960 -17.176  1.00 94.80           H  
ATOM   3901  CD2 LEU B 103       6.982  27.143 -18.120  1.00 94.80           C  
ATOM   3902 HD21 LEU B 103       8.061  27.075 -17.980  1.00 94.80           H  
ATOM   3903 HD22 LEU B 103       6.621  28.093 -17.727  1.00 94.80           H  
ATOM   3904 HD23 LEU B 103       6.769  27.084 -19.187  1.00 94.80           H  
ATOM   3905  N   ALA B 104       7.639  22.985 -14.988  1.00 93.97           N  
ATOM   3906  H   ALA B 104       8.118  23.499 -14.262  1.00 93.97           H  
ATOM   3907  CA  ALA B 104       8.115  21.631 -15.286  1.00 93.97           C  
ATOM   3908  HA  ALA B 104       7.929  21.406 -16.336  1.00 93.97           H  
ATOM   3909  C   ALA B 104       7.402  20.550 -14.448  1.00 93.97           C  
ATOM   3910  CB  ALA B 104       9.627  21.600 -15.047  1.00 93.97           C  
ATOM   3911  HB1 ALA B 104      10.027  20.641 -15.378  1.00 93.97           H  
ATOM   3912  HB2 ALA B 104       9.833  21.725 -13.984  1.00 93.97           H  
ATOM   3913  HB3 ALA B 104      10.112  22.402 -15.603  1.00 93.97           H  
ATOM   3914  O   ALA B 104       7.349  19.388 -14.843  1.00 93.97           O  
ATOM   3915  N   MET B 105       6.856  20.924 -13.287  1.00 95.65           N  
ATOM   3916  H   MET B 105       7.004  21.879 -12.991  1.00 95.65           H  
ATOM   3917  CA  MET B 105       6.133  20.028 -12.388  1.00 95.65           C  
ATOM   3918  HA  MET B 105       6.722  19.121 -12.245  1.00 95.65           H  
ATOM   3919  C   MET B 105       4.774  19.610 -12.941  1.00 95.65           C  
ATOM   3920  CB  MET B 105       5.921  20.686 -11.019  1.00 95.65           C  
ATOM   3921  HB2 MET B 105       5.589  21.715 -11.156  1.00 95.65           H  
ATOM   3922  HB3 MET B 105       5.133  20.140 -10.499  1.00 95.65           H  
ATOM   3923  O   MET B 105       3.904  20.449 -13.182  1.00 95.65           O  
ATOM   3924  CG  MET B 105       7.171  20.656 -10.139  1.00 95.65           C  
ATOM   3925  HG2 MET B 105       7.404  19.617  -9.905  1.00 95.65           H  
ATOM   3926  HG3 MET B 105       8.013  21.069 -10.695  1.00 95.65           H  
ATOM   3927  SD  MET B 105       7.004  21.580  -8.584  1.00 95.65           S  
ATOM   3928  CE  MET B 105       5.601  20.717  -7.828  1.00 95.65           C  
ATOM   3929  HE1 MET B 105       5.797  19.645  -7.808  1.00 95.65           H  
ATOM   3930  HE2 MET B 105       5.444  21.085  -6.814  1.00 95.65           H  
ATOM   3931  HE3 MET B 105       4.698  20.898  -8.412  1.00 95.65           H  
ATOM   3932  N   ASP B 106       4.551  18.303 -12.975  1.00 97.78           N  
ATOM   3933  H   ASP B 106       5.322  17.678 -12.790  1.00 97.78           H  
ATOM   3934  CA  ASP B 106       3.241  17.680 -13.110  1.00 97.78           C  
ATOM   3935  HA  ASP B 106       2.900  17.802 -14.138  1.00 97.78           H  
ATOM   3936  C   ASP B 106       2.219  18.315 -12.130  1.00 97.78           C  
ATOM   3937  CB  ASP B 106       3.442  16.172 -12.870  1.00 97.78           C  
ATOM   3938  HB2 ASP B 106       3.953  16.037 -11.917  1.00 97.78           H  
ATOM   3939  HB3 ASP B 106       4.086  15.776 -13.655  1.00 97.78           H  
ATOM   3940  O   ASP B 106       2.489  18.397 -10.921  1.00 97.78           O  
ATOM   3941  CG  ASP B 106       2.160  15.345 -12.835  1.00 97.78           C  
ATOM   3942  OD1 ASP B 106       1.080  15.897 -13.125  1.00 97.78           O  
ATOM   3943  OD2 ASP B 106       2.238  14.168 -12.429  1.00 97.78           O  
ATOM   3944  N   PRO B 107       1.042  18.771 -12.614  1.00 98.36           N  
ATOM   3945  CA  PRO B 107      -0.110  19.143 -11.793  1.00 98.36           C  
ATOM   3946  HA  PRO B 107       0.025  20.161 -11.426  1.00 98.36           H  
ATOM   3947  C   PRO B 107      -0.392  18.210 -10.611  1.00 98.36           C  
ATOM   3948  CB  PRO B 107      -1.287  19.105 -12.767  1.00 98.36           C  
ATOM   3949  HB2 PRO B 107      -2.115  19.731 -12.435  1.00 98.36           H  
ATOM   3950  HB3 PRO B 107      -1.620  18.076 -12.903  1.00 98.36           H  
ATOM   3951  O   PRO B 107      -0.753  18.685  -9.533  1.00 98.36           O  
ATOM   3952  CG  PRO B 107      -0.665  19.599 -14.067  1.00 98.36           C  
ATOM   3953  HG2 PRO B 107      -1.243  19.294 -14.939  1.00 98.36           H  
ATOM   3954  HG3 PRO B 107      -0.546  20.682 -14.033  1.00 98.36           H  
ATOM   3955  CD  PRO B 107       0.700  18.918 -14.025  1.00 98.36           C  
ATOM   3956  HD2 PRO B 107       0.626  17.938 -14.496  1.00 98.36           H  
ATOM   3957  HD3 PRO B 107       1.441  19.527 -14.543  1.00 98.36           H  
ATOM   3958  N   GLN B 108      -0.180  16.899 -10.758  1.00 98.58           N  
ATOM   3959  H   GLN B 108       0.146  16.557 -11.651  1.00 98.58           H  
ATOM   3960  CA  GLN B 108      -0.390  15.937  -9.675  1.00 98.58           C  
ATOM   3961  HA  GLN B 108      -1.420  16.036  -9.332  1.00 98.58           H  
ATOM   3962  C   GLN B 108       0.526  16.216  -8.472  1.00 98.58           C  
ATOM   3963  CB  GLN B 108      -0.190  14.500 -10.182  1.00 98.58           C  
ATOM   3964  HB2 GLN B 108      -0.432  13.812  -9.373  1.00 98.58           H  
ATOM   3965  HB3 GLN B 108       0.862  14.351 -10.426  1.00 98.58           H  
ATOM   3966  O   GLN B 108       0.066  16.157  -7.330  1.00 98.58           O  
ATOM   3967  CG  GLN B 108      -1.069  14.153 -11.395  1.00 98.58           C  
ATOM   3968  HG2 GLN B 108      -0.829  14.784 -12.251  1.00 98.58           H  
ATOM   3969  HG3 GLN B 108      -2.113  14.341 -11.146  1.00 98.58           H  
ATOM   3970  CD  GLN B 108      -0.927  12.703 -11.830  1.00 98.58           C  
ATOM   3971  NE2 GLN B 108       0.157  12.307 -12.445  1.00 98.58           N  
ATOM   3972 HE21 GLN B 108       0.174  11.369 -12.820  1.00 98.58           H  
ATOM   3973 HE22 GLN B 108       0.916  12.959 -12.581  1.00 98.58           H  
ATOM   3974  OE1 GLN B 108      -1.820  11.906 -11.607  1.00 98.58           O  
ATOM   3975  N   GLN B 109       1.791  16.601  -8.699  1.00 98.59           N  
ATOM   3976  H   GLN B 109       2.085  16.719  -9.658  1.00 98.59           H  
ATOM   3977  CA  GLN B 109       2.715  16.998  -7.626  1.00 98.59           C  
ATOM   3978  HA  GLN B 109       2.702  16.231  -6.852  1.00 98.59           H  
ATOM   3979  C   GLN B 109       2.301  18.326  -6.970  1.00 98.59           C  
ATOM   3980  CB  GLN B 109       4.157  17.140  -8.150  1.00 98.59           C  
ATOM   3981  HB2 GLN B 109       4.197  17.946  -8.883  1.00 98.59           H  
ATOM   3982  HB3 GLN B 109       4.774  17.430  -7.301  1.00 98.59           H  
ATOM   3983  O   GLN B 109       2.437  18.485  -5.755  1.00 98.59           O  
ATOM   3984  CG  GLN B 109       4.775  15.878  -8.779  1.00 98.59           C  
ATOM   3985  HG2 GLN B 109       4.631  15.030  -8.108  1.00 98.59           H  
ATOM   3986  HG3 GLN B 109       4.269  15.651  -9.717  1.00 98.59           H  
ATOM   3987  CD  GLN B 109       6.278  16.028  -9.045  1.00 98.59           C  
ATOM   3988  NE2 GLN B 109       6.922  15.058  -9.648  1.00 98.59           N  
ATOM   3989 HE21 GLN B 109       6.435  14.260 -10.029  1.00 98.59           H  
ATOM   3990 HE22 GLN B 109       7.899  15.212  -9.854  1.00 98.59           H  
ATOM   3991  OE1 GLN B 109       6.925  16.995  -8.654  1.00 98.59           O  
ATOM   3992  N   ARG B 110       1.792  19.280  -7.764  1.00 98.58           N  
ATOM   3993  H   ARG B 110       1.690  19.056  -8.744  1.00 98.58           H  
ATOM   3994  CA  ARG B 110       1.334  20.601  -7.293  1.00 98.58           C  
ATOM   3995  HA  ARG B 110       2.107  21.067  -6.683  1.00 98.58           H  
ATOM   3996  C   ARG B 110       0.109  20.481  -6.386  1.00 98.58           C  
ATOM   3997  CB  ARG B 110       1.032  21.514  -8.495  1.00 98.58           C  
ATOM   3998  HB2 ARG B 110       0.348  21.017  -9.183  1.00 98.58           H  
ATOM   3999  HB3 ARG B 110       0.534  22.411  -8.125  1.00 98.58           H  
ATOM   4000  O   ARG B 110       0.139  20.924  -5.240  1.00 98.58           O  
ATOM   4001  CG  ARG B 110       2.299  21.932  -9.253  1.00 98.58           C  
ATOM   4002  HG2 ARG B 110       2.977  22.416  -8.549  1.00 98.58           H  
ATOM   4003  HG3 ARG B 110       2.794  21.051  -9.663  1.00 98.58           H  
ATOM   4004  CD  ARG B 110       1.984  22.926 -10.380  1.00 98.58           C  
ATOM   4005  HD2 ARG B 110       0.983  23.332 -10.239  1.00 98.58           H  
ATOM   4006  HD3 ARG B 110       2.695  23.751 -10.320  1.00 98.58           H  
ATOM   4007  NE  ARG B 110       2.098  22.320 -11.717  1.00 98.58           N  
ATOM   4008  HE  ARG B 110       2.711  21.526 -11.835  1.00 98.58           H  
ATOM   4009  NH1 ARG B 110       0.895  23.895 -12.900  1.00 98.58           N  
ATOM   4010 HH11 ARG B 110       0.585  24.268 -13.785  1.00 98.58           H  
ATOM   4011 HH12 ARG B 110       0.490  24.285 -12.061  1.00 98.58           H  
ATOM   4012  NH2 ARG B 110       2.061  22.330 -13.973  1.00 98.58           N  
ATOM   4013 HH21 ARG B 110       2.757  21.600 -13.928  1.00 98.58           H  
ATOM   4014 HH22 ARG B 110       1.913  22.793 -14.859  1.00 98.58           H  
ATOM   4015  CZ  ARG B 110       1.678  22.853 -12.848  1.00 98.58           C  
ATOM   4016  N   ILE B 111      -0.932  19.801  -6.864  1.00 98.70           N  
ATOM   4017  H   ILE B 111      -0.873  19.458  -7.812  1.00 98.70           H  
ATOM   4018  CA  ILE B 111      -2.186  19.605  -6.127  1.00 98.70           C  
ATOM   4019  HA  ILE B 111      -2.568  20.582  -5.831  1.00 98.70           H  
ATOM   4020  C   ILE B 111      -1.943  18.807  -4.837  1.00 98.70           C  
ATOM   4021  CB  ILE B 111      -3.233  18.937  -7.049  1.00 98.70           C  
ATOM   4022  HB  ILE B 111      -2.806  18.016  -7.447  1.00 98.70           H  
ATOM   4023  O   ILE B 111      -2.488  19.157  -3.789  1.00 98.70           O  
ATOM   4024  CG1 ILE B 111      -3.604  19.868  -8.230  1.00 98.70           C  
ATOM   4025 HG12 ILE B 111      -2.702  20.299  -8.664  1.00 98.70           H  
ATOM   4026 HG13 ILE B 111      -4.216  20.694  -7.868  1.00 98.70           H  
ATOM   4027  CG2 ILE B 111      -4.496  18.580  -6.244  1.00 98.70           C  
ATOM   4028 HG21 ILE B 111      -5.279  18.205  -6.904  1.00 98.70           H  
ATOM   4029 HG22 ILE B 111      -4.856  19.465  -5.720  1.00 98.70           H  
ATOM   4030 HG23 ILE B 111      -4.269  17.804  -5.513  1.00 98.70           H  
ATOM   4031  CD1 ILE B 111      -4.342  19.148  -9.365  1.00 98.70           C  
ATOM   4032 HD11 ILE B 111      -5.329  18.822  -9.036  1.00 98.70           H  
ATOM   4033 HD12 ILE B 111      -3.762  18.284  -9.689  1.00 98.70           H  
ATOM   4034 HD13 ILE B 111      -4.461  19.830 -10.207  1.00 98.70           H  
ATOM   4035  N   MET B 112      -1.083  17.779  -4.878  1.00 98.63           N  
ATOM   4036  H   MET B 112      -0.676  17.523  -5.767  1.00 98.63           H  
ATOM   4037  CA  MET B 112      -0.726  16.984  -3.696  1.00 98.63           C  
ATOM   4038  HA  MET B 112      -1.642  16.573  -3.272  1.00 98.63           H  
ATOM   4039  C   MET B 112      -0.069  17.808  -2.579  1.00 98.63           C  
ATOM   4040  CB  MET B 112       0.188  15.813  -4.095  1.00 98.63           C  
ATOM   4041  HB2 MET B 112       0.756  15.481  -3.226  1.00 98.63           H  
ATOM   4042  HB3 MET B 112       0.912  16.150  -4.837  1.00 98.63           H  
ATOM   4043  O   MET B 112      -0.298  17.497  -1.408  1.00 98.63           O  
ATOM   4044  CG  MET B 112      -0.603  14.616  -4.646  1.00 98.63           C  
ATOM   4045  HG2 MET B 112       0.114  13.883  -5.015  1.00 98.63           H  
ATOM   4046  HG3 MET B 112      -1.195  14.950  -5.498  1.00 98.63           H  
ATOM   4047  SD  MET B 112      -1.722  13.773  -3.481  1.00 98.63           S  
ATOM   4048  CE  MET B 112      -0.562  13.333  -2.158  1.00 98.63           C  
ATOM   4049  HE1 MET B 112      -1.034  12.619  -1.483  1.00 98.63           H  
ATOM   4050  HE2 MET B 112       0.336  12.891  -2.588  1.00 98.63           H  
ATOM   4051  HE3 MET B 112      -0.290  14.226  -1.596  1.00 98.63           H  
ATOM   4052  N   LEU B 113       0.700  18.859  -2.892  1.00 98.63           N  
ATOM   4053  H   LEU B 113       0.840  19.084  -3.867  1.00 98.63           H  
ATOM   4054  CA  LEU B 113       1.269  19.760  -1.880  1.00 98.63           C  
ATOM   4055  HA  LEU B 113       1.751  19.156  -1.111  1.00 98.63           H  
ATOM   4056  C   LEU B 113       0.186  20.575  -1.160  1.00 98.63           C  
ATOM   4057  CB  LEU B 113       2.315  20.693  -2.523  1.00 98.63           C  
ATOM   4058  HB2 LEU B 113       2.429  21.580  -1.900  1.00 98.63           H  
ATOM   4059  HB3 LEU B 113       1.942  21.030  -3.490  1.00 98.63           H  
ATOM   4060  O   LEU B 113       0.166  20.601   0.074  1.00 98.63           O  
ATOM   4061  CG  LEU B 113       3.705  20.066  -2.710  1.00 98.63           C  
ATOM   4062  HG  LEU B 113       3.617  19.093  -3.195  1.00 98.63           H  
ATOM   4063  CD1 LEU B 113       4.563  20.983  -3.579  1.00 98.63           C  
ATOM   4064 HD11 LEU B 113       4.637  21.967  -3.115  1.00 98.63           H  
ATOM   4065 HD12 LEU B 113       5.564  20.564  -3.686  1.00 98.63           H  
ATOM   4066 HD13 LEU B 113       4.106  21.075  -4.564  1.00 98.63           H  
ATOM   4067  CD2 LEU B 113       4.432  19.903  -1.371  1.00 98.63           C  
ATOM   4068 HD21 LEU B 113       5.413  19.461  -1.541  1.00 98.63           H  
ATOM   4069 HD22 LEU B 113       4.553  20.877  -0.897  1.00 98.63           H  
ATOM   4070 HD23 LEU B 113       3.862  19.253  -0.708  1.00 98.63           H  
ATOM   4071  N   GLU B 114      -0.733  21.193  -1.908  1.00 98.74           N  
ATOM   4072  H   GLU B 114      -0.670  21.118  -2.913  1.00 98.74           H  
ATOM   4073  CA  GLU B 114      -1.811  22.012  -1.334  1.00 98.74           C  
ATOM   4074  HA  GLU B 114      -1.376  22.799  -0.719  1.00 98.74           H  
ATOM   4075  C   GLU B 114      -2.727  21.193  -0.423  1.00 98.74           C  
ATOM   4076  CB  GLU B 114      -2.655  22.679  -2.430  1.00 98.74           C  
ATOM   4077  HB2 GLU B 114      -3.046  21.921  -3.109  1.00 98.74           H  
ATOM   4078  HB3 GLU B 114      -3.493  23.172  -1.938  1.00 98.74           H  
ATOM   4079  O   GLU B 114      -2.895  21.524   0.754  1.00 98.74           O  
ATOM   4080  CG  GLU B 114      -1.870  23.728  -3.226  1.00 98.74           C  
ATOM   4081  HG2 GLU B 114      -1.351  24.373  -2.518  1.00 98.74           H  
ATOM   4082  HG3 GLU B 114      -1.123  23.222  -3.837  1.00 98.74           H  
ATOM   4083  CD  GLU B 114      -2.764  24.605  -4.118  1.00 98.74           C  
ATOM   4084  OE1 GLU B 114      -2.198  25.580  -4.666  1.00 98.74           O  
ATOM   4085  OE2 GLU B 114      -3.988  24.319  -4.210  1.00 98.74           O  
ATOM   4086  N   ILE B 115      -3.272  20.077  -0.925  1.00 98.62           N  
ATOM   4087  H   ILE B 115      -3.090  19.837  -1.889  1.00 98.62           H  
ATOM   4088  CA  ILE B 115      -4.225  19.280  -0.141  1.00 98.62           C  
ATOM   4089  HA  ILE B 115      -4.933  19.985   0.294  1.00 98.62           H  
ATOM   4090  C   ILE B 115      -3.553  18.576   1.047  1.00 98.62           C  
ATOM   4091  CB  ILE B 115      -5.066  18.330  -1.018  1.00 98.62           C  
ATOM   4092  HB  ILE B 115      -5.831  17.893  -0.375  1.00 98.62           H  
ATOM   4093  O   ILE B 115      -4.205  18.351   2.065  1.00 98.62           O  
ATOM   4094  CG1 ILE B 115      -4.235  17.164  -1.590  1.00 98.62           C  
ATOM   4095 HG12 ILE B 115      -3.391  17.555  -2.158  1.00 98.62           H  
ATOM   4096 HG13 ILE B 115      -3.835  16.578  -0.763  1.00 98.62           H  
ATOM   4097  CG2 ILE B 115      -5.803  19.143  -2.100  1.00 98.62           C  
ATOM   4098 HG21 ILE B 115      -6.290  20.009  -1.653  1.00 98.62           H  
ATOM   4099 HG22 ILE B 115      -6.572  18.532  -2.574  1.00 98.62           H  
ATOM   4100 HG23 ILE B 115      -5.104  19.487  -2.862  1.00 98.62           H  
ATOM   4101  CD1 ILE B 115      -5.040  16.222  -2.491  1.00 98.62           C  
ATOM   4102 HD11 ILE B 115      -4.408  15.392  -2.806  1.00 98.62           H  
ATOM   4103 HD12 ILE B 115      -5.378  16.754  -3.380  1.00 98.62           H  
ATOM   4104 HD13 ILE B 115      -5.901  15.837  -1.945  1.00 98.62           H  
ATOM   4105  N   SER B 116      -2.245  18.297   0.982  1.00 98.88           N  
ATOM   4106  H   SER B 116      -1.749  18.507   0.128  1.00 98.88           H  
ATOM   4107  CA  SER B 116      -1.488  17.804   2.142  1.00 98.88           C  
ATOM   4108  HA  SER B 116      -2.013  16.948   2.565  1.00 98.88           H  
ATOM   4109  C   SER B 116      -1.371  18.859   3.245  1.00 98.88           C  
ATOM   4110  CB  SER B 116      -0.088  17.340   1.737  1.00 98.88           C  
ATOM   4111  HB2 SER B 116       0.440  18.142   1.221  1.00 98.88           H  
ATOM   4112  HB3 SER B 116       0.472  17.075   2.633  1.00 98.88           H  
ATOM   4113  O   SER B 116      -1.562  18.532   4.418  1.00 98.88           O  
ATOM   4114  OG  SER B 116      -0.180  16.209   0.897  1.00 98.88           O  
ATOM   4115  HG  SER B 116      -0.262  16.547   0.003  1.00 98.88           H  
ATOM   4116  N   TRP B 117      -1.114  20.127   2.898  1.00 98.84           N  
ATOM   4117  H   TRP B 117      -0.997  20.354   1.921  1.00 98.84           H  
ATOM   4118  CA  TRP B 117      -1.110  21.226   3.872  1.00 98.84           C  
ATOM   4119  HA  TRP B 117      -0.428  20.976   4.685  1.00 98.84           H  
ATOM   4120  C   TRP B 117      -2.501  21.425   4.489  1.00 98.84           C  
ATOM   4121  CB  TRP B 117      -0.612  22.520   3.208  1.00 98.84           C  
ATOM   4122  HB2 TRP B 117       0.342  22.319   2.721  1.00 98.84           H  
ATOM   4123  HB3 TRP B 117      -1.314  22.832   2.435  1.00 98.84           H  
ATOM   4124  O   TRP B 117      -2.661  21.437   5.713  1.00 98.84           O  
ATOM   4125  CG  TRP B 117      -0.422  23.655   4.171  1.00 98.84           C  
ATOM   4126  CD1 TRP B 117      -1.408  24.400   4.723  1.00 98.84           C  
ATOM   4127  HD1 TRP B 117      -2.461  24.289   4.511  1.00 98.84           H  
ATOM   4128  CD2 TRP B 117       0.819  24.149   4.758  1.00 98.84           C  
ATOM   4129  CE2 TRP B 117       0.495  25.145   5.727  1.00 98.84           C  
ATOM   4130  CE3 TRP B 117       2.186  23.849   4.573  1.00 98.84           C  
ATOM   4131  HE3 TRP B 117       2.463  23.129   3.817  1.00 98.84           H  
ATOM   4132  NE1 TRP B 117      -0.875  25.271   5.653  1.00 98.84           N  
ATOM   4133  HE1 TRP B 117      -1.446  25.861   6.241  1.00 98.84           H  
ATOM   4134  CH2 TRP B 117       2.827  25.449   6.299  1.00 98.84           C  
ATOM   4135  HH2 TRP B 117       3.594  25.942   6.877  1.00 98.84           H  
ATOM   4136  CZ2 TRP B 117       1.475  25.766   6.514  1.00 98.84           C  
ATOM   4137  HZ2 TRP B 117       1.183  26.486   7.264  1.00 98.84           H  
ATOM   4138  CZ3 TRP B 117       3.183  24.498   5.327  1.00 98.84           C  
ATOM   4139  HZ3 TRP B 117       4.223  24.260   5.157  1.00 98.84           H  
ATOM   4140  N   GLU B 118      -3.527  21.518   3.642  1.00 98.84           N  
ATOM   4141  H   GLU B 118      -3.324  21.507   2.653  1.00 98.84           H  
ATOM   4142  CA  GLU B 118      -4.917  21.710   4.056  1.00 98.84           C  
ATOM   4143  HA  GLU B 118      -5.015  22.651   4.598  1.00 98.84           H  
ATOM   4144  C   GLU B 118      -5.447  20.593   4.966  1.00 98.84           C  
ATOM   4145  CB  GLU B 118      -5.807  21.750   2.815  1.00 98.84           C  
ATOM   4146  HB2 GLU B 118      -6.819  21.529   3.155  1.00 98.84           H  
ATOM   4147  HB3 GLU B 118      -5.518  20.957   2.126  1.00 98.84           H  
ATOM   4148  O   GLU B 118      -6.156  20.867   5.940  1.00 98.84           O  
ATOM   4149  CG  GLU B 118      -5.825  23.096   2.085  1.00 98.84           C  
ATOM   4150  HG2 GLU B 118      -4.845  23.286   1.649  1.00 98.84           H  
ATOM   4151  HG3 GLU B 118      -6.042  23.885   2.805  1.00 98.84           H  
ATOM   4152  CD  GLU B 118      -6.912  23.095   1.002  1.00 98.84           C  
ATOM   4153  OE1 GLU B 118      -6.636  23.532  -0.133  1.00 98.84           O  
ATOM   4154  OE2 GLU B 118      -8.044  22.646   1.307  1.00 98.84           O  
ATOM   4155  N   ALA B 119      -5.128  19.330   4.670  1.00 98.90           N  
ATOM   4156  H   ALA B 119      -4.589  19.145   3.836  1.00 98.90           H  
ATOM   4157  CA  ALA B 119      -5.591  18.195   5.462  1.00 98.90           C  
ATOM   4158  HA  ALA B 119      -6.675  18.266   5.561  1.00 98.90           H  
ATOM   4159  C   ALA B 119      -4.994  18.219   6.884  1.00 98.90           C  
ATOM   4160  CB  ALA B 119      -5.269  16.905   4.699  1.00 98.90           C  
ATOM   4161  HB1 ALA B 119      -5.724  16.050   5.199  1.00 98.90           H  
ATOM   4162  HB2 ALA B 119      -4.190  16.764   4.633  1.00 98.90           H  
ATOM   4163  HB3 ALA B 119      -5.682  16.954   3.691  1.00 98.90           H  
ATOM   4164  O   ALA B 119      -5.698  17.922   7.854  1.00 98.90           O  
ATOM   4165  N   LEU B 120      -3.730  18.641   7.026  1.00 98.88           N  
ATOM   4166  H   LEU B 120      -3.222  18.889   6.189  1.00 98.88           H  
ATOM   4167  CA  LEU B 120      -3.058  18.827   8.319  1.00 98.88           C  
ATOM   4168  HA  LEU B 120      -3.221  17.941   8.932  1.00 98.88           H  
ATOM   4169  C   LEU B 120      -3.635  20.016   9.107  1.00 98.88           C  
ATOM   4170  CB  LEU B 120      -1.548  18.998   8.073  1.00 98.88           C  
ATOM   4171  HB2 LEU B 120      -1.405  19.800   7.350  1.00 98.88           H  
ATOM   4172  HB3 LEU B 120      -1.070  19.300   9.005  1.00 98.88           H  
ATOM   4173  O   LEU B 120      -3.859  19.906  10.316  1.00 98.88           O  
ATOM   4174  CG  LEU B 120      -0.841  17.734   7.547  1.00 98.88           C  
ATOM   4175  HG  LEU B 120      -1.370  17.349   6.675  1.00 98.88           H  
ATOM   4176  CD1 LEU B 120       0.588  18.083   7.134  1.00 98.88           C  
ATOM   4177 HD11 LEU B 120       0.558  18.814   6.325  1.00 98.88           H  
ATOM   4178 HD12 LEU B 120       1.093  17.189   6.768  1.00 98.88           H  
ATOM   4179 HD13 LEU B 120       1.143  18.499   7.975  1.00 98.88           H  
ATOM   4180  CD2 LEU B 120      -0.794  16.625   8.602  1.00 98.88           C  
ATOM   4181 HD21 LEU B 120      -0.385  17.009   9.536  1.00 98.88           H  
ATOM   4182 HD22 LEU B 120      -1.798  16.242   8.781  1.00 98.88           H  
ATOM   4183 HD23 LEU B 120      -0.173  15.802   8.246  1.00 98.88           H  
ATOM   4184  N   GLU B 121      -3.957  21.122   8.432  1.00 98.69           N  
ATOM   4185  H   GLU B 121      -3.702  21.183   7.457  1.00 98.69           H  
ATOM   4186  CA  GLU B 121      -4.650  22.258   9.049  1.00 98.69           C  
ATOM   4187  HA  GLU B 121      -4.091  22.571   9.931  1.00 98.69           H  
ATOM   4188  C   GLU B 121      -6.067  21.909   9.535  1.00 98.69           C  
ATOM   4189  CB  GLU B 121      -4.726  23.438   8.069  1.00 98.69           C  
ATOM   4190  HB2 GLU B 121      -5.600  24.027   8.345  1.00 98.69           H  
ATOM   4191  HB3 GLU B 121      -4.883  23.082   7.050  1.00 98.69           H  
ATOM   4192  O   GLU B 121      -6.481  22.389  10.601  1.00 98.69           O  
ATOM   4193  CG  GLU B 121      -3.471  24.322   8.127  1.00 98.69           C  
ATOM   4194  HG2 GLU B 121      -3.124  24.370   9.160  1.00 98.69           H  
ATOM   4195  HG3 GLU B 121      -2.685  23.857   7.533  1.00 98.69           H  
ATOM   4196  CD  GLU B 121      -3.709  25.769   7.664  1.00 98.69           C  
ATOM   4197  OE1 GLU B 121      -2.692  26.468   7.458  1.00 98.69           O  
ATOM   4198  OE2 GLU B 121      -4.881  26.224   7.660  1.00 98.69           O  
ATOM   4199  N   ARG B 122      -6.797  21.060   8.793  1.00 98.59           N  
ATOM   4200  H   ARG B 122      -6.413  20.787   7.899  1.00 98.59           H  
ATOM   4201  CA  ARG B 122      -8.106  20.503   9.190  1.00 98.59           C  
ATOM   4202  HA  ARG B 122      -8.725  21.307   9.588  1.00 98.59           H  
ATOM   4203  C   ARG B 122      -7.990  19.489  10.338  1.00 98.59           C  
ATOM   4204  CB  ARG B 122      -8.835  19.906   7.967  1.00 98.59           C  
ATOM   4205  HB2 ARG B 122      -9.645  19.271   8.327  1.00 98.59           H  
ATOM   4206  HB3 ARG B 122      -8.146  19.280   7.399  1.00 98.59           H  
ATOM   4207  O   ARG B 122      -8.859  19.470  11.202  1.00 98.59           O  
ATOM   4208  CG  ARG B 122      -9.454  20.973   7.038  1.00 98.59           C  
ATOM   4209  HG2 ARG B 122      -8.669  21.609   6.629  1.00 98.59           H  
ATOM   4210  HG3 ARG B 122     -10.144  21.590   7.613  1.00 98.59           H  
ATOM   4211  CD  ARG B 122     -10.225  20.306   5.884  1.00 98.59           C  
ATOM   4212  HD2 ARG B 122     -10.953  19.610   6.301  1.00 98.59           H  
ATOM   4213  HD3 ARG B 122      -9.518  19.730   5.288  1.00 98.59           H  
ATOM   4214  NE  ARG B 122     -10.948  21.265   5.015  1.00 98.59           N  
ATOM   4215  HE  ARG B 122     -11.931  21.405   5.203  1.00 98.59           H  
ATOM   4216  NH1 ARG B 122      -9.292  21.590   3.463  1.00 98.59           N  
ATOM   4217 HH11 ARG B 122      -8.660  21.001   3.987  1.00 98.59           H  
ATOM   4218 HH12 ARG B 122      -8.965  22.012   2.605  1.00 98.59           H  
ATOM   4219  NH2 ARG B 122     -11.231  22.596   3.183  1.00 98.59           N  
ATOM   4220 HH21 ARG B 122     -12.203  22.730   3.425  1.00 98.59           H  
ATOM   4221 HH22 ARG B 122     -10.849  22.959   2.322  1.00 98.59           H  
ATOM   4222  CZ  ARG B 122     -10.490  21.812   3.901  1.00 98.59           C  
ATOM   4223  N   ALA B 123      -6.881  18.748  10.439  1.00 98.68           N  
ATOM   4224  H   ALA B 123      -6.236  18.754   9.662  1.00 98.68           H  
ATOM   4225  CA  ALA B 123      -6.538  17.942  11.621  1.00 98.68           C  
ATOM   4226  HA  ALA B 123      -7.435  17.405  11.928  1.00 98.68           H  
ATOM   4227  C   ALA B 123      -6.106  18.780  12.852  1.00 98.68           C  
ATOM   4228  CB  ALA B 123      -5.476  16.906  11.222  1.00 98.68           C  
ATOM   4229  HB1 ALA B 123      -4.559  17.405  10.912  1.00 98.68           H  
ATOM   4230  HB2 ALA B 123      -5.843  16.295  10.398  1.00 98.68           H  
ATOM   4231  HB3 ALA B 123      -5.261  16.255  12.070  1.00 98.68           H  
ATOM   4232  O   ALA B 123      -5.749  18.236  13.905  1.00 98.68           O  
ATOM   4233  N   GLY B 124      -6.114  20.114  12.743  1.00 98.36           N  
ATOM   4234  H   GLY B 124      -6.401  20.514  11.861  1.00 98.36           H  
ATOM   4235  CA  GLY B 124      -5.756  21.033  13.822  1.00 98.36           C  
ATOM   4236  HA2 GLY B 124      -6.287  20.750  14.732  1.00 98.36           H  
ATOM   4237  HA3 GLY B 124      -6.071  22.036  13.536  1.00 98.36           H  
ATOM   4238  C   GLY B 124      -4.256  21.079  14.120  1.00 98.36           C  
ATOM   4239  O   GLY B 124      -3.869  21.311  15.268  1.00 98.36           O  
ATOM   4240  N   HIS B 125      -3.398  20.796  13.140  1.00 98.08           N  
ATOM   4241  H   HIS B 125      -3.758  20.586  12.220  1.00 98.08           H  
ATOM   4242  CA  HIS B 125      -1.963  21.064  13.234  1.00 98.08           C  
ATOM   4243  HA  HIS B 125      -1.660  21.089  14.281  1.00 98.08           H  
ATOM   4244  C   HIS B 125      -1.636  22.436  12.630  1.00 98.08           C  
ATOM   4245  CB  HIS B 125      -1.160  19.944  12.552  1.00 98.08           C  
ATOM   4246  HB2 HIS B 125      -0.117  20.254  12.482  1.00 98.08           H  
ATOM   4247  HB3 HIS B 125      -1.521  19.803  11.533  1.00 98.08           H  
ATOM   4248  O   HIS B 125      -2.286  22.877  11.687  1.00 98.08           O  
ATOM   4249  CG  HIS B 125      -1.205  18.621  13.278  1.00 98.08           C  
ATOM   4250  CD2 HIS B 125      -2.255  17.744  13.320  1.00 98.08           C  
ATOM   4251  HD2 HIS B 125      -3.220  17.889  12.857  1.00 98.08           H  
ATOM   4252  ND1 HIS B 125      -0.155  18.028  13.945  1.00 98.08           N  
ATOM   4253  HD1 HIS B 125       0.796  18.368  13.964  1.00 98.08           H  
ATOM   4254  CE1 HIS B 125      -0.558  16.813  14.356  1.00 98.08           C  
ATOM   4255  HE1 HIS B 125       0.067  16.081  14.845  1.00 98.08           H  
ATOM   4256  NE2 HIS B 125      -1.843  16.613  14.033  1.00 98.08           N  
ATOM   4257  N   ASP B 126      -0.586  23.077  13.145  1.00 97.95           N  
ATOM   4258  H   ASP B 126      -0.120  22.664  13.940  1.00 97.95           H  
ATOM   4259  CA  ASP B 126       0.248  23.963  12.329  1.00 97.95           C  
ATOM   4260  HA  ASP B 126      -0.362  24.553  11.644  1.00 97.95           H  
ATOM   4261  C   ASP B 126       1.214  23.055  11.543  1.00 97.95           C  
ATOM   4262  CB  ASP B 126       1.006  24.936  13.253  1.00 97.95           C  
ATOM   4263  HB2 ASP B 126       0.291  25.636  13.685  1.00 97.95           H  
ATOM   4264  HB3 ASP B 126       1.455  24.370  14.069  1.00 97.95           H  
ATOM   4265  O   ASP B 126       2.019  22.374  12.189  1.00 97.95           O  
ATOM   4266  CG  ASP B 126       2.119  25.731  12.555  1.00 97.95           C  
ATOM   4267  OD1 ASP B 126       2.187  25.713  11.305  1.00 97.95           O  
ATOM   4268  OD2 ASP B 126       2.922  26.358  13.272  1.00 97.95           O  
ATOM   4269  N   PRO B 127       1.171  22.984  10.201  1.00 98.52           N  
ATOM   4270  CA  PRO B 127       2.052  22.085   9.453  1.00 98.52           C  
ATOM   4271  HA  PRO B 127       1.872  21.068   9.800  1.00 98.52           H  
ATOM   4272  C   PRO B 127       3.546  22.395   9.646  1.00 98.52           C  
ATOM   4273  CB  PRO B 127       1.592  22.180   7.994  1.00 98.52           C  
ATOM   4274  HB2 PRO B 127       1.702  21.229   7.473  1.00 98.52           H  
ATOM   4275  HB3 PRO B 127       2.141  22.968   7.478  1.00 98.52           H  
ATOM   4276  O   PRO B 127       4.365  21.479   9.600  1.00 98.52           O  
ATOM   4277  CG  PRO B 127       0.123  22.579   8.135  1.00 98.52           C  
ATOM   4278  HG2 PRO B 127      -0.276  23.038   7.230  1.00 98.52           H  
ATOM   4279  HG3 PRO B 127      -0.473  21.708   8.408  1.00 98.52           H  
ATOM   4280  CD  PRO B 127       0.168  23.548   9.311  1.00 98.52           C  
ATOM   4281  HD2 PRO B 127       0.486  24.535   8.976  1.00 98.52           H  
ATOM   4282  HD3 PRO B 127      -0.817  23.606   9.774  1.00 98.52           H  
ATOM   4283  N   VAL B 128       3.919  23.637   9.993  1.00 96.25           N  
ATOM   4284  H   VAL B 128       3.205  24.342  10.107  1.00 96.25           H  
ATOM   4285  CA  VAL B 128       5.312  23.997  10.332  1.00 96.25           C  
ATOM   4286  HA  VAL B 128       5.949  23.678   9.507  1.00 96.25           H  
ATOM   4287  C   VAL B 128       5.800  23.265  11.592  1.00 96.25           C  
ATOM   4288  CB  VAL B 128       5.473  25.525  10.497  1.00 96.25           C  
ATOM   4289  HB  VAL B 128       4.898  25.862  11.359  1.00 96.25           H  
ATOM   4290  O   VAL B 128       6.987  22.958  11.705  1.00 96.25           O  
ATOM   4291  CG1 VAL B 128       6.941  25.931  10.707  1.00 96.25           C  
ATOM   4292 HG11 VAL B 128       7.019  27.016  10.759  1.00 96.25           H  
ATOM   4293 HG12 VAL B 128       7.549  25.559   9.883  1.00 96.25           H  
ATOM   4294 HG13 VAL B 128       7.311  25.524  11.648  1.00 96.25           H  
ATOM   4295  CG2 VAL B 128       4.990  26.275   9.250  1.00 96.25           C  
ATOM   4296 HG21 VAL B 128       3.919  26.116   9.121  1.00 96.25           H  
ATOM   4297 HG22 VAL B 128       5.520  25.917   8.367  1.00 96.25           H  
ATOM   4298 HG23 VAL B 128       5.152  27.347   9.367  1.00 96.25           H  
ATOM   4299  N   SER B 129       4.892  22.914  12.510  1.00 97.28           N  
ATOM   4300  H   SER B 129       3.929  23.155  12.326  1.00 97.28           H  
ATOM   4301  CA  SER B 129       5.205  22.147  13.729  1.00 97.28           C  
ATOM   4302  HA  SER B 129       6.128  22.553  14.142  1.00 97.28           H  
ATOM   4303  C   SER B 129       5.474  20.653  13.493  1.00 97.28           C  
ATOM   4304  CB  SER B 129       4.119  22.347  14.795  1.00 97.28           C  
ATOM   4305  HB2 SER B 129       3.897  23.410  14.886  1.00 97.28           H  
ATOM   4306  HB3 SER B 129       4.506  21.996  15.752  1.00 97.28           H  
ATOM   4307  O   SER B 129       5.909  19.968  14.416  1.00 97.28           O  
ATOM   4308  OG  SER B 129       2.925  21.637  14.509  1.00 97.28           O  
ATOM   4309  HG  SER B 129       2.627  21.897  13.634  1.00 97.28           H  
ATOM   4310  N   LEU B 130       5.246  20.144  12.274  1.00 98.03           N  
ATOM   4311  H   LEU B 130       4.890  20.760  11.557  1.00 98.03           H  
ATOM   4312  CA  LEU B 130       5.502  18.747  11.894  1.00 98.03           C  
ATOM   4313  HA  LEU B 130       5.547  18.142  12.800  1.00 98.03           H  
ATOM   4314  C   LEU B 130       6.865  18.523  11.214  1.00 98.03           C  
ATOM   4315  CB  LEU B 130       4.333  18.233  11.033  1.00 98.03           C  
ATOM   4316  HB2 LEU B 130       4.165  18.934  10.215  1.00 98.03           H  
ATOM   4317  HB3 LEU B 130       4.608  17.278  10.586  1.00 98.03           H  
ATOM   4318  O   LEU B 130       7.208  17.379  10.906  1.00 98.03           O  
ATOM   4319  CG  LEU B 130       3.025  18.035  11.819  1.00 98.03           C  
ATOM   4320  HG  LEU B 130       2.781  18.936  12.382  1.00 98.03           H  
ATOM   4321  CD1 LEU B 130       1.882  17.765  10.848  1.00 98.03           C  
ATOM   4322 HD11 LEU B 130       2.107  16.888  10.240  1.00 98.03           H  
ATOM   4323 HD12 LEU B 130       0.954  17.595  11.393  1.00 98.03           H  
ATOM   4324 HD13 LEU B 130       1.753  18.629  10.197  1.00 98.03           H  
ATOM   4325  CD2 LEU B 130       3.115  16.852  12.790  1.00 98.03           C  
ATOM   4326 HD21 LEU B 130       3.463  15.966  12.259  1.00 98.03           H  
ATOM   4327 HD22 LEU B 130       2.136  16.634  13.217  1.00 98.03           H  
ATOM   4328 HD23 LEU B 130       3.809  17.082  13.598  1.00 98.03           H  
ATOM   4329  N   ARG B 131       7.671  19.574  11.024  1.00 95.55           N  
ATOM   4330  H   ARG B 131       7.341  20.481  11.322  1.00 95.55           H  
ATOM   4331  CA  ARG B 131       9.039  19.459  10.494  1.00 95.55           C  
ATOM   4332  HA  ARG B 131       8.993  18.921   9.547  1.00 95.55           H  
ATOM   4333  C   ARG B 131       9.917  18.647  11.457  1.00 95.55           C  
ATOM   4334  CB  ARG B 131       9.627  20.857  10.244  1.00 95.55           C  
ATOM   4335  HB2 ARG B 131      10.656  20.745   9.903  1.00 95.55           H  
ATOM   4336  HB3 ARG B 131       9.631  21.416  11.180  1.00 95.55           H  
ATOM   4337  O   ARG B 131      10.008  18.980  12.636  1.00 95.55           O  
ATOM   4338  CG  ARG B 131       8.831  21.644   9.189  1.00 95.55           C  
ATOM   4339  HG2 ARG B 131       8.811  21.080   8.256  1.00 95.55           H  
ATOM   4340  HG3 ARG B 131       7.804  21.784   9.526  1.00 95.55           H  
ATOM   4341  CD  ARG B 131       9.447  23.016   8.907  1.00 95.55           C  
ATOM   4342  HD2 ARG B 131       9.662  23.505   9.857  1.00 95.55           H  
ATOM   4343  HD3 ARG B 131       8.711  23.613   8.369  1.00 95.55           H  
ATOM   4344  NE  ARG B 131      10.653  22.883   8.063  1.00 95.55           N  
ATOM   4345  HE  ARG B 131      10.582  22.208   7.315  1.00 95.55           H  
ATOM   4346  NH1 ARG B 131      11.978  24.482   9.043  1.00 95.55           N  
ATOM   4347 HH11 ARG B 131      11.224  24.682   9.684  1.00 95.55           H  
ATOM   4348 HH12 ARG B 131      12.858  24.976   9.089  1.00 95.55           H  
ATOM   4349  NH2 ARG B 131      12.762  23.288   7.324  1.00 95.55           N  
ATOM   4350 HH21 ARG B 131      12.636  22.587   6.609  1.00 95.55           H  
ATOM   4351 HH22 ARG B 131      13.644  23.777   7.376  1.00 95.55           H  
ATOM   4352  CZ  ARG B 131      11.788  23.551   8.149  1.00 95.55           C  
ATOM   4353  N   GLY B 132      10.566  17.596  10.960  1.00 96.01           N  
ATOM   4354  H   GLY B 132      10.437  17.383   9.981  1.00 96.01           H  
ATOM   4355  CA  GLY B 132      11.312  16.620  11.763  1.00 96.01           C  
ATOM   4356  HA2 GLY B 132      11.856  17.136  12.554  1.00 96.01           H  
ATOM   4357  HA3 GLY B 132      12.038  16.121  11.122  1.00 96.01           H  
ATOM   4358  C   GLY B 132      10.441  15.536  12.414  1.00 96.01           C  
ATOM   4359  O   GLY B 132      10.906  14.846  13.318  1.00 96.01           O  
ATOM   4360  N   SER B 133       9.172  15.386  12.010  1.00 97.54           N  
ATOM   4361  H   SER B 133       8.824  15.987  11.276  1.00 97.54           H  
ATOM   4362  CA  SER B 133       8.302  14.311  12.506  1.00 97.54           C  
ATOM   4363  HA  SER B 133       8.631  14.053  13.513  1.00 97.54           H  
ATOM   4364  C   SER B 133       8.401  13.040  11.658  1.00 97.54           C  
ATOM   4365  CB  SER B 133       6.842  14.765  12.639  1.00 97.54           C  
ATOM   4366  HB2 SER B 133       6.287  14.003  13.187  1.00 97.54           H  
ATOM   4367  HB3 SER B 133       6.800  15.695  13.207  1.00 97.54           H  
ATOM   4368  O   SER B 133       8.493  13.093  10.430  1.00 97.54           O  
ATOM   4369  OG  SER B 133       6.224  14.951  11.381  1.00 97.54           O  
ATOM   4370  HG  SER B 133       6.568  15.771  11.020  1.00 97.54           H  
ATOM   4371  N   ALA B 134       8.285  11.879  12.308  1.00 98.19           N  
ATOM   4372  H   ALA B 134       8.263  11.895  13.317  1.00 98.19           H  
ATOM   4373  CA  ALA B 134       8.091  10.587  11.648  1.00 98.19           C  
ATOM   4374  HA  ALA B 134       8.758  10.532  10.788  1.00 98.19           H  
ATOM   4375  C   ALA B 134       6.647  10.457  11.115  1.00 98.19           C  
ATOM   4376  CB  ALA B 134       8.497   9.468  12.618  1.00 98.19           C  
ATOM   4377  HB1 ALA B 134       7.864   9.488  13.505  1.00 98.19           H  
ATOM   4378  HB2 ALA B 134       9.539   9.593  12.910  1.00 98.19           H  
ATOM   4379  HB3 ALA B 134       8.388   8.502  12.124  1.00 98.19           H  
ATOM   4380  O   ALA B 134       5.848   9.664  11.619  1.00 98.19           O  
ATOM   4381  N   THR B 135       6.314  11.281  10.120  1.00 98.90           N  
ATOM   4382  H   THR B 135       7.014  11.939   9.811  1.00 98.90           H  
ATOM   4383  CA  THR B 135       5.060  11.230   9.358  1.00 98.90           C  
ATOM   4384  HA  THR B 135       4.340  10.627   9.912  1.00 98.90           H  
ATOM   4385  C   THR B 135       5.333  10.578   8.003  1.00 98.90           C  
ATOM   4386  CB  THR B 135       4.452  12.630   9.187  1.00 98.90           C  
ATOM   4387  HB  THR B 135       5.158  13.257   8.642  1.00 98.90           H  
ATOM   4388  O   THR B 135       6.239  11.018   7.300  1.00 98.90           O  
ATOM   4389  CG2 THR B 135       3.118  12.623   8.436  1.00 98.90           C  
ATOM   4390 HG21 THR B 135       3.260  12.265   7.417  1.00 98.90           H  
ATOM   4391 HG22 THR B 135       2.721  13.637   8.394  1.00 98.90           H  
ATOM   4392 HG23 THR B 135       2.401  11.977   8.944  1.00 98.90           H  
ATOM   4393  OG1 THR B 135       4.202  13.212  10.449  1.00 98.90           O  
ATOM   4394  HG1 THR B 135       4.958  13.757  10.682  1.00 98.90           H  
ATOM   4395  N   GLY B 136       4.596   9.521   7.651  1.00 98.90           N  
ATOM   4396  H   GLY B 136       3.846   9.236   8.264  1.00 98.90           H  
ATOM   4397  CA  GLY B 136       4.728   8.838   6.354  1.00 98.90           C  
ATOM   4398  HA2 GLY B 136       5.773   8.843   6.042  1.00 98.90           H  
ATOM   4399  HA3 GLY B 136       4.418   7.798   6.453  1.00 98.90           H  
ATOM   4400  C   GLY B 136       3.893   9.489   5.245  1.00 98.90           C  
ATOM   4401  O   GLY B 136       2.919  10.185   5.537  1.00 98.90           O  
ATOM   4402  N   VAL B 137       4.247   9.243   3.980  1.00 98.95           N  
ATOM   4403  H   VAL B 137       5.033   8.630   3.817  1.00 98.95           H  
ATOM   4404  CA  VAL B 137       3.524   9.751   2.797  1.00 98.95           C  
ATOM   4405  HA  VAL B 137       2.545  10.114   3.110  1.00 98.95           H  
ATOM   4406  C   VAL B 137       3.299   8.616   1.796  1.00 98.95           C  
ATOM   4407  CB  VAL B 137       4.256  10.933   2.124  1.00 98.95           C  
ATOM   4408  HB  VAL B 137       5.192  10.583   1.689  1.00 98.95           H  
ATOM   4409  O   VAL B 137       4.239   8.111   1.189  1.00 98.95           O  
ATOM   4410  CG1 VAL B 137       3.389  11.530   1.006  1.00 98.95           C  
ATOM   4411 HG11 VAL B 137       3.186  10.783   0.239  1.00 98.95           H  
ATOM   4412 HG12 VAL B 137       2.446  11.899   1.411  1.00 98.95           H  
ATOM   4413 HG13 VAL B 137       3.922  12.354   0.531  1.00 98.95           H  
ATOM   4414  CG2 VAL B 137       4.583  12.064   3.110  1.00 98.95           C  
ATOM   4415 HG21 VAL B 137       5.021  12.906   2.573  1.00 98.95           H  
ATOM   4416 HG22 VAL B 137       3.675  12.389   3.620  1.00 98.95           H  
ATOM   4417 HG23 VAL B 137       5.306  11.718   3.848  1.00 98.95           H  
ATOM   4418  N   PHE B 138       2.044   8.218   1.611  1.00 98.91           N  
ATOM   4419  H   PHE B 138       1.311   8.690   2.121  1.00 98.91           H  
ATOM   4420  CA  PHE B 138       1.650   7.110   0.744  1.00 98.91           C  
ATOM   4421  HA  PHE B 138       2.527   6.686   0.253  1.00 98.91           H  
ATOM   4422  C   PHE B 138       0.710   7.640  -0.336  1.00 98.91           C  
ATOM   4423  CB  PHE B 138       1.005   6.003   1.590  1.00 98.91           C  
ATOM   4424  HB2 PHE B 138       0.690   5.199   0.924  1.00 98.91           H  
ATOM   4425  HB3 PHE B 138       0.109   6.398   2.069  1.00 98.91           H  
ATOM   4426  O   PHE B 138      -0.419   8.045  -0.040  1.00 98.91           O  
ATOM   4427  CG  PHE B 138       1.917   5.422   2.656  1.00 98.91           C  
ATOM   4428  CD1 PHE B 138       2.656   4.255   2.391  1.00 98.91           C  
ATOM   4429  HD1 PHE B 138       2.573   3.765   1.432  1.00 98.91           H  
ATOM   4430  CD2 PHE B 138       2.038   6.057   3.909  1.00 98.91           C  
ATOM   4431  HD2 PHE B 138       1.474   6.954   4.114  1.00 98.91           H  
ATOM   4432  CE1 PHE B 138       3.519   3.730   3.369  1.00 98.91           C  
ATOM   4433  HE1 PHE B 138       4.088   2.836   3.162  1.00 98.91           H  
ATOM   4434  CE2 PHE B 138       2.903   5.533   4.887  1.00 98.91           C  
ATOM   4435  HE2 PHE B 138       3.000   6.019   5.846  1.00 98.91           H  
ATOM   4436  CZ  PHE B 138       3.649   4.375   4.610  1.00 98.91           C  
ATOM   4437  HZ  PHE B 138       4.329   3.980   5.351  1.00 98.91           H  
ATOM   4438  N   THR B 139       1.172   7.652  -1.586  1.00 98.88           N  
ATOM   4439  H   THR B 139       2.114   7.330  -1.759  1.00 98.88           H  
ATOM   4440  CA  THR B 139       0.444   8.269  -2.703  1.00 98.88           C  
ATOM   4441  HA  THR B 139      -0.509   8.656  -2.341  1.00 98.88           H  
ATOM   4442  C   THR B 139       0.135   7.243  -3.787  1.00 98.88           C  
ATOM   4443  CB  THR B 139       1.220   9.464  -3.285  1.00 98.88           C  
ATOM   4444  HB  THR B 139       2.086   9.105  -3.841  1.00 98.88           H  
ATOM   4445  O   THR B 139       1.033   6.608  -4.332  1.00 98.88           O  
ATOM   4446  CG2 THR B 139       0.341  10.325  -4.194  1.00 98.88           C  
ATOM   4447 HG21 THR B 139       0.929  11.155  -4.585  1.00 98.88           H  
ATOM   4448 HG22 THR B 139      -0.024   9.734  -5.034  1.00 98.88           H  
ATOM   4449 HG23 THR B 139      -0.515  10.714  -3.642  1.00 98.88           H  
ATOM   4450  OG1 THR B 139       1.661  10.315  -2.248  1.00 98.88           O  
ATOM   4451  HG1 THR B 139       0.886  10.719  -1.852  1.00 98.88           H  
ATOM   4452  N   GLY B 140      -1.144   7.091  -4.121  1.00 98.86           N  
ATOM   4453  H   GLY B 140      -1.848   7.564  -3.573  1.00 98.86           H  
ATOM   4454  CA  GLY B 140      -1.578   6.353  -5.299  1.00 98.86           C  
ATOM   4455  HA2 GLY B 140      -2.612   6.037  -5.163  1.00 98.86           H  
ATOM   4456  HA3 GLY B 140      -0.957   5.466  -5.428  1.00 98.86           H  
ATOM   4457  C   GLY B 140      -1.503   7.225  -6.552  1.00 98.86           C  
ATOM   4458  O   GLY B 140      -2.286   8.165  -6.681  1.00 98.86           O  
ATOM   4459  N   VAL B 141      -0.599   6.898  -7.473  1.00 98.15           N  
ATOM   4460  H   VAL B 141      -0.042   6.069  -7.324  1.00 98.15           H  
ATOM   4461  CA  VAL B 141      -0.501   7.516  -8.808  1.00 98.15           C  
ATOM   4462  HA  VAL B 141      -1.316   8.228  -8.944  1.00 98.15           H  
ATOM   4463  C   VAL B 141      -0.674   6.407  -9.844  1.00 98.15           C  
ATOM   4464  CB  VAL B 141       0.825   8.287  -8.999  1.00 98.15           C  
ATOM   4465  HB  VAL B 141       1.654   7.591  -8.874  1.00 98.15           H  
ATOM   4466  O   VAL B 141      -0.302   5.264  -9.588  1.00 98.15           O  
ATOM   4467  CG1 VAL B 141       0.946   8.944 -10.381  1.00 98.15           C  
ATOM   4468 HG11 VAL B 141       1.864   9.529 -10.436  1.00 98.15           H  
ATOM   4469 HG12 VAL B 141       0.099   9.604 -10.571  1.00 98.15           H  
ATOM   4470 HG13 VAL B 141       0.999   8.187 -11.163  1.00 98.15           H  
ATOM   4471  CG2 VAL B 141       0.961   9.416  -7.968  1.00 98.15           C  
ATOM   4472 HG21 VAL B 141       1.906   9.938  -8.118  1.00 98.15           H  
ATOM   4473 HG22 VAL B 141       0.140  10.123  -8.086  1.00 98.15           H  
ATOM   4474 HG23 VAL B 141       0.947   9.007  -6.958  1.00 98.15           H  
ATOM   4475  N   GLY B 142      -1.303   6.730 -10.972  1.00 93.75           N  
ATOM   4476  H   GLY B 142      -1.544   7.701 -11.112  1.00 93.75           H  
ATOM   4477  CA  GLY B 142      -1.415   5.833 -12.123  1.00 93.75           C  
ATOM   4478  HA2 GLY B 142      -1.175   4.807 -11.843  1.00 93.75           H  
ATOM   4479  HA3 GLY B 142      -2.435   5.853 -12.505  1.00 93.75           H  
ATOM   4480  C   GLY B 142      -0.445   6.264 -13.217  1.00 93.75           C  
ATOM   4481  O   GLY B 142       0.764   6.083 -13.101  1.00 93.75           O  
ATOM   4482  N   THR B 143      -0.990   6.887 -14.262  1.00 85.68           N  
ATOM   4483  H   THR B 143      -1.985   7.058 -14.259  1.00 85.68           H  
ATOM   4484  CA  THR B 143      -0.192   7.542 -15.305  1.00 85.68           C  
ATOM   4485  HA  THR B 143       0.617   6.866 -15.580  1.00 85.68           H  
ATOM   4486  C   THR B 143       0.453   8.845 -14.812  1.00 85.68           C  
ATOM   4487  CB  THR B 143      -1.034   7.770 -16.574  1.00 85.68           C  
ATOM   4488  HB  THR B 143      -1.516   6.829 -16.840  1.00 85.68           H  
ATOM   4489  O   THR B 143      -0.075   9.522 -13.925  1.00 85.68           O  
ATOM   4490  CG2 THR B 143      -2.119   8.842 -16.454  1.00 85.68           C  
ATOM   4491 HG21 THR B 143      -2.767   8.629 -15.604  1.00 85.68           H  
ATOM   4492 HG22 THR B 143      -2.725   8.851 -17.360  1.00 85.68           H  
ATOM   4493 HG23 THR B 143      -1.670   9.827 -16.322  1.00 85.68           H  
ATOM   4494  OG1 THR B 143      -0.182   8.133 -17.628  1.00 85.68           O  
ATOM   4495  HG1 THR B 143      -0.675   8.672 -18.251  1.00 85.68           H  
ATOM   4496  N   VAL B 144       1.570   9.215 -15.438  1.00 84.77           N  
ATOM   4497  H   VAL B 144       1.925   8.599 -16.156  1.00 84.77           H  
ATOM   4498  CA  VAL B 144       2.073  10.592 -15.483  1.00 84.77           C  
ATOM   4499  HA  VAL B 144       1.314  11.268 -15.090  1.00 84.77           H  
ATOM   4500  C   VAL B 144       2.303  10.926 -16.953  1.00 84.77           C  
ATOM   4501  CB  VAL B 144       3.366  10.796 -14.668  1.00 84.77           C  
ATOM   4502  HB  VAL B 144       4.166  10.184 -15.086  1.00 84.77           H  
ATOM   4503  O   VAL B 144       3.211  10.391 -17.580  1.00 84.77           O  
ATOM   4504  CG1 VAL B 144       3.770  12.275 -14.755  1.00 84.77           C  
ATOM   4505 HG11 VAL B 144       4.532  12.504 -14.010  1.00 84.77           H  
ATOM   4506 HG12 VAL B 144       4.174  12.496 -15.743  1.00 84.77           H  
ATOM   4507 HG13 VAL B 144       2.907  12.913 -14.564  1.00 84.77           H  
ATOM   4508  CG2 VAL B 144       3.208  10.411 -13.191  1.00 84.77           C  
ATOM   4509 HG21 VAL B 144       2.460  11.046 -12.717  1.00 84.77           H  
ATOM   4510 HG22 VAL B 144       2.910   9.366 -13.103  1.00 84.77           H  
ATOM   4511 HG23 VAL B 144       4.161  10.547 -12.680  1.00 84.77           H  
ATOM   4512  N   ASP B 145       1.455  11.784 -17.511  1.00 89.94           N  
ATOM   4513  H   ASP B 145       0.680  12.138 -16.968  1.00 89.94           H  
ATOM   4514  CA  ASP B 145       1.452  12.163 -18.929  1.00 89.94           C  
ATOM   4515  HA  ASP B 145       2.271  11.647 -19.431  1.00 89.94           H  
ATOM   4516  C   ASP B 145       1.715  13.666 -19.140  1.00 89.94           C  
ATOM   4517  CB  ASP B 145       0.147  11.669 -19.573  1.00 89.94           C  
ATOM   4518  HB2 ASP B 145       0.037  10.602 -19.380  1.00 89.94           H  
ATOM   4519  HB3 ASP B 145       0.225  11.799 -20.652  1.00 89.94           H  
ATOM   4520  O   ASP B 145       1.414  14.225 -20.198  1.00 89.94           O  
ATOM   4521  CG  ASP B 145      -1.110  12.391 -19.075  1.00 89.94           C  
ATOM   4522  OD1 ASP B 145      -1.092  13.002 -17.984  1.00 89.94           O  
ATOM   4523  OD2 ASP B 145      -2.126  12.348 -19.803  1.00 89.94           O  
ATOM   4524  N   TYR B 146       2.266  14.335 -18.120  1.00 95.50           N  
ATOM   4525  H   TYR B 146       2.511  13.810 -17.293  1.00 95.50           H  
ATOM   4526  CA  TYR B 146       2.623  15.748 -18.176  1.00 95.50           C  
ATOM   4527  HA  TYR B 146       1.837  16.265 -18.728  1.00 95.50           H  
ATOM   4528  C   TYR B 146       3.942  15.984 -18.915  1.00 95.50           C  
ATOM   4529  CB  TYR B 146       2.684  16.364 -16.770  1.00 95.50           C  
ATOM   4530  HB2 TYR B 146       3.512  15.919 -16.219  1.00 95.50           H  
ATOM   4531  HB3 TYR B 146       1.767  16.126 -16.232  1.00 95.50           H  
ATOM   4532  O   TYR B 146       4.961  15.370 -18.611  1.00 95.50           O  
ATOM   4533  CG  TYR B 146       2.846  17.877 -16.804  1.00 95.50           C  
ATOM   4534  CD1 TYR B 146       4.072  18.490 -16.472  1.00 95.50           C  
ATOM   4535  HD1 TYR B 146       4.920  17.889 -16.177  1.00 95.50           H  
ATOM   4536  CD2 TYR B 146       1.757  18.673 -17.201  1.00 95.50           C  
ATOM   4537  HD2 TYR B 146       0.812  18.206 -17.436  1.00 95.50           H  
ATOM   4538  CE1 TYR B 146       4.189  19.896 -16.512  1.00 95.50           C  
ATOM   4539  HE1 TYR B 146       5.120  20.377 -16.250  1.00 95.50           H  
ATOM   4540  CE2 TYR B 146       1.877  20.070 -17.274  1.00 95.50           C  
ATOM   4541  HE2 TYR B 146       1.029  20.664 -17.581  1.00 95.50           H  
ATOM   4542  OH  TYR B 146       3.170  22.040 -16.960  1.00 95.50           O  
ATOM   4543  HH  TYR B 146       2.461  22.408 -17.493  1.00 95.50           H  
ATOM   4544  CZ  TYR B 146       3.092  20.685 -16.915  1.00 95.50           C  
ATOM   4545  N   GLY B 147       3.928  16.975 -19.806  1.00 90.02           N  
ATOM   4546  H   GLY B 147       3.034  17.390 -20.027  1.00 90.02           H  
ATOM   4547  CA  GLY B 147       5.126  17.570 -20.386  1.00 90.02           C  
ATOM   4548  HA2 GLY B 147       4.888  18.602 -20.642  1.00 90.02           H  
ATOM   4549  HA3 GLY B 147       5.911  17.590 -19.630  1.00 90.02           H  
ATOM   4550  C   GLY B 147       5.700  16.875 -21.633  1.00 90.02           C  
ATOM   4551  O   GLY B 147       5.278  15.784 -22.037  1.00 90.02           O  
ATOM   4552  N   PRO B 148       6.667  17.543 -22.285  1.00 89.18           N  
ATOM   4553  CA  PRO B 148       7.511  16.938 -23.308  1.00 89.18           C  
ATOM   4554  HA  PRO B 148       6.898  16.440 -24.059  1.00 89.18           H  
ATOM   4555  C   PRO B 148       8.487  15.922 -22.685  1.00 89.18           C  
ATOM   4556  CB  PRO B 148       8.240  18.119 -23.957  1.00 89.18           C  
ATOM   4557  HB2 PRO B 148       7.624  18.539 -24.752  1.00 89.18           H  
ATOM   4558  HB3 PRO B 148       9.224  17.845 -24.339  1.00 89.18           H  
ATOM   4559  O   PRO B 148       8.889  16.066 -21.528  1.00 89.18           O  
ATOM   4560  CG  PRO B 148       8.370  19.126 -22.818  1.00 89.18           C  
ATOM   4561  HG2 PRO B 148       8.438  20.149 -23.188  1.00 89.18           H  
ATOM   4562  HG3 PRO B 148       9.237  18.877 -22.205  1.00 89.18           H  
ATOM   4563  CD  PRO B 148       7.101  18.907 -22.004  1.00 89.18           C  
ATOM   4564  HD2 PRO B 148       6.332  19.606 -22.332  1.00 89.18           H  
ATOM   4565  HD3 PRO B 148       7.317  19.048 -20.945  1.00 89.18           H  
ATOM   4566  N   ARG B 149       8.925  14.924 -23.464  1.00 89.82           N  
ATOM   4567  H   ARG B 149       8.585  14.904 -24.415  1.00 89.82           H  
ATOM   4568  CA  ARG B 149      10.112  14.113 -23.124  1.00 89.82           C  
ATOM   4569  HA  ARG B 149       9.934  13.646 -22.156  1.00 89.82           H  
ATOM   4570  C   ARG B 149      11.339  15.050 -22.998  1.00 89.82           C  
ATOM   4571  CB  ARG B 149      10.364  13.014 -24.184  1.00 89.82           C  
ATOM   4572  HB2 ARG B 149      11.201  12.401 -23.850  1.00 89.82           H  
ATOM   4573  HB3 ARG B 149      10.674  13.491 -25.113  1.00 89.82           H  
ATOM   4574  O   ARG B 149      11.354  16.091 -23.656  1.00 89.82           O  
ATOM   4575  CG  ARG B 149       9.175  12.077 -24.492  1.00 89.82           C  
ATOM   4576  HG2 ARG B 149       8.960  11.474 -23.610  1.00 89.82           H  
ATOM   4577  HG3 ARG B 149       8.290  12.661 -24.746  1.00 89.82           H  
ATOM   4578  CD  ARG B 149       9.509  11.157 -25.682  1.00 89.82           C  
ATOM   4579  HD2 ARG B 149      10.451  10.651 -25.473  1.00 89.82           H  
ATOM   4580  HD3 ARG B 149       9.657  11.769 -26.572  1.00 89.82           H  
ATOM   4581  NE  ARG B 149       8.470  10.129 -25.934  1.00 89.82           N  
ATOM   4582  HE  ARG B 149       8.530   9.287 -25.379  1.00 89.82           H  
ATOM   4583  NH1 ARG B 149       7.252  11.138 -27.646  1.00 89.82           N  
ATOM   4584 HH11 ARG B 149       6.504  11.039 -28.317  1.00 89.82           H  
ATOM   4585 HH12 ARG B 149       7.783  11.996 -27.610  1.00 89.82           H  
ATOM   4586  NH2 ARG B 149       6.743   9.102 -27.015  1.00 89.82           N  
ATOM   4587 HH21 ARG B 149       6.886   8.219 -26.545  1.00 89.82           H  
ATOM   4588 HH22 ARG B 149       6.025   9.191 -27.720  1.00 89.82           H  
ATOM   4589  CZ  ARG B 149       7.511  10.136 -26.850  1.00 89.82           C  
ATOM   4590  N   PRO B 150      12.392  14.722 -22.223  1.00 87.34           N  
ATOM   4591  CA  PRO B 150      13.556  15.608 -22.065  1.00 87.34           C  
ATOM   4592  HA  PRO B 150      13.237  16.503 -21.530  1.00 87.34           H  
ATOM   4593  C   PRO B 150      14.209  16.047 -23.387  1.00 87.34           C  
ATOM   4594  CB  PRO B 150      14.538  14.828 -21.186  1.00 87.34           C  
ATOM   4595  HB2 PRO B 150      15.177  14.199 -21.806  1.00 87.34           H  
ATOM   4596  HB3 PRO B 150      15.141  15.494 -20.569  1.00 87.34           H  
ATOM   4597  O   PRO B 150      14.718  17.157 -23.477  1.00 87.34           O  
ATOM   4598  CG  PRO B 150      13.616  13.945 -20.347  1.00 87.34           C  
ATOM   4599  HG2 PRO B 150      13.196  14.528 -19.528  1.00 87.34           H  
ATOM   4600  HG3 PRO B 150      14.130  13.063 -19.966  1.00 87.34           H  
ATOM   4601  CD  PRO B 150      12.512  13.574 -21.338  1.00 87.34           C  
ATOM   4602  HD2 PRO B 150      11.585  13.374 -20.801  1.00 87.34           H  
ATOM   4603  HD3 PRO B 150      12.813  12.701 -21.918  1.00 87.34           H  
ATOM   4604  N   ASP B 151      14.143  15.206 -24.420  1.00 86.16           N  
ATOM   4605  H   ASP B 151      13.799  14.273 -24.245  1.00 86.16           H  
ATOM   4606  CA  ASP B 151      14.702  15.438 -25.761  1.00 86.16           C  
ATOM   4607  HA  ASP B 151      15.690  15.885 -25.655  1.00 86.16           H  
ATOM   4608  C   ASP B 151      13.872  16.398 -26.645  1.00 86.16           C  
ATOM   4609  CB  ASP B 151      14.868  14.069 -26.444  1.00 86.16           C  
ATOM   4610  HB2 ASP B 151      13.893  13.727 -26.792  1.00 86.16           H  
ATOM   4611  HB3 ASP B 151      15.519  14.175 -27.311  1.00 86.16           H  
ATOM   4612  O   ASP B 151      14.357  16.873 -27.670  1.00 86.16           O  
ATOM   4613  CG  ASP B 151      15.443  13.019 -25.488  1.00 86.16           C  
ATOM   4614  OD1 ASP B 151      16.685  12.933 -25.369  1.00 86.16           O  
ATOM   4615  OD2 ASP B 151      14.628  12.349 -24.812  1.00 86.16           O  
ATOM   4616  N   GLU B 152      12.629  16.698 -26.253  1.00 88.50           N  
ATOM   4617  H   GLU B 152      12.312  16.284 -25.388  1.00 88.50           H  
ATOM   4618  CA  GLU B 152      11.710  17.660 -26.895  1.00 88.50           C  
ATOM   4619  HA  GLU B 152      12.236  18.128 -27.727  1.00 88.50           H  
ATOM   4620  C   GLU B 152      11.354  18.836 -25.950  1.00 88.50           C  
ATOM   4621  CB  GLU B 152      10.466  16.941 -27.503  1.00 88.50           C  
ATOM   4622  HB2 GLU B 152       9.685  17.672 -27.714  1.00 88.50           H  
ATOM   4623  HB3 GLU B 152      10.759  16.493 -28.453  1.00 88.50           H  
ATOM   4624  O   GLU B 152      10.467  19.641 -26.246  1.00 88.50           O  
ATOM   4625  CG  GLU B 152       9.894  15.826 -26.610  1.00 88.50           C  
ATOM   4626  HG2 GLU B 152      10.605  14.999 -26.624  1.00 88.50           H  
ATOM   4627  HG3 GLU B 152       9.846  16.216 -25.593  1.00 88.50           H  
ATOM   4628  CD  GLU B 152       8.502  15.265 -26.959  1.00 88.50           C  
ATOM   4629  OE1 GLU B 152       7.689  15.067 -26.017  1.00 88.50           O  
ATOM   4630  OE2 GLU B 152       8.244  14.874 -28.112  1.00 88.50           O  
ATOM   4631  N   ALA B 153      12.036  18.955 -24.803  1.00 89.35           N  
ATOM   4632  H   ALA B 153      12.793  18.310 -24.631  1.00 89.35           H  
ATOM   4633  CA  ALA B 153      11.772  19.976 -23.792  1.00 89.35           C  
ATOM   4634  HA  ALA B 153      10.694  20.140 -23.777  1.00 89.35           H  
ATOM   4635  C   ALA B 153      12.473  21.322 -24.087  1.00 89.35           C  
ATOM   4636  CB  ALA B 153      12.172  19.427 -22.419  1.00 89.35           C  
ATOM   4637  HB1 ALA B 153      13.246  19.245 -22.397  1.00 89.35           H  
ATOM   4638  HB2 ALA B 153      11.916  20.152 -21.646  1.00 89.35           H  
ATOM   4639  HB3 ALA B 153      11.648  18.490 -22.225  1.00 89.35           H  
ATOM   4640  O   ALA B 153      13.596  21.329 -24.588  1.00 89.35           O  
ATOM   4641  N   PRO B 154      11.874  22.479 -23.729  1.00 86.55           N  
ATOM   4642  CA  PRO B 154      12.560  23.769 -23.815  1.00 86.55           C  
ATOM   4643  HA  PRO B 154      12.907  23.906 -24.840  1.00 86.55           H  
ATOM   4644  C   PRO B 154      13.756  23.867 -22.857  1.00 86.55           C  
ATOM   4645  CB  PRO B 154      11.505  24.838 -23.497  1.00 86.55           C  
ATOM   4646  HB2 PRO B 154      11.620  25.714 -24.135  1.00 86.55           H  
ATOM   4647  HB3 PRO B 154      11.564  25.134 -22.449  1.00 86.55           H  
ATOM   4648  O   PRO B 154      13.622  23.580 -21.662  1.00 86.55           O  
ATOM   4649  CG  PRO B 154      10.175  24.128 -23.746  1.00 86.55           C  
ATOM   4650  HG2 PRO B 154       9.920  24.194 -24.803  1.00 86.55           H  
ATOM   4651  HG3 PRO B 154       9.374  24.539 -23.131  1.00 86.55           H  
ATOM   4652  CD  PRO B 154      10.475  22.675 -23.386  1.00 86.55           C  
ATOM   4653  HD2 PRO B 154      10.334  22.511 -22.318  1.00 86.55           H  
ATOM   4654  HD3 PRO B 154       9.821  22.021 -23.963  1.00 86.55           H  
ATOM   4655  N   ASP B 155      14.888  24.375 -23.356  1.00 86.85           N  
ATOM   4656  H   ASP B 155      14.960  24.463 -24.359  1.00 86.85           H  
ATOM   4657  CA  ASP B 155      16.127  24.602 -22.593  1.00 86.85           C  
ATOM   4658  HA  ASP B 155      16.581  23.641 -22.354  1.00 86.85           H  
ATOM   4659  C   ASP B 155      15.899  25.371 -21.275  1.00 86.85           C  
ATOM   4660  CB  ASP B 155      17.124  25.418 -23.443  1.00 86.85           C  
ATOM   4661  HB2 ASP B 155      17.963  25.700 -22.806  1.00 86.85           H  
ATOM   4662  HB3 ASP B 155      16.637  26.339 -23.763  1.00 86.85           H  
ATOM   4663  O   ASP B 155      16.612  25.154 -20.293  1.00 86.85           O  
ATOM   4664  CG  ASP B 155      17.708  24.711 -24.673  1.00 86.85           C  
ATOM   4665  OD1 ASP B 155      17.591  23.473 -24.766  1.00 86.85           O  
ATOM   4666  OD2 ASP B 155      18.300  25.438 -25.506  1.00 86.85           O  
ATOM   4667  N   GLU B 156      14.902  26.266 -21.204  1.00 87.58           N  
ATOM   4668  H   GLU B 156      14.360  26.464 -22.033  1.00 87.58           H  
ATOM   4669  CA  GLU B 156      14.612  27.006 -19.973  1.00 87.58           C  
ATOM   4670  HA  GLU B 156      15.555  27.415 -19.608  1.00 87.58           H  
ATOM   4671  C   GLU B 156      14.052  26.142 -18.830  1.00 87.58           C  
ATOM   4672  CB  GLU B 156      13.659  28.186 -20.226  1.00 87.58           C  
ATOM   4673  HB2 GLU B 156      12.699  27.824 -20.595  1.00 87.58           H  
ATOM   4674  HB3 GLU B 156      13.465  28.655 -19.261  1.00 87.58           H  
ATOM   4675  O   GLU B 156      14.227  26.519 -17.670  1.00 87.58           O  
ATOM   4676  CG  GLU B 156      14.241  29.277 -21.144  1.00 87.58           C  
ATOM   4677  HG2 GLU B 156      14.011  30.240 -20.687  1.00 87.58           H  
ATOM   4678  HG3 GLU B 156      15.328  29.196 -21.172  1.00 87.58           H  
ATOM   4679  CD  GLU B 156      13.680  29.276 -22.575  1.00 87.58           C  
ATOM   4680  OE1 GLU B 156      13.720  30.370 -23.188  1.00 87.58           O  
ATOM   4681  OE2 GLU B 156      13.203  28.212 -23.028  1.00 87.58           O  
ATOM   4682  N   VAL B 157      13.396  25.009 -19.101  1.00 89.48           N  
ATOM   4683  H   VAL B 157      13.343  24.716 -20.066  1.00 89.48           H  
ATOM   4684  CA  VAL B 157      12.843  24.102 -18.064  1.00 89.48           C  
ATOM   4685  HA  VAL B 157      12.908  24.593 -17.093  1.00 89.48           H  
ATOM   4686  C   VAL B 157      13.639  22.804 -17.899  1.00 89.48           C  
ATOM   4687  CB  VAL B 157      11.350  23.796 -18.290  1.00 89.48           C  
ATOM   4688  HB  VAL B 157      11.029  23.096 -17.519  1.00 89.48           H  
ATOM   4689  O   VAL B 157      13.464  22.097 -16.905  1.00 89.48           O  
ATOM   4690  CG1 VAL B 157      10.500  25.064 -18.134  1.00 89.48           C  
ATOM   4691 HG11 VAL B 157      10.755  25.789 -18.908  1.00 89.48           H  
ATOM   4692 HG12 VAL B 157      10.673  25.501 -17.151  1.00 89.48           H  
ATOM   4693 HG13 VAL B 157       9.445  24.804 -18.219  1.00 89.48           H  
ATOM   4694  CG2 VAL B 157      11.050  23.153 -19.647  1.00 89.48           C  
ATOM   4695 HG21 VAL B 157      11.654  22.256 -19.782  1.00 89.48           H  
ATOM   4696 HG22 VAL B 157       9.998  22.872 -19.694  1.00 89.48           H  
ATOM   4697 HG23 VAL B 157      11.267  23.853 -20.454  1.00 89.48           H  
ATOM   4698  N   LEU B 158      14.537  22.510 -18.838  1.00 85.63           N  
ATOM   4699  H   LEU B 158      14.612  23.129 -19.633  1.00 85.63           H  
ATOM   4700  CA  LEU B 158      15.403  21.334 -18.830  1.00 85.63           C  
ATOM   4701  HA  LEU B 158      14.755  20.458 -18.815  1.00 85.63           H  
ATOM   4702  C   LEU B 158      16.266  21.288 -17.550  1.00 85.63           C  
ATOM   4703  CB  LEU B 158      16.194  21.325 -20.158  1.00 85.63           C  
ATOM   4704  HB2 LEU B 158      15.740  22.047 -20.837  1.00 85.63           H  
ATOM   4705  HB3 LEU B 158      17.219  21.655 -19.991  1.00 85.63           H  
ATOM   4706  O   LEU B 158      16.719  22.316 -17.036  1.00 85.63           O  
ATOM   4707  CG  LEU B 158      16.175  19.965 -20.882  1.00 85.63           C  
ATOM   4708  HG  LEU B 158      15.198  19.497 -20.767  1.00 85.63           H  
ATOM   4709  CD1 LEU B 158      16.441  20.154 -22.373  1.00 85.63           C  
ATOM   4710 HD11 LEU B 158      17.405  20.636 -22.537  1.00 85.63           H  
ATOM   4711 HD12 LEU B 158      15.661  20.773 -22.817  1.00 85.63           H  
ATOM   4712 HD13 LEU B 158      16.429  19.189 -22.880  1.00 85.63           H  
ATOM   4713  CD2 LEU B 158      17.248  19.034 -20.330  1.00 85.63           C  
ATOM   4714 HD21 LEU B 158      17.080  18.842 -19.270  1.00 85.63           H  
ATOM   4715 HD22 LEU B 158      18.221  19.501 -20.485  1.00 85.63           H  
ATOM   4716 HD23 LEU B 158      17.213  18.084 -20.863  1.00 85.63           H  
ATOM   4717  N   GLY B 159      16.421  20.096 -16.972  1.00 86.11           N  
ATOM   4718  H   GLY B 159      16.070  19.269 -17.434  1.00 86.11           H  
ATOM   4719  CA  GLY B 159      16.958  19.898 -15.624  1.00 86.11           C  
ATOM   4720  HA2 GLY B 159      17.419  18.910 -15.600  1.00 86.11           H  
ATOM   4721  HA3 GLY B 159      17.724  20.645 -15.416  1.00 86.11           H  
ATOM   4722  C   GLY B 159      15.914  19.943 -14.497  1.00 86.11           C  
ATOM   4723  O   GLY B 159      16.251  19.612 -13.360  1.00 86.11           O  
ATOM   4724  N   TYR B 160      14.658  20.306 -14.788  1.00 89.61           N  
ATOM   4725  H   TYR B 160      14.471  20.675 -15.710  1.00 89.61           H  
ATOM   4726  CA  TYR B 160      13.506  20.073 -13.903  1.00 89.61           C  
ATOM   4727  HA  TYR B 160      13.854  19.617 -12.976  1.00 89.61           H  
ATOM   4728  C   TYR B 160      12.476  19.099 -14.490  1.00 89.61           C  
ATOM   4729  CB  TYR B 160      12.822  21.396 -13.532  1.00 89.61           C  
ATOM   4730  HB2 TYR B 160      11.908  21.175 -12.980  1.00 89.61           H  
ATOM   4731  HB3 TYR B 160      12.532  21.921 -14.441  1.00 89.61           H  
ATOM   4732  O   TYR B 160      11.525  18.750 -13.796  1.00 89.61           O  
ATOM   4733  CG  TYR B 160      13.656  22.310 -12.669  1.00 89.61           C  
ATOM   4734  CD1 TYR B 160      13.594  22.207 -11.265  1.00 89.61           C  
ATOM   4735  HD1 TYR B 160      12.968  21.454 -10.810  1.00 89.61           H  
ATOM   4736  CD2 TYR B 160      14.502  23.252 -13.274  1.00 89.61           C  
ATOM   4737  HD2 TYR B 160      14.576  23.288 -14.350  1.00 89.61           H  
ATOM   4738  CE1 TYR B 160      14.342  23.082 -10.456  1.00 89.61           C  
ATOM   4739  HE1 TYR B 160      14.262  23.014  -9.381  1.00 89.61           H  
ATOM   4740  CE2 TYR B 160      15.279  24.098 -12.467  1.00 89.61           C  
ATOM   4741  HE2 TYR B 160      15.984  24.776 -12.927  1.00 89.61           H  
ATOM   4742  OH  TYR B 160      15.908  24.897 -10.297  1.00 89.61           O  
ATOM   4743  HH  TYR B 160      15.749  24.702  -9.370  1.00 89.61           H  
ATOM   4744  CZ  TYR B 160      15.186  24.036 -11.062  1.00 89.61           C  
ATOM   4745  N   VAL B 161      12.637  18.638 -15.734  1.00 92.07           N  
ATOM   4746  H   VAL B 161      13.505  18.835 -16.212  1.00 92.07           H  
ATOM   4747  CA  VAL B 161      11.646  17.782 -16.411  1.00 92.07           C  
ATOM   4748  HA  VAL B 161      10.667  18.257 -16.347  1.00 92.07           H  
ATOM   4749  C   VAL B 161      11.536  16.427 -15.710  1.00 92.07           C  
ATOM   4750  CB  VAL B 161      11.998  17.608 -17.903  1.00 92.07           C  
ATOM   4751  HB  VAL B 161      12.987  17.158 -17.986  1.00 92.07           H  
ATOM   4752  O   VAL B 161      10.432  15.964 -15.424  1.00 92.07           O  
ATOM   4753  CG1 VAL B 161      10.993  16.708 -18.635  1.00 92.07           C  
ATOM   4754 HG11 VAL B 161      11.022  15.695 -18.235  1.00 92.07           H  
ATOM   4755 HG12 VAL B 161      11.240  16.657 -19.696  1.00 92.07           H  
ATOM   4756 HG13 VAL B 161       9.982  17.103 -18.530  1.00 92.07           H  
ATOM   4757  CG2 VAL B 161      12.015  18.962 -18.625  1.00 92.07           C  
ATOM   4758 HG21 VAL B 161      11.023  19.414 -18.603  1.00 92.07           H  
ATOM   4759 HG22 VAL B 161      12.322  18.811 -19.660  1.00 92.07           H  
ATOM   4760 HG23 VAL B 161      12.729  19.639 -18.156  1.00 92.07           H  
ATOM   4761  N   GLY B 162      12.669  15.817 -15.347  1.00 92.42           N  
ATOM   4762  H   GLY B 162      13.545  16.284 -15.532  1.00 92.42           H  
ATOM   4763  CA  GLY B 162      12.692  14.513 -14.682  1.00 92.42           C  
ATOM   4764  HA2 GLY B 162      12.072  13.811 -15.240  1.00 92.42           H  
ATOM   4765  HA3 GLY B 162      13.716  14.140 -14.671  1.00 92.42           H  
ATOM   4766  C   GLY B 162      12.180  14.573 -13.241  1.00 92.42           C  
ATOM   4767  O   GLY B 162      11.397  13.726 -12.821  1.00 92.42           O  
ATOM   4768  N   THR B 163      12.551  15.604 -12.475  1.00 92.45           N  
ATOM   4769  H   THR B 163      13.123  16.325 -12.890  1.00 92.45           H  
ATOM   4770  CA  THR B 163      12.033  15.781 -11.099  1.00 92.45           C  
ATOM   4771  HA  THR B 163      12.014  14.805 -10.613  1.00 92.45           H  
ATOM   4772  C   THR B 163      10.589  16.292 -11.073  1.00 92.45           C  
ATOM   4773  CB  THR B 163      12.926  16.693 -10.246  1.00 92.45           C  
ATOM   4774  HB  THR B 163      12.458  16.815  -9.269  1.00 92.45           H  
ATOM   4775  O   THR B 163       9.860  16.055 -10.107  1.00 92.45           O  
ATOM   4776  CG2 THR B 163      14.326  16.118 -10.036  1.00 92.45           C  
ATOM   4777 HG21 THR B 163      14.903  16.792  -9.403  1.00 92.45           H  
ATOM   4778 HG22 THR B 163      14.250  15.149  -9.543  1.00 92.45           H  
ATOM   4779 HG23 THR B 163      14.838  15.995 -10.991  1.00 92.45           H  
ATOM   4780  OG1 THR B 163      13.078  17.965 -10.829  1.00 92.45           O  
ATOM   4781  HG1 THR B 163      13.885  17.967 -11.349  1.00 92.45           H  
ATOM   4782  N   GLY B 164      10.148  16.958 -12.139  1.00 96.24           N  
ATOM   4783  H   GLY B 164      10.809  17.209 -12.860  1.00 96.24           H  
ATOM   4784  CA  GLY B 164       8.777  17.406 -12.338  1.00 96.24           C  
ATOM   4785  HA2 GLY B 164       8.774  18.129 -13.154  1.00 96.24           H  
ATOM   4786  HA3 GLY B 164       8.420  17.897 -11.432  1.00 96.24           H  
ATOM   4787  C   GLY B 164       7.799  16.290 -12.704  1.00 96.24           C  
ATOM   4788  O   GLY B 164       6.623  16.424 -12.381  1.00 96.24           O  
ATOM   4789  N   THR B 165       8.266  15.188 -13.305  1.00 96.38           N  
ATOM   4790  H   THR B 165       9.226  15.194 -13.619  1.00 96.38           H  
ATOM   4791  CA  THR B 165       7.411  14.087 -13.803  1.00 96.38           C  
ATOM   4792  HA  THR B 165       6.367  14.330 -13.606  1.00 96.38           H  
ATOM   4793  C   THR B 165       7.642  12.725 -13.131  1.00 96.38           C  
ATOM   4794  CB  THR B 165       7.540  13.939 -15.327  1.00 96.38           C  
ATOM   4795  HB  THR B 165       6.924  13.102 -15.655  1.00 96.38           H  
ATOM   4796  O   THR B 165       6.783  11.853 -13.222  1.00 96.38           O  
ATOM   4797  CG2 THR B 165       7.098  15.194 -16.077  1.00 96.38           C  
ATOM   4798 HG21 THR B 165       7.733  16.044 -15.826  1.00 96.38           H  
ATOM   4799 HG22 THR B 165       7.163  15.009 -17.149  1.00 96.38           H  
ATOM   4800 HG23 THR B 165       6.064  15.429 -15.826  1.00 96.38           H  
ATOM   4801  OG1 THR B 165       8.884  13.701 -15.676  1.00 96.38           O  
ATOM   4802  HG1 THR B 165       9.295  14.556 -15.823  1.00 96.38           H  
ATOM   4803  N   ALA B 166       8.738  12.513 -12.392  1.00 96.23           N  
ATOM   4804  H   ALA B 166       9.487  13.190 -12.419  1.00 96.23           H  
ATOM   4805  CA  ALA B 166       8.954  11.257 -11.663  1.00 96.23           C  
ATOM   4806  HA  ALA B 166       8.937  10.445 -12.389  1.00 96.23           H  
ATOM   4807  C   ALA B 166       7.843  10.984 -10.623  1.00 96.23           C  
ATOM   4808  CB  ALA B 166      10.344  11.275 -11.017  1.00 96.23           C  
ATOM   4809  HB1 ALA B 166      10.486  10.371 -10.424  1.00 96.23           H  
ATOM   4810  HB2 ALA B 166      10.441  12.150 -10.374  1.00 96.23           H  
ATOM   4811  HB3 ALA B 166      11.108  11.310 -11.793  1.00 96.23           H  
ATOM   4812  O   ALA B 166       7.592  11.795  -9.726  1.00 96.23           O  
ATOM   4813  N   SER B 167       7.210   9.811 -10.704  1.00 97.44           N  
ATOM   4814  H   SER B 167       7.481   9.184 -11.449  1.00 97.44           H  
ATOM   4815  CA  SER B 167       6.047   9.430  -9.883  1.00 97.44           C  
ATOM   4816  HA  SER B 167       5.257  10.166 -10.037  1.00 97.44           H  
ATOM   4817  C   SER B 167       6.372   9.394  -8.378  1.00 97.44           C  
ATOM   4818  CB  SER B 167       5.542   8.076 -10.395  1.00 97.44           C  
ATOM   4819  HB2 SER B 167       6.276   7.299 -10.182  1.00 97.44           H  
ATOM   4820  HB3 SER B 167       5.403   8.138 -11.474  1.00 97.44           H  
ATOM   4821  O   SER B 167       5.644   9.936  -7.542  1.00 97.44           O  
ATOM   4822  OG  SER B 167       4.306   7.737  -9.808  1.00 97.44           O  
ATOM   4823  HG  SER B 167       3.882   7.082 -10.367  1.00 97.44           H  
ATOM   4824  N   SER B 168       7.541   8.867  -8.017  1.00 96.77           N  
ATOM   4825  H   SER B 168       8.058   8.383  -8.738  1.00 96.77           H  
ATOM   4826  CA  SER B 168       8.145   8.892  -6.674  1.00 96.77           C  
ATOM   4827  HA  SER B 168       7.538   8.290  -5.998  1.00 96.77           H  
ATOM   4828  C   SER B 168       8.272  10.290  -6.062  1.00 96.77           C  
ATOM   4829  CB  SER B 168       9.548   8.272  -6.725  1.00 96.77           C  
ATOM   4830  HB2 SER B 168      10.105   8.546  -5.829  1.00 96.77           H  
ATOM   4831  HB3 SER B 168       9.452   7.187  -6.742  1.00 96.77           H  
ATOM   4832  O   SER B 168       8.258  10.433  -4.838  1.00 96.77           O  
ATOM   4833  OG  SER B 168      10.271   8.663  -7.876  1.00 96.77           O  
ATOM   4834  HG  SER B 168       9.992   8.071  -8.578  1.00 96.77           H  
ATOM   4835  N   VAL B 169       8.366  11.344  -6.875  1.00 98.10           N  
ATOM   4836  H   VAL B 169       8.326  11.192  -7.873  1.00 98.10           H  
ATOM   4837  CA  VAL B 169       8.452  12.725  -6.384  1.00 98.10           C  
ATOM   4838  HA  VAL B 169       9.055  12.724  -5.476  1.00 98.10           H  
ATOM   4839  C   VAL B 169       7.076  13.263  -5.965  1.00 98.10           C  
ATOM   4840  CB  VAL B 169       9.194  13.623  -7.394  1.00 98.10           C  
ATOM   4841  HB  VAL B 169       8.688  13.591  -8.359  1.00 98.10           H  
ATOM   4842  O   VAL B 169       7.023  14.148  -5.115  1.00 98.10           O  
ATOM   4843  CG1 VAL B 169       9.261  15.079  -6.930  1.00 98.10           C  
ATOM   4844 HG11 VAL B 169       8.261  15.511  -6.926  1.00 98.10           H  
ATOM   4845 HG12 VAL B 169       9.691  15.131  -5.930  1.00 98.10           H  
ATOM   4846 HG13 VAL B 169       9.869  15.657  -7.626  1.00 98.10           H  
ATOM   4847  CG2 VAL B 169      10.641  13.145  -7.585  1.00 98.10           C  
ATOM   4848 HG21 VAL B 169      11.137  13.770  -8.328  1.00 98.10           H  
ATOM   4849 HG22 VAL B 169      10.655  12.116  -7.946  1.00 98.10           H  
ATOM   4850 HG23 VAL B 169      11.188  13.202  -6.644  1.00 98.10           H  
ATOM   4851  N   ALA B 170       5.956  12.681  -6.417  1.00 98.59           N  
ATOM   4852  H   ALA B 170       6.026  11.933  -7.091  1.00 98.59           H  
ATOM   4853  CA  ALA B 170       4.628  13.035  -5.897  1.00 98.59           C  
ATOM   4854  HA  ALA B 170       4.481  14.105  -6.041  1.00 98.59           H  
ATOM   4855  C   ALA B 170       4.492  12.768  -4.383  1.00 98.59           C  
ATOM   4856  CB  ALA B 170       3.553  12.293  -6.699  1.00 98.59           C  
ATOM   4857  HB1 ALA B 170       2.567  12.646  -6.396  1.00 98.59           H  
ATOM   4858  HB2 ALA B 170       3.682  12.483  -7.765  1.00 98.59           H  
ATOM   4859  HB3 ALA B 170       3.613  11.221  -6.515  1.00 98.59           H  
ATOM   4860  O   ALA B 170       3.886  13.569  -3.672  1.00 98.59           O  
ATOM   4861  N   SER B 171       5.113  11.697  -3.870  1.00 98.56           N  
ATOM   4862  H   SER B 171       5.587  11.068  -4.502  1.00 98.56           H  
ATOM   4863  CA  SER B 171       5.231  11.450  -2.423  1.00 98.56           C  
ATOM   4864  HA  SER B 171       4.351  11.860  -1.929  1.00 98.56           H  
ATOM   4865  C   SER B 171       6.450  12.153  -1.804  1.00 98.56           C  
ATOM   4866  CB  SER B 171       5.237   9.944  -2.127  1.00 98.56           C  
ATOM   4867  HB2 SER B 171       4.259   9.527  -2.370  1.00 98.56           H  
ATOM   4868  HB3 SER B 171       5.418   9.790  -1.063  1.00 98.56           H  
ATOM   4869  O   SER B 171       6.333  12.782  -0.748  1.00 98.56           O  
ATOM   4870  OG  SER B 171       6.225   9.266  -2.876  1.00 98.56           O  
ATOM   4871  HG  SER B 171       5.815   8.967  -3.691  1.00 98.56           H  
ATOM   4872  N   GLY B 172       7.611  12.112  -2.467  1.00 98.66           N  
ATOM   4873  H   GLY B 172       7.660  11.533  -3.293  1.00 98.66           H  
ATOM   4874  CA  GLY B 172       8.858  12.693  -1.953  1.00 98.66           C  
ATOM   4875  HA2 GLY B 172       9.094  12.237  -0.991  1.00 98.66           H  
ATOM   4876  HA3 GLY B 172       9.666  12.458  -2.646  1.00 98.66           H  
ATOM   4877  C   GLY B 172       8.819  14.215  -1.764  1.00 98.66           C  
ATOM   4878  O   GLY B 172       9.271  14.720  -0.739  1.00 98.66           O  
ATOM   4879  N   ARG B 173       8.207  14.969  -2.689  1.00 98.60           N  
ATOM   4880  H   ARG B 173       7.806  14.509  -3.494  1.00 98.60           H  
ATOM   4881  CA  ARG B 173       8.127  16.441  -2.618  1.00 98.60           C  
ATOM   4882  HA  ARG B 173       9.134  16.824  -2.451  1.00 98.60           H  
ATOM   4883  C   ARG B 173       7.272  16.924  -1.446  1.00 98.60           C  
ATOM   4884  CB  ARG B 173       7.620  16.991  -3.961  1.00 98.60           C  
ATOM   4885  HB2 ARG B 173       8.185  16.515  -4.762  1.00 98.60           H  
ATOM   4886  HB3 ARG B 173       6.566  16.738  -4.082  1.00 98.60           H  
ATOM   4887  O   ARG B 173       7.616  17.923  -0.818  1.00 98.60           O  
ATOM   4888  CG  ARG B 173       7.807  18.509  -4.096  1.00 98.60           C  
ATOM   4889  HG2 ARG B 173       8.866  18.755  -4.021  1.00 98.60           H  
ATOM   4890  HG3 ARG B 173       7.279  19.011  -3.285  1.00 98.60           H  
ATOM   4891  CD  ARG B 173       7.250  19.029  -5.428  1.00 98.60           C  
ATOM   4892  HD2 ARG B 173       7.261  20.119  -5.411  1.00 98.60           H  
ATOM   4893  HD3 ARG B 173       6.210  18.715  -5.519  1.00 98.60           H  
ATOM   4894  NE  ARG B 173       8.002  18.547  -6.606  1.00 98.60           N  
ATOM   4895  HE  ARG B 173       7.584  17.809  -7.154  1.00 98.60           H  
ATOM   4896  NH1 ARG B 173       9.664  20.121  -6.634  1.00 98.60           N  
ATOM   4897 HH11 ARG B 173       9.263  20.568  -5.822  1.00 98.60           H  
ATOM   4898 HH12 ARG B 173      10.403  20.609  -7.121  1.00 98.60           H  
ATOM   4899  NH2 ARG B 173       9.550  18.602  -8.266  1.00 98.60           N  
ATOM   4900 HH21 ARG B 173       9.091  17.821  -8.714  1.00 98.60           H  
ATOM   4901 HH22 ARG B 173      10.341  19.054  -8.702  1.00 98.60           H  
ATOM   4902  CZ  ARG B 173       9.069  19.091  -7.162  1.00 98.60           C  
ATOM   4903  N   VAL B 174       6.207  16.194  -1.104  1.00 98.89           N  
ATOM   4904  H   VAL B 174       6.000  15.376  -1.659  1.00 98.89           H  
ATOM   4905  CA  VAL B 174       5.384  16.470   0.087  1.00 98.89           C  
ATOM   4906  HA  VAL B 174       5.059  17.510   0.056  1.00 98.89           H  
ATOM   4907  C   VAL B 174       6.219  16.306   1.359  1.00 98.89           C  
ATOM   4908  CB  VAL B 174       4.126  15.577   0.110  1.00 98.89           C  
ATOM   4909  HB  VAL B 174       4.433  14.533   0.047  1.00 98.89           H  
ATOM   4910  O   VAL B 174       6.211  17.197   2.210  1.00 98.89           O  
ATOM   4911  CG1 VAL B 174       3.299  15.758   1.389  1.00 98.89           C  
ATOM   4912 HG11 VAL B 174       3.005  16.802   1.497  1.00 98.89           H  
ATOM   4913 HG12 VAL B 174       3.872  15.445   2.262  1.00 98.89           H  
ATOM   4914 HG13 VAL B 174       2.403  15.140   1.334  1.00 98.89           H  
ATOM   4915  CG2 VAL B 174       3.204  15.887  -1.077  1.00 98.89           C  
ATOM   4916 HG21 VAL B 174       2.866  16.923  -1.037  1.00 98.89           H  
ATOM   4917 HG22 VAL B 174       2.336  15.229  -1.052  1.00 98.89           H  
ATOM   4918 HG23 VAL B 174       3.725  15.716  -2.019  1.00 98.89           H  
ATOM   4919  N   ALA B 175       6.996  15.223   1.467  1.00 98.84           N  
ATOM   4920  H   ALA B 175       6.987  14.537   0.725  1.00 98.84           H  
ATOM   4921  CA  ALA B 175       7.905  15.010   2.592  1.00 98.84           C  
ATOM   4922  HA  ALA B 175       7.330  15.096   3.514  1.00 98.84           H  
ATOM   4923  C   ALA B 175       9.022  16.070   2.657  1.00 98.84           C  
ATOM   4924  CB  ALA B 175       8.467  13.588   2.514  1.00 98.84           C  
ATOM   4925  HB1 ALA B 175       9.107  13.404   3.377  1.00 98.84           H  
ATOM   4926  HB2 ALA B 175       9.057  13.462   1.606  1.00 98.84           H  
ATOM   4927  HB3 ALA B 175       7.652  12.864   2.515  1.00 98.84           H  
ATOM   4928  O   ALA B 175       9.303  16.587   3.737  1.00 98.84           O  
ATOM   4929  N   TYR B 176       9.596  16.463   1.517  1.00 97.74           N  
ATOM   4930  H   TYR B 176       9.376  15.944   0.679  1.00 97.74           H  
ATOM   4931  CA  TYR B 176      10.612  17.514   1.420  1.00 97.74           C  
ATOM   4932  HA  TYR B 176      11.443  17.250   2.074  1.00 97.74           H  
ATOM   4933  C   TYR B 176      10.091  18.886   1.889  1.00 97.74           C  
ATOM   4934  CB  TYR B 176      11.145  17.550  -0.022  1.00 97.74           C  
ATOM   4935  HB2 TYR B 176      10.299  17.610  -0.707  1.00 97.74           H  
ATOM   4936  HB3 TYR B 176      11.664  16.614  -0.227  1.00 97.74           H  
ATOM   4937  O   TYR B 176      10.627  19.466   2.838  1.00 97.74           O
[truncated: 1,792,135 more chars]
