# Supplementary material for: Module-Based Polyketide Synthase Engineering for de Novo Polyketide Biosynthesis
Source: ACS Synth Biol. 2023 Oct 23;12(11):3148–55. doi: 10.1021/acssynbio.3c00282 (PMC10661043; doi:10.1021/acssynbio.3c00282)
Supplement: Supplementary file 2 — sb3c00282_si_002.zip [file sb3c00282_si_002.zip › Final_PKS_Structures/menzella_pdbs/rapM3_ACP_eryM3_KSAT_dimer.pdb]

ATOM      1  N   LEU A   1     -12.170  13.524  54.995  1.00 70.41           N  
ATOM      2  H   LEU A   1     -12.623  12.622  54.941  1.00 70.41           H  
ATOM      3  H2  LEU A   1     -11.174  13.378  55.079  1.00 70.41           H  
ATOM      4  H3  LEU A   1     -12.497  14.027  55.808  1.00 70.41           H  
ATOM      5  CA  LEU A   1     -12.449  14.307  53.772  1.00 70.41           C  
ATOM      6  HA  LEU A   1     -11.943  15.269  53.864  1.00 70.41           H  
ATOM      7  C   LEU A   1     -13.930  14.668  53.668  1.00 70.41           C  
ATOM      8  CB  LEU A   1     -11.867  13.627  52.524  1.00 70.41           C  
ATOM      9  HB2 LEU A   1     -12.086  12.560  52.560  1.00 70.41           H  
ATOM     10  HB3 LEU A   1     -12.335  14.034  51.627  1.00 70.41           H  
ATOM     11  O   LEU A   1     -14.224  15.840  53.816  1.00 70.41           O  
ATOM     12  CG  LEU A   1     -10.341  13.856  52.444  1.00 70.41           C  
ATOM     13  HG  LEU A   1      -9.918  13.768  53.445  1.00 70.41           H  
ATOM     14  CD1 LEU A   1      -9.672  12.804  51.570  1.00 70.41           C  
ATOM     15 HD11 LEU A   1     -10.057  12.863  50.551  1.00 70.41           H  
ATOM     16 HD12 LEU A   1      -9.851  11.801  51.955  1.00 70.41           H  
ATOM     17 HD13 LEU A   1      -8.595  12.970  51.538  1.00 70.41           H  
ATOM     18  CD2 LEU A   1     -10.017  15.247  51.897  1.00 70.41           C  
ATOM     19 HD21 LEU A   1     -10.424  16.033  52.534  1.00 70.41           H  
ATOM     20 HD22 LEU A   1     -10.426  15.360  50.894  1.00 70.41           H  
ATOM     21 HD23 LEU A   1      -8.937  15.380  51.835  1.00 70.41           H  
ATOM     22  N   ALA A   2     -14.861  13.712  53.554  1.00 66.36           N  
ATOM     23  H   ALA A   2     -14.584  12.778  53.288  1.00 66.36           H  
ATOM     24  CA  ALA A   2     -16.303  14.002  53.418  1.00 66.36           C  
ATOM     25  HA  ALA A   2     -16.462  14.532  52.479  1.00 66.36           H  
ATOM     26  C   ALA A   2     -16.929  14.867  54.538  1.00 66.36           C  
ATOM     27  CB  ALA A   2     -17.037  12.658  53.327  1.00 66.36           C  
ATOM     28  HB1 ALA A   2     -16.929  12.094  54.253  1.00 66.36           H  
ATOM     29  HB2 ALA A   2     -18.096  12.836  53.142  1.00 66.36           H  
ATOM     30  HB3 ALA A   2     -16.644  12.070  52.497  1.00 66.36           H  
ATOM     31  O   ALA A   2     -17.798  15.688  54.269  1.00 66.36           O  
ATOM     32  N   ALA A   3     -16.473  14.709  55.787  1.00 71.48           N  
ATOM     33  H   ALA A   3     -15.823  13.958  55.966  1.00 71.48           H  
ATOM     34  CA  ALA A   3     -16.972  15.482  56.931  1.00 71.48           C  
ATOM     35  HA  ALA A   3     -18.057  15.556  56.850  1.00 71.48           H  
ATOM     36  C   ALA A   3     -16.438  16.927  57.004  1.00 71.48           C  
ATOM     37  CB  ALA A   3     -16.637  14.707  58.213  1.00 71.48           C  
ATOM     38  HB1 ALA A   3     -15.557  14.641  58.342  1.00 71.48           H  
ATOM     39  HB2 ALA A   3     -17.063  15.228  59.071  1.00 71.48           H  
ATOM     40  HB3 ALA A   3     -17.067  13.707  58.165  1.00 71.48           H  
ATOM     41  O   ALA A   3     -16.897  17.695  57.848  1.00 71.48           O  
ATOM     42  N   LEU A   4     -15.447  17.285  56.176  1.00 75.84           N  
ATOM     43  H   LEU A   4     -15.223  16.681  55.398  1.00 75.84           H  
ATOM     44  CA  LEU A   4     -14.939  18.654  56.122  1.00 75.84           C  
ATOM     45  HA  LEU A   4     -14.793  19.021  57.138  1.00 75.84           H  
ATOM     46  C   LEU A   4     -15.980  19.558  55.463  1.00 75.84           C  
ATOM     47  CB  LEU A   4     -13.596  18.721  55.372  1.00 75.84           C  
ATOM     48  HB2 LEU A   4     -13.339  19.767  55.204  1.00 75.84           H  
ATOM     49  HB3 LEU A   4     -13.726  18.265  54.390  1.00 75.84           H  
ATOM     50  O   LEU A   4     -16.656  19.157  54.510  1.00 75.84           O  
ATOM     51  CG  LEU A   4     -12.423  18.046  56.101  1.00 75.84           C  
ATOM     52  HG  LEU A   4     -12.707  17.035  56.392  1.00 75.84           H  
ATOM     53  CD1 LEU A   4     -11.218  17.938  55.166  1.00 75.84           C  
ATOM     54 HD11 LEU A   4     -10.399  17.416  55.660  1.00 75.84           H  
ATOM     55 HD12 LEU A   4     -11.498  17.413  54.253  1.00 75.84           H  
ATOM     56 HD13 LEU A   4     -10.882  18.938  54.891  1.00 75.84           H  
ATOM     57  CD2 LEU A   4     -11.998  18.825  57.346  1.00 75.84           C  
ATOM     58 HD21 LEU A   4     -11.760  19.855  57.079  1.00 75.84           H  
ATOM     59 HD22 LEU A   4     -11.118  18.366  57.798  1.00 75.84           H  
ATOM     60 HD23 LEU A   4     -12.802  18.837  58.082  1.00 75.84           H  
ATOM     61  N   ALA A   5     -16.080  20.793  55.956  1.00 73.88           N  
ATOM     62  H   ALA A   5     -15.448  21.084  56.688  1.00 73.88           H  
ATOM     63  CA  ALA A   5     -16.856  21.819  55.277  1.00 73.88           C  
ATOM     64  HA  ALA A   5     -17.886  21.467  55.229  1.00 73.88           H  
ATOM     65  C   ALA A   5     -16.304  22.019  53.848  1.00 73.88           C  
ATOM     66  CB  ALA A   5     -16.810  23.108  56.104  1.00 73.88           C  
ATOM     67  HB1 ALA A   5     -17.400  23.884  55.617  1.00 73.88           H  
ATOM     68  HB2 ALA A   5     -17.214  22.923  57.099  1.00 73.88           H  
ATOM     69  HB3 ALA A   5     -15.779  23.449  56.199  1.00 73.88           H  
ATOM     70  O   ALA A   5     -15.095  21.885  53.654  1.00 73.88           O  
ATOM     71  N   PRO A   6     -17.139  22.359  52.850  1.00 68.74           N  
ATOM     72  CA  PRO A   6     -16.746  22.332  51.436  1.00 68.74           C  
ATOM     73  HA  PRO A   6     -16.617  21.293  51.135  1.00 68.74           H  
ATOM     74  C   PRO A   6     -15.442  23.079  51.116  1.00 68.74           C  
ATOM     75  CB  PRO A   6     -17.941  22.919  50.680  1.00 68.74           C  
ATOM     76  HB2 PRO A   6     -17.855  24.003  50.609  1.00 68.74           H  
ATOM     77  HB3 PRO A   6     -18.037  22.484  49.685  1.00 68.74           H  
ATOM     78  O   PRO A   6     -14.536  22.503  50.530  1.00 68.74           O  
ATOM     79  CG  PRO A   6     -19.130  22.566  51.572  1.00 68.74           C  
ATOM     80  HG2 PRO A   6     -19.961  23.257  51.431  1.00 68.74           H  
ATOM     81  HG3 PRO A   6     -19.444  21.543  51.367  1.00 68.74           H  
ATOM     82  CD  PRO A   6     -18.558  22.649  52.983  1.00 68.74           C  
ATOM     83  HD2 PRO A   6     -18.686  23.659  53.375  1.00 68.74           H  
ATOM     84  HD3 PRO A   6     -19.071  21.927  53.618  1.00 68.74           H  
ATOM     85  N   ALA A   7     -15.288  24.317  51.592  1.00 69.86           N  
ATOM     86  H   ALA A   7     -16.066  24.761  52.058  1.00 69.86           H  
ATOM     87  CA  ALA A   7     -14.083  25.114  51.337  1.00 69.86           C  
ATOM     88  HA  ALA A   7     -13.903  25.147  50.262  1.00 69.86           H  
ATOM     89  C   ALA A   7     -12.812  24.539  51.997  1.00 69.86           C  
ATOM     90  CB  ALA A   7     -14.356  26.538  51.835  1.00 69.86           C  
ATOM     91  HB1 ALA A   7     -15.218  26.952  51.311  1.00 69.86           H  
ATOM     92  HB2 ALA A   7     -13.490  27.163  51.621  1.00 69.86           H  
ATOM     93  HB3 ALA A   7     -14.541  26.536  52.909  1.00 69.86           H  
ATOM     94  O   ALA A   7     -11.711  24.648  51.457  1.00 69.86           O  
ATOM     95  N   GLU A   8     -12.942  23.921  53.175  1.00 78.24           N  
ATOM     96  H   GLU A   8     -13.870  23.764  53.541  1.00 78.24           H  
ATOM     97  CA  GLU A   8     -11.821  23.214  53.807  1.00 78.24           C  
ATOM     98  HA  GLU A   8     -10.925  23.833  53.759  1.00 78.24           H  
ATOM     99  C   GLU A   8     -11.501  21.911  53.066  1.00 78.24           C  
ATOM    100  CB  GLU A   8     -12.127  22.913  55.283  1.00 78.24           C  
ATOM    101  HB2 GLU A   8     -13.089  22.406  55.350  1.00 78.24           H  
ATOM    102  HB3 GLU A   8     -11.360  22.240  55.664  1.00 78.24           H  
ATOM    103  O   GLU A   8     -10.335  21.522  52.988  1.00 78.24           O  
ATOM    104  CG  GLU A   8     -12.137  24.171  56.165  1.00 78.24           C  
ATOM    105  HG2 GLU A   8     -12.911  24.851  55.810  1.00 78.24           H  
ATOM    106  HG3 GLU A   8     -11.174  24.673  56.065  1.00 78.24           H  
ATOM    107  CD  GLU A   8     -12.401  23.841  57.644  1.00 78.24           C  
ATOM    108  OE1 GLU A   8     -11.858  24.569  58.505  1.00 78.24           O  
ATOM    109  OE2 GLU A   8     -13.161  22.877  57.907  1.00 78.24           O  
ATOM    110  N   ARG A   9     -12.520  21.249  52.500  1.00 80.27           N  
ATOM    111  H   ARG A   9     -13.443  21.651  52.581  1.00 80.27           H  
ATOM    112  CA  ARG A   9     -12.378  20.014  51.724  1.00 80.27           C  
ATOM    113  HA  ARG A   9     -11.766  19.317  52.298  1.00 80.27           H  
ATOM    114  C   ARG A   9     -11.635  20.255  50.414  1.00 80.27           C  
ATOM    115  CB  ARG A   9     -13.760  19.391  51.486  1.00 80.27           C  
ATOM    116  HB2 ARG A   9     -14.312  20.003  50.774  1.00 80.27           H  
ATOM    117  HB3 ARG A   9     -14.314  19.375  52.424  1.00 80.27           H  
ATOM    118  O   ARG A   9     -10.677  19.537  50.154  1.00 80.27           O  
ATOM    119  CG  ARG A   9     -13.657  17.955  50.945  1.00 80.27           C  
ATOM    120  HG2 ARG A   9     -13.055  17.356  51.629  1.00 80.27           H  
ATOM    121  HG3 ARG A   9     -13.170  17.959  49.970  1.00 80.27           H  
ATOM    122  CD  ARG A   9     -15.045  17.314  50.817  1.00 80.27           C  
ATOM    123  HD2 ARG A   9     -14.926  16.288  50.470  1.00 80.27           H  
ATOM    124  HD3 ARG A   9     -15.522  17.298  51.797  1.00 80.27           H  
ATOM    125  NE  ARG A   9     -15.857  18.046  49.841  1.00 80.27           N  
ATOM    126  HE  ARG A   9     -15.375  18.310  48.994  1.00 80.27           H  
ATOM    127  NH1 ARG A   9     -17.752  18.492  51.042  1.00 80.27           N  
ATOM    128 HH11 ARG A   9     -17.361  17.992  51.828  1.00 80.27           H  
ATOM    129 HH12 ARG A   9     -18.673  18.905  51.080  1.00 80.27           H  
ATOM    130  NH2 ARG A   9     -17.493  19.330  48.972  1.00 80.27           N  
ATOM    131 HH21 ARG A   9     -16.889  19.498  48.180  1.00 80.27           H  
ATOM    132 HH22 ARG A   9     -18.418  19.735  48.945  1.00 80.27           H  
ATOM    133  CZ  ARG A   9     -17.034  18.611  49.956  1.00 80.27           C  
ATOM    134  N   GLU A  10     -11.992  21.289  49.661  1.00 76.24           N  
ATOM    135  H   GLU A  10     -12.843  21.779  49.896  1.00 76.24           H  
ATOM    136  CA  GLU A  10     -11.333  21.640  48.399  1.00 76.24           C  
ATOM    137  HA  GLU A  10     -11.423  20.808  47.701  1.00 76.24           H  
ATOM    138  C   GLU A  10      -9.840  21.942  48.602  1.00 76.24           C  
ATOM    139  CB  GLU A  10     -12.060  22.847  47.806  1.00 76.24           C  
ATOM    140  HB2 GLU A  10     -13.127  22.626  47.761  1.00 76.24           H  
ATOM    141  HB3 GLU A  10     -11.911  23.700  48.468  1.00 76.24           H  
ATOM    142  O   GLU A  10      -8.985  21.344  47.950  1.00 76.24           O  
ATOM    143  CG  GLU A  10     -11.571  23.190  46.393  1.00 76.24           C  
ATOM    144  HG2 GLU A  10     -11.782  22.347  45.736  1.00 76.24           H  
ATOM    145  HG3 GLU A  10     -10.492  23.343  46.417  1.00 76.24           H  
ATOM    146  CD  GLU A  10     -12.233  24.461  45.842  1.00 76.24           C  
ATOM    147  OE1 GLU A  10     -11.931  24.793  44.677  1.00 76.24           O  
ATOM    148  OE2 GLU A  10     -12.979  25.124  46.604  1.00 76.24           O  
ATOM    149  N   LYS A  11      -9.492  22.782  49.589  1.00 80.34           N  
ATOM    150  H   LYS A  11     -10.233  23.263  50.078  1.00 80.34           H  
ATOM    151  CA  LYS A  11      -8.084  23.026  49.948  1.00 80.34           C  
ATOM    152  HA  LYS A  11      -7.559  23.383  49.061  1.00 80.34           H  
ATOM    153  C   LYS A  11      -7.357  21.751  50.365  1.00 80.34           C  
ATOM    154  CB  LYS A  11      -7.981  24.066  51.072  1.00 80.34           C  
ATOM    155  HB2 LYS A  11      -7.077  23.876  51.650  1.00 80.34           H  
ATOM    156  HB3 LYS A  11      -8.839  23.984  51.741  1.00 80.34           H  
ATOM    157  O   LYS A  11      -6.192  21.569  50.012  1.00 80.34           O  
ATOM    158  CG  LYS A  11      -7.883  25.479  50.498  1.00 80.34           C  
ATOM    159  HG2 LYS A  11      -7.037  25.528  49.812  1.00 80.34           H  
ATOM    160  HG3 LYS A  11      -8.797  25.711  49.950  1.00 80.34           H  
ATOM    161  CD  LYS A  11      -7.681  26.504  51.617  1.00 80.34           C  
ATOM    162  HD2 LYS A  11      -8.559  26.503  52.263  1.00 80.34           H  
ATOM    163  HD3 LYS A  11      -6.796  26.243  52.196  1.00 80.34           H  
ATOM    164  CE  LYS A  11      -7.496  27.880  50.974  1.00 80.34           C  
ATOM    165  HE2 LYS A  11      -6.621  27.847  50.325  1.00 80.34           H  
ATOM    166  HE3 LYS A  11      -8.359  28.078  50.338  1.00 80.34           H  
ATOM    167  NZ  LYS A  11      -7.351  28.953  51.985  1.00 80.34           N  
ATOM    168  HZ1 LYS A  11      -7.239  29.839  51.514  1.00 80.34           H  
ATOM    169  HZ2 LYS A  11      -6.538  28.787  52.561  1.00 80.34           H  
ATOM    170  HZ3 LYS A  11      -8.180  28.998  52.560  1.00 80.34           H  
ATOM    171  N   ALA A  12      -8.017  20.880  51.127  1.00 84.26           N  
ATOM    172  H   ALA A  12      -8.970  21.085  51.392  1.00 84.26           H  
ATOM    173  CA  ALA A  12      -7.437  19.602  51.522  1.00 84.26           C  
ATOM    174  HA  ALA A  12      -6.457  19.791  51.962  1.00 84.26           H  
ATOM    175  C   ALA A  12      -7.213  18.676  50.315  1.00 84.26           C  
ATOM    176  CB  ALA A  12      -8.322  18.953  52.592  1.00 84.26           C  
ATOM    177  HB1 ALA A  12      -9.314  18.749  52.188  1.00 84.26           H  
ATOM    178  HB2 ALA A  12      -8.414  19.620  53.449  1.00 84.26           H  
ATOM    179  HB3 ALA A  12      -7.871  18.015  52.914  1.00 84.26           H  
ATOM    180  O   ALA A  12      -6.206  17.972  50.285  1.00 84.26           O  
ATOM    181  N   LEU A  13      -8.103  18.697  49.320  1.00 88.37           N  
ATOM    182  H   LEU A  13      -8.917  19.288  49.414  1.00 88.37           H  
ATOM    183  CA  LEU A  13      -7.981  17.916  48.091  1.00 88.37           C  
ATOM    184  HA  LEU A  13      -7.672  16.902  48.347  1.00 88.37           H  
ATOM    185  C   LEU A  13      -6.910  18.465  47.156  1.00 88.37           C  
ATOM    186  CB  LEU A  13      -9.333  17.854  47.376  1.00 88.37           C  
ATOM    187  HB2 LEU A  13      -9.183  17.502  46.356  1.00 88.37           H  
ATOM    188  HB3 LEU A  13      -9.750  18.860  47.315  1.00 88.37           H  
ATOM    189  O   LEU A  13      -6.117  17.682  46.651  1.00 88.37           O  
ATOM    190  CG  LEU A  13     -10.333  16.922  48.072  1.00 88.37           C  
ATOM    191  HG  LEU A  13     -10.415  17.164  49.132  1.00 88.37           H  
ATOM    192  CD1 LEU A  13     -11.687  17.123  47.427  1.00 88.37           C  
ATOM    193 HD11 LEU A  13     -12.026  18.142  47.608  1.00 88.37           H  
ATOM    194 HD12 LEU A  13     -11.583  16.973  46.352  1.00 88.37           H  
ATOM    195 HD13 LEU A  13     -12.419  16.426  47.835  1.00 88.37           H  
ATOM    196  CD2 LEU A  13      -9.950  15.444  47.939  1.00 88.37           C  
ATOM    197 HD21 LEU A  13      -9.060  15.232  48.532  1.00 88.37           H  
ATOM    198 HD22 LEU A  13      -9.747  15.210  46.894  1.00 88.37           H  
ATOM    199 HD23 LEU A  13     -10.767  14.816  48.293  1.00 88.37           H  
ATOM    200  N   LEU A  14      -6.809  19.783  46.979  1.00 86.07           N  
ATOM    201  H   LEU A  14      -7.535  20.383  47.343  1.00 86.07           H  
ATOM    202  CA  LEU A  14      -5.724  20.369  46.192  1.00 86.07           C  
ATOM    203  HA  LEU A  14      -5.720  19.914  45.202  1.00 86.07           H  
ATOM    204  C   LEU A  14      -4.372  20.040  46.799  1.00 86.07           C  
ATOM    205  CB  LEU A  14      -5.928  21.883  46.051  1.00 86.07           C  
ATOM    206  HB2 LEU A  14      -5.940  22.342  47.039  1.00 86.07           H  
ATOM    207  HB3 LEU A  14      -6.896  22.060  45.583  1.00 86.07           H  
ATOM    208  O   LEU A  14      -3.472  19.568  46.108  1.00 86.07           O  
ATOM    209  CG  LEU A  14      -4.828  22.547  45.198  1.00 86.07           C  
ATOM    210  HG  LEU A  14      -3.868  22.470  45.708  1.00 86.07           H  
ATOM    211  CD1 LEU A  14      -4.721  21.877  43.830  1.00 86.07           C  
ATOM    212 HD11 LEU A  14      -5.716  21.597  43.484  1.00 86.07           H  
ATOM    213 HD12 LEU A  14      -4.261  22.542  43.099  1.00 86.07           H  
ATOM    214 HD13 LEU A  14      -4.110  20.977  43.897  1.00 86.07           H  
ATOM    215  CD2 LEU A  14      -5.149  24.029  45.033  1.00 86.07           C  
ATOM    216 HD21 LEU A  14      -6.081  24.147  44.481  1.00 86.07           H  
ATOM    217 HD22 LEU A  14      -4.350  24.517  44.475  1.00 86.07           H  
ATOM    218 HD23 LEU A  14      -5.241  24.505  46.010  1.00 86.07           H  
ATOM    219  N   LYS A  15      -4.260  20.201  48.119  1.00 82.95           N  
ATOM    220  H   LYS A  15      -5.039  20.594  48.627  1.00 82.95           H  
ATOM    221  CA  LYS A  15      -3.062  19.778  48.830  1.00 82.95           C  
ATOM    222  HA  LYS A  15      -2.211  20.303  48.396  1.00 82.95           H  
ATOM    223  C   LYS A  15      -2.799  18.284  48.624  1.00 82.95           C  
ATOM    224  CB  LYS A  15      -3.183  20.142  50.311  1.00 82.95           C  
ATOM    225  HB2 LYS A  15      -3.527  21.171  50.416  1.00 82.95           H  
ATOM    226  HB3 LYS A  15      -3.897  19.474  50.792  1.00 82.95           H  
ATOM    227  O   LYS A  15      -1.657  17.924  48.382  1.00 82.95           O  
ATOM    228  CG  LYS A  15      -1.804  20.012  50.962  1.00 82.95           C  
ATOM    229  HG2 LYS A  15      -1.347  19.075  50.645  1.00 82.95           H  
ATOM    230  HG3 LYS A  15      -1.171  20.834  50.628  1.00 82.95           H  
ATOM    231  CD  LYS A  15      -1.889  20.012  52.488  1.00 82.95           C  
ATOM    232  HD2 LYS A  15      -2.504  19.170  52.806  1.00 82.95           H  
ATOM    233  HD3 LYS A  15      -2.357  20.937  52.827  1.00 82.95           H  
ATOM    234  CE  LYS A  15      -0.495  19.883  53.119  1.00 82.95           C  
ATOM    235  HE2 LYS A  15      -0.618  19.763  54.196  1.00 82.95           H  
ATOM    236  HE3 LYS A  15       0.053  20.808  52.939  1.00 82.95           H  
ATOM    237  NZ  LYS A  15       0.287  18.743  52.572  1.00 82.95           N  
ATOM    238  HZ1 LYS A  15       0.564  18.863  51.608  1.00 82.95           H  
ATOM    239  HZ2 LYS A  15      -0.236  17.889  52.442  1.00 82.95           H  
ATOM    240  HZ3 LYS A  15       1.141  18.524  53.064  1.00 82.95           H  
ATOM    241  N   LEU A  16      -3.825  17.432  48.679  1.00 87.72           N  
ATOM    242  H   LEU A  16      -4.743  17.795  48.890  1.00 87.72           H  
ATOM    243  CA  LEU A  16      -3.684  15.993  48.450  1.00 87.72           C  
ATOM    244  HA  LEU A  16      -2.934  15.618  49.147  1.00 87.72           H  
ATOM    245  C   LEU A  16      -3.185  15.673  47.036  1.00 87.72           C  
ATOM    246  CB  LEU A  16      -5.029  15.298  48.732  1.00 87.72           C  
ATOM    247  HB2 LEU A  16      -5.302  15.454  49.776  1.00 87.72           H  
ATOM    248  HB3 LEU A  16      -5.796  15.758  48.109  1.00 87.72           H  
ATOM    249  O   LEU A  16      -2.321  14.812  46.891  1.00 87.72           O  
ATOM    250  CG  LEU A  16      -5.038  13.792  48.427  1.00 87.72           C  
ATOM    251  HG  LEU A  16      -4.705  13.618  47.404  1.00 87.72           H  
ATOM    252  CD1 LEU A  16      -4.120  13.030  49.383  1.00 87.72           C  
ATOM    253 HD11 LEU A  16      -4.514  13.058  50.400  1.00 87.72           H  
ATOM    254 HD12 LEU A  16      -4.023  12.002  49.036  1.00 87.72           H  
ATOM    255 HD13 LEU A  16      -3.117  13.456  49.366  1.00 87.72           H  
ATOM    256  CD2 LEU A  16      -6.467  13.258  48.535  1.00 87.72           C  
ATOM    257 HD21 LEU A  16      -7.107  13.798  47.837  1.00 87.72           H  
ATOM    258 HD22 LEU A  16      -6.844  13.380  49.550  1.00 87.72           H  
ATOM    259 HD23 LEU A  16      -6.483  12.205  48.256  1.00 87.72           H  
ATOM    260  N   VAL A  17      -3.709  16.339  46.008  1.00 90.37           N  
ATOM    261  H   VAL A  17      -4.441  17.011  46.186  1.00 90.37           H  
ATOM    262  CA  VAL A  17      -3.275  16.128  44.624  1.00 90.37           C  
ATOM    263  HA  VAL A  17      -3.236  15.057  44.425  1.00 90.37           H  
ATOM    264  C   VAL A  17      -1.856  16.628  44.420  1.00 90.37           C  
ATOM    265  CB  VAL A  17      -4.241  16.753  43.609  1.00 90.37           C  
ATOM    266  HB  VAL A  17      -4.327  17.825  43.784  1.00 90.37           H  
ATOM    267  O   VAL A  17      -1.040  15.870  43.914  1.00 90.37           O  
ATOM    268  CG1 VAL A  17      -3.729  16.500  42.193  1.00 90.37           C  
ATOM    269 HG11 VAL A  17      -4.478  16.844  41.481  1.00 90.37           H  
ATOM    270 HG12 VAL A  17      -3.552  15.435  42.038  1.00 90.37           H  
ATOM    271 HG13 VAL A  17      -2.799  17.039  42.015  1.00 90.37           H  
ATOM    272  CG2 VAL A  17      -5.630  16.110  43.679  1.00 90.37           C  
ATOM    273 HG21 VAL A  17      -6.056  16.210  44.678  1.00 90.37           H  
ATOM    274 HG22 VAL A  17      -6.292  16.606  42.969  1.00 90.37           H  
ATOM    275 HG23 VAL A  17      -5.570  15.053  43.422  1.00 90.37           H  
ATOM    276  N   CYS A  18      -1.523  17.838  44.874  1.00 85.90           N  
ATOM    277  H   CYS A  18      -2.239  18.440  45.255  1.00 85.90           H  
ATOM    278  CA  CYS A  18      -0.152  18.340  44.809  1.00 85.90           C  
ATOM    279  HA  CYS A  18       0.188  18.313  43.774  1.00 85.90           H  
ATOM    280  C   CYS A  18       0.815  17.467  45.623  1.00 85.90           C  
ATOM    281  CB  CYS A  18      -0.099  19.790  45.302  1.00 85.90           C  
ATOM    282  HB2 CYS A  18      -0.565  19.859  46.285  1.00 85.90           H  
ATOM    283  HB3 CYS A  18       0.944  20.096  45.379  1.00 85.90           H  
ATOM    284  O   CYS A  18       1.904  17.187  45.144  1.00 85.90           O  
ATOM    285  SG  CYS A  18      -0.927  20.924  44.155  1.00 85.90           S  
ATOM    286  HG  CYS A  18       0.179  21.474  43.645  1.00 85.90           H  
ATOM    287  N   ASP A  19       0.438  16.999  46.820  1.00 83.35           N  
ATOM    288  H   ASP A  19      -0.455  17.286  47.194  1.00 83.35           H  
ATOM    289  CA  ASP A  19       1.266  16.085  47.624  1.00 83.35           C  
ATOM    290  HA  ASP A  19       2.254  16.519  47.778  1.00 83.35           H  
ATOM    291  C   ASP A  19       1.452  14.742  46.894  1.00 83.35           C  
ATOM    292  CB  ASP A  19       0.629  15.780  48.997  1.00 83.35           C  
ATOM    293  HB2 ASP A  19      -0.408  15.486  48.838  1.00 83.35           H  
ATOM    294  HB3 ASP A  19       1.137  14.905  49.404  1.00 83.35           H  
ATOM    295  O   ASP A  19       2.546  14.186  46.897  1.00 83.35           O  
ATOM    296  CG  ASP A  19       0.672  16.843  50.109  1.00 83.35           C  
ATOM    297  OD1 ASP A  19       1.515  17.771  50.160  1.00 83.35           O  
ATOM    298  OD2 ASP A  19      -0.131  16.701  51.063  1.00 83.35           O  
ATOM    299  N   SER A  20       0.396  14.213  46.263  1.00 87.94           N  
ATOM    300  H   SER A  20      -0.478  14.719  46.288  1.00 87.94           H  
ATOM    301  CA  SER A  20       0.449  12.938  45.533  1.00 87.94           C  
ATOM    302  HA  SER A  20       0.936  12.193  46.162  1.00 87.94           H  
ATOM    303  C   SER A  20       1.276  13.062  44.258  1.00 87.94           C  
ATOM    304  CB  SER A  20      -0.950  12.418  45.187  1.00 87.94           C  
ATOM    305  HB2 SER A  20      -1.455  13.126  44.530  1.00 87.94           H  
ATOM    306  HB3 SER A  20      -0.856  11.462  44.672  1.00 87.94           H  
ATOM    307  O   SER A  20       2.090  12.192  43.973  1.00 87.94           O  
ATOM    308  OG  SER A  20      -1.723  12.236  46.358  1.00 87.94           O  
ATOM    309  HG  SER A  20      -1.949  13.118  46.663  1.00 87.94           H  
ATOM    310  N   ALA A  21       1.115  14.157  43.519  1.00 85.80           N  
ATOM    311  H   ALA A  21       0.419  14.834  43.797  1.00 85.80           H  
ATOM    312  CA  ALA A  21       1.893  14.445  42.325  1.00 85.80           C  
ATOM    313  HA  ALA A  21       1.849  13.593  41.647  1.00 85.80           H  
ATOM    314  C   ALA A  21       3.359  14.681  42.679  1.00 85.80           C  
ATOM    315  CB  ALA A  21       1.270  15.655  41.634  1.00 85.80           C  
ATOM    316  HB1 ALA A  21       1.341  16.534  42.275  1.00 85.80           H  
ATOM    317  HB2 ALA A  21       1.790  15.848  40.695  1.00 85.80           H  
ATOM    318  HB3 ALA A  21       0.221  15.438  41.435  1.00 85.80           H  
ATOM    319  O   ALA A  21       4.228  14.104  42.042  1.00 85.80           O  
ATOM    320  N   ALA A  22       3.632  15.440  43.747  1.00 81.19           N  
ATOM    321  H   ALA A  22       2.870  15.906  44.220  1.00 81.19           H  
ATOM    322  CA  ALA A  22       4.974  15.617  44.288  1.00 81.19           C  
ATOM    323  HA  ALA A  22       5.602  16.107  43.544  1.00 81.19           H  
ATOM    324  C   ALA A  22       5.610  14.269  44.606  1.00 81.19           C  
ATOM    325  CB  ALA A  22       4.918  16.484  45.556  1.00 81.19           C  
ATOM    326  HB1 ALA A  22       4.272  16.021  46.302  1.00 81.19           H  
ATOM    327  HB2 ALA A  22       5.916  16.586  45.983  1.00 81.19           H  
ATOM    328  HB3 ALA A  22       4.530  17.476  45.327  1.00 81.19           H  
ATOM    329  O   ALA A  22       6.724  14.006  44.175  1.00 81.19           O  
ATOM    330  N   MET A  23       4.886  13.405  45.317  1.00 80.45           N  
ATOM    331  H   MET A  23       3.981  13.699  45.653  1.00 80.45           H  
ATOM    332  CA  MET A  23       5.376  12.088  45.704  1.00 80.45           C  
ATOM    333  HA  MET A  23       6.293  12.213  46.279  1.00 80.45           H  
ATOM    334  C   MET A  23       5.717  11.218  44.492  1.00 80.45           C  
ATOM    335  CB  MET A  23       4.318  11.438  46.597  1.00 80.45           C  
ATOM    336  HB2 MET A  23       4.184  12.058  47.484  1.00 80.45           H  
ATOM    337  HB3 MET A  23       3.377  11.406  46.048  1.00 80.45           H  
ATOM    338  O   MET A  23       6.774  10.597  44.489  1.00 80.45           O  
ATOM    339  CG  MET A  23       4.676  10.019  47.049  1.00 80.45           C  
ATOM    340  HG2 MET A  23       5.681  10.024  47.471  1.00 80.45           H  
ATOM    341  HG3 MET A  23       4.684   9.370  46.173  1.00 80.45           H  
ATOM    342  SD  MET A  23       3.538   9.300  48.275  1.00 80.45           S  
ATOM    343  CE  MET A  23       1.932   9.808  47.597  1.00 80.45           C  
ATOM    344  HE1 MET A  23       1.875   9.538  46.543  1.00 80.45           H  
ATOM    345  HE2 MET A  23       1.130   9.307  48.140  1.00 80.45           H  
ATOM    346  HE3 MET A  23       1.812  10.886  47.707  1.00 80.45           H  
ATOM    347  N   VAL A  24       4.860  11.198  43.470  1.00 80.18           N  
ATOM    348  H   VAL A  24       4.005  11.730  43.537  1.00 80.18           H  
ATOM    349  CA  VAL A  24       5.110  10.433  42.243  1.00 80.18           C  
ATOM    350  HA  VAL A  24       5.387   9.411  42.501  1.00 80.18           H  
ATOM    351  C   VAL A  24       6.290  11.014  41.462  1.00 80.18           C  
ATOM    352  CB  VAL A  24       3.827  10.376  41.408  1.00 80.18           C  
ATOM    353  HB  VAL A  24       3.437  11.384  41.269  1.00 80.18           H  
ATOM    354  O   VAL A  24       7.176  10.273  41.062  1.00 80.18           O  
ATOM    355  CG1 VAL A  24       4.071   9.755  40.044  1.00 80.18           C  
ATOM    356 HG11 VAL A  24       4.788  10.354  39.483  1.00 80.18           H  
ATOM    357 HG12 VAL A  24       3.127   9.754  39.499  1.00 80.18           H  
ATOM    358 HG13 VAL A  24       4.450   8.738  40.146  1.00 80.18           H  
ATOM    359  CG2 VAL A  24       2.769   9.522  42.115  1.00 80.18           C  
ATOM    360 HG21 VAL A  24       3.136   8.500  42.215  1.00 80.18           H  
ATOM    361 HG22 VAL A  24       1.860   9.521  41.514  1.00 80.18           H  
ATOM    362 HG23 VAL A  24       2.541   9.913  43.107  1.00 80.18           H  
ATOM    363  N   LEU A  25       6.367  12.341  41.337  1.00 74.90           N  
ATOM    364  H   LEU A  25       5.602  12.890  41.701  1.00 74.90           H  
ATOM    365  CA  LEU A  25       7.461  13.077  40.688  1.00 74.90           C  
ATOM    366  HA  LEU A  25       7.716  12.598  39.742  1.00 74.90           H  
ATOM    367  C   LEU A  25       8.776  13.100  41.488  1.00 74.90           C  
ATOM    368  CB  LEU A  25       6.960  14.492  40.374  1.00 74.90           C  
ATOM    369  HB2 LEU A  25       7.802  15.115  40.073  1.00 74.90           H  
ATOM    370  HB3 LEU A  25       6.543  14.914  41.289  1.00 74.90           H  
ATOM    371  O   LEU A  25       9.767  13.674  41.042  1.00 74.90           O  
ATOM    372  CG  LEU A  25       5.904  14.538  39.257  1.00 74.90           C  
ATOM    373  HG  LEU A  25       5.112  13.814  39.449  1.00 74.90           H  
ATOM    374  CD1 LEU A  25       5.271  15.923  39.236  1.00 74.90           C  
ATOM    375 HD11 LEU A  25       4.703  16.068  40.155  1.00 74.90           H  
ATOM    376 HD12 LEU A  25       4.586  15.999  38.392  1.00 74.90           H  
ATOM    377 HD13 LEU A  25       6.055  16.675  39.149  1.00 74.90           H  
ATOM    378  CD2 LEU A  25       6.531  14.229  37.902  1.00 74.90           C  
ATOM    379 HD21 LEU A  25       7.486  14.743  37.800  1.00 74.90           H  
ATOM    380 HD22 LEU A  25       6.694  13.156  37.800  1.00 74.90           H  
ATOM    381 HD23 LEU A  25       5.878  14.553  37.091  1.00 74.90           H  
ATOM    382  N   GLY A  26       8.811  12.498  42.679  1.00 72.21           N  
ATOM    383  H   GLY A  26       7.983  12.004  42.981  1.00 72.21           H  
ATOM    384  CA  GLY A  26      10.000  12.462  43.534  1.00 72.21           C  
ATOM    385  HA2 GLY A  26       9.846  11.701  44.298  1.00 72.21           H  
ATOM    386  HA3 GLY A  26      10.862  12.178  42.930  1.00 72.21           H  
ATOM    387  C   GLY A  26      10.326  13.786  44.241  1.00 72.21           C  
ATOM    388  O   GLY A  26      11.435  13.962  44.749  1.00 72.21           O  
ATOM    389  N   HIS A  27       9.381  14.722  44.314  1.00 73.28           N  
ATOM    390  H   HIS A  27       8.477  14.494  43.926  1.00 73.28           H  
ATOM    391  CA  HIS A  27       9.518  15.962  45.073  1.00 73.28           C  
ATOM    392  HA  HIS A  27      10.552  16.295  44.978  1.00 73.28           H  
ATOM    393  C   HIS A  27       9.234  15.762  46.571  1.00 73.28           C  
ATOM    394  CB  HIS A  27       8.634  17.057  44.473  1.00 73.28           C  
ATOM    395  HB2 HIS A  27       8.697  17.943  45.105  1.00 73.28           H  
ATOM    396  HB3 HIS A  27       7.598  16.716  44.473  1.00 73.28           H  
ATOM    397  O   HIS A  27       8.370  14.986  46.977  1.00 73.28           O  
ATOM    398  CG  HIS A  27       9.015  17.447  43.069  1.00 73.28           C  
ATOM    399  CD2 HIS A  27       8.241  17.308  41.952  1.00 73.28           C  
ATOM    400  HD2 HIS A  27       7.253  16.872  41.916  1.00 73.28           H  
ATOM    401  ND1 HIS A  27      10.205  18.007  42.661  1.00 73.28           N  
ATOM    402  HD1 HIS A  27      11.021  18.175  43.232  1.00 73.28           H  
ATOM    403  CE1 HIS A  27      10.140  18.197  41.331  1.00 73.28           C  
ATOM    404  HE1 HIS A  27      10.929  18.598  40.711  1.00 73.28           H  
ATOM    405  NE2 HIS A  27       8.951  17.807  40.864  1.00 73.28           N  
ATOM    406  N   ALA A  28       9.959  16.502  47.419  1.00 69.98           N  
ATOM    407  H   ALA A  28      10.648  17.130  47.029  1.00 69.98           H  
ATOM    408  CA  ALA A  28       9.889  16.357  48.876  1.00 69.98           C  
ATOM    409  HA  ALA A  28       9.974  15.298  49.121  1.00 69.98           H  
ATOM    410  C   ALA A  28       8.571  16.857  49.489  1.00 69.98           C  
ATOM    411  CB  ALA A  28      11.080  17.103  49.492  1.00 69.98           C  
ATOM    412  HB1 ALA A  28      12.012  16.704  49.092  1.00 69.98           H  
ATOM    413  HB2 ALA A  28      11.071  16.968  50.574  1.00 69.98           H  
ATOM    414  HB3 ALA A  28      11.011  18.166  49.264  1.00 69.98           H  
ATOM    415  O   ALA A  28       8.149  16.361  50.535  1.00 69.98           O  
ATOM    416  N   ASP A  29       7.942  17.862  48.878  1.00 70.07           N  
ATOM    417  H   ASP A  29       8.296  18.205  47.997  1.00 70.07           H  
ATOM    418  CA  ASP A  29       6.646  18.365  49.311  1.00 70.07           C  
ATOM    419  HA  ASP A  29       6.051  17.510  49.631  1.00 70.07           H  
ATOM    420  C   ASP A  29       5.873  19.033  48.164  1.00 70.07           C  
ATOM    421  CB  ASP A  29       6.815  19.294  50.528  1.00 70.07           C  
ATOM    422  HB2 ASP A  29       5.827  19.482  50.948  1.00 70.07           H  
ATOM    423  HB3 ASP A  29       7.390  18.784  51.301  1.00 70.07           H  
ATOM    424  O   ASP A  29       6.436  19.399  47.132  1.00 70.07           O  
ATOM    425  CG  ASP A  29       7.460  20.644  50.231  1.00 70.07           C  
ATOM    426  OD1 ASP A  29       6.842  21.437  49.504  1.00 70.07           O  
ATOM    427  OD2 ASP A  29       8.418  21.036  50.932  1.00 70.07           O  
ATOM    428  N   ALA A  30       4.566  19.218  48.367  1.00 71.21           N  
ATOM    429  H   ALA A  30       4.150  18.829  49.201  1.00 71.21           H  
ATOM    430  CA  ALA A  30       3.650  19.821  47.401  1.00 71.21           C  
ATOM    431  HA  ALA A  30       3.594  19.184  46.518  1.00 71.21           H  
ATOM    432  C   ALA A  30       4.021  21.229  46.911  1.00 71.21           C  
ATOM    433  CB  ALA A  30       2.266  19.878  48.051  1.00 71.21           C  
ATOM    434  HB1 ALA A  30       1.605  20.525  47.475  1.00 71.21           H  
ATOM    435  HB2 ALA A  30       2.332  20.263  49.069  1.00 71.21           H  
ATOM    436  HB3 ALA A  30       1.838  18.876  48.054  1.00 71.21           H  
ATOM    437  O   ALA A  30       3.488  21.649  45.891  1.00 71.21           O  
ATOM    438  N   ARG A  31       4.893  21.987  47.595  1.00 70.71           N  
ATOM    439  H   ARG A  31       5.423  21.564  48.343  1.00 70.71           H  
ATOM    440  CA  ARG A  31       5.273  23.348  47.162  1.00 70.71           C  
ATOM    441  HA  ARG A  31       4.372  23.914  46.929  1.00 70.71           H  
ATOM    442  C   ARG A  31       6.084  23.330  45.872  1.00 70.71           C  
ATOM    443  CB  ARG A  31       6.076  24.087  48.242  1.00 70.71           C  
ATOM    444  HB2 ARG A  31       6.303  25.088  47.877  1.00 70.71           H  
ATOM    445  HB3 ARG A  31       7.030  23.582  48.396  1.00 70.71           H  
ATOM    446  O   ARG A  31       6.162  24.352  45.204  1.00 70.71           O  
ATOM    447  CG  ARG A  31       5.315  24.225  49.568  1.00 70.71           C  
ATOM    448  HG2 ARG A  31       4.924  23.263  49.898  1.00 70.71           H  
ATOM    449  HG3 ARG A  31       4.473  24.899  49.409  1.00 70.71           H  
ATOM    450  CD  ARG A  31       6.216  24.801  50.663  1.00 70.71           C  
ATOM    451  HD2 ARG A  31       6.798  25.624  50.247  1.00 70.71           H  
ATOM    452  HD3 ARG A  31       5.572  25.191  51.451  1.00 70.71           H  
ATOM    453  NE  ARG A  31       7.111  23.780  51.237  1.00 70.71           N  
ATOM    454  HE  ARG A  31       7.160  22.895  50.753  1.00 70.71           H  
ATOM    455  NH1 ARG A  31       8.058  25.105  52.843  1.00 70.71           N  
ATOM    456 HH11 ARG A  31       7.603  25.889  52.400  1.00 70.71           H  
ATOM    457 HH12 ARG A  31       8.723  25.222  53.595  1.00 70.71           H  
ATOM    458  NH2 ARG A  31       8.584  22.948  52.765  1.00 70.71           N  
ATOM    459 HH21 ARG A  31       8.575  22.113  52.198  1.00 70.71           H  
ATOM    460 HH22 ARG A  31       9.302  23.062  53.467  1.00 70.71           H  
ATOM    461  CZ  ARG A  31       7.908  23.940  52.275  1.00 70.71           C  
ATOM    462  N   SER A  32       6.680  22.188  45.533  1.00 70.44           N  
ATOM    463  H   SER A  32       6.613  21.400  46.161  1.00 70.44           H  
ATOM    464  CA  SER A  32       7.360  21.976  44.253  1.00 70.44           C  
ATOM    465  HA  SER A  32       7.959  22.853  44.010  1.00 70.44           H  
ATOM    466  C   SER A  32       6.395  21.757  43.090  1.00 70.44           C  
ATOM    467  CB  SER A  32       8.287  20.762  44.349  1.00 70.44           C  
ATOM    468  HB2 SER A  32       8.929  20.724  43.469  1.00 70.44           H  
ATOM    469  HB3 SER A  32       7.684  19.854  44.383  1.00 70.44           H  
ATOM    470  O   SER A  32       6.838  21.746  41.951  1.00 70.44           O  
ATOM    471  OG  SER A  32       9.081  20.837  45.523  1.00 70.44           O  
ATOM    472  HG  SER A  32       9.314  21.761  45.646  1.00 70.44           H  
ATOM    473  N   ILE A  33       5.102  21.570  43.368  1.00 79.72           N  
ATOM    474  H   ILE A  33       4.787  21.643  44.325  1.00 79.72           H  
ATOM    475  CA  ILE A  33       4.077  21.313  42.362  1.00 79.72           C  
ATOM    476  HA  ILE A  33       4.554  21.042  41.421  1.00 79.72           H  
ATOM    477  C   ILE A  33       3.252  22.586  42.162  1.00 79.72           C  
ATOM    478  CB  ILE A  33       3.213  20.107  42.771  1.00 79.72           C  
ATOM    479  HB  ILE A  33       2.737  20.318  43.728  1.00 79.72           H  
ATOM    480  O   ILE A  33       2.407  22.906  43.007  1.00 79.72           O  
ATOM    481  CG1 ILE A  33       4.064  18.841  42.953  1.00 79.72           C  
ATOM    482 HG12 ILE A  33       3.390  18.023  43.207  1.00 79.72           H  
ATOM    483 HG13 ILE A  33       4.752  18.989  43.785  1.00 79.72           H  
ATOM    484  CG2 ILE A  33       2.097  19.862  41.744  1.00 79.72           C  
ATOM    485 HG21 ILE A  33       1.593  18.917  41.944  1.00 79.72           H  
ATOM    486 HG22 ILE A  33       2.500  19.849  40.731  1.00 79.72           H  
ATOM    487 HG23 ILE A  33       1.365  20.667  41.811  1.00 79.72           H  
ATOM    488  CD1 ILE A  33       4.882  18.420  41.731  1.00 79.72           C  
ATOM    489 HD11 ILE A  33       5.248  17.406  41.893  1.00 79.72           H  
ATOM    490 HD12 ILE A  33       4.263  18.409  40.833  1.00 79.72           H  
ATOM    491 HD13 ILE A  33       5.729  19.089  41.584  1.00 79.72           H  
ATOM    492  N   PRO A  34       3.452  23.312  41.049  1.00 74.59           N  
ATOM    493  CA  PRO A  34       2.542  24.363  40.632  1.00 74.59           C  
ATOM    494  HA  PRO A  34       2.544  25.159  41.377  1.00 74.59           H  
ATOM    495  C   PRO A  34       1.144  23.763  40.493  1.00 74.59           C  
ATOM    496  CB  PRO A  34       3.068  24.904  39.294  1.00 74.59           C  
ATOM    497  HB2 PRO A  34       3.160  25.990  39.325  1.00 74.59           H  
ATOM    498  HB3 PRO A  34       2.412  24.622  38.470  1.00 74.59           H  
ATOM    499  O   PRO A  34       0.914  22.882  39.669  1.00 74.59           O  
ATOM    500  CG  PRO A  34       4.435  24.256  39.092  1.00 74.59           C  
ATOM    501  HG2 PRO A  34       4.589  23.963  38.054  1.00 74.59           H  
ATOM    502  HG3 PRO A  34       5.214  24.950  39.406  1.00 74.59           H  
ATOM    503  CD  PRO A  34       4.434  23.049  40.020  1.00 74.59           C  
ATOM    504  HD2 PRO A  34       4.116  22.152  39.489  1.00 74.59           H  
ATOM    505  HD3 PRO A  34       5.434  22.919  40.434  1.00 74.59           H  
ATOM    506  N   ALA A  35       0.196  24.237  41.299  1.00 75.28           N  
ATOM    507  H   ALA A  35       0.464  24.903  42.009  1.00 75.28           H  
ATOM    508  CA  ALA A  35      -1.160  23.693  41.327  1.00 75.28           C  
ATOM    509  HA  ALA A  35      -1.106  22.644  41.617  1.00 75.28           H  
ATOM    510  C   ALA A  35      -1.859  23.764  39.954  1.00 75.28           C  
ATOM    511  CB  ALA A  35      -1.932  24.465  42.400  1.00 75.28           C  
ATOM    512  HB1 ALA A  35      -2.966  24.120  42.423  1.00 75.28           H  
ATOM    513  HB2 ALA A  35      -1.479  24.296  43.377  1.00 75.28           H  
ATOM    514  HB3 ALA A  35      -1.930  25.531  42.173  1.00 75.28           H  
ATOM    515  O   ALA A  35      -2.640  22.887  39.601  1.00 75.28           O  
ATOM    516  N   ALA A  36      -1.548  24.792  39.165  1.00 69.81           N  
ATOM    517  H   ALA A  36      -0.888  25.476  39.506  1.00 69.81           H  
ATOM    518  CA  ALA A  36      -2.053  24.962  37.806  1.00 69.81           C  
ATOM    519  HA  ALA A  36      -3.000  24.432  37.708  1.00 69.81           H  
ATOM    520  C   ALA A  36      -1.123  24.387  36.717  1.00 69.81           C  
ATOM    521  CB  ALA A  36      -2.333  26.454  37.601  1.00 69.81           C  
ATOM    522  HB1 ALA A  36      -2.776  26.611  36.617  1.00 69.81           H  
ATOM    523  HB2 ALA A  36      -1.405  27.023  37.656  1.00 69.81           H  
ATOM    524  HB3 ALA A  36      -3.028  26.817  38.358  1.00 69.81           H  
ATOM    525  O   ALA A  36      -1.479  24.443  35.547  1.00 69.81           O  
ATOM    526  N   GLY A  37       0.047  23.844  37.072  1.00 72.20           N  
ATOM    527  H   GLY A  37       0.235  23.677  38.051  1.00 72.20           H  
ATOM    528  CA  GLY A  37       0.972  23.246  36.107  1.00 72.20           C  
ATOM    529  HA2 GLY A  37       1.937  23.060  36.578  1.00 72.20           H  
ATOM    530  HA3 GLY A  37       1.120  23.928  35.270  1.00 72.20           H  
ATOM    531  C   GLY A  37       0.432  21.920  35.583  1.00 72.20           C  
ATOM    532  O   GLY A  37      -0.096  21.122  36.363  1.00 72.20           O  
ATOM    533  N   ALA A  38       0.540  21.676  34.277  1.00 74.96           N  
ATOM    534  H   ALA A  38       1.009  22.327  33.663  1.00 74.96           H  
ATOM    535  CA  ALA A  38       0.091  20.410  33.723  1.00 74.96           C  
ATOM    536  HA  ALA A  38      -0.895  20.215  34.145  1.00 74.96           H  
ATOM    537  C   ALA A  38       1.028  19.278  34.152  1.00 74.96           C  
ATOM    538  CB  ALA A  38      -0.077  20.497  32.206  1.00 74.96           C  
ATOM    539  HB1 ALA A  38      -0.690  21.359  31.944  1.00 74.96           H  
ATOM    540  HB2 ALA A  38       0.899  20.594  31.730  1.00 74.96           H  
ATOM    541  HB3 ALA A  38      -0.558  19.591  31.837  1.00 74.96           H  
ATOM    542  O   ALA A  38       2.245  19.406  34.107  1.00 74.96           O  
ATOM    543  N   PHE A  39       0.468  18.137  34.527  1.00 78.41           N  
ATOM    544  H   PHE A  39      -0.540  18.108  34.573  1.00 78.41           H  
ATOM    545  CA  PHE A  39       1.183  16.939  34.926  1.00 78.41           C  
ATOM    546  HA  PHE A  39       1.728  17.137  35.849  1.00 78.41           H  
ATOM    547  C   PHE A  39       2.229  16.536  33.884  1.00 78.41           C  
ATOM    548  CB  PHE A  39       0.137  15.845  35.172  1.00 78.41           C  
ATOM    549  HB2 PHE A  39      -0.501  15.765  34.291  1.00 78.41           H  
ATOM    550  HB3 PHE A  39       0.638  14.885  35.295  1.00 78.41           H  
ATOM    551  O   PHE A  39       3.363  16.259  34.258  1.00 78.41           O  
ATOM    552  CG  PHE A  39      -0.720  16.051  36.408  1.00 78.41           C  
ATOM    553  CD1 PHE A  39      -0.106  16.246  37.658  1.00 78.41           C  
ATOM    554  HD1 PHE A  39       0.971  16.271  37.739  1.00 78.41           H  
ATOM    555  CD2 PHE A  39      -2.127  16.018  36.331  1.00 78.41           C  
ATOM    556  HD2 PHE A  39      -2.620  15.877  35.380  1.00 78.41           H  
ATOM    557  CE1 PHE A  39      -0.889  16.428  38.806  1.00 78.41           C  
ATOM    558  HE1 PHE A  39      -0.410  16.615  39.756  1.00 78.41           H  
ATOM    559  CE2 PHE A  39      -2.904  16.162  37.490  1.00 78.41           C  
ATOM    560  HE2 PHE A  39      -3.982  16.128  37.437  1.00 78.41           H  
ATOM    561  CZ  PHE A  39      -2.285  16.370  38.726  1.00 78.41           C  
ATOM    562  HZ  PHE A  39      -2.888  16.485  39.614  1.00 78.41           H  
ATOM    563  N   LYS A  40       1.901  16.608  32.589  1.00 66.31           N  
ATOM    564  H   LYS A  40       0.960  16.891  32.354  1.00 66.31           H  
ATOM    565  CA  LYS A  40       2.858  16.343  31.504  1.00 66.31           C  
ATOM    566  HA  LYS A  40       3.214  15.317  31.600  1.00 66.31           H  
ATOM    567  C   LYS A  40       4.102  17.240  31.589  1.00 66.31           C  
ATOM    568  CB  LYS A  40       2.142  16.503  30.156  1.00 66.31           C  
ATOM    569  HB2 LYS A  40       1.830  17.541  30.037  1.00 66.31           H  
ATOM    570  HB3 LYS A  40       1.257  15.868  30.143  1.00 66.31           H  
ATOM    571  O   LYS A  40       5.213  16.736  31.474  1.00 66.31           O  
ATOM    572  CG  LYS A  40       3.053  16.109  28.984  1.00 66.31           C  
ATOM    573  HG2 LYS A  40       3.326  15.058  29.075  1.00 66.31           H  
ATOM    574  HG3 LYS A  40       3.961  16.712  29.007  1.00 66.31           H  
ATOM    575  CD  LYS A  40       2.360  16.346  27.639  1.00 66.31           C  
ATOM    576  HD2 LYS A  40       1.479  15.708  27.562  1.00 66.31           H  
ATOM    577  HD3 LYS A  40       2.058  17.392  27.581  1.00 66.31           H  
ATOM    578  CE  LYS A  40       3.347  16.032  26.511  1.00 66.31           C  
ATOM    579  HE2 LYS A  40       3.602  14.973  26.548  1.00 66.31           H  
ATOM    580  HE3 LYS A  40       4.260  16.598  26.696  1.00 66.31           H  
ATOM    581  NZ  LYS A  40       2.797  16.395  25.181  1.00 66.31           N  
ATOM    582  HZ1 LYS A  40       2.602  17.385  25.154  1.00 66.31           H  
ATOM    583  HZ2 LYS A  40       1.946  15.887  24.986  1.00 66.31           H  
ATOM    584  HZ3 LYS A  40       3.473  16.196  24.457  1.00 66.31           H  
ATOM    585  N   ASP A  41       3.921  18.533  31.843  1.00 68.13           N  
ATOM    586  H   ASP A  41       2.981  18.887  31.949  1.00 68.13           H  
ATOM    587  CA  ASP A  41       5.019  19.509  31.933  1.00 68.13           C  
ATOM    588  HA  ASP A  41       5.698  19.364  31.093  1.00 68.13           H  
ATOM    589  C   ASP A  41       5.822  19.347  33.226  1.00 68.13           C  
ATOM    590  CB  ASP A  41       4.465  20.939  31.863  1.00 68.13           C  
ATOM    591  HB2 ASP A  41       5.301  21.639  31.857  1.00 68.13           H  
ATOM    592  HB3 ASP A  41       3.873  21.133  32.757  1.00 68.13           H  
ATOM    593  O   ASP A  41       7.013  19.640  33.279  1.00 68.13           O  
ATOM    594  CG  ASP A  41       3.604  21.200  30.627  1.00 68.13           C  
ATOM    595  OD1 ASP A  41       3.828  20.535  29.588  1.00 68.13           O  
ATOM    596  OD2 ASP A  41       2.669  22.017  30.767  1.00 68.13           O  
ATOM    597  N   LEU A  42       5.176  18.820  34.267  1.00 66.51           N  
ATOM    598  H   LEU A  42       4.186  18.650  34.164  1.00 66.51           H  
ATOM    599  CA  LEU A  42       5.836  18.420  35.504  1.00 66.51           C  
ATOM    600  HA  LEU A  42       6.565  19.186  35.766  1.00 66.51           H  
ATOM    601  C   LEU A  42       6.654  17.129  35.346  1.00 66.51           C  
ATOM    602  CB  LEU A  42       4.793  18.313  36.630  1.00 66.51           C  
ATOM    603  HB2 LEU A  42       5.319  18.032  37.542  1.00 66.51           H  
ATOM    604  HB3 LEU A  42       4.085  17.523  36.381  1.00 66.51           H  
ATOM    605  O   LEU A  42       7.335  16.739  36.289  1.00 66.51           O  
ATOM    606  CG  LEU A  42       4.024  19.610  36.922  1.00 66.51           C  
ATOM    607  HG  LEU A  42       3.596  20.018  36.007  1.00 66.51           H  
ATOM    608  CD1 LEU A  42       2.878  19.337  37.900  1.00 66.51           C  
ATOM    609 HD11 LEU A  42       3.264  18.837  38.788  1.00 66.51           H  
ATOM    610 HD12 LEU A  42       2.393  20.274  38.170  1.00 66.51           H  
ATOM    611 HD13 LEU A  42       2.139  18.699  37.416  1.00 66.51           H  
ATOM    612  CD2 LEU A  42       4.936  20.680  37.509  1.00 66.51           C  
ATOM    613 HD21 LEU A  42       5.281  20.390  38.502  1.00 66.51           H  
ATOM    614 HD22 LEU A  42       5.797  20.842  36.860  1.00 66.51           H  
ATOM    615 HD23 LEU A  42       4.379  21.617  37.529  1.00 66.51           H  
ATOM    616  N   GLY A  43       6.611  16.482  34.176  1.00 63.17           N  
ATOM    617  H   GLY A  43       6.073  16.892  33.426  1.00 63.17           H  
ATOM    618  CA  GLY A  43       7.313  15.232  33.890  1.00 63.17           C  
ATOM    619  HA2 GLY A  43       8.249  15.198  34.447  1.00 63.17           H  
ATOM    620  HA3 GLY A  43       7.542  15.201  32.825  1.00 63.17           H  
ATOM    621  C   GLY A  43       6.511  13.978  34.230  1.00 63.17           C  
ATOM    622  O   GLY A  43       7.087  12.899  34.282  1.00 63.17           O  
ATOM    623  N   VAL A  44       5.198  14.096  34.462  1.00 70.04           N  
ATOM    624  H   VAL A  44       4.775  15.008  34.375  1.00 70.04           H  
ATOM    625  CA  VAL A  44       4.326  12.944  34.714  1.00 70.04           C  
ATOM    626  HA  VAL A  44       4.826  12.289  35.429  1.00 70.04           H  
ATOM    627  C   VAL A  44       4.139  12.173  33.415  1.00 70.04           C  
ATOM    628  CB  VAL A  44       2.973  13.344  35.322  1.00 70.04           C  
ATOM    629  HB  VAL A  44       2.437  13.969  34.609  1.00 70.04           H  
ATOM    630  O   VAL A  44       3.326  12.527  32.557  1.00 70.04           O  
ATOM    631  CG1 VAL A  44       2.091  12.133  35.621  1.00 70.04           C  
ATOM    632 HG11 VAL A  44       1.268  12.415  36.277  1.00 70.04           H  
ATOM    633 HG12 VAL A  44       1.708  11.717  34.689  1.00 70.04           H  
ATOM    634 HG13 VAL A  44       2.678  11.376  36.141  1.00 70.04           H  
ATOM    635  CG2 VAL A  44       3.138  14.094  36.651  1.00 70.04           C  
ATOM    636 HG21 VAL A  44       3.681  15.024  36.483  1.00 70.04           H  
ATOM    637 HG22 VAL A  44       2.164  14.334  37.077  1.00 70.04           H  
ATOM    638 HG23 VAL A  44       3.692  13.472  37.354  1.00 70.04           H  
ATOM    639  N   ASP A  45       4.916  11.107  33.284  1.00 51.73           N  
ATOM    640  H   ASP A  45       5.645  10.961  33.968  1.00 51.73           H  
ATOM    641  CA  ASP A  45       4.732  10.107  32.245  1.00 51.73           C  
ATOM    642  HA  ASP A  45       4.534  10.630  31.310  1.00 51.73           H  
ATOM    643  C   ASP A  45       3.506   9.215  32.525  1.00 51.73           C  
ATOM    644  CB  ASP A  45       6.046   9.331  32.048  1.00 51.73           C  
ATOM    645  HB2 ASP A  45       6.848  10.046  31.864  1.00 51.73           H  
ATOM    646  HB3 ASP A  45       5.952   8.716  31.153  1.00 51.73           H  
ATOM    647  O   ASP A  45       2.734   9.438  33.458  1.00 51.73           O  
ATOM    648  CG  ASP A  45       6.441   8.418  33.215  1.00 51.73           C  
ATOM    649  OD1 ASP A  45       5.525   7.870  33.872  1.00 51.73           O  
ATOM    650  OD2 ASP A  45       7.653   8.186  33.375  1.00 51.73           O  
ATOM    651  N   SER A  46       3.290   8.187  31.701  1.00 51.72           N  
ATOM    652  H   SER A  46       4.004   7.966  31.021  1.00 51.72           H  
ATOM    653  CA  SER A  46       2.112   7.319  31.847  1.00 51.72           C  
ATOM    654  HA  SER A  46       1.223   7.947  31.909  1.00 51.72           H  
ATOM    655  C   SER A  46       2.149   6.454  33.109  1.00 51.72           C  
ATOM    656  CB  SER A  46       1.945   6.397  30.642  1.00 51.72           C  
ATOM    657  HB2 SER A  46       2.763   5.677  30.632  1.00 51.72           H  
ATOM    658  HB3 SER A  46       1.008   5.849  30.742  1.00 51.72           H  
ATOM    659  O   SER A  46       1.095   6.162  33.675  1.00 51.72           O  
ATOM    660  OG  SER A  46       1.920   7.132  29.433  1.00 51.72           O  
ATOM    661  HG  SER A  46       2.779   7.538  29.297  1.00 51.72           H  
ATOM    662  N   LEU A  47       3.334   6.040  33.566  1.00 53.64           N  
ATOM    663  H   LEU A  47       4.173   6.484  33.223  1.00 53.64           H  
ATOM    664  CA  LEU A  47       3.455   5.244  34.784  1.00 53.64           C  
ATOM    665  HA  LEU A  47       2.712   4.447  34.755  1.00 53.64           H  
ATOM    666  C   LEU A  47       3.154   6.127  35.992  1.00 53.64           C  
ATOM    667  CB  LEU A  47       4.865   4.634  34.860  1.00 53.64           C  
ATOM    668  HB2 LEU A  47       5.088   4.121  33.925  1.00 53.64           H  
ATOM    669  HB3 LEU A  47       5.590   5.439  34.977  1.00 53.64           H  
ATOM    670  O   LEU A  47       2.316   5.786  36.825  1.00 53.64           O  
ATOM    671  CG  LEU A  47       5.029   3.642  36.026  1.00 53.64           C  
ATOM    672  HG  LEU A  47       4.697   4.104  36.956  1.00 53.64           H  
ATOM    673  CD1 LEU A  47       4.224   2.359  35.789  1.00 53.64           C  
ATOM    674 HD11 LEU A  47       3.156   2.581  35.793  1.00 53.64           H  
ATOM    675 HD12 LEU A  47       4.506   1.910  34.837  1.00 53.64           H  
ATOM    676 HD13 LEU A  47       4.427   1.654  36.594  1.00 53.64           H  
ATOM    677  CD2 LEU A  47       6.500   3.263  36.182  1.00 53.64           C  
ATOM    678 HD21 LEU A  47       6.619   2.604  37.042  1.00 53.64           H  
ATOM    679 HD22 LEU A  47       6.861   2.766  35.282  1.00 53.64           H  
ATOM    680 HD23 LEU A  47       7.089   4.163  36.356  1.00 53.64           H  
ATOM    681  N   MET A  48       3.753   7.313  36.012  1.00 69.00           N  
ATOM    682  H   MET A  48       4.421   7.517  35.282  1.00 69.00           H  
ATOM    683  CA  MET A  48       3.501   8.339  37.008  1.00 69.00           C  
ATOM    684  HA  MET A  48       3.741   7.940  37.994  1.00 69.00           H  
ATOM    685  C   MET A  48       2.030   8.777  37.006  1.00 69.00           C  
ATOM    686  CB  MET A  48       4.423   9.519  36.702  1.00 69.00           C  
ATOM    687  HB2 MET A  48       4.294   9.814  35.661  1.00 69.00           H  
ATOM    688  HB3 MET A  48       4.159  10.364  37.338  1.00 69.00           H  
ATOM    689  O   MET A  48       1.426   8.950  38.062  1.00 69.00           O  
ATOM    690  CG  MET A  48       5.894   9.199  36.935  1.00 69.00           C  
ATOM    691  HG2 MET A  48       6.040   8.921  37.979  1.00 69.00           H  
ATOM    692  HG3 MET A  48       6.199   8.358  36.312  1.00 69.00           H  
ATOM    693  SD  MET A  48       6.931  10.617  36.524  1.00 69.00           S  
ATOM    694  CE  MET A  48       7.897  10.694  38.034  1.00 69.00           C  
ATOM    695  HE1 MET A  48       8.423   9.751  38.187  1.00 69.00           H  
ATOM    696  HE2 MET A  48       8.614  11.513  37.972  1.00 69.00           H  
ATOM    697  HE3 MET A  48       7.190  10.859  38.847  1.00 69.00           H  
ATOM    698  N   ALA A  49       1.402   8.892  35.836  1.00 68.72           N  
ATOM    699  H   ALA A  49       1.950   8.823  34.990  1.00 68.72           H  
ATOM    700  CA  ALA A  49      -0.016   9.215  35.719  1.00 68.72           C  
ATOM    701  HA  ALA A  49      -0.177  10.190  36.178  1.00 68.72           H  
ATOM    702  C   ALA A  49      -0.886   8.181  36.449  1.00 68.72           C  
ATOM    703  CB  ALA A  49      -0.384   9.298  34.233  1.00 68.72           C  
ATOM    704  HB1 ALA A  49       0.077  10.176  33.779  1.00 68.72           H  
ATOM    705  HB2 ALA A  49      -1.466   9.342  34.108  1.00 68.72           H  
ATOM    706  HB3 ALA A  49      -0.036   8.407  33.710  1.00 68.72           H  
ATOM    707  O   ALA A  49      -1.787   8.528  37.223  1.00 68.72           O  
ATOM    708  N   VAL A  50      -0.582   6.900  36.248  1.00 67.87           N  
ATOM    709  H   VAL A  50       0.175   6.681  35.616  1.00 67.87           H  
ATOM    710  CA  VAL A  50      -1.290   5.804  36.904  1.00 67.87           C  
ATOM    711  HA  VAL A  50      -2.360   5.994  36.821  1.00 67.87           H  
ATOM    712  C   VAL A  50      -0.961   5.723  38.395  1.00 67.87           C  
ATOM    713  CB  VAL A  50      -0.993   4.482  36.191  1.00 67.87           C  
ATOM    714  HB  VAL A  50       0.083   4.324  36.116  1.00 67.87           H  
ATOM    715  O   VAL A  50      -1.867   5.496  39.199  1.00 67.87           O  
ATOM    716  CG1 VAL A  50      -1.615   3.328  36.972  1.00 67.87           C  
ATOM    717 HG11 VAL A  50      -2.646   3.554  37.245  1.00 67.87           H  
ATOM    718 HG12 VAL A  50      -1.015   3.111  37.855  1.00 67.87           H  
ATOM    719 HG13 VAL A  50      -1.589   2.457  36.317  1.00 67.87           H  
ATOM    720  CG2 VAL A  50      -1.608   4.463  34.784  1.00 67.87           C  
ATOM    721 HG21 VAL A  50      -2.693   4.546  34.838  1.00 67.87           H  
ATOM    722 HG22 VAL A  50      -1.228   5.297  34.194  1.00 67.87           H  
ATOM    723 HG23 VAL A  50      -1.335   3.540  34.273  1.00 67.87           H  
ATOM    724  N   GLU A  51       0.288   5.941  38.799  1.00 69.30           N  
ATOM    725  H   GLU A  51       1.010   6.074  38.105  1.00 69.30           H  
ATOM    726  CA  GLU A  51       0.671   5.990  40.212  1.00 69.30           C  
ATOM    727  HA  GLU A  51       0.370   5.063  40.699  1.00 69.30           H  
ATOM    728  C   GLU A  51      -0.025   7.134  40.948  1.00 69.30           C  
ATOM    729  CB  GLU A  51       2.184   6.142  40.369  1.00 69.30           C  
ATOM    730  HB2 GLU A  51       2.547   6.934  39.714  1.00 69.30           H  
ATOM    731  HB3 GLU A  51       2.380   6.426  41.403  1.00 69.30           H  
ATOM    732  O   GLU A  51      -0.554   6.929  42.043  1.00 69.30           O  
ATOM    733  CG  GLU A  51       2.934   4.834  40.097  1.00 69.30           C  
ATOM    734  HG2 GLU A  51       2.461   4.043  40.679  1.00 69.30           H  
ATOM    735  HG3 GLU A  51       2.849   4.569  39.043  1.00 69.30           H  
ATOM    736  CD  GLU A  51       4.414   4.930  40.493  1.00 69.30           C  
ATOM    737  OE1 GLU A  51       4.997   3.850  40.740  1.00 69.30           O  
ATOM    738  OE2 GLU A  51       4.917   6.065  40.639  1.00 69.30           O  
ATOM    739  N   LEU A  52      -0.110   8.311  40.325  1.00 80.27           N  
ATOM    740  H   LEU A  52       0.378   8.416  39.447  1.00 80.27           H  
ATOM    741  CA  LEU A  52      -0.818   9.466  40.864  1.00 80.27           C  
ATOM    742  HA  LEU A  52      -0.415   9.690  41.851  1.00 80.27           H  
ATOM    743  C   LEU A  52      -2.300   9.138  41.035  1.00 80.27           C  
ATOM    744  CB  LEU A  52      -0.573  10.670  39.938  1.00 80.27           C  
ATOM    745  HB2 LEU A  52      -0.829  10.390  38.916  1.00 80.27           H  
ATOM    746  HB3 LEU A  52       0.491  10.906  39.956  1.00 80.27           H  
ATOM    747  O   LEU A  52      -2.862   9.321  42.118  1.00 80.27           O  
ATOM    748  CG  LEU A  52      -1.370  11.932  40.307  1.00 80.27           C  
ATOM    749  HG  LEU A  52      -2.431  11.762  40.125  1.00 80.27           H  
ATOM    750  CD1 LEU A  52      -1.168  12.330  41.768  1.00 80.27           C  
ATOM    751 HD11 LEU A  52      -1.554  13.334  41.942  1.00 80.27           H  
ATOM    752 HD12 LEU A  52      -0.103  12.295  41.994  1.00 80.27           H  
ATOM    753 HD13 LEU A  52      -1.699  11.633  42.417  1.00 80.27           H  
ATOM    754  CD2 LEU A  52      -0.913  13.115  39.464  1.00 80.27           C  
ATOM    755 HD21 LEU A  52       0.090  13.427  39.757  1.00 80.27           H  
ATOM    756 HD22 LEU A  52      -0.879  12.855  38.406  1.00 80.27           H  
ATOM    757 HD23 LEU A  52      -1.612  13.939  39.601  1.00 80.27           H  
ATOM    758  N   ARG A  53      -2.921   8.556  40.006  1.00 75.96           N  
ATOM    759  H   ARG A  53      -2.399   8.441  39.149  1.00 75.96           H  
ATOM    760  CA  ARG A  53      -4.295   8.054  40.077  1.00 75.96           C  
ATOM    761  HA  ARG A  53      -4.960   8.890  40.290  1.00 75.96           H  
ATOM    762  C   ARG A  53      -4.477   7.065  41.221  1.00 75.96           C  
ATOM    763  CB  ARG A  53      -4.644   7.460  38.706  1.00 75.96           C  
ATOM    764  HB2 ARG A  53      -4.494   8.241  37.961  1.00 75.96           H  
ATOM    765  HB3 ARG A  53      -3.957   6.652  38.458  1.00 75.96           H  
ATOM    766  O   ARG A  53      -5.409   7.217  42.007  1.00 75.96           O  
ATOM    767  CG  ARG A  53      -6.078   6.950  38.553  1.00 75.96           C  
ATOM    768  HG2 ARG A  53      -6.779   7.666  38.982  1.00 75.96           H  
ATOM    769  HG3 ARG A  53      -6.249   6.900  37.478  1.00 75.96           H  
ATOM    770  CD  ARG A  53      -6.396   5.564  39.122  1.00 75.96           C  
ATOM    771  HD2 ARG A  53      -6.077   5.481  40.161  1.00 75.96           H  
ATOM    772  HD3 ARG A  53      -7.480   5.452  39.117  1.00 75.96           H  
ATOM    773  NE  ARG A  53      -5.767   4.491  38.334  1.00 75.96           N  
ATOM    774  HE  ARG A  53      -4.758   4.495  38.305  1.00 75.96           H  
ATOM    775  NH1 ARG A  53      -7.639   3.197  37.955  1.00 75.96           N  
ATOM    776 HH11 ARG A  53      -8.033   2.373  37.525  1.00 75.96           H  
ATOM    777 HH12 ARG A  53      -8.242   3.954  38.242  1.00 75.96           H  
ATOM    778  NH2 ARG A  53      -5.644   2.493  37.259  1.00 75.96           N  
ATOM    779 HH21 ARG A  53      -6.035   1.595  37.009  1.00 75.96           H  
ATOM    780 HH22 ARG A  53      -4.643   2.610  37.200  1.00 75.96           H  
ATOM    781  CZ  ARG A  53      -6.354   3.405  37.859  1.00 75.96           C  
ATOM    782  N   ASN A  54      -3.605   6.071  41.346  1.00 72.25           N  
ATOM    783  H   ASN A  54      -2.863   6.011  40.663  1.00 72.25           H  
ATOM    784  CA  ASN A  54      -3.694   5.038  42.380  1.00 72.25           C  
ATOM    785  HA  ASN A  54      -4.683   4.582  42.343  1.00 72.25           H  
ATOM    786  C   ASN A  54      -3.519   5.630  43.787  1.00 72.25           C  
ATOM    787  CB  ASN A  54      -2.638   3.957  42.091  1.00 72.25           C  
ATOM    788  HB2 ASN A  54      -1.662   4.426  41.964  1.00 72.25           H  
ATOM    789  HB3 ASN A  54      -2.579   3.275  42.939  1.00 72.25           H  
ATOM    790  O   ASN A  54      -4.247   5.263  44.715  1.00 72.25           O  
ATOM    791  CG  ASN A  54      -2.940   3.117  40.859  1.00 72.25           C  
ATOM    792  ND2 ASN A  54      -1.977   2.353  40.400  1.00 72.25           N  
ATOM    793 HD21 ASN A  54      -2.154   1.835  39.551  1.00 72.25           H  
ATOM    794 HD22 ASN A  54      -1.038   2.432  40.762  1.00 72.25           H  
ATOM    795  OD1 ASN A  54      -4.040   3.104  40.326  1.00 72.25           O  
ATOM    796  N   GLY A  55      -2.600   6.587  43.938  1.00 79.17           N  
ATOM    797  H   GLY A  55      -2.014   6.815  43.148  1.00 79.17           H  
ATOM    798  CA  GLY A  55      -2.414   7.358  45.163  1.00 79.17           C  
ATOM    799  HA2 GLY A  55      -2.113   6.695  45.975  1.00 79.17           H  
ATOM    800  HA3 GLY A  55      -1.630   8.096  44.995  1.00 79.17           H  
ATOM    801  C   GLY A  55      -3.689   8.096  45.567  1.00 79.17           C  
ATOM    802  O   GLY A  55      -4.119   8.015  46.721  1.00 79.17           O  
ATOM    803  N   LEU A  56      -4.358   8.726  44.602  1.00 82.10           N  
ATOM    804  H   LEU A  56      -3.941   8.766  43.682  1.00 82.10           H  
ATOM    805  CA  LEU A  56      -5.603   9.454  44.830  1.00 82.10           C  
ATOM    806  HA  LEU A  56      -5.482  10.065  45.725  1.00 82.10           H  
ATOM    807  C   LEU A  56      -6.787   8.536  45.121  1.00 82.10           C  
ATOM    808  CB  LEU A  56      -5.875  10.374  43.635  1.00 82.10           C  
ATOM    809  HB2 LEU A  56      -5.843   9.786  42.718  1.00 82.10           H  
ATOM    810  HB3 LEU A  56      -6.873  10.802  43.730  1.00 82.10           H  
ATOM    811  O   LEU A  56      -7.546   8.829  46.044  1.00 82.10           O  
ATOM    812  CG  LEU A  56      -4.857  11.520  43.539  1.00 82.10           C  
ATOM    813  HG  LEU A  56      -3.839  11.129  43.542  1.00 82.10           H  
ATOM    814  CD1 LEU A  56      -5.075  12.266  42.233  1.00 82.10           C  
ATOM    815 HD11 LEU A  56      -4.371  13.096  42.162  1.00 82.10           H  
ATOM    816 HD12 LEU A  56      -4.875  11.585  41.405  1.00 82.10           H  
ATOM    817 HD13 LEU A  56      -6.096  12.640  42.163  1.00 82.10           H  
ATOM    818  CD2 LEU A  56      -4.979  12.486  44.715  1.00 82.10           C  
ATOM    819 HD21 LEU A  56      -4.644  12.004  45.633  1.00 82.10           H  
ATOM    820 HD22 LEU A  56      -4.317  13.335  44.542  1.00 82.10           H  
ATOM    821 HD23 LEU A  56      -6.005  12.837  44.826  1.00 82.10           H  
ATOM    822  N   VAL A  57      -6.917   7.399  44.432  1.00 77.22           N  
ATOM    823  H   VAL A  57      -6.286   7.241  43.660  1.00 77.22           H  
ATOM    824  CA  VAL A  57      -7.919   6.366  44.759  1.00 77.22           C  
ATOM    825  HA  VAL A  57      -8.921   6.780  44.648  1.00 77.22           H  
ATOM    826  C   VAL A  57      -7.757   5.930  46.211  1.00 77.22           C  
ATOM    827  CB  VAL A  57      -7.786   5.141  43.830  1.00 77.22           C  
ATOM    828  HB  VAL A  57      -6.737   4.846  43.781  1.00 77.22           H  
ATOM    829  O   VAL A  57      -8.721   5.901  46.970  1.00 77.22           O  
ATOM    830  CG1 VAL A  57      -8.589   3.922  44.310  1.00 77.22           C  
ATOM    831 HG11 VAL A  57      -9.630   4.198  44.477  1.00 77.22           H  
ATOM    832 HG12 VAL A  57      -8.545   3.132  43.562  1.00 77.22           H  
ATOM    833 HG13 VAL A  57      -8.170   3.528  45.236  1.00 77.22           H  
ATOM    834  CG2 VAL A  57      -8.255   5.466  42.412  1.00 77.22           C  
ATOM    835 HG21 VAL A  57      -9.312   5.732  42.420  1.00 77.22           H  
ATOM    836 HG22 VAL A  57      -8.102   4.605  41.761  1.00 77.22           H  
ATOM    837 HG23 VAL A  57      -7.679   6.302  42.015  1.00 77.22           H  
ATOM    838  N   LYS A  58      -6.525   5.648  46.642  1.00 78.61           N  
ATOM    839  H   LYS A  58      -5.767   5.697  45.977  1.00 78.61           H  
ATOM    840  CA  LYS A  58      -6.251   5.189  48.007  1.00 78.61           C  
ATOM    841  HA  LYS A  58      -6.916   4.353  48.225  1.00 78.61           H  
ATOM    842  C   LYS A  58      -6.533   6.263  49.058  1.00 78.61           C  
ATOM    843  CB  LYS A  58      -4.799   4.710  48.054  1.00 78.61           C  
ATOM    844  HB2 LYS A  58      -4.129   5.567  47.989  1.00 78.61           H  
ATOM    845  HB3 LYS A  58      -4.618   4.070  47.190  1.00 78.61           H  
ATOM    846  O   LYS A  58      -7.024   5.947  50.139  1.00 78.61           O  
ATOM    847  CG  LYS A  58      -4.498   3.904  49.321  1.00 78.61           C  
ATOM    848  HG2 LYS A  58      -5.172   3.049  49.376  1.00 78.61           H  
ATOM    849  HG3 LYS A  58      -4.629   4.528  50.206  1.00 78.61           H  
ATOM    850  CD  LYS A  58      -3.051   3.414  49.252  1.00 78.61           C  
ATOM    851  HD2 LYS A  58      -2.384   4.276  49.251  1.00 78.61           H  
ATOM    852  HD3 LYS A  58      -2.910   2.863  48.322  1.00 78.61           H  
ATOM    853  CE  LYS A  58      -2.721   2.502  50.433  1.00 78.61           C  
ATOM    854  HE2 LYS A  58      -2.847   3.065  51.357  1.00 78.61           H  
ATOM    855  HE3 LYS A  58      -3.429   1.673  50.436  1.00 78.61           H  
ATOM    856  NZ  LYS A  58      -1.333   1.994  50.309  1.00 78.61           N  
ATOM    857  HZ1 LYS A  58      -0.677   2.761  50.287  1.00 78.61           H  
ATOM    858  HZ2 LYS A  58      -1.096   1.373  51.069  1.00 78.61           H  
ATOM    859  HZ3 LYS A  58      -1.227   1.490  49.440  1.00 78.61           H  
ATOM    860  N   ALA A  59      -6.217   7.518  48.755  1.00 80.86           N  
ATOM    861  H   ALA A  59      -5.756   7.697  47.874  1.00 80.86           H  
ATOM    862  CA  ALA A  59      -6.398   8.627  49.683  1.00 80.86           C  
ATOM    863  HA  ALA A  59      -6.102   8.307  50.681  1.00 80.86           H  
ATOM    864  C   ALA A  59      -7.853   9.113  49.779  1.00 80.86           C  
ATOM    865  CB  ALA A  59      -5.462   9.748  49.246  1.00 80.86           C  
ATOM    866  HB1 ALA A  59      -4.428   9.405  49.280  1.00 80.86           H  
ATOM    867  HB2 ALA A  59      -5.697  10.056  48.227  1.00 80.86           H  
ATOM    868  HB3 ALA A  59      -5.582  10.592  49.926  1.00 80.86           H  
ATOM    869  O   ALA A  59      -8.271   9.604  50.830  1.00 80.86           O  
ATOM    870  N   THR A  60      -8.627   8.977  48.702  1.00 79.43           N  
ATOM    871  H   THR A  60      -8.210   8.614  47.856  1.00 79.43           H  
ATOM    872  CA  THR A  60     -10.018   9.447  48.638  1.00 79.43           C  
ATOM    873  HA  THR A  60     -10.194  10.146  49.456  1.00 79.43           H  
ATOM    874  C   THR A  60     -11.046   8.328  48.809  1.00 79.43           C  
ATOM    875  CB  THR A  60     -10.283  10.219  47.341  1.00 79.43           C  
ATOM    876  HB  THR A  60     -11.312  10.578  47.371  1.00 79.43           H  
ATOM    877  O   THR A  60     -12.167   8.595  49.224  1.00 79.43           O  
ATOM    878  CG2 THR A  60      -9.366  11.431  47.174  1.00 79.43           C  
ATOM    879 HG21 THR A  60      -9.396  12.047  48.072  1.00 79.43           H  
ATOM    880 HG22 THR A  60      -8.338  11.121  46.983  1.00 79.43           H  
ATOM    881 HG23 THR A  60      -9.722  12.026  46.332  1.00 79.43           H  
ATOM    882  OG1 THR A  60     -10.128   9.377  46.228  1.00 79.43           O  
ATOM    883  HG1 THR A  60      -9.189   9.240  46.082  1.00 79.43           H  
ATOM    884  N   GLY A  61     -10.685   7.074  48.535  1.00 73.25           N  
ATOM    885  H   GLY A  61      -9.761   6.905  48.165  1.00 73.25           H  
ATOM    886  CA  GLY A  61     -11.632   5.958  48.444  1.00 73.25           C  
ATOM    887  HA2 GLY A  61     -11.073   5.023  48.426  1.00 73.25           H  
ATOM    888  HA3 GLY A  61     -12.287   5.962  49.315  1.00 73.25           H  
ATOM    889  C   GLY A  61     -12.512   6.001  47.190  1.00 73.25           C  
ATOM    890  O   GLY A  61     -13.359   5.129  47.017  1.00 73.25           O  
ATOM    891  N   LEU A  62     -12.315   6.990  46.315  1.00 72.62           N  
ATOM    892  H   LEU A  62     -11.559   7.640  46.481  1.00 72.62           H  
ATOM    893  CA  LEU A  62     -13.073   7.157  45.081  1.00 72.62           C  
ATOM    894  HA  LEU A  62     -14.118   6.908  45.269  1.00 72.62           H  
ATOM    895  C   LEU A  62     -12.541   6.209  44.002  1.00 72.62           C  
ATOM    896  CB  LEU A  62     -12.979   8.622  44.621  1.00 72.62           C  
ATOM    897  HB2 LEU A  62     -11.934   8.852  44.416  1.00 72.62           H  
ATOM    898  HB3 LEU A  62     -13.521   8.728  43.681  1.00 72.62           H  
ATOM    899  O   LEU A  62     -11.335   5.982  43.907  1.00 72.62           O  
ATOM    900  CG  LEU A  62     -13.533   9.648  45.631  1.00 72.62           C  
ATOM    901  HG  LEU A  62     -13.073   9.501  46.608  1.00 72.62           H  
ATOM    902  CD1 LEU A  62     -13.171  11.054  45.158  1.00 72.62           C  
ATOM    903 HD11 LEU A  62     -12.093  11.197  45.230  1.00 72.62           H  
ATOM    904 HD12 LEU A  62     -13.462  11.177  44.114  1.00 72.62           H  
ATOM    905 HD13 LEU A  62     -13.670  11.803  45.774  1.00 72.62           H  
ATOM    906  CD2 LEU A  62     -15.045   9.507  45.800  1.00 72.62           C  
ATOM    907 HD21 LEU A  62     -15.446  10.359  46.348  1.00 72.62           H  
ATOM    908 HD22 LEU A  62     -15.539   9.427  44.832  1.00 72.62           H  
ATOM    909 HD23 LEU A  62     -15.268   8.607  46.374  1.00 72.62           H  
ATOM    910  N   ARG A  63     -13.421   5.701  43.134  1.00 68.06           N  
ATOM    911  H   ARG A  63     -14.394   5.951  43.245  1.00 68.06           H  
ATOM    912  CA  ARG A  63     -12.996   5.070  41.876  1.00 68.06           C  
ATOM    913  HA  ARG A  63     -12.096   4.482  42.057  1.00 68.06           H  
ATOM    914  C   ARG A  63     -12.631   6.156  40.872  1.00 68.06           C  
ATOM    915  CB  ARG A  63     -14.082   4.150  41.306  1.00 68.06           C  
ATOM    916  HB2 ARG A  63     -13.904   4.024  40.238  1.00 68.06           H  
ATOM    917  HB3 ARG A  63     -15.063   4.608  41.433  1.00 68.06           H  
ATOM    918  O   ARG A  63     -13.465   6.995  40.545  1.00 68.06           O  
ATOM    919  CG  ARG A  63     -14.054   2.763  41.957  1.00 68.06           C  
ATOM    920  HG2 ARG A  63     -14.294   2.849  43.016  1.00 68.06           H  
ATOM    921  HG3 ARG A  63     -13.059   2.331  41.845  1.00 68.06           H  
ATOM    922  CD  ARG A  63     -15.076   1.858  41.263  1.00 68.06           C  
ATOM    923  HD2 ARG A  63     -16.071   2.277  41.411  1.00 68.06           H  
ATOM    924  HD3 ARG A  63     -14.860   1.839  40.195  1.00 68.06           H  
ATOM    925  NE  ARG A  63     -15.033   0.482  41.789  1.00 68.06           N  
ATOM    926  HE  ARG A  63     -14.332   0.280  42.487  1.00 68.06           H  
ATOM    927  NH1 ARG A  63     -16.736  -0.349  40.491  1.00 68.06           N  
ATOM    928 HH11 ARG A  63     -16.785   0.534  40.003  1.00 68.06           H  
ATOM    929 HH12 ARG A  63     -17.260  -1.129  40.121  1.00 68.06           H  
ATOM    930  NH2 ARG A  63     -15.668  -1.702  41.907  1.00 68.06           N  
ATOM    931 HH21 ARG A  63     -16.247  -2.456  41.564  1.00 68.06           H  
ATOM    932 HH22 ARG A  63     -14.927  -1.885  42.569  1.00 68.06           H  
ATOM    933  CZ  ARG A  63     -15.812  -0.511  41.397  1.00 68.06           C  
ATOM    934  N   LEU A  64     -11.390   6.123  40.391  1.00 71.05           N  
ATOM    935  H   LEU A  64     -10.777   5.380  40.695  1.00 71.05           H  
ATOM    936  CA  LEU A  64     -10.846   7.096  39.449  1.00 71.05           C  
ATOM    937  HA  LEU A  64     -11.637   7.798  39.184  1.00 71.05           H  
ATOM    938  C   LEU A  64     -10.374   6.382  38.168  1.00 71.05           C  
ATOM    939  CB  LEU A  64      -9.708   7.887  40.119  1.00 71.05           C  
ATOM    940  HB2 LEU A  64      -8.902   7.190  40.349  1.00 71.05           H  
ATOM    941  HB3 LEU A  64      -9.307   8.598  39.397  1.00 71.05           H  
ATOM    942  O   LEU A  64      -9.734   5.326  38.276  1.00 71.05           O  
ATOM    943  CG  LEU A  64     -10.101   8.643  41.404  1.00 71.05           C  
ATOM    944  HG  LEU A  64     -10.496   7.934  42.131  1.00 71.05           H  
ATOM    945  CD1 LEU A  64      -8.875   9.306  42.029  1.00 71.05           C  
ATOM    946 HD11 LEU A  64      -9.133   9.675  43.021  1.00 71.05           H  
ATOM    947 HD12 LEU A  64      -8.064   8.584  42.122  1.00 71.05           H  
ATOM    948 HD13 LEU A  64      -8.543  10.137  41.407  1.00 71.05           H  
ATOM    949  CD2 LEU A  64     -11.154   9.724  41.158  1.00 71.05           C  
ATOM    950 HD21 LEU A  64     -10.775  10.476  40.464  1.00 71.05           H  
ATOM    951 HD22 LEU A  64     -11.412  10.193  42.107  1.00 71.05           H  
ATOM    952 HD23 LEU A  64     -12.064   9.283  40.752  1.00 71.05           H  
ATOM    953  N   PRO A  65     -10.672   6.929  36.977  1.00 59.39           N  
ATOM    954  CA  PRO A  65     -10.270   6.342  35.695  1.00 59.39           C  
ATOM    955  HA  PRO A  65     -10.659   5.327  35.607  1.00 59.39           H  
ATOM    956  C   PRO A  65      -8.744   6.307  35.558  1.00 59.39           C  
ATOM    957  CB  PRO A  65     -10.918   7.229  34.625  1.00 59.39           C  
ATOM    958  HB2 PRO A  65     -10.307   7.312  33.726  1.00 59.39           H  
ATOM    959  HB3 PRO A  65     -11.900   6.829  34.371  1.00 59.39           H  
ATOM    960  O   PRO A  65      -8.077   7.194  36.068  1.00 59.39           O  
ATOM    961  CG  PRO A  65     -11.087   8.582  35.316  1.00 59.39           C  
ATOM    962  HG2 PRO A  65     -11.903   9.160  34.882  1.00 59.39           H  
ATOM    963  HG3 PRO A  65     -10.152   9.139  35.261  1.00 59.39           H  
ATOM    964  CD  PRO A  65     -11.370   8.190  36.761  1.00 59.39           C  
ATOM    965  HD2 PRO A  65     -11.014   8.974  37.429  1.00 59.39           H  
ATOM    966  HD3 PRO A  65     -12.441   8.037  36.895  1.00 59.39           H  
ATOM    967  N   ALA A  66      -8.160   5.313  34.880  1.00 55.80           N  
ATOM    968  H   ALA A  66      -8.737   4.624  34.421  1.00 55.80           H  
ATOM    969  CA  ALA A  66      -6.696   5.206  34.740  1.00 55.80           C  
ATOM    970  HA  ALA A  66      -6.248   5.198  35.733  1.00 55.80           H  
ATOM    971  C   ALA A  66      -6.066   6.393  33.987  1.00 55.80           C  
ATOM    972  CB  ALA A  66      -6.365   3.879  34.052  1.00 55.80           C  
ATOM    973  HB1 ALA A  66      -6.789   3.044  34.610  1.00 55.80           H  
ATOM    974  HB2 ALA A  66      -5.284   3.754  33.994  1.00 55.80           H  
ATOM    975  HB3 ALA A  66      -6.767   3.869  33.039  1.00 55.80           H  
ATOM    976  O   ALA A  66      -4.927   6.766  34.256  1.00 55.80           O  
ATOM    977  N   THR A  67      -6.840   7.029  33.112  1.00 53.88           N  
ATOM    978  H   THR A  67      -7.765   6.670  32.924  1.00 53.88           H  
ATOM    979  CA  THR A  67      -6.495   8.246  32.373  1.00 53.88           C  
ATOM    980  HA  THR A  67      -5.453   8.186  32.062  1.00 53.88           H  
ATOM    981  C   THR A  67      -6.635   9.521  33.196  1.00 53.88           C  
ATOM    982  CB  THR A  67      -7.373   8.354  31.116  1.00 53.88           C  
ATOM    983  HB  THR A  67      -7.263   9.331  30.645  1.00 53.88           H  
ATOM    984  O   THR A  67      -6.447  10.594  32.642  1.00 53.88           O  
ATOM    985  CG2 THR A  67      -6.982   7.276  30.103  1.00 53.88           C  
ATOM    986 HG21 THR A  67      -7.598   7.391  29.211  1.00 53.88           H  
ATOM    987 HG22 THR A  67      -5.935   7.393  29.824  1.00 53.88           H  
ATOM    988 HG23 THR A  67      -7.143   6.280  30.516  1.00 53.88           H  
ATOM    989  OG1 THR A  67      -8.719   8.135  31.475  1.00 53.88           O  
ATOM    990  HG1 THR A  67      -9.113   8.989  31.667  1.00 53.88           H  
ATOM    991  N   LEU A  68      -6.908   9.436  34.506  1.00 67.97           N  
ATOM    992  H   LEU A  68      -7.069   8.512  34.881  1.00 67.97           H  
ATOM    993  CA  LEU A  68      -7.195  10.571  35.394  1.00 67.97           C  
ATOM    994  HA  LEU A  68      -8.234  10.867  35.248  1.00 67.97           H  
ATOM    995  C   LEU A  68      -6.310  11.797  35.152  1.00 67.97           C  
ATOM    996  CB  LEU A  68      -6.961  10.105  36.843  1.00 67.97           C  
ATOM    997  HB2 LEU A  68      -7.543   9.206  37.045  1.00 67.97           H  
ATOM    998  HB3 LEU A  68      -5.906   9.852  36.951  1.00 67.97           H  
ATOM    999  O   LEU A  68      -6.786  12.921  35.160  1.00 67.97           O  
ATOM   1000  CG  LEU A  68      -7.346  11.123  37.920  1.00 67.97           C  
ATOM   1001  HG  LEU A  68      -6.902  12.093  37.698  1.00 67.97           H  
ATOM   1002  CD1 LEU A  68      -8.872  11.241  38.012  1.00 67.97           C  
ATOM   1003 HD11 LEU A  68      -9.323  10.256  38.135  1.00 67.97           H  
ATOM   1004 HD12 LEU A  68      -9.166  11.882  38.843  1.00 67.97           H  
ATOM   1005 HD13 LEU A  68      -9.266  11.659  37.086  1.00 67.97           H  
ATOM   1006  CD2 LEU A  68      -6.776  10.637  39.252  1.00 67.97           C  
ATOM   1007 HD21 LEU A  68      -7.183   9.657  39.501  1.00 67.97           H  
ATOM   1008 HD22 LEU A  68      -5.690  10.595  39.168  1.00 67.97           H  
ATOM   1009 HD23 LEU A  68      -7.026  11.319  40.065  1.00 67.97           H  
ATOM   1010  N   VAL A  69      -5.015  11.572  34.976  1.00 72.26           N  
ATOM   1011  H   VAL A  69      -4.707  10.611  34.948  1.00 72.26           H  
ATOM   1012  CA  VAL A  69      -4.008  12.626  34.842  1.00 72.26           C  
ATOM   1013  HA  VAL A  69      -4.219  13.434  35.543  1.00 72.26           H  
ATOM   1014  C   VAL A  69      -4.000  13.254  33.454  1.00 72.26           C  
ATOM   1015  CB  VAL A  69      -2.660  12.001  35.191  1.00 72.26           C  
ATOM   1016  HB  VAL A  69      -2.570  11.055  34.656  1.00 72.26           H  
ATOM   1017  O   VAL A  69      -3.668  14.422  33.312  1.00 72.26           O  
ATOM   1018  CG1 VAL A  69      -1.473  12.867  34.803  1.00 72.26           C  
ATOM   1019 HG11 VAL A  69      -0.584  12.541  35.343  1.00 72.26           H  
ATOM   1020 HG12 VAL A  69      -1.280  12.784  33.733  1.00 72.26           H  
ATOM   1021 HG13 VAL A  69      -1.694  13.905  35.048  1.00 72.26           H  
ATOM   1022  CG2 VAL A  69      -2.653  11.707  36.695  1.00 72.26           C  
ATOM   1023 HG21 VAL A  69      -3.395  10.948  36.943  1.00 72.26           H  
ATOM   1024 HG22 VAL A  69      -1.677  11.329  36.999  1.00 72.26           H  
ATOM   1025 HG23 VAL A  69      -2.871  12.621  37.248  1.00 72.26           H  
ATOM   1026  N   PHE A  70      -4.405  12.502  32.439  1.00 64.15           N  
ATOM   1027  H   PHE A  70      -4.753  11.574  32.632  1.00 64.15           H  
ATOM   1028  CA  PHE A  70      -4.645  13.036  31.106  1.00 64.15           C  
ATOM   1029  HA  PHE A  70      -3.904  13.806  30.889  1.00 64.15           H  
ATOM   1030  C   PHE A  70      -6.024  13.714  31.022  1.00 64.15           C  
ATOM   1031  CB  PHE A  70      -4.465  11.900  30.090  1.00 64.15           C  
ATOM   1032  HB2 PHE A  70      -5.260  11.167  30.232  1.00 64.15           H  
ATOM   1033  HB3 PHE A  70      -4.580  12.312  29.088  1.00 64.15           H  
ATOM   1034  O   PHE A  70      -6.159  14.724  30.339  1.00 64.15           O  
ATOM   1035  CG  PHE A  70      -3.112  11.205  30.173  1.00 64.15           C  
ATOM   1036  CD1 PHE A  70      -1.934  11.926  29.899  1.00 64.15           C  
ATOM   1037  HD1 PHE A  70      -1.991  12.970  29.628  1.00 64.15           H  
ATOM   1038  CD2 PHE A  70      -3.023   9.847  30.538  1.00 64.15           C  
ATOM   1039  HD2 PHE A  70      -3.921   9.284  30.746  1.00 64.15           H  
ATOM   1040  CE1 PHE A  70      -0.679  11.296  29.984  1.00 64.15           C  
ATOM   1041  HE1 PHE A  70       0.224  11.854  29.788  1.00 64.15           H  
ATOM   1042  CE2 PHE A  70      -1.768   9.214  30.620  1.00 64.15           C  
ATOM   1043  HE2 PHE A  70      -1.700   8.172  30.893  1.00 64.15           H  
ATOM   1044  CZ  PHE A  70      -0.596   9.939  30.339  1.00 64.15           C  
ATOM   1045  HZ  PHE A  70       0.368   9.457  30.400  1.00 64.15           H  
ATOM   1046  N   ASP A  71      -7.019  13.212  31.765  1.00 63.53           N  
ATOM   1047  H   ASP A  71      -6.852  12.328  32.224  1.00 63.53           H  
ATOM   1048  CA  ASP A  71      -8.381  13.761  31.830  1.00 63.53           C  
ATOM   1049  HA  ASP A  71      -8.733  13.966  30.819  1.00 63.53           H  
ATOM   1050  C   ASP A  71      -8.449  15.070  32.634  1.00 63.53           C  
ATOM   1051  CB  ASP A  71      -9.330  12.737  32.483  1.00 63.53           C  
ATOM   1052  HB2 ASP A  71      -8.982  12.531  33.495  1.00 63.53           H  
ATOM   1053  HB3 ASP A  71     -10.321  13.184  32.561  1.00 63.53           H  
ATOM   1054  O   ASP A  71      -9.205  15.982  32.299  1.00 63.53           O  
ATOM   1055  CG  ASP A  71      -9.471  11.409  31.733  1.00 63.53           C  
ATOM   1056  OD1 ASP A  71      -9.301  11.379  30.498  1.00 63.53           O  
ATOM   1057  OD2 ASP A  71      -9.759  10.395  32.415  1.00 63.53           O  
ATOM   1058  N   TYR A  72      -7.656  15.168  33.702  1.00 72.50           N  
ATOM   1059  H   TYR A  72      -7.103  14.357  33.940  1.00 72.50           H  
ATOM   1060  CA  TYR A  72      -7.557  16.324  34.590  1.00 72.50           C  
ATOM   1061  HA  TYR A  72      -8.147  17.146  34.185  1.00 72.50           H  
ATOM   1062  C   TYR A  72      -6.089  16.751  34.654  1.00 72.50           C  
ATOM   1063  CB  TYR A  72      -8.144  15.985  35.966  1.00 72.50           C  
ATOM   1064  HB2 TYR A  72      -8.088  16.874  36.594  1.00 72.50           H  
ATOM   1065  HB3 TYR A  72      -7.531  15.213  36.431  1.00 72.50           H  
ATOM   1066  O   TYR A  72      -5.388  16.372  35.590  1.00 72.50           O  
ATOM   1067  CG  TYR A  72      -9.579  15.503  35.914  1.00 72.50           C  
ATOM   1068  CD1 TYR A  72     -10.653  16.400  35.761  1.00 72.50           C  
ATOM   1069  HD1 TYR A  72     -10.490  17.467  35.749  1.00 72.50           H  
ATOM   1070  CD2 TYR A  72      -9.827  14.122  35.916  1.00 72.50           C  
ATOM   1071  HD2 TYR A  72      -8.990  13.443  35.971  1.00 72.50           H  
ATOM   1072  CE1 TYR A  72     -11.957  15.919  35.561  1.00 72.50           C  
ATOM   1073  HE1 TYR A  72     -12.766  16.617  35.408  1.00 72.50           H  
ATOM   1074  CE2 TYR A  72     -11.130  13.628  35.736  1.00 72.50           C  
ATOM   1075  HE2 TYR A  72     -11.307  12.564  35.673  1.00 72.50           H  
ATOM   1076  OH  TYR A  72     -13.452  14.066  35.337  1.00 72.50           O  
ATOM   1077  HH  TYR A  72     -14.007  14.775  35.004  1.00 72.50           H  
ATOM   1078  CZ  TYR A  72     -12.191  14.530  35.530  1.00 72.50           C  
ATOM   1079  N   PRO A  73      -5.605  17.524  33.664  1.00 69.45           N  
ATOM   1080  CA  PRO A  73      -4.180  17.683  33.402  1.00 69.45           C  
ATOM   1081  HA  PRO A  73      -3.724  16.698  33.296  1.00 69.45           H  
ATOM   1082  C   PRO A  73      -3.417  18.433  34.471  1.00 69.45           C  
ATOM   1083  CB  PRO A  73      -4.049  18.413  32.064  1.00 69.45           C  
ATOM   1084  HB2 PRO A  73      -3.915  19.483  32.227  1.00 69.45           H  
ATOM   1085  HB3 PRO A  73      -3.228  18.015  31.469  1.00 69.45           H  
ATOM   1086  O   PRO A  73      -2.204  18.376  34.445  1.00 69.45           O  
ATOM   1087  CG  PRO A  73      -5.394  18.178  31.394  1.00 69.45           C  
ATOM   1088  HG2 PRO A  73      -5.376  17.222  30.872  1.00 69.45           H  
ATOM   1089  HG3 PRO A  73      -5.653  18.984  30.708  1.00 69.45           H  
ATOM   1090  CD  PRO A  73      -6.362  18.100  32.565  1.00 69.45           C  
ATOM   1091  HD2 PRO A  73      -7.215  17.491  32.268  1.00 69.45           H  
ATOM   1092  HD3 PRO A  73      -6.694  19.101  32.839  1.00 69.45           H  
ATOM   1093  N   THR A  74      -4.072  19.152  35.380  1.00 79.44           N  
ATOM   1094  H   THR A  74      -5.080  19.096  35.406  1.00 79.44           H  
ATOM   1095  CA  THR A  74      -3.399  19.942  36.415  1.00 79.44           C  
ATOM   1096  HA  THR A  74      -2.327  19.760  36.347  1.00 79.44           H  
ATOM   1097  C   THR A  74      -3.874  19.520  37.802  1.00 79.44           C  
ATOM   1098  CB  THR A  74      -3.601  21.454  36.229  1.00 79.44           C  
ATOM   1099  HB  THR A  74      -2.917  21.983  36.893  1.00 79.44           H  
ATOM   1100  O   THR A  74      -5.017  19.069  37.958  1.00 79.44           O  
ATOM   1101  CG2 THR A  74      -3.366  21.948  34.803  1.00 79.44           C  
ATOM   1102 HG21 THR A  74      -2.332  21.759  34.515  1.00 79.44           H  
ATOM   1103 HG22 THR A  74      -3.532  23.024  34.749  1.00 79.44           H  
ATOM   1104 HG23 THR A  74      -4.034  21.453  34.099  1.00 79.44           H  
ATOM   1105  OG1 THR A  74      -4.916  21.843  36.552  1.00 79.44           O  
ATOM   1106  HG1 THR A  74      -5.081  22.618  36.009  1.00 79.44           H  
ATOM   1107  N   PRO A  75      -3.054  19.714  38.847  1.00 81.91           N  
ATOM   1108  CA  PRO A  75      -3.460  19.449  40.218  1.00 81.91           C  
ATOM   1109  HA  PRO A  75      -3.600  18.372  40.309  1.00 81.91           H  
ATOM   1110  C   PRO A  75      -4.759  20.143  40.644  1.00 81.91           C  
ATOM   1111  CB  PRO A  75      -2.284  19.886  41.089  1.00 81.91           C  
ATOM   1112  HB2 PRO A  75      -2.163  19.242  41.960  1.00 81.91           H  
ATOM   1113  HB3 PRO A  75      -2.429  20.917  41.412  1.00 81.91           H  
ATOM   1114  O   PRO A  75      -5.594  19.509  41.286  1.00 81.91           O  
ATOM   1115  CG  PRO A  75      -1.072  19.809  40.165  1.00 81.91           C  
ATOM   1116  HG2 PRO A  75      -0.346  20.586  40.403  1.00 81.91           H  
ATOM   1117  HG3 PRO A  75      -0.613  18.823  40.238  1.00 81.91           H  
ATOM   1118  CD  PRO A  75      -1.634  20.021  38.767  1.00 81.91           C  
ATOM   1119  HD2 PRO A  75      -1.489  21.057  38.462  1.00 81.91           H  
ATOM   1120  HD3 PRO A  75      -1.124  19.355  38.071  1.00 81.91           H  
ATOM   1121  N   THR A  76      -4.961  21.412  40.274  1.00 79.44           N  
ATOM   1122  H   THR A  76      -4.203  21.898  39.817  1.00 79.44           H  
ATOM   1123  CA  THR A  76      -6.184  22.179  40.576  1.00 79.44           C  
ATOM   1124  HA  THR A  76      -6.362  22.192  41.651  1.00 79.44           H  
ATOM   1125  C   THR A  76      -7.409  21.538  39.934  1.00 79.44           C  
ATOM   1126  CB  THR A  76      -6.060  23.639  40.113  1.00 79.44           C  
ATOM   1127  HB  THR A  76      -5.945  23.654  39.029  1.00 79.44           H  
ATOM   1128  O   THR A  76      -8.413  21.313  40.612  1.00 79.44           O  
ATOM   1129  CG2 THR A  76      -7.249  24.523  40.510  1.00 79.44           C  
ATOM   1130 HG21 THR A  76      -8.135  23.931  40.738  1.00 79.44           H  
ATOM   1131 HG22 THR A  76      -7.490  25.189  39.681  1.00 79.44           H  
ATOM   1132 HG23 THR A  76      -7.015  25.125  41.389  1.00 79.44           H  
ATOM   1133  OG1 THR A  76      -4.932  24.240  40.701  1.00 79.44           O  
ATOM   1134  HG1 THR A  76      -4.714  25.007  40.166  1.00 79.44           H  
ATOM   1135  N   VAL A  77      -7.319  21.201  38.645  1.00 81.09           N  
ATOM   1136  H   VAL A  77      -6.441  21.335  38.165  1.00 81.09           H  
ATOM   1137  CA  VAL A  77      -8.433  20.607  37.893  1.00 81.09           C  
ATOM   1138  HA  VAL A  77      -9.322  21.223  38.026  1.00 81.09           H  
ATOM   1139  C   VAL A  77      -8.770  19.221  38.445  1.00 81.09           C  
ATOM   1140  CB  VAL A  77      -8.081  20.583  36.393  1.00 81.09           C  
ATOM   1141  HB  VAL A  77      -7.099  20.131  36.258  1.00 81.09           H  
ATOM   1142  O   VAL A  77      -9.940  18.891  38.650  1.00 81.09           O  
ATOM   1143  CG1 VAL A  77      -9.083  19.796  35.557  1.00 81.09           C  
ATOM   1144 HG11 VAL A  77     -10.106  20.062  35.824  1.00 81.09           H  
ATOM   1145 HG12 VAL A  77      -8.898  18.737  35.739  1.00 81.09           H  
ATOM   1146 HG13 VAL A  77      -8.922  19.979  34.495  1.00 81.09           H  
ATOM   1147  CG2 VAL A  77      -8.055  22.007  35.827  1.00 81.09           C  
ATOM   1148 HG21 VAL A  77      -7.690  21.988  34.800  1.00 81.09           H  
ATOM   1149 HG22 VAL A  77      -7.399  22.648  36.415  1.00 81.09           H  
ATOM   1150 HG23 VAL A  77      -9.058  22.433  35.840  1.00 81.09           H  
ATOM   1151  N   LEU A  78      -7.747  18.440  38.783  1.00 84.85           N  
ATOM   1152  H   LEU A  78      -6.808  18.747  38.575  1.00 84.85           H  
ATOM   1153  CA  LEU A  78      -7.935  17.134  39.390  1.00 84.85           C  
ATOM   1154  HA  LEU A  78      -8.662  16.594  38.781  1.00 84.85           H  
ATOM   1155  C   LEU A  78      -8.528  17.231  40.805  1.00 84.85           C  
ATOM   1156  CB  LEU A  78      -6.590  16.401  39.315  1.00 84.85           C  
ATOM   1157  HB2 LEU A  78      -5.826  17.005  39.805  1.00 84.85           H  
ATOM   1158  HB3 LEU A  78      -6.312  16.324  38.264  1.00 84.85           H  
ATOM   1159  O   LEU A  78      -9.437  16.482  41.155  1.00 84.85           O  
ATOM   1160  CG  LEU A  78      -6.593  14.996  39.927  1.00 84.85           C  
ATOM   1161  HG  LEU A  78      -6.628  15.071  41.014  1.00 84.85           H  
ATOM   1162  CD1 LEU A  78      -7.782  14.162  39.463  1.00 84.85           C  
ATOM   1163 HD11 LEU A  78      -7.729  14.003  38.386  1.00 84.85           H  
ATOM   1164 HD12 LEU A  78      -8.736  14.636  39.696  1.00 84.85           H  
ATOM   1165 HD13 LEU A  78      -7.779  13.221  40.013  1.00 84.85           H  
ATOM   1166  CD2 LEU A  78      -5.315  14.263  39.515  1.00 84.85           C  
ATOM   1167 HD21 LEU A  78      -5.211  14.284  38.430  1.00 84.85           H  
ATOM   1168 HD22 LEU A  78      -5.356  13.216  39.817  1.00 84.85           H  
ATOM   1169 HD23 LEU A  78      -4.443  14.741  39.961  1.00 84.85           H  
ATOM   1170  N   ALA A  79      -8.093  18.186  41.621  1.00 83.12           N  
ATOM   1171  H   ALA A  79      -7.345  18.789  41.308  1.00 83.12           H  
ATOM   1172  CA  ALA A  79      -8.625  18.376  42.967  1.00 83.12           C  
ATOM   1173  HA  ALA A  79      -8.533  17.440  43.518  1.00 83.12           H  
ATOM   1174  C   ALA A  79     -10.105  18.774  42.979  1.00 83.12           C  
ATOM   1175  CB  ALA A  79      -7.778  19.431  43.656  1.00 83.12           C  
ATOM   1176  HB1 ALA A  79      -6.745  19.082  43.661  1.00 83.12           H  
ATOM   1177  HB2 ALA A  79      -7.837  20.375  43.114  1.00 83.12           H  
ATOM   1178  HB3 ALA A  79      -8.142  19.579  44.672  1.00 83.12           H  
ATOM   1179  O   ALA A  79     -10.876  18.220  43.767  1.00 83.12           O  
ATOM   1180  N   ALA A  80     -10.508  19.680  42.083  1.00 79.42           N  
ATOM   1181  H   ALA A  80      -9.819  20.117  41.488  1.00 79.42           H  
ATOM   1182  CA  ALA A  80     -11.906  20.067  41.912  1.00 79.42           C  
ATOM   1183  HA  ALA A  80     -12.281  20.480  42.849  1.00 79.42           H  
ATOM   1184  C   ALA A  80     -12.774  18.853  41.550  1.00 79.42           C  
ATOM   1185  CB  ALA A  80     -11.977  21.153  40.833  1.00 79.42           C  
ATOM   1186  HB1 ALA A  80     -13.012  21.469  40.701  1.00 79.42           H  
ATOM   1187  HB2 ALA A  80     -11.383  22.014  41.139  1.00 79.42           H  
ATOM   1188  HB3 ALA A  80     -11.595  20.773  39.886  1.00 79.42           H  
ATOM   1189  O   ALA A  80     -13.855  18.664  42.114  1.00 79.42           O  
ATOM   1190  N   ARG A  81     -12.263  17.966  40.685  1.00 81.14           N  
ATOM   1191  H   ARG A  81     -11.386  18.180  40.233  1.00 81.14           H  
ATOM   1192  CA  ARG A  81     -12.967  16.729  40.342  1.00 81.14           C  
ATOM   1193  HA  ARG A  81     -13.962  17.021  40.007  1.00 81.14           H  
ATOM   1194  C   ARG A  81     -13.167  15.809  41.543  1.00 81.14           C  
ATOM   1195  CB  ARG A  81     -12.224  16.000  39.213  1.00 81.14           C  
ATOM   1196  HB2 ARG A  81     -11.215  15.738  39.531  1.00 81.14           H  
ATOM   1197  HB3 ARG A  81     -12.147  16.659  38.348  1.00 81.14           H  
ATOM   1198  O   ARG A  81     -14.243  15.236  41.712  1.00 81.14           O  
ATOM   1199  CG  ARG A  81     -12.956  14.713  38.814  1.00 81.14           C  
ATOM   1200  HG2 ARG A  81     -12.385  14.212  38.031  1.00 81.14           H  
ATOM   1201  HG3 ARG A  81     -13.002  14.019  39.653  1.00 81.14           H  
ATOM   1202  CD  ARG A  81     -14.377  15.029  38.330  1.00 81.14           C  
ATOM   1203  HD2 ARG A  81     -14.332  15.790  37.551  1.00 81.14           H  
ATOM   1204  HD3 ARG A  81     -14.967  15.417  39.160  1.00 81.14           H  
ATOM   1205  NE  ARG A  81     -15.040  13.835  37.807  1.00 81.14           N  
ATOM   1206  HE  ARG A  81     -14.438  13.127  37.411  1.00 81.14           H  
ATOM   1207  NH1 ARG A  81     -17.211  14.624  37.929  1.00 81.14           N  
ATOM   1208 HH11 ARG A  81     -18.199  14.521  37.750  1.00 81.14           H  
ATOM   1209 HH12 ARG A  81     -16.944  15.523  38.304  1.00 81.14           H  
ATOM   1210  NH2 ARG A  81     -16.800  12.580  37.150  1.00 81.14           N  
ATOM   1211 HH21 ARG A  81     -16.153  11.859  36.864  1.00 81.14           H  
ATOM   1212 HH22 ARG A  81     -17.793  12.476  37.000  1.00 81.14           H  
ATOM   1213  CZ  ARG A  81     -16.340  13.695  37.642  1.00 81.14           C  
ATOM   1214  N   LEU A  82     -12.145  15.649  42.378  1.00 81.58           N  
ATOM   1215  H   LEU A  82     -11.281  16.131  42.172  1.00 81.58           H  
ATOM   1216  CA  LEU A  82     -12.255  14.824  43.582  1.00 81.58           C  
ATOM   1217  HA  LEU A  82     -12.623  13.838  43.300  1.00 81.58           H  
ATOM   1218  C   LEU A  82     -13.281  15.396  44.574  1.00 81.58           C  
ATOM   1219  CB  LEU A  82     -10.875  14.675  44.239  1.00 81.58           C  
ATOM   1220  HB2 LEU A  82     -10.997  14.113  45.165  1.00 81.58           H  
ATOM   1221  HB3 LEU A  82     -10.509  15.670  44.492  1.00 81.58           H  
ATOM   1222  O   LEU A  82     -13.956  14.624  45.254  1.00 81.58           O  
ATOM   1223  CG  LEU A  82      -9.818  13.966  43.376  1.00 81.58           C  
ATOM   1224  HG  LEU A  82      -9.730  14.463  42.410  1.00 81.58           H  
ATOM   1225  CD1 LEU A  82      -8.465  14.039  44.075  1.00 81.58           C  
ATOM   1226 HD11 LEU A  82      -7.705  13.625  43.412  1.00 81.58           H  
ATOM   1227 HD12 LEU A  82      -8.218  15.082  44.271  1.00 81.58           H  
ATOM   1228 HD13 LEU A  82      -8.483  13.485  45.013  1.00 81.58           H  
ATOM   1229  CD2 LEU A  82     -10.147  12.503  43.105  1.00 81.58           C  
ATOM   1230 HD21 LEU A  82      -9.361  12.080  42.479  1.00 81.58           H  
ATOM   1231 HD22 LEU A  82     -10.217  11.941  44.036  1.00 81.58           H  
ATOM   1232 HD23 LEU A  82     -11.087  12.437  42.558  1.00 81.58           H  
ATOM   1233  N   ASP A  83     -13.430  16.724  44.653  1.00 73.85           N  
ATOM   1234  H   ASP A  83     -12.842  17.315  44.084  1.00 73.85           H  
ATOM   1235  CA  ASP A  83     -14.392  17.370  45.559  1.00 73.85           C  
ATOM   1236  HA  ASP A  83     -14.245  16.973  46.564  1.00 73.85           H  
ATOM   1237  C   ASP A  83     -15.835  17.056  45.163  1.00 73.85           C  
ATOM   1238  CB  ASP A  83     -14.171  18.894  45.596  1.00 73.85           C  
ATOM   1239  HB2 ASP A  83     -14.553  19.355  44.685  1.00 73.85           H  
ATOM   1240  HB3 ASP A  83     -13.105  19.110  45.667  1.00 73.85           H  
ATOM   1241  O   ASP A  83     -16.676  16.721  46.003  1.00 73.85           O  
ATOM   1242  CG  ASP A  83     -14.876  19.480  46.820  1.00 73.85           C  
ATOM   1243  OD1 ASP A  83     -14.403  19.194  47.939  1.00 73.85           O  
ATOM   1244  OD2 ASP A  83     -15.972  20.074  46.732  1.00 73.85           O  
ATOM   1245  N   GLU A  84     -16.084  17.087  43.857  1.00 75.91           N  
ATOM   1246  H   GLU A  84     -15.340  17.397  43.249  1.00 75.91           H  
ATOM   1247  CA  GLU A  84     -17.376  16.800  43.251  1.00 75.91           C  
ATOM   1248  HA  GLU A  84     -18.118  17.476  43.677  1.00 75.91           H  
ATOM   1249  C   GLU A  84     -17.828  15.354  43.515  1.00 75.91           C  
ATOM   1250  CB  GLU A  84     -17.234  17.085  41.751  1.00 75.91           C  
ATOM   1251  HB2 GLU A  84     -16.590  17.952  41.603  1.00 75.91           H  
ATOM   1252  HB3 GLU A  84     -16.773  16.224  41.266  1.00 75.91           H  
ATOM   1253  O   GLU A  84     -18.982  15.100  43.882  1.00 75.91           O  
ATOM   1254  CG  GLU A  84     -18.582  17.398  41.106  1.00 75.91           C  
ATOM   1255  HG2 GLU A  84     -19.261  16.563  41.282  1.00 75.91           H  
ATOM   1256  HG3 GLU A  84     -19.003  18.283  41.583  1.00 75.91           H  
ATOM   1257  CD  GLU A  84     -18.462  17.629  39.594  1.00 75.91           C  
ATOM   1258  OE1 GLU A  84     -19.407  18.234  39.044  1.00 75.91           O  
ATOM   1259  OE2 GLU A  84     -17.495  17.111  38.979  1.00 75.91           O  
ATOM   1260  N   LEU A  85     -16.893  14.405  43.410  1.00 73.04           N  
ATOM   1261  H   LEU A  85     -15.972  14.692  43.109  1.00 73.04           H  
ATOM   1262  CA  LEU A  85     -17.137  12.987  43.674  1.00 73.04           C  
ATOM   1263  HA  LEU A  85     -17.994  12.659  43.085  1.00 73.04           H  
ATOM   1264  C   LEU A  85     -17.502  12.715  45.145  1.00 73.04           C  
ATOM   1265  CB  LEU A  85     -15.891  12.198  43.244  1.00 73.04           C  
ATOM   1266  HB2 LEU A  85     -15.968  11.190  43.650  1.00 73.04           H  
ATOM   1267  HB3 LEU A  85     -15.023  12.687  43.687  1.00 73.04           H  
ATOM   1268  O   LEU A  85     -18.342  11.864  45.424  1.00 73.04           O  
ATOM   1269  CG  LEU A  85     -15.671  12.081  41.724  1.00 73.04           C  
ATOM   1270  HG  LEU A  85     -15.710  13.068  41.265  1.00 73.04           H  
ATOM   1271  CD1 LEU A  85     -14.301  11.463  41.437  1.00 73.04           C  
ATOM   1272 HD11 LEU A  85     -14.145  11.395  40.360  1.00 73.04           H  
ATOM   1273 HD12 LEU A  85     -13.522  12.101  41.855  1.00 73.04           H  
ATOM   1274 HD13 LEU A  85     -14.237  10.466  41.872  1.00 73.04           H  
ATOM   1275  CD2 LEU A  85     -16.726  11.192  41.061  1.00 73.04           C  
ATOM   1276 HD21 LEU A  85     -17.713  11.642  41.164  1.00 73.04           H  
ATOM   1277 HD22 LEU A  85     -16.504  11.087  39.999  1.00 73.04           H  
ATOM   1278 HD23 LEU A  85     -16.730  10.205  41.525  1.00 73.04           H  
ATOM   1279  N   PHE A  86     -16.955  13.473  46.100  1.00 66.78           N  
ATOM   1280  H   PHE A  86     -16.275  14.169  45.828  1.00 66.78           H  
ATOM   1281  CA  PHE A  86     -17.330  13.339  47.514  1.00 66.78           C  
ATOM   1282  HA  PHE A  86     -17.372  12.278  47.760  1.00 66.78           H  
ATOM   1283  C   PHE A  86     -18.716  13.909  47.852  1.00 66.78           C  
ATOM   1284  CB  PHE A  86     -16.270  14.011  48.395  1.00 66.78           C  
ATOM   1285  HB2 PHE A  86     -15.843  14.868  47.874  1.00 66.78           H  
ATOM   1286  HB3 PHE A  86     -16.748  14.400  49.295  1.00 66.78           H  
ATOM   1287  O   PHE A  86     -19.335  13.484  48.831  1.00 66.78           O  
ATOM   1288  CG  PHE A  86     -15.172  13.080  48.855  1.00 66.78           C  
ATOM   1289  CD1 PHE A  86     -15.472  12.043  49.758  1.00 66.78           C  
ATOM   1290  HD1 PHE A  86     -16.496  11.866  50.051  1.00 66.78           H  
ATOM   1291  CD2 PHE A  86     -13.855  13.257  48.400  1.00 66.78           C  
ATOM   1292  HD2 PHE A  86     -13.629  14.028  47.678  1.00 66.78           H  
ATOM   1293  CE1 PHE A  86     -14.448  11.208  50.235  1.00 66.78           C  
ATOM   1294  HE1 PHE A  86     -14.684  10.372  50.878  1.00 66.78           H  
ATOM   1295  CE2 PHE A  86     -12.830  12.426  48.880  1.00 66.78           C  
ATOM   1296  HE2 PHE A  86     -11.823  12.560  48.515  1.00 66.78           H  
ATOM   1297  CZ  PHE A  86     -13.125  11.419  49.813  1.00 66.78           C  
ATOM   1298  HZ  PHE A  86     -12.336  10.779  50.180  1.00 66.78           H  
ATOM   1299  N   GLY A  87     -19.207  14.895  47.098  1.00 54.42           N  
ATOM   1300  H   GLY A  87     -18.656  15.217  46.316  1.00 54.42           H  
ATOM   1301  CA  GLY A  87     -20.483  15.554  47.388  1.00 54.42           C  
ATOM   1302  HA2 GLY A  87     -20.546  16.453  46.774  1.00 54.42           H  
ATOM   1303  HA3 GLY A  87     -20.510  15.845  48.438  1.00 54.42           H  
ATOM   1304  C   GLY A  87     -21.720  14.697  47.090  1.00 54.42           C  
ATOM   1305  O   GLY A  87     -22.766  14.892  47.713  1.00 54.42           O  
ATOM   1306  N   THR A  88     -21.622  13.755  46.151  1.00 46.60           N  
ATOM   1307  H   THR A  88     -20.726  13.598  45.713  1.00 46.60           H  
ATOM   1308  CA  THR A  88     -22.774  13.002  45.626  1.00 46.60           C  
ATOM   1309  HA  THR A  88     -23.647  13.654  45.666  1.00 46.60           H  
ATOM   1310  C   THR A  88     -23.155  11.778  46.463  1.00 46.60           C  
ATOM   1311  CB  THR A  88     -22.570  12.610  44.149  1.00 46.60           C  
ATOM   1312  HB  THR A  88     -23.054  11.651  43.963  1.00 46.60           H  
ATOM   1313  O   THR A  88     -24.346  11.571  46.701  1.00 46.60           O  
ATOM   1314  CG2 THR A  88     -23.187  13.640  43.205  1.00 46.60           C  
ATOM   1315 HG21 THR A  88     -23.005  13.339  42.174  1.00 46.60           H  
ATOM   1316 HG22 THR A  88     -22.742  14.620  43.377  1.00 46.60           H  
ATOM   1317 HG23 THR A  88     -24.263  13.692  43.370  1.00 46.60           H  
ATOM   1318  OG1 THR A  88     -21.207  12.504  43.809  1.00 46.60           O  
ATOM   1319  HG1 THR A  88     -20.845  13.369  43.604  1.00 46.60           H  
ATOM   1320  N   GLU A  89     -22.197  10.999  46.974  1.00 40.13           N  
ATOM   1321  H   GLU A  89     -21.237  11.181  46.719  1.00 40.13           H  
ATOM   1322  CA  GLU A  89     -22.495   9.735  47.679  1.00 40.13           C  
ATOM   1323  HA  GLU A  89     -23.080   9.094  47.019  1.00 40.13           H  
ATOM   1324  C   GLU A  89     -23.332   9.897  48.960  1.00 40.13           C  
ATOM   1325  CB  GLU A  89     -21.195   8.993  48.027  1.00 40.13           C  
ATOM   1326  HB2 GLU A  89     -21.401   8.309  48.851  1.00 40.13           H  
ATOM   1327  HB3 GLU A  89     -20.445   9.709  48.361  1.00 40.13           H  
ATOM   1328  O   GLU A  89     -24.084   8.996  49.327  1.00 40.13           O  
ATOM   1329  CG  GLU A  89     -20.656   8.156  46.859  1.00 40.13           C  
ATOM   1330  HG2 GLU A  89     -20.316   8.826  46.070  1.00 40.13           H  
ATOM   1331  HG3 GLU A  89     -21.470   7.548  46.462  1.00 40.13           H  
ATOM   1332  CD  GLU A  89     -19.503   7.237  47.298  1.00 40.13           C  
ATOM   1333  OE1 GLU A  89     -19.365   6.153  46.689  1.00 40.13           O  
ATOM   1334  OE2 GLU A  89     -18.785   7.611  48.257  1.00 40.13           O  
ATOM   1335  N   VAL A  90     -23.276  11.045  49.643  1.00 36.39           N  
ATOM   1336  H   VAL A  90     -22.650  11.761  49.303  1.00 36.39           H  
ATOM   1337  CA  VAL A  90     -23.949  11.211  50.948  1.00 36.39           C  
ATOM   1338  HA  VAL A  90     -23.684  10.353  51.566  1.00 36.39           H  
ATOM   1339  C   VAL A  90     -25.484  11.205  50.842  1.00 36.39           C  
ATOM   1340  CB  VAL A  90     -23.448  12.482  51.669  1.00 36.39           C  
ATOM   1341  HB  VAL A  90     -23.727  13.356  51.082  1.00 36.39           H  
ATOM   1342  O   VAL A  90     -26.165  10.906  51.822  1.00 36.39           O  
ATOM   1343  CG1 VAL A  90     -24.035  12.640  53.081  1.00 36.39           C  
ATOM   1344 HG11 VAL A  90     -25.105  12.844  53.026  1.00 36.39           H  
ATOM   1345 HG12 VAL A  90     -23.562  13.478  53.592  1.00 36.39           H  
ATOM   1346 HG13 VAL A  90     -23.871  11.727  53.655  1.00 36.39           H  
ATOM   1347  CG2 VAL A  90     -21.920  12.472  51.825  1.00 36.39           C  
ATOM   1348 HG21 VAL A  90     -21.604  11.577  52.361  1.00 36.39           H  
ATOM   1349 HG22 VAL A  90     -21.437  12.486  50.848  1.00 36.39           H  
ATOM   1350 HG23 VAL A  90     -21.589  13.358  52.367  1.00 36.39           H  
ATOM   1351  N   ARG A  91     -26.070  11.553  49.687  1.00 33.07           N  
ATOM   1352  H   ARG A  91     -25.478  11.687  48.880  1.00 33.07           H  
ATOM   1353  CA  ARG A  91     -27.535  11.712  49.566  1.00 33.07           C  
ATOM   1354  HA  ARG A  91     -27.924  12.099  50.508  1.00 33.07           H  
ATOM   1355  C   ARG A  91     -28.321  10.419  49.356  1.00 33.07           C  
ATOM   1356  CB  ARG A  91     -27.879  12.696  48.436  1.00 33.07           C  
ATOM   1357  HB2 ARG A  91     -28.834  12.414  47.991  1.00 33.07           H  
ATOM   1358  HB3 ARG A  91     -27.124  12.643  47.651  1.00 33.07           H  
ATOM   1359  O   ARG A  91     -29.531  10.463  49.547  1.00 33.07           O  
ATOM   1360  CG  ARG A  91     -28.012  14.135  48.944  1.00 33.07           C  
ATOM   1361  HG2 ARG A  91     -28.716  14.164  49.775  1.00 33.07           H  
ATOM   1362  HG3 ARG A  91     -27.038  14.495  49.277  1.00 33.07           H  
ATOM   1363  CD  ARG A  91     -28.538  15.013  47.805  1.00 33.07           C  
ATOM   1364  HD2 ARG A  91     -29.490  14.607  47.462  1.00 33.07           H  
ATOM   1365  HD3 ARG A  91     -27.824  14.975  46.983  1.00 33.07           H  
ATOM   1366  NE  ARG A  91     -28.727  16.411  48.232  1.00 33.07           N  
ATOM   1367  HE  ARG A  91     -28.449  16.635  49.177  1.00 33.07           H  
ATOM   1368  NH1 ARG A  91     -29.493  17.203  46.219  1.00 33.07           N  
ATOM   1369 HH11 ARG A  91     -29.757  17.970  45.617  1.00 33.07           H  
ATOM   1370 HH12 ARG A  91     -29.382  16.277  45.831  1.00 33.07           H  
ATOM   1371  NH2 ARG A  91     -29.235  18.612  47.931  1.00 33.07           N  
ATOM   1372 HH21 ARG A  91     -29.504  19.365  47.314  1.00 33.07           H  
ATOM   1373 HH22 ARG A  91     -28.919  18.811  48.870  1.00 33.07           H  
ATOM   1374  CZ  ARG A  91     -29.153  17.398  47.463  1.00 33.07           C  
ATOM   1375  N   GLY A  92     -27.682   9.348  48.890  1.00 31.01           N  
ATOM   1376  H   GLY A  92     -26.674   9.381  48.848  1.00 31.01           H  
ATOM   1377  CA  GLY A  92     -28.358   8.255  48.184  1.00 31.01           C  
ATOM   1378  HA2 GLY A  92     -27.604   7.556  47.823  1.00 31.01           H  
ATOM   1379  HA3 GLY A  92     -28.869   8.663  47.312  1.00 31.01           H  
ATOM   1380  C   GLY A  92     -29.393   7.471  48.994  1.00 31.01           C  
ATOM   1381  O   GLY A  92     -30.586   7.779  48.982  1.00 31.01           O  
ATOM   1382  N   GLU A  93     -28.966   6.364  49.597  1.00 33.15           N  
ATOM   1383  H   GLU A  93     -27.983   6.132  49.574  1.00 33.15           H  
ATOM   1384  CA  GLU A  93     -29.893   5.344  50.088  1.00 33.15           C  
ATOM   1385  HA  GLU A  93     -30.718   5.263  49.379  1.00 33.15           H  
ATOM   1386  C   GLU A  93     -30.529   5.745  51.421  1.00 33.15           C  
ATOM   1387  CB  GLU A  93     -29.229   3.962  50.122  1.00 33.15           C  
ATOM   1388  HB2 GLU A  93     -29.880   3.281  50.670  1.00 33.15           H  
ATOM   1389  HB3 GLU A  93     -28.271   4.029  50.637  1.00 33.15           H  
ATOM   1390  O   GLU A  93     -30.100   5.356  52.508  1.00 33.15           O  
ATOM   1391  CG  GLU A  93     -29.038   3.405  48.701  1.00 33.15           C  
ATOM   1392  HG2 GLU A  93     -28.326   4.033  48.165  1.00 33.15           H  
ATOM   1393  HG3 GLU A  93     -29.993   3.457  48.178  1.00 33.15           H  
ATOM   1394  CD  GLU A  93     -28.539   1.953  48.696  1.00 33.15           C  
ATOM   1395  OE1 GLU A  93     -28.819   1.259  47.694  1.00 33.15           O  
ATOM   1396  OE2 GLU A  93     -27.912   1.541  49.699  1.00 33.15           O  
ATOM   1397  N   ALA A  94     -31.610   6.524  51.333  1.00 37.84           N  
ATOM   1398  H   ALA A  94     -31.827   6.922  50.431  1.00 37.84           H  
ATOM   1399  CA  ALA A  94     -32.580   6.613  52.409  1.00 37.84           C  
ATOM   1400  HA  ALA A  94     -32.067   7.008  53.286  1.00 37.84           H  
ATOM   1401  C   ALA A  94     -33.113   5.189  52.680  1.00 37.84           C  
ATOM   1402  CB  ALA A  94     -33.694   7.590  52.015  1.00 37.84           C  
ATOM   1403  HB1 ALA A  94     -34.421   7.661  52.825  1.00 37.84           H  
ATOM   1404  HB2 ALA A  94     -34.195   7.236  51.114  1.00 37.84           H  
ATOM   1405  HB3 ALA A  94     -33.266   8.574  51.825  1.00 37.84           H  
ATOM   1406  O   ALA A  94     -33.681   4.576  51.769  1.00 37.84           O  
ATOM   1407  N   PRO A  95     -32.926   4.632  53.892  1.00 39.28           N  
ATOM   1408  CA  PRO A  95     -33.295   3.252  54.176  1.00 39.28           C  
ATOM   1409  HA  PRO A  95     -32.713   2.594  53.531  1.00 39.28           H  
ATOM   1410  C   PRO A  95     -34.783   3.033  53.893  1.00 39.28           C  
ATOM   1411  CB  PRO A  95     -32.899   2.994  55.634  1.00 39.28           C  
ATOM   1412  HB2 PRO A  95     -31.925   2.504  55.657  1.00 39.28           H  
ATOM   1413  HB3 PRO A  95     -33.637   2.391  56.161  1.00 39.28           H  
ATOM   1414  O   PRO A  95     -35.623   3.876  54.221  1.00 39.28           O  
ATOM   1415  CG  PRO A  95     -32.773   4.392  56.241  1.00 39.28           C  
ATOM   1416  HG2 PRO A  95     -32.040   4.419  57.047  1.00 39.28           H  
ATOM   1417  HG3 PRO A  95     -33.749   4.717  56.599  1.00 39.28           H  
ATOM   1418  CD  PRO A  95     -32.352   5.264  55.064  1.00 39.28           C  
ATOM   1419  HD2 PRO A  95     -31.265   5.271  54.975  1.00 39.28           H  
ATOM   1420  HD3 PRO A  95     -32.730   6.277  55.203  1.00 39.28           H  
ATOM   1421  N   SER A  96     -35.101   1.917  53.232  1.00 46.55           N  
ATOM   1422  H   SER A  96     -34.357   1.283  52.980  1.00 46.55           H  
ATOM   1423  CA  SER A  96     -36.441   1.689  52.689  1.00 46.55           C  
ATOM   1424  HA  SER A  96     -36.651   2.531  52.030  1.00 46.55           H  
ATOM   1425  C   SER A  96     -37.512   1.683  53.786  1.00 46.55           C  
ATOM   1426  CB  SER A  96     -36.492   0.417  51.826  1.00 46.55           C  
ATOM   1427  HB2 SER A  96     -35.504   0.211  51.415  1.00 46.55           H  
ATOM   1428  HB3 SER A  96     -37.173   0.591  50.993  1.00 46.55           H  
ATOM   1429  O   SER A  96     -37.275   1.282  54.929  1.00 46.55           O  
ATOM   1430  OG  SER A  96     -36.964  -0.708  52.548  1.00 46.55           O  
ATOM   1431  HG  SER A  96     -36.469  -1.477  52.258  1.00 46.55           H  
ATOM   1432  N   ALA A  97     -38.733   2.081  53.422  1.00 55.71           N  
ATOM   1433  H   ALA A  97     -38.862   2.429  52.483  1.00 55.71           H  
ATOM   1434  CA  ALA A  97     -39.871   2.114  54.340  1.00 55.71           C  
ATOM   1435  HA  ALA A  97     -39.647   2.818  55.141  1.00 55.71           H  
ATOM   1436  C   ALA A  97     -40.172   0.749  55.001  1.00 55.71           C  
ATOM   1437  CB  ALA A  97     -41.084   2.628  53.554  1.00 55.71           C  
ATOM   1438  HB1 ALA A  97     -41.942   2.702  54.222  1.00 55.71           H  
ATOM   1439  HB2 ALA A  97     -41.324   1.942  52.743  1.00 55.71           H  
ATOM   1440  HB3 ALA A  97     -40.870   3.616  53.145  1.00 55.71           H  
ATOM   1441  O   ALA A  97     -40.705   0.717  56.110  1.00 55.71           O  
ATOM   1442  N   LEU A  98     -39.818  -0.368  54.348  1.00 60.50           N  
ATOM   1443  H   LEU A  98     -39.287  -0.267  53.495  1.00 60.50           H  
ATOM   1444  CA  LEU A  98     -40.040  -1.728  54.855  1.00 60.50           C  
ATOM   1445  HA  LEU A  98     -41.070  -1.816  55.201  1.00 60.50           H  
ATOM   1446  C   LEU A  98     -39.156  -2.054  56.067  1.00 60.50           C  
ATOM   1447  CB  LEU A  98     -39.799  -2.742  53.721  1.00 60.50           C  
ATOM   1448  HB2 LEU A  98     -39.676  -3.735  54.155  1.00 60.50           H  
ATOM   1449  HB3 LEU A  98     -38.863  -2.493  53.222  1.00 60.50           H  
ATOM   1450  O   LEU A  98     -39.647  -2.627  57.032  1.00 60.50           O  
ATOM   1451  CG  LEU A  98     -40.936  -2.806  52.686  1.00 60.50           C  
ATOM   1452  HG  LEU A  98     -41.239  -1.795  52.412  1.00 60.50           H  
ATOM   1453  CD1 LEU A  98     -40.457  -3.518  51.421  1.00 60.50           C  
ATOM   1454 HD11 LEU A  98     -40.138  -4.531  51.665  1.00 60.50           H  
ATOM   1455 HD12 LEU A  98     -41.263  -3.560  50.689  1.00 60.50           H  
ATOM   1456 HD13 LEU A  98     -39.617  -2.975  50.987  1.00 60.50           H  
ATOM   1457  CD2 LEU A  98     -42.151  -3.562  53.229  1.00 60.50           C  
ATOM   1458 HD21 LEU A  98     -41.864  -4.576  53.508  1.00 60.50           H  
ATOM   1459 HD22 LEU A  98     -42.549  -3.056  54.109  1.00 60.50           H  
ATOM   1460 HD23 LEU A  98     -42.930  -3.606  52.468  1.00 60.50           H  
ATOM   1461  N   ALA A  99     -37.895  -1.613  56.082  1.00 57.25           N  
ATOM   1462  H   ALA A  99     -37.546  -1.081  55.298  1.00 57.25           H  
ATOM   1463  CA  ALA A  99     -37.006  -1.850  57.224  1.00 57.25           C  
ATOM   1464  HA  ALA A  99     -36.991  -2.918  57.442  1.00 57.25           H  
ATOM   1465  C   ALA A  99     -37.490  -1.127  58.500  1.00 57.25           C  
ATOM   1466  CB  ALA A  99     -35.594  -1.413  56.822  1.00 57.25           C  
ATOM   1467  HB1 ALA A  99     -35.580  -0.348  56.588  1.00 57.25           H  
ATOM   1468  HB2 ALA A  99     -34.906  -1.608  57.645  1.00 57.25           H  
ATOM   1469  HB3 ALA A  99     -35.266  -1.979  55.950  1.00 57.25           H  
ATOM   1470  O   ALA A  99     -37.277  -1.596  59.618  1.00 57.25           O  
ATOM   1471  N   GLY A 100     -38.196  -0.000  58.340  1.00 56.79           N  
ATOM   1472  H   GLY A 100     -38.336   0.339  57.399  1.00 56.79           H  
ATOM   1473  CA  GLY A 100     -38.864   0.686  59.449  1.00 56.79           C  
ATOM   1474  HA2 GLY A 100     -39.238   1.645  59.091  1.00 56.79           H  
ATOM   1475  HA3 GLY A 100     -38.146   0.864  60.249  1.00 56.79           H  
ATOM   1476  C   GLY A 100     -40.051  -0.096  60.031  1.00 56.79           C  
ATOM   1477  O   GLY A 100     -40.335   0.029  61.222  1.00 56.79           O  
ATOM   1478  N   LEU A 101     -40.724  -0.917  59.216  1.00 64.07           N  
ATOM   1479  H   LEU A 101     -40.376  -1.049  58.278  1.00 64.07           H  
ATOM   1480  CA  LEU A 101     -41.833  -1.777  59.645  1.00 64.07           C  
ATOM   1481  HA  LEU A 101     -42.494  -1.196  60.288  1.00 64.07           H  
ATOM   1482  C   LEU A 101     -41.344  -2.951  60.507  1.00 64.07           C  
ATOM   1483  CB  LEU A 101     -42.630  -2.241  58.405  1.00 64.07           C  
ATOM   1484  HB2 LEU A 101     -42.909  -3.288  58.520  1.00 64.07           H  
ATOM   1485  HB3 LEU A 101     -41.992  -2.188  57.522  1.00 64.07           H  
ATOM   1486  O   LEU A 101     -41.939  -3.191  61.556  1.00 64.07           O  
ATOM   1487  CG  LEU A 101     -43.895  -1.402  58.154  1.00 64.07           C  
ATOM   1488  HG  LEU A 101     -43.741  -0.386  58.518  1.00 64.07           H  
ATOM   1489  CD1 LEU A 101     -44.216  -1.317  56.661  1.00 64.07           C  
ATOM   1490 HD11 LEU A 101     -45.126  -0.736  56.509  1.00 64.07           H  
ATOM   1491 HD12 LEU A 101     -43.391  -0.827  56.145  1.00 64.07           H  
ATOM   1492 HD13 LEU A 101     -44.347  -2.320  56.256  1.00 64.07           H  
ATOM   1493  CD2 LEU A 101     -45.099  -2.014  58.874  1.00 64.07           C  
ATOM   1494 HD21 LEU A 101     -45.296  -3.014  58.487  1.00 64.07           H  
ATOM   1495 HD22 LEU A 101     -45.978  -1.385  58.731  1.00 64.07           H  
ATOM   1496 HD23 LEU A 101     -44.882  -2.091  59.939  1.00 64.07           H  
ATOM   1497  N   ASP A 102     -40.237  -3.605  60.146  1.00 61.87           N  
ATOM   1498  H   ASP A 102     -39.852  -3.431  59.228  1.00 61.87           H  
ATOM   1499  CA  ASP A 102     -39.676  -4.732  60.917  1.00 61.87           C  
ATOM   1500  HA  ASP A 102     -40.426  -5.518  61.006  1.00 61.87           H  
ATOM   1501  C   ASP A 102     -39.252  -4.315  62.337  1.00 61.87           C  
ATOM   1502  CB  ASP A 102     -38.447  -5.308  60.192  1.00 61.87           C  
ATOM   1503  HB2 ASP A 102     -37.731  -4.505  60.017  1.00 61.87           H  
ATOM   1504  HB3 ASP A 102     -37.971  -6.037  60.847  1.00 61.87           H  
ATOM   1505  O   ASP A 102     -39.525  -5.006  63.321  1.00 61.87           O  
ATOM   1506  CG  ASP A 102     -38.751  -6.008  58.863  1.00 61.87           C  
ATOM   1507  OD1 ASP A 102     -39.911  -6.418  58.653  1.00 61.87           O  
ATOM   1508  OD2 ASP A 102     -37.796  -6.125  58.063  1.00 61.87           O  
ATOM   1509  N   ALA A 103     -38.617  -3.144  62.471  1.00 63.03           N  
ATOM   1510  H   ALA A 103     -38.389  -2.630  61.632  1.00 63.03           H  
ATOM   1511  CA  ALA A 103     -38.213  -2.613  63.774  1.00 63.03           C  
ATOM   1512  HA  ALA A 103     -37.607  -3.363  64.283  1.00 63.03           H  
ATOM   1513  C   ALA A 103     -39.424  -2.309  64.671  1.00 63.03           C  
ATOM   1514  CB  ALA A 103     -37.359  -1.361  63.547  1.00 63.03           C  
ATOM   1515  HB1 ALA A 103     -36.490  -1.616  62.941  1.00 63.03           H  
ATOM   1516  HB2 ALA A 103     -37.943  -0.601  63.029  1.00 63.03           H  
ATOM   1517  HB3 ALA A 103     -37.023  -0.968  64.507  1.00 63.03           H  
ATOM   1518  O   ALA A 103     -39.390  -2.555  65.880  1.00 63.03           O  
ATOM   1519  N   LEU A 104     -40.512  -1.807  64.077  1.00 66.69           N  
ATOM   1520  H   LEU A 104     -40.494  -1.669  63.077  1.00 66.69           H  
ATOM   1521  CA  LEU A 104     -41.770  -1.616  64.788  1.00 66.69           C  
ATOM   1522  HA  LEU A 104     -41.563  -1.041  65.690  1.00 66.69           H  
ATOM   1523  C   LEU A 104     -42.356  -2.967  65.222  1.00 66.69           C  
ATOM   1524  CB  LEU A 104     -42.739  -0.830  63.890  1.00 66.69           C  
ATOM   1525  HB2 LEU A 104     -43.037  -1.472  63.061  1.00 66.69           H  
ATOM   1526  HB3 LEU A 104     -42.226   0.036  63.472  1.00 66.69           H  
ATOM   1527  O   LEU A 104     -42.800  -3.090  66.362  1.00 66.69           O  
ATOM   1528  CG  LEU A 104     -44.000  -0.360  64.631  1.00 66.69           C  
ATOM   1529  HG  LEU A 104     -44.424  -1.177  65.215  1.00 66.69           H  
ATOM   1530  CD1 LEU A 104     -43.717   0.825  65.558  1.00 66.69           C  
ATOM   1531 HD11 LEU A 104     -43.290   1.651  64.989  1.00 66.69           H  
ATOM   1532 HD12 LEU A 104     -44.641   1.148  66.039  1.00 66.69           H  
ATOM   1533 HD13 LEU A 104     -43.015   0.524  66.335  1.00 66.69           H  
ATOM   1534  CD2 LEU A 104     -45.048   0.086  63.620  1.00 66.69           C  
ATOM   1535 HD21 LEU A 104     -44.639   0.867  62.979  1.00 66.69           H  
ATOM   1536 HD22 LEU A 104     -45.338  -0.767  63.007  1.00 66.69           H  
ATOM   1537 HD23 LEU A 104     -45.916   0.468  64.158  1.00 66.69           H  
ATOM   1538  N   GLU A 105     -42.316  -3.983  64.358  1.00 69.34           N  
ATOM   1539  H   GLU A 105     -41.937  -3.824  63.435  1.00 69.34           H  
ATOM   1540  CA  GLU A 105     -42.847  -5.317  64.649  1.00 69.34           C  
ATOM   1541  HA  GLU A 105     -43.875  -5.174  64.981  1.00 69.34           H  
ATOM   1542  C   GLU A 105     -42.100  -6.015  65.796  1.00 69.34           C  
ATOM   1543  CB  GLU A 105     -42.885  -6.163  63.364  1.00 69.34           C  
ATOM   1544  HB2 GLU A 105     -43.183  -5.526  62.531  1.00 69.34           H  
ATOM   1545  HB3 GLU A 105     -41.893  -6.567  63.161  1.00 69.34           H  
ATOM   1546  O   GLU A 105     -42.726  -6.627  66.662  1.00 69.34           O  
ATOM   1547  CG  GLU A 105     -43.914  -7.300  63.478  1.00 69.34           C  
ATOM   1548  HG2 GLU A 105     -44.875  -6.866  63.756  1.00 69.34           H  
ATOM   1549  HG3 GLU A 105     -43.610  -7.972  64.280  1.00 69.34           H  
ATOM   1550  CD  GLU A 105     -44.090  -8.112  62.184  1.00 69.34           C  
ATOM   1551  OE1 GLU A 105     -45.196  -8.681  62.018  1.00 69.34           O  
ATOM   1552  OE2 GLU A 105     -43.127  -8.197  61.397  1.00 69.34           O  
ATOM   1553  N   ALA A 106     -40.778  -5.842  65.879  1.00 66.32           N  
ATOM   1554  H   ALA A 106     -40.315  -5.393  65.102  1.00 66.32           H  
ATOM   1555  CA  ALA A 106     -39.965  -6.349  66.984  1.00 66.32           C  
ATOM   1556  HA  ALA A 106     -40.238  -7.389  67.164  1.00 66.32           H  
ATOM   1557  C   ALA A 106     -40.179  -5.585  68.305  1.00 66.32           C  
ATOM   1558  CB  ALA A 106     -38.496  -6.305  66.557  1.00 66.32           C  
ATOM   1559  HB1 ALA A 106     -38.196  -5.275  66.366  1.00 66.32           H  
ATOM   1560  HB2 ALA A 106     -38.361  -6.887  65.645  1.00 66.32           H  
ATOM   1561  HB3 ALA A 106     -37.870  -6.723  67.345  1.00 66.32           H  
ATOM   1562  O   ALA A 106     -40.035  -6.173  69.377  1.00 66.32           O  
ATOM   1563  N   ALA A 107     -40.532  -4.296  68.246  1.00 66.61           N  
ATOM   1564  H   ALA A 107     -40.571  -3.857  67.338  1.00 66.61           H  
ATOM   1565  CA  ALA A 107     -40.821  -3.478  69.426  1.00 66.61           C  
ATOM   1566  HA  ALA A 107     -40.154  -3.780  70.233  1.00 66.61           H  
ATOM   1567  C   ALA A 107     -42.263  -3.654  69.942  1.00 66.61           C  
ATOM   1568  CB  ALA A 107     -40.513  -2.017  69.085  1.00 66.61           C  
ATOM   1569  HB1 ALA A 107     -40.663  -1.396  69.968  1.00 66.61           H  
ATOM   1570  HB2 ALA A 107     -39.477  -1.926  68.756  1.00 66.61           H  
ATOM   1571  HB3 ALA A 107     -41.171  -1.675  68.286  1.00 66.61           H  
ATOM   1572  O   ALA A 107     -42.518  -3.467  71.133  1.00 66.61           O  
ATOM   1573  N   LEU A 108     -43.205  -4.062  69.078  1.00 72.13           N  
ATOM   1574  H   LEU A 108     -42.933  -4.148  68.109  1.00 72.13           H  
ATOM   1575  CA  LEU A 108     -44.617  -4.302  69.420  1.00 72.13           C  
ATOM   1576  HA  LEU A 108     -45.068  -3.333  69.632  1.00 72.13           H  
ATOM   1577  C   LEU A 108     -44.846  -5.164  70.681  1.00 72.13           C  
ATOM   1578  CB  LEU A 108     -45.355  -4.948  68.223  1.00 72.13           C  
ATOM   1579  HB2 LEU A 108     -46.187  -5.544  68.596  1.00 72.13           H  
ATOM   1580  HB3 LEU A 108     -44.678  -5.641  67.724  1.00 72.13           H  
ATOM   1581  O   LEU A 108     -45.736  -4.817  71.467  1.00 72.13           O  
ATOM   1582  CG  LEU A 108     -45.915  -3.971  67.179  1.00 72.13           C  
ATOM   1583  HG  LEU A 108     -45.162  -3.232  66.904  1.00 72.13           H  
ATOM   1584  CD1 LEU A 108     -46.400  -4.701  65.925  1.00 72.13           C  
ATOM   1585 HD11 LEU A 108     -46.448  -4.003  65.089  1.00 72.13           H  
ATOM   1586 HD12 LEU A 108     -47.383  -5.144  66.085  1.00 72.13           H  
ATOM   1587 HD13 LEU A 108     -45.727  -5.520  65.671  1.00 72.13           H  
ATOM   1588  CD2 LEU A 108     -47.135  -3.246  67.736  1.00 72.13           C  
ATOM   1589 HD21 LEU A 108     -47.505  -2.549  66.985  1.00 72.13           H  
ATOM   1590 HD22 LEU A 108     -47.920  -3.959  67.988  1.00 72.13           H  
ATOM   1591 HD23 LEU A 108     -46.847  -2.707  68.638  1.00 72.13           H  
ATOM   1592  N   PRO A 109     -44.106  -6.269  70.928  1.00 71.05           N  
ATOM   1593  CA  PRO A 109     -44.312  -7.112  72.102  1.00 71.05           C  
ATOM   1594  HA  PRO A 109     -45.336  -7.486  72.085  1.00 71.05           H  
ATOM   1595  C   PRO A 109     -44.072  -6.365  73.416  1.00 71.05           C  
ATOM   1596  CB  PRO A 109     -43.338  -8.290  71.959  1.00 71.05           C  
ATOM   1597  HB2 PRO A 109     -43.788  -9.226  72.291  1.00 71.05           H  
ATOM   1598  HB3 PRO A 109     -42.423  -8.093  72.518  1.00 71.05           H  
ATOM   1599  O   PRO A 109     -44.802  -6.607  74.382  1.00 71.05           O  
ATOM   1600  CG  PRO A 109     -43.006  -8.323  70.471  1.00 71.05           C  
ATOM   1601  HG2 PRO A 109     -42.018  -8.743  70.280  1.00 71.05           H  
ATOM   1602  HG3 PRO A 109     -43.775  -8.874  69.929  1.00 71.05           H  
ATOM   1603  CD  PRO A 109     -43.071  -6.852  70.096  1.00 71.05           C  
ATOM   1604  HD2 PRO A 109     -42.128  -6.374  70.359  1.00 71.05           H  
ATOM   1605  HD3 PRO A 109     -43.280  -6.748  69.031  1.00 71.05           H  
ATOM   1606  N   GLU A 110     -43.099  -5.449  73.438  1.00 67.46           N  
ATOM   1607  H   GLU A 110     -42.592  -5.256  72.586  1.00 67.46           H  
ATOM   1608  CA  GLU A 110     -42.717  -4.670  74.621  1.00 67.46           C  
ATOM   1609  HA  GLU A 110     -42.834  -5.299  75.503  1.00 67.46           H  
ATOM   1610  C   GLU A 110     -43.611  -3.447  74.858  1.00 67.46           C  
ATOM   1611  CB  GLU A 110     -41.238  -4.253  74.556  1.00 67.46           C  
ATOM   1612  HB2 GLU A 110     -41.064  -3.621  73.686  1.00 67.46           H  
ATOM   1613  HB3 GLU A 110     -41.033  -3.669  75.454  1.00 67.46           H  
ATOM   1614  O   GLU A 110     -43.547  -2.845  75.931  1.00 67.46           O  
ATOM   1615  CG  GLU A 110     -40.282  -5.459  74.522  1.00 67.46           C  
ATOM   1616  HG2 GLU A 110     -40.728  -6.267  75.103  1.00 67.46           H  
ATOM   1617  HG3 GLU A 110     -40.188  -5.808  73.493  1.00 67.46           H  
ATOM   1618  CD  GLU A 110     -38.888  -5.161  75.108  1.00 67.46           C  
ATOM   1619  OE1 GLU A 110     -38.205  -6.150  75.461  1.00 67.46           O  
ATOM   1620  OE2 GLU A 110     -38.529  -3.972  75.259  1.00 67.46           O  
ATOM   1621  N   VAL A 111     -44.492  -3.103  73.907  1.00 70.17           N  
ATOM   1622  H   VAL A 111     -44.481  -3.612  73.035  1.00 70.17           H  
ATOM   1623  CA  VAL A 111     -45.427  -1.983  74.073  1.00 70.17           C  
ATOM   1624  HA  VAL A 111     -44.819  -1.099  74.262  1.00 70.17           H  
ATOM   1625  C   VAL A 111     -46.354  -2.262  75.265  1.00 70.17           C  
ATOM   1626  CB  VAL A 111     -46.235  -1.674  72.801  1.00 70.17           C  
ATOM   1627  HB  VAL A 111     -46.809  -2.552  72.506  1.00 70.17           H  
ATOM   1628  O   VAL A 111     -47.083  -3.272  75.249  1.00 70.17           O  
ATOM   1629  CG1 VAL A 111     -47.207  -0.504  73.026  1.00 70.17           C  
ATOM   1630 HG11 VAL A 111     -46.663   0.383  73.351  1.00 70.17           H  
ATOM   1631 HG12 VAL A 111     -47.734  -0.271  72.100  1.00 70.17           H  
ATOM   1632 HG13 VAL A 111     -47.953  -0.760  73.779  1.00 70.17           H  
ATOM   1633  CG2 VAL A 111     -45.295  -1.274  71.659  1.00 70.17           C  
ATOM   1634 HG21 VAL A 111     -44.751  -0.365  71.916  1.00 70.17           H  
ATOM   1635 HG22 VAL A 111     -45.860  -1.111  70.742  1.00 70.17           H  
ATOM   1636 HG23 VAL A 111     -44.572  -2.069  71.473  1.00 70.17           H  
ATOM   1637  N   PRO A 112     -46.370  -1.378  76.287  1.00 75.53           N  
ATOM   1638  CA  PRO A 112     -47.211  -1.529  77.465  1.00 75.53           C  
ATOM   1639  HA  PRO A 112     -46.866  -2.402  78.018  1.00 75.53           H  
ATOM   1640  C   PRO A 112     -48.683  -1.693  77.089  1.00 75.53           C  
ATOM   1641  CB  PRO A 112     -46.994  -0.268  78.311  1.00 75.53           C  
ATOM   1642  HB2 PRO A 112     -47.728   0.494  78.046  1.00 75.53           H  
ATOM   1643  HB3 PRO A 112     -47.039  -0.482  79.379  1.00 75.53           H  
ATOM   1644  O   PRO A 112     -49.191  -1.049  76.169  1.00 75.53           O  
ATOM   1645  CG  PRO A 112     -45.612   0.215  77.887  1.00 75.53           C  
ATOM   1646  HG2 PRO A 112     -45.493   1.290  78.024  1.00 75.53           H  
ATOM   1647  HG3 PRO A 112     -44.846  -0.332  78.437  1.00 75.53           H  
ATOM   1648  CD  PRO A 112     -45.554  -0.176  76.416  1.00 75.53           C  
ATOM   1649  HD2 PRO A 112     -45.978   0.621  75.806  1.00 75.53           H  
ATOM   1650  HD3 PRO A 112     -44.514  -0.352  76.139  1.00 75.53           H  
ATOM   1651  N   ALA A 113     -49.404  -2.525  77.843  1.00 74.29           N  
ATOM   1652  H   ALA A 113     -48.928  -3.040  78.570  1.00 74.29           H  
ATOM   1653  CA  ALA A 113     -50.810  -2.831  77.571  1.00 74.29           C  
ATOM   1654  HA  ALA A 113     -50.872  -3.343  76.611  1.00 74.29           H  
ATOM   1655  C   ALA A 113     -51.703  -1.578  77.476  1.00 74.29           C  
ATOM   1656  CB  ALA A 113     -51.311  -3.775  78.670  1.00 74.29           C  
ATOM   1657  HB1 ALA A 113     -52.349  -4.042  78.470  1.00 74.29           H  
ATOM   1658  HB2 ALA A 113     -50.709  -4.683  78.683  1.00 74.29           H  
ATOM   1659  HB3 ALA A 113     -51.253  -3.284  79.642  1.00 74.29           H  
ATOM   1660  O   ALA A 113     -52.667  -1.582  76.718  1.00 74.29           O  
ATOM   1661  N   THR A 114     -51.364  -0.515  78.213  1.00 70.97           N  
ATOM   1662  H   THR A 114     -50.515  -0.553  78.759  1.00 70.97           H  
ATOM   1663  CA  THR A 114     -52.087   0.765  78.225  1.00 70.97           C  
ATOM   1664  HA  THR A 114     -53.148   0.573  78.380  1.00 70.97           H  
ATOM   1665  C   THR A 114     -51.984   1.553  76.920  1.00 70.97           C  
ATOM   1666  CB  THR A 114     -51.575   1.654  79.371  1.00 70.97           C  
ATOM   1667  HB  THR A 114     -51.937   2.674  79.240  1.00 70.97           H  
ATOM   1668  O   THR A 114     -52.878   2.340  76.645  1.00 70.97           O  
ATOM   1669  CG2 THR A 114     -52.054   1.140  80.731  1.00 70.97           C  
ATOM   1670 HG21 THR A 114     -51.636   0.153  80.929  1.00 70.97           H  
ATOM   1671 HG22 THR A 114     -51.730   1.832  81.508  1.00 70.97           H  
ATOM   1672 HG23 THR A 114     -53.143   1.084  80.737  1.00 70.97           H  
ATOM   1673  OG1 THR A 114     -50.162   1.650  79.417  1.00 70.97           O  
ATOM   1674  HG1 THR A 114     -49.844   2.320  78.807  1.00 70.97           H  
ATOM   1675  N   GLU A 115     -50.932   1.353  76.120  1.00 73.47           N  
ATOM   1676  H   GLU A 115     -50.234   0.675  76.389  1.00 73.47           H  
ATOM   1677  CA  GLU A 115     -50.703   2.085  74.860  1.00 73.47           C  
ATOM   1678  HA  GLU A 115     -51.333   2.974  74.822  1.00 73.47           H  
ATOM   1679  C   GLU A 115     -51.053   1.255  73.616  1.00 73.47           C  
ATOM   1680  CB  GLU A 115     -49.241   2.551  74.788  1.00 73.47           C  
ATOM   1681  HB2 GLU A 115     -48.586   1.698  74.961  1.00 73.47           H  
ATOM   1682  HB3 GLU A 115     -49.049   2.942  73.789  1.00 73.47           H  
ATOM   1683  O   GLU A 115     -51.270   1.813  72.539  1.00 73.47           O  
ATOM   1684  CG  GLU A 115     -48.935   3.658  75.810  1.00 73.47           C  
ATOM   1685  HG2 GLU A 115     -49.606   4.498  75.627  1.00 73.47           H  
ATOM   1686  HG3 GLU A 115     -49.140   3.279  76.811  1.00 73.47           H  
ATOM   1687  CD  GLU A 115     -47.480   4.151  75.757  1.00 73.47           C  
ATOM   1688  OE1 GLU A 115     -47.139   4.984  76.626  1.00 73.47           O  
ATOM   1689  OE2 GLU A 115     -46.711   3.663  74.899  1.00 73.47           O  
ATOM   1690  N   ARG A 116     -51.162  -0.078  73.745  1.00 73.98           N  
ATOM   1691  H   ARG A 116     -50.944  -0.472  74.650  1.00 73.98           H  
ATOM   1692  CA  ARG A 116     -51.477  -0.979  72.619  1.00 73.98           C  
ATOM   1693  HA  ARG A 116     -50.680  -0.908  71.880  1.00 73.98           H  
ATOM   1694  C   ARG A 116     -52.749  -0.594  71.876  1.00 73.98           C  
ATOM   1695  CB  ARG A 116     -51.621  -2.433  73.090  1.00 73.98           C  
ATOM   1696  HB2 ARG A 116     -52.090  -2.463  74.073  1.00 73.98           H  
ATOM   1697  HB3 ARG A 116     -52.263  -2.970  72.391  1.00 73.98           H  
ATOM   1698  O   ARG A 116     -52.766  -0.666  70.654  1.00 73.98           O  
ATOM   1699  CG  ARG A 116     -50.274  -3.149  73.119  1.00 73.98           C  
ATOM   1700  HG2 ARG A 116     -49.788  -3.077  72.146  1.00 73.98           H  
ATOM   1701  HG3 ARG A 116     -49.640  -2.676  73.869  1.00 73.98           H  
ATOM   1702  CD  ARG A 116     -50.479  -4.621  73.474  1.00 73.98           C  
ATOM   1703  HD2 ARG A 116     -51.122  -4.685  74.351  1.00 73.98           H  
ATOM   1704  HD3 ARG A 116     -50.961  -5.122  72.634  1.00 73.98           H  
ATOM   1705  NE  ARG A 116     -49.188  -5.256  73.776  1.00 73.98           N  
ATOM   1706  HE  ARG A 116     -48.380  -4.652  73.825  1.00 73.98           H  
ATOM   1707  NH1 ARG A 116     -49.957  -7.392  74.082  1.00 73.98           N  
ATOM   1708 HH11 ARG A 116     -50.879  -7.067  73.828  1.00 73.98           H  
ATOM   1709 HH12 ARG A 116     -49.755  -8.369  74.236  1.00 73.98           H  
ATOM   1710  NH2 ARG A 116     -47.772  -6.947  74.306  1.00 73.98           N  
ATOM   1711 HH21 ARG A 116     -47.558  -7.918  74.483  1.00 73.98           H  
ATOM   1712 HH22 ARG A 116     -46.989  -6.309  74.273  1.00 73.98           H  
ATOM   1713  CZ  ARG A 116     -48.977  -6.526  74.050  1.00 73.98           C  
ATOM   1714  N   GLU A 117     -53.799  -0.205  72.594  1.00 75.39           N  
ATOM   1715  H   GLU A 117     -53.702  -0.144  73.597  1.00 75.39           H  
ATOM   1716  CA  GLU A 117     -55.081   0.171  71.983  1.00 75.39           C  
ATOM   1717  HA  GLU A 117     -55.429  -0.654  71.362  1.00 75.39           H  
ATOM   1718  C   GLU A 117     -54.925   1.385  71.056  1.00 75.39           C  
ATOM   1719  CB  GLU A 117     -56.115   0.442  73.096  1.00 75.39           C  
ATOM   1720  HB2 GLU A 117     -55.665   0.240  74.068  1.00 75.39           H  
ATOM   1721  HB3 GLU A 117     -56.418   1.489  73.077  1.00 75.39           H  
ATOM   1722  O   GLU A 117     -55.424   1.389  69.930  1.00 75.39           O  
ATOM   1723  CG  GLU A 117     -57.358  -0.445  72.938  1.00 75.39           C  
ATOM   1724  HG2 GLU A 117     -57.856  -0.183  72.004  1.00 75.39           H  
ATOM   1725  HG3 GLU A 117     -57.032  -1.482  72.864  1.00 75.39           H  
ATOM   1726  CD  GLU A 117     -58.358  -0.328  74.104  1.00 75.39           C  
ATOM   1727  OE1 GLU A 117     -59.373  -1.059  74.056  1.00 75.39           O  
ATOM   1728  OE2 GLU A 117     -58.117   0.469  75.038  1.00 75.39           O  
ATOM   1729  N   GLU A 118     -54.163   2.387  71.498  1.00 74.99           N  
ATOM   1730  H   GLU A 118     -53.715   2.298  72.399  1.00 74.99           H  
ATOM   1731  CA  GLU A 118     -53.906   3.605  70.731  1.00 74.99           C  
ATOM   1732  HA  GLU A 118     -54.853   3.948  70.314  1.00 74.99           H  
ATOM   1733  C   GLU A 118     -52.953   3.339  69.552  1.00 74.99           C  
ATOM   1734  CB  GLU A 118     -53.380   4.682  71.695  1.00 74.99           C  
ATOM   1735  HB2 GLU A 118     -52.315   4.530  71.872  1.00 74.99           H  
ATOM   1736  HB3 GLU A 118     -53.908   4.590  72.644  1.00 74.99           H  
ATOM   1737  O   GLU A 118     -53.148   3.870  68.455  1.00 74.99           O  
ATOM   1738  CG  GLU A 118     -53.634   6.094  71.151  1.00 74.99           C  
ATOM   1739  HG2 GLU A 118     -54.690   6.183  70.899  1.00 74.99           H  
ATOM   1740  HG3 GLU A 118     -53.063   6.223  70.231  1.00 74.99           H  
ATOM   1741  CD  GLU A 118     -53.263   7.217  72.135  1.00 74.99           C  
ATOM   1742  OE1 GLU A 118     -53.657   8.370  71.838  1.00 74.99           O  
ATOM   1743  OE2 GLU A 118     -52.574   6.942  73.140  1.00 74.99           O  
ATOM   1744  N   LEU A 119     -51.971   2.449  69.739  1.00 72.55           N  
ATOM   1745  H   LEU A 119     -51.841   2.085  70.672  1.00 72.55           H  
ATOM   1746  CA  LEU A 119     -51.056   2.009  68.687  1.00 72.55           C  
ATOM   1747  HA  LEU A 119     -50.602   2.894  68.241  1.00 72.55           H  
ATOM   1748  C   LEU A 119     -51.782   1.241  67.570  1.00 72.55           C  
ATOM   1749  CB  LEU A 119     -49.955   1.149  69.321  1.00 72.55           C  
ATOM   1750  HB2 LEU A 119     -49.577   1.634  70.220  1.00 72.55           H  
ATOM   1751  HB3 LEU A 119     -50.394   0.197  69.619  1.00 72.55           H  
ATOM   1752  O   LEU A 119     -51.575   1.544  66.395  1.00 72.55           O  
ATOM   1753  CG  LEU A 119     -48.785   0.899  68.355  1.00 72.55           C  
ATOM   1754  HG  LEU A 119     -49.148   0.753  67.338  1.00 72.55           H  
ATOM   1755  CD1 LEU A 119     -47.779   2.049  68.367  1.00 72.55           C  
ATOM   1756 HD11 LEU A 119     -48.270   2.974  68.064  1.00 72.55           H  
ATOM   1757 HD12 LEU A 119     -46.969   1.837  67.669  1.00 72.55           H  
ATOM   1758 HD13 LEU A 119     -47.363   2.174  69.367  1.00 72.55           H  
ATOM   1759  CD2 LEU A 119     -48.060  -0.361  68.779  1.00 72.55           C  
ATOM   1760 HD21 LEU A 119     -47.731  -0.264  69.814  1.00 72.55           H  
ATOM   1761 HD22 LEU A 119     -47.190  -0.501  68.138  1.00 72.55           H  
ATOM   1762 HD23 LEU A 119     -48.733  -1.213  68.688  1.00 72.55           H  
ATOM   1763  N   VAL A 120     -52.670   0.300  67.919  1.00 75.04           N  
ATOM   1764  H   VAL A 120     -52.789   0.105  68.903  1.00 75.04           H  
ATOM   1765  CA  VAL A 120     -53.493  -0.451  66.952  1.00 75.04           C  
ATOM   1766  HA  VAL A 120     -52.834  -0.962  66.251  1.00 75.04           H  
ATOM   1767  C   VAL A 120     -54.351   0.512  66.130  1.00 75.04           C  
ATOM   1768  CB  VAL A 120     -54.356  -1.517  67.662  1.00 75.04           C  
ATOM   1769  HB  VAL A 120     -54.868  -1.059  68.508  1.00 75.04           H  
ATOM   1770  O   VAL A 120     -54.299   0.472  64.901  1.00 75.04           O  
ATOM   1771  CG1 VAL A 120     -55.409  -2.144  66.738  1.00 75.04           C  
ATOM   1772 HG11 VAL A 120     -56.153  -1.404  66.442  1.00 75.04           H  
ATOM   1773 HG12 VAL A 120     -55.931  -2.948  67.256  1.00 75.04           H  
ATOM   1774 HG13 VAL A 120     -54.938  -2.545  65.840  1.00 75.04           H  
ATOM   1775  CG2 VAL A 120     -53.478  -2.667  68.176  1.00 75.04           C  
ATOM   1776 HG21 VAL A 120     -52.655  -2.285  68.781  1.00 75.04           H  
ATOM   1777 HG22 VAL A 120     -53.057  -3.219  67.335  1.00 75.04           H  
ATOM   1778 HG23 VAL A 120     -54.078  -3.342  68.786  1.00 75.04           H  
ATOM   1779  N   GLN A 121     -55.036   1.463  66.779  1.00 74.14           N  
ATOM   1780  H   GLN A 121     -55.033   1.457  67.789  1.00 74.14           H  
ATOM   1781  CA  GLN A 121     -55.832   2.483  66.078  1.00 74.14           C  
ATOM   1782  HA  GLN A 121     -56.601   1.991  65.483  1.00 74.14           H  
ATOM   1783  C   GLN A 121     -55.002   3.361  65.128  1.00 74.14           C  
ATOM   1784  CB  GLN A 121     -56.488   3.420  67.100  1.00 74.14           C  
ATOM   1785  HB2 GLN A 121     -55.754   3.721  67.847  1.00 74.14           H  
ATOM   1786  HB3 GLN A 121     -56.825   4.317  66.579  1.00 74.14           H  
ATOM   1787  O   GLN A 121     -55.525   3.936  64.165  1.00 74.14           O  
ATOM   1788  CG  GLN A 121     -57.707   2.811  67.795  1.00 74.14           C  
ATOM   1789  HG2 GLN A 121     -57.409   1.918  68.345  1.00 74.14           H  
ATOM   1790  HG3 GLN A 121     -58.443   2.519  67.047  1.00 74.14           H  
ATOM   1791  CD  GLN A 121     -58.358   3.796  68.762  1.00 74.14           C  
ATOM   1792  NE2 GLN A 121     -59.340   3.364  69.519  1.00 74.14           N  
ATOM   1793 HE21 GLN A 121     -59.661   4.008  70.227  1.00 74.14           H  
ATOM   1794 HE22 GLN A 121     -59.550   2.376  69.544  1.00 74.14           H  
ATOM   1795  OE1 GLN A 121     -58.029   4.971  68.842  1.00 74.14           O  
ATOM   1796  N   ARG A 122     -53.713   3.557  65.420  1.00 74.24           N  
ATOM   1797  H   ARG A 122     -53.344   3.109  66.247  1.00 74.24           H  
ATOM   1798  CA  ARG A 122     -52.816   4.366  64.589  1.00 74.24           C  
ATOM   1799  HA  ARG A 122     -53.395   5.177  64.146  1.00 74.24           H  
ATOM   1800  C   ARG A 122     -52.272   3.561  63.405  1.00 74.24           C  
ATOM   1801  CB  ARG A 122     -51.736   4.978  65.491  1.00 74.24           C  
ATOM   1802  HB2 ARG A 122     -52.172   5.175  66.470  1.00 74.24           H  
ATOM   1803  HB3 ARG A 122     -50.913   4.276  65.622  1.00 74.24           H  
ATOM   1804  O   ARG A 122     -52.261   4.088  62.294  1.00 74.24           O  
ATOM   1805  CG  ARG A 122     -51.218   6.313  64.946  1.00 74.24           C  
ATOM   1806  HG2 ARG A 122     -50.631   6.138  64.044  1.00 74.24           H  
ATOM   1807  HG3 ARG A 122     -52.060   6.963  64.709  1.00 74.24           H  
ATOM   1808  CD  ARG A 122     -50.353   6.991  66.014  1.00 74.24           C  
ATOM   1809  HD2 ARG A 122     -49.510   6.340  66.243  1.00 74.24           H  
ATOM   1810  HD3 ARG A 122     -50.948   7.118  66.918  1.00 74.24           H  
ATOM   1811  NE  ARG A 122     -49.854   8.304  65.564  1.00 74.24           N  
ATOM   1812  HE  ARG A 122     -49.997   8.538  64.592  1.00 74.24           H  
ATOM   1813  NH1 ARG A 122     -48.843   8.896  67.540  1.00 74.24           N  
ATOM   1814 HH11 ARG A 122     -48.290   9.534  68.094  1.00 74.24           H  
ATOM   1815 HH12 ARG A 122     -49.164   8.036  67.960  1.00 74.24           H  
ATOM   1816  NH2 ARG A 122     -48.716  10.265  65.781  1.00 74.24           N  
ATOM   1817 HH21 ARG A 122     -48.867  10.468  64.804  1.00 74.24           H  
ATOM   1818 HH22 ARG A 122     -48.141  10.878  66.342  1.00 74.24           H  
ATOM   1819  CZ  ARG A 122     -49.145   9.146  66.296  1.00 74.24           C  
ATOM   1820  N   LEU A 123     -51.926   2.291  63.618  1.00 71.79           N  
ATOM   1821  H   LEU A 123     -51.976   1.945  64.566  1.00 71.79           H  
ATOM   1822  CA  LEU A 123     -51.500   1.350  62.576  1.00 71.79           C  
ATOM   1823  HA  LEU A 123     -50.682   1.799  62.013  1.00 71.79           H  
ATOM   1824  C   LEU A 123     -52.612   1.058  61.559  1.00 71.79           C  
ATOM   1825  CB  LEU A 123     -51.012   0.053  63.253  1.00 71.79           C  
ATOM   1826  HB2 LEU A 123     -51.111  -0.779  62.555  1.00 71.79           H  
ATOM   1827  HB3 LEU A 123     -51.654  -0.166  64.106  1.00 71.79           H  
ATOM   1828  O   LEU A 123     -52.370   1.119  60.353  1.00 71.79           O  
ATOM   1829  CG  LEU A 123     -49.547   0.131  63.713  1.00 71.79           C  
ATOM   1830  HG  LEU A 123     -49.366   1.083  64.212  1.00 71.79           H  
ATOM   1831  CD1 LEU A 123     -49.231  -0.998  64.694  1.00 71.79           C  
ATOM   1832 HD11 LEU A 123     -49.871  -0.912  65.572  1.00 71.79           H  
ATOM   1833 HD12 LEU A 123     -49.394  -1.966  64.220  1.00 71.79           H  
ATOM   1834 HD13 LEU A 123     -48.190  -0.929  65.010  1.00 71.79           H  
ATOM   1835  CD2 LEU A 123     -48.619   0.005  62.502  1.00 71.79           C  
ATOM   1836 HD21 LEU A 123     -47.580   0.016  62.829  1.00 71.79           H  
ATOM   1837 HD22 LEU A 123     -48.763   0.836  61.811  1.00 71.79           H  
ATOM   1838 HD23 LEU A 123     -48.802  -0.935  61.981  1.00 71.79           H  
ATOM   1839  N   GLU A 124     -53.846   0.839  62.019  1.00 73.90           N  
ATOM   1840  H   GLU A 124     -53.981   0.737  63.015  1.00 73.90           H  
ATOM   1841  CA  GLU A 124     -55.008   0.631  61.141  1.00 73.90           C  
ATOM   1842  HA  GLU A 124     -54.839  -0.242  60.512  1.00 73.90           H  
ATOM   1843  C   GLU A 124     -55.250   1.826  60.205  1.00 73.90           C  
ATOM   1844  CB  GLU A 124     -56.266   0.394  61.990  1.00 73.90           C  
ATOM   1845  HB2 GLU A 124     -56.309   1.152  62.773  1.00 73.90           H  
ATOM   1846  HB3 GLU A 124     -57.143   0.510  61.353  1.00 73.90           H  
ATOM   1847  O   GLU A 124     -55.541   1.648  59.019  1.00 73.90           O  
ATOM   1848  CG  GLU A 124     -56.313  -1.012  62.607  1.00 73.90           C  
ATOM   1849  HG2 GLU A 124     -56.279  -1.739  61.796  1.00 73.90           H  
ATOM   1850  HG3 GLU A 124     -55.434  -1.171  63.231  1.00 73.90           H  
ATOM   1851  CD  GLU A 124     -57.583  -1.237  63.445  1.00 73.90           C  
ATOM   1852  OE1 GLU A 124     -58.013  -2.409  63.529  1.00 73.90           O  
ATOM   1853  OE2 GLU A 124     -58.131  -0.243  63.978  1.00 73.90           O  
ATOM   1854  N   ARG A 125     -55.068   3.056  60.710  1.00 71.18           N  
ATOM   1855  H   ARG A 125     -54.813   3.124  61.685  1.00 71.18           H  
ATOM   1856  CA  ARG A 125     -55.187   4.279  59.899  1.00 71.18           C  
ATOM   1857  HA  ARG A 125     -56.130   4.239  59.355  1.00 71.18           H  
ATOM   1858  C   ARG A 125     -54.121   4.375  58.809  1.00 71.18           C  
ATOM   1859  CB  ARG A 125     -55.163   5.529  60.792  1.00 71.18           C  
ATOM   1860  HB2 ARG A 125     -54.494   5.375  61.639  1.00 71.18           H  
ATOM   1861  HB3 ARG A 125     -54.789   6.372  60.211  1.00 71.18           H  
ATOM   1862  O   ARG A 125     -54.435   4.851  57.722  1.00 71.18           O  
ATOM   1863  CG  ARG A 125     -56.573   5.882  61.280  1.00 71.18           C  
ATOM   1864  HG2 ARG A 125     -57.215   6.028  60.412  1.00 71.18           H  
ATOM   1865  HG3 ARG A 125     -56.978   5.063  61.874  1.00 71.18           H  
ATOM   1866  CD  ARG A 125     -56.577   7.175  62.102  1.00 71.18           C  
ATOM   1867  HD2 ARG A 125     -55.999   7.936  61.579  1.00 71.18           H  
ATOM   1868  HD3 ARG A 125     -57.610   7.513  62.184  1.00 71.18           H  
ATOM   1869  NE  ARG A 125     -56.038   6.958  63.457  1.00 71.18           N  
ATOM   1870  HE  ARG A 125     -55.780   6.009  63.687  1.00 71.18           H  
ATOM   1871  NH1 ARG A 125     -56.412   9.078  64.263  1.00 71.18           N  
ATOM   1872 HH11 ARG A 125     -56.755   9.349  63.353  1.00 71.18           H  
ATOM   1873 HH12 ARG A 125     -56.400   9.725  65.038  1.00 71.18           H  
ATOM   1874  NH2 ARG A 125     -55.582   7.504  65.617  1.00 71.18           N  
ATOM   1875 HH21 ARG A 125     -55.626   8.138  66.402  1.00 71.18           H  
ATOM   1876 HH22 ARG A 125     -55.351   6.538  65.800  1.00 71.18           H  
ATOM   1877  CZ  ARG A 125     -56.009   7.846  64.435  1.00 71.18           C  
ATOM   1878  N   MET A 126     -52.892   3.930  59.073  1.00 66.20           N  
ATOM   1879  H   MET A 126     -52.711   3.523  59.980  1.00 66.20           H  
ATOM   1880  CA  MET A 126     -51.811   3.955  58.078  1.00 66.20           C  
ATOM   1881  HA  MET A 126     -51.776   4.940  57.613  1.00 66.20           H  
ATOM   1882  C   MET A 126     -52.052   2.946  56.948  1.00 66.20           C  
ATOM   1883  CB  MET A 126     -50.457   3.697  58.758  1.00 66.20           C  
ATOM   1884  HB2 MET A 126     -50.514   2.802  59.378  1.00 66.20           H  
ATOM   1885  HB3 MET A 126     -49.707   3.530  57.984  1.00 66.20           H  
ATOM   1886  O   MET A 126     -51.882   3.277  55.776  1.00 66.20           O  
ATOM   1887  CG  MET A 126     -50.017   4.889  59.614  1.00 66.20           C  
ATOM   1888  HG2 MET A 126     -50.796   5.096  60.348  1.00 66.20           H  
ATOM   1889  HG3 MET A 126     -49.919   5.765  58.972  1.00 66.20           H  
ATOM   1890  SD  MET A 126     -48.459   4.662  60.516  1.00 66.20           S  
ATOM   1891  CE  MET A 126     -47.275   4.503  59.147  1.00 66.20           C  
ATOM   1892  HE1 MET A 126     -47.355   5.364  58.484  1.00 66.20           H  
ATOM   1893  HE2 MET A 126     -46.263   4.452  59.548  1.00 66.20           H  
ATOM   1894  HE3 MET A 126     -47.474   3.590  58.586  1.00 66.20           H  
ATOM   1895  N   LEU A 127     -52.514   1.740  57.284  1.00 67.83           N  
ATOM   1896  H   LEU A 127     -52.627   1.534  58.266  1.00 67.83           H  
ATOM   1897  CA  LEU A 127     -52.725   0.648  56.326  1.00 67.83           C  
ATOM   1898  HA  LEU A 127     -51.805   0.539  55.751  1.00 67.83           H  
ATOM   1899  C   LEU A 127     -53.856   0.948  55.322  1.00 67.83           C  
ATOM   1900  CB  LEU A 127     -52.960  -0.635  57.153  1.00 67.83           C  
ATOM   1901  HB2 LEU A 127     -52.494  -0.494  58.128  1.00 67.83           H  
ATOM   1902  HB3 LEU A 127     -54.025  -0.773  57.341  1.00 67.83           H  
ATOM   1903  O   LEU A 127     -53.797   0.534  54.164  1.00 67.83           O  
ATOM   1904  CG  LEU A 127     -52.345  -1.908  56.537  1.00 67.83           C  
ATOM   1905  HG  LEU A 127     -51.538  -1.640  55.855  1.00 67.83           H  
ATOM   1906  CD1 LEU A 127     -51.753  -2.786  57.640  1.00 67.83           C  
ATOM   1907 HD11 LEU A 127     -52.522  -3.065  58.360  1.00 67.83           H  
ATOM   1908 HD12 LEU A 127     -51.320  -3.687  57.206  1.00 67.83           H  
ATOM   1909 HD13 LEU A 127     -50.959  -2.246  58.156  1.00 67.83           H  
ATOM   1910  CD2 LEU A 127     -53.383  -2.732  55.774  1.00 67.83           C  
ATOM   1911 HD21 LEU A 127     -53.806  -2.125  54.974  1.00 67.83           H  
ATOM   1912 HD22 LEU A 127     -52.899  -3.607  55.340  1.00 67.83           H  
ATOM   1913 HD23 LEU A 127     -54.174  -3.052  56.452  1.00 67.83           H  
ATOM   1914  N   ALA A 128     -54.863   1.725  55.736  1.00 63.23           N  
ATOM   1915  H   ALA A 128     -54.873   2.009  56.705  1.00 63.23           H  
ATOM   1916  CA  ALA A 128     -55.974   2.140  54.879  1.00 63.23           C  
ATOM   1917  HA  ALA A 128     -56.425   1.247  54.447  1.00 63.23           H  
ATOM   1918  C   ALA A 128     -55.553   3.048  53.701  1.00 63.23           C  
ATOM   1919  CB  ALA A 128     -57.020   2.828  55.765  1.00 63.23           C  
ATOM   1920  HB1 ALA A 128     -56.596   3.728  56.209  1.00 63.23           H  
ATOM   1921  HB2 ALA A 128     -57.888   3.100  55.165  1.00 63.23           H  
ATOM   1922  HB3 ALA A 128     -57.334   2.152  56.561  1.00 63.23           H  
ATOM   1923  O   ALA A 128     -56.216   3.036  52.664  1.00 63.23           O  
ATOM   1924  N   ALA A 129     -54.462   3.812  53.831  1.00 57.64           N  
ATOM   1925  H   ALA A 129     -53.921   3.746  54.682  1.00 57.64           H  
ATOM   1926  CA  ALA A 129     -54.064   4.819  52.844  1.00 57.64           C  
ATOM   1927  HA  ALA A 129     -54.965   5.303  52.465  1.00 57.64           H  
ATOM   1928  C   ALA A 129     -53.320   4.257  51.608  1.00 57.64           C  
ATOM   1929  CB  ALA A 129     -53.240   5.887  53.575  1.00 57.64           C  
ATOM   1930  HB1 ALA A 129     -52.983   6.688  52.881  1.00 57.64           H  
ATOM   1931  HB2 ALA A 129     -53.817   6.304  54.401  1.00 57.64           H  
ATOM   1932  HB3 ALA A 129     -52.321   5.447  53.963  1.00 57.64           H  
ATOM   1933  O   ALA A 129     -53.334   4.892  50.558  1.00 57.64           O  
ATOM   1934  N   LEU A 130     -52.695   3.074  51.696  1.00 51.96           N  
ATOM   1935  H   LEU A 130     -52.740   2.595  52.584  1.00 51.96           H  
ATOM   1936  CA  LEU A 130     -51.744   2.556  50.688  1.00 51.96           C  
ATOM   1937  HA  LEU A 130     -51.215   3.403  50.252  1.00 51.96           H  
ATOM   1938  C   LEU A 130     -52.357   1.807  49.479  1.00 51.96           C  
ATOM   1939  CB  LEU A 130     -50.711   1.669  51.424  1.00 51.96           C  
ATOM   1940  HB2 LEU A 130     -51.185   1.221  52.297  1.00 51.96           H  
ATOM   1941  HB3 LEU A 130     -50.405   0.845  50.780  1.00 51.96           H  
ATOM   1942  O   LEU A 130     -51.678   1.607  48.478  1.00 51.96           O  
ATOM   1943  CG  LEU A 130     -49.447   2.437  51.857  1.00 51.96           C  
ATOM   1944  HG  LEU A 130     -49.723   3.445  52.169  1.00 51.96           H  
ATOM   1945  CD1 LEU A 130     -48.772   1.743  53.040  1.00 51.96           C  
ATOM   1946 HD11 LEU A 130     -49.451   1.722  53.892  1.00 51.96           H  
ATOM   1947 HD12 LEU A 130     -47.874   2.293  53.324  1.00 51.96           H  
ATOM   1948 HD13 LEU A 130     -48.495   0.725  52.770  1.00 51.96           H  
ATOM   1949  CD2 LEU A 130     -48.439   2.520  50.709  1.00 51.96           C  
ATOM   1950 HD21 LEU A 130     -47.570   3.100  51.021  1.00 51.96           H  
ATOM   1951 HD22 LEU A 130     -48.893   3.009  49.847  1.00 51.96           H  
ATOM   1952 HD23 LEU A 130     -48.112   1.521  50.418  1.00 51.96           H  
ATOM   1953  N   ARG A 131     -53.619   1.361  49.532  1.00 53.51           N  
ATOM   1954  H   ARG A 131     -54.148   1.603  50.358  1.00 53.51           H  
ATOM   1955  CA  ARG A 131     -54.203   0.417  48.542  1.00 53.51           C  
ATOM   1956  HA  ARG A 131     -53.511  -0.420  48.452  1.00 53.51           H  
ATOM   1957  C   ARG A 131     -54.377   0.877  47.073  1.00 53.51           C  
ATOM   1958  CB  ARG A 131     -55.551  -0.115  49.058  1.00 53.51           C  
ATOM   1959  HB2 ARG A 131     -56.154  -0.440  48.210  1.00 53.51           H  
ATOM   1960  HB3 ARG A 131     -56.093   0.679  49.571  1.00 53.51           H  
ATOM   1961  O   ARG A 131     -54.254   0.012  46.210  1.00 53.51           O  
ATOM   1962  CG  ARG A 131     -55.371  -1.320  49.986  1.00 53.51           C  
ATOM   1963  HG2 ARG A 131     -54.799  -1.021  50.865  1.00 53.51           H  
ATOM   1964  HG3 ARG A 131     -54.833  -2.107  49.458  1.00 53.51           H  
ATOM   1965  CD  ARG A 131     -56.742  -1.846  50.420  1.00 53.51           C  
ATOM   1966  HD2 ARG A 131     -57.315  -2.111  49.531  1.00 53.51           H  
ATOM   1967  HD3 ARG A 131     -57.261  -1.050  50.954  1.00 53.51           H  
ATOM   1968  NE  ARG A 131     -56.610  -3.029  51.288  1.00 53.51           N  
ATOM   1969  HE  ARG A 131     -55.683  -3.420  51.375  1.00 53.51           H  
ATOM   1970  NH1 ARG A 131     -58.804  -3.162  51.948  1.00 53.51           N  
ATOM   1971 HH11 ARG A 131     -59.004  -2.354  51.376  1.00 53.51           H  
ATOM   1972 HH12 ARG A 131     -59.525  -3.600  52.503  1.00 53.51           H  
ATOM   1973  NH2 ARG A 131     -57.321  -4.638  52.731  1.00 53.51           N  
ATOM   1974 HH21 ARG A 131     -56.376  -4.988  52.796  1.00 53.51           H  
ATOM   1975 HH22 ARG A 131     -58.049  -5.069  53.282  1.00 53.51           H  
ATOM   1976  CZ  ARG A 131     -57.576  -3.603  51.981  1.00 53.51           C  
ATOM   1977  N   PRO A 132     -54.740   2.128  46.731  1.00 45.70           N  
ATOM   1978  CA  PRO A 132     -55.310   2.422  45.402  1.00 45.70           C  
ATOM   1979  HA  PRO A 132     -56.147   1.743  45.242  1.00 45.70           H  
ATOM   1980  C   PRO A 132     -54.390   2.306  44.166  1.00 45.70           C  
ATOM   1981  CB  PRO A 132     -55.866   3.847  45.508  1.00 45.70           C  
ATOM   1982  HB2 PRO A 132     -56.771   3.970  44.912  1.00 45.70           H  
ATOM   1983  HB3 PRO A 132     -55.108   4.565  45.192  1.00 45.70           H  
ATOM   1984  O   PRO A 132     -54.900   2.299  43.053  1.00 45.70           O  
ATOM   1985  CG  PRO A 132     -56.137   4.035  46.995  1.00 45.70           C  
ATOM   1986  HG2 PRO A 132     -57.107   3.607  47.247  1.00 45.70           H  
ATOM   1987  HG3 PRO A 132     -56.091   5.084  47.288  1.00 45.70           H  
ATOM   1988  CD  PRO A 132     -55.033   3.218  47.651  1.00 45.70           C  
ATOM   1989  HD2 PRO A 132     -55.393   2.867  48.618  1.00 45.70           H  
ATOM   1990  HD3 PRO A 132     -54.142   3.832  47.781  1.00 45.70           H  
ATOM   1991  N   VAL A 133     -53.062   2.258  44.309  1.00 39.90           N  
ATOM   1992  H   VAL A 133     -52.690   2.193  45.246  1.00 39.90           H  
ATOM   1993  CA  VAL A 133     -52.117   2.635  43.228  1.00 39.90           C  
ATOM   1994  HA  VAL A 133     -52.533   3.500  42.713  1.00 39.90           H  
ATOM   1995  C   VAL A 133     -51.909   1.572  42.117  1.00 39.90           C  
ATOM   1996  CB  VAL A 133     -50.782   3.099  43.870  1.00 39.90           C  
ATOM   1997  HB  VAL A 133     -50.364   2.270  44.440  1.00 39.90           H  
ATOM   1998  O   VAL A 133     -51.502   1.922  41.016  1.00 39.90           O  
ATOM   1999  CG1 VAL A 133     -49.725   3.565  42.863  1.00 39.90           C  
ATOM   2000 HG11 VAL A 133     -48.849   3.954  43.383  1.00 39.90           H  
ATOM   2001 HG12 VAL A 133     -50.134   4.342  42.217  1.00 39.90           H  
ATOM   2002 HG13 VAL A 133     -49.395   2.729  42.247  1.00 39.90           H  
ATOM   2003  CG2 VAL A 133     -51.018   4.278  44.836  1.00 39.90           C  
ATOM   2004 HG21 VAL A 133     -50.066   4.608  45.253  1.00 39.90           H  
ATOM   2005 HG22 VAL A 133     -51.655   3.979  45.668  1.00 39.90           H  
ATOM   2006 HG23 VAL A 133     -51.478   5.110  44.303  1.00 39.90           H  
ATOM   2007  N   ALA A 134     -52.205   0.286  42.336  1.00 33.58           N  
ATOM   2008  H   ALA A 134     -52.617   0.051  43.227  1.00 33.58           H  
ATOM   2009  CA  ALA A 134     -51.633  -0.819  41.537  1.00 33.58           C  
ATOM   2010  HA  ALA A 134     -50.610  -0.541  41.285  1.00 33.58           H  
ATOM   2011  C   ALA A 134     -52.295  -1.202  40.177  1.00 33.58           C  
ATOM   2012  CB  ALA A 134     -51.552  -2.041  42.467  1.00 33.58           C  
ATOM   2013  HB1 ALA A 134     -52.554  -2.375  42.734  1.00 33.58           H  
ATOM   2014  HB2 ALA A 134     -50.996  -1.788  43.369  1.00 33.58           H  
ATOM   2015  HB3 ALA A 134     -51.032  -2.852  41.958  1.00 33.58           H  
ATOM   2016  O   ALA A 134     -51.754  -2.054  39.482  1.00 33.58           O  
ATOM   2017  N   GLN A 135     -53.462  -0.676  39.778  1.00 34.16           N  
ATOM   2018  H   GLN A 135     -53.847   0.086  40.319  1.00 34.16           H  
ATOM   2019  CA  GLN A 135     -54.333  -1.359  38.784  1.00 34.16           C  
ATOM   2020  HA  GLN A 135     -54.207  -2.433  38.924  1.00 34.16           H  
ATOM   2021  C   GLN A 135     -54.069  -1.151  37.268  1.00 34.16           C  
ATOM   2022  CB  GLN A 135     -55.808  -1.027  39.094  1.00 34.16           C  
ATOM   2023  HB2 GLN A 135     -56.409  -1.167  38.195  1.00 34.16           H  
ATOM   2024  HB3 GLN A 135     -55.894   0.019  39.390  1.00 34.16           H  
ATOM   2025  O   GLN A 135     -54.587  -1.930  36.474  1.00 34.16           O  
ATOM   2026  CG  GLN A 135     -56.399  -1.935  40.182  1.00 34.16           C  
ATOM   2027  HG2 GLN A 135     -56.306  -2.972  39.860  1.00 34.16           H  
ATOM   2028  HG3 GLN A 135     -55.834  -1.811  41.106  1.00 34.16           H  
ATOM   2029  CD  GLN A 135     -57.872  -1.646  40.472  1.00 34.16           C  
ATOM   2030  NE2 GLN A 135     -58.575  -2.564  41.100  1.00 34.16           N  
ATOM   2031 HE21 GLN A 135     -59.552  -2.344  41.226  1.00 34.16           H  
ATOM   2032 HE22 GLN A 135     -58.160  -3.459  41.316  1.00 34.16           H  
ATOM   2033  OE1 GLN A 135     -58.430  -0.606  40.170  1.00 34.16           O  
ATOM   2034  N   ALA A 136     -53.357  -0.119  36.810  1.00 29.62           N  
ATOM   2035  H   ALA A 136     -52.850   0.446  37.476  1.00 29.62           H  
ATOM   2036  CA  ALA A 136     -53.532   0.422  35.444  1.00 29.62           C  
ATOM   2037  HA  ALA A 136     -54.589   0.318  35.200  1.00 29.62           H  
ATOM   2038  C   ALA A 136     -52.792  -0.281  34.257  1.00 29.62           C  
ATOM   2039  CB  ALA A 136     -53.254   1.934  35.514  1.00 29.62           C  
ATOM   2040  HB1 ALA A 136     -53.520   2.403  34.567  1.00 29.62           H  
ATOM   2041  HB2 ALA A 136     -52.194   2.106  35.705  1.00 29.62           H  
ATOM   2042  HB3 ALA A 136     -53.846   2.391  36.307  1.00 29.62           H  
ATOM   2043  O   ALA A 136     -52.521   0.380  33.260  1.00 29.62           O  
ATOM   2044  N   ALA A 137     -52.449  -1.577  34.319  1.00 27.02           N  
ATOM   2045  H   ALA A 137     -52.781  -2.108  35.111  1.00 27.02           H  
ATOM   2046  CA  ALA A 137     -51.365  -2.175  33.503  1.00 27.02           C  
ATOM   2047  HA  ALA A 137     -50.580  -1.425  33.409  1.00 27.02           H  
ATOM   2048  C   ALA A 137     -51.649  -2.653  32.040  1.00 27.02           C  
ATOM   2049  CB  ALA A 137     -50.778  -3.329  34.331  1.00 27.02           C  
ATOM   2050  HB1 ALA A 137     -49.911  -3.739  33.814  1.00 27.02           H  
ATOM   2051  HB2 ALA A 137     -51.518  -4.121  34.450  1.00 27.02           H  
ATOM   2052  HB3 ALA A 137     -50.464  -2.970  35.311  1.00 27.02           H  
ATOM   2053  O   ALA A 137     -50.799  -2.471  31.176  1.00 27.02           O  
ATOM   2054  N   ASP A 138     -52.775  -3.310  31.732  1.00 27.22           N  
ATOM   2055  H   ASP A 138     -53.479  -3.327  32.455  1.00 27.22           H  
ATOM   2056  CA  ASP A 138     -52.770  -4.523  30.860  1.00 27.22           C  
ATOM   2057  HA  ASP A 138     -51.757  -4.924  30.896  1.00 27.22           H  
ATOM   2058  C   ASP A 138     -53.080  -4.390  29.328  1.00 27.22           C  
ATOM   2059  CB  ASP A 138     -53.723  -5.550  31.537  1.00 27.22           C  
ATOM   2060  HB2 ASP A 138     -54.101  -5.131  32.470  1.00 27.22           H  
ATOM   2061  HB3 ASP A 138     -54.604  -5.704  30.914  1.00 27.22           H  
ATOM   2062  O   ASP A 138     -53.446  -5.373  28.688  1.00 27.22           O  
ATOM   2063  CG  ASP A 138     -53.121  -6.919  31.893  1.00 27.22           C  
ATOM   2064  OD1 ASP A 138     -51.896  -7.107  31.738  1.00 27.22           O  
ATOM   2065  OD2 ASP A 138     -53.908  -7.745  32.413  1.00 27.22           O  
ATOM   2066  N   ALA A 139     -53.051  -3.208  28.694  1.00 24.69           N  
ATOM   2067  H   ALA A 139     -52.667  -2.422  29.198  1.00 24.69           H  
ATOM   2068  CA  ALA A 139     -53.912  -2.965  27.507  1.00 24.69           C  
ATOM   2069  HA  ALA A 139     -54.799  -3.585  27.631  1.00 24.69           H  
ATOM   2070  C   ALA A 139     -53.406  -3.289  26.063  1.00 24.69           C  
ATOM   2071  CB  ALA A 139     -54.395  -1.510  27.585  1.00 24.69           C  
ATOM   2072  HB1 ALA A 139     -55.126  -1.324  26.797  1.00 24.69           H  
ATOM   2073  HB2 ALA A 139     -53.551  -0.833  27.457  1.00 24.69           H  
ATOM   2074  HB3 ALA A 139     -54.863  -1.325  28.552  1.00 24.69           H  
ATOM   2075  O   ALA A 139     -54.240  -3.459  25.170  1.00 24.69           O  
ATOM   2076  N   SER A 140     -52.107  -3.277  25.738  1.00 25.50           N  
ATOM   2077  H   SER A 140     -51.427  -3.250  26.484  1.00 25.50           H  
ATOM   2078  CA  SER A 140     -51.623  -2.880  24.385  1.00 25.50           C  
ATOM   2079  HA  SER A 140     -52.367  -2.204  23.965  1.00 25.50           H  
ATOM   2080  C   SER A 140     -51.435  -3.986  23.306  1.00 25.50           C  
ATOM   2081  CB  SER A 140     -50.349  -2.039  24.557  1.00 25.50           C  
ATOM   2082  HB2 SER A 140     -49.979  -1.711  23.586  1.00 25.50           H  
ATOM   2083  HB3 SER A 140     -50.583  -1.158  25.155  1.00 25.50           H  
ATOM   2084  O   SER A 140     -50.344  -4.136  22.770  1.00 25.50           O  
ATOM   2085  OG  SER A 140     -49.358  -2.792  25.222  1.00 25.50           O  
ATOM   2086  HG  SER A 140     -49.032  -3.450  24.605  1.00 25.50           H  
ATOM   2087  N   GLY A 141     -52.477  -4.748  22.944  1.00 22.11           N  
ATOM   2088  H   GLY A 141     -53.340  -4.557  23.433  1.00 22.11           H  
ATOM   2089  CA  GLY A 141     -52.383  -6.037  22.208  1.00 22.11           C  
ATOM   2090  HA2 GLY A 141     -53.366  -6.505  22.255  1.00 22.11           H  
ATOM   2091  HA3 GLY A 141     -51.715  -6.679  22.782  1.00 22.11           H  
ATOM   2092  C   GLY A 141     -51.904  -6.145  20.725  1.00 22.11           C  
ATOM   2093  O   GLY A 141     -50.837  -6.687  20.473  1.00 22.11           O  
ATOM   2094  N   THR A 142     -52.762  -5.898  19.715  1.00 23.63           N  
ATOM   2095  H   THR A 142     -53.565  -5.326  19.935  1.00 23.63           H  
ATOM   2096  CA  THR A 142     -53.054  -6.930  18.667  1.00 23.63           C  
ATOM   2097  HA  THR A 142     -52.562  -7.853  18.973  1.00 23.63           H  
ATOM   2098  C   THR A 142     -52.606  -6.750  17.188  1.00 23.63           C  
ATOM   2099  CB  THR A 142     -54.578  -7.206  18.663  1.00 23.63           C  
ATOM   2100  HB  THR A 142     -54.886  -7.733  17.760  1.00 23.63           H  
ATOM   2101  O   THR A 142     -53.083  -7.510  16.346  1.00 23.63           O  
ATOM   2102  CG2 THR A 142     -55.035  -8.066  19.837  1.00 23.63           C  
ATOM   2103 HG21 THR A 142     -54.827  -7.560  20.780  1.00 23.63           H  
ATOM   2104 HG22 THR A 142     -56.106  -8.254  19.758  1.00 23.63           H  
ATOM   2105 HG23 THR A 142     -54.508  -9.019  19.815  1.00 23.63           H  
ATOM   2106  OG1 THR A 142     -55.297  -5.990  18.741  1.00 23.63           O  
ATOM   2107  HG1 THR A 142     -56.110  -6.112  18.246  1.00 23.63           H  
ATOM   2108  N   GLY A 143     -51.777  -5.781  16.786  1.00 22.49           N  
ATOM   2109  H   GLY A 143     -51.300  -5.229  17.485  1.00 22.49           H  
ATOM   2110  CA  GLY A 143     -51.595  -5.442  15.347  1.00 22.49           C  
ATOM   2111  HA2 GLY A 143     -50.894  -4.612  15.269  1.00 22.49           H  
ATOM   2112  HA3 GLY A 143     -52.551  -5.102  14.949  1.00 22.49           H  
ATOM   2113  C   GLY A 143     -51.063  -6.577  14.431  1.00 22.49           C  
ATOM   2114  O   GLY A 143     -50.005  -7.130  14.707  1.00 22.49           O  
ATOM   2115  N   ALA A 144     -51.764  -6.906  13.329  1.00 24.52           N  
ATOM   2116  H   ALA A 144     -52.596  -6.372  13.121  1.00 24.52           H  
ATOM   2117  CA  ALA A 144     -51.451  -8.021  12.408  1.00 24.52           C  
ATOM   2118  HA  ALA A 144     -50.747  -8.693  12.899  1.00 24.52           H  
ATOM   2119  C   ALA A 144     -50.808  -7.545  11.082  1.00 24.52           C  
ATOM   2120  CB  ALA A 144     -52.748  -8.806  12.148  1.00 24.52           C  
ATOM   2121  HB1 ALA A 144     -52.531  -9.662  11.508  1.00 24.52           H  
ATOM   2122  HB2 ALA A 144     -53.477  -8.167  11.651  1.00 24.52           H  
ATOM   2123  HB3 ALA A 144     -53.158  -9.162  13.093  1.00 24.52           H  
ATOM   2124  O   ALA A 144     -51.394  -6.712  10.394  1.00 24.52           O  
ATOM   2125  N   ASN A 145     -49.633  -8.076  10.710  1.00 25.24           N  
ATOM   2126  H   ASN A 145     -49.233  -8.803  11.285  1.00 25.24           H  
ATOM   2127  CA  ASN A 145     -48.771  -7.546   9.635  1.00 25.24           C  
ATOM   2128  HA  ASN A 145     -49.121  -6.544   9.389  1.00 25.24           H  
ATOM   2129  C   ASN A 145     -48.812  -8.438   8.350  1.00 25.24           C  
ATOM   2130  CB  ASN A 145     -47.347  -7.402  10.235  1.00 25.24           C  
ATOM   2131  HB2 ASN A 145     -47.416  -7.244  11.311  1.00 25.24           H  
ATOM   2132  HB3 ASN A 145     -46.777  -8.315  10.066  1.00 25.24           H  
ATOM   2133  O   ASN A 145     -48.405  -9.597   8.444  1.00 25.24           O  
ATOM   2134  CG  ASN A 145     -46.558  -6.223   9.689  1.00 25.24           C  
ATOM   2135  ND2 ASN A 145     -45.338  -6.040  10.139  1.00 25.24           N  
ATOM   2136 HD21 ASN A 145     -44.905  -6.699  10.769  1.00 25.24           H  
ATOM   2137 HD22 ASN A 145     -44.835  -5.263   9.736  1.00 25.24           H  
ATOM   2138  OD1 ASN A 145     -47.034  -5.428   8.902  1.00 25.24           O  
ATOM   2139  N   PRO A 146     -49.338  -7.983   7.187  1.00 27.10           N  
ATOM   2140  CA  PRO A 146     -49.576  -8.824   5.991  1.00 27.10           C  
ATOM   2141  HA  PRO A 146     -49.820  -9.834   6.322  1.00 27.10           H  
ATOM   2142  C   PRO A 146     -48.381  -8.963   5.000  1.00 27.10           C  
ATOM   2143  CB  PRO A 146     -50.833  -8.233   5.341  1.00 27.10           C  
ATOM   2144  HB2 PRO A 146     -50.811  -8.320   4.255  1.00 27.10           H  
ATOM   2145  HB3 PRO A 146     -51.711  -8.743   5.736  1.00 27.10           H  
ATOM   2146  O   PRO A 146     -47.469  -8.145   5.008  1.00 27.10           O  
ATOM   2147  CG  PRO A 146     -50.861  -6.768   5.781  1.00 27.10           C  
ATOM   2148  HG2 PRO A 146     -50.424  -6.143   5.002  1.00 27.10           H  
ATOM   2149  HG3 PRO A 146     -51.881  -6.445   5.990  1.00 27.10           H  
ATOM   2150  CD  PRO A 146     -49.996  -6.693   7.037  1.00 27.10           C  
ATOM   2151  HD2 PRO A 146     -50.639  -6.489   7.893  1.00 27.10           H  
ATOM   2152  HD3 PRO A 146     -49.253  -5.903   6.932  1.00 27.10           H  
ATOM   2153  N   SER A 147     -48.388 -10.013   4.151  1.00 27.24           N  
ATOM   2154  H   SER A 147     -49.217 -10.591   4.146  1.00 27.24           H  
ATOM   2155  CA  SER A 147     -47.275 -10.537   3.304  1.00 27.24           C  
ATOM   2156  HA  SER A 147     -46.329 -10.317   3.799  1.00 27.24           H  
ATOM   2157  C   SER A 147     -47.195  -9.976   1.860  1.00 27.24           C  
ATOM   2158  CB  SER A 147     -47.428 -12.063   3.219  1.00 27.24           C  
ATOM   2159  HB2 SER A 147     -47.327 -12.489   4.217  1.00 27.24           H  
ATOM   2160  HB3 SER A 147     -46.646 -12.479   2.583  1.00 27.24           H  
ATOM   2161  O   SER A 147     -48.232  -9.623   1.309  1.00 27.24           O  
ATOM   2162  OG  SER A 147     -48.705 -12.396   2.695  1.00 27.24           O  
ATOM   2163  HG  SER A 147     -48.808 -11.958   1.848  1.00 27.24           H  
ATOM   2164  N   GLY A 148     -46.011  -9.950   1.208  1.00 29.08           N  
ATOM   2165  H   GLY A 148     -45.205 -10.359   1.658  1.00 29.08           H  
ATOM   2166  CA  GLY A 148     -45.733  -9.054   0.059  1.00 29.08           C  
ATOM   2167  HA2 GLY A 148     -45.001  -8.323   0.402  1.00 29.08           H  
ATOM   2168  HA3 GLY A 148     -46.641  -8.496  -0.169  1.00 29.08           H  
ATOM   2169  C   GLY A 148     -45.210  -9.582  -1.304  1.00 29.08           C  
ATOM   2170  O   GLY A 148     -44.684  -8.742  -2.027  1.00 29.08           O  
ATOM   2171  N   ASP A 149     -45.319 -10.868  -1.676  1.00 30.92           N  
ATOM   2172  H   ASP A 149     -45.774 -11.507  -1.040  1.00 30.92           H  
ATOM   2173  CA  ASP A 149     -44.512 -11.498  -2.763  1.00 30.92           C  
ATOM   2174  HA  ASP A 149     -43.469 -11.233  -2.589  1.00 30.92           H  
ATOM   2175  C   ASP A 149     -44.769 -11.117  -4.253  1.00 30.92           C  
ATOM   2176  CB  ASP A 149     -44.620 -13.038  -2.660  1.00 30.92           C  
ATOM   2177  HB2 ASP A 149     -45.664 -13.311  -2.504  1.00 30.92           H  
ATOM   2178  HB3 ASP A 149     -44.311 -13.475  -3.610  1.00 30.92           H  
ATOM   2179  O   ASP A 149     -43.813 -10.833  -4.977  1.00 30.92           O  
ATOM   2180  CG  ASP A 149     -43.750 -13.689  -1.579  1.00 30.92           C  
ATOM   2181  OD1 ASP A 149     -42.742 -13.072  -1.170  1.00 30.92           O  
ATOM   2182  OD2 ASP A 149     -44.118 -14.806  -1.151  1.00 30.92           O  
ATOM   2183  N   ASP A 150     -45.993 -11.242  -4.786  1.00 34.19           N  
ATOM   2184  H   ASP A 150     -46.769 -11.430  -4.166  1.00 34.19           H  
ATOM   2185  CA  ASP A 150     -46.184 -11.599  -6.215  1.00 34.19           C  
ATOM   2186  HA  ASP A 150     -45.317 -12.193  -6.503  1.00 34.19           H  
ATOM   2187  C   ASP A 150     -46.235 -10.400  -7.195  1.00 34.19           C  
ATOM   2188  CB  ASP A 150     -47.399 -12.538  -6.353  1.00 34.19           C  
ATOM   2189  HB2 ASP A 150     -47.430 -13.190  -5.480  1.00 34.19           H  
ATOM   2190  HB3 ASP A 150     -48.322 -11.957  -6.358  1.00 34.19           H  
ATOM   2191  O   ASP A 150     -47.277  -9.805  -7.453  1.00 34.19           O  
ATOM   2192  CG  ASP A 150     -47.343 -13.441  -7.595  1.00 34.19           C  
ATOM   2193  OD1 ASP A 150     -46.398 -13.290  -8.410  1.00 34.19           O  
ATOM   2194  OD2 ASP A 150     -48.216 -14.334  -7.677  1.00 34.19           O  
ATOM   2195  N   LEU A 151     -45.078 -10.011  -7.736  1.00 35.18           N  
ATOM   2196  H   LEU A 151     -44.260 -10.496  -7.395  1.00 35.18           H  
ATOM   2197  CA  LEU A 151     -44.882  -8.743  -8.461  1.00 35.18           C  
ATOM   2198  HA  LEU A 151     -45.633  -8.033  -8.115  1.00 35.18           H  
ATOM   2199  C   LEU A 151     -45.026  -8.838 -10.002  1.00 35.18           C  
ATOM   2200  CB  LEU A 151     -43.483  -8.233  -8.044  1.00 35.18           C  
ATOM   2201  HB2 LEU A 151     -43.109  -8.859  -7.235  1.00 35.18           H  
ATOM   2202  HB3 LEU A 151     -42.787  -8.364  -8.872  1.00 35.18           H  
ATOM   2203  O   LEU A 151     -45.077  -7.820 -10.688  1.00 35.18           O  
ATOM   2204  CG  LEU A 151     -43.412  -6.786  -7.533  1.00 35.18           C  
ATOM   2205  HG  LEU A 151     -44.162  -6.622  -6.759  1.00 35.18           H  
ATOM   2206  CD1 LEU A 151     -42.022  -6.578  -6.921  1.00 35.18           C  
ATOM   2207 HD11 LEU A 151     -41.887  -7.260  -6.081  1.00 35.18           H  
ATOM   2208 HD12 LEU A 151     -41.250  -6.763  -7.667  1.00 35.18           H  
ATOM   2209 HD13 LEU A 151     -41.915  -5.560  -6.548  1.00 35.18           H  
ATOM   2210  CD2 LEU A 151     -43.625  -5.799  -8.683  1.00 35.18           C  
ATOM   2211 HD21 LEU A 151     -43.183  -6.191  -9.599  1.00 35.18           H  
ATOM   2212 HD22 LEU A 151     -44.693  -5.657  -8.845  1.00 35.18           H  
ATOM   2213 HD23 LEU A 151     -43.143  -4.841  -8.484  1.00 35.18           H  
ATOM   2214  N   GLY A 152     -44.993 -10.036 -10.595  1.00 40.63           N  
ATOM   2215  H   GLY A 152     -45.043 -10.849  -9.998  1.00 40.63           H  
ATOM   2216  CA  GLY A 152     -44.786 -10.211 -12.047  1.00 40.63           C  
ATOM   2217  HA2 GLY A 152     -44.087  -9.455 -12.407  1.00 40.63           H  
ATOM   2218  HA3 GLY A 152     -44.341 -11.193 -12.209  1.00 40.63           H  
ATOM   2219  C   GLY A 152     -46.054 -10.135 -12.900  1.00 40.63           C  
ATOM   2220  O   GLY A 152     -46.068  -9.472 -13.941  1.00 40.63           O  
ATOM   2221  N   GLU A 153     -47.116 -10.805 -12.447  1.00 42.03           N  
ATOM   2222  H   GLU A 153     -47.027 -11.327 -11.587  1.00 42.03           H  
ATOM   2223  CA  GLU A 153     -48.468 -10.722 -13.025  1.00 42.03           C  
ATOM   2224  HA  GLU A 153     -48.384 -10.626 -14.108  1.00 42.03           H  
ATOM   2225  C   GLU A 153     -49.223  -9.475 -12.552  1.00 42.03           C  
ATOM   2226  CB  GLU A 153     -49.273 -12.000 -12.728  1.00 42.03           C  
ATOM   2227  HB2 GLU A 153     -50.282 -11.868 -13.118  1.00 42.03           H  
ATOM   2228  HB3 GLU A 153     -49.330 -12.158 -11.651  1.00 42.03           H  
ATOM   2229  O   GLU A 153     -50.399  -9.300 -12.879  1.00 42.03           O  
ATOM   2230  CG  GLU A 153     -48.662 -13.235 -13.407  1.00 42.03           C  
ATOM   2231  HG2 GLU A 153     -47.736 -13.502 -12.897  1.00 42.03           H  
ATOM   2232  HG3 GLU A 153     -48.409 -12.970 -14.433  1.00 42.03           H  
ATOM   2233  CD  GLU A 153     -49.600 -14.456 -13.437  1.00 42.03           C  
ATOM   2234  OE1 GLU A 153     -49.329 -15.352 -14.274  1.00 42.03           O  
ATOM   2235  OE2 GLU A 153     -50.611 -14.486 -12.701  1.00 42.03           O  
ATOM   2236  N   ALA A 154     -48.516  -8.609 -11.819  1.00 38.53           N  
ATOM   2237  H   ALA A 154     -47.559  -8.846 -11.603  1.00 38.53           H  
ATOM   2238  CA  ALA A 154     -49.049  -7.437 -11.172  1.00 38.53           C  
ATOM   2239  HA  ALA A 154     -49.668  -7.783 -10.345  1.00 38.53           H  
ATOM   2240  C   ALA A 154     -49.893  -6.607 -12.140  1.00 38.53           C  
ATOM   2241  CB  ALA A 154     -47.892  -6.631 -10.579  1.00 38.53           C  
ATOM   2242  HB1 ALA A 154     -47.460  -7.174  -9.738  1.00 38.53           H  
ATOM   2243  HB2 ALA A 154     -47.137  -6.450 -11.344  1.00 38.53           H  
ATOM   2244  HB3 ALA A 154     -48.249  -5.662 -10.232  1.00 38.53           H  
ATOM   2245  O   ALA A 154     -49.403  -6.075 -13.147  1.00 38.53           O  
ATOM   2246  N   GLY A 155     -51.174  -6.463 -11.803  1.00 47.94           N  
ATOM   2247  H   GLY A 155     -51.477  -6.937 -10.964  1.00 47.94           H  
ATOM   2248  CA  GLY A 155     -52.016  -5.445 -12.406  1.00 47.94           C  
ATOM   2249  HA2 GLY A 155     -52.116  -5.648 -13.472  1.00 47.94           H  
ATOM   2250  HA3 GLY A 155     -53.000  -5.463 -11.937  1.00 47.94           H  
ATOM   2251  C   GLY A 155     -51.391  -4.063 -12.209  1.00 47.94           C  
ATOM   2252  O   GLY A 155     -50.477  -3.878 -11.408  1.00 47.94           O  
ATOM   2253  N   VAL A 156     -51.885  -3.051 -12.923  1.00 49.18           N  
ATOM   2254  H   VAL A 156     -52.638  -3.226 -13.573  1.00 49.18           H  
ATOM   2255  CA  VAL A 156     -51.306  -1.701 -12.818  1.00 49.18           C  
ATOM   2256  HA  VAL A 156     -50.275  -1.751 -13.169  1.00 49.18           H  
ATOM   2257  C   VAL A 156     -51.248  -1.211 -11.367  1.00 49.18           C  
ATOM   2258  CB  VAL A 156     -52.067  -0.687 -13.683  1.00 49.18           C  
ATOM   2259  HB  VAL A 156     -53.097  -0.600 -13.338  1.00 49.18           H  
ATOM   2260  O   VAL A 156     -50.247  -0.626 -10.969  1.00 49.18           O  
ATOM   2261  CG1 VAL A 156     -51.378   0.674 -13.575  1.00 49.18           C  
ATOM   2262 HG11 VAL A 156     -50.296   0.558 -13.511  1.00 49.18           H  
ATOM   2263 HG12 VAL A 156     -51.740   1.201 -12.692  1.00 49.18           H  
ATOM   2264 HG13 VAL A 156     -51.598   1.265 -14.464  1.00 49.18           H  
ATOM   2265  CG2 VAL A 156     -52.083  -1.104 -15.163  1.00 49.18           C  
ATOM   2266 HG21 VAL A 156     -51.062  -1.199 -15.532  1.00 49.18           H  
ATOM   2267 HG22 VAL A 156     -52.616  -0.352 -15.743  1.00 49.18           H  
ATOM   2268 HG23 VAL A 156     -52.602  -2.055 -15.282  1.00 49.18           H  
ATOM   2269  N   ASP A 157     -52.273  -1.511 -10.568  1.00 50.63           N  
ATOM   2270  H   ASP A 157     -53.067  -2.006 -10.947  1.00 50.63           H  
ATOM   2271  CA  ASP A 157     -52.303  -1.165  -9.145  1.00 50.63           C  
ATOM   2272  HA  ASP A 157     -52.104  -0.099  -9.035  1.00 50.63           H  
ATOM   2273  C   ASP A 157     -51.223  -1.891  -8.329  1.00 50.63           C  
ATOM   2274  CB  ASP A 157     -53.700  -1.447  -8.572  1.00 50.63           C  
ATOM   2275  HB2 ASP A 157     -53.999  -2.462  -8.834  1.00 50.63           H  
ATOM   2276  HB3 ASP A 157     -53.652  -1.381  -7.486  1.00 50.63           H  
ATOM   2277  O   ASP A 157     -50.570  -1.258  -7.508  1.00 50.63           O  
ATOM   2278  CG  ASP A 157     -54.760  -0.446  -9.052  1.00 50.63           C  
ATOM   2279  OD1 ASP A 157     -54.439   0.762  -9.177  1.00 50.63           O  
ATOM   2280  OD2 ASP A 157     -55.909  -0.888  -9.288  1.00 50.63           O  
ATOM   2281  N   GLU A 158     -50.968  -3.174  -8.586  1.00 52.33           N  
ATOM   2282  H   GLU A 158     -51.472  -3.638  -9.329  1.00 52.33           H  
ATOM   2283  CA  GLU A 158     -49.909  -3.937  -7.907  1.00 52.33           C  
ATOM   2284  HA  GLU A 158     -49.985  -3.802  -6.828  1.00 52.33           H  
ATOM   2285  C   GLU A 158     -48.517  -3.462  -8.332  1.00 52.33           C  
ATOM   2286  CB  GLU A 158     -50.074  -5.429  -8.220  1.00 52.33           C  
ATOM   2287  HB2 GLU A 158     -50.263  -5.523  -9.289  1.00 52.33           H  
ATOM   2288  HB3 GLU A 158     -49.156  -5.960  -7.969  1.00 52.33           H  
ATOM   2289  O   GLU A 158     -47.609  -3.372  -7.510  1.00 52.33           O  
ATOM   2290  CG  GLU A 158     -51.226  -6.065  -7.433  1.00 52.33           C  
ATOM   2291  HG2 GLU A 158     -50.934  -6.139  -6.386  1.00 52.33           H  
ATOM   2292  HG3 GLU A 158     -52.098  -5.414  -7.492  1.00 52.33           H  
ATOM   2293  CD  GLU A 158     -51.629  -7.445  -7.972  1.00 52.33           C  
ATOM   2294  OE1 GLU A 158     -52.109  -8.269  -7.164  1.00 52.33           O  
ATOM   2295  OE2 GLU A 158     -51.597  -7.615  -9.214  1.00 52.33           O  
ATOM   2296  N   LEU A 159     -48.352  -3.078  -9.600  1.00 52.63           N  
ATOM   2297  H   LEU A 159     -49.127  -3.206 -10.234  1.00 52.63           H  
ATOM   2298  CA  LEU A 159     -47.107  -2.505 -10.101  1.00 52.63           C  
ATOM   2299  HA  LEU A 159     -46.296  -3.178  -9.820  1.00 52.63           H  
ATOM   2300  C   LEU A 159     -46.840  -1.146  -9.441  1.00 52.63           C  
ATOM   2301  CB  LEU A 159     -47.193  -2.423 -11.635  1.00 52.63           C  
ATOM   2302  HB2 LEU A 159     -47.722  -3.309 -11.987  1.00 52.63           H  
ATOM   2303  HB3 LEU A 159     -47.797  -1.562 -11.921  1.00 52.63           H  
ATOM   2304  O   LEU A 159     -45.705  -0.849  -9.085  1.00 52.63           O  
ATOM   2305  CG  LEU A 159     -45.809  -2.373 -12.315  1.00 52.63           C  
ATOM   2306  HG  LEU A 159     -45.017  -2.480 -11.574  1.00 52.63           H  
ATOM   2307  CD1 LEU A 159     -45.675  -3.504 -13.338  1.00 52.63           C  
ATOM   2308 HD11 LEU A 159     -46.455  -3.423 -14.096  1.00 52.63           H  
ATOM   2309 HD12 LEU A 159     -44.690  -3.465 -13.803  1.00 52.63           H  
ATOM   2310 HD13 LEU A 159     -45.783  -4.459 -12.824  1.00 52.63           H  
ATOM   2311  CD2 LEU A 159     -45.595  -1.059 -13.068  1.00 52.63           C  
ATOM   2312 HD21 LEU A 159     -45.774  -0.228 -12.385  1.00 52.63           H  
ATOM   2313 HD22 LEU A 159     -46.298  -0.985 -13.898  1.00 52.63           H  
ATOM   2314 HD23 LEU A 159     -44.572  -1.012 -13.440  1.00 52.63           H  
ATOM   2315  N   LEU A 160     -47.887  -0.342  -9.237  1.00 55.72           N  
ATOM   2316  H   LEU A 160     -48.792  -0.668  -9.544  1.00 55.72           H  
ATOM   2317  CA  LEU A 160     -47.820   0.919  -8.498  1.00 55.72           C  
ATOM   2318  HA  LEU A 160     -46.985   1.510  -8.872  1.00 55.72           H  
ATOM   2319  C   LEU A 160     -47.566   0.712  -7.008  1.00 55.72           C  
ATOM   2320  CB  LEU A 160     -49.132   1.691  -8.678  1.00 55.72           C  
ATOM   2321  HB2 LEU A 160     -49.168   2.501  -7.950  1.00 55.72           H  
ATOM   2322  HB3 LEU A 160     -49.962   1.019  -8.460  1.00 55.72           H  
ATOM   2323  O   LEU A 160     -46.824   1.491  -6.429  1.00 55.72           O  
ATOM   2324  CG  LEU A 160     -49.315   2.280 -10.079  1.00 55.72           C  
ATOM   2325  HG  LEU A 160     -49.098   1.537 -10.847  1.00 55.72           H  
ATOM   2326  CD1 LEU A 160     -50.764   2.739 -10.233  1.00 55.72           C  
ATOM   2327 HD11 LEU A 160     -50.916   3.156 -11.228  1.00 55.72           H  
ATOM   2328 HD12 LEU A 160     -51.417   1.871 -10.138  1.00 55.72           H  
ATOM   2329 HD13 LEU A 160     -51.003   3.447  -9.440  1.00 55.72           H  
ATOM   2330  CD2 LEU A 160     -48.383   3.465 -10.314  1.00 55.72           C  
ATOM   2331 HD21 LEU A 160     -48.511   4.214  -9.532  1.00 55.72           H  
ATOM   2332 HD22 LEU A 160     -48.582   3.874 -11.304  1.00 55.72           H  
ATOM   2333 HD23 LEU A 160     -47.352   3.113 -10.308  1.00 55.72           H  
ATOM   2334  N   GLU A 161     -48.149  -0.309  -6.387  1.00 55.11           N  
ATOM   2335  H   GLU A 161     -48.822  -0.870  -6.889  1.00 55.11           H  
ATOM   2336  CA  GLU A 161     -47.878  -0.647  -4.988  1.00 55.11           C  
ATOM   2337  HA  GLU A 161     -48.014   0.238  -4.367  1.00 55.11           H  
ATOM   2338  C   GLU A 161     -46.442  -1.114  -4.790  1.00 55.11           C  
ATOM   2339  CB  GLU A 161     -48.812  -1.770  -4.512  1.00 55.11           C  
ATOM   2340  HB2 GLU A 161     -48.210  -2.541  -4.032  1.00 55.11           H  
ATOM   2341  HB3 GLU A 161     -49.328  -2.231  -5.354  1.00 55.11           H  
ATOM   2342  O   GLU A 161     -45.791  -0.736  -3.820  1.00 55.11           O  
ATOM   2343  CG  GLU A 161     -49.838  -1.254  -3.500  1.00 55.11           C  
ATOM   2344  HG2 GLU A 161     -49.317  -0.684  -2.731  1.00 55.11           H  
ATOM   2345  HG3 GLU A 161     -50.530  -0.584  -4.010  1.00 55.11           H  
ATOM   2346  CD  GLU A 161     -50.611  -2.390  -2.815  1.00 55.11           C  
ATOM   2347  OE1 GLU A 161     -51.680  -2.084  -2.240  1.00 55.11           O  
ATOM   2348  OE2 GLU A 161     -50.085  -3.530  -2.773  1.00 55.11           O  
ATOM   2349  N   ALA A 162     -45.944  -1.937  -5.705  1.00 46.87           N  
ATOM   2350  H   ALA A 162     -46.550  -2.281  -6.436  1.00 46.87           H  
ATOM   2351  CA  ALA A 162     -44.591  -2.438  -5.638  1.00 46.87           C  
ATOM   2352  HA  ALA A 162     -44.393  -2.803  -4.630  1.00 46.87           H  
ATOM   2353  C   ALA A 162     -43.571  -1.347  -5.947  1.00 46.87           C  
ATOM   2354  CB  ALA A 162     -44.470  -3.599  -6.599  1.00 46.87           C  
ATOM   2355  HB1 ALA A 162     -45.186  -4.377  -6.336  1.00 46.87           H  
ATOM   2356  HB2 ALA A 162     -44.656  -3.261  -7.619  1.00 46.87           H  
ATOM   2357  HB3 ALA A 162     -43.456  -3.988  -6.505  1.00 46.87           H  
ATOM   2358  O   ALA A 162     -42.590  -1.241  -5.228  1.00 46.87           O  
ATOM   2359  N   LEU A 163     -43.826  -0.495  -6.945  1.00 48.95           N  
ATOM   2360  H   LEU A 163     -44.639  -0.655  -7.524  1.00 48.95           H  
ATOM   2361  CA  LEU A 163     -43.032   0.714  -7.165  1.00 48.95           C  
ATOM   2362  HA  LEU A 163     -41.983   0.439  -7.269  1.00 48.95           H  
ATOM   2363  C   LEU A 163     -43.123   1.654  -5.973  1.00 48.95           C  
ATOM   2364  CB  LEU A 163     -43.512   1.446  -8.420  1.00 48.95           C  
ATOM   2365  HB2 LEU A 163     -43.144   2.472  -8.403  1.00 48.95           H  
ATOM   2366  HB3 LEU A 163     -44.601   1.488  -8.401  1.00 48.95           H  
ATOM   2367  O   LEU A 163     -42.107   2.201  -5.585  1.00 48.95           O  
ATOM   2368  CG  LEU A 163     -43.017   0.773  -9.702  1.00 48.95           C  
ATOM   2369  HG  LEU A 163     -43.088  -0.311  -9.605  1.00 48.95           H  
ATOM   2370  CD1 LEU A 163     -43.895   1.204 -10.872  1.00 48.95           C  
ATOM   2371 HD11 LEU A 163     -43.718   2.253 -11.111  1.00 48.95           H  
ATOM   2372 HD12 LEU A 163     -43.670   0.561 -11.724  1.00 48.95           H  
ATOM   2373 HD13 LEU A 163     -44.945   1.072 -10.610  1.00 48.95           H  
ATOM   2374  CD2 LEU A 163     -41.568   1.150 -10.015  1.00 48.95           C  
ATOM   2375 HD21 LEU A 163     -40.929   0.879  -9.175  1.00 48.95           H  
ATOM   2376 HD22 LEU A 163     -41.226   0.596 -10.889  1.00 48.95           H  
ATOM   2377 HD23 LEU A 163     -41.491   2.222 -10.194  1.00 48.95           H  
ATOM   2378  N   GLY A 164     -44.297   1.800  -5.361  1.00 48.48           N  
ATOM   2379  H   GLY A 164     -45.120   1.383  -5.772  1.00 48.48           H  
ATOM   2380  CA  GLY A 164     -44.458   2.513  -4.101  1.00 48.48           C  
ATOM   2381  HA2 GLY A 164     -45.493   2.439  -3.767  1.00 48.48           H  
ATOM   2382  HA3 GLY A 164     -44.199   3.565  -4.225  1.00 48.48           H  
ATOM   2383  C   GLY A 164     -43.554   1.923  -3.026  1.00 48.48           C  
ATOM   2384  O   GLY A 164     -42.780   2.639  -2.423  1.00 48.48           O  
ATOM   2385  N   ARG A 165     -43.523   0.602  -2.840  1.00 43.45           N  
ATOM   2386  H   ARG A 165     -44.168   0.029  -3.365  1.00 43.45           H  
ATOM   2387  CA  ARG A 165     -42.608  -0.021  -1.868  1.00 43.45           C  
ATOM   2388  HA  ARG A 165     -42.688   0.516  -0.923  1.00 43.45           H  
ATOM   2389  C   ARG A 165     -41.129   0.095  -2.242  1.00 43.45           C  
ATOM   2390  CB  ARG A 165     -42.974  -1.490  -1.642  1.00 43.45           C  
ATOM   2391  HB2 ARG A 165     -43.107  -1.990  -2.601  1.00 43.45           H  
ATOM   2392  HB3 ARG A 165     -42.149  -1.970  -1.117  1.00 43.45           H  
ATOM   2393  O   ARG A 165     -40.317   0.292  -1.353  1.00 43.45           O  
ATOM   2394  CG  ARG A 165     -44.237  -1.649  -0.789  1.00 43.45           C  
ATOM   2395  HG2 ARG A 165     -44.113  -1.099   0.144  1.00 43.45           H  
ATOM   2396  HG3 ARG A 165     -45.092  -1.233  -1.322  1.00 43.45           H  
ATOM   2397  CD  ARG A 165     -44.473  -3.133  -0.463  1.00 43.45           C  
ATOM   2398  HD2 ARG A 165     -43.702  -3.730  -0.950  1.00 43.45           H  
ATOM   2399  HD3 ARG A 165     -44.377  -3.271   0.614  1.00 43.45           H  
ATOM   2400  NE  ARG A 165     -45.806  -3.596  -0.899  1.00 43.45           N  
ATOM   2401  HE  ARG A 165     -46.496  -2.885  -1.098  1.00 43.45           H  
ATOM   2402  NH1 ARG A 165     -45.325  -5.835  -1.012  1.00 43.45           N  
ATOM   2403 HH11 ARG A 165     -44.378  -5.619  -0.732  1.00 43.45           H  
ATOM   2404 HH12 ARG A 165     -45.506  -6.729  -1.445  1.00 43.45           H  
ATOM   2405  NH2 ARG A 165     -47.367  -5.111  -1.593  1.00 43.45           N  
ATOM   2406 HH21 ARG A 165     -47.620  -6.054  -1.850  1.00 43.45           H  
ATOM   2407 HH22 ARG A 165     -48.041  -4.390  -1.808  1.00 43.45           H  
ATOM   2408  CZ  ARG A 165     -46.165  -4.842  -1.157  1.00 43.45           C  
ATOM   2409  N   GLU A 166     -40.762  -0.072  -3.510  1.00 38.47           N  
ATOM   2410  H   GLU A 166     -41.480  -0.283  -4.188  1.00 38.47           H  
ATOM   2411  CA  GLU A 166     -39.359  -0.053  -3.959  1.00 38.47           C  
ATOM   2412  HA  GLU A 166     -38.754  -0.566  -3.212  1.00 38.47           H  
ATOM   2413  C   GLU A 166     -38.807   1.381  -4.049  1.00 38.47           C  
ATOM   2414  CB  GLU A 166     -39.205  -0.804  -5.313  1.00 38.47           C  
ATOM   2415  HB2 GLU A 166     -39.060  -0.076  -6.111  1.00 38.47           H  
ATOM   2416  HB3 GLU A 166     -40.121  -1.351  -5.535  1.00 38.47           H  
ATOM   2417  O   GLU A 166     -37.607   1.570  -3.889  1.00 38.47           O  
ATOM   2418  CG  GLU A 166     -38.050  -1.836  -5.351  1.00 38.47           C  
ATOM   2419  HG2 GLU A 166     -37.120  -1.323  -5.109  1.00 38.47           H  
ATOM   2420  HG3 GLU A 166     -38.232  -2.577  -4.571  1.00 38.47           H  
ATOM   2421  CD  GLU A 166     -37.872  -2.579  -6.707  1.00 38.47           C  
ATOM   2422  OE1 GLU A 166     -36.986  -3.478  -6.811  1.00 38.47           O  
ATOM   2423  OE2 GLU A 166     -38.582  -2.257  -7.688  1.00 38.47           O  
ATOM   2424  N   LEU A 167     -39.658   2.378  -4.322  1.00 43.32           N  
ATOM   2425  H   LEU A 167     -40.631   2.146  -4.462  1.00 43.32           H  
ATOM   2426  CA  LEU A 167     -39.265   3.778  -4.540  1.00 43.32           C  
ATOM   2427  HA  LEU A 167     -38.177   3.832  -4.559  1.00 43.32           H  
ATOM   2428  C   LEU A 167     -39.680   4.729  -3.412  1.00 43.32           C  
ATOM   2429  CB  LEU A 167     -39.792   4.291  -5.899  1.00 43.32           C  
ATOM   2430  HB2 LEU A 167     -39.550   5.350  -5.991  1.00 43.32           H  
ATOM   2431  HB3 LEU A 167     -40.879   4.220  -5.914  1.00 43.32           H  
ATOM   2432  O   LEU A 167     -39.008   5.743  -3.263  1.00 43.32           O  
ATOM   2433  CG  LEU A 167     -39.185   3.538  -7.096  1.00 43.32           C  
ATOM   2434  HG  LEU A 167     -39.158   2.466  -6.897  1.00 43.32           H  
ATOM   2435  CD1 LEU A 167     -39.959   3.739  -8.389  1.00 43.32           C  
ATOM   2436 HD11 LEU A 167     -39.820   4.760  -8.743  1.00 43.32           H  
ATOM   2437 HD12 LEU A 167     -39.560   3.056  -9.139  1.00 43.32           H  
ATOM   2438 HD13 LEU A 167     -41.003   3.487  -8.203  1.00 43.32           H  
ATOM   2439  CD2 LEU A 167     -37.771   4.036  -7.395  1.00 43.32           C  
ATOM   2440 HD21 LEU A 167     -37.773   5.110  -7.581  1.00 43.32           H  
ATOM   2441 HD22 LEU A 167     -37.357   3.504  -8.252  1.00 43.32           H  
ATOM   2442 HD23 LEU A 167     -37.132   3.834  -6.535  1.00 43.32           H  
ATOM   2443  N   ASP A 168     -40.733   4.432  -2.641  1.00 38.71           N  
ATOM   2444  H   ASP A 168     -41.301   3.627  -2.862  1.00 38.71           H  
ATOM   2445  CA  ASP A 168     -41.032   5.114  -1.363  1.00 38.71           C  
ATOM   2446  HA  ASP A 168     -40.580   6.106  -1.384  1.00 38.71           H  
ATOM   2447  C   ASP A 168     -40.418   4.373  -0.159  1.00 38.71           C  
ATOM   2448  CB  ASP A 168     -42.546   5.299  -1.079  1.00 38.71           C  
ATOM   2449  HB2 ASP A 168     -42.632   5.959  -0.215  1.00 38.71           H  
ATOM   2450  HB3 ASP A 168     -42.985   4.354  -0.761  1.00 38.71           H  
ATOM   2451  O   ASP A 168     -40.527   4.840   0.974  1.00 38.71           O  
ATOM   2452  CG  ASP A 168     -43.407   5.924  -2.181  1.00 38.71           C  
ATOM   2453  OD1 ASP A 168     -42.942   6.869  -2.859  1.00 38.71           O  
ATOM   2454  OD2 ASP A 168     -44.590   5.519  -2.308  1.00 38.71           O  
ATOM   2455  N   GLY A 169     -39.851   3.179  -0.372  1.00 31.29           N  
ATOM   2456  H   GLY A 169     -39.848   2.811  -1.313  1.00 31.29           H  
ATOM   2457  CA  GLY A 169     -39.066   2.474   0.644  1.00 31.29           C  
ATOM   2458  HA2 GLY A 169     -39.032   1.411   0.403  1.00 31.29           H  
ATOM   2459  HA3 GLY A 169     -39.539   2.594   1.619  1.00 31.29           H  
ATOM   2460  C   GLY A 169     -37.620   2.964   0.758  1.00 31.29           C  
ATOM   2461  O   GLY A 169     -36.966   2.618   1.741  1.00 31.29           O  
ATOM   2462  N   ASP A 170     -37.141   3.743  -0.220  1.00 30.17           N  
ATOM   2463  H   ASP A 170     -37.811   4.061  -0.906  1.00 30.17           H  
ATOM   2464  CA  ASP A 170     -35.966   4.622  -0.071  1.00 30.17           C  
ATOM   2465  HA  ASP A 170     -35.260   4.181   0.633  1.00 30.17           H  
ATOM   2466  C   ASP A 170     -36.416   5.965   0.550  1.00 30.17           C  
ATOM   2467  CB  ASP A 170     -35.236   4.826  -1.439  1.00 30.17           C  
ATOM   2468  HB2 ASP A 170     -34.753   5.802  -1.409  1.00 30.17           H  
ATOM   2469  HB3 ASP A 170     -35.983   4.878  -2.231  1.00 30.17           H  
ATOM   2470  O   ASP A 170     -35.624   6.556   1.321  1.00 30.17           O  
ATOM   2471  CG  ASP A 170     -34.131   3.809  -1.857  1.00 30.17           C  
ATOM   2472  OD1 ASP A 170     -33.725   2.933  -1.063  1.00 30.17           O  
ATOM   2473  OD2 ASP A 170     -33.601   3.915  -3.008  1.00 30.17           O  
ATOM   2474  OXT ASP A 170     -37.533   6.418   0.210  1.00 30.17           O  
TER    2475      ASP A 170                                                       
ATOM   2475  N   MET B   1     -50.192  -2.177 -28.090  1.00 71.14           N  
ATOM   2476  H   MET B   1     -50.002  -1.460 -28.776  1.00 71.14           H  
ATOM   2477  H2  MET B   1     -51.186  -2.342 -28.033  1.00 71.14           H  
ATOM   2478  H3  MET B   1     -49.730  -3.042 -28.333  1.00 71.14           H  
ATOM   2479  CA  MET B   1     -49.718  -1.732 -26.777  1.00 71.14           C  
ATOM   2480  HA  MET B   1     -50.023  -2.494 -26.060  1.00 71.14           H  
ATOM   2481  C   MET B   1     -50.371  -0.427 -26.405  1.00 71.14           C  
ATOM   2482  CB  MET B   1     -48.204  -1.599 -26.679  1.00 71.14           C  
ATOM   2483  HB2 MET B   1     -47.805  -1.170 -27.598  1.00 71.14           H  
ATOM   2484  HB3 MET B   1     -47.961  -0.939 -25.846  1.00 71.14           H  
ATOM   2485  O   MET B   1     -50.276   0.518 -27.189  1.00 71.14           O  
ATOM   2486  CG  MET B   1     -47.546  -2.942 -26.396  1.00 71.14           C  
ATOM   2487  HG2 MET B   1     -47.794  -3.642 -27.194  1.00 71.14           H  
ATOM   2488  HG3 MET B   1     -47.904  -3.345 -25.448  1.00 71.14           H  
ATOM   2489  SD  MET B   1     -45.760  -2.741 -26.323  1.00 71.14           S  
ATOM   2490  CE  MET B   1     -45.225  -4.381 -26.865  1.00 71.14           C  
ATOM   2491  HE1 MET B   1     -44.136  -4.425 -26.834  1.00 71.14           H  
ATOM   2492  HE2 MET B   1     -45.564  -4.569 -27.884  1.00 71.14           H  
ATOM   2493  HE3 MET B   1     -45.625  -5.140 -26.193  1.00 71.14           H  
ATOM   2494  N   THR B   2     -51.037  -0.386 -25.258  1.00 85.85           N  
ATOM   2495  H   THR B   2     -51.017  -1.201 -24.662  1.00 85.85           H  
ATOM   2496  CA  THR B   2     -51.388   0.882 -24.603  1.00 85.85           C  
ATOM   2497  HA  THR B   2     -51.963   1.502 -25.291  1.00 85.85           H  
ATOM   2498  C   THR B   2     -50.114   1.650 -24.245  1.00 85.85           C  
ATOM   2499  CB  THR B   2     -52.231   0.631 -23.341  1.00 85.85           C  
ATOM   2500  HB  THR B   2     -52.255   1.533 -22.729  1.00 85.85           H  
ATOM   2501  O   THR B   2     -49.032   1.065 -24.162  1.00 85.85           O  
ATOM   2502  CG2 THR B   2     -53.667   0.248 -23.692  1.00 85.85           C  
ATOM   2503 HG21 THR B   2     -54.243   0.116 -22.776  1.00 85.85           H  
ATOM   2504 HG22 THR B   2     -53.678  -0.683 -24.259  1.00 85.85           H  
ATOM   2505 HG23 THR B   2     -54.127   1.040 -24.284  1.00 85.85           H  
ATOM   2506  OG1 THR B   2     -51.668  -0.422 -22.602  1.00 85.85           O  
ATOM   2507  HG1 THR B   2     -52.331  -0.811 -22.027  1.00 85.85           H  
ATOM   2508  N   ASP B   3     -50.209   2.967 -24.045  1.00 83.02           N  
ATOM   2509  H   ASP B   3     -51.082   3.457 -24.175  1.00 83.02           H  
ATOM   2510  CA  ASP B   3     -49.040   3.739 -23.599  1.00 83.02           C  
ATOM   2511  HA  ASP B   3     -48.224   3.584 -24.305  1.00 83.02           H  
ATOM   2512  C   ASP B   3     -48.516   3.224 -22.252  1.00 83.02           C  
ATOM   2513  CB  ASP B   3     -49.358   5.241 -23.548  1.00 83.02           C  
ATOM   2514  HB2 ASP B   3     -50.343   5.390 -23.105  1.00 83.02           H  
ATOM   2515  HB3 ASP B   3     -48.625   5.730 -22.907  1.00 83.02           H  
ATOM   2516  O   ASP B   3     -47.305   3.127 -22.076  1.00 83.02           O  
ATOM   2517  CG  ASP B   3     -49.287   5.915 -24.927  1.00 83.02           C  
ATOM   2518  OD1 ASP B   3     -48.562   5.401 -25.820  1.00 83.02           O  
ATOM   2519  OD2 ASP B   3     -49.992   6.931 -25.098  1.00 83.02           O  
ATOM   2520  N   SER B   4     -49.402   2.770 -21.358  1.00 83.90           N  
ATOM   2521  H   SER B   4     -50.387   2.929 -21.515  1.00 83.90           H  
ATOM   2522  CA  SER B   4     -49.001   2.096 -20.119  1.00 83.90           C  
ATOM   2523  HA  SER B   4     -48.381   2.782 -19.541  1.00 83.90           H  
ATOM   2524  C   SER B   4     -48.157   0.840 -20.369  1.00 83.90           C  
ATOM   2525  CB  SER B   4     -50.220   1.743 -19.262  1.00 83.90           C  
ATOM   2526  HB2 SER B   4     -50.850   1.029 -19.792  1.00 83.90           H  
ATOM   2527  HB3 SER B   4     -49.878   1.289 -18.332  1.00 83.90           H  
ATOM   2528  O   SER B   4     -47.135   0.688 -19.712  1.00 83.90           O  
ATOM   2529  OG  SER B   4     -50.966   2.912 -18.965  1.00 83.90           O  
ATOM   2530  HG  SER B   4     -51.544   2.702 -18.228  1.00 83.90           H  
ATOM   2531  N   GLU B   5     -48.503  -0.022 -21.338  1.00 85.31           N  
ATOM   2532  H   GLU B   5     -49.335   0.146 -21.886  1.00 85.31           H  
ATOM   2533  CA  GLU B   5     -47.686  -1.209 -21.662  1.00 85.31           C  
ATOM   2534  HA  GLU B   5     -47.536  -1.803 -20.760  1.00 85.31           H  
ATOM   2535  C   GLU B   5     -46.288  -0.829 -22.170  1.00 85.31           C  
ATOM   2536  CB  GLU B   5     -48.379  -2.091 -22.716  1.00 85.31           C  
ATOM   2537  HB2 GLU B   5     -48.791  -1.449 -23.494  1.00 85.31           H  
ATOM   2538  HB3 GLU B   5     -47.632  -2.737 -23.177  1.00 85.31           H  
ATOM   2539  O   GLU B   5     -45.303  -1.441 -21.761  1.00 85.31           O  
ATOM   2540  CG  GLU B   5     -49.475  -2.998 -22.136  1.00 85.31           C  
ATOM   2541  HG2 GLU B   5     -49.012  -3.709 -21.451  1.00 85.31           H  
ATOM   2542  HG3 GLU B   5     -50.179  -2.393 -21.565  1.00 85.31           H  
ATOM   2543  CD  GLU B   5     -50.238  -3.751 -23.240  1.00 85.31           C  
ATOM   2544  OE1 GLU B   5     -50.563  -4.939 -23.062  1.00 85.31           O  
ATOM   2545  OE2 GLU B   5     -50.523  -3.126 -24.293  1.00 85.31           O  
ATOM   2546  N   LYS B   6     -46.177   0.208 -23.013  1.00 85.67           N  
ATOM   2547  H   LYS B   6     -47.019   0.704 -23.266  1.00 85.67           H  
ATOM   2548  CA  LYS B   6     -44.869   0.667 -23.513  1.00 85.67           C  
ATOM   2549  HA  LYS B   6     -44.324  -0.182 -23.926  1.00 85.67           H  
ATOM   2550  C   LYS B   6     -43.998   1.225 -22.392  1.00 85.67           C  
ATOM   2551  CB  LYS B   6     -45.031   1.747 -24.584  1.00 85.67           C  
ATOM   2552  HB2 LYS B   6     -44.042   2.136 -24.826  1.00 85.67           H  
ATOM   2553  HB3 LYS B   6     -45.625   2.565 -24.175  1.00 85.67           H  
ATOM   2554  O   LYS B   6     -42.823   0.884 -22.295  1.00 85.67           O  
ATOM   2555  CG  LYS B   6     -45.678   1.239 -25.872  1.00 85.67           C  
ATOM   2556  HG2 LYS B   6     -45.080   0.438 -26.305  1.00 85.67           H  
ATOM   2557  HG3 LYS B   6     -46.684   0.881 -25.654  1.00 85.67           H  
ATOM   2558  CD  LYS B   6     -45.764   2.419 -26.838  1.00 85.67           C  
ATOM   2559  HD2 LYS B   6     -44.759   2.756 -27.092  1.00 85.67           H  
ATOM   2560  HD3 LYS B   6     -46.289   3.230 -26.334  1.00 85.67           H  
ATOM   2561  CE  LYS B   6     -46.524   2.047 -28.104  1.00 85.67           C  
ATOM   2562  HE2 LYS B   6     -45.903   1.390 -28.715  1.00 85.67           H  
ATOM   2563  HE3 LYS B   6     -47.427   1.513 -27.812  1.00 85.67           H  
ATOM   2564  NZ  LYS B   6     -46.884   3.291 -28.821  1.00 85.67           N  
ATOM   2565  HZ1 LYS B   6     -47.421   3.878 -28.199  1.00 85.67           H  
ATOM   2566  HZ2 LYS B   6     -46.053   3.810 -29.065  1.00 85.67           H  
ATOM   2567  HZ3 LYS B   6     -47.438   3.103 -29.645  1.00 85.67           H  
ATOM   2568  N   VAL B   7     -44.554   2.104 -21.556  1.00 85.95           N  
ATOM   2569  H   VAL B   7     -45.528   2.341 -21.679  1.00 85.95           H  
ATOM   2570  CA  VAL B   7     -43.798   2.722 -20.456  1.00 85.95           C  
ATOM   2571  HA  VAL B   7     -42.857   3.103 -20.854  1.00 85.95           H  
ATOM   2572  C   VAL B   7     -43.428   1.668 -19.404  1.00 85.95           C  
ATOM   2573  CB  VAL B   7     -44.560   3.919 -19.848  1.00 85.95           C  
ATOM   2574  HB  VAL B   7     -45.505   3.569 -19.433  1.00 85.95           H  
ATOM   2575  O   VAL B   7     -42.319   1.716 -18.878  1.00 85.95           O  
ATOM   2576  CG1 VAL B   7     -43.756   4.627 -18.751  1.00 85.95           C  
ATOM   2577 HG11 VAL B   7     -42.931   5.189 -19.187  1.00 85.95           H  
ATOM   2578 HG12 VAL B   7     -43.326   3.908 -18.054  1.00 85.95           H  
ATOM   2579 HG13 VAL B   7     -44.404   5.312 -18.203  1.00 85.95           H  
ATOM   2580  CG2 VAL B   7     -44.831   5.013 -20.895  1.00 85.95           C  
ATOM   2581 HG21 VAL B   7     -45.415   4.622 -21.728  1.00 85.95           H  
ATOM   2582 HG22 VAL B   7     -43.892   5.401 -21.289  1.00 85.95           H  
ATOM   2583 HG23 VAL B   7     -45.394   5.826 -20.436  1.00 85.95           H  
ATOM   2584  N   ALA B   8     -44.289   0.675 -19.155  1.00 85.51           N  
ATOM   2585  H   ALA B   8     -45.200   0.685 -19.591  1.00 85.51           H  
ATOM   2586  CA  ALA B   8     -43.992  -0.434 -18.247  1.00 85.51           C  
ATOM   2587  HA  ALA B   8     -43.727  -0.021 -17.274  1.00 85.51           H  
ATOM   2588  C   ALA B   8     -42.802  -1.291 -18.718  1.00 85.51           C  
ATOM   2589  CB  ALA B   8     -45.256  -1.284 -18.071  1.00 85.51           C  
ATOM   2590  HB1 ALA B   8     -45.570  -1.696 -19.030  1.00 85.51           H  
ATOM   2591  HB2 ALA B   8     -45.051  -2.101 -17.380  1.00 85.51           H  
ATOM   2592  HB3 ALA B   8     -46.058  -0.673 -17.658  1.00 85.51           H  
ATOM   2593  O   ALA B   8     -41.989  -1.703 -17.892  1.00 85.51           O  
ATOM   2594  N   GLU B   9     -42.642  -1.527 -20.026  1.00 88.10           N  
ATOM   2595  H   GLU B   9     -43.358  -1.222 -20.671  1.00 88.10           H  
ATOM   2596  CA  GLU B   9     -41.470  -2.235 -20.568  1.00 88.10           C  
ATOM   2597  HA  GLU B   9     -41.370  -3.188 -20.049  1.00 88.10           H  
ATOM   2598  C   GLU B   9     -40.169  -1.452 -20.329  1.00 88.10           C  
ATOM   2599  CB  GLU B   9     -41.685  -2.525 -22.063  1.00 88.10           C  
ATOM   2600  HB2 GLU B   9     -42.642  -3.032 -22.183  1.00 88.10           H  
ATOM   2601  HB3 GLU B   9     -41.716  -1.584 -22.612  1.00 88.10           H  
ATOM   2602  O   GLU B   9     -39.184  -2.014 -19.840  1.00 88.10           O  
ATOM   2603  CG  GLU B   9     -40.575  -3.417 -22.644  1.00 88.10           C  
ATOM   2604  HG2 GLU B   9     -40.563  -4.356 -22.091  1.00 88.10           H  
ATOM   2605  HG3 GLU B   9     -39.612  -2.928 -22.495  1.00 88.10           H  
ATOM   2606  CD  GLU B   9     -40.740  -3.718 -24.144  1.00 88.10           C  
ATOM   2607  OE1 GLU B   9     -39.788  -4.298 -24.711  1.00 88.10           O  
ATOM   2608  OE2 GLU B   9     -41.803  -3.388 -24.721  1.00 88.10           O  
ATOM   2609  N   TYR B  10     -40.178  -0.140 -20.595  1.00 88.82           N  
ATOM   2610  H   TYR B  10     -41.010   0.260 -21.005  1.00 88.82           H  
ATOM   2611  CA  TYR B  10     -39.033   0.729 -20.305  1.00 88.82           C  
ATOM   2612  HA  TYR B  10     -38.155   0.320 -20.805  1.00 88.82           H  
ATOM   2613  C   TYR B  10     -38.703   0.779 -18.812  1.00 88.82           C  
ATOM   2614  CB  TYR B  10     -39.284   2.148 -20.829  1.00 88.82           C  
ATOM   2615  HB2 TYR B  10     -40.288   2.469 -20.551  1.00 88.82           H  
ATOM   2616  HB3 TYR B  10     -38.584   2.827 -20.343  1.00 88.82           H  
ATOM   2617  O   TYR B  10     -37.527   0.738 -18.451  1.00 88.82           O  
ATOM   2618  CG  TYR B  10     -39.083   2.294 -22.323  1.00 88.82           C  
ATOM   2619  CD1 TYR B  10     -37.791   2.151 -22.866  1.00 88.82           C  
ATOM   2620  HD1 TYR B  10     -36.957   1.932 -22.215  1.00 88.82           H  
ATOM   2621  CD2 TYR B  10     -40.172   2.580 -23.166  1.00 88.82           C  
ATOM   2622  HD2 TYR B  10     -41.162   2.685 -22.749  1.00 88.82           H  
ATOM   2623  CE1 TYR B  10     -37.588   2.277 -24.253  1.00 88.82           C  
ATOM   2624  HE1 TYR B  10     -36.597   2.153 -24.665  1.00 88.82           H  
ATOM   2625  CE2 TYR B  10     -39.974   2.711 -24.553  1.00 88.82           C  
ATOM   2626  HE2 TYR B  10     -40.808   2.913 -25.210  1.00 88.82           H  
ATOM   2627  OH  TYR B  10     -38.494   2.683 -26.438  1.00 88.82           O  
ATOM   2628  HH  TYR B  10     -37.585   2.483 -26.675  1.00 88.82           H  
ATOM   2629  CZ  TYR B  10     -38.683   2.556 -25.098  1.00 88.82           C  
ATOM   2630  N   LEU B  11     -39.719   0.829 -17.946  1.00 85.96           N  
ATOM   2631  H   LEU B  11     -40.660   0.895 -18.307  1.00 85.96           H  
ATOM   2632  CA  LEU B  11     -39.528   0.821 -16.498  1.00 85.96           C  
ATOM   2633  HA  LEU B  11     -38.822   1.611 -16.241  1.00 85.96           H  
ATOM   2634  C   LEU B  11     -38.905  -0.491 -16.029  1.00 85.96           C  
ATOM   2635  CB  LEU B  11     -40.870   1.112 -15.818  1.00 85.96           C  
ATOM   2636  HB2 LEU B  11     -41.246   2.061 -16.201  1.00 85.96           H  
ATOM   2637  HB3 LEU B  11     -41.584   0.333 -16.086  1.00 85.96           H  
ATOM   2638  O   LEU B  11     -37.906  -0.465 -15.318  1.00 85.96           O  
ATOM   2639  CG  LEU B  11     -40.790   1.192 -14.284  1.00 85.96           C  
ATOM   2640  HG  LEU B  11     -40.535   0.217 -13.868  1.00 85.96           H  
ATOM   2641  CD1 LEU B  11     -39.790   2.236 -13.787  1.00 85.96           C  
ATOM   2642 HD11 LEU B  11     -39.839   2.303 -12.701  1.00 85.96           H  
ATOM   2643 HD12 LEU B  11     -40.035   3.206 -14.219  1.00 85.96           H  
ATOM   2644 HD13 LEU B  11     -38.773   1.943 -14.047  1.00 85.96           H  
ATOM   2645  CD2 LEU B  11     -42.161   1.613 -13.779  1.00 85.96           C  
ATOM   2646 HD21 LEU B  11     -42.466   2.550 -14.244  1.00 85.96           H  
ATOM   2647 HD22 LEU B  11     -42.094   1.782 -12.704  1.00 85.96           H  
ATOM   2648 HD23 LEU B  11     -42.892   0.832 -13.986  1.00 85.96           H  
ATOM   2649  N   ARG B  12     -39.406  -1.632 -16.516  1.00 86.11           N  
ATOM   2650  H   ARG B  12     -40.229  -1.581 -17.098  1.00 86.11           H  
ATOM   2651  CA  ARG B  12     -38.829  -2.945 -16.208  1.00 86.11           C  
ATOM   2652  HA  ARG B  12     -38.868  -3.084 -15.127  1.00 86.11           H  
ATOM   2653  C   ARG B  12     -37.350  -3.016 -16.601  1.00 86.11           C  
ATOM   2654  CB  ARG B  12     -39.672  -4.030 -16.892  1.00 86.11           C  
ATOM   2655  HB2 ARG B  12     -39.498  -4.006 -17.968  1.00 86.11           H  
ATOM   2656  HB3 ARG B  12     -40.725  -3.817 -16.710  1.00 86.11           H  
ATOM   2657  O   ARG B  12     -36.539  -3.524 -15.829  1.00 86.11           O  
ATOM   2658  CG  ARG B  12     -39.359  -5.430 -16.344  1.00 86.11           C  
ATOM   2659  HG2 ARG B  12     -39.586  -5.467 -15.279  1.00 86.11           H  
ATOM   2660  HG3 ARG B  12     -38.298  -5.643 -16.477  1.00 86.11           H  
ATOM   2661  CD  ARG B  12     -40.160  -6.514 -17.076  1.00 86.11           C  
ATOM   2662  HD2 ARG B  12     -39.832  -7.488 -16.712  1.00 86.11           H  
ATOM   2663  HD3 ARG B  12     -39.922  -6.454 -18.138  1.00 86.11           H  
ATOM   2664  NE  ARG B  12     -41.616  -6.393 -16.847  1.00 86.11           N  
ATOM   2665  HE  ARG B  12     -41.908  -6.208 -15.898  1.00 86.11           H  
ATOM   2666  NH1 ARG B  12     -42.350  -6.795 -18.994  1.00 86.11           N  
ATOM   2667 HH11 ARG B  12     -43.116  -6.868 -19.647  1.00 86.11           H  
ATOM   2668 HH12 ARG B  12     -41.392  -6.860 -19.307  1.00 86.11           H  
ATOM   2669  NH2 ARG B  12     -43.833  -6.480 -17.358  1.00 86.11           N  
ATOM   2670 HH21 ARG B  12     -44.065  -6.362 -16.382  1.00 86.11           H  
ATOM   2671 HH22 ARG B  12     -44.585  -6.660 -18.007  1.00 86.11           H  
ATOM   2672  CZ  ARG B  12     -42.587  -6.554 -17.732  1.00 86.11           C  
ATOM   2673  N   ARG B  13     -36.976  -2.476 -17.770  1.00 87.67           N  
ATOM   2674  H   ARG B  13     -37.699  -2.090 -18.362  1.00 87.67           H  
ATOM   2675  CA  ARG B  13     -35.571  -2.411 -18.204  1.00 87.67           C  
ATOM   2676  HA  ARG B  13     -35.153  -3.411 -18.086  1.00 87.67           H  
ATOM   2677  C   ARG B  13     -34.727  -1.504 -17.306  1.00 87.67           C  
ATOM   2678  CB  ARG B  13     -35.488  -1.983 -19.682  1.00 87.67           C  
ATOM   2679  HB2 ARG B  13     -36.060  -2.683 -20.290  1.00 87.67           H  
ATOM   2680  HB3 ARG B  13     -35.941  -0.998 -19.792  1.00 87.67           H  
ATOM   2681  O   ARG B  13     -33.637  -1.908 -16.913  1.00 87.67           O  
ATOM   2682  CG  ARG B  13     -34.045  -1.915 -20.216  1.00 87.67           C  
ATOM   2683  HG2 ARG B  13     -34.065  -1.539 -21.239  1.00 87.67           H  
ATOM   2684  HG3 ARG B  13     -33.462  -1.216 -19.617  1.00 87.67           H  
ATOM   2685  CD  ARG B  13     -33.369  -3.290 -20.212  1.00 87.67           C  
ATOM   2686  HD2 ARG B  13     -33.520  -3.775 -19.248  1.00 87.67           H  
ATOM   2687  HD3 ARG B  13     -33.827  -3.905 -20.986  1.00 87.67           H  
ATOM   2688  NE  ARG B  13     -31.921  -3.175 -20.401  1.00 87.67           N  
ATOM   2689  HE  ARG B  13     -31.459  -2.456 -19.863  1.00 87.67           H  
ATOM   2690  NH1 ARG B  13     -31.560  -5.128 -21.573  1.00 87.67           N  
ATOM   2691 HH11 ARG B  13     -30.907  -5.823 -21.906  1.00 87.67           H  
ATOM   2692 HH12 ARG B  13     -32.556  -5.231 -21.703  1.00 87.67           H  
ATOM   2693  NH2 ARG B  13     -29.851  -3.967 -20.709  1.00 87.67           N  
ATOM   2694 HH21 ARG B  13     -29.625  -3.382 -19.917  1.00 87.67           H  
ATOM   2695 HH22 ARG B  13     -29.199  -4.693 -20.969  1.00 87.67           H  
ATOM   2696  CZ  ARG B  13     -31.124  -4.088 -20.911  1.00 87.67           C  
ATOM   2697  N   ALA B  14     -35.228  -0.315 -16.972  1.00 90.78           N  
ATOM   2698  H   ALA B  14     -36.136  -0.053 -17.329  1.00 90.78           H  
ATOM   2699  CA  ALA B  14     -34.532   0.628 -16.099  1.00 90.78           C  
ATOM   2700  HA  ALA B  14     -33.554   0.842 -16.530  1.00 90.78           H  
ATOM   2701  C   ALA B  14     -34.293   0.040 -14.699  1.00 90.78           C  
ATOM   2702  CB  ALA B  14     -35.331   1.935 -16.039  1.00 90.78           C  
ATOM   2703  HB1 ALA B  14     -36.312   1.756 -15.598  1.00 90.78           H  
ATOM   2704  HB2 ALA B  14     -35.459   2.341 -17.042  1.00 90.78           H  
ATOM   2705  HB3 ALA B  14     -34.797   2.661 -15.426  1.00 90.78           H  
ATOM   2706  O   ALA B  14     -33.178   0.135 -14.193  1.00 90.78           O  
ATOM   2707  N   THR B  15     -35.293  -0.626 -14.112  1.00 85.29           N  
ATOM   2708  H   THR B  15     -36.214  -0.594 -14.526  1.00 85.29           H  
ATOM   2709  CA  THR B  15     -35.168  -1.303 -12.811  1.00 85.29           C  
ATOM   2710  HA  THR B  15     -34.832  -0.576 -12.071  1.00 85.29           H  
ATOM   2711  C   THR B  15     -34.132  -2.430 -12.855  1.00 85.29           C  
ATOM   2712  CB  THR B  15     -36.530  -1.848 -12.346  1.00 85.29           C  
ATOM   2713  HB  THR B  15     -36.884  -2.596 -13.055  1.00 85.29           H  
ATOM   2714  O   THR B  15     -33.310  -2.540 -11.946  1.00 85.29           O  
ATOM   2715  CG2 THR B  15     -36.484  -2.464 -10.949  1.00 85.29           C  
ATOM   2716 HG21 THR B  15     -36.092  -1.744 -10.231  1.00 85.29           H  
ATOM   2717 HG22 THR B  15     -35.850  -3.351 -10.944  1.00 85.29           H  
ATOM   2718 HG23 THR B  15     -37.485  -2.757 -10.634  1.00 85.29           H  
ATOM   2719  OG1 THR B  15     -37.468  -0.802 -12.283  1.00 85.29           O  
ATOM   2720  HG1 THR B  15     -37.887  -0.852 -11.420  1.00 85.29           H  
ATOM   2721  N   LEU B  16     -34.108  -3.238 -13.925  1.00 88.34           N  
ATOM   2722  H   LEU B  16     -34.808  -3.112 -14.642  1.00 88.34           H  
ATOM   2723  CA  LEU B  16     -33.092  -4.285 -14.104  1.00 88.34           C  
ATOM   2724  HA  LEU B  16     -33.085  -4.918 -13.217  1.00 88.34           H  
ATOM   2725  C   LEU B  16     -31.674  -3.704 -14.217  1.00 88.34           C  
ATOM   2726  CB  LEU B  16     -33.427  -5.140 -15.342  1.00 88.34           C  
ATOM   2727  HB2 LEU B  16     -32.531  -5.681 -15.647  1.00 88.34           H  
ATOM   2728  HB3 LEU B  16     -33.698  -4.474 -16.161  1.00 88.34           H  
ATOM   2729  O   LEU B  16     -30.770  -4.164 -13.519  1.00 88.34           O  
ATOM   2730  CG  LEU B  16     -34.554  -6.165 -15.124  1.00 88.34           C  
ATOM   2731  HG  LEU B  16     -35.417  -5.677 -14.672  1.00 88.34           H  
ATOM   2732  CD1 LEU B  16     -34.976  -6.753 -16.472  1.00 88.34           C  
ATOM   2733 HD11 LEU B  16     -35.766  -7.488 -16.320  1.00 88.34           H  
ATOM   2734 HD12 LEU B  16     -34.123  -7.232 -16.954  1.00 88.34           H  
ATOM   2735 HD13 LEU B  16     -35.357  -5.955 -17.109  1.00 88.34           H  
ATOM   2736  CD2 LEU B  16     -34.111  -7.321 -14.221  1.00 88.34           C  
ATOM   2737 HD21 LEU B  16     -34.919  -8.047 -14.131  1.00 88.34           H  
ATOM   2738 HD22 LEU B  16     -33.873  -6.948 -13.225  1.00 88.34           H  
ATOM   2739 HD23 LEU B  16     -33.233  -7.811 -14.640  1.00 88.34           H  
ATOM   2740  N   ASP B  17     -31.482  -2.675 -15.047  1.00 91.95           N  
ATOM   2741  H   ASP B  17     -32.261  -2.347 -15.598  1.00 91.95           H  
ATOM   2742  CA  ASP B  17     -30.177  -2.026 -15.217  1.00 91.95           C  
ATOM   2743  HA  ASP B  17     -29.431  -2.792 -15.431  1.00 91.95           H  
ATOM   2744  C   ASP B  17     -29.726  -1.303 -13.925  1.00 91.95           C  
ATOM   2745  CB  ASP B  17     -30.217  -1.048 -16.412  1.00 91.95           C  
ATOM   2746  HB2 ASP B  17     -31.053  -0.362 -16.275  1.00 91.95           H  
ATOM   2747  HB3 ASP B  17     -29.304  -0.453 -16.390  1.00 91.95           H  
ATOM   2748  O   ASP B  17     -28.533  -1.286 -13.617  1.00 91.95           O  
ATOM   2749  CG  ASP B  17     -30.310  -1.682 -17.817  1.00 91.95           C  
ATOM   2750  OD1 ASP B  17     -29.925  -2.851 -18.042  1.00 91.95           O  
ATOM   2751  OD2 ASP B  17     -30.679  -0.962 -18.773  1.00 91.95           O  
ATOM   2752  N   LEU B  18     -30.657  -0.738 -13.143  1.00 90.23           N  
ATOM   2753  H   LEU B  18     -31.613  -0.735 -13.469  1.00 90.23           H  
ATOM   2754  CA  LEU B  18     -30.376  -0.110 -11.844  1.00 90.23           C  
ATOM   2755  HA  LEU B  18     -29.558   0.600 -11.968  1.00 90.23           H  
ATOM   2756  C   LEU B  18     -29.920  -1.141 -10.811  1.00 90.23           C  
ATOM   2757  CB  LEU B  18     -31.625   0.653 -11.359  1.00 90.23           C  
ATOM   2758  HB2 LEU B  18     -32.474  -0.031 -11.358  1.00 90.23           H  
ATOM   2759  HB3 LEU B  18     -31.843   1.452 -12.068  1.00 90.23           H  
ATOM   2760  O   LEU B  18     -28.923  -0.918 -10.124  1.00 90.23           O  
ATOM   2761  CG  LEU B  18     -31.505   1.260  -9.944  1.00 90.23           C  
ATOM   2762  HG  LEU B  18     -31.332   0.468  -9.216  1.00 90.23           H  
ATOM   2763  CD1 LEU B  18     -30.368   2.278  -9.843  1.00 90.23           C  
ATOM   2764 HD11 LEU B  18     -30.361   2.720  -8.847  1.00 90.23           H  
ATOM   2765 HD12 LEU B  18     -30.526   3.070 -10.576  1.00 90.23           H  
ATOM   2766 HD13 LEU B  18     -29.405   1.798 -10.016  1.00 90.23           H  
ATOM   2767  CD2 LEU B  18     -32.808   1.965  -9.574  1.00 90.23           C  
ATOM   2768 HD21 LEU B  18     -33.636   1.256  -9.603  1.00 90.23           H  
ATOM   2769 HD22 LEU B  18     -32.743   2.368  -8.564  1.00 90.23           H  
ATOM   2770 HD23 LEU B  18     -33.010   2.782 -10.267  1.00 90.23           H  
ATOM   2771  N   ARG B  19     -30.614  -2.281 -10.722  1.00 90.25           N  
ATOM   2772  H   ARG B  19     -31.436  -2.386 -11.298  1.00 90.25           H  
ATOM   2773  CA  ARG B  19     -30.232  -3.373  -9.818  1.00 90.25           C  
ATOM   2774  HA  ARG B  19     -30.172  -2.974  -8.806  1.00 90.25           H  
ATOM   2775  C   ARG B  19     -28.841  -3.906 -10.158  1.00 90.25           C  
ATOM   2776  CB  ARG B  19     -31.312  -4.463  -9.860  1.00 90.25           C  
ATOM   2777  HB2 ARG B  19     -31.304  -4.953 -10.833  1.00 90.25           H  
ATOM   2778  HB3 ARG B  19     -32.283  -3.986  -9.725  1.00 90.25           H  
ATOM   2779  O   ARG B  19     -28.032  -4.079  -9.251  1.00 90.25           O  
ATOM   2780  CG  ARG B  19     -31.115  -5.510  -8.750  1.00 90.25           C  
ATOM   2781  HG2 ARG B  19     -31.082  -5.013  -7.781  1.00 90.25           H  
ATOM   2782  HG3 ARG B  19     -30.170  -6.029  -8.907  1.00 90.25           H  
ATOM   2783  CD  ARG B  19     -32.246  -6.548  -8.747  1.00 90.25           C  
ATOM   2784  HD2 ARG B  19     -32.007  -7.314  -8.009  1.00 90.25           H  
ATOM   2785  HD3 ARG B  19     -32.276  -7.019  -9.729  1.00 90.25           H  
ATOM   2786  NE  ARG B  19     -33.559  -5.948  -8.406  1.00 90.25           N  
ATOM   2787  HE  ARG B  19     -33.574  -5.224  -7.701  1.00 90.25           H  
ATOM   2788  NH1 ARG B  19     -34.881  -7.193  -9.803  1.00 90.25           N  
ATOM   2789 HH11 ARG B  19     -35.812  -7.448 -10.102  1.00 90.25           H  
ATOM   2790 HH12 ARG B  19     -34.070  -7.735 -10.062  1.00 90.25           H  
ATOM   2791  NH2 ARG B  19     -35.827  -5.628  -8.511  1.00 90.25           N  
ATOM   2792 HH21 ARG B  19     -35.841  -4.880  -7.833  1.00 90.25           H  
ATOM   2793 HH22 ARG B  19     -36.749  -5.859  -8.852  1.00 90.25           H  
ATOM   2794  CZ  ARG B  19     -34.746  -6.253  -8.904  1.00 90.25           C  
ATOM   2795  N   ALA B  20     -28.540  -4.078 -11.447  1.00 94.11           N  
ATOM   2796  H   ALA B  20     -29.265  -3.931 -12.134  1.00 94.11           H  
ATOM   2797  CA  ALA B  20     -27.213  -4.481 -11.910  1.00 94.11           C  
ATOM   2798  HA  ALA B  20     -26.941  -5.415 -11.420  1.00 94.11           H  
ATOM   2799  C   ALA B  20     -26.131  -3.445 -11.551  1.00 94.11           C  
ATOM   2800  CB  ALA B  20     -27.280  -4.732 -13.421  1.00 94.11           C  
ATOM   2801  HB1 ALA B  20     -26.309  -5.076 -13.775  1.00 94.11           H  
ATOM   2802  HB2 ALA B  20     -28.026  -5.497 -13.636  1.00 94.11           H  
ATOM   2803  HB3 ALA B  20     -27.548  -3.814 -13.946  1.00 94.11           H  
ATOM   2804  O   ALA B  20     -25.072  -3.818 -11.052  1.00 94.11           O  
ATOM   2805  N   ALA B  21     -26.402  -2.147 -11.730  1.00 94.75           N  
ATOM   2806  H   ALA B  21     -27.271  -1.886 -12.173  1.00 94.75           H  
ATOM   2807  CA  ALA B  21     -25.462  -1.088 -11.357  1.00 94.75           C  
ATOM   2808  HA  ALA B  21     -24.502  -1.303 -11.826  1.00 94.75           H  
ATOM   2809  C   ALA B  21     -25.215  -1.034  -9.836  1.00 94.75           C  
ATOM   2810  CB  ALA B  21     -25.973   0.249 -11.908  1.00 94.75           C  
ATOM   2811  HB1 ALA B  21     -26.101   0.178 -12.988  1.00 94.75           H  
ATOM   2812  HB2 ALA B  21     -25.247   1.032 -11.686  1.00 94.75           H  
ATOM   2813  HB3 ALA B  21     -26.928   0.505 -11.450  1.00 94.75           H  
ATOM   2814  O   ALA B  21     -24.065  -0.997  -9.410  1.00 94.75           O  
ATOM   2815  N   ARG B  22     -26.268  -1.094  -9.006  1.00 92.42           N  
ATOM   2816  H   ARG B  22     -27.191  -1.126  -9.415  1.00 92.42           H  
ATOM   2817  CA  ARG B  22     -26.139  -1.133  -7.533  1.00 92.42           C  
ATOM   2818  HA  ARG B  22     -25.524  -0.296  -7.203  1.00 92.42           H  
ATOM   2819  C   ARG B  22     -25.395  -2.387  -7.057  1.00 92.42           C  
ATOM   2820  CB  ARG B  22     -27.524  -1.031  -6.857  1.00 92.42           C  
ATOM   2821  HB2 ARG B  22     -27.411  -1.326  -5.814  1.00 92.42           H  
ATOM   2822  HB3 ARG B  22     -28.208  -1.737  -7.329  1.00 92.42           H  
ATOM   2823  O   ARG B  22     -24.610  -2.315  -6.117  1.00 92.42           O  
ATOM   2824  CG  ARG B  22     -28.154   0.381  -6.871  1.00 92.42           C  
ATOM   2825  HG2 ARG B  22     -28.328   0.695  -7.901  1.00 92.42           H  
ATOM   2826  HG3 ARG B  22     -27.460   1.080  -6.404  1.00 92.42           H  
ATOM   2827  CD  ARG B  22     -29.492   0.404  -6.093  1.00 92.42           C  
ATOM   2828  HD2 ARG B  22     -30.202  -0.243  -6.607  1.00 92.42           H  
ATOM   2829  HD3 ARG B  22     -29.316  -0.003  -5.097  1.00 92.42           H  
ATOM   2830  NE  ARG B  22     -30.090   1.760  -5.945  1.00 92.42           N  
ATOM   2831  HE  ARG B  22     -29.560   2.544  -6.298  1.00 92.42           H  
ATOM   2832  NH1 ARG B  22     -31.983   1.197  -4.719  1.00 92.42           N  
ATOM   2833 HH11 ARG B  22     -32.731   1.551  -4.141  1.00 92.42           H  
ATOM   2834 HH12 ARG B  22     -31.742   0.217  -4.682  1.00 92.42           H  
ATOM   2835  NH2 ARG B  22     -31.604   3.308  -5.117  1.00 92.42           N  
ATOM   2836 HH21 ARG B  22     -31.080   4.107  -5.445  1.00 92.42           H  
ATOM   2837 HH22 ARG B  22     -32.360   3.493  -4.475  1.00 92.42           H  
ATOM   2838  CZ  ARG B  22     -31.207   2.077  -5.280  1.00 92.42           C  
ATOM   2839  N   GLN B  23     -25.610  -3.534  -7.703  1.00 94.00           N  
ATOM   2840  H   GLN B  23     -26.298  -3.559  -8.443  1.00 94.00           H  
ATOM   2841  CA  GLN B  23     -24.855  -4.750  -7.404  1.00 94.00           C  
ATOM   2842  HA  GLN B  23     -24.894  -4.920  -6.329  1.00 94.00           H  
ATOM   2843  C   GLN B  23     -23.373  -4.600  -7.765  1.00 94.00           C  
ATOM   2844  CB  GLN B  23     -25.506  -5.952  -8.097  1.00 94.00           C  
ATOM   2845  HB2 GLN B  23     -26.528  -6.053  -7.731  1.00 94.00           H  
ATOM   2846  HB3 GLN B  23     -25.531  -5.794  -9.175  1.00 94.00           H  
ATOM   2847  O   GLN B  23     -22.532  -4.917  -6.930  1.00 94.00           O  
ATOM   2848  CG  GLN B  23     -24.725  -7.237  -7.793  1.00 94.00           C  
ATOM   2849  HG2 GLN B  23     -24.581  -7.340  -6.717  1.00 94.00           H  
ATOM   2850  HG3 GLN B  23     -23.742  -7.174  -8.260  1.00 94.00           H  
ATOM   2851  CD  GLN B  23     -25.397  -8.501  -8.304  1.00 94.00           C  
ATOM   2852  NE2 GLN B  23     -24.678  -9.597  -8.285  1.00 94.00           N  
ATOM   2853 HE21 GLN B  23     -25.071 -10.433  -8.695  1.00 94.00           H  
ATOM   2854 HE22 GLN B  23     -23.683  -9.509  -8.135  1.00 94.00           H  
ATOM   2855  OE1 GLN B  23     -26.557  -8.523  -8.693  1.00 94.00           O  
ATOM   2856  N   ARG B  24     -23.061  -4.059  -8.950  1.00 94.97           N  
ATOM   2857  H   ARG B  24     -23.805  -3.858  -9.603  1.00 94.97           H  
ATOM   2858  CA  ARG B  24     -21.677  -3.806  -9.373  1.00 94.97           C  
ATOM   2859  HA  ARG B  24     -21.142  -4.755  -9.343  1.00 94.97           H  
ATOM   2860  C   ARG B  24     -20.942  -2.877  -8.411  1.00 94.97           C  
ATOM   2861  CB  ARG B  24     -21.661  -3.255 -10.810  1.00 94.97           C  
ATOM   2862  HB2 ARG B  24     -22.113  -3.994 -11.472  1.00 94.97           H  
ATOM   2863  HB3 ARG B  24     -22.267  -2.350 -10.855  1.00 94.97           H  
ATOM   2864  O   ARG B  24     -19.790  -3.147  -8.112  1.00 94.97           O  
ATOM   2865  CG  ARG B  24     -20.256  -2.914 -11.339  1.00 94.97           C  
ATOM   2866  HG2 ARG B  24     -19.830  -2.096 -10.757  1.00 94.97           H  
ATOM   2867  HG3 ARG B  24     -20.349  -2.575 -12.370  1.00 94.97           H  
ATOM   2868  CD  ARG B  24     -19.302  -4.115 -11.297  1.00 94.97           C  
ATOM   2869  HD2 ARG B  24     -19.737  -4.939 -11.863  1.00 94.97           H  
ATOM   2870  HD3 ARG B  24     -19.172  -4.434 -10.263  1.00 94.97           H  
ATOM   2871  NE  ARG B  24     -17.981  -3.777 -11.853  1.00 94.97           N  
ATOM   2872  HE  ARG B  24     -17.837  -2.841 -12.203  1.00 94.97           H  
ATOM   2873  NH1 ARG B  24     -16.914  -5.719 -11.230  1.00 94.97           N  
ATOM   2874 HH11 ARG B  24     -17.746  -6.025 -10.746  1.00 94.97           H  
ATOM   2875 HH12 ARG B  24     -16.041  -6.202 -11.075  1.00 94.97           H  
ATOM   2876  NH2 ARG B  24     -15.779  -4.100 -12.282  1.00 94.97           N  
ATOM   2877 HH21 ARG B  24     -15.712  -3.141 -12.592  1.00 94.97           H  
ATOM   2878 HH22 ARG B  24     -14.920  -4.610 -12.134  1.00 94.97           H  
ATOM   2879  CZ  ARG B  24     -16.902  -4.537 -11.788  1.00 94.97           C  
ATOM   2880  N   ILE B  25     -21.608  -1.834  -7.907  1.00 95.60           N  
ATOM   2881  H   ILE B  25     -22.537  -1.647  -8.256  1.00 95.60           H  
ATOM   2882  CA  ILE B  25     -21.049  -0.962  -6.865  1.00 95.60           C  
ATOM   2883  HA  ILE B  25     -20.129  -0.513  -7.240  1.00 95.60           H  
ATOM   2884  C   ILE B  25     -20.642  -1.809  -5.655  1.00 95.60           C  
ATOM   2885  CB  ILE B  25     -22.024   0.184  -6.514  1.00 95.60           C  
ATOM   2886  HB  ILE B  25     -23.011  -0.239  -6.322  1.00 95.60           H  
ATOM   2887  O   ILE B  25     -19.463  -1.869  -5.352  1.00 95.60           O  
ATOM   2888  CG1 ILE B  25     -22.119   1.171  -7.696  1.00 95.60           C  
ATOM   2889 HG12 ILE B  25     -21.174   1.704  -7.800  1.00 95.60           H  
ATOM   2890 HG13 ILE B  25     -22.285   0.611  -8.616  1.00 95.60           H  
ATOM   2891  CG2 ILE B  25     -21.576   0.944  -5.261  1.00 95.60           C  
ATOM   2892 HG21 ILE B  25     -20.574   1.347  -5.409  1.00 95.60           H  
ATOM   2893 HG22 ILE B  25     -21.563   0.287  -4.391  1.00 95.60           H  
ATOM   2894 HG23 ILE B  25     -22.255   1.763  -5.019  1.00 95.60           H  
ATOM   2895  CD1 ILE B  25     -23.257   2.191  -7.572  1.00 95.60           C  
ATOM   2896 HD11 ILE B  25     -23.336   2.750  -8.504  1.00 95.60           H  
ATOM   2897 HD12 ILE B  25     -23.057   2.896  -6.764  1.00 95.60           H  
ATOM   2898 HD13 ILE B  25     -24.200   1.678  -7.387  1.00 95.60           H  
ATOM   2899  N   ARG B  26     -21.559  -2.576  -5.047  1.00 95.01           N  
ATOM   2900  H   ARG B  26     -22.513  -2.530  -5.375  1.00 95.01           H  
ATOM   2901  CA  ARG B  26     -21.227  -3.415  -3.875  1.00 95.01           C  
ATOM   2902  HA  ARG B  26     -20.869  -2.767  -3.074  1.00 95.01           H  
ATOM   2903  C   ARG B  26     -20.086  -4.409  -4.122  1.00 95.01           C  
ATOM   2904  CB  ARG B  26     -22.462  -4.179  -3.390  1.00 95.01           C  
ATOM   2905  HB2 ARG B  26     -22.149  -4.887  -2.622  1.00 95.01           H  
ATOM   2906  HB3 ARG B  26     -22.883  -4.740  -4.224  1.00 95.01           H  
ATOM   2907  O   ARG B  26     -19.299  -4.651  -3.215  1.00 95.01           O  
ATOM   2908  CG  ARG B  26     -23.516  -3.246  -2.780  1.00 95.01           C  
ATOM   2909  HG2 ARG B  26     -23.054  -2.659  -1.986  1.00 95.01           H  
ATOM   2910  HG3 ARG B  26     -23.891  -2.560  -3.539  1.00 95.01           H  
ATOM   2911  CD  ARG B  26     -24.686  -4.037  -2.186  1.00 95.01           C  
ATOM   2912  HD2 ARG B  26     -24.307  -4.680  -1.392  1.00 95.01           H  
ATOM   2913  HD3 ARG B  26     -25.379  -3.319  -1.748  1.00 95.01           H  
ATOM   2914  NE  ARG B  26     -25.369  -4.855  -3.209  1.00 95.01           N  
ATOM   2915  HE  ARG B  26     -24.815  -5.084  -4.022  1.00 95.01           H  
ATOM   2916  NH1 ARG B  26     -27.383  -5.068  -2.135  1.00 95.01           N  
ATOM   2917 HH11 ARG B  26     -28.319  -5.443  -2.072  1.00 95.01           H  
ATOM   2918 HH12 ARG B  26     -27.012  -4.513  -1.377  1.00 95.01           H  
ATOM   2919  NH2 ARG B  26     -27.074  -6.061  -4.114  1.00 95.01           N  
ATOM   2920 HH21 ARG B  26     -26.470  -6.327  -4.879  1.00 95.01           H  
ATOM   2921 HH22 ARG B  26     -28.002  -6.453  -4.037  1.00 95.01           H  
ATOM   2922  CZ  ARG B  26     -26.602  -5.321  -3.149  1.00 95.01           C  
ATOM   2923  N   GLU B  27     -19.997  -4.981  -5.322  1.00 95.07           N  
ATOM   2924  H   GLU B  27     -20.696  -4.753  -6.014  1.00 95.07           H  
ATOM   2925  CA  GLU B  27     -18.896  -5.878  -5.714  1.00 95.07           C  
ATOM   2926  HA  GLU B  27     -18.739  -6.622  -4.933  1.00 95.07           H  
ATOM   2927  C   GLU B  27     -17.551  -5.145  -5.886  1.00 95.07           C  
ATOM   2928  CB  GLU B  27     -19.261  -6.610  -7.017  1.00 95.07           C  
ATOM   2929  HB2 GLU B  27     -18.372  -7.111  -7.400  1.00 95.07           H  
ATOM   2930  HB3 GLU B  27     -19.581  -5.875  -7.755  1.00 95.07           H  
ATOM   2931  O   GLU B  27     -16.505  -5.760  -5.733  1.00 95.07           O  
ATOM   2932  CG  GLU B  27     -20.364  -7.671  -6.837  1.00 95.07           C  
ATOM   2933  HG2 GLU B  27     -19.985  -8.460  -6.188  1.00 95.07           H  
ATOM   2934  HG3 GLU B  27     -21.220  -7.217  -6.338  1.00 95.07           H  
ATOM   2935  CD  GLU B  27     -20.842  -8.292  -8.164  1.00 95.07           C  
ATOM   2936  OE1 GLU B  27     -21.875  -9.012  -8.126  1.00 95.07           O  
ATOM   2937  OE2 GLU B  27     -20.217  -8.032  -9.221  1.00 95.07           O  
ATOM   2938  N   LEU B  28     -17.548  -3.845  -6.183  1.00 95.45           N  
ATOM   2939  H   LEU B  28     -18.429  -3.365  -6.294  1.00 95.45           H  
ATOM   2940  CA  LEU B  28     -16.320  -3.046  -6.264  1.00 95.45           C  
ATOM   2941  HA  LEU B  28     -15.523  -3.647  -6.702  1.00 95.45           H  
ATOM   2942  C   LEU B  28     -15.812  -2.612  -4.880  1.00 95.45           C  
ATOM   2943  CB  LEU B  28     -16.578  -1.822  -7.161  1.00 95.45           C  
ATOM   2944  HB2 LEU B  28     -15.778  -1.099  -7.006  1.00 95.45           H  
ATOM   2945  HB3 LEU B  28     -17.505  -1.341  -6.847  1.00 95.45           H  
ATOM   2946  O   LEU B  28     -14.607  -2.576  -4.656  1.00 95.45           O  
ATOM   2947  CG  LEU B  28     -16.654  -2.147  -8.662  1.00 95.45           C  
ATOM   2948  HG  LEU B  28     -17.305  -3.004  -8.837  1.00 95.45           H  
ATOM   2949  CD1 LEU B  28     -17.230  -0.946  -9.415  1.00 95.45           C  
ATOM   2950 HD11 LEU B  28     -18.225  -0.715  -9.032  1.00 95.45           H  
ATOM   2951 HD12 LEU B  28     -17.295  -1.168 -10.480  1.00 95.45           H  
ATOM   2952 HD13 LEU B  28     -16.581  -0.081  -9.282  1.00 95.45           H  
ATOM   2953  CD2 LEU B  28     -15.268  -2.466  -9.226  1.00 95.45           C  
ATOM   2954 HD21 LEU B  28     -14.556  -1.705  -8.909  1.00 95.45           H  
ATOM   2955 HD22 LEU B  28     -14.926  -3.435  -8.863  1.00 95.45           H  
ATOM   2956 HD23 LEU B  28     -15.291  -2.463 -10.316  1.00 95.45           H  
ATOM   2957  N   GLU B  29     -16.709  -2.285  -3.946  1.00 95.39           N  
ATOM   2958  H   GLU B  29     -17.680  -2.268  -4.224  1.00 95.39           H  
ATOM   2959  CA  GLU B  29     -16.343  -1.681  -2.647  1.00 95.39           C  
ATOM   2960  HA  GLU B  29     -15.319  -1.313  -2.719  1.00 95.39           H  
ATOM   2961  C   GLU B  29     -16.307  -2.692  -1.486  1.00 95.39           C  
ATOM   2962  CB  GLU B  29     -17.210  -0.433  -2.313  1.00 95.39           C  
ATOM   2963  HB2 GLU B  29     -16.597   0.454  -2.469  1.00 95.39           H  
ATOM   2964  HB3 GLU B  29     -17.487  -0.456  -1.259  1.00 95.39           H  
ATOM   2965  O   GLU B  29     -15.478  -2.561  -0.583  1.00 95.39           O  
ATOM   2966  CG  GLU B  29     -18.483  -0.273  -3.156  1.00 95.39           C  
ATOM   2967  HG2 GLU B  29     -19.074  -1.180  -3.029  1.00 95.39           H  
ATOM   2968  HG3 GLU B  29     -18.177  -0.164  -4.197  1.00 95.39           H  
ATOM   2969  CD  GLU B  29     -19.364   0.937  -2.817  1.00 95.39           C  
ATOM   2970  OE1 GLU B  29     -19.158   2.031  -3.406  1.00 95.39           O  
ATOM   2971  OE2 GLU B  29     -20.335   0.749  -2.053  1.00 95.39           O  
ATOM   2972  N   SER B  30     -17.162  -3.721  -1.500  1.00 95.28           N  
ATOM   2973  H   SER B  30     -17.804  -3.792  -2.276  1.00 95.28           H  
ATOM   2974  CA  SER B  30     -17.419  -4.575  -0.327  1.00 95.28           C  
ATOM   2975  HA  SER B  30     -16.583  -4.478   0.365  1.00 95.28           H  
ATOM   2976  C   SER B  30     -17.520  -6.076  -0.647  1.00 95.28           C  
ATOM   2977  CB  SER B  30     -18.677  -4.103   0.418  1.00 95.28           C  
ATOM   2978  HB2 SER B  30     -18.766  -4.649   1.358  1.00 95.28           H  
ATOM   2979  HB3 SER B  30     -19.551  -4.322  -0.195  1.00 95.28           H  
ATOM   2980  O   SER B  30     -18.162  -6.824   0.098  1.00 95.28           O  
ATOM   2981  OG  SER B  30     -18.663  -2.718   0.700  1.00 95.28           O  
ATOM   2982  HG  SER B  30     -17.895  -2.491   1.229  1.00 95.28           H  
ATOM   2983  N   ASP B  31     -16.894  -6.545  -1.734  1.00 96.32           N  
ATOM   2984  H   ASP B  31     -16.428  -5.892  -2.346  1.00 96.32           H  
ATOM   2985  CA  ASP B  31     -16.836  -7.982  -2.059  1.00 96.32           C  
ATOM   2986  HA  ASP B  31     -17.865  -8.336  -2.109  1.00 96.32           H  
ATOM   2987  C   ASP B  31     -16.063  -8.742  -0.958  1.00 96.32           C  
ATOM   2988  CB  ASP B  31     -16.211  -8.204  -3.453  1.00 96.32           C  
ATOM   2989  HB2 ASP B  31     -16.603  -7.416  -4.096  1.00 96.32           H  
ATOM   2990  HB3 ASP B  31     -15.128  -8.097  -3.395  1.00 96.32           H  
ATOM   2991  O   ASP B  31     -14.937  -8.340  -0.621  1.00 96.32           O  
ATOM   2992  CG  ASP B  31     -16.560  -9.536  -4.146  1.00 96.32           C  
ATOM   2993  OD1 ASP B  31     -17.281 -10.362  -3.546  1.00 96.32           O  
ATOM   2994  OD2 ASP B  31     -16.160  -9.731  -5.323  1.00 96.32           O  
ATOM   2995  N   PRO B  32     -16.643  -9.790  -0.338  1.00 98.20           N  
ATOM   2996  CA  PRO B  32     -15.931 -10.624   0.625  1.00 98.20           C  
ATOM   2997  HA  PRO B  32     -15.454  -9.992   1.373  1.00 98.20           H  
ATOM   2998  C   PRO B  32     -14.857 -11.484  -0.055  1.00 98.20           C  
ATOM   2999  CB  PRO B  32     -17.003 -11.481   1.304  1.00 98.20           C  
ATOM   3000  HB2 PRO B  32     -16.629 -12.465   1.587  1.00 98.20           H  
ATOM   3001  HB3 PRO B  32     -17.383 -10.953   2.178  1.00 98.20           H  
ATOM   3002  O   PRO B  32     -15.105 -12.157  -1.060  1.00 98.20           O  
ATOM   3003  CG  PRO B  32     -18.102 -11.575   0.247  1.00 98.20           C  
ATOM   3004  HG2 PRO B  32     -19.080 -11.760   0.692  1.00 98.20           H  
ATOM   3005  HG3 PRO B  32     -17.852 -12.354  -0.473  1.00 98.20           H  
ATOM   3006  CD  PRO B  32     -18.035 -10.213  -0.435  1.00 98.20           C  
ATOM   3007  HD2 PRO B  32     -18.379 -10.305  -1.466  1.00 98.20           H  
ATOM   3008  HD3 PRO B  32     -18.662  -9.500   0.099  1.00 98.20           H  
ATOM   3009  N   ILE B  33     -13.668 -11.520   0.544  1.00 98.87           N  
ATOM   3010  H   ILE B  33     -13.542 -10.992   1.396  1.00 98.87           H  
ATOM   3011  CA  ILE B  33     -12.516 -12.266   0.023  1.00 98.87           C  
ATOM   3012  HA  ILE B  33     -12.700 -12.541  -1.016  1.00 98.87           H  
ATOM   3013  C   ILE B  33     -12.349 -13.566   0.811  1.00 98.87           C  
ATOM   3014  CB  ILE B  33     -11.257 -11.374   0.042  1.00 98.87           C  
ATOM   3015  HB  ILE B  33     -11.038 -11.112   1.077  1.00 98.87           H  
ATOM   3016  O   ILE B  33     -12.237 -13.542   2.032  1.00 98.87           O  
ATOM   3017  CG1 ILE B  33     -11.446 -10.048  -0.737  1.00 98.87           C  
ATOM   3018 HG12 ILE B  33     -10.496  -9.514  -0.748  1.00 98.87           H  
ATOM   3019 HG13 ILE B  33     -12.160  -9.420  -0.206  1.00 98.87           H  
ATOM   3020  CG2 ILE B  33     -10.045 -12.140  -0.504  1.00 98.87           C  
ATOM   3021 HG21 ILE B  33     -10.240 -12.507  -1.512  1.00 98.87           H  
ATOM   3022 HG22 ILE B  33      -9.175 -11.482  -0.526  1.00 98.87           H  
ATOM   3023 HG23 ILE B  33      -9.810 -12.988   0.138  1.00 98.87           H  
ATOM   3024  CD1 ILE B  33     -11.917 -10.185  -2.193  1.00 98.87           C  
ATOM   3025 HD11 ILE B  33     -11.944  -9.197  -2.653  1.00 98.87           H  
ATOM   3026 HD12 ILE B  33     -11.229 -10.812  -2.760  1.00 98.87           H  
ATOM   3027 HD13 ILE B  33     -12.920 -10.609  -2.233  1.00 98.87           H  
ATOM   3028  N   ALA B  34     -12.360 -14.707   0.128  1.00 98.90           N  
ATOM   3029  H   ALA B  34     -12.275 -14.656  -0.877  1.00 98.90           H  
ATOM   3030  CA  ALA B  34     -12.177 -16.024   0.724  1.00 98.90           C  
ATOM   3031  HA  ALA B  34     -12.712 -16.065   1.673  1.00 98.90           H  
ATOM   3032  C   ALA B  34     -10.698 -16.309   1.017  1.00 98.90           C  
ATOM   3033  CB  ALA B  34     -12.778 -17.077  -0.215  1.00 98.90           C  
ATOM   3034  HB1 ALA B  34     -12.328 -16.993  -1.205  1.00 98.90           H  
ATOM   3035  HB2 ALA B  34     -12.566 -18.075   0.168  1.00 98.90           H  
ATOM   3036  HB3 ALA B  34     -13.857 -16.935  -0.290  1.00 98.90           H  
ATOM   3037  O   ALA B  34      -9.827 -16.023   0.198  1.00 98.90           O  
ATOM   3038  N   ILE B  35     -10.437 -16.927   2.171  1.00 98.89           N  
ATOM   3039  H   ILE B  35     -11.209 -17.104   2.797  1.00 98.89           H  
ATOM   3040  CA  ILE B  35      -9.149 -17.545   2.499  1.00 98.89           C  
ATOM   3041  HA  ILE B  35      -8.357 -17.056   1.931  1.00 98.89           H  
ATOM   3042  C   ILE B  35      -9.224 -19.012   2.069  1.00 98.89           C  
ATOM   3043  CB  ILE B  35      -8.821 -17.402   4.005  1.00 98.89           C  
ATOM   3044  HB  ILE B  35      -9.567 -17.954   4.577  1.00 98.89           H  
ATOM   3045  O   ILE B  35     -10.041 -19.764   2.610  1.00 98.89           O  
ATOM   3046  CG1 ILE B  35      -8.873 -15.922   4.457  1.00 98.89           C  
ATOM   3047 HG12 ILE B  35      -9.851 -15.503   4.222  1.00 98.89           H  
ATOM   3048 HG13 ILE B  35      -8.122 -15.353   3.909  1.00 98.89           H  
ATOM   3049  CG2 ILE B  35      -7.437 -18.020   4.286  1.00 98.89           C  
ATOM   3050 HG21 ILE B  35      -7.210 -17.993   5.352  1.00 98.89           H  
ATOM   3051 HG22 ILE B  35      -7.406 -19.064   3.974  1.00 98.89           H  
ATOM   3052 HG23 ILE B  35      -6.667 -17.474   3.742  1.00 98.89           H  
ATOM   3053  CD1 ILE B  35      -8.643 -15.699   5.955  1.00 98.89           C  
ATOM   3054 HD11 ILE B  35      -9.337 -16.309   6.533  1.00 98.89           H  
ATOM   3055 HD12 ILE B  35      -8.812 -14.649   6.194  1.00 98.89           H  
ATOM   3056 HD13 ILE B  35      -7.619 -15.956   6.228  1.00 98.89           H  
ATOM   3057  N   VAL B  36      -8.391 -19.408   1.104  1.00 98.78           N  
ATOM   3058  H   VAL B  36      -7.749 -18.726   0.726  1.00 98.78           H  
ATOM   3059  CA  VAL B  36      -8.411 -20.748   0.490  1.00 98.78           C  
ATOM   3060  HA  VAL B  36      -9.417 -21.160   0.569  1.00 98.78           H  
ATOM   3061  C   VAL B  36      -7.480 -21.714   1.221  1.00 98.78           C  
ATOM   3062  CB  VAL B  36      -8.058 -20.666  -1.011  1.00 98.78           C  
ATOM   3063  HB  VAL B  36      -7.061 -20.239  -1.120  1.00 98.78           H  
ATOM   3064  O   VAL B  36      -7.866 -22.829   1.563  1.00 98.78           O  
ATOM   3065  CG1 VAL B  36      -8.066 -22.053  -1.663  1.00 98.78           C  
ATOM   3066 HG11 VAL B  36      -7.266 -22.668  -1.251  1.00 98.78           H  
ATOM   3067 HG12 VAL B  36      -9.020 -22.544  -1.471  1.00 98.78           H  
ATOM   3068 HG13 VAL B  36      -7.911 -21.963  -2.738  1.00 98.78           H  
ATOM   3069  CG2 VAL B  36      -9.051 -19.773  -1.769  1.00 98.78           C  
ATOM   3070 HG21 VAL B  36      -8.802 -19.758  -2.830  1.00 98.78           H  
ATOM   3071 HG22 VAL B  36      -9.005 -18.749  -1.398  1.00 98.78           H  
ATOM   3072 HG23 VAL B  36     -10.064 -20.160  -1.650  1.00 98.78           H  
ATOM   3073  N   SER B  37      -6.256 -21.273   1.509  1.00 98.74           N  
ATOM   3074  H   SER B  37      -5.992 -20.344   1.214  1.00 98.74           H  
ATOM   3075  CA  SER B  37      -5.247 -22.062   2.218  1.00 98.74           C  
ATOM   3076  HA  SER B  37      -5.754 -22.747   2.898  1.00 98.74           H  
ATOM   3077  C   SER B  37      -4.336 -21.171   3.063  1.00 98.74           C  
ATOM   3078  CB  SER B  37      -4.433 -22.913   1.232  1.00 98.74           C  
ATOM   3079  HB2 SER B  37      -3.798 -23.603   1.787  1.00 98.74           H  
ATOM   3080  HB3 SER B  37      -5.115 -23.493   0.609  1.00 98.74           H  
ATOM   3081  O   SER B  37      -4.372 -19.940   2.983  1.00 98.74           O  
ATOM   3082  OG  SER B  37      -3.623 -22.093   0.420  1.00 98.74           O  
ATOM   3083  HG  SER B  37      -2.968 -22.632  -0.030  1.00 98.74           H  
ATOM   3084  N   MET B  38      -3.534 -21.808   3.915  1.00 98.82           N  
ATOM   3085  H   MET B  38      -3.515 -22.818   3.897  1.00 98.82           H  
ATOM   3086  CA  MET B  38      -2.583 -21.159   4.814  1.00 98.82           C  
ATOM   3087  HA  MET B  38      -2.216 -20.246   4.343  1.00 98.82           H  
ATOM   3088  C   MET B  38      -1.372 -22.068   5.049  1.00 98.82           C  
ATOM   3089  CB  MET B  38      -3.283 -20.760   6.126  1.00 98.82           C  
ATOM   3090  HB2 MET B  38      -2.539 -20.375   6.823  1.00 98.82           H  
ATOM   3091  HB3 MET B  38      -3.988 -19.959   5.906  1.00 98.82           H  
ATOM   3092  O   MET B  38      -1.519 -23.290   5.107  1.00 98.82           O  
ATOM   3093  CG  MET B  38      -4.067 -21.891   6.806  1.00 98.82           C  
ATOM   3094  HG2 MET B  38      -4.788 -22.304   6.100  1.00 98.82           H  
ATOM   3095  HG3 MET B  38      -3.370 -22.681   7.086  1.00 98.82           H  
ATOM   3096  SD  MET B  38      -4.981 -21.365   8.281  1.00 98.82           S  
ATOM   3097  CE  MET B  38      -5.702 -22.948   8.774  1.00 98.82           C  
ATOM   3098  HE1 MET B  38      -6.328 -22.798   9.653  1.00 98.82           H  
ATOM   3099  HE2 MET B  38      -6.309 -23.343   7.960  1.00 98.82           H  
ATOM   3100  HE3 MET B  38      -4.908 -23.658   9.007  1.00 98.82           H  
ATOM   3101  N   ALA B  39      -0.188 -21.476   5.196  1.00 98.87           N  
ATOM   3102  H   ALA B  39      -0.138 -20.470   5.117  1.00 98.87           H  
ATOM   3103  CA  ALA B  39       1.064 -22.168   5.494  1.00 98.87           C  
ATOM   3104  HA  ALA B  39       0.843 -23.106   6.005  1.00 98.87           H  
ATOM   3105  C   ALA B  39       1.933 -21.313   6.426  1.00 98.87           C  
ATOM   3106  CB  ALA B  39       1.791 -22.496   4.184  1.00 98.87           C  
ATOM   3107  HB1 ALA B  39       2.041 -21.575   3.658  1.00 98.87           H  
ATOM   3108  HB2 ALA B  39       1.156 -23.112   3.548  1.00 98.87           H  
ATOM   3109  HB3 ALA B  39       2.710 -23.044   4.391  1.00 98.87           H  
ATOM   3110  O   ALA B  39       1.872 -20.081   6.395  1.00 98.87           O  
ATOM   3111  N   CYS B  40       2.729 -21.957   7.280  1.00 98.73           N  
ATOM   3112  H   CYS B  40       2.806 -22.964   7.240  1.00 98.73           H  
ATOM   3113  CA  CYS B  40       3.583 -21.250   8.227  1.00 98.73           C  
ATOM   3114  HA  CYS B  40       3.935 -20.342   7.738  1.00 98.73           H  
ATOM   3115  C   CYS B  40       4.831 -22.046   8.627  1.00 98.73           C  
ATOM   3116  CB  CYS B  40       2.760 -20.837   9.463  1.00 98.73           C  
ATOM   3117  HB2 CYS B  40       3.386 -20.235  10.122  1.00 98.73           H  
ATOM   3118  HB3 CYS B  40       1.924 -20.215   9.145  1.00 98.73           H  
ATOM   3119  O   CYS B  40       4.828 -23.278   8.674  1.00 98.73           O  
ATOM   3120  SG  CYS B  40       2.129 -22.288  10.367  1.00 98.73           S  
ATOM   3121  HG  CYS B  40       3.307 -22.908  10.483  1.00 98.73           H  
ATOM   3122  N   ARG B  41       5.872 -21.309   9.002  1.00 98.75           N  
ATOM   3123  H   ARG B  41       5.786 -20.312   8.865  1.00 98.75           H  
ATOM   3124  CA  ARG B  41       7.069 -21.752   9.715  1.00 98.75           C  
ATOM   3125  HA  ARG B  41       6.979 -22.794  10.022  1.00 98.75           H  
ATOM   3126  C   ARG B  41       7.186 -20.899  10.970  1.00 98.75           C  
ATOM   3127  CB  ARG B  41       8.305 -21.563   8.817  1.00 98.75           C  
ATOM   3128  HB2 ARG B  41       9.206 -21.714   9.412  1.00 98.75           H  
ATOM   3129  HB3 ARG B  41       8.326 -20.536   8.454  1.00 98.75           H  
ATOM   3130  O   ARG B  41       7.474 -19.710  10.877  1.00 98.75           O  
ATOM   3131  CG  ARG B  41       8.356 -22.499   7.605  1.00 98.75           C  
ATOM   3132  HG2 ARG B  41       7.430 -22.433   7.032  1.00 98.75           H  
ATOM   3133  HG3 ARG B  41       9.177 -22.183   6.962  1.00 98.75           H  
ATOM   3134  CD  ARG B  41       8.600 -23.945   8.044  1.00 98.75           C  
ATOM   3135  HD2 ARG B  41       9.470 -23.973   8.700  1.00 98.75           H  
ATOM   3136  HD3 ARG B  41       7.736 -24.308   8.601  1.00 98.75           H  
ATOM   3137  NE  ARG B  41       8.860 -24.805   6.885  1.00 98.75           N  
ATOM   3138  HE  ARG B  41       9.810 -24.840   6.542  1.00 98.75           H  
ATOM   3139  NH1 ARG B  41       6.701 -25.470   6.425  1.00 98.75           N  
ATOM   3140 HH11 ARG B  41       6.104 -25.802   5.681  1.00 98.75           H  
ATOM   3141 HH12 ARG B  41       6.295 -24.882   7.139  1.00 98.75           H  
ATOM   3142  NH2 ARG B  41       8.402 -26.121   5.137  1.00 98.75           N  
ATOM   3143 HH21 ARG B  41       9.348 -26.032   4.793  1.00 98.75           H  
ATOM   3144 HH22 ARG B  41       7.734 -26.610   4.558  1.00 98.75           H  
ATOM   3145  CZ  ARG B  41       7.976 -25.456   6.160  1.00 98.75           C  
ATOM   3146  N   LEU B  42       6.913 -21.491  12.123  1.00 98.66           N  
ATOM   3147  H   LEU B  42       6.704 -22.479  12.118  1.00 98.66           H  
ATOM   3148  CA  LEU B  42       6.948 -20.855  13.437  1.00 98.66           C  
ATOM   3149  HA  LEU B  42       7.323 -19.838  13.324  1.00 98.66           H  
ATOM   3150  C   LEU B  42       7.928 -21.610  14.360  1.00 98.66           C  
ATOM   3151  CB  LEU B  42       5.516 -20.806  14.011  1.00 98.66           C  
ATOM   3152  HB2 LEU B  42       5.126 -21.823  14.030  1.00 98.66           H  
ATOM   3153  HB3 LEU B  42       5.550 -20.448  15.040  1.00 98.66           H  
ATOM   3154  O   LEU B  42       8.287 -22.754  14.057  1.00 98.66           O  
ATOM   3155  CG  LEU B  42       4.517 -19.935  13.227  1.00 98.66           C  
ATOM   3156  HG  LEU B  42       4.449 -20.293  12.200  1.00 98.66           H  
ATOM   3157  CD1 LEU B  42       3.134 -20.056  13.865  1.00 98.66           C  
ATOM   3158 HD11 LEU B  42       2.819 -21.100  13.845  1.00 98.66           H  
ATOM   3159 HD12 LEU B  42       2.418 -19.462  13.297  1.00 98.66           H  
ATOM   3160 HD13 LEU B  42       3.164 -19.702  14.896  1.00 98.66           H  
ATOM   3161  CD2 LEU B  42       4.908 -18.457  13.210  1.00 98.66           C  
ATOM   3162 HD21 LEU B  42       5.062 -18.094  14.226  1.00 98.66           H  
ATOM   3163 HD22 LEU B  42       5.827 -18.329  12.640  1.00 98.66           H  
ATOM   3164 HD23 LEU B  42       4.127 -17.872  12.723  1.00 98.66           H  
ATOM   3165  N   PRO B  43       8.383 -20.989  15.465  1.00 98.09           N  
ATOM   3166  CA  PRO B  43       9.336 -21.590  16.399  1.00 98.09           C  
ATOM   3167  HA  PRO B  43      10.282 -21.751  15.882  1.00 98.09           H  
ATOM   3168  C   PRO B  43       8.858 -22.924  16.991  1.00 98.09           C  
ATOM   3169  CB  PRO B  43       9.536 -20.536  17.497  1.00 98.09           C  
ATOM   3170  HB2 PRO B  43       8.807 -20.689  18.293  1.00 98.09           H  
ATOM   3171  HB3 PRO B  43      10.543 -20.555  17.913  1.00 98.09           H  
ATOM   3172  O   PRO B  43       7.678 -23.270  16.904  1.00 98.09           O  
ATOM   3173  CG  PRO B  43       9.226 -19.217  16.797  1.00 98.09           C  
ATOM   3174  HG2 PRO B  43       8.917 -18.446  17.503  1.00 98.09           H  
ATOM   3175  HG3 PRO B  43      10.087 -18.893  16.214  1.00 98.09           H  
ATOM   3176  CD  PRO B  43       8.090 -19.622  15.868  1.00 98.09           C  
ATOM   3177  HD2 PRO B  43       8.049 -18.941  15.017  1.00 98.09           H  
ATOM   3178  HD3 PRO B  43       7.148 -19.596  16.417  1.00 98.09           H  
ATOM   3179  N   GLY B  44       9.766 -23.671  17.626  1.00 97.75           N  
ATOM   3180  H   GLY B  44      10.738 -23.401  17.578  1.00 97.75           H  
ATOM   3181  CA  GLY B  44       9.443 -24.909  18.353  1.00 97.75           C  
ATOM   3182  HA2 GLY B  44      10.357 -25.273  18.821  1.00 97.75           H  
ATOM   3183  HA3 GLY B  44       8.704 -24.723  19.132  1.00 97.75           H  
ATOM   3184  C   GLY B  44       8.911 -26.029  17.460  1.00 97.75           C  
ATOM   3185  O   GLY B  44       8.004 -26.767  17.847  1.00 97.75           O  
ATOM   3186  N   GLY B  45       9.442 -26.132  16.240  1.00 97.44           N  
ATOM   3187  H   GLY B  45      10.268 -25.578  16.063  1.00 97.44           H  
ATOM   3188  CA  GLY B  45       9.059 -27.166  15.276  1.00 97.44           C  
ATOM   3189  HA2 GLY B  45       9.750 -27.116  14.435  1.00 97.44           H  
ATOM   3190  HA3 GLY B  45       9.167 -28.141  15.751  1.00 97.44           H  
ATOM   3191  C   GLY B  45       7.629 -27.056  14.721  1.00 97.44           C  
ATOM   3192  O   GLY B  45       7.086 -28.053  14.222  1.00 97.44           O  
ATOM   3193  N   VAL B  46       6.997 -25.878  14.794  1.00 98.36           N  
ATOM   3194  H   VAL B  46       7.476 -25.104  15.232  1.00 98.36           H  
ATOM   3195  CA  VAL B  46       5.653 -25.632  14.247  1.00 98.36           C  
ATOM   3196  HA  VAL B  46       5.087 -26.562  14.289  1.00 98.36           H  
ATOM   3197  C   VAL B  46       5.747 -25.218  12.776  1.00 98.36           C  
ATOM   3198  CB  VAL B  46       4.876 -24.611  15.099  1.00 98.36           C  
ATOM   3199  HB  VAL B  46       5.432 -23.674  15.145  1.00 98.36           H  
ATOM   3200  O   VAL B  46       5.810 -24.046  12.425  1.00 98.36           O  
ATOM   3201  CG1 VAL B  46       3.473 -24.350  14.526  1.00 98.36           C  
ATOM   3202 HG11 VAL B  46       3.536 -23.856  13.557  1.00 98.36           H  
ATOM   3203 HG12 VAL B  46       2.931 -23.686  15.200  1.00 98.36           H  
ATOM   3204 HG13 VAL B  46       2.928 -25.288  14.423  1.00 98.36           H  
ATOM   3205  CG2 VAL B  46       4.681 -25.121  16.531  1.00 98.36           C  
ATOM   3206 HG21 VAL B  46       5.647 -25.249  17.017  1.00 98.36           H  
ATOM   3207 HG22 VAL B  46       4.118 -24.385  17.105  1.00 98.36           H  
ATOM   3208 HG23 VAL B  46       4.146 -26.070  16.536  1.00 98.36           H  
ATOM   3209  N   ASN B  47       5.716 -26.201  11.881  1.00 97.99           N  
ATOM   3210  H   ASN B  47       5.766 -27.152  12.216  1.00 97.99           H  
ATOM   3211  CA  ASN B  47       5.785 -26.009  10.426  1.00 97.99           C  
ATOM   3212  HA  ASN B  47       6.003 -24.961  10.217  1.00 97.99           H  
ATOM   3213  C   ASN B  47       4.459 -26.302   9.695  1.00 97.99           C  
ATOM   3214  CB  ASN B  47       6.966 -26.830   9.890  1.00 97.99           C  
ATOM   3215  HB2 ASN B  47       7.084 -26.621   8.827  1.00 97.99           H  
ATOM   3216  HB3 ASN B  47       7.883 -26.526  10.395  1.00 97.99           H  
ATOM   3217  O   ASN B  47       4.432 -26.441   8.478  1.00 97.99           O  
ATOM   3218  CG  ASN B  47       6.801 -28.330  10.055  1.00 97.99           C  
ATOM   3219  ND2 ASN B  47       7.571 -29.092   9.317  1.00 97.99           N  
ATOM   3220 HD21 ASN B  47       8.182 -28.672   8.632  1.00 97.99           H  
ATOM   3221 HD22 ASN B  47       7.429 -30.091   9.364  1.00 97.99           H  
ATOM   3222  OD1 ASN B  47       6.016 -28.839  10.849  1.00 97.99           O  
ATOM   3223  N   THR B  48       3.354 -26.434  10.432  1.00 97.82           N  
ATOM   3224  H   THR B  48       3.430 -26.279  11.427  1.00 97.82           H  
ATOM   3225  CA  THR B  48       2.013 -26.667   9.878  1.00 97.82           C  
ATOM   3226  HA  THR B  48       1.990 -26.217   8.886  1.00 97.82           H  
ATOM   3227  C   THR B  48       0.945 -26.007  10.757  1.00 97.82           C  
ATOM   3228  CB  THR B  48       1.722 -28.171   9.696  1.00 97.82           C  
ATOM   3229  HB  THR B  48       2.336 -28.551   8.879  1.00 97.82           H  
ATOM   3230  O   THR B  48       1.082 -26.023  11.987  1.00 97.82           O  
ATOM   3231  CG2 THR B  48       2.002 -29.020  10.936  1.00 97.82           C  
ATOM   3232 HG21 THR B  48       3.068 -28.999  11.163  1.00 97.82           H  
ATOM   3233 HG22 THR B  48       1.436 -28.635  11.784  1.00 97.82           H  
ATOM   3234 HG23 THR B  48       1.710 -30.052  10.743  1.00 97.82           H  
ATOM   3235  OG1 THR B  48       0.363 -28.391   9.377  1.00 97.82           O  
ATOM   3236  HG1 THR B  48       0.333 -28.629   8.447  1.00 97.82           H  
ATOM   3237  N   PRO B  49      -0.158 -25.492  10.176  1.00 98.45           N  
ATOM   3238  CA  PRO B  49      -1.271 -24.930  10.943  1.00 98.45           C  
ATOM   3239  HA  PRO B  49      -0.917 -24.039  11.463  1.00 98.45           H  
ATOM   3240  C   PRO B  49      -1.879 -25.896  11.973  1.00 98.45           C  
ATOM   3241  CB  PRO B  49      -2.314 -24.519   9.898  1.00 98.45           C  
ATOM   3242  HB2 PRO B  49      -2.848 -23.620  10.204  1.00 98.45           H  
ATOM   3243  HB3 PRO B  49      -3.013 -25.337   9.721  1.00 98.45           H  
ATOM   3244  O   PRO B  49      -2.372 -25.455  13.009  1.00 98.45           O  
ATOM   3245  CG  PRO B  49      -1.497 -24.277   8.631  1.00 98.45           C  
ATOM   3246  HG2 PRO B  49      -2.089 -24.434   7.729  1.00 98.45           H  
ATOM   3247  HG3 PRO B  49      -1.077 -23.272   8.650  1.00 98.45           H  
ATOM   3248  CD  PRO B  49      -0.378 -25.303   8.745  1.00 98.45           C  
ATOM   3249  HD2 PRO B  49       0.509 -24.917   8.242  1.00 98.45           H  
ATOM   3250  HD3 PRO B  49      -0.695 -26.242   8.290  1.00 98.45           H  
ATOM   3251  N   GLN B  50      -1.822 -27.213  11.732  1.00 97.70           N  
ATOM   3252  H   GLN B  50      -1.385 -27.532  10.879  1.00 97.70           H  
ATOM   3253  CA  GLN B  50      -2.342 -28.209  12.677  1.00 97.70           C  
ATOM   3254  HA  GLN B  50      -3.368 -27.941  12.927  1.00 97.70           H  
ATOM   3255  C   GLN B  50      -1.544 -28.223  13.990  1.00 97.70           C  
ATOM   3256  CB  GLN B  50      -2.351 -29.592  12.004  1.00 97.70           C  
ATOM   3257  HB2 GLN B  50      -1.337 -29.845  11.694  1.00 97.70           H  
ATOM   3258  HB3 GLN B  50      -2.975 -29.549  11.111  1.00 97.70           H  
ATOM   3259  O   GLN B  50      -2.137 -28.191  15.066  1.00 97.70           O  
ATOM   3260  CG  GLN B  50      -2.871 -30.711  12.922  1.00 97.70           C  
ATOM   3261  HG2 GLN B  50      -2.208 -30.812  13.782  1.00 97.70           H  
ATOM   3262  HG3 GLN B  50      -2.836 -31.656  12.380  1.00 97.70           H  
ATOM   3263  CD  GLN B  50      -4.302 -30.505  13.411  1.00 97.70           C  
ATOM   3264  NE2 GLN B  50      -4.633 -31.023  14.571  1.00 97.70           N  
ATOM   3265 HE21 GLN B  50      -3.918 -31.457  15.137  1.00 97.70           H  
ATOM   3266 HE22 GLN B  50      -5.571 -30.857  14.907  1.00 97.70           H  
ATOM   3267  OE1 GLN B  50      -5.142 -29.903  12.759  1.00 97.70           O  
ATOM   3268  N   ARG B  51      -0.206 -28.200  13.909  1.00 98.42           N  
ATOM   3269  H   ARG B  51       0.213 -28.134  12.992  1.00 98.42           H  
ATOM   3270  CA  ARG B  51       0.663 -28.121  15.097  1.00 98.42           C  
ATOM   3271  HA  ARG B  51       0.369 -28.890  15.811  1.00 98.42           H  
ATOM   3272  C   ARG B  51       0.496 -26.792  15.828  1.00 98.42           C  
ATOM   3273  CB  ARG B  51       2.139 -28.322  14.728  1.00 98.42           C  
ATOM   3274  HB2 ARG B  51       2.746 -27.997  15.573  1.00 98.42           H  
ATOM   3275  HB3 ARG B  51       2.395 -27.698  13.872  1.00 98.42           H  
ATOM   3276  O   ARG B  51       0.538 -26.771  17.052  1.00 98.42           O  
ATOM   3277  CG  ARG B  51       2.492 -29.785  14.439  1.00 98.42           C  
ATOM   3278  HG2 ARG B  51       1.952 -30.133  13.559  1.00 98.42           H  
ATOM   3279  HG3 ARG B  51       2.215 -30.403  15.293  1.00 98.42           H  
ATOM   3280  CD  ARG B  51       4.004 -29.885  14.207  1.00 98.42           C  
ATOM   3281  HD2 ARG B  51       4.295 -29.173  13.435  1.00 98.42           H  
ATOM   3282  HD3 ARG B  51       4.520 -29.621  15.131  1.00 98.42           H  
ATOM   3283  NE  ARG B  51       4.403 -31.236  13.783  1.00 98.42           N  
ATOM   3284  HE  ARG B  51       3.660 -31.904  13.631  1.00 98.42           H  
ATOM   3285  NH1 ARG B  51       6.678 -30.863  13.800  1.00 98.42           N  
ATOM   3286 HH11 ARG B  51       6.541 -29.891  14.036  1.00 98.42           H  
ATOM   3287 HH12 ARG B  51       7.623 -31.157  13.599  1.00 98.42           H  
ATOM   3288  NH2 ARG B  51       5.881 -32.843  13.152  1.00 98.42           N  
ATOM   3289 HH21 ARG B  51       6.834 -33.119  12.965  1.00 98.42           H  
ATOM   3290 HH22 ARG B  51       5.109 -33.460  12.943  1.00 98.42           H  
ATOM   3291  CZ  ARG B  51       5.647 -31.634  13.584  1.00 98.42           C  
ATOM   3292  N   LEU B  52       0.256 -25.697  15.097  1.00 98.57           N  
ATOM   3293  H   LEU B  52       0.276 -25.773  14.090  1.00 98.57           H  
ATOM   3294  CA  LEU B  52      -0.069 -24.408  15.711  1.00 98.57           C  
ATOM   3295  HA  LEU B  52       0.730 -24.151  16.407  1.00 98.57           H  
ATOM   3296  C   LEU B  52      -1.367 -24.501  16.526  1.00 98.57           C  
ATOM   3297  CB  LEU B  52      -0.151 -23.316  14.626  1.00 98.57           C  
ATOM   3298  HB2 LEU B  52      -0.883 -23.616  13.877  1.00 98.57           H  
ATOM   3299  HB3 LEU B  52       0.816 -23.234  14.129  1.00 98.57           H  
ATOM   3300  O   LEU B  52      -1.405 -24.049  17.664  1.00 98.57           O  
ATOM   3301  CG  LEU B  52      -0.562 -21.929  15.157  1.00 98.57           C  
ATOM   3302  HG  LEU B  52      -1.555 -21.992  15.602  1.00 98.57           H  
ATOM   3303  CD1 LEU B  52       0.411 -21.387  16.206  1.00 98.57           C  
ATOM   3304 HD11 LEU B  52       0.370 -21.998  17.108  1.00 98.57           H  
ATOM   3305 HD12 LEU B  52       1.429 -21.394  15.818  1.00 98.57           H  
ATOM   3306 HD13 LEU B  52       0.136 -20.368  16.477  1.00 98.57           H  
ATOM   3307  CD2 LEU B  52      -0.646 -20.940  13.994  1.00 98.57           C  
ATOM   3308 HD21 LEU B  52       0.325 -20.851  13.506  1.00 98.57           H  
ATOM   3309 HD22 LEU B  52      -1.378 -21.290  13.266  1.00 98.57           H  
ATOM   3310 HD23 LEU B  52      -0.955 -19.961  14.361  1.00 98.57           H  
ATOM   3311  N   TRP B  53      -2.421 -25.112  15.977  1.00 98.70           N  
ATOM   3312  H   TRP B  53      -2.347 -25.461  15.032  1.00 98.70           H  
ATOM   3313  CA  TRP B  53      -3.677 -25.299  16.708  1.00 98.70           C  
ATOM   3314  HA  TRP B  53      -4.041 -24.325  17.034  1.00 98.70           H  
ATOM   3315  C   TRP B  53      -3.504 -26.145  17.975  1.00 98.70           C  
ATOM   3316  CB  TRP B  53      -4.726 -25.935  15.795  1.00 98.70           C  
ATOM   3317  HB2 TRP B  53      -4.930 -25.257  14.966  1.00 98.70           H  
ATOM   3318  HB3 TRP B  53      -4.335 -26.864  15.380  1.00 98.70           H  
ATOM   3319  O   TRP B  53      -4.036 -25.789  19.026  1.00 98.70           O  
ATOM   3320  CG  TRP B  53      -6.012 -26.223  16.497  1.00 98.70           C  
ATOM   3321  CD1 TRP B  53      -6.511 -27.453  16.752  1.00 98.70           C  
ATOM   3322  HD1 TRP B  53      -6.042 -28.375  16.443  1.00 98.70           H  
ATOM   3323  CD2 TRP B  53      -6.926 -25.276  17.124  1.00 98.70           C  
ATOM   3324  CE2 TRP B  53      -7.964 -26.015  17.766  1.00 98.70           C  
ATOM   3325  CE3 TRP B  53      -6.972 -23.869  17.223  1.00 98.70           C  
ATOM   3326  HE3 TRP B  53      -6.189 -23.279  16.770  1.00 98.70           H  
ATOM   3327  NE1 TRP B  53      -7.676 -27.335  17.485  1.00 98.70           N  
ATOM   3328  HE1 TRP B  53      -8.240 -28.126  17.762  1.00 98.70           H  
ATOM   3329  CH2 TRP B  53      -9.005 -23.989  18.563  1.00 98.70           C  
ATOM   3330  HH2 TRP B  53      -9.770 -23.491  19.139  1.00 98.70           H  
ATOM   3331  CZ2 TRP B  53      -8.991 -25.391  18.486  1.00 98.70           C  
ATOM   3332  HZ2 TRP B  53      -9.749 -25.971  18.989  1.00 98.70           H  
ATOM   3333  CZ3 TRP B  53      -8.009 -23.230  17.925  1.00 98.70           C  
ATOM   3334  HZ3 TRP B  53      -8.028 -22.153  17.997  1.00 98.70           H  
ATOM   3335  N   GLU B  54      -2.749 -27.241  17.885  1.00 98.50           N  
ATOM   3336  H   GLU B  54      -2.360 -27.487  16.986  1.00 98.50           H  
ATOM   3337  CA  GLU B  54      -2.437 -28.104  19.029  1.00 98.50           C  
ATOM   3338  HA  GLU B  54      -3.367 -28.458  19.475  1.00 98.50           H  
ATOM   3339  C   GLU B  54      -1.708 -27.321  20.130  1.00 98.50           C  
ATOM   3340  CB  GLU B  54      -1.639 -29.328  18.546  1.00 98.50           C  
ATOM   3341  HB2 GLU B  54      -0.822 -28.987  17.910  1.00 98.50           H  
ATOM   3342  HB3 GLU B  54      -1.221 -29.854  19.404  1.00 98.50           H  
ATOM   3343  O   GLU B  54      -2.185 -27.297  21.265  1.00 98.50           O  
ATOM   3344  CG  GLU B  54      -2.551 -30.295  17.768  1.00 98.50           C  
ATOM   3345  HG2 GLU B  54      -3.194 -29.724  17.098  1.00 98.50           H  
ATOM   3346  HG3 GLU B  54      -3.207 -30.795  18.481  1.00 98.50           H  
ATOM   3347  CD  GLU B  54      -1.819 -31.351  16.924  1.00 98.50           C  
ATOM   3348  OE1 GLU B  54      -2.552 -32.078  16.205  1.00 98.50           O  
ATOM   3349  OE2 GLU B  54      -0.570 -31.420  16.943  1.00 98.50           O  
ATOM   3350  N   LEU B  55      -0.655 -26.575  19.772  1.00 98.42           N  
ATOM   3351  H   LEU B  55      -0.326 -26.639  18.819  1.00 98.42           H  
ATOM   3352  CA  LEU B  55       0.087 -25.704  20.691  1.00 98.42           C  
ATOM   3353  HA  LEU B  55       0.542 -26.328  21.460  1.00 98.42           H  
ATOM   3354  C   LEU B  55      -0.828 -24.686  21.394  1.00 98.42           C  
ATOM   3355  CB  LEU B  55       1.193 -24.988  19.887  1.00 98.42           C  
ATOM   3356  HB2 LEU B  55       1.838 -25.733  19.422  1.00 98.42           H  
ATOM   3357  HB3 LEU B  55       0.721 -24.416  19.088  1.00 98.42           H  
ATOM   3358  O   LEU B  55      -0.764 -24.522  22.614  1.00 98.42           O  
ATOM   3359  CG  LEU B  55       2.060 -24.024  20.721  1.00 98.42           C  
ATOM   3360  HG  LEU B  55       1.426 -23.365  21.314  1.00 98.42           H  
ATOM   3361  CD1 LEU B  55       3.000 -24.785  21.655  1.00 98.42           C  
ATOM   3362 HD11 LEU B  55       2.424 -25.422  22.327  1.00 98.42           H  
ATOM   3363 HD12 LEU B  55       3.681 -25.408  21.075  1.00 98.42           H  
ATOM   3364 HD13 LEU B  55       3.583 -24.077  22.244  1.00 98.42           H  
ATOM   3365  CD2 LEU B  55       2.904 -23.144  19.803  1.00 98.42           C  
ATOM   3366 HD21 LEU B  55       3.475 -22.437  20.405  1.00 98.42           H  
ATOM   3367 HD22 LEU B  55       2.261 -22.584  19.123  1.00 98.42           H  
ATOM   3368 HD23 LEU B  55       3.602 -23.757  19.233  1.00 98.42           H  
ATOM   3369  N   LEU B  56      -1.696 -24.010  20.634  1.00 98.39           N  
ATOM   3370  H   LEU B  56      -1.684 -24.188  19.639  1.00 98.39           H  
ATOM   3371  CA  LEU B  56      -2.610 -22.993  21.162  1.00 98.39           C  
ATOM   3372  HA  LEU B  56      -2.036 -22.246  21.710  1.00 98.39           H  
ATOM   3373  C   LEU B  56      -3.619 -23.585  22.147  1.00 98.39           C  
ATOM   3374  CB  LEU B  56      -3.361 -22.327  19.996  1.00 98.39           C  
ATOM   3375  HB2 LEU B  56      -3.799 -23.109  19.377  1.00 98.39           H  
ATOM   3376  HB3 LEU B  56      -4.178 -21.731  20.402  1.00 98.39           H  
ATOM   3377  O   LEU B  56      -3.866 -23.013  23.207  1.00 98.39           O  
ATOM   3378  CG  LEU B  56      -2.495 -21.416  19.112  1.00 98.39           C  
ATOM   3379  HG  LEU B  56      -1.575 -21.923  18.820  1.00 98.39           H  
ATOM   3380  CD1 LEU B  56      -3.291 -21.056  17.856  1.00 98.39           C  
ATOM   3381 HD11 LEU B  56      -4.268 -20.665  18.140  1.00 98.39           H  
ATOM   3382 HD12 LEU B  56      -3.428 -21.955  17.254  1.00 98.39           H  
ATOM   3383 HD13 LEU B  56      -2.744 -20.321  17.266  1.00 98.39           H  
ATOM   3384  CD2 LEU B  56      -2.095 -20.130  19.827  1.00 98.39           C  
ATOM   3385 HD21 LEU B  56      -1.449 -19.547  19.170  1.00 98.39           H  
ATOM   3386 HD22 LEU B  56      -1.526 -20.363  20.728  1.00 98.39           H  
ATOM   3387 HD23 LEU B  56      -2.975 -19.550  20.104  1.00 98.39           H  
ATOM   3388  N   ARG B  57      -4.204 -24.738  21.813  1.00 97.93           N  
ATOM   3389  H   ARG B  57      -3.932 -25.167  20.940  1.00 97.93           H  
ATOM   3390  CA  ARG B  57      -5.244 -25.376  22.630  1.00 97.93           C  
ATOM   3391  HA  ARG B  57      -5.966 -24.610  22.916  1.00 97.93           H  
ATOM   3392  C   ARG B  57      -4.692 -25.964  23.928  1.00 97.93           C  
ATOM   3393  CB  ARG B  57      -5.930 -26.439  21.771  1.00 97.93           C  
ATOM   3394  HB2 ARG B  57      -5.323 -27.344  21.767  1.00 97.93           H  
ATOM   3395  HB3 ARG B  57      -6.007 -26.075  20.746  1.00 97.93           H  
ATOM   3396  O   ARG B  57      -5.416 -26.024  24.923  1.00 97.93           O  
ATOM   3397  CG  ARG B  57      -7.352 -26.735  22.255  1.00 97.93           C  
ATOM   3398  HG2 ARG B  57      -7.964 -25.844  22.121  1.00 97.93           H  
ATOM   3399  HG3 ARG B  57      -7.358 -27.011  23.310  1.00 97.93           H  
ATOM   3400  CD  ARG B  57      -7.940 -27.870  21.417  1.00 97.93           C  
ATOM   3401  HD2 ARG B  57      -9.025 -27.835  21.508  1.00 97.93           H  
ATOM   3402  HD3 ARG B  57      -7.704 -27.695  20.367  1.00 97.93           H  
ATOM   3403  NE  ARG B  57      -7.402 -29.179  21.842  1.00 97.93           N  
ATOM   3404  HE  ARG B  57      -6.416 -29.324  21.678  1.00 97.93           H  
ATOM   3405  NH1 ARG B  57      -9.330 -29.958  22.798  1.00 97.93           N  
ATOM   3406 HH11 ARG B  57      -9.827 -30.623  23.373  1.00 97.93           H  
ATOM   3407 HH12 ARG B  57      -9.762 -29.080  22.547  1.00 97.93           H  
ATOM   3408  NH2 ARG B  57      -7.456 -31.193  22.893  1.00 97.93           N  
ATOM   3409 HH21 ARG B  57      -7.931 -31.869  23.473  1.00 97.93           H  
ATOM   3410 HH22 ARG B  57      -6.476 -31.304  22.671  1.00 97.93           H  
ATOM   3411  CZ  ARG B  57      -8.064 -30.105  22.506  1.00 97.93           C  
ATOM   3412  N   GLU B  58      -3.432 -26.397  23.909  1.00 97.38           N  
ATOM   3413  H   GLU B  58      -2.938 -26.382  23.028  1.00 97.38           H  
ATOM   3414  CA  GLU B  58      -2.681 -26.844  25.086  1.00 97.38           C  
ATOM   3415  HA  GLU B  58      -3.307 -27.501  25.691  1.00 97.38           H  
ATOM   3416  C   GLU B  58      -2.262 -25.685  26.001  1.00 97.38           C  
ATOM   3417  CB  GLU B  58      -1.444 -27.637  24.628  1.00 97.38           C  
ATOM   3418  HB2 GLU B  58      -0.901 -27.063  23.877  1.00 97.38           H  
ATOM   3419  HB3 GLU B  58      -0.789 -27.799  25.484  1.00 97.38           H  
ATOM   3420  O   GLU B  58      -1.949 -25.921  27.168  1.00 97.38           O  
ATOM   3421  CG  GLU B  58      -1.844 -29.008  24.058  1.00 97.38           C  
ATOM   3422  HG2 GLU B  58      -2.319 -29.579  24.855  1.00 97.38           H  
ATOM   3423  HG3 GLU B  58      -2.591 -28.880  23.275  1.00 97.38           H  
ATOM   3424  CD  GLU B  58      -0.666 -29.825  23.503  1.00 97.38           C  
ATOM   3425  OE1 GLU B  58      -0.971 -30.875  22.888  1.00 97.38           O  
ATOM   3426  OE2 GLU B  58       0.504 -29.473  23.774  1.00 97.38           O  
ATOM   3427  N   GLY B  59      -2.278 -24.445  25.499  1.00 97.79           N  
ATOM   3428  H   GLY B  59      -2.577 -24.310  24.543  1.00 97.79           H  
ATOM   3429  CA  GLY B  59      -1.704 -23.300  26.201  1.00 97.79           C  
ATOM   3430  HA2 GLY B  59      -2.115 -23.242  27.209  1.00 97.79           H  
ATOM   3431  HA3 GLY B  59      -1.957 -22.389  25.659  1.00 97.79           H  
ATOM   3432  C   GLY B  59      -0.180 -23.399  26.296  1.00 97.79           C  
ATOM   3433  O   GLY B  59       0.395 -23.055  27.326  1.00 97.79           O  
ATOM   3434  N   GLY B  60       0.470 -23.928  25.256  1.00 97.36           N  
ATOM   3435  H   GLY B  60      -0.057 -24.184  24.434  1.00 97.36           H  
ATOM   3436  CA  GLY B  60       1.921 -24.086  25.215  1.00 97.36           C  
ATOM   3437  HA2 GLY B  60       2.263 -24.463  26.179  1.00 97.36           H  
ATOM   3438  HA3 GLY B  60       2.183 -24.824  24.457  1.00 97.36           H  
ATOM   3439  C   GLY B  60       2.665 -22.783  24.911  1.00 97.36           C  
ATOM   3440  O   GLY B  60       2.102 -21.835  24.354  1.00 97.36           O  
ATOM   3441  N   GLU B  61       3.954 -22.773  25.255  1.00 95.37           N  
ATOM   3442  H   GLU B  61       4.344 -23.610  25.663  1.00 95.37           H  
ATOM   3443  CA  GLU B  61       4.914 -21.722  24.909  1.00 95.37           C  
ATOM   3444  HA  GLU B  61       4.393 -20.915  24.393  1.00 95.37           H  
ATOM   3445  C   GLU B  61       5.992 -22.255  23.967  1.00 95.37           C  
ATOM   3446  CB  GLU B  61       5.600 -21.134  26.154  1.00 95.37           C  
ATOM   3447  HB2 GLU B  61       5.775 -21.924  26.883  1.00 95.37           H  
ATOM   3448  HB3 GLU B  61       6.570 -20.733  25.858  1.00 95.37           H  
ATOM   3449  O   GLU B  61       6.386 -23.420  24.031  1.00 95.37           O  
ATOM   3450  CG  GLU B  61       4.818 -19.985  26.797  1.00 95.37           C  
ATOM   3451  HG2 GLU B  61       3.909 -20.383  27.249  1.00 95.37           H  
ATOM   3452  HG3 GLU B  61       4.535 -19.276  26.019  1.00 95.37           H  
ATOM   3453  CD  GLU B  61       5.659 -19.263  27.865  1.00 95.37           C  
ATOM   3454  OE1 GLU B  61       5.587 -18.019  27.923  1.00 95.37           O  
ATOM   3455  OE2 GLU B  61       6.411 -19.931  28.617  1.00 95.37           O  
ATOM   3456  N   THR B  62       6.517 -21.354  23.141  1.00 97.09           N  
ATOM   3457  H   THR B  62       6.120 -20.425  23.166  1.00 97.09           H  
ATOM   3458  CA  THR B  62       7.527 -21.654  22.109  1.00 97.09           C  
ATOM   3459  HA  THR B  62       7.727 -22.726  22.135  1.00 97.09           H  
ATOM   3460  C   THR B  62       8.883 -20.995  22.381  1.00 97.09           C  
ATOM   3461  CB  THR B  62       7.005 -21.305  20.703  1.00 97.09           C  
ATOM   3462  HB  THR B  62       7.610 -20.516  20.256  1.00 97.09           H  
ATOM   3463  O   THR B  62       9.759 -20.969  21.520  1.00 97.09           O  
ATOM   3464  CG2 THR B  62       7.025 -22.535  19.819  1.00 97.09           C  
ATOM   3465 HG21 THR B  62       8.068 -22.811  19.664  1.00 97.09           H  
ATOM   3466 HG22 THR B  62       6.553 -22.295  18.866  1.00 97.09           H  
ATOM   3467 HG23 THR B  62       6.482 -23.356  20.288  1.00 97.09           H  
ATOM   3468  OG1 THR B  62       5.662 -20.888  20.686  1.00 97.09           O  
ATOM   3469  HG1 THR B  62       5.488 -20.312  21.434  1.00 97.09           H  
ATOM   3470  N   LEU B  63       9.052 -20.434  23.581  1.00 94.94           N  
ATOM   3471  H   LEU B  63       8.315 -20.551  24.262  1.00 94.94           H  
ATOM   3472  CA  LEU B  63      10.238 -19.687  23.981  1.00 94.94           C  
ATOM   3473  HA  LEU B  63      10.522 -19.044  23.147  1.00 94.94           H  
ATOM   3474  C   LEU B  63      11.416 -20.633  24.280  1.00 94.94           C  
ATOM   3475  CB  LEU B  63       9.869 -18.810  25.195  1.00 94.94           C  
ATOM   3476  HB2 LEU B  63       9.971 -19.410  26.099  1.00 94.94           H  
ATOM   3477  HB3 LEU B  63       8.824 -18.507  25.128  1.00 94.94           H  
ATOM   3478  O   LEU B  63      11.296 -21.564  25.080  1.00 94.94           O  
ATOM   3479  CG  LEU B  63      10.725 -17.540  25.314  1.00 94.94           C  
ATOM   3480  HG  LEU B  63      11.768 -17.779  25.106  1.00 94.94           H  
ATOM   3481  CD1 LEU B  63      10.245 -16.458  24.345  1.00 94.94           C  
ATOM   3482 HD11 LEU B  63      10.284 -16.820  23.317  1.00 94.94           H  
ATOM   3483 HD12 LEU B  63       9.220 -16.171  24.579  1.00 94.94           H  
ATOM   3484 HD13 LEU B  63      10.879 -15.576  24.435  1.00 94.94           H  
ATOM   3485  CD2 LEU B  63      10.619 -16.981  26.732  1.00 94.94           C  
ATOM   3486 HD21 LEU B  63      11.025 -17.694  27.449  1.00 94.94           H  
ATOM   3487 HD22 LEU B  63       9.571 -16.793  26.965  1.00 94.94           H  
ATOM   3488 HD23 LEU B  63      11.165 -16.041  26.810  1.00 94.94           H  
ATOM   3489  N   SER B  64      12.578 -20.360  23.693  1.00 97.17           N  
ATOM   3490  H   SER B  64      12.617 -19.584  23.048  1.00 97.17           H  
ATOM   3491  CA  SER B  64      13.824 -21.111  23.875  1.00 97.17           C  
ATOM   3492  HA  SER B  64      13.694 -21.832  24.682  1.00 97.17           H  
ATOM   3493  C   SER B  64      14.982 -20.185  24.265  1.00 97.17           C  
ATOM   3494  CB  SER B  64      14.140 -21.905  22.597  1.00 97.17           C  
ATOM   3495  HB2 SER B  64      13.255 -22.469  22.303  1.00 97.17           H  
ATOM   3496  HB3 SER B  64      14.945 -22.613  22.793  1.00 97.17           H  
ATOM   3497  O   SER B  64      14.815 -18.974  24.405  1.00 97.17           O  
ATOM   3498  OG  SER B  64      14.523 -21.059  21.529  1.00 97.17           O  
ATOM   3499  HG  SER B  64      15.410 -20.716  21.656  1.00 97.17           H  
ATOM   3500  N   GLY B  65      16.172 -20.758  24.466  1.00 97.01           N  
ATOM   3501  H   GLY B  65      16.255 -21.749  24.292  1.00 97.01           H  
ATOM   3502  CA  GLY B  65      17.409 -19.971  24.464  1.00 97.01           C  
ATOM   3503  HA2 GLY B  65      18.228 -20.560  24.876  1.00 97.01           H  
ATOM   3504  HA3 GLY B  65      17.287 -19.081  25.080  1.00 97.01           H  
ATOM   3505  C   GLY B  65      17.793 -19.532  23.046  1.00 97.01           C  
ATOM   3506  O   GLY B  65      17.199 -19.997  22.068  1.00 97.01           O  
ATOM   3507  N   PHE B  66      18.799 -18.664  22.942  1.00 97.69           N  
ATOM   3508  H   PHE B  66      19.165 -18.245  23.785  1.00 97.69           H  
ATOM   3509  CA  PHE B  66      19.359 -18.231  21.658  1.00 97.69           C  
ATOM   3510  HA  PHE B  66      18.536 -17.844  21.057  1.00 97.69           H  
ATOM   3511  C   PHE B  66      19.983 -19.388  20.848  1.00 97.69           C  
ATOM   3512  CB  PHE B  66      20.377 -17.099  21.898  1.00 97.69           C  
ATOM   3513  HB2 PHE B  66      21.130 -17.465  22.596  1.00 97.69           H  
ATOM   3514  HB3 PHE B  66      20.881 -16.888  20.954  1.00 97.69           H  
ATOM   3515  O   PHE B  66      20.544 -20.321  21.435  1.00 97.69           O  
ATOM   3516  CG  PHE B  66      19.833 -15.772  22.420  1.00 97.69           C  
ATOM   3517  CD1 PHE B  66      18.458 -15.475  22.368  1.00 97.69           C  
ATOM   3518  HD1 PHE B  66      17.750 -16.211  22.016  1.00 97.69           H  
ATOM   3519  CD2 PHE B  66      20.709 -14.803  22.949  1.00 97.69           C  
ATOM   3520  HD2 PHE B  66      21.768 -14.998  23.023  1.00 97.69           H  
ATOM   3521  CE1 PHE B  66      17.964 -14.231  22.787  1.00 97.69           C  
ATOM   3522  HE1 PHE B  66      16.908 -14.011  22.729  1.00 97.69           H  
ATOM   3523  CE2 PHE B  66      20.211 -13.569  23.404  1.00 97.69           C  
ATOM   3524  HE2 PHE B  66      20.866 -12.835  23.848  1.00 97.69           H  
ATOM   3525  CZ  PHE B  66      18.846 -13.274  23.302  1.00 97.69           C  
ATOM   3526  HZ  PHE B  66      18.474 -12.318  23.639  1.00 97.69           H  
ATOM   3527  N   PRO B  67      19.912 -19.335  19.503  1.00 97.68           N  
ATOM   3528  CA  PRO B  67      20.501 -20.342  18.626  1.00 97.68           C  
ATOM   3529  HA  PRO B  67      20.117 -21.326  18.896  1.00 97.68           H  
ATOM   3530  C   PRO B  67      22.030 -20.356  18.747  1.00 97.68           C  
ATOM   3531  CB  PRO B  67      20.024 -19.994  17.212  1.00 97.68           C  
ATOM   3532  HB2 PRO B  67      20.764 -20.248  16.453  1.00 97.68           H  
ATOM   3533  HB3 PRO B  67      19.086 -20.511  17.009  1.00 97.68           H  
ATOM   3534  O   PRO B  67      22.671 -19.321  18.924  1.00 97.68           O  
ATOM   3535  CG  PRO B  67      19.767 -18.489  17.280  1.00 97.68           C  
ATOM   3536  HG2 PRO B  67      20.702 -17.948  17.134  1.00 97.68           H  
ATOM   3537  HG3 PRO B  67      19.018 -18.169  16.556  1.00 97.68           H  
ATOM   3538  CD  PRO B  67      19.281 -18.290  18.710  1.00 97.68           C  
ATOM   3539  HD2 PRO B  67      18.200 -18.423  18.749  1.00 97.68           H  
ATOM   3540  HD3 PRO B  67      19.550 -17.292  19.058  1.00 97.68           H  
ATOM   3541  N   THR B  68      22.629 -21.545  18.650  1.00 96.72           N  
ATOM   3542  H   THR B  68      22.061 -22.343  18.405  1.00 96.72           H  
ATOM   3543  CA  THR B  68      24.078 -21.747  18.872  1.00 96.72           C  
ATOM   3544  HA  THR B  68      24.497 -20.841  19.310  1.00 96.72           H  
ATOM   3545  C   THR B  68      24.874 -21.974  17.584  1.00 96.72           C  
ATOM   3546  CB  THR B  68      24.345 -22.881  19.875  1.00 96.72           C  
ATOM   3547  HB  THR B  68      25.422 -23.019  19.970  1.00 96.72           H  
ATOM   3548  O   THR B  68      26.102 -21.956  17.605  1.00 96.72           O  
ATOM   3549  CG2 THR B  68      23.776 -22.596  21.264  1.00 96.72           C  
ATOM   3550 HG21 THR B  68      24.005 -23.428  21.930  1.00 96.72           H  
ATOM   3551 HG22 THR B  68      24.232 -21.691  21.664  1.00 96.72           H  
ATOM   3552 HG23 THR B  68      22.696 -22.456  21.218  1.00 96.72           H  
ATOM   3553  OG1 THR B  68      23.765 -24.098  19.468  1.00 96.72           O  
ATOM   3554  HG1 THR B  68      22.817 -24.025  19.604  1.00 96.72           H  
ATOM   3555  N   ASP B  69      24.194 -22.155  16.457  1.00 95.04           N  
ATOM   3556  H   ASP B  69      23.185 -22.138  16.482  1.00 95.04           H  
ATOM   3557  CA  ASP B  69      24.739 -22.520  15.146  1.00 95.04           C  
ATOM   3558  HA  ASP B  69      25.775 -22.837  15.269  1.00 95.04           H  
ATOM   3559  C   ASP B  69      24.760 -21.360  14.131  1.00 95.04           C  
ATOM   3560  CB  ASP B  69      23.953 -23.731  14.619  1.00 95.04           C  
ATOM   3561  HB2 ASP B  69      24.086 -24.558  15.316  1.00 95.04           H  
ATOM   3562  HB3 ASP B  69      24.376 -24.037  13.662  1.00 95.04           H  
ATOM   3563  O   ASP B  69      25.259 -21.523  13.021  1.00 95.04           O  
ATOM   3564  CG  ASP B  69      22.447 -23.478  14.446  1.00 95.04           C  
ATOM   3565  OD1 ASP B  69      21.942 -22.454  14.974  1.00 95.04           O  
ATOM   3566  OD2 ASP B  69      21.812 -24.359  13.839  1.00 95.04           O  
ATOM   3567  N   ARG B  70      24.299 -20.163  14.522  1.00 94.88           N  
ATOM   3568  H   ARG B  70      23.831 -20.139  15.417  1.00 94.88           H  
ATOM   3569  CA  ARG B  70      24.281 -18.946  13.680  1.00 94.88           C  
ATOM   3570  HA  ARG B  70      24.257 -19.256  12.635  1.00 94.88           H  
ATOM   3571  C   ARG B  70      25.527 -18.064  13.796  1.00 94.88           C  
ATOM   3572  CB  ARG B  70      23.005 -18.138  13.951  1.00 94.88           C  
ATOM   3573  HB2 ARG B  70      23.006 -17.249  13.321  1.00 94.88           H  
ATOM   3574  HB3 ARG B  70      22.983 -17.822  14.994  1.00 94.88           H  
ATOM   3575  O   ARG B  70      25.552 -16.953  13.282  1.00 94.88           O  
ATOM   3576  CG  ARG B  70      21.753 -18.956  13.631  1.00 94.88           C  
ATOM   3577  HG2 ARG B  70      21.819 -19.362  12.622  1.00 94.88           H  
ATOM   3578  HG3 ARG B  70      21.655 -19.777  14.341  1.00 94.88           H  
ATOM   3579  CD  ARG B  70      20.534 -18.051  13.729  1.00 94.88           C  
ATOM   3580  HD2 ARG B  70      20.552 -17.528  14.686  1.00 94.88           H  
ATOM   3581  HD3 ARG B  70      20.577 -17.311  12.930  1.00 94.88           H  
ATOM   3582  NE  ARG B  70      19.292 -18.830  13.622  1.00 94.88           N  
ATOM   3583  HE  ARG B  70      19.364 -19.836  13.554  1.00 94.88           H  
ATOM   3584  NH1 ARG B  70      17.933 -17.024  13.778  1.00 94.88           N  
ATOM   3585 HH11 ARG B  70      17.000 -16.647  13.697  1.00 94.88           H  
ATOM   3586 HH12 ARG B  70      18.688 -16.364  13.665  1.00 94.88           H  
ATOM   3587  NH2 ARG B  70      17.020 -19.041  13.640  1.00 94.88           N  
ATOM   3588 HH21 ARG B  70      17.048 -20.051  13.644  1.00 94.88           H  
ATOM   3589 HH22 ARG B  70      16.122 -18.581  13.695  1.00 94.88           H  
ATOM   3590  CZ  ARG B  70      18.089 -18.303  13.673  1.00 94.88           C  
ATOM   3591  N   GLY B  71      26.554 -18.528  14.509  1.00 94.17           N  
ATOM   3592  H   GLY B  71      26.476 -19.467  14.871  1.00 94.17           H  
ATOM   3593  CA  GLY B  71      27.803 -17.780  14.704  1.00 94.17           C  
ATOM   3594  HA2 GLY B  71      28.579 -18.474  15.029  1.00 94.17           H  
ATOM   3595  HA3 GLY B  71      28.110 -17.346  13.753  1.00 94.17           H  
ATOM   3596  C   GLY B  71      27.734 -16.642  15.732  1.00 94.17           C  
ATOM   3597  O   GLY B  71      28.663 -15.844  15.812  1.00 94.17           O  
ATOM   3598  N   TRP B  72      26.671 -16.560  16.539  1.00 94.08           N  
ATOM   3599  H   TRP B  72      25.920 -17.225  16.423  1.00 94.08           H  
ATOM   3600  CA  TRP B  72      26.520 -15.528  17.571  1.00 94.08           C  
ATOM   3601  HA  TRP B  72      26.769 -14.560  17.135  1.00 94.08           H  
ATOM   3602  C   TRP B  72      27.465 -15.774  18.761  1.00 94.08           C  
ATOM   3603  CB  TRP B  72      25.057 -15.480  18.038  1.00 94.08           C  
ATOM   3604  HB2 TRP B  72      24.981 -14.739  18.835  1.00 94.08           H  
ATOM   3605  HB3 TRP B  72      24.798 -16.446  18.471  1.00 94.08           H  
ATOM   3606  O   TRP B  72      27.519 -16.881  19.301  1.00 94.08           O  
ATOM   3607  CG  TRP B  72      24.009 -15.141  17.014  1.00 94.08           C  
ATOM   3608  CD1 TRP B  72      24.202 -14.892  15.695  1.00 94.08           C  
ATOM   3609  HD1 TRP B  72      25.148 -14.910  15.173  1.00 94.08           H  
ATOM   3610  CD2 TRP B  72      22.572 -14.979  17.235  1.00 94.08           C  
ATOM   3611  CE2 TRP B  72      21.967 -14.608  15.998  1.00 94.08           C  
ATOM   3612  CE3 TRP B  72      21.725 -15.077  18.362  1.00 94.08           C  
ATOM   3613  HE3 TRP B  72      22.146 -15.356  19.317  1.00 94.08           H  
ATOM   3614  NE1 TRP B  72      22.999 -14.600  15.091  1.00 94.08           N  
ATOM   3615  HE1 TRP B  72      22.911 -14.373  14.111  1.00 94.08           H  
ATOM   3616  CH2 TRP B  72      19.797 -14.388  17.031  1.00 94.08           C  
ATOM   3617  HH2 TRP B  72      18.756 -14.112  16.960  1.00 94.08           H  
ATOM   3618  CZ2 TRP B  72      20.606 -14.313  15.889  1.00 94.08           C  
ATOM   3619  HZ2 TRP B  72      20.194 -13.989  14.944  1.00 94.08           H  
ATOM   3620  CZ3 TRP B  72      20.351 -14.781  18.263  1.00 94.08           C  
ATOM   3621  HZ3 TRP B  72      19.722 -14.826  19.140  1.00 94.08           H  
ATOM   3622  N   ASP B  73      28.173 -14.741  19.238  1.00 94.52           N  
ATOM   3623  H   ASP B  73      28.121 -13.853  18.760  1.00 94.52           H  
ATOM   3624  CA  ASP B  73      29.002 -14.836  20.454  1.00 94.52           C  
ATOM   3625  HA  ASP B  73      29.422 -15.841  20.492  1.00 94.52           H  
ATOM   3626  C   ASP B  73      28.144 -14.670  21.719  1.00 94.52           C  
ATOM   3627  CB  ASP B  73      30.209 -13.878  20.411  1.00 94.52           C  
ATOM   3628  HB2 ASP B  73      30.701 -13.986  19.444  1.00 94.52           H  
ATOM   3629  HB3 ASP B  73      29.868 -12.847  20.501  1.00 94.52           H  
ATOM   3630  O   ASP B  73      28.170 -13.641  22.396  1.00 94.52           O  
ATOM   3631  CG  ASP B  73      31.248 -14.176  21.515  1.00 94.52           C  
ATOM   3632  OD1 ASP B  73      30.913 -14.798  22.551  1.00 94.52           O  
ATOM   3633  OD2 ASP B  73      32.437 -13.807  21.340  1.00 94.52           O  
ATOM   3634  N   LEU B  74      27.373 -15.711  22.046  1.00 96.66           N  
ATOM   3635  H   LEU B  74      27.339 -16.473  21.384  1.00 96.66           H  
ATOM   3636  CA  LEU B  74      26.449 -15.721  23.187  1.00 96.66           C  
ATOM   3637  HA  LEU B  74      25.691 -14.954  23.031  1.00 96.66           H  
ATOM   3638  C   LEU B  74      27.137 -15.402  24.530  1.00 96.66           C  
ATOM   3639  CB  LEU B  74      25.761 -17.099  23.271  1.00 96.66           C  
ATOM   3640  HB2 LEU B  74      26.519 -17.849  23.499  1.00 96.66           H  
ATOM   3641  HB3 LEU B  74      25.060 -17.074  24.105  1.00 96.66           H  
ATOM   3642  O   LEU B  74      26.501 -14.868  25.436  1.00 96.66           O  
ATOM   3643  CG  LEU B  74      24.999 -17.551  22.010  1.00 96.66           C  
ATOM   3644  HG  LEU B  74      25.695 -17.652  21.177  1.00 96.66           H  
ATOM   3645  CD1 LEU B  74      24.363 -18.916  22.269  1.00 96.66           C  
ATOM   3646 HD11 LEU B  74      23.656 -18.853  23.096  1.00 96.66           H  
ATOM   3647 HD12 LEU B  74      23.828 -19.239  21.377  1.00 96.66           H  
ATOM   3648 HD13 LEU B  74      25.140 -19.644  22.501  1.00 96.66           H  
ATOM   3649  CD2 LEU B  74      23.897 -16.574  21.621  1.00 96.66           C  
ATOM   3650 HD21 LEU B  74      23.343 -16.975  20.772  1.00 96.66           H  
ATOM   3651 HD22 LEU B  74      23.227 -16.443  22.470  1.00 96.66           H  
ATOM   3652 HD23 LEU B  74      24.323 -15.614  21.331  1.00 96.66           H  
ATOM   3653  N   ALA B  75      28.434 -15.706  24.661  1.00 95.29           N  
ATOM   3654  H   ALA B  75      28.933 -16.002  23.834  1.00 95.29           H  
ATOM   3655  CA  ALA B  75      29.198 -15.477  25.886  1.00 95.29           C  
ATOM   3656  HA  ALA B  75      28.590 -15.785  26.736  1.00 95.29           H  
ATOM   3657  C   ALA B  75      29.558 -13.999  26.103  1.00 95.29           C  
ATOM   3658  CB  ALA B  75      30.458 -16.350  25.844  1.00 95.29           C  
ATOM   3659  HB1 ALA B  75      31.021 -16.219  26.767  1.00 95.29           H  
ATOM   3660  HB2 ALA B  75      30.176 -17.398  25.739  1.00 95.29           H  
ATOM   3661  HB3 ALA B  75      31.081 -16.058  24.998  1.00 95.29           H  
ATOM   3662  O   ALA B  75      29.698 -13.578  27.251  1.00 95.29           O  
ATOM   3663  N   ARG B  76      29.726 -13.223  25.024  1.00 94.73           N  
ATOM   3664  H   ARG B  76      29.647 -13.654  24.114  1.00 94.73           H  
ATOM   3665  CA  ARG B  76      29.941 -11.766  25.093  1.00 94.73           C  
ATOM   3666  HA  ARG B  76      30.306 -11.497  26.084  1.00 94.73           H  
ATOM   3667  C   ARG B  76      28.660 -10.956  24.934  1.00 94.73           C  
ATOM   3668  CB  ARG B  76      30.979 -11.330  24.053  1.00 94.73           C  
ATOM   3669  HB2 ARG B  76      30.986 -10.241  23.998  1.00 94.73           H  
ATOM   3670  HB3 ARG B  76      30.709 -11.724  23.073  1.00 94.73           H  
ATOM   3671  O   ARG B  76      28.641  -9.809  25.361  1.00 94.73           O  
ATOM   3672  CG  ARG B  76      32.379 -11.804  24.450  1.00 94.73           C  
ATOM   3673  HG2 ARG B  76      32.388 -12.894  24.477  1.00 94.73           H  
ATOM   3674  HG3 ARG B  76      32.614 -11.436  25.449  1.00 94.73           H  
ATOM   3675  CD  ARG B  76      33.437 -11.285  23.471  1.00 94.73           C  
ATOM   3676  HD2 ARG B  76      34.134 -10.644  24.011  1.00 94.73           H  
ATOM   3677  HD3 ARG B  76      32.954 -10.700  22.688  1.00 94.73           H  
ATOM   3678  NE  ARG B  76      34.143 -12.409  22.857  1.00 94.73           N  
ATOM   3679  HE  ARG B  76      33.545 -13.203  22.677  1.00 94.73           H  
ATOM   3680  NH1 ARG B  76      35.823 -11.265  21.802  1.00 94.73           N  
ATOM   3681 HH11 ARG B  76      35.378 -10.414  22.118  1.00 94.73           H  
ATOM   3682 HH12 ARG B  76      36.519 -11.239  21.071  1.00 94.73           H  
ATOM   3683  NH2 ARG B  76      35.602 -13.481  21.537  1.00 94.73           N  
ATOM   3684 HH21 ARG B  76      34.892 -14.199  21.537  1.00 94.73           H  
ATOM   3685 HH22 ARG B  76      36.271 -13.457  20.780  1.00 94.73           H  
ATOM   3686  CZ  ARG B  76      35.199 -12.375  22.082  1.00 94.73           C  
ATOM   3687  N   LEU B  77      27.619 -11.541  24.344  1.00 94.57           N  
ATOM   3688  H   LEU B  77      27.764 -12.447  23.923  1.00 94.57           H  
ATOM   3689  CA  LEU B  77      26.353 -10.862  24.079  1.00 94.57           C  
ATOM   3690  HA  LEU B  77      26.561  -9.895  23.622  1.00 94.57           H  
ATOM   3691  C   LEU B  77      25.537 -10.612  25.355  1.00 94.57           C  
ATOM   3692  CB  LEU B  77      25.552 -11.720  23.089  1.00 94.57           C  
ATOM   3693  HB2 LEU B  77      26.191 -12.016  22.258  1.00 94.57           H  
ATOM   3694  HB3 LEU B  77      25.242 -12.631  23.602  1.00 94.57           H  
ATOM   3695  O   LEU B  77      24.989  -9.528  25.519  1.00 94.57           O  
ATOM   3696  CG  LEU B  77      24.319 -10.983  22.530  1.00 94.57           C  
ATOM   3697  HG  LEU B  77      23.988 -10.202  23.215  1.00 94.57           H  
ATOM   3698  CD1 LEU B  77      24.647 -10.346  21.184  1.00 94.57           C  
ATOM   3699 HD11 LEU B  77      25.463  -9.633  21.307  1.00 94.57           H  
ATOM   3700 HD12 LEU B  77      23.777  -9.803  20.816  1.00 94.57           H  
ATOM   3701 HD13 LEU B  77      24.940 -11.111  20.465  1.00 94.57           H  
ATOM   3702  CD2 LEU B  77      23.165 -11.963  22.357  1.00 94.57           C  
ATOM   3703 HD21 LEU B  77      23.425 -12.736  21.634  1.00 94.57           H  
ATOM   3704 HD22 LEU B  77      22.280 -11.429  22.013  1.00 94.57           H  
ATOM   3705 HD23 LEU B  77      22.946 -12.423  23.321  1.00 94.57           H  
ATOM   3706  N   HIS B  78      25.421 -11.600  26.246  1.00 96.42           N  
ATOM   3707  H   HIS B  78      25.891 -12.478  26.075  1.00 96.42           H  
ATOM   3708  CA  HIS B  78      24.548 -11.477  27.413  1.00 96.42           C  
ATOM   3709  HA  HIS B  78      23.659 -10.927  27.106  1.00 96.42           H  
ATOM   3710  C   HIS B  78      25.216 -10.694  28.554  1.00 96.42           C  
ATOM   3711  CB  HIS B  78      24.060 -12.856  27.867  1.00 96.42           C  
ATOM   3712  HB2 HIS B  78      24.920 -13.491  28.078  1.00 96.42           H  
ATOM   3713  HB3 HIS B  78      23.488 -13.314  27.060  1.00 96.42           H  
ATOM   3714  O   HIS B  78      26.256 -11.100  29.081  1.00 96.42           O  
ATOM   3715  CG  HIS B  78      23.191 -12.784  29.099  1.00 96.42           C  
ATOM   3716  CD2 HIS B  78      21.842 -12.554  29.153  1.00 96.42           C  
ATOM   3717  HD2 HIS B  78      21.188 -12.401  28.308  1.00 96.42           H  
ATOM   3718  ND1 HIS B  78      23.640 -12.881  30.395  1.00 96.42           N  
ATOM   3719  HD1 HIS B  78      24.608 -12.990  30.664  1.00 96.42           H  
ATOM   3720  CE1 HIS B  78      22.585 -12.736  31.213  1.00 96.42           C  
ATOM   3721  HE1 HIS B  78      22.619 -12.756  32.292  1.00 96.42           H  
ATOM   3722  NE2 HIS B  78      21.470 -12.535  30.504  1.00 96.42           N  
ATOM   3723  N   HIS B  79      24.574  -9.620  29.007  1.00 94.09           N  
ATOM   3724  H   HIS B  79      23.719  -9.346  28.543  1.00 94.09           H  
ATOM   3725  CA  HIS B  79      24.962  -8.871  30.195  1.00 94.09           C  
ATOM   3726  HA  HIS B  79      25.534  -9.538  30.841  1.00 94.09           H  
ATOM   3727  C   HIS B  79      23.709  -8.368  30.929  1.00 94.09           C  
ATOM   3728  CB  HIS B  79      25.873  -7.708  29.793  1.00 94.09           C  
ATOM   3729  HB2 HIS B  79      26.620  -8.060  29.082  1.00 94.09           H  
ATOM   3730  HB3 HIS B  79      25.263  -6.946  29.309  1.00 94.09           H  
ATOM   3731  O   HIS B  79      22.883  -7.693  30.325  1.00 94.09           O  
ATOM   3732  CG  HIS B  79      26.581  -7.080  30.959  1.00 94.09           C  
ATOM   3733  CD2 HIS B  79      27.843  -7.362  31.401  1.00 94.09           C  
ATOM   3734  HD2 HIS B  79      28.512  -8.090  30.968  1.00 94.09           H  
ATOM   3735  ND1 HIS B  79      26.082  -6.087  31.758  1.00 94.09           N  
ATOM   3736  HD1 HIS B  79      25.278  -5.517  31.534  1.00 94.09           H  
ATOM   3737  CE1 HIS B  79      27.009  -5.788  32.685  1.00 94.09           C  
ATOM   3738  HE1 HIS B  79      26.928  -4.988  33.405  1.00 94.09           H  
ATOM   3739  NE2 HIS B  79      28.109  -6.537  32.501  1.00 94.09           N  
ATOM   3740  N   PRO B  80      23.553  -8.631  32.238  1.00 92.28           N  
ATOM   3741  CA  PRO B  80      22.325  -8.300  32.971  1.00 92.28           C  
ATOM   3742  HA  PRO B  80      21.461  -8.695  32.436  1.00 92.28           H  
ATOM   3743  C   PRO B  80      22.099  -6.793  33.170  1.00 92.28           C  
ATOM   3744  CB  PRO B  80      22.468  -9.026  34.312  1.00 92.28           C  
ATOM   3745  HB2 PRO B  80      22.062 -10.033  34.217  1.00 92.28           H  
ATOM   3746  HB3 PRO B  80      21.974  -8.497  35.127  1.00 92.28           H  
ATOM   3747  O   PRO B  80      21.015  -6.395  33.585  1.00 92.28           O  
ATOM   3748  CG  PRO B  80      23.981  -9.104  34.518  1.00 92.28           C  
ATOM   3749  HG2 PRO B  80      24.260  -9.929  35.173  1.00 92.28           H  
ATOM   3750  HG3 PRO B  80      24.345  -8.156  34.914  1.00 92.28           H  
ATOM   3751  CD  PRO B  80      24.507  -9.302  33.101  1.00 92.28           C  
ATOM   3752  HD2 PRO B  80      25.503  -8.868  33.009  1.00 92.28           H  
ATOM   3753  HD3 PRO B  80      24.529 -10.364  32.858  1.00 92.28           H  
ATOM   3754  N   ASP B  81      23.118  -5.964  32.927  1.00 89.58           N  
ATOM   3755  H   ASP B  81      23.950  -6.367  32.520  1.00 89.58           H  
ATOM   3756  CA  ASP B  81      22.989  -4.505  32.939  1.00 89.58           C  
ATOM   3757  HA  ASP B  81      22.268  -4.238  33.712  1.00 89.58           H  
ATOM   3758  C   ASP B  81      22.520  -3.992  31.563  1.00 89.58           C  
ATOM   3759  CB  ASP B  81      24.312  -3.843  33.345  1.00 89.58           C  
ATOM   3760  HB2 ASP B  81      24.680  -4.303  34.262  1.00 89.58           H  
ATOM   3761  HB3 ASP B  81      25.044  -3.988  32.549  1.00 89.58           H  
ATOM   3762  O   ASP B  81      23.298  -4.077  30.604  1.00 89.58           O  
ATOM   3763  CG  ASP B  81      24.216  -2.334  33.547  1.00 89.58           C  
ATOM   3764  OD1 ASP B  81      23.097  -1.794  33.417  1.00 89.58           O  
ATOM   3765  OD2 ASP B  81      25.287  -1.764  33.840  1.00 89.58           O  
ATOM   3766  N   PRO B  82      21.293  -3.445  31.453  1.00 87.36           N  
ATOM   3767  CA  PRO B  82      20.752  -2.890  30.219  1.00 87.36           C  
ATOM   3768  HA  PRO B  82      20.801  -3.643  29.432  1.00 87.36           H  
ATOM   3769  C   PRO B  82      21.485  -1.645  29.722  1.00 87.36           C  
ATOM   3770  CB  PRO B  82      19.284  -2.560  30.509  1.00 87.36           C  
ATOM   3771  HB2 PRO B  82      18.922  -1.701  29.943  1.00 87.36           H  
ATOM   3772  HB3 PRO B  82      18.655  -3.428  30.312  1.00 87.36           H  
ATOM   3773  O   PRO B  82      21.160  -1.212  28.626  1.00 87.36           O  
ATOM   3774  CG  PRO B  82      19.287  -2.294  32.006  1.00 87.36           C  
ATOM   3775  HG2 PRO B  82      18.306  -2.457  32.454  1.00 87.36           H  
ATOM   3776  HG3 PRO B  82      19.639  -1.280  32.194  1.00 87.36           H  
ATOM   3777  CD  PRO B  82      20.320  -3.284  32.523  1.00 87.36           C  
ATOM   3778  HD2 PRO B  82      19.841  -4.243  32.722  1.00 87.36           H  
ATOM   3779  HD3 PRO B  82      20.768  -2.883  33.432  1.00 87.36           H  
ATOM   3780  N   ASP B  83      22.490  -1.105  30.415  1.00 81.62           N  
ATOM   3781  H   ASP B  83      22.667  -1.421  31.358  1.00 81.62           H  
ATOM   3782  CA  ASP B  83      23.268   0.049  29.931  1.00 81.62           C  
ATOM   3783  HA  ASP B  83      22.712   0.554  29.141  1.00 81.62           H  
ATOM   3784  C   ASP B  83      24.631  -0.314  29.303  1.00 81.62           C  
ATOM   3785  CB  ASP B  83      23.420   1.078  31.063  1.00 81.62           C  
ATOM   3786  HB2 ASP B  83      24.051   1.896  30.716  1.00 81.62           H  
ATOM   3787  HB3 ASP B  83      23.920   0.605  31.908  1.00 81.62           H  
ATOM   3788  O   ASP B  83      25.243   0.539  28.674  1.00 81.62           O  
ATOM   3789  CG  ASP B  83      22.082   1.675  31.518  1.00 81.62           C  
ATOM   3790  OD1 ASP B  83      21.153   1.875  30.697  1.00 81.62           O  
ATOM   3791  OD2 ASP B  83      21.902   1.936  32.729  1.00 81.62           O  
ATOM   3792  N   ASN B  84      25.121  -1.558  29.417  1.00 83.59           N  
ATOM   3793  H   ASN B  84      24.577  -2.249  29.915  1.00 83.59           H  
ATOM   3794  CA  ASN B  84      26.430  -1.937  28.857  1.00 83.59           C  
ATOM   3795  HA  ASN B  84      27.125  -1.129  29.085  1.00 83.59           H  
ATOM   3796  C   ASN B  84      26.360  -2.113  27.317  1.00 83.59           C  
ATOM   3797  CB  ASN B  84      26.931  -3.194  29.593  1.00 83.59           C  
ATOM   3798  HB2 ASN B  84      26.826  -3.030  30.665  1.00 83.59           H  
ATOM   3799  HB3 ASN B  84      26.317  -4.051  29.317  1.00 83.59           H  
ATOM   3800  O   ASN B  84      25.753  -3.092  26.869  1.00 83.59           O  
ATOM   3801  CG  ASN B  84      28.389  -3.525  29.320  1.00 83.59           C  
ATOM   3802  ND2 ASN B  84      28.946  -4.467  30.046  1.00 83.59           N  
ATOM   3803 HD21 ASN B  84      29.901  -4.684  29.799  1.00 83.59           H  
ATOM   3804 HD22 ASN B  84      28.404  -4.986  30.723  1.00 83.59           H  
ATOM   3805  OD1 ASN B  84      29.080  -2.952  28.499  1.00 83.59           O  
ATOM   3806  N   PRO B  85      26.944  -1.221  26.496  1.00 80.18           N  
ATOM   3807  CA  PRO B  85      26.702  -1.147  25.049  1.00 80.18           C  
ATOM   3808  HA  PRO B  85      25.647  -0.935  24.871  1.00 80.18           H  
ATOM   3809  C   PRO B  85      27.074  -2.432  24.301  1.00 80.18           C  
ATOM   3810  CB  PRO B  85      27.503   0.059  24.552  1.00 80.18           C  
ATOM   3811  HB2 PRO B  85      27.901  -0.087  23.548  1.00 80.18           H  
ATOM   3812  HB3 PRO B  85      26.872   0.948  24.579  1.00 80.18           H  
ATOM   3813  O   PRO B  85      27.941  -3.200  24.724  1.00 80.18           O  
ATOM   3814  CG  PRO B  85      28.610   0.193  25.593  1.00 80.18           C  
ATOM   3815  HG2 PRO B  85      29.013   1.205  25.639  1.00 80.18           H  
ATOM   3816  HG3 PRO B  85      29.401  -0.526  25.384  1.00 80.18           H  
ATOM   3817  CD  PRO B  85      27.896  -0.192  26.882  1.00 80.18           C  
ATOM   3818  HD2 PRO B  85      28.621  -0.555  27.610  1.00 80.18           H  
ATOM   3819  HD3 PRO B  85      27.366   0.676  27.274  1.00 80.18           H  
ATOM   3820  N   GLY B  86      26.396  -2.698  23.183  1.00 85.50           N  
ATOM   3821  H   GLY B  86      25.825  -1.959  22.798  1.00 85.50           H  
ATOM   3822  CA  GLY B  86      26.605  -3.922  22.391  1.00 85.50           C  
ATOM   3823  HA2 GLY B  86      27.668  -4.009  22.165  1.00 85.50           H  
ATOM   3824  HA3 GLY B  86      26.074  -3.817  21.445  1.00 85.50           H  
ATOM   3825  C   GLY B  86      26.162  -5.243  23.052  1.00 85.50           C  
ATOM   3826  O   GLY B  86      26.344  -6.308  22.462  1.00 85.50           O  
ATOM   3827  N   THR B  87      25.587  -5.203  24.260  1.00 90.54           N  
ATOM   3828  H   THR B  87      25.556  -4.306  24.722  1.00 90.54           H  
ATOM   3829  CA  THR B  87      25.089  -6.387  24.992  1.00 90.54           C  
ATOM   3830  HA  THR B  87      25.328  -7.281  24.417  1.00 90.54           H  
ATOM   3831  C   THR B  87      23.567  -6.369  25.171  1.00 90.54           C  
ATOM   3832  CB  THR B  87      25.770  -6.547  26.361  1.00 90.54           C  
ATOM   3833  HB  THR B  87      25.506  -7.523  26.768  1.00 90.54           H  
ATOM   3834  O   THR B  87      22.930  -5.329  24.993  1.00 90.54           O  
ATOM   3835  CG2 THR B  87      27.294  -6.459  26.319  1.00 90.54           C  
ATOM   3836 HG21 THR B  87      27.611  -5.455  26.036  1.00 90.54           H  
ATOM   3837 HG22 THR B  87      27.678  -7.176  25.593  1.00 90.54           H  
ATOM   3838 HG23 THR B  87      27.700  -6.695  27.302  1.00 90.54           H  
ATOM   3839  OG1 THR B  87      25.297  -5.587  27.268  1.00 90.54           O  
ATOM   3840  HG1 THR B  87      25.628  -4.726  27.003  1.00 90.54           H  
ATOM   3841  N   SER B  88      22.984  -7.505  25.560  1.00 94.25           N  
ATOM   3842  H   SER B  88      23.579  -8.308  25.702  1.00 94.25           H  
ATOM   3843  CA  SER B  88      21.560  -7.664  25.880  1.00 94.25           C  
ATOM   3844  HA  SER B  88      21.087  -6.683  25.903  1.00 94.25           H  
ATOM   3845  C   SER B  88      21.361  -8.320  27.251  1.00 94.25           C  
ATOM   3846  CB  SER B  88      20.884  -8.493  24.786  1.00 94.25           C  
ATOM   3847  HB2 SER B  88      21.361  -9.471  24.721  1.00 94.25           H  
ATOM   3848  HB3 SER B  88      20.983  -7.984  23.827  1.00 94.25           H  
ATOM   3849  O   SER B  88      22.114  -9.220  27.622  1.00 94.25           O  
ATOM   3850  OG  SER B  88      19.518  -8.663  25.089  1.00 94.25           O  
ATOM   3851  HG  SER B  88      19.100  -7.799  25.111  1.00 94.25           H  
ATOM   3852  N   TYR B  89      20.335  -7.897  27.997  1.00 94.06           N  
ATOM   3853  H   TYR B  89      19.724  -7.184  27.624  1.00 94.06           H  
ATOM   3854  CA  TYR B  89      19.993  -8.481  29.305  1.00 94.06           C  
ATOM   3855  HA  TYR B  89      20.901  -8.875  29.761  1.00 94.06           H  
ATOM   3856  C   TYR B  89      19.040  -9.677  29.226  1.00 94.06           C  
ATOM   3857  CB  TYR B  89      19.436  -7.402  30.243  1.00 94.06           C  
ATOM   3858  HB2 TYR B  89      20.170  -6.601  30.332  1.00 94.06           H  
ATOM   3859  HB3 TYR B  89      19.315  -7.829  31.238  1.00 94.06           H  
ATOM   3860  O   TYR B  89      18.738 -10.274  30.259  1.00 94.06           O  
ATOM   3861  CG  TYR B  89      18.106  -6.821  29.801  1.00 94.06           C  
ATOM   3862  CD1 TYR B  89      18.099  -5.632  29.058  1.00 94.06           C  
ATOM   3863  HD1 TYR B  89      19.031  -5.143  28.815  1.00 94.06           H  
ATOM   3864  CD2 TYR B  89      16.883  -7.447  30.131  1.00 94.06           C  
ATOM   3865  HD2 TYR B  89      16.885  -8.371  30.690  1.00 94.06           H  
ATOM   3866  CE1 TYR B  89      16.879  -5.046  28.684  1.00 94.06           C  
ATOM   3867  HE1 TYR B  89      16.859  -4.090  28.182  1.00 94.06           H  
ATOM   3868  CE2 TYR B  89      15.659  -6.880  29.711  1.00 94.06           C  
ATOM   3869  HE2 TYR B  89      14.717  -7.357  29.938  1.00 94.06           H  
ATOM   3870  OH  TYR B  89      14.513  -5.065  28.586  1.00 94.06           O  
ATOM   3871  HH  TYR B  89      13.722  -5.566  28.798  1.00 94.06           H  
ATOM   3872  CZ  TYR B  89      15.660  -5.671  28.987  1.00 94.06           C  
ATOM   3873  N   VAL B  90      18.552 -10.022  28.032  1.00 96.96           N  
ATOM   3874  H   VAL B  90      18.887  -9.536  27.212  1.00 96.96           H  
ATOM   3875  CA  VAL B  90      17.695 -11.193  27.819  1.00 96.96           C  
ATOM   3876  HA  VAL B  90      17.313 -11.524  28.784  1.00 96.96           H  
ATOM   3877  C   VAL B  90      18.509 -12.356  27.250  1.00 96.96           C  
ATOM   3878  CB  VAL B  90      16.461 -10.867  26.955  1.00 96.96           C  
ATOM   3879  HB  VAL B  90      15.905 -11.794  26.816  1.00 96.96           H  
ATOM   3880  O   VAL B  90      19.428 -12.151  26.461  1.00 96.96           O  
ATOM   3881  CG1 VAL B  90      15.537  -9.865  27.655  1.00 96.96           C  
ATOM   3882 HG11 VAL B  90      14.617  -9.750  27.083  1.00 96.96           H  
ATOM   3883 HG12 VAL B  90      15.281 -10.231  28.650  1.00 96.96           H  
ATOM   3884 HG13 VAL B  90      16.026  -8.895  27.745  1.00 96.96           H  
ATOM   3885  CG2 VAL B  90      16.779 -10.294  25.574  1.00 96.96           C  
ATOM   3886 HG21 VAL B  90      17.545 -10.889  25.077  1.00 96.96           H  
ATOM   3887 HG22 VAL B  90      15.866 -10.319  24.979  1.00 96.96           H  
ATOM   3888 HG23 VAL B  90      17.119  -9.262  25.662  1.00 96.96           H  
ATOM   3889  N   ASP B  91      18.165 -13.589  27.635  1.00 95.79           N  
ATOM   3890  H   ASP B  91      17.486 -13.688  28.377  1.00 95.79           H  
ATOM   3891  CA  ASP B  91      18.744 -14.824  27.060  1.00 95.79           C  
ATOM   3892  HA  ASP B  91      19.447 -14.519  26.285  1.00 95.79           H  
ATOM   3893  C   ASP B  91      17.719 -15.688  26.300  1.00 95.79           C  
ATOM   3894  CB  ASP B  91      19.601 -15.584  28.108  1.00 95.79           C  
ATOM   3895  HB2 ASP B  91      19.945 -14.878  28.863  1.00 95.79           H  
ATOM   3896  HB3 ASP B  91      20.493 -15.930  27.586  1.00 95.79           H  
ATOM   3897  O   ASP B  91      18.052 -16.753  25.769  1.00 95.79           O  
ATOM   3898  CG  ASP B  91      19.009 -16.821  28.823  1.00 95.79           C  
ATOM   3899  OD1 ASP B  91      17.853 -17.230  28.582  1.00 95.79           O  
ATOM   3900  OD2 ASP B  91      19.730 -17.398  29.668  1.00 95.79           O  
ATOM   3901  N   LYS B  92      16.467 -15.211  26.238  1.00 97.23           N  
ATOM   3902  H   LYS B  92      16.317 -14.277  26.591  1.00 97.23           H  
ATOM   3903  CA  LYS B  92      15.309 -15.931  25.703  1.00 97.23           C  
ATOM   3904  HA  LYS B  92      15.648 -16.905  25.350  1.00 97.23           H  
ATOM   3905  C   LYS B  92      14.691 -15.242  24.492  1.00 97.23           C  
ATOM   3906  CB  LYS B  92      14.244 -16.128  26.795  1.00 97.23           C  
ATOM   3907  HB2 LYS B  92      13.911 -15.150  27.145  1.00 97.23           H  
ATOM   3908  HB3 LYS B  92      13.388 -16.627  26.341  1.00 97.23           H  
ATOM   3909  O   LYS B  92      14.682 -14.018  24.391  1.00 97.23           O  
ATOM   3910  CG  LYS B  92      14.676 -16.955  28.010  1.00 97.23           C  
ATOM   3911  HG2 LYS B  92      15.459 -16.423  28.549  1.00 97.23           H  
ATOM   3912  HG3 LYS B  92      13.815 -17.044  28.673  1.00 97.23           H  
ATOM   3913  CD  LYS B  92      15.161 -18.358  27.610  1.00 97.23           C  
ATOM   3914  HD2 LYS B  92      16.051 -18.262  26.987  1.00 97.23           H  
ATOM   3915  HD3 LYS B  92      14.390 -18.870  27.034  1.00 97.23           H  
ATOM   3916  CE  LYS B  92      15.550 -19.183  28.831  1.00 97.23           C  
ATOM   3917  HE2 LYS B  92      16.097 -20.062  28.490  1.00 97.23           H  
ATOM   3918  HE3 LYS B  92      16.235 -18.583  29.431  1.00 97.23           H  
ATOM   3919  NZ  LYS B  92      14.345 -19.567  29.597  1.00 97.23           N  
ATOM   3920  HZ1 LYS B  92      13.723 -20.102  29.008  1.00 97.23           H  
ATOM   3921  HZ2 LYS B  92      14.603 -20.088  30.423  1.00 97.23           H  
ATOM   3922  HZ3 LYS B  92      13.865 -18.720  29.865  1.00 97.23           H  
ATOM   3923  N   GLY B  93      14.106 -16.053  23.615  1.00 97.80           N  
ATOM   3924  H   GLY B  93      14.179 -17.047  23.775  1.00 97.80           H  
ATOM   3925  CA  GLY B  93      13.329 -15.635  22.447  1.00 97.80           C  
ATOM   3926  HA2 GLY B  93      12.535 -14.953  22.753  1.00 97.80           H  
ATOM   3927  HA3 GLY B  93      13.974 -15.114  21.739  1.00 97.80           H  
ATOM   3928  C   GLY B  93      12.703 -16.845  21.750  1.00 97.80           C  
ATOM   3929  O   GLY B  93      12.916 -17.978  22.175  1.00 97.80           O  
ATOM   3930  N   GLY B  94      11.921 -16.624  20.695  1.00 98.49           N  
ATOM   3931  H   GLY B  94      11.770 -15.671  20.396  1.00 98.49           H  
ATOM   3932  CA  GLY B  94      11.396 -17.705  19.850  1.00 98.49           C  
ATOM   3933  HA2 GLY B  94      11.445 -18.662  20.368  1.00 98.49           H  
ATOM   3934  HA3 GLY B  94      10.348 -17.519  19.616  1.00 98.49           H  
ATOM   3935  C   GLY B  94      12.171 -17.804  18.538  1.00 98.49           C  
ATOM   3936  O   GLY B  94      12.159 -16.863  17.749  1.00 98.49           O  
ATOM   3937  N   PHE B  95      12.823 -18.935  18.280  1.00 98.49           N  
ATOM   3938  H   PHE B  95      12.773 -19.698  18.941  1.00 98.49           H  
ATOM   3939  CA  PHE B  95      13.652 -19.137  17.085  1.00 98.49           C  
ATOM   3940  HA  PHE B  95      13.562 -18.276  16.422  1.00 98.49           H  
ATOM   3941  C   PHE B  95      13.200 -20.355  16.289  1.00 98.49           C  
ATOM   3942  CB  PHE B  95      15.127 -19.252  17.482  1.00 98.49           C  
ATOM   3943  HB2 PHE B  95      15.256 -20.106  18.147  1.00 98.49           H  
ATOM   3944  HB3 PHE B  95      15.721 -19.438  16.587  1.00 98.49           H  
ATOM   3945  O   PHE B  95      12.720 -21.334  16.861  1.00 98.49           O  
ATOM   3946  CG  PHE B  95      15.646 -18.004  18.157  1.00 98.49           C  
ATOM   3947  CD1 PHE B  95      16.107 -16.924  17.383  1.00 98.49           C  
ATOM   3948  HD1 PHE B  95      16.118 -16.995  16.305  1.00 98.49           H  
ATOM   3949  CD2 PHE B  95      15.590 -17.891  19.557  1.00 98.49           C  
ATOM   3950  HD2 PHE B  95      15.199 -18.703  20.151  1.00 98.49           H  
ATOM   3951  CE1 PHE B  95      16.529 -15.741  18.012  1.00 98.49           C  
ATOM   3952  HE1 PHE B  95      16.843 -14.902  17.409  1.00 98.49           H  
ATOM   3953  CE2 PHE B  95      15.995 -16.703  20.180  1.00 98.49           C  
ATOM   3954  HE2 PHE B  95      15.884 -16.612  21.251  1.00 98.49           H  
ATOM   3955  CZ  PHE B  95      16.494 -15.636  19.413  1.00 98.49           C  
ATOM   3956  HZ  PHE B  95      16.816 -14.725  19.897  1.00 98.49           H  
ATOM   3957  N   LEU B  96      13.363 -20.299  14.968  1.00 98.48           N  
ATOM   3958  H   LEU B  96      13.778 -19.471  14.565  1.00 98.48           H  
ATOM   3959  CA  LEU B  96      13.135 -21.453  14.105  1.00 98.48           C  
ATOM   3960  HA  LEU B  96      12.183 -21.914  14.368  1.00 98.48           H  
ATOM   3961  C   LEU B  96      14.233 -22.502  14.319  1.00 98.48           C  
ATOM   3962  CB  LEU B  96      13.092 -21.013  12.630  1.00 98.48           C  
ATOM   3963  HB2 LEU B  96      14.043 -20.534  12.397  1.00 98.48           H  
ATOM   3964  HB3 LEU B  96      13.003 -21.900  12.004  1.00 98.48           H  
ATOM   3965  O   LEU B  96      15.421 -22.177  14.260  1.00 98.48           O  
ATOM   3966  CG  LEU B  96      11.966 -20.034  12.261  1.00 98.48           C  
ATOM   3967  HG  LEU B  96      12.060 -19.129  12.862  1.00 98.48           H  
ATOM   3968  CD1 LEU B  96      12.079 -19.641  10.789  1.00 98.48           C  
ATOM   3969 HD11 LEU B  96      13.047 -19.173  10.612  1.00 98.48           H  
ATOM   3970 HD12 LEU B  96      11.990 -20.524  10.156  1.00 98.48           H  
ATOM   3971 HD13 LEU B  96      11.296 -18.928  10.534  1.00 98.48           H  
ATOM   3972  CD2 LEU B  96      10.580 -20.631  12.494  1.00 98.48           C  
ATOM   3973 HD21 LEU B  96       9.820 -19.918  12.178  1.00 98.48           H  
ATOM   3974 HD22 LEU B  96      10.448 -20.824  13.559  1.00 98.48           H  
ATOM   3975 HD23 LEU B  96      10.469 -21.561  11.936  1.00 98.48           H  
ATOM   3976  N   ASP B  97      13.818 -23.757  14.502  1.00 96.31           N  
ATOM   3977  H   ASP B  97      12.855 -23.902  14.770  1.00 96.31           H  
ATOM   3978  CA  ASP B  97      14.706 -24.915  14.660  1.00 96.31           C  
ATOM   3979  HA  ASP B  97      15.371 -24.744  15.506  1.00 96.31           H  
ATOM   3980  C   ASP B  97      15.583 -25.168  13.418  1.00 96.31           C  
ATOM   3981  CB  ASP B  97      13.863 -26.177  14.938  1.00 96.31           C  
ATOM   3982  HB2 ASP B  97      13.165 -26.322  14.113  1.00 96.31           H  
ATOM   3983  HB3 ASP B  97      14.534 -27.036  14.950  1.00 96.31           H  
ATOM   3984  O   ASP B  97      16.700 -25.658  13.552  1.00 96.31           O  
ATOM   3985  CG  ASP B  97      13.064 -26.174  16.251  1.00 96.31           C  
ATOM   3986  OD1 ASP B  97      12.392 -25.158  16.543  1.00 96.31           O  
ATOM   3987  OD2 ASP B  97      13.021 -27.240  16.906  1.00 96.31           O  
ATOM   3988  N   ASP B  98      15.092 -24.829  12.220  1.00 95.62           N  
ATOM   3989  H   ASP B  98      14.166 -24.428  12.190  1.00 95.62           H  
ATOM   3990  CA  ASP B  98      15.814 -24.974  10.949  1.00 95.62           C  
ATOM   3991  HA  ASP B  98      16.879 -25.068  11.162  1.00 95.62           H  
ATOM   3992  C   ASP B  98      15.640 -23.725  10.070  1.00 95.62           C  
ATOM   3993  CB  ASP B  98      15.385 -26.261  10.225  1.00 95.62           C  
ATOM   3994  HB2 ASP B  98      14.330 -26.197   9.958  1.00 95.62           H  
ATOM   3995  HB3 ASP B  98      15.512 -27.105  10.902  1.00 95.62           H  
ATOM   3996  O   ASP B  98      14.826 -23.681   9.150  1.00 95.62           O  
ATOM   3997  CG  ASP B  98      16.225 -26.522   8.964  1.00 95.62           C  
ATOM   3998  OD1 ASP B  98      17.316 -25.910   8.835  1.00 95.62           O  
ATOM   3999  OD2 ASP B  98      15.794 -27.375   8.158  1.00 95.62           O  
ATOM   4000  N   ALA B  99      16.382 -22.664  10.396  1.00 97.51           N  
ATOM   4001  H   ALA B  99      16.971 -22.736  11.213  1.00 97.51           H  
ATOM   4002  CA  ALA B  99      16.401 -21.432   9.599  1.00 97.51           C  
ATOM   4003  HA  ALA B  99      15.418 -21.286   9.151  1.00 97.51           H  
ATOM   4004  C   ALA B  99      17.420 -21.463   8.445  1.00 97.51           C  
ATOM   4005  CB  ALA B  99      16.680 -20.252  10.535  1.00 97.51           C  
ATOM   4006  HB1 ALA B  99      17.669 -20.355  10.981  1.00 97.51           H  
ATOM   4007  HB2 ALA B  99      15.926 -20.216  11.321  1.00 97.51           H  
ATOM   4008  HB3 ALA B  99      16.639 -19.321   9.970  1.00 97.51           H  
ATOM   4009  O   ALA B  99      17.405 -20.581   7.588  1.00 97.51           O  
ATOM   4010  N   ALA B 100      18.354 -22.420   8.456  1.00 96.47           N  
ATOM   4011  H   ALA B 100      18.255 -23.173   9.123  1.00 96.47           H  
ATOM   4012  CA  ALA B 100      19.472 -22.471   7.516  1.00 96.47           C  
ATOM   4013  HA  ALA B 100      19.588 -21.490   7.055  1.00 96.47           H  
ATOM   4014  C   ALA B 100      19.256 -23.468   6.367  1.00 96.47           C  
ATOM   4015  CB  ALA B 100      20.755 -22.761   8.303  1.00 96.47           C  
ATOM   4016  HB1 ALA B 100      20.683 -23.739   8.779  1.00 96.47           H  
ATOM   4017  HB2 ALA B 100      20.902 -22.000   9.070  1.00 96.47           H  
ATOM   4018  HB3 ALA B 100      21.610 -22.757   7.628  1.00 96.47           H  
ATOM   4019  O   ALA B 100      19.920 -23.322   5.333  1.00 96.47           O  
ATOM   4020  N   GLY B 101      18.362 -24.449   6.531  1.00 97.04           N  
ATOM   4021  H   GLY B 101      17.900 -24.565   7.422  1.00 97.04           H  
ATOM   4022  CA  GLY B 101      17.982 -25.419   5.507  1.00 97.04           C  
ATOM   4023  HA2 GLY B 101      17.277 -26.129   5.941  1.00 97.04           H  
ATOM   4024  HA3 GLY B 101      18.869 -25.971   5.194  1.00 97.04           H  
ATOM   4025  C   GLY B 101      17.322 -24.785   4.281  1.00 97.04           C  
ATOM   4026  O   GLY B 101      16.683 -23.738   4.374  1.00 97.04           O  
ATOM   4027  N   PHE B 102      17.545 -25.398   3.112  1.00 97.36           N  
ATOM   4028  H   PHE B 102      18.094 -26.245   3.112  1.00 97.36           H  
ATOM   4029  CA  PHE B 102      16.885 -25.051   1.850  1.00 97.36           C  
ATOM   4030  HA  PHE B 102      15.813 -24.967   2.030  1.00 97.36           H  
ATOM   4031  C   PHE B 102      17.134 -26.120   0.777  1.00 97.36           C  
ATOM   4032  CB  PHE B 102      17.425 -23.709   1.339  1.00 97.36           C  
ATOM   4033  HB2 PHE B 102      17.255 -22.951   2.104  1.00 97.36           H  
ATOM   4034  HB3 PHE B 102      18.502 -23.797   1.193  1.00 97.36           H  
ATOM   4035  O   PHE B 102      18.281 -26.535   0.585  1.00 97.36           O  
ATOM   4036  CG  PHE B 102      16.782 -23.202   0.063  1.00 97.36           C  
ATOM   4037  CD1 PHE B 102      17.578 -22.875  -1.051  1.00 97.36           C  
ATOM   4038  HD1 PHE B 102      18.645 -23.039  -1.019  1.00 97.36           H  
ATOM   4039  CD2 PHE B 102      15.389 -23.015   0.003  1.00 97.36           C  
ATOM   4040  HD2 PHE B 102      14.766 -23.274   0.846  1.00 97.36           H  
ATOM   4041  CE1 PHE B 102      16.986 -22.346  -2.211  1.00 97.36           C  
ATOM   4042  HE1 PHE B 102      17.597 -22.098  -3.066  1.00 97.36           H  
ATOM   4043  CE2 PHE B 102      14.797 -22.494  -1.159  1.00 97.36           C  
ATOM   4044  HE2 PHE B 102      13.724 -22.371  -1.201  1.00 97.36           H  
ATOM   4045  CZ  PHE B 102      15.595 -22.159  -2.266  1.00 97.36           C  
ATOM   4046  HZ  PHE B 102      15.134 -21.778  -3.165  1.00 97.36           H  
ATOM   4047  N   ASP B 103      16.102 -26.508   0.026  1.00 96.61           N  
ATOM   4048  H   ASP B 103      15.180 -26.176   0.272  1.00 96.61           H  
ATOM   4049  CA  ASP B 103      16.243 -27.382  -1.151  1.00 96.61           C  
ATOM   4050  HA  ASP B 103      17.079 -28.059  -0.974  1.00 96.61           H  
ATOM   4051  C   ASP B 103      16.585 -26.576  -2.422  1.00 96.61           C  
ATOM   4052  CB  ASP B 103      15.008 -28.282  -1.313  1.00 96.61           C  
ATOM   4053  HB2 ASP B 103      14.774 -28.727  -0.346  1.00 96.61           H  
ATOM   4054  HB3 ASP B 103      14.152 -27.684  -1.626  1.00 96.61           H  
ATOM   4055  O   ASP B 103      15.731 -26.229  -3.242  1.00 96.61           O  
ATOM   4056  CG  ASP B 103      15.243 -29.417  -2.322  1.00 96.61           C  
ATOM   4057  OD1 ASP B 103      16.176 -29.294  -3.153  1.00 96.61           O  
ATOM   4058  OD2 ASP B 103      14.480 -30.407  -2.270  1.00 96.61           O  
ATOM   4059  N   ALA B 104      17.868 -26.242  -2.578  1.00 95.06           N  
ATOM   4060  H   ALA B 104      18.510 -26.514  -1.848  1.00 95.06           H  
ATOM   4061  CA  ALA B 104      18.339 -25.407  -3.683  1.00 95.06           C  
ATOM   4062  HA  ALA B 104      17.795 -24.463  -3.650  1.00 95.06           H  
ATOM   4063  C   ALA B 104      18.068 -26.029  -5.070  1.00 95.06           C  
ATOM   4064  CB  ALA B 104      19.831 -25.123  -3.459  1.00 95.06           C  
ATOM   4065  HB1 ALA B 104      19.984 -24.726  -2.455  1.00 95.06           H  
ATOM   4066  HB2 ALA B 104      20.176 -24.385  -4.182  1.00 95.06           H  
ATOM   4067  HB3 ALA B 104      20.407 -26.042  -3.577  1.00 95.06           H  
ATOM   4068  O   ALA B 104      17.662 -25.328  -6.001  1.00 95.06           O  
ATOM   4069  N   GLU B 105      18.254 -27.345  -5.209  1.00 91.54           N  
ATOM   4070  H   GLU B 105      18.392 -27.895  -4.373  1.00 91.54           H  
ATOM   4071  CA  GLU B 105      18.105 -28.067  -6.477  1.00 91.54           C  
ATOM   4072  HA  GLU B 105      18.622 -27.500  -7.251  1.00 91.54           H  
ATOM   4073  C   GLU B 105      16.641 -28.157  -6.938  1.00 91.54           C  
ATOM   4074  CB  GLU B 105      18.795 -29.445  -6.395  1.00 91.54           C  
ATOM   4075  HB2 GLU B 105      19.872 -29.282  -6.363  1.00 91.54           H  
ATOM   4076  HB3 GLU B 105      18.567 -29.993  -7.310  1.00 91.54           H  
ATOM   4077  O   GLU B 105      16.367 -28.032  -8.137  1.00 91.54           O  
ATOM   4078  CG  GLU B 105      18.404 -30.299  -5.173  1.00 91.54           C  
ATOM   4079  HG2 GLU B 105      17.325 -30.451  -5.199  1.00 91.54           H  
ATOM   4080  HG3 GLU B 105      18.666 -29.755  -4.266  1.00 91.54           H  
ATOM   4081  CD  GLU B 105      19.079 -31.682  -5.137  1.00 91.54           C  
ATOM   4082  OE1 GLU B 105      19.408 -32.163  -4.027  1.00 91.54           O  
ATOM   4083  OE2 GLU B 105      19.283 -32.272  -6.223  1.00 91.54           O  
ATOM   4084  N   PHE B 106      15.685 -28.259  -6.009  1.00 95.92           N  
ATOM   4085  H   PHE B 106      15.951 -28.413  -5.047  1.00 95.92           H  
ATOM   4086  CA  PHE B 106      14.255 -28.223  -6.325  1.00 95.92           C  
ATOM   4087  HA  PHE B 106      14.028 -29.044  -7.004  1.00 95.92           H  
ATOM   4088  C   PHE B 106      13.836 -26.914  -7.017  1.00 95.92           C  
ATOM   4089  CB  PHE B 106      13.470 -28.443  -5.030  1.00 95.92           C  
ATOM   4090  HB2 PHE B 106      13.779 -29.397  -4.604  1.00 95.92           H  
ATOM   4091  HB3 PHE B 106      13.715 -27.660  -4.313  1.00 95.92           H  
ATOM   4092  O   PHE B 106      13.163 -26.939  -8.055  1.00 95.92           O  
ATOM   4093  CG  PHE B 106      11.974 -28.485  -5.228  1.00 95.92           C  
ATOM   4094  CD1 PHE B 106      11.201 -27.320  -5.071  1.00 95.92           C  
ATOM   4095  HD1 PHE B 106      11.673 -26.389  -4.790  1.00 95.92           H  
ATOM   4096  CD2 PHE B 106      11.356 -29.700  -5.574  1.00 95.92           C  
ATOM   4097  HD2 PHE B 106      11.953 -30.596  -5.660  1.00 95.92           H  
ATOM   4098  CE1 PHE B 106       9.811 -27.370  -5.262  1.00 95.92           C  
ATOM   4099  HE1 PHE B 106       9.212 -26.482  -5.123  1.00 95.92           H  
ATOM   4100  CE2 PHE B 106       9.966 -29.751  -5.771  1.00 95.92           C  
ATOM   4101  HE2 PHE B 106       9.479 -30.683  -6.016  1.00 95.92           H  
ATOM   4102  CZ  PHE B 106       9.198 -28.587  -5.610  1.00 95.92           C  
ATOM   4103  HZ  PHE B 106       8.126 -28.638  -5.731  1.00 95.92           H  
ATOM   4104  N   PHE B 107      14.302 -25.768  -6.512  1.00 94.03           N  
ATOM   4105  H   PHE B 107      14.846 -25.817  -5.662  1.00 94.03           H  
ATOM   4106  CA  PHE B 107      13.997 -24.446  -7.080  1.00 94.03           C  
ATOM   4107  HA  PHE B 107      12.997 -24.485  -7.511  1.00 94.03           H  
ATOM   4108  C   PHE B 107      14.927 -24.025  -8.229  1.00 94.03           C  
ATOM   4109  CB  PHE B 107      13.961 -23.398  -5.960  1.00 94.03           C  
ATOM   4110  HB2 PHE B 107      14.918 -23.400  -5.438  1.00 94.03           H  
ATOM   4111  HB3 PHE B 107      13.827 -22.408  -6.397  1.00 94.03           H  
ATOM   4112  O   PHE B 107      14.746 -22.947  -8.794  1.00 94.03           O  
ATOM   4113  CG  PHE B 107      12.838 -23.619  -4.967  1.00 94.03           C  
ATOM   4114  CD1 PHE B 107      11.511 -23.301  -5.317  1.00 94.03           C  
ATOM   4115  HD1 PHE B 107      11.291 -22.880  -6.287  1.00 94.03           H  
ATOM   4116  CD2 PHE B 107      13.112 -24.166  -3.702  1.00 94.03           C  
ATOM   4117  HD2 PHE B 107      14.125 -24.413  -3.421  1.00 94.03           H  
ATOM   4118  CE1 PHE B 107      10.465 -23.539  -4.406  1.00 94.03           C  
ATOM   4119  HE1 PHE B 107       9.446 -23.302  -4.672  1.00 94.03           H  
ATOM   4120  CE2 PHE B 107      12.069 -24.407  -2.793  1.00 94.03           C  
ATOM   4121  HE2 PHE B 107      12.290 -24.844  -1.831  1.00 94.03           H  
ATOM   4122  CZ  PHE B 107      10.745 -24.097  -3.146  1.00 94.03           C  
ATOM   4123  HZ  PHE B 107       9.940 -24.293  -2.453  1.00 94.03           H  
ATOM   4124  N   GLY B 108      15.914 -24.852  -8.594  1.00 90.26           N  
ATOM   4125  H   GLY B 108      16.039 -25.708  -8.074  1.00 90.26           H  
ATOM   4126  CA  GLY B 108      16.891 -24.519  -9.637  1.00 90.26           C  
ATOM   4127  HA2 GLY B 108      16.367 -24.193 -10.536  1.00 90.26           H  
ATOM   4128  HA3 GLY B 108      17.466 -25.415  -9.872  1.00 90.26           H  
ATOM   4129  C   GLY B 108      17.878 -23.417  -9.230  1.00 90.26           C  
ATOM   4130  O   GLY B 108      18.403 -22.716 -10.092  1.00 90.26           O  
ATOM   4131  N   VAL B 109      18.126 -23.252  -7.927  1.00 91.60           N  
ATOM   4132  H   VAL B 109      17.725 -23.924  -7.288  1.00 91.60           H  
ATOM   4133  CA  VAL B 109      19.066 -22.275  -7.361  1.00 91.60           C  
ATOM   4134  HA  VAL B 109      19.181 -21.446  -8.059  1.00 91.60           H  
ATOM   4135  C   VAL B 109      20.428 -22.942  -7.174  1.00 91.60           C  
ATOM   4136  CB  VAL B 109      18.521 -21.702  -6.037  1.00 91.60           C  
ATOM   4137  HB  VAL B 109      18.374 -22.516  -5.328  1.00 91.60           H  
ATOM   4138  O   VAL B 109      20.531 -24.049  -6.646  1.00 91.60           O  
ATOM   4139  CG1 VAL B 109      19.475 -20.680  -5.413  1.00 91.60           C  
ATOM   4140 HG11 VAL B 109      20.419 -21.157  -5.151  1.00 91.60           H  
ATOM   4141 HG12 VAL B 109      19.654 -19.865  -6.114  1.00 91.60           H  
ATOM   4142 HG13 VAL B 109      19.039 -20.275  -4.499  1.00 91.60           H  
ATOM   4143  CG2 VAL B 109      17.178 -20.986  -6.248  1.00 91.60           C  
ATOM   4144 HG21 VAL B 109      17.299 -20.173  -6.964  1.00 91.60           H  
ATOM   4145 HG22 VAL B 109      16.435 -21.686  -6.630  1.00 91.60           H  
ATOM   4146 HG23 VAL B 109      16.817 -20.587  -5.301  1.00 91.60           H  
ATOM   4147  N   SER B 110      21.512 -22.282  -7.591  1.00 88.79           N  
ATOM   4148  H   SER B 110      21.389 -21.363  -7.990  1.00 88.79           H  
ATOM   4149  CA  SER B 110      22.855 -22.841  -7.376  1.00 88.79           C  
ATOM   4150  HA  SER B 110      22.828 -23.866  -7.746  1.00 88.79           H  
ATOM   4151  C   SER B 110      23.211 -22.868  -5.877  1.00 88.79           C  
ATOM   4152  CB  SER B 110      23.914 -22.092  -8.190  1.00 88.79           C  
ATOM   4153  HB2 SER B 110      23.570 -21.981  -9.219  1.00 88.79           H  
ATOM   4154  HB3 SER B 110      24.831 -22.682  -8.197  1.00 88.79           H  
ATOM   4155  O   SER B 110      22.814 -21.955  -5.154  1.00 88.79           O  
ATOM   4156  OG  SER B 110      24.205 -20.818  -7.645  1.00 88.79           O  
ATOM   4157  HG  SER B 110      23.431 -20.261  -7.759  1.00 88.79           H  
ATOM   4158  N   PRO B 111      24.028 -23.821  -5.384  1.00 89.47           N  
ATOM   4159  CA  PRO B 111      24.417 -23.866  -3.966  1.00 89.47           C  
ATOM   4160  HA  PRO B 111      23.534 -24.072  -3.362  1.00 89.47           H  
ATOM   4161  C   PRO B 111      25.071 -22.566  -3.480  1.00 89.47           C  
ATOM   4162  CB  PRO B 111      25.405 -25.033  -3.854  1.00 89.47           C  
ATOM   4163  HB2 PRO B 111      25.300 -25.554  -2.902  1.00 89.47           H  
ATOM   4164  HB3 PRO B 111      26.428 -24.678  -3.978  1.00 89.47           H  
ATOM   4165  O   PRO B 111      24.910 -22.156  -2.335  1.00 89.47           O  
ATOM   4166  CG  PRO B 111      25.044 -25.934  -5.032  1.00 89.47           C  
ATOM   4167  HG2 PRO B 111      24.219 -26.587  -4.748  1.00 89.47           H  
ATOM   4168  HG3 PRO B 111      25.897 -26.524  -5.369  1.00 89.47           H  
ATOM   4169  CD  PRO B 111      24.569 -24.960  -6.106  1.00 89.47           C  
ATOM   4170  HD2 PRO B 111      25.413 -24.639  -6.717  1.00 89.47           H  
ATOM   4171  HD3 PRO B 111      23.812 -25.443  -6.723  1.00 89.47           H  
ATOM   4172  N   ARG B 112      25.796 -21.900  -4.384  1.00 86.22           N  
ATOM   4173  H   ARG B 112      25.831 -22.285  -5.317  1.00 86.22           H  
ATOM   4174  CA  ARG B 112      26.458 -20.623  -4.136  1.00 86.22           C  
ATOM   4175  HA  ARG B 112      27.014 -20.680  -3.200  1.00 86.22           H  
ATOM   4176  C   ARG B 112      25.471 -19.472  -3.982  1.00 86.22           C  
ATOM   4177  CB  ARG B 112      27.416 -20.371  -5.296  1.00 86.22           C  
ATOM   4178  HB2 ARG B 112      26.853 -20.242  -6.221  1.00 86.22           H  
ATOM   4179  HB3 ARG B 112      28.075 -21.232  -5.404  1.00 86.22           H  
ATOM   4180  O   ARG B 112      25.631 -18.656  -3.085  1.00 86.22           O  
ATOM   4181  CG  ARG B 112      28.260 -19.132  -5.031  1.00 86.22           C  
ATOM   4182  HG2 ARG B 112      28.818 -19.278  -4.106  1.00 86.22           H  
ATOM   4183  HG3 ARG B 112      27.646 -18.237  -4.933  1.00 86.22           H  
ATOM   4184  CD  ARG B 112      29.247 -18.954  -6.171  1.00 86.22           C  
ATOM   4185  HD2 ARG B 112      30.025 -18.339  -5.721  1.00 86.22           H  
ATOM   4186  HD3 ARG B 112      29.677 -19.910  -6.469  1.00 86.22           H  
ATOM   4187  NE  ARG B 112      28.677 -18.235  -7.328  1.00 86.22           N  
ATOM   4188  HE  ARG B 112      27.751 -17.855  -7.196  1.00 86.22           H  
ATOM   4189  NH1 ARG B 112      30.654 -17.941  -8.482  1.00 86.22           N  
ATOM   4190 HH11 ARG B 112      31.129 -18.454  -7.753  1.00 86.22           H  
ATOM   4191 HH12 ARG B 112      31.214 -17.344  -9.073  1.00 86.22           H  
ATOM   4192  NH2 ARG B 112      28.831 -16.810  -9.100  1.00 86.22           N  
ATOM   4193 HH21 ARG B 112      29.420 -16.298  -9.741  1.00 86.22           H  
ATOM   4194 HH22 ARG B 112      27.923 -16.434  -8.866  1.00 86.22           H  
ATOM   4195  CZ  ARG B 112      29.386 -17.680  -8.302  1.00 86.22           C  
ATOM   4196  N   GLU B 113      24.467 -19.409  -4.851  1.00 87.17           N  
ATOM   4197  H   GLU B 113      24.365 -20.145  -5.536  1.00 87.17           H  
ATOM   4198  CA  GLU B 113      23.389 -18.427  -4.733  1.00 87.17           C  
ATOM   4199  HA  GLU B 113      23.814 -17.428  -4.633  1.00 87.17           H  
ATOM   4200  C   GLU B 113      22.558 -18.695  -3.476  1.00 87.17           C  
ATOM   4201  CB  GLU B 113      22.537 -18.461  -6.005  1.00 87.17           C  
ATOM   4202  HB2 GLU B 113      22.095 -19.452  -6.108  1.00 87.17           H  
ATOM   4203  HB3 GLU B 113      23.186 -18.282  -6.861  1.00 87.17           H  
ATOM   4204  O   GLU B 113      22.308 -17.770  -2.716  1.00 87.17           O  
ATOM   4205  CG  GLU B 113      21.426 -17.400  -5.998  1.00 87.17           C  
ATOM   4206  HG2 GLU B 113      20.783 -17.559  -5.132  1.00 87.17           H  
ATOM   4207  HG3 GLU B 113      21.881 -16.414  -5.906  1.00 87.17           H  
ATOM   4208  CD  GLU B 113      20.555 -17.442  -7.261  1.00 87.17           C  
ATOM   4209  OE1 GLU B 113      19.615 -16.609  -7.329  1.00 87.17           O  
ATOM   4210  OE2 GLU B 113      20.804 -18.321  -8.120  1.00 87.17           O  
ATOM   4211  N   ALA B 114      22.229 -19.957  -3.180  1.00 93.52           N  
ATOM   4212  H   ALA B 114      22.448 -20.683  -3.848  1.00 93.52           H  
ATOM   4213  CA  ALA B 114      21.502 -20.333  -1.969  1.00 93.52           C  
ATOM   4214  HA  ALA B 114      20.533 -19.834  -1.977  1.00 93.52           H  
ATOM   4215  C   ALA B 114      22.227 -19.903  -0.680  1.00 93.52           C  
ATOM   4216  CB  ALA B 114      21.272 -21.848  -1.993  1.00 93.52           C  
ATOM   4217  HB1 ALA B 114      22.226 -22.373  -2.040  1.00 93.52           H  
ATOM   4218  HB2 ALA B 114      20.667 -22.117  -2.858  1.00 93.52           H  
ATOM   4219  HB3 ALA B 114      20.751 -22.148  -1.083  1.00 93.52           H  
ATOM   4220  O   ALA B 114      21.574 -19.478   0.269  1.00 93.52           O  
ATOM   4221  N   ALA B 115      23.563 -19.968  -0.653  1.00 90.92           N  
ATOM   4222  H   ALA B 115      24.042 -20.387  -1.438  1.00 90.92           H  
ATOM   4223  CA  ALA B 115      24.370 -19.470   0.463  1.00 90.92           C  
ATOM   4224  HA  ALA B 115      23.935 -19.829   1.395  1.00 90.92           H  
ATOM   4225  C   ALA B 115      24.411 -17.929   0.552  1.00 90.92           C  
ATOM   4226  CB  ALA B 115      25.781 -20.054   0.328  1.00 90.92           C  
ATOM   4227  HB1 ALA B 115      26.369 -19.780   1.204  1.00 90.92           H  
ATOM   4228  HB2 ALA B 115      26.264 -19.656  -0.564  1.00 90.92           H  
ATOM   4229  HB3 ALA B 115      25.728 -21.141   0.259  1.00 90.92           H  
ATOM   4230  O   ALA B 115      24.644 -17.391   1.629  1.00 90.92           O  
ATOM   4231  N   ALA B 116      24.189 -17.226  -0.564  1.00 89.59           N  
ATOM   4232  H   ALA B 116      23.996 -17.734  -1.415  1.00 89.59           H  
ATOM   4233  CA  ALA B 116      24.097 -15.764  -0.634  1.00 89.59           C  
ATOM   4234  HA  ALA B 116      24.857 -15.321   0.010  1.00 89.59           H  
ATOM   4235  C   ALA B 116      22.722 -15.225  -0.216  1.00 89.59           C  
ATOM   4236  CB  ALA B 116      24.341 -15.340  -2.088  1.00 89.59           C  
ATOM   4237  HB1 ALA B 116      23.396 -15.325  -2.632  1.00 89.59           H  
ATOM   4238  HB2 ALA B 116      24.763 -14.335  -2.114  1.00 89.59           H  
ATOM   4239  HB3 ALA B 116      24.987 -16.053  -2.599  1.00 89.59           H  
ATOM   4240  O   ALA B 116      22.571 -14.035   0.057  1.00 89.59           O  
ATOM   4241  N   MET B 117      21.698 -16.077  -0.264  1.00 93.83           N  
ATOM   4242  H   MET B 117      21.887 -17.035  -0.524  1.00 93.83           H  
ATOM   4243  CA  MET B 117      20.317 -15.684  -0.033  1.00 93.83           C  
ATOM   4244  HA  MET B 117      20.141 -14.722  -0.516  1.00 93.83           H  
ATOM   4245  C   MET B 117      20.032 -15.513   1.453  1.00 93.83           C  
ATOM   4246  CB  MET B 117      19.354 -16.709  -0.644  1.00 93.83           C  
ATOM   4247  HB2 MET B 117      19.668 -17.716  -0.369  1.00 93.83           H  
ATOM   4248  HB3 MET B 117      18.358 -16.535  -0.238  1.00 93.83           H  
ATOM   4249  O   MET B 117      20.249 -16.432   2.249  1.00 93.83           O  
ATOM   4250  CG  MET B 117      19.279 -16.591  -2.168  1.00 93.83           C  
ATOM   4251  HG2 MET B 117      20.286 -16.627  -2.585  1.00 93.83           H  
ATOM   4252  HG3 MET B 117      18.864 -15.616  -2.422  1.00 93.83           H  
ATOM   4253  SD  MET B 117      18.279 -17.870  -2.973  1.00 93.83           S  
ATOM   4254  CE  MET B 117      16.644 -17.329  -2.434  1.00 93.83           C  
ATOM   4255  HE1 MET B 117      15.879 -17.913  -2.945  1.00 93.83           H  
ATOM   4256  HE2 MET B 117      16.542 -17.489  -1.360  1.00 93.83           H  
ATOM   4257  HE3 MET B 117      16.517 -16.265  -2.637  1.00 93.83           H  
ATOM   4258  N   ASP B 118      19.416 -14.381   1.789  1.00 95.59           N  
ATOM   4259  H   ASP B 118      19.261 -13.677   1.081  1.00 95.59           H  
ATOM   4260  CA  ASP B 118      18.753 -14.192   3.071  1.00 95.59           C  
ATOM   4261  HA  ASP B 118      19.529 -14.137   3.834  1.00 95.59           H  
ATOM   4262  C   ASP B 118      17.817 -15.396   3.321  1.00 95.59           C  
ATOM   4263  CB  ASP B 118      17.997 -12.849   3.062  1.00 95.59           C  
ATOM   4264  HB2 ASP B 118      18.718 -12.052   2.879  1.00 95.59           H  
ATOM   4265  HB3 ASP B 118      17.280 -12.852   2.242  1.00 95.59           H  
ATOM   4266  O   ASP B 118      16.972 -15.706   2.465  1.00 95.59           O  
ATOM   4267  CG  ASP B 118      17.244 -12.528   4.360  1.00 95.59           C  
ATOM   4268  OD1 ASP B 118      17.112 -13.419   5.225  1.00 95.59           O  
ATOM   4269  OD2 ASP B 118      16.713 -11.402   4.465  1.00 95.59           O  
ATOM   4270  N   PRO B 119      17.956 -16.114   4.455  1.00 97.65           N  
ATOM   4271  CA  PRO B 119      17.084 -17.235   4.801  1.00 97.65           C  
ATOM   4272  HA  PRO B 119      17.257 -18.060   4.111  1.00 97.65           H  
ATOM   4273  C   PRO B 119      15.591 -16.886   4.742  1.00 97.65           C  
ATOM   4274  CB  PRO B 119      17.508 -17.665   6.210  1.00 97.65           C  
ATOM   4275  HB2 PRO B 119      16.659 -17.951   6.830  1.00 97.65           H  
ATOM   4276  HB3 PRO B 119      18.210 -18.496   6.134  1.00 97.65           H  
ATOM   4277  O   PRO B 119      14.788 -17.772   4.450  1.00 97.65           O  
ATOM   4278  CG  PRO B 119      18.234 -16.448   6.778  1.00 97.65           C  
ATOM   4279  HG2 PRO B 119      18.966 -16.725   7.537  1.00 97.65           H  
ATOM   4280  HG3 PRO B 119      17.509 -15.740   7.180  1.00 97.65           H  
ATOM   4281  CD  PRO B 119      18.893 -15.857   5.541  1.00 97.65           C  
ATOM   4282  HD2 PRO B 119      19.833 -16.370   5.334  1.00 97.65           H  
ATOM   4283  HD3 PRO B 119      19.078 -14.797   5.710  1.00 97.65           H  
ATOM   4284  N   GLN B 120      15.206 -15.614   4.915  1.00 98.13           N  
ATOM   4285  H   GLN B 120      15.908 -14.918   5.123  1.00 98.13           H  
ATOM   4286  CA  GLN B 120      13.826 -15.169   4.704  1.00 98.13           C  
ATOM   4287  HA  GLN B 120      13.183 -15.682   5.419  1.00 98.13           H  
ATOM   4288  C   GLN B 120      13.316 -15.523   3.298  1.00 98.13           C  
ATOM   4289  CB  GLN B 120      13.703 -13.654   4.936  1.00 98.13           C  
ATOM   4290  HB2 GLN B 120      12.680 -13.349   4.716  1.00 98.13           H  
ATOM   4291  HB3 GLN B 120      14.371 -13.126   4.255  1.00 98.13           H  
ATOM   4292  O   GLN B 120      12.221 -16.066   3.177  1.00 98.13           O  
ATOM   4293  CG  GLN B 120      14.025 -13.256   6.383  1.00 98.13           C  
ATOM   4294  HG2 GLN B 120      15.063 -13.489   6.619  1.00 98.13           H  
ATOM   4295  HG3 GLN B 120      13.376 -13.831   7.044  1.00 98.13           H  
ATOM   4296  CD  GLN B 120      13.791 -11.780   6.668  1.00 98.13           C  
ATOM   4297  NE2 GLN B 120      14.425 -10.867   5.967  1.00 98.13           N  
ATOM   4298 HE21 GLN B 120      15.197 -11.129   5.371  1.00 98.13           H  
ATOM   4299 HE22 GLN B 120      14.251  -9.898   6.192  1.00 98.13           H  
ATOM   4300  OE1 GLN B 120      13.016 -11.438   7.548  1.00 98.13           O  
ATOM   4301  N   GLN B 121      14.102 -15.284   2.238  1.00 98.28           N  
ATOM   4302  H   GLN B 121      15.044 -14.958   2.402  1.00 98.28           H  
ATOM   4303  CA  GLN B 121      13.694 -15.605   0.861  1.00 98.28           C  
ATOM   4304  HA  GLN B 121      12.719 -15.157   0.670  1.00 98.28           H  
ATOM   4305  C   GLN B 121      13.551 -17.119   0.647  1.00 98.28           C  
ATOM   4306  CB  GLN B 121      14.694 -15.046  -0.170  1.00 98.28           C  
ATOM   4307  HB2 GLN B 121      15.673 -15.500  -0.012  1.00 98.28           H  
ATOM   4308  HB3 GLN B 121      14.338 -15.348  -1.155  1.00 98.28           H  
ATOM   4309  O   GLN B 121      12.618 -17.564  -0.019  1.00 98.28           O  
ATOM   4310  CG  GLN B 121      14.853 -13.515  -0.162  1.00 98.28           C  
ATOM   4311  HG2 GLN B 121      13.868 -13.049  -0.130  1.00 98.28           H  
ATOM   4312  HG3 GLN B 121      15.396 -13.218   0.735  1.00 98.28           H  
ATOM   4313  CD  GLN B 121      15.602 -12.979  -1.391  1.00 98.28           C  
ATOM   4314  NE2 GLN B 121      15.929 -11.707  -1.429  1.00 98.28           N  
ATOM   4315 HE21 GLN B 121      15.766 -11.100  -0.638  1.00 98.28           H  
ATOM   4316 HE22 GLN B 121      16.498 -11.402  -2.205  1.00 98.28           H  
ATOM   4317  OE1 GLN B 121      15.868 -13.672  -2.368  1.00 98.28           O  
ATOM   4318  N   ARG B 122      14.460 -17.914   1.225  1.00 98.60           N  
ATOM   4319  H   ARG B 122      15.160 -17.471   1.802  1.00 98.60           H  
ATOM   4320  CA  ARG B 122      14.468 -19.384   1.113  1.00 98.60           C  
ATOM   4321  HA  ARG B 122      14.393 -19.673   0.065  1.00 98.60           H  
ATOM   4322  C   ARG B 122      13.242 -20.002   1.790  1.00 98.60           C  
ATOM   4323  CB  ARG B 122      15.792 -19.930   1.682  1.00 98.60           C  
ATOM   4324  HB2 ARG B 122      15.935 -19.579   2.704  1.00 98.60           H  
ATOM   4325  HB3 ARG B 122      15.749 -21.019   1.706  1.00 98.60           H  
ATOM   4326  O   ARG B 122      12.501 -20.752   1.159  1.00 98.60           O  
ATOM   4327  CG  ARG B 122      16.979 -19.483   0.808  1.00 98.60           C  
ATOM   4328  HG2 ARG B 122      16.762 -19.754  -0.225  1.00 98.60           H  
ATOM   4329  HG3 ARG B 122      17.087 -18.399   0.860  1.00 98.60           H  
ATOM   4330  CD  ARG B 122      18.319 -20.125   1.177  1.00 98.60           C  
ATOM   4331  HD2 ARG B 122      19.024 -19.914   0.373  1.00 98.60           H  
ATOM   4332  HD3 ARG B 122      18.184 -21.206   1.220  1.00 98.60           H  
ATOM   4333  NE  ARG B 122      18.890 -19.611   2.437  1.00 98.60           N  
ATOM   4334  HE  ARG B 122      18.881 -18.609   2.566  1.00 98.60           H  
ATOM   4335  NH1 ARG B 122      19.861 -21.568   3.142  1.00 98.60           N  
ATOM   4336 HH11 ARG B 122      20.116 -22.137   3.937  1.00 98.60           H  
ATOM   4337 HH12 ARG B 122      19.448 -22.031   2.345  1.00 98.60           H  
ATOM   4338  NH2 ARG B 122      20.072 -19.733   4.376  1.00 98.60           N  
ATOM   4339 HH21 ARG B 122      20.003 -18.729   4.461  1.00 98.60           H  
ATOM   4340 HH22 ARG B 122      20.617 -20.285   5.022  1.00 98.60           H  
ATOM   4341  CZ  ARG B 122      19.602 -20.303   3.308  1.00 98.60           C  
ATOM   4342  N   LEU B 123      12.962 -19.588   3.026  1.00 98.74           N  
ATOM   4343  H   LEU B 123      13.617 -18.967   3.478  1.00 98.74           H  
ATOM   4344  CA  LEU B 123      11.784 -20.026   3.777  1.00 98.74           C  
ATOM   4345  HA  LEU B 123      11.750 -21.116   3.775  1.00 98.74           H  
ATOM   4346  C   LEU B 123      10.474 -19.542   3.140  1.00 98.74           C  
ATOM   4347  CB  LEU B 123      11.906 -19.520   5.223  1.00 98.74           C  
ATOM   4348  HB2 LEU B 123      12.098 -18.447   5.195  1.00 98.74           H  
ATOM   4349  HB3 LEU B 123      10.956 -19.679   5.733  1.00 98.74           H  
ATOM   4350  O   LEU B 123       9.482 -20.270   3.156  1.00 98.74           O  
ATOM   4351  CG  LEU B 123      13.015 -20.215   6.034  1.00 98.74           C  
ATOM   4352  HG  LEU B 123      13.942 -20.239   5.461  1.00 98.74           H  
ATOM   4353  CD1 LEU B 123      13.264 -19.421   7.312  1.00 98.74           C  
ATOM   4354 HD11 LEU B 123      13.969 -19.958   7.946  1.00 98.74           H  
ATOM   4355 HD12 LEU B 123      13.718 -18.473   7.026  1.00 98.74           H  
ATOM   4356 HD13 LEU B 123      12.331 -19.256   7.851  1.00 98.74           H  
ATOM   4357  CD2 LEU B 123      12.634 -21.644   6.416  1.00 98.74           C  
ATOM   4358 HD21 LEU B 123      11.715 -21.651   7.003  1.00 98.74           H  
ATOM   4359 HD22 LEU B 123      12.505 -22.253   5.522  1.00 98.74           H  
ATOM   4360 HD23 LEU B 123      13.437 -22.093   7.000  1.00 98.74           H  
ATOM   4361  N   LEU B 124      10.456 -18.341   2.551  1.00 98.80           N  
ATOM   4362  H   LEU B 124      11.277 -17.756   2.625  1.00 98.80           H  
ATOM   4363  CA  LEU B 124       9.309 -17.836   1.794  1.00 98.80           C  
ATOM   4364  HA  LEU B 124       8.421 -17.894   2.423  1.00 98.80           H  
ATOM   4365  C   LEU B 124       9.008 -18.687   0.550  1.00 98.80           C  
ATOM   4366  CB  LEU B 124       9.553 -16.370   1.396  1.00 98.80           C  
ATOM   4367  HB2 LEU B 124      10.593 -16.256   1.089  1.00 98.80           H  
ATOM   4368  HB3 LEU B 124       8.941 -16.148   0.522  1.00 98.80           H  
ATOM   4369  O   LEU B 124       7.837 -18.967   0.301  1.00 98.80           O  
ATOM   4370  CG  LEU B 124       9.216 -15.335   2.484  1.00 98.80           C  
ATOM   4371  HG  LEU B 124       9.626 -15.649   3.444  1.00 98.80           H  
ATOM   4372  CD1 LEU B 124       9.811 -13.979   2.102  1.00 98.80           C  
ATOM   4373 HD11 LEU B 124      10.899 -14.046   2.100  1.00 98.80           H  
ATOM   4374 HD12 LEU B 124       9.473 -13.696   1.105  1.00 98.80           H  
ATOM   4375 HD13 LEU B 124       9.511 -13.220   2.824  1.00 98.80           H  
ATOM   4376  CD2 LEU B 124       7.702 -15.154   2.624  1.00 98.80           C  
ATOM   4377 HD21 LEU B 124       7.237 -16.096   2.915  1.00 98.80           H  
ATOM   4378 HD22 LEU B 124       7.486 -14.408   3.389  1.00 98.80           H  
ATOM   4379 HD23 LEU B 124       7.278 -14.828   1.675  1.00 98.80           H  
ATOM   4380  N   LEU B 125      10.024 -19.129  -0.201  1.00 98.66           N  
ATOM   4381  H   LEU B 125      10.963 -18.853   0.050  1.00 98.66           H  
ATOM   4382  CA  LEU B 125       9.841 -20.004  -1.368  1.00 98.66           C  
ATOM   4383  HA  LEU B 125       9.148 -19.527  -2.061  1.00 98.66           H  
ATOM   4384  C   LEU B 125       9.204 -21.344  -0.983  1.00 98.66           C  
ATOM   4385  CB  LEU B 125      11.190 -20.248  -2.070  1.00 98.66           C  
ATOM   4386  HB2 LEU B 125      11.939 -20.494  -1.317  1.00 98.66           H  
ATOM   4387  HB3 LEU B 125      11.093 -21.118  -2.720  1.00 98.66           H  
ATOM   4388  O   LEU B 125       8.182 -21.723  -1.555  1.00 98.66           O  
ATOM   4389  CG  LEU B 125      11.702 -19.079  -2.923  1.00 98.66           C  
ATOM   4390  HG  LEU B 125      11.702 -18.156  -2.343  1.00 98.66           H  
ATOM   4391  CD1 LEU B 125      13.131 -19.382  -3.376  1.00 98.66           C  
ATOM   4392 HD11 LEU B 125      13.152 -20.324  -3.924  1.00 98.66           H  
ATOM   4393 HD12 LEU B 125      13.495 -18.582  -4.021  1.00 98.66           H  
ATOM   4394 HD13 LEU B 125      13.777 -19.462  -2.501  1.00 98.66           H  
ATOM   4395  CD2 LEU B 125      10.846 -18.867  -4.173  1.00 98.66           C  
ATOM   4396 HD21 LEU B 125       9.823 -18.614  -3.894  1.00 98.66           H  
ATOM   4397 HD22 LEU B 125      10.831 -19.778  -4.772  1.00 98.66           H  
ATOM   4398 HD23 LEU B 125      11.252 -18.050  -4.770  1.00 98.66           H  
ATOM   4399  N   GLU B 126       9.764 -22.028   0.015  1.00 98.74           N  
ATOM   4400  H   GLU B 126      10.615 -21.674   0.429  1.00 98.74           H  
ATOM   4401  CA  GLU B 126       9.230 -23.306   0.502  1.00 98.74           C  
ATOM   4402  HA  GLU B 126       9.189 -24.028  -0.314  1.00 98.74           H  
ATOM   4403  C   GLU B 126       7.804 -23.153   1.040  1.00 98.74           C  
ATOM   4404  CB  GLU B 126      10.135 -23.864   1.605  1.00 98.74           C  
ATOM   4405  HB2 GLU B 126      10.271 -23.104   2.374  1.00 98.74           H  
ATOM   4406  HB3 GLU B 126       9.639 -24.727   2.051  1.00 98.74           H  
ATOM   4407  O   GLU B 126       6.900 -23.890   0.645  1.00 98.74           O  
ATOM   4408  CG  GLU B 126      11.503 -24.308   1.071  1.00 98.74           C  
ATOM   4409  HG2 GLU B 126      11.339 -25.050   0.289  1.00 98.74           H  
ATOM   4410  HG3 GLU B 126      12.014 -23.454   0.626  1.00 98.74           H  
ATOM   4411  CD  GLU B 126      12.395 -24.919   2.161  1.00 98.74           C  
ATOM   4412  OE1 GLU B 126      13.494 -25.390   1.782  1.00 98.74           O  
ATOM   4413  OE2 GLU B 126      11.974 -24.915   3.345  1.00 98.74           O  
ATOM   4414  N   THR B 127       7.573 -22.139   1.880  1.00 98.77           N  
ATOM   4415  H   THR B 127       8.355 -21.560   2.152  1.00 98.77           H  
ATOM   4416  CA  THR B 127       6.248 -21.878   2.463  1.00 98.77           C  
ATOM   4417  HA  THR B 127       5.904 -22.789   2.951  1.00 98.77           H  
ATOM   4418  C   THR B 127       5.225 -21.523   1.380  1.00 98.77           C  
ATOM   4419  CB  THR B 127       6.308 -20.757   3.516  1.00 98.77           C  
ATOM   4420  HB  THR B 127       6.537 -19.809   3.028  1.00 98.77           H  
ATOM   4421  O   THR B 127       4.062 -21.910   1.485  1.00 98.77           O  
ATOM   4422  CG2 THR B 127       5.007 -20.613   4.307  1.00 98.77           C  
ATOM   4423 HG21 THR B 127       4.195 -20.304   3.649  1.00 98.77           H  
ATOM   4424 HG22 THR B 127       5.132 -19.858   5.083  1.00 98.77           H  
ATOM   4425 HG23 THR B 127       4.756 -21.567   4.771  1.00 98.77           H  
ATOM   4426  OG1 THR B 127       7.300 -21.018   4.483  1.00 98.77           O  
ATOM   4427  HG1 THR B 127       8.145 -20.846   4.062  1.00 98.77           H  
ATOM   4428  N   SER B 128       5.634 -20.812   0.322  1.00 98.76           N  
ATOM   4429  H   SER B 128       6.597 -20.510   0.280  1.00 98.76           H  
ATOM   4430  CA  SER B 128       4.750 -20.470  -0.795  1.00 98.76           C  
ATOM   4431  HA  SER B 128       3.820 -20.073  -0.388  1.00 98.76           H  
ATOM   4432  C   SER B 128       4.400 -21.686  -1.652  1.00 98.76           C  
ATOM   4433  CB  SER B 128       5.377 -19.387  -1.673  1.00 98.76           C  
ATOM   4434  HB2 SER B 128       5.670 -18.536  -1.057  1.00 98.76           H  
ATOM   4435  HB3 SER B 128       6.256 -19.780  -2.183  1.00 98.76           H  
ATOM   4436  O   SER B 128       3.260 -21.787  -2.101  1.00 98.76           O  
ATOM   4437  OG  SER B 128       4.419 -18.957  -2.618  1.00 98.76           O  
ATOM   4438  HG  SER B 128       4.076 -19.728  -3.077  1.00 98.76           H  
ATOM   4439  N   TRP B 129       5.338 -22.613  -1.873  1.00 98.73           N  
ATOM   4440  H   TRP B 129       6.266 -22.476  -1.500  1.00 98.73           H  
ATOM   4441  CA  TRP B 129       5.048 -23.860  -2.587  1.00 98.73           C  
ATOM   4442  HA  TRP B 129       4.607 -23.623  -3.555  1.00 98.73           H  
ATOM   4443  C   TRP B 129       4.028 -24.706  -1.814  1.00 98.73           C  
ATOM   4444  CB  TRP B 129       6.345 -24.643  -2.829  1.00 98.73           C  
ATOM   4445  HB2 TRP B 129       6.767 -24.960  -1.876  1.00 98.73           H  
ATOM   4446  HB3 TRP B 129       7.070 -23.984  -3.307  1.00 98.73           H  
ATOM   4447  O   TRP B 129       2.999 -25.109  -2.358  1.00 98.73           O  
ATOM   4448  CG  TRP B 129       6.157 -25.845  -3.703  1.00 98.73           C  
ATOM   4449  CD1 TRP B 129       5.766 -27.075  -3.294  1.00 98.73           C  
ATOM   4450  HD1 TRP B 129       5.550 -27.351  -2.272  1.00 98.73           H  
ATOM   4451  CD2 TRP B 129       6.271 -25.930  -5.156  1.00 98.73           C  
ATOM   4452  CE2 TRP B 129       5.924 -27.254  -5.560  1.00 98.73           C  
ATOM   4453  CE3 TRP B 129       6.615 -25.013  -6.175  1.00 98.73           C  
ATOM   4454  HE3 TRP B 129       6.867 -23.999  -5.902  1.00 98.73           H  
ATOM   4455  NE1 TRP B 129       5.605 -27.904  -4.388  1.00 98.73           N  
ATOM   4456  HE1 TRP B 129       5.174 -28.816  -4.332  1.00 98.73           H  
ATOM   4457  CH2 TRP B 129       6.304 -26.726  -7.893  1.00 98.73           C  
ATOM   4458  HH2 TRP B 129       6.316 -27.018  -8.932  1.00 98.73           H  
ATOM   4459  CZ2 TRP B 129       5.938 -27.655  -6.904  1.00 98.73           C  
ATOM   4460  HZ2 TRP B 129       5.665 -28.667  -7.163  1.00 98.73           H  
ATOM   4461  CZ3 TRP B 129       6.635 -25.407  -7.527  1.00 98.73           C  
ATOM   4462  HZ3 TRP B 129       6.907 -24.692  -8.289  1.00 98.73           H  
ATOM   4463  N   GLU B 130       4.259 -24.891  -0.511  1.00 98.60           N  
ATOM   4464  H   GLU B 130       5.125 -24.547  -0.123  1.00 98.60           H  
ATOM   4465  CA  GLU B 130       3.342 -25.621   0.369  1.00 98.60           C  
ATOM   4466  HA  GLU B 130       3.208 -26.636  -0.006  1.00 98.60           H  
ATOM   4467  C   GLU B 130       1.959 -24.969   0.445  1.00 98.60           C  
ATOM   4468  CB  GLU B 130       3.915 -25.677   1.785  1.00 98.60           C  
ATOM   4469  HB2 GLU B 130       4.174 -24.667   2.103  1.00 98.60           H  
ATOM   4470  HB3 GLU B 130       3.147 -26.064   2.455  1.00 98.60           H  
ATOM   4471  O   GLU B 130       0.946 -25.666   0.442  1.00 98.60           O  
ATOM   4472  CG  GLU B 130       5.142 -26.585   1.889  1.00 98.60           C  
ATOM   4473  HG2 GLU B 130       5.910 -26.256   1.190  1.00 98.60           H  
ATOM   4474  HG3 GLU B 130       4.846 -27.598   1.614  1.00 98.60           H  
ATOM   4475  CD  GLU B 130       5.716 -26.595   3.306  1.00 98.60           C  
ATOM   4476  OE1 GLU B 130       6.649 -27.382   3.563  1.00 98.60           O  
ATOM   4477  OE2 GLU B 130       5.237 -25.847   4.192  1.00 98.60           O  
ATOM   4478  N   LEU B 131       1.892 -23.634   0.492  1.00 98.74           N  
ATOM   4479  H   LEU B 131       2.758 -23.116   0.535  1.00 98.74           H  
ATOM   4480  CA  LEU B 131       0.633 -22.889   0.493  1.00 98.74           C  
ATOM   4481  HA  LEU B 131       0.079 -23.151   1.395  1.00 98.74           H  
ATOM   4482  C   LEU B 131      -0.244 -23.246  -0.716  1.00 98.74           C  
ATOM   4483  CB  LEU B 131       0.953 -21.384   0.504  1.00 98.74           C  
ATOM   4484  HB2 LEU B 131       1.521 -21.137   1.401  1.00 98.74           H  
ATOM   4485  HB3 LEU B 131       1.581 -21.160  -0.359  1.00 98.74           H  
ATOM   4486  O   LEU B 131      -1.451 -23.460  -0.555  1.00 98.74           O  
ATOM   4487  CG  LEU B 131      -0.291 -20.485   0.430  1.00 98.74           C  
ATOM   4488  HG  LEU B 131      -0.928 -20.781  -0.403  1.00 98.74           H  
ATOM   4489  CD1 LEU B 131      -1.088 -20.561   1.728  1.00 98.74           C  
ATOM   4490 HD11 LEU B 131      -0.481 -20.197   2.557  1.00 98.74           H  
ATOM   4491 HD12 LEU B 131      -1.394 -21.590   1.918  1.00 98.74           H  
ATOM   4492 HD13 LEU B 131      -1.987 -19.953   1.630  1.00 98.74           H  
ATOM   4493  CD2 LEU B 131       0.133 -19.042   0.190  1.00 98.74           C  
ATOM   4494 HD21 LEU B 131      -0.745 -18.401   0.107  1.00 98.74           H  
ATOM   4495 HD22 LEU B 131       0.762 -18.707   1.015  1.00 98.74           H  
ATOM   4496 HD23 LEU B 131       0.697 -18.980  -0.740  1.00 98.74           H  
ATOM   4497  N   VAL B 132       0.357 -23.311  -1.907  1.00 98.65           N  
ATOM   4498  H   VAL B 132       1.353 -23.152  -1.947  1.00 98.65           H  
ATOM   4499  CA  VAL B 132      -0.346 -23.630  -3.156  1.00 98.65           C  
ATOM   4500  HA  VAL B 132      -1.254 -23.030  -3.210  1.00 98.65           H  
ATOM   4501  C   VAL B 132      -0.785 -25.095  -3.172  1.00 98.65           C  
ATOM   4502  CB  VAL B 132       0.524 -23.275  -4.377  1.00 98.65           C  
ATOM   4503  HB  VAL B 132       1.488 -23.778  -4.300  1.00 98.65           H  
ATOM   4504  O   VAL B 132      -1.955 -25.379  -3.433  1.00 98.65           O  
ATOM   4505  CG1 VAL B 132      -0.147 -23.699  -5.686  1.00 98.65           C  
ATOM   4506 HG11 VAL B 132      -0.197 -24.786  -5.757  1.00 98.65           H  
ATOM   4507 HG12 VAL B 132      -1.157 -23.292  -5.742  1.00 98.65           H  
ATOM   4508 HG13 VAL B 132       0.439 -23.327  -6.527  1.00 98.65           H  
ATOM   4509  CG2 VAL B 132       0.760 -21.758  -4.459  1.00 98.65           C  
ATOM   4510 HG21 VAL B 132       1.224 -21.392  -3.543  1.00 98.65           H  
ATOM   4511 HG22 VAL B 132       1.429 -21.535  -5.290  1.00 98.65           H  
ATOM   4512 HG23 VAL B 132      -0.186 -21.237  -4.608  1.00 98.65           H  
ATOM   4513  N   GLU B 133       0.091 -26.033  -2.797  1.00 98.18           N  
ATOM   4514  H   GLU B 133       1.042 -25.762  -2.587  1.00 98.18           H  
ATOM   4515  CA  GLU B 133      -0.279 -27.454  -2.721  1.00 98.18           C  
ATOM   4516  HA  GLU B 133      -0.675 -27.761  -3.689  1.00 98.18           H  
ATOM   4517  C   GLU B 133      -1.372 -27.736  -1.675  1.00 98.18           C  
ATOM   4518  CB  GLU B 133       0.941 -28.321  -2.393  1.00 98.18           C  
ATOM   4519  HB2 GLU B 133       1.460 -27.913  -1.525  1.00 98.18           H  
ATOM   4520  HB3 GLU B 133       0.572 -29.315  -2.137  1.00 98.18           H  
ATOM   4521  O   GLU B 133      -2.214 -28.621  -1.883  1.00 98.18           O  
ATOM   4522  CG  GLU B 133       1.917 -28.469  -3.567  1.00 98.18           C  
ATOM   4523  HG2 GLU B 133       2.431 -27.522  -3.734  1.00 98.18           H  
ATOM   4524  HG3 GLU B 133       1.345 -28.710  -4.462  1.00 98.18           H  
ATOM   4525  CD  GLU B 133       2.945 -29.587  -3.326  1.00 98.18           C  
ATOM   4526  OE1 GLU B 133       3.578 -30.011  -4.320  1.00 98.18           O  
ATOM   4527  OE2 GLU B 133       3.049 -30.081  -2.181  1.00 98.18           O  
ATOM   4528  N   ASN B 134      -1.389 -26.979  -0.571  1.00 98.18           N  
ATOM   4529  H   ASN B 134      -0.619 -26.339  -0.438  1.00 98.18           H  
ATOM   4530  CA  ASN B 134      -2.409 -27.054   0.479  1.00 98.18           C  
ATOM   4531  HA  ASN B 134      -2.545 -28.098   0.761  1.00 98.18           H  
ATOM   4532  C   ASN B 134      -3.785 -26.549   0.016  1.00 98.18           C  
ATOM   4533  CB  ASN B 134      -1.937 -26.263   1.716  1.00 98.18           C  
ATOM   4534  HB2 ASN B 134      -2.786 -26.088   2.376  1.00 98.18           H  
ATOM   4535  HB3 ASN B 134      -1.549 -25.293   1.403  1.00 98.18           H  
ATOM   4536  O   ASN B 134      -4.792 -26.936   0.605  1.00 98.18           O  
ATOM   4537  CG  ASN B 134      -0.889 -26.989   2.542  1.00 98.18           C  
ATOM   4538  ND2 ASN B 134      -0.065 -26.265   3.263  1.00 98.18           N  
ATOM   4539 HD21 ASN B 134       0.717 -26.768   3.659  1.00 98.18           H  
ATOM   4540 HD22 ASN B 134      -0.030 -25.267   3.114  1.00 98.18           H  
ATOM   4541  OD1 ASN B 134      -0.838 -28.207   2.609  1.00 98.18           O  
ATOM   4542  N   ALA B 135      -3.853 -25.721  -1.032  1.00 98.55           N  
ATOM   4543  H   ALA B 135      -2.995 -25.437  -1.483  1.00 98.55           H  
ATOM   4544  CA  ALA B 135      -5.115 -25.300  -1.645  1.00 98.55           C  
ATOM   4545  HA  ALA B 135      -5.836 -25.081  -0.857  1.00 98.55           H  
ATOM   4546  C   ALA B 135      -5.748 -26.388  -2.534  1.00 98.55           C  
ATOM   4547  CB  ALA B 135      -4.870 -24.012  -2.440  1.00 98.55           C  
ATOM   4548  HB1 ALA B 135      -4.446 -23.240  -1.798  1.00 98.55           H  
ATOM   4549  HB2 ALA B 135      -4.187 -24.203  -3.267  1.00 98.55           H  
ATOM   4550  HB3 ALA B 135      -5.811 -23.652  -2.856  1.00 98.55           H  
ATOM   4551  O   ALA B 135      -6.876 -26.223  -2.997  1.00 98.55           O  
ATOM   4552  N   GLY B 136      -5.034 -27.492  -2.794  1.00 98.26           N  
ATOM   4553  H   GLY B 136      -4.119 -27.581  -2.376  1.00 98.26           H  
ATOM   4554  CA  GLY B 136      -5.450 -28.498  -3.772  1.00 98.26           C  
ATOM   4555  HA2 GLY B 136      -6.505 -28.732  -3.633  1.00 98.26           H  
ATOM   4556  HA3 GLY B 136      -4.865 -29.403  -3.608  1.00 98.26           H  
ATOM   4557  C   GLY B 136      -5.244 -28.050  -5.223  1.00 98.26           C  
ATOM   4558  O   GLY B 136      -5.921 -28.556  -6.114  1.00 98.26           O  
ATOM   4559  N   ILE B 137      -4.321 -27.115  -5.464  1.00 98.09           N  
ATOM   4560  H   ILE B 137      -3.768 -26.771  -4.692  1.00 98.09           H  
ATOM   4561  CA  ILE B 137      -4.002 -26.565  -6.787  1.00 98.09           C  
ATOM   4562  HA  ILE B 137      -4.758 -26.881  -7.506  1.00 98.09           H  
ATOM   4563  C   ILE B 137      -2.648 -27.127  -7.245  1.00 98.09           C  
ATOM   4564  CB  ILE B 137      -4.026 -25.017  -6.723  1.00 98.09           C  
ATOM   4565  HB  ILE B 137      -3.317 -24.698  -5.960  1.00 98.09           H  
ATOM   4566  O   ILE B 137      -1.704 -27.166  -6.458  1.00 98.09           O  
ATOM   4567  CG1 ILE B 137      -5.434 -24.501  -6.325  1.00 98.09           C  
ATOM   4568 HG12 ILE B 137      -5.759 -24.994  -5.409  1.00 98.09           H  
ATOM   4569 HG13 ILE B 137      -6.149 -24.756  -7.108  1.00 98.09           H  
ATOM   4570  CG2 ILE B 137      -3.588 -24.404  -8.066  1.00 98.09           C  
ATOM   4571 HG21 ILE B 137      -3.603 -23.315  -8.009  1.00 98.09           H  
ATOM   4572 HG22 ILE B 137      -4.249 -24.728  -8.870  1.00 98.09           H  
ATOM   4573 HG23 ILE B 137      -2.562 -24.689  -8.297  1.00 98.09           H  
ATOM   4574  CD1 ILE B 137      -5.505 -22.992  -6.059  1.00 98.09           C  
ATOM   4575 HD11 ILE B 137      -4.735 -22.702  -5.344  1.00 98.09           H  
ATOM   4576 HD12 ILE B 137      -6.482 -22.745  -5.644  1.00 98.09           H  
ATOM   4577 HD13 ILE B 137      -5.372 -22.433  -6.985  1.00 98.09           H  
ATOM   4578  N   ASP B 138      -2.533 -27.554  -8.510  1.00 97.50           N  
ATOM   4579  H   ASP B 138      -3.334 -27.485  -9.122  1.00 97.50           H  
ATOM   4580  CA  ASP B 138      -1.232 -27.875  -9.120  1.00 97.50           C  
ATOM   4581  HA  ASP B 138      -0.703 -28.569  -8.468  1.00 97.50           H  
ATOM   4582  C   ASP B 138      -0.421 -26.572  -9.283  1.00 97.50           C  
ATOM   4583  CB  ASP B 138      -1.423 -28.592 -10.474  1.00 97.50           C  
ATOM   4584  HB2 ASP B 138      -2.004 -29.498 -10.300  1.00 97.50           H  
ATOM   4585  HB3 ASP B 138      -1.998 -27.950 -11.141  1.00 97.50           H  
ATOM   4586  O   ASP B 138      -0.854 -25.695 -10.040  1.00 97.50           O  
ATOM   4587  CG  ASP B 138      -0.106 -28.981 -11.177  1.00 97.50           C  
ATOM   4588  OD1 ASP B 138       0.947 -28.365 -10.896  1.00 97.50           O  
ATOM   4589  OD2 ASP B 138      -0.140 -29.902 -12.018  1.00 97.50           O  
ATOM   4590  N   PRO B 139       0.748 -26.420  -8.634  1.00 97.83           N  
ATOM   4591  CA  PRO B 139       1.556 -25.205  -8.735  1.00 97.83           C  
ATOM   4592  HA  PRO B 139       0.997 -24.382  -8.291  1.00 97.83           H  
ATOM   4593  C   PRO B 139       1.921 -24.815 -10.172  1.00 97.83           C  
ATOM   4594  CB  PRO B 139       2.812 -25.483  -7.900  1.00 97.83           C  
ATOM   4595  HB2 PRO B 139       3.168 -24.585  -7.394  1.00 97.83           H  
ATOM   4596  HB3 PRO B 139       3.598 -25.898  -8.531  1.00 97.83           H  
ATOM   4597  O   PRO B 139       1.970 -23.628 -10.496  1.00 97.83           O  
ATOM   4598  CG  PRO B 139       2.363 -26.548  -6.902  1.00 97.83           C  
ATOM   4599  HG2 PRO B 139       3.192 -27.166  -6.557  1.00 97.83           H  
ATOM   4600  HG3 PRO B 139       1.867 -26.074  -6.056  1.00 97.83           H  
ATOM   4601  CD  PRO B 139       1.353 -27.359  -7.701  1.00 97.83           C  
ATOM   4602  HD2 PRO B 139       1.864 -28.146  -8.257  1.00 97.83           H  
ATOM   4603  HD3 PRO B 139       0.625 -27.796  -7.017  1.00 97.83           H  
ATOM   4604  N   HIS B 140       2.118 -25.784 -11.072  1.00 94.86           N  
ATOM   4605  H   HIS B 140       1.941 -26.743 -10.807  1.00 94.86           H  
ATOM   4606  CA  HIS B 140       2.415 -25.502 -12.476  1.00 94.86           C  
ATOM   4607  HA  HIS B 140       3.219 -24.767 -12.521  1.00 94.86           H  
ATOM   4608  C   HIS B 140       1.227 -24.885 -13.224  1.00 94.86           C  
ATOM   4609  CB  HIS B 140       2.882 -26.781 -13.182  1.00 94.86           C  
ATOM   4610  HB2 HIS B 140       2.978 -26.570 -14.247  1.00 94.86           H  
ATOM   4611  HB3 HIS B 140       2.118 -27.551 -13.072  1.00 94.86           H  
ATOM   4612  O   HIS B 140       1.443 -24.176 -14.208  1.00 94.86           O  
ATOM   4613  CG  HIS B 140       4.207 -27.334 -12.716  1.00 94.86           C  
ATOM   4614  CD2 HIS B 140       5.255 -26.652 -12.154  1.00 94.86           C  
ATOM   4615  HD2 HIS B 140       5.269 -25.601 -11.905  1.00 94.86           H  
ATOM   4616  ND1 HIS B 140       4.618 -28.634 -12.875  1.00 94.86           N  
ATOM   4617  HD1 HIS B 140       4.067 -29.378 -13.280  1.00 94.86           H  
ATOM   4618  CE1 HIS B 140       5.878 -28.739 -12.426  1.00 94.86           C  
ATOM   4619  HE1 HIS B 140       6.460 -29.648 -12.437  1.00 94.86           H  
ATOM   4620  NE2 HIS B 140       6.318 -27.548 -11.987  1.00 94.86           N  
ATOM   4621  N   SER B 141      -0.008 -25.095 -12.756  1.00 96.68           N  
ATOM   4622  H   SER B 141      -0.112 -25.640 -11.912  1.00 96.68           H  
ATOM   4623  CA  SER B 141      -1.211 -24.499 -13.356  1.00 96.68           C  
ATOM   4624  HA  SER B 141      -1.139 -24.621 -14.436  1.00 96.68           H  
ATOM   4625  C   SER B 141      -1.345 -22.993 -13.099  1.00 96.68           C  
ATOM   4626  CB  SER B 141      -2.474 -25.239 -12.900  1.00 96.68           C  
ATOM   4627  HB2 SER B 141      -2.317 -26.314 -12.989  1.00 96.68           H  
ATOM   4628  HB3 SER B 141      -3.297 -24.954 -13.555  1.00 96.68           H  
ATOM   4629  O   SER B 141      -2.084 -22.321 -13.816  1.00 96.68           O  
ATOM   4630  OG  SER B 141      -2.836 -24.921 -11.571  1.00 96.68           O  
ATOM   4631  HG  SER B 141      -2.130 -25.189 -10.979  1.00 96.68           H  
ATOM   4632  N   LEU B 142      -0.605 -22.443 -12.126  1.00 97.74           N  
ATOM   4633  H   LEU B 142      -0.019 -23.045 -11.567  1.00 97.74           H  
ATOM   4634  CA  LEU B 142      -0.597 -21.006 -11.831  1.00 97.74           C  
ATOM   4635  HA  LEU B 142      -1.594 -20.608 -12.017  1.00 97.74           H  
ATOM   4636  C   LEU B 142       0.341 -20.201 -12.743  1.00 97.74           C  
ATOM   4637  CB  LEU B 142      -0.254 -20.776 -10.348  1.00 97.74           C  
ATOM   4638  HB2 LEU B 142       0.729 -21.200 -10.143  1.00 97.74           H  
ATOM   4639  HB3 LEU B 142      -0.190 -19.701 -10.181  1.00 97.74           H  
ATOM   4640  O   LEU B 142       0.279 -18.966 -12.741  1.00 97.74           O  
ATOM   4641  CG  LEU B 142      -1.268 -21.350  -9.342  1.00 97.74           C  
ATOM   4642  HG  LEU B 142      -1.279 -22.438  -9.410  1.00 97.74           H  
ATOM   4643  CD1 LEU B 142      -0.840 -20.954  -7.930  1.00 97.74           C  
ATOM   4644 HD11 LEU B 142       0.174 -21.308  -7.741  1.00 97.74           H  
ATOM   4645 HD12 LEU B 142      -0.866 -19.870  -7.820  1.00 97.74           H  
ATOM   4646 HD13 LEU B 142      -1.516 -21.402  -7.202  1.00 97.74           H  
ATOM   4647  CD2 LEU B 142      -2.684 -20.816  -9.574  1.00 97.74           C  
ATOM   4648 HD21 LEU B 142      -2.669 -19.728  -9.643  1.00 97.74           H  
ATOM   4649 HD22 LEU B 142      -3.334 -21.105  -8.748  1.00 97.74           H  
ATOM   4650 HD23 LEU B 142      -3.093 -21.238 -10.492  1.00 97.74           H  
ATOM   4651  N   ARG B 143       1.182 -20.863 -13.549  1.00 94.66           N  
ATOM   4652  H   ARG B 143       1.147 -21.873 -13.543  1.00 94.66           H  
ATOM   4653  CA  ARG B 143       2.075 -20.187 -14.499  1.00 94.66           C  
ATOM   4654  HA  ARG B 143       2.711 -19.506 -13.933  1.00 94.66           H  
ATOM   4655  C   ARG B 143       1.276 -19.354 -15.500  1.00 94.66           C  
ATOM   4656  CB  ARG B 143       2.959 -21.197 -15.239  1.00 94.66           C  
ATOM   4657  HB2 ARG B 143       2.352 -22.034 -15.584  1.00 94.66           H  
ATOM   4658  HB3 ARG B 143       3.393 -20.707 -16.110  1.00 94.66           H  
ATOM   4659  O   ARG B 143       0.361 -19.854 -16.148  1.00 94.66           O  
ATOM   4660  CG  ARG B 143       4.104 -21.699 -14.355  1.00 94.66           C  
ATOM   4661  HG2 ARG B 143       3.704 -22.199 -13.472  1.00 94.66           H  
ATOM   4662  HG3 ARG B 143       4.706 -20.844 -14.048  1.00 94.66           H  
ATOM   4663  CD  ARG B 143       4.993 -22.665 -15.138  1.00 94.66           C  
ATOM   4664  HD2 ARG B 143       4.405 -23.552 -15.372  1.00 94.66           H  
ATOM   4665  HD3 ARG B 143       5.306 -22.187 -16.067  1.00 94.66           H  
ATOM   4666  NE  ARG B 143       6.189 -23.036 -14.361  1.00 94.66           N  
ATOM   4667  HE  ARG B 143       6.396 -22.464 -13.555  1.00 94.66           H  
ATOM   4668  NH1 ARG B 143       6.788 -24.883 -15.589  1.00 94.66           N  
ATOM   4669 HH11 ARG B 143       5.982 -24.738 -16.181  1.00 94.66           H  
ATOM   4670 HH12 ARG B 143       7.369 -25.700 -15.704  1.00 94.66           H  
ATOM   4671  NH2 ARG B 143       7.987 -24.307 -13.796  1.00 94.66           N  
ATOM   4672 HH21 ARG B 143       8.180 -23.686 -13.023  1.00 94.66           H  
ATOM   4673 HH22 ARG B 143       8.538 -25.146 -13.909  1.00 94.66           H  
ATOM   4674  CZ  ARG B 143       6.982 -24.067 -14.588  1.00 94.66           C  
ATOM   4675  N   GLY B 144       1.649 -18.087 -15.655  1.00 95.18           N  
ATOM   4676  H   GLY B 144       2.383 -17.731 -15.060  1.00 95.18           H  
ATOM   4677  CA  GLY B 144       0.977 -17.158 -16.566  1.00 95.18           C  
ATOM   4678  HA2 GLY B 144       0.755 -17.669 -17.502  1.00 95.18           H  
ATOM   4679  HA3 GLY B 144       1.653 -16.333 -16.791  1.00 95.18           H  
ATOM   4680  C   GLY B 144      -0.338 -16.579 -16.029  1.00 95.18           C  
ATOM   4681  O   GLY B 144      -1.043 -15.895 -16.767  1.00 95.18           O  
ATOM   4682  N   THR B 145      -0.702 -16.850 -14.770  1.00 97.59           N  
ATOM   4683  H   THR B 145      -0.096 -17.424 -14.201  1.00 97.59           H  
ATOM   4684  CA  THR B 145      -1.907 -16.279 -14.146  1.00 97.59           C  
ATOM   4685  HA  THR B 145      -2.632 -16.070 -14.933  1.00 97.59           H  
ATOM   4686  C   THR B 145      -1.598 -14.953 -13.454  1.00 97.59           C  
ATOM   4687  CB  THR B 145      -2.595 -17.244 -13.167  1.00 97.59           C  
ATOM   4688  HB  THR B 145      -3.527 -16.779 -12.844  1.00 97.59           H  
ATOM   4689  O   THR B 145      -0.506 -14.757 -12.914  1.00 97.59           O  
ATOM   4690  CG2 THR B 145      -2.944 -18.588 -13.809  1.00 97.59           C  
ATOM   4691 HG21 THR B 145      -2.046 -19.102 -14.151  1.00 97.59           H  
ATOM   4692 HG22 THR B 145      -3.452 -19.217 -13.079  1.00 97.59           H  
ATOM   4693 HG23 THR B 145      -3.605 -18.429 -14.660  1.00 97.59           H  
ATOM   4694  OG1 THR B 145      -1.811 -17.464 -12.016  1.00 97.59           O  
ATOM   4695  HG1 THR B 145      -1.055 -17.995 -12.275  1.00 97.59           H  
ATOM   4696  N   ALA B 146      -2.572 -14.039 -13.418  1.00 98.33           N  
ATOM   4697  H   ALA B 146      -3.447 -14.240 -13.880  1.00 98.33           H  
ATOM   4698  CA  ALA B 146      -2.466 -12.776 -12.688  1.00 98.33           C  
ATOM   4699  HA  ALA B 146      -1.465 -12.371 -12.834  1.00 98.33           H  
ATOM   4700  C   ALA B 146      -2.645 -13.007 -11.176  1.00 98.33           C  
ATOM   4701  CB  ALA B 146      -3.457 -11.765 -13.282  1.00 98.33           C  
ATOM   4702  HB1 ALA B 146      -3.221 -11.591 -14.332  1.00 98.33           H  
ATOM   4703  HB2 ALA B 146      -4.481 -12.129 -13.200  1.00 98.33           H  
ATOM   4704  HB3 ALA B 146      -3.376 -10.818 -12.748  1.00 98.33           H  
ATOM   4705  O   ALA B 146      -3.653 -12.615 -10.595  1.00 98.33           O  
ATOM   4706  N   THR B 147      -1.707 -13.715 -10.553  1.00 98.85           N  
ATOM   4707  H   THR B 147      -0.941 -14.069 -11.109  1.00 98.85           H  
ATOM   4708  CA  THR B 147      -1.666 -13.946  -9.104  1.00 98.85           C  
ATOM   4709  HA  THR B 147      -2.656 -13.779  -8.678  1.00 98.85           H  
ATOM   4710  C   THR B 147      -0.690 -12.958  -8.476  1.00 98.85           C  
ATOM   4711  CB  THR B 147      -1.277 -15.396  -8.795  1.00 98.85           C  
ATOM   4712  HB  THR B 147      -0.309 -15.613  -9.247  1.00 98.85           H  
ATOM   4713  O   THR B 147       0.484 -12.958  -8.839  1.00 98.85           O  
ATOM   4714  CG2 THR B 147      -1.209 -15.680  -7.293  1.00 98.85           C  
ATOM   4715 HG21 THR B 147      -2.150 -15.407  -6.814  1.00 98.85           H  
ATOM   4716 HG22 THR B 147      -1.019 -16.741  -7.133  1.00 98.85           H  
ATOM   4717 HG23 THR B 147      -0.400 -15.109  -6.836  1.00 98.85           H  
ATOM   4718  OG1 THR B 147      -2.250 -16.264  -9.339  1.00 98.85           O  
ATOM   4719  HG1 THR B 147      -1.944 -16.595 -10.186  1.00 98.85           H  
ATOM   4720  N   GLY B 148      -1.172 -12.097  -7.577  1.00 98.88           N  
ATOM   4721  H   GLY B 148      -2.141 -12.177  -7.304  1.00 98.88           H  
ATOM   4722  CA  GLY B 148      -0.340 -11.109  -6.884  1.00 98.88           C  
ATOM   4723  HA2 GLY B 148      -0.961 -10.285  -6.532  1.00 98.88           H  
ATOM   4724  HA3 GLY B 148       0.387 -10.699  -7.585  1.00 98.88           H  
ATOM   4725  C   GLY B 148       0.415 -11.701  -5.691  1.00 98.88           C  
ATOM   4726  O   GLY B 148      -0.027 -12.686  -5.094  1.00 98.88           O  
ATOM   4727  N   VAL B 149       1.541 -11.089  -5.318  1.00 98.92           N  
ATOM   4728  H   VAL B 149       1.820 -10.271  -5.841  1.00 98.92           H  
ATOM   4729  CA  VAL B 149       2.365 -11.481  -4.161  1.00 98.92           C  
ATOM   4730  HA  VAL B 149       1.816 -12.206  -3.559  1.00 98.92           H  
ATOM   4731  C   VAL B 149       2.632 -10.254  -3.289  1.00 98.92           C  
ATOM   4732  CB  VAL B 149       3.683 -12.155  -4.602  1.00 98.92           C  
ATOM   4733  HB  VAL B 149       4.285 -11.445  -5.168  1.00 98.92           H  
ATOM   4734  O   VAL B 149       3.411  -9.381  -3.664  1.00 98.92           O  
ATOM   4735  CG1 VAL B 149       4.497 -12.624  -3.387  1.00 98.92           C  
ATOM   4736 HG11 VAL B 149       4.777 -11.770  -2.771  1.00 98.92           H  
ATOM   4737 HG12 VAL B 149       3.914 -13.327  -2.791  1.00 98.92           H  
ATOM   4738 HG13 VAL B 149       5.411 -13.111  -3.727  1.00 98.92           H  
ATOM   4739  CG2 VAL B 149       3.436 -13.384  -5.487  1.00 98.92           C  
ATOM   4740 HG21 VAL B 149       2.976 -13.078  -6.427  1.00 98.92           H  
ATOM   4741 HG22 VAL B 149       4.383 -13.870  -5.721  1.00 98.92           H  
ATOM   4742 HG23 VAL B 149       2.779 -14.091  -4.980  1.00 98.92           H  
ATOM   4743  N   PHE B 150       2.011 -10.194  -2.111  1.00 98.86           N  
ATOM   4744  H   PHE B 150       1.429 -10.973  -1.839  1.00 98.86           H  
ATOM   4745  CA  PHE B 150       2.093  -9.054  -1.191  1.00 98.86           C  
ATOM   4746  HA  PHE B 150       2.719  -8.275  -1.627  1.00 98.86           H  
ATOM   4747  C   PHE B 150       2.727  -9.490   0.135  1.00 98.86           C  
ATOM   4748  CB  PHE B 150       0.698  -8.446  -0.981  1.00 98.86           C  
ATOM   4749  HB2 PHE B 150       0.057  -9.183  -0.497  1.00 98.86           H  
ATOM   4750  HB3 PHE B 150       0.792  -7.601  -0.297  1.00 98.86           H  
ATOM   4751  O   PHE B 150       2.145 -10.287   0.877  1.00 98.86           O  
ATOM   4752  CG  PHE B 150       0.010  -7.959  -2.243  1.00 98.86           C  
ATOM   4753  CD1 PHE B 150       0.096  -6.606  -2.623  1.00 98.86           C  
ATOM   4754  HD1 PHE B 150       0.661  -5.906  -2.025  1.00 98.86           H  
ATOM   4755  CD2 PHE B 150      -0.747  -8.855  -3.023  1.00 98.86           C  
ATOM   4756  HD2 PHE B 150      -0.817  -9.893  -2.735  1.00 98.86           H  
ATOM   4757  CE1 PHE B 150      -0.580  -6.155  -3.772  1.00 98.86           C  
ATOM   4758  HE1 PHE B 150      -0.553  -5.112  -4.051  1.00 98.86           H  
ATOM   4759  CE2 PHE B 150      -1.413  -8.403  -4.176  1.00 98.86           C  
ATOM   4760  HE2 PHE B 150      -1.998  -9.087  -4.773  1.00 98.86           H  
ATOM   4761  CZ  PHE B 150      -1.325  -7.053  -4.553  1.00 98.86           C  
ATOM   4762  HZ  PHE B 150      -1.838  -6.700  -5.435  1.00 98.86           H  
ATOM   4763  N   LEU B 151       3.919  -8.976   0.450  1.00 98.76           N  
ATOM   4764  H   LEU B 151       4.327  -8.291  -0.170  1.00 98.76           H  
ATOM   4765  CA  LEU B 151       4.706  -9.427   1.604  1.00 98.76           C  
ATOM   4766  HA  LEU B 151       4.115 -10.117   2.205  1.00 98.76           H  
ATOM   4767  C   LEU B 151       5.107  -8.284   2.534  1.00 98.76           C  
ATOM   4768  CB  LEU B 151       5.969 -10.163   1.127  1.00 98.76           C  
ATOM   4769  HB2 LEU B 151       6.600 -10.353   1.996  1.00 98.76           H  
ATOM   4770  HB3 LEU B 151       6.522  -9.503   0.459  1.00 98.76           H  
ATOM   4771  O   LEU B 151       5.662  -7.285   2.090  1.00 98.76           O  
ATOM   4772  CG  LEU B 151       5.723 -11.501   0.414  1.00 98.76           C  
ATOM   4773  HG  LEU B 151       5.142 -11.334  -0.494  1.00 98.76           H  
ATOM   4774  CD1 LEU B 151       7.078 -12.091   0.035  1.00 98.76           C  
ATOM   4775 HD11 LEU B 151       7.629 -11.393  -0.595  1.00 98.76           H  
ATOM   4776 HD12 LEU B 151       6.930 -13.025  -0.506  1.00 98.76           H  
ATOM   4777 HD13 LEU B 151       7.659 -12.284   0.937  1.00 98.76           H  
ATOM   4778  CD2 LEU B 151       5.003 -12.524   1.295  1.00 98.76           C  
ATOM   4779 HD21 LEU B 151       3.983 -12.195   1.494  1.00 98.76           H  
ATOM   4780 HD22 LEU B 151       4.948 -13.476   0.766  1.00 98.76           H  
ATOM   4781 HD23 LEU B 151       5.538 -12.659   2.235  1.00 98.76           H  
ATOM   4782  N   GLY B 152       4.917  -8.478   3.838  1.00 98.69           N  
ATOM   4783  H   GLY B 152       4.398  -9.295   4.125  1.00 98.69           H  
ATOM   4784  CA  GLY B 152       5.598  -7.697   4.870  1.00 98.69           C  
ATOM   4785  HA2 GLY B 152       4.997  -7.705   5.779  1.00 98.69           H  
ATOM   4786  HA3 GLY B 152       5.716  -6.666   4.538  1.00 98.69           H  
ATOM   4787  C   GLY B 152       6.968  -8.292   5.195  1.00 98.69           C  
ATOM   4788  O   GLY B 152       7.035  -9.391   5.750  1.00 98.69           O  
ATOM   4789  N   VAL B 153       8.054  -7.590   4.867  1.00 97.41           N  
ATOM   4790  H   VAL B 153       7.939  -6.676   4.451  1.00 97.41           H  
ATOM   4791  CA  VAL B 153       9.432  -8.056   5.106  1.00 97.41           C  
ATOM   4792  HA  VAL B 153       9.444  -8.624   6.036  1.00 97.41           H  
ATOM   4793  C   VAL B 153      10.388  -6.875   5.278  1.00 97.41           C  
ATOM   4794  CB  VAL B 153       9.897  -9.004   3.976  1.00 97.41           C  
ATOM   4795  HB  VAL B 153       9.150  -9.792   3.881  1.00 97.41           H  
ATOM   4796  O   VAL B 153      10.210  -5.832   4.655  1.00 97.41           O  
ATOM   4797  CG1 VAL B 153      10.012  -8.318   2.607  1.00 97.41           C  
ATOM   4798 HG11 VAL B 153       9.057  -7.867   2.339  1.00 97.41           H  
ATOM   4799 HG12 VAL B 153      10.779  -7.543   2.629  1.00 97.41           H  
ATOM   4800 HG13 VAL B 153      10.273  -9.054   1.847  1.00 97.41           H  
ATOM   4801  CG2 VAL B 153      11.226  -9.698   4.302  1.00 97.41           C  
ATOM   4802 HG21 VAL B 153      11.423 -10.476   3.564  1.00 97.41           H  
ATOM   4803 HG22 VAL B 153      12.053  -8.988   4.283  1.00 97.41           H  
ATOM   4804 HG23 VAL B 153      11.173 -10.163   5.287  1.00 97.41           H  
ATOM   4805  N   ALA B 154      11.426  -7.055   6.094  1.00 94.99           N  
ATOM   4806  H   ALA B 154      11.544  -7.955   6.536  1.00 94.99           H  
ATOM   4807  CA  ALA B 154      12.488  -6.075   6.310  1.00 94.99           C  
ATOM   4808  HA  ALA B 154      12.469  -5.340   5.505  1.00 94.99           H  
ATOM   4809  C   ALA B 154      13.871  -6.752   6.292  1.00 94.99           C  
ATOM   4810  CB  ALA B 154      12.216  -5.338   7.628  1.00 94.99           C  
ATOM   4811  HB1 ALA B 154      12.977  -4.576   7.794  1.00 94.99           H  
ATOM   4812  HB2 ALA B 154      12.228  -6.042   8.460  1.00 94.99           H  
ATOM   4813  HB3 ALA B 154      11.243  -4.849   7.581  1.00 94.99           H  
ATOM   4814  O   ALA B 154      13.986  -7.969   6.461  1.00 94.99           O  
ATOM   4815  N   LYS B 155      14.935  -5.963   6.091  1.00 92.88           N  
ATOM   4816  H   LYS B 155      14.773  -4.970   6.003  1.00 92.88           H  
ATOM   4817  CA  LYS B 155      16.325  -6.447   6.180  1.00 92.88           C  
ATOM   4818  HA  LYS B 155      16.379  -7.449   5.753  1.00 92.88           H  
ATOM   4819  C   LYS B 155      16.770  -6.536   7.641  1.00 92.88           C  
ATOM   4820  CB  LYS B 155      17.297  -5.537   5.406  1.00 92.88           C  
ATOM   4821  HB2 LYS B 155      18.315  -5.843   5.646  1.00 92.88           H  
ATOM   4822  HB3 LYS B 155      17.166  -4.507   5.738  1.00 92.88           H  
ATOM   4823  O   LYS B 155      16.779  -5.516   8.329  1.00 92.88           O  
ATOM   4824  CG  LYS B 155      17.117  -5.609   3.886  1.00 92.88           C  
ATOM   4825  HG2 LYS B 155      16.099  -5.292   3.657  1.00 92.88           H  
ATOM   4826  HG3 LYS B 155      17.241  -6.639   3.552  1.00 92.88           H  
ATOM   4827  CD  LYS B 155      18.099  -4.697   3.126  1.00 92.88           C  
ATOM   4828  HD2 LYS B 155      17.796  -4.642   2.080  1.00 92.88           H  
ATOM   4829  HD3 LYS B 155      18.059  -3.692   3.546  1.00 92.88           H  
ATOM   4830  CE  LYS B 155      19.535  -5.229   3.187  1.00 92.88           C  
ATOM   4831  HE2 LYS B 155      19.871  -5.281   4.222  1.00 92.88           H  
ATOM   4832  HE3 LYS B 155      19.556  -6.245   2.793  1.00 92.88           H  
ATOM   4833  NZ  LYS B 155      20.488  -4.389   2.424  1.00 92.88           N  
ATOM   4834  HZ1 LYS B 155      20.324  -4.410   1.427  1.00 92.88           H  
ATOM   4835  HZ2 LYS B 155      20.547  -3.445   2.776  1.00 92.88           H  
ATOM   4836  HZ3 LYS B 155      21.405  -4.785   2.574  1.00 92.88           H  
ATOM   4837  N   PHE B 156      17.235  -7.715   8.060  1.00 90.25           N  
ATOM   4838  H   PHE B 156      17.117  -8.509   7.448  1.00 90.25           H  
ATOM   4839  CA  PHE B 156      17.849  -7.963   9.380  1.00 90.25           C  
ATOM   4840  HA  PHE B 156      17.648  -7.109  10.026  1.00 90.25           H  
ATOM   4841  C   PHE B 156      19.387  -8.093   9.346  1.00 90.25           C  
ATOM   4842  CB  PHE B 156      17.187  -9.190  10.030  1.00 90.25           C  
ATOM   4843  HB2 PHE B 156      17.742  -9.470  10.926  1.00 90.25           H  
ATOM   4844  HB3 PHE B 156      17.233 -10.036   9.344  1.00 90.25           H  
ATOM   4845  O   PHE B 156      19.992  -8.439  10.361  1.00 90.25           O  
ATOM   4846  CG  PHE B 156      15.756  -8.941  10.447  1.00 90.25           C  
ATOM   4847  CD1 PHE B 156      15.488  -8.217  11.623  1.00 90.25           C  
ATOM   4848  HD1 PHE B 156      16.301  -7.864  12.240  1.00 90.25           H  
ATOM   4849  CD2 PHE B 156      14.697  -9.387   9.638  1.00 90.25           C  
ATOM   4850  HD2 PHE B 156      14.901  -9.945   8.736  1.00 90.25           H  
ATOM   4851  CE1 PHE B 156      14.160  -7.919  11.973  1.00 90.25           C  
ATOM   4852  HE1 PHE B 156      13.947  -7.336  12.856  1.00 90.25           H  
ATOM   4853  CE2 PHE B 156      13.371  -9.088   9.985  1.00 90.25           C  
ATOM   4854  HE2 PHE B 156      12.566  -9.406   9.339  1.00 90.25           H  
ATOM   4855  CZ  PHE B 156      13.106  -8.344  11.143  1.00 90.25           C  
ATOM   4856  HZ  PHE B 156      12.085  -8.079  11.373  1.00 90.25           H  
ATOM   4857  N   GLY B 157      20.007  -7.822   8.191  1.00 89.16           N  
ATOM   4858  H   GLY B 157      19.441  -7.521   7.410  1.00 89.16           H  
ATOM   4859  CA  GLY B 157      21.451  -7.933   7.959  1.00 89.16           C  
ATOM   4860  HA2 GLY B 157      21.991  -7.480   8.790  1.00 89.16           H  
ATOM   4861  HA3 GLY B 157      21.718  -7.388   7.053  1.00 89.16           H  
ATOM   4862  C   GLY B 157      21.910  -9.386   7.826  1.00 89.16           C  
ATOM   4863  O   GLY B 157      22.079 -10.076   8.825  1.00 89.16           O  
ATOM   4864  N   TYR B 158      22.118  -9.868   6.597  1.00 90.45           N  
ATOM   4865  H   TYR B 158      22.018  -9.245   5.809  1.00 90.45           H  
ATOM   4866  CA  TYR B 158      22.615 -11.224   6.329  1.00 90.45           C  
ATOM   4867  HA  TYR B 158      22.855 -11.720   7.269  1.00 90.45           H  
ATOM   4868  C   TYR B 158      23.899 -11.158   5.503  1.00 90.45           C  
ATOM   4869  CB  TYR B 158      21.542 -12.072   5.626  1.00 90.45           C  
ATOM   4870  HB2 TYR B 158      21.276 -11.605   4.677  1.00 90.45           H  
ATOM   4871  HB3 TYR B 158      20.646 -12.090   6.245  1.00 90.45           H  
ATOM   4872  O   TYR B 158      23.860 -10.794   4.332  1.00 90.45           O  
ATOM   4873  CG  TYR B 158      21.984 -13.506   5.375  1.00 90.45           C  
ATOM   4874  CD1 TYR B 158      22.373 -13.933   4.090  1.00 90.45           C  
ATOM   4875  HD1 TYR B 158      22.361 -13.242   3.260  1.00 90.45           H  
ATOM   4876  CD2 TYR B 158      22.032 -14.413   6.449  1.00 90.45           C  
ATOM   4877  HD2 TYR B 158      21.746 -14.082   7.437  1.00 90.45           H  
ATOM   4878  CE1 TYR B 158      22.785 -15.266   3.884  1.00 90.45           C  
ATOM   4879  HE1 TYR B 158      23.074 -15.605   2.901  1.00 90.45           H  
ATOM   4880  CE2 TYR B 158      22.455 -15.739   6.255  1.00 90.45           C  
ATOM   4881  HE2 TYR B 158      22.493 -16.421   7.092  1.00 90.45           H  
ATOM   4882  OH  TYR B 158      23.222 -17.458   4.785  1.00 90.45           O  
ATOM   4883  HH  TYR B 158      23.330 -17.912   5.624  1.00 90.45           H  
ATOM   4884  CZ  TYR B 158      22.826 -16.171   4.965  1.00 90.45           C  
ATOM   4885  N   GLY B 159      25.036 -11.485   6.121  1.00 85.11           N  
ATOM   4886  H   GLY B 159      25.011 -11.718   7.104  1.00 85.11           H  
ATOM   4887  CA  GLY B 159      26.345 -11.477   5.459  1.00 85.11           C  
ATOM   4888  HA2 GLY B 159      26.290 -12.076   4.550  1.00 85.11           H  
ATOM   4889  HA3 GLY B 159      27.077 -11.928   6.130  1.00 85.11           H  
ATOM   4890  C   GLY B 159      26.875 -10.090   5.073  1.00 85.11           C  
ATOM   4891  O   GLY B 159      27.880 -10.015   4.379  1.00 85.11           O  
ATOM   4892  N   GLU B 160      26.226  -9.006   5.506  1.00 79.24           N  
ATOM   4893  H   GLU B 160      25.383  -9.140   6.045  1.00 79.24           H  
ATOM   4894  CA  GLU B 160      26.633  -7.621   5.203  1.00 79.24           C  
ATOM   4895  HA  GLU B 160      27.019  -7.576   4.185  1.00 79.24           H  
ATOM   4896  C   GLU B 160      27.768  -7.119   6.116  1.00 79.24           C  
ATOM   4897  CB  GLU B 160      25.409  -6.688   5.297  1.00 79.24           C  
ATOM   4898  HB2 GLU B 160      24.966  -6.777   6.290  1.00 79.24           H  
ATOM   4899  HB3 GLU B 160      25.735  -5.659   5.153  1.00 79.24           H  
ATOM   4900  O   GLU B 160      28.446  -6.149   5.791  1.00 79.24           O  
ATOM   4901  CG  GLU B 160      24.351  -7.014   4.230  1.00 79.24           C  
ATOM   4902  HG2 GLU B 160      24.824  -6.972   3.249  1.00 79.24           H  
ATOM   4903  HG3 GLU B 160      23.991  -8.032   4.385  1.00 79.24           H  
ATOM   4904  CD  GLU B 160      23.136  -6.076   4.255  1.00 79.24           C  
ATOM   4905  OE1 GLU B 160      22.660  -5.694   3.160  1.00 79.24           O  
ATOM   4906  OE2 GLU B 160      22.566  -5.811   5.336  1.00 79.24           O  
ATOM   4907  N   ASP B 161      28.001  -7.792   7.244  1.00 68.77           N  
ATOM   4908  H   ASP B 161      27.469  -8.632   7.423  1.00 68.77           H  
ATOM   4909  CA  ASP B 161      29.080  -7.517   8.200  1.00 68.77           C  
ATOM   4910  HA  ASP B 161      29.238  -6.439   8.244  1.00 68.77           H  
ATOM   4911  C   ASP B 161      30.421  -8.158   7.801  1.00 68.77           C  
ATOM   4912  CB  ASP B 161      28.636  -7.994   9.594  1.00 68.77           C  
ATOM   4913  HB2 ASP B 161      27.701  -7.496   9.854  1.00 68.77           H  
ATOM   4914  HB3 ASP B 161      29.386  -7.678  10.320  1.00 68.77           H  
ATOM   4915  O   ASP B 161      31.464  -7.878   8.400  1.00 68.77           O  
ATOM   4916  CG  ASP B 161      28.432  -9.515   9.719  1.00 68.77           C  
ATOM   4917  OD1 ASP B 161      28.117 -10.176   8.698  1.00 68.77           O  
ATOM   4918  OD2 ASP B 161      28.573 -10.019  10.856  1.00 68.77           O  
ATOM   4919  N   THR B 162      30.414  -9.020   6.783  1.00 66.21           N  
ATOM   4920  H   THR B 162      29.537  -9.161   6.303  1.00 66.21           H  
ATOM   4921  CA  THR B 162      31.607  -9.661   6.240  1.00 66.21           C  
ATOM   4922  HA  THR B 162      32.466  -9.311   6.812  1.00 66.21           H  
ATOM   4923  C   THR B 162      31.840  -9.225   4.802  1.00 66.21           C  
ATOM   4924  CB  THR B 162      31.545 -11.184   6.418  1.00 66.21           C  
ATOM   4925  HB  THR B 162      31.060 -11.394   7.371  1.00 66.21           H  
ATOM   4926  O   THR B 162      30.906  -8.947   4.055  1.00 66.21           O  
ATOM   4927  CG2 THR B 162      30.792 -11.953   5.334  1.00 66.21           C  
ATOM   4928 HG21 THR B 162      31.296 -11.856   4.372  1.00 66.21           H  
ATOM   4929 HG22 THR B 162      29.779 -11.559   5.250  1.00 66.21           H  
ATOM   4930 HG23 THR B 162      30.740 -13.007   5.606  1.00 66.21           H  
ATOM   4931  OG1 THR B 162      32.863 -11.686   6.504  1.00 66.21           O  
ATOM   4932  HG1 THR B 162      33.103 -11.585   7.428  1.00 66.21           H  
ATOM   4933  N   ALA B 163      33.107  -9.173   4.390  1.00 60.03           N  
ATOM   4934  H   ALA B 163      33.832  -9.508   5.009  1.00 60.03           H  
ATOM   4935  CA  ALA B 163      33.411  -8.970   2.982  1.00 60.03           C  
ATOM   4936  HA  ALA B 163      32.940  -8.044   2.651  1.00 60.03           H  
ATOM   4937  C   ALA B 163      32.812 -10.137   2.191  1.00 60.03           C
[truncated: 1,852,075 more chars]
