# Supplementary material for: Module-Based Polyketide Synthase Engineering for de Novo Polyketide Biosynthesis
Source: ACS Synth Biol. 2023 Oct 23;12(11):3148–55. doi: 10.1021/acssynbio.3c00282 (PMC10661043; doi:10.1021/acssynbio.3c00282)
Supplement: Supplementary file 2 — sb3c00282_si_002.zip [file sb3c00282_si_002.zip › Final_PKS_Structures/menzella_pdbs/epoM3_ACP_eryM5_KSAT_dimer.pdb]

ATOM      1  N   TRP A   1     -23.117  13.598  53.475  1.00 49.00           N  
ATOM      2  H   TRP A   1     -23.738  12.802  53.496  1.00 49.00           H  
ATOM      3  H2  TRP A   1     -22.182  13.266  53.289  1.00 49.00           H  
ATOM      4  H3  TRP A   1     -23.127  14.071  54.368  1.00 49.00           H  
ATOM      5  CA  TRP A   1     -23.500  14.534  52.399  1.00 49.00           C  
ATOM      6  HA  TRP A   1     -22.791  15.362  52.411  1.00 49.00           H  
ATOM      7  C   TRP A   1     -24.871  15.164  52.618  1.00 49.00           C  
ATOM      8  CB  TRP A   1     -23.355  13.869  51.035  1.00 49.00           C  
ATOM      9  HB2 TRP A   1     -24.104  13.087  50.915  1.00 49.00           H  
ATOM     10  HB3 TRP A   1     -23.518  14.628  50.269  1.00 49.00           H  
ATOM     11  O   TRP A   1     -24.951  16.385  52.665  1.00 49.00           O  
ATOM     12  CG  TRP A   1     -21.992  13.285  50.850  1.00 49.00           C  
ATOM     13  CD1 TRP A   1     -21.665  11.969  50.880  1.00 49.00           C  
ATOM     14  HD1 TRP A   1     -22.352  11.139  50.961  1.00 49.00           H  
ATOM     15  CD2 TRP A   1     -20.744  13.999  50.588  1.00 49.00           C  
ATOM     16  CE2 TRP A   1     -19.688  13.044  50.542  1.00 49.00           C  
ATOM     17  CE3 TRP A   1     -20.404  15.353  50.375  1.00 49.00           C  
ATOM     18  HE3 TRP A   1     -21.174  16.110  50.348  1.00 49.00           H  
ATOM     19  NE1 TRP A   1     -20.303  11.826  50.708  1.00 49.00           N  
ATOM     20  HE1 TRP A   1     -19.837  10.940  50.574  1.00 49.00           H  
ATOM     21  CH2 TRP A   1     -18.043  14.759  50.133  1.00 49.00           C  
ATOM     22  HH2 TRP A   1     -17.017  15.044  49.952  1.00 49.00           H  
ATOM     23  CZ2 TRP A   1     -18.359  13.409  50.334  1.00 49.00           C  
ATOM     24  HZ2 TRP A   1     -17.598  12.643  50.296  1.00 49.00           H  
ATOM     25  CZ3 TRP A   1     -19.066  15.725  50.151  1.00 49.00           C  
ATOM     26  HZ3 TRP A   1     -18.824  16.760  49.960  1.00 49.00           H  
ATOM     27  N   ARG A   2     -25.939  14.372  52.822  1.00 50.59           N  
ATOM     28  H   ARG A   2     -25.850  13.374  52.693  1.00 50.59           H  
ATOM     29  CA  ARG A   2     -27.277  14.884  53.183  1.00 50.59           C  
ATOM     30  HA  ARG A   2     -27.632  15.526  52.377  1.00 50.59           H  
ATOM     31  C   ARG A   2     -27.216  15.732  54.463  1.00 50.59           C  
ATOM     32  CB  ARG A   2     -28.275  13.720  53.355  1.00 50.59           C  
ATOM     33  HB2 ARG A   2     -27.895  13.026  54.105  1.00 50.59           H  
ATOM     34  HB3 ARG A   2     -29.222  14.124  53.716  1.00 50.59           H  
ATOM     35  O   ARG A   2     -26.749  15.244  55.488  1.00 50.59           O  
ATOM     36  CG  ARG A   2     -28.543  12.963  52.043  1.00 50.59           C  
ATOM     37  HG2 ARG A   2     -28.955  13.651  51.305  1.00 50.59           H  
ATOM     38  HG3 ARG A   2     -27.604  12.562  51.660  1.00 50.59           H  
ATOM     39  CD  ARG A   2     -29.523  11.799  52.248  1.00 50.59           C  
ATOM     40  HD2 ARG A   2     -29.161  11.162  53.055  1.00 50.59           H  
ATOM     41  HD3 ARG A   2     -30.495  12.205  52.527  1.00 50.59           H  
ATOM     42  NE  ARG A   2     -29.654  10.993  51.018  1.00 50.59           N  
ATOM     43  HE  ARG A   2     -29.117  11.278  50.212  1.00 50.59           H  
ATOM     44  NH1 ARG A   2     -31.323   9.582  51.734  1.00 50.59           N  
ATOM     45 HH11 ARG A   2     -32.085   9.026  51.375  1.00 50.59           H  
ATOM     46 HH12 ARG A   2     -31.573  10.288  52.412  1.00 50.59           H  
ATOM     47  NH2 ARG A   2     -30.668   9.513  49.616  1.00 50.59           N  
ATOM     48 HH21 ARG A   2     -31.626   9.396  49.320  1.00 50.59           H  
ATOM     49 HH22 ARG A   2     -30.038   9.779  48.873  1.00 50.59           H  
ATOM     50  CZ  ARG A   2     -30.525  10.020  50.805  1.00 50.59           C  
ATOM     51  N   GLY A   3     -27.669  16.983  54.384  1.00 57.98           N  
ATOM     52  H   GLY A   3     -27.966  17.325  53.481  1.00 57.98           H  
ATOM     53  CA  GLY A   3     -27.737  17.923  55.513  1.00 57.98           C  
ATOM     54  HA2 GLY A   3     -27.672  17.371  56.451  1.00 57.98           H  
ATOM     55  HA3 GLY A   3     -28.704  18.426  55.498  1.00 57.98           H  
ATOM     56  C   GLY A   3     -26.651  19.004  55.547  1.00 57.98           C  
ATOM     57  O   GLY A   3     -26.803  19.958  56.303  1.00 57.98           O  
ATOM     58  N   LEU A   4     -25.593  18.893  54.735  1.00 59.62           N  
ATOM     59  H   LEU A   4     -25.545  18.123  54.084  1.00 59.62           H  
ATOM     60  CA  LEU A   4     -24.581  19.951  54.617  1.00 59.62           C  
ATOM     61  HA  LEU A   4     -24.364  20.354  55.606  1.00 59.62           H  
ATOM     62  C   LEU A   4     -25.119  21.115  53.774  1.00 59.62           C  
ATOM     63  CB  LEU A   4     -23.281  19.380  54.017  1.00 59.62           C  
ATOM     64  HB2 LEU A   4     -23.516  18.936  53.050  1.00 59.62           H  
ATOM     65  HB3 LEU A   4     -22.591  20.204  53.837  1.00 59.62           H  
ATOM     66  O   LEU A   4     -25.841  20.896  52.799  1.00 59.62           O  
ATOM     67  CG  LEU A   4     -22.570  18.333  54.893  1.00 59.62           C  
ATOM     68  HG  LEU A   4     -23.255  17.513  55.108  1.00 59.62           H  
ATOM     69  CD1 LEU A   4     -21.373  17.753  54.137  1.00 59.62           C  
ATOM     70 HD11 LEU A   4     -21.697  17.330  53.187  1.00 59.62           H  
ATOM     71 HD12 LEU A   4     -20.649  18.543  53.935  1.00 59.62           H  
ATOM     72 HD13 LEU A   4     -20.886  16.982  54.735  1.00 59.62           H  
ATOM     73  CD2 LEU A   4     -22.067  18.914  56.217  1.00 59.62           C  
ATOM     74 HD21 LEU A   4     -22.906  19.239  56.831  1.00 59.62           H  
ATOM     75 HD22 LEU A   4     -21.507  18.159  56.769  1.00 59.62           H  
ATOM     76 HD23 LEU A   4     -21.417  19.769  56.028  1.00 59.62           H  
ATOM     77  N   SER A   5     -24.747  22.352  54.114  1.00 63.80           N  
ATOM     78  H   SER A   5     -24.142  22.480  54.913  1.00 63.80           H  
ATOM     79  CA  SER A   5     -24.949  23.487  53.206  1.00 63.80           C  
ATOM     80  HA  SER A   5     -25.998  23.509  52.912  1.00 63.80           H  
ATOM     81  C   SER A   5     -24.101  23.318  51.936  1.00 63.80           C  
ATOM     82  CB  SER A   5     -24.622  24.806  53.911  1.00 63.80           C  
ATOM     83  HB2 SER A   5     -24.907  25.637  53.267  1.00 63.80           H  
ATOM     84  HB3 SER A   5     -25.186  24.874  54.841  1.00 63.80           H  
ATOM     85  O   SER A   5     -23.108  22.596  51.942  1.00 63.80           O  
ATOM     86  OG  SER A   5     -23.244  24.894  54.190  1.00 63.80           O  
ATOM     87  HG  SER A   5     -23.082  24.325  54.946  1.00 63.80           H  
ATOM     88  N   VAL A   6     -24.443  23.996  50.834  1.00 61.51           N  
ATOM     89  H   VAL A   6     -25.294  24.541  50.849  1.00 61.51           H  
ATOM     90  CA  VAL A   6     -23.712  23.868  49.551  1.00 61.51           C  
ATOM     91  HA  VAL A   6     -23.793  22.837  49.205  1.00 61.51           H  
ATOM     92  C   VAL A   6     -22.214  24.173  49.695  1.00 61.51           C  
ATOM     93  CB  VAL A   6     -24.334  24.787  48.479  1.00 61.51           C  
ATOM     94  HB  VAL A   6     -24.319  25.814  48.844  1.00 61.51           H  
ATOM     95  O   VAL A   6     -21.382  23.483  49.113  1.00 61.51           O  
ATOM     96  CG1 VAL A   6     -23.584  24.742  47.142  1.00 61.51           C  
ATOM     97 HG11 VAL A   6     -22.559  25.096  47.253  1.00 61.51           H  
ATOM     98 HG12 VAL A   6     -23.574  23.720  46.765  1.00 61.51           H  
ATOM     99 HG13 VAL A   6     -24.084  25.379  46.412  1.00 61.51           H  
ATOM    100  CG2 VAL A   6     -25.790  24.393  48.196  1.00 61.51           C  
ATOM    101 HG21 VAL A   6     -26.401  24.492  49.093  1.00 61.51           H  
ATOM    102 HG22 VAL A   6     -26.207  25.041  47.425  1.00 61.51           H  
ATOM    103 HG23 VAL A   6     -25.834  23.361  47.848  1.00 61.51           H  
ATOM    104  N   ALA A   7     -21.851  25.183  50.489  1.00 65.35           N  
ATOM    105  H   ALA A   7     -22.566  25.674  51.007  1.00 65.35           H  
ATOM    106  CA  ALA A   7     -20.452  25.540  50.721  1.00 65.35           C  
ATOM    107  HA  ALA A   7     -19.948  25.636  49.759  1.00 65.35           H  
ATOM    108  C   ALA A   7     -19.705  24.460  51.521  1.00 65.35           C  
ATOM    109  CB  ALA A   7     -20.410  26.898  51.429  1.00 65.35           C  
ATOM    110  HB1 ALA A   7     -20.898  27.655  50.815  1.00 65.35           H  
ATOM    111  HB2 ALA A   7     -20.911  26.835  52.395  1.00 65.35           H  
ATOM    112  HB3 ALA A   7     -19.372  27.189  51.590  1.00 65.35           H  
ATOM    113  O   ALA A   7     -18.598  24.076  51.144  1.00 65.35           O  
ATOM    114  N   GLU A   8     -20.326  23.930  52.579  1.00 67.94           N  
ATOM    115  H   GLU A   8     -21.247  24.260  52.831  1.00 67.94           H  
ATOM    116  CA  GLU A   8     -19.770  22.811  53.350  1.00 67.94           C  
ATOM    117  HA  GLU A   8     -18.764  23.058  53.688  1.00 67.94           H  
ATOM    118  C   GLU A   8     -19.669  21.544  52.493  1.00 67.94           C  
ATOM    119  CB  GLU A   8     -20.649  22.530  54.575  1.00 67.94           C  
ATOM    120  HB2 GLU A   8     -21.673  22.398  54.226  1.00 67.94           H  
ATOM    121  HB3 GLU A   8     -20.325  21.597  55.036  1.00 67.94           H  
ATOM    122  O   GLU A   8     -18.668  20.837  52.569  1.00 67.94           O  
ATOM    123  CG  GLU A   8     -20.581  23.639  55.639  1.00 67.94           C  
ATOM    124  HG2 GLU A   8     -19.611  23.590  56.133  1.00 67.94           H  
ATOM    125  HG3 GLU A   8     -20.661  24.613  55.158  1.00 67.94           H  
ATOM    126  CD  GLU A   8     -21.714  23.512  56.667  1.00 67.94           C  
ATOM    127  OE1 GLU A   8     -21.464  23.777  57.861  1.00 67.94           O  
ATOM    128  OE2 GLU A   8     -22.858  23.226  56.223  1.00 67.94           O  
ATOM    129  N   ALA A   9     -20.654  21.289  51.625  1.00 69.41           N  
ATOM    130  H   ALA A   9     -21.467  21.888  51.633  1.00 69.41           H  
ATOM    131  CA  ALA A   9     -20.622  20.189  50.669  1.00 69.41           C  
ATOM    132  HA  ALA A   9     -20.446  19.263  51.217  1.00 69.41           H  
ATOM    133  C   ALA A   9     -19.471  20.346  49.665  1.00 69.41           C  
ATOM    134  CB  ALA A   9     -21.983  20.080  49.968  1.00 69.41           C  
ATOM    135  HB1 ALA A   9     -22.773  19.959  50.709  1.00 69.41           H  
ATOM    136  HB2 ALA A   9     -21.981  19.217  49.303  1.00 69.41           H  
ATOM    137  HB3 ALA A   9     -22.177  20.976  49.379  1.00 69.41           H  
ATOM    138  O   ALA A   9     -18.785  19.366  49.400  1.00 69.41           O  
ATOM    139  N   ARG A  10     -19.202  21.562  49.159  1.00 71.84           N  
ATOM    140  H   ARG A  10     -19.836  22.315  49.384  1.00 71.84           H  
ATOM    141  CA  ARG A  10     -18.079  21.828  48.239  1.00 71.84           C  
ATOM    142  HA  ARG A  10     -18.090  21.079  47.448  1.00 71.84           H  
ATOM    143  C   ARG A  10     -16.737  21.626  48.912  1.00 71.84           C  
ATOM    144  CB  ARG A  10     -18.191  23.234  47.613  1.00 71.84           C  
ATOM    145  HB2 ARG A  10     -19.166  23.354  47.142  1.00 71.84           H  
ATOM    146  HB3 ARG A  10     -18.102  23.982  48.401  1.00 71.84           H  
ATOM    147  O   ARG A  10     -15.868  20.997  48.321  1.00 71.84           O  
ATOM    148  CG  ARG A  10     -17.091  23.475  46.558  1.00 71.84           C  
ATOM    149  HG2 ARG A  10     -17.186  22.755  45.746  1.00 71.84           H  
ATOM    150  HG3 ARG A  10     -16.116  23.326  47.023  1.00 71.84           H  
ATOM    151  CD  ARG A  10     -17.088  24.902  45.994  1.00 71.84           C  
ATOM    152  HD2 ARG A  10     -17.323  25.600  46.798  1.00 71.84           H  
ATOM    153  HD3 ARG A  10     -16.075  25.120  45.655  1.00 71.84           H  
ATOM    154  NE  ARG A  10     -17.988  25.079  44.835  1.00 71.84           N  
ATOM    155  HE  ARG A  10     -17.869  24.450  44.054  1.00 71.84           H  
ATOM    156  NH1 ARG A  10     -18.915  27.111  45.393  1.00 71.84           N  
ATOM    157 HH11 ARG A  10     -19.461  27.910  45.106  1.00 71.84           H  
ATOM    158 HH12 ARG A  10     -18.408  27.085  46.267  1.00 71.84           H  
ATOM    159  NH2 ARG A  10     -19.346  26.192  43.409  1.00 71.84           N  
ATOM    160 HH21 ARG A  10     -19.889  26.994  43.122  1.00 71.84           H  
ATOM    161 HH22 ARG A  10     -18.953  25.633  42.666  1.00 71.84           H  
ATOM    162  CZ  ARG A  10     -18.751  26.119  44.559  1.00 71.84           C  
ATOM    163  N   MET A  11     -16.564  22.137  50.127  1.00 75.77           N  
ATOM    164  H   MET A  11     -17.321  22.654  50.551  1.00 75.77           H  
ATOM    165  CA  MET A  11     -15.340  21.897  50.892  1.00 75.77           C  
ATOM    166  HA  MET A  11     -14.480  22.223  50.306  1.00 75.77           H  
ATOM    167  C   MET A  11     -15.133  20.408  51.166  1.00 75.77           C  
ATOM    168  CB  MET A  11     -15.366  22.676  52.210  1.00 75.77           C  
ATOM    169  HB2 MET A  11     -16.383  22.732  52.597  1.00 75.77           H  
ATOM    170  HB3 MET A  11     -14.751  22.145  52.937  1.00 75.77           H  
ATOM    171  O   MET A  11     -14.037  19.909  50.936  1.00 75.77           O  
ATOM    172  CG  MET A  11     -14.787  24.081  52.034  1.00 75.77           C  
ATOM    173  HG2 MET A  11     -15.344  24.589  51.246  1.00 75.77           H  
ATOM    174  HG3 MET A  11     -13.748  23.994  51.715  1.00 75.77           H  
ATOM    175  SD  MET A  11     -14.848  25.116  53.524  1.00 75.77           S  
ATOM    176  CE  MET A  11     -13.914  24.095  54.699  1.00 75.77           C  
ATOM    177  HE1 MET A  11     -12.949  23.826  54.269  1.00 75.77           H  
ATOM    178  HE2 MET A  11     -13.753  24.656  55.620  1.00 75.77           H  
ATOM    179  HE3 MET A  11     -14.471  23.187  54.932  1.00 75.77           H  
ATOM    180  N   ALA A  12     -16.182  19.694  51.584  1.00 76.38           N  
ATOM    181  H   ALA A  12     -17.053  20.161  51.791  1.00 76.38           H  
ATOM    182  CA  ALA A  12     -16.104  18.256  51.817  1.00 76.38           C  
ATOM    183  HA  ALA A  12     -15.299  18.059  52.526  1.00 76.38           H  
ATOM    184  C   ALA A  12     -15.764  17.491  50.527  1.00 76.38           C  
ATOM    185  CB  ALA A  12     -17.425  17.794  52.444  1.00 76.38           C  
ATOM    186  HB1 ALA A  12     -17.398  16.715  52.592  1.00 76.38           H  
ATOM    187  HB2 ALA A  12     -18.263  18.052  51.796  1.00 76.38           H  
ATOM    188  HB3 ALA A  12     -17.559  18.282  53.410  1.00 76.38           H  
ATOM    189  O   ALA A  12     -14.903  16.620  50.539  1.00 76.38           O  
ATOM    190  N   LEU A  13     -16.378  17.843  49.393  1.00 81.63           N  
ATOM    191  H   LEU A  13     -17.100  18.548  49.431  1.00 81.63           H  
ATOM    192  CA  LEU A  13     -16.066  17.235  48.098  1.00 81.63           C  
ATOM    193  HA  LEU A  13     -16.099  16.150  48.207  1.00 81.63           H  
ATOM    194  C   LEU A  13     -14.650  17.560  47.633  1.00 81.63           C  
ATOM    195  CB  LEU A  13     -17.103  17.672  47.051  1.00 81.63           C  
ATOM    196  HB2 LEU A  13     -17.593  18.594  47.363  1.00 81.63           H  
ATOM    197  HB3 LEU A  13     -16.604  17.884  46.106  1.00 81.63           H  
ATOM    198  O   LEU A  13     -13.975  16.684  47.105  1.00 81.63           O  
ATOM    199  CG  LEU A  13     -18.138  16.572  46.795  1.00 81.63           C  
ATOM    200  HG  LEU A  13     -18.407  16.077  47.728  1.00 81.63           H  
ATOM    201  CD1 LEU A  13     -19.410  17.150  46.198  1.00 81.63           C  
ATOM    202 HD11 LEU A  13     -19.910  17.762  46.949  1.00 81.63           H  
ATOM    203 HD12 LEU A  13     -20.080  16.344  45.900  1.00 81.63           H  
ATOM    204 HD13 LEU A  13     -19.152  17.746  45.322  1.00 81.63           H  
ATOM    205  CD2 LEU A  13     -17.544  15.535  45.857  1.00 81.63           C  
ATOM    206 HD21 LEU A  13     -17.180  16.023  44.953  1.00 81.63           H  
ATOM    207 HD22 LEU A  13     -18.302  14.788  45.620  1.00 81.63           H  
ATOM    208 HD23 LEU A  13     -16.704  15.032  46.337  1.00 81.63           H  
ATOM    209  N   HIS A  14     -14.178  18.785  47.859  1.00 81.12           N  
ATOM    210  H   HIS A  14     -14.787  19.475  48.275  1.00 81.12           H  
ATOM    211  CA  HIS A  14     -12.795  19.150  47.585  1.00 81.12           C  
ATOM    212  HA  HIS A  14     -12.561  18.903  46.550  1.00 81.12           H  
ATOM    213  C   HIS A  14     -11.820  18.312  48.397  1.00 81.12           C  
ATOM    214  CB  HIS A  14     -12.567  20.652  47.771  1.00 81.12           C  
ATOM    215  HB2 HIS A  14     -13.297  21.205  47.180  1.00 81.12           H  
ATOM    216  HB3 HIS A  14     -12.710  20.915  48.819  1.00 81.12           H  
ATOM    217  O   HIS A  14     -10.903  17.754  47.809  1.00 81.12           O  
ATOM    218  CG  HIS A  14     -11.180  21.067  47.348  1.00 81.12           C  
ATOM    219  CD2 HIS A  14     -10.829  21.687  46.179  1.00 81.12           C  
ATOM    220  HD2 HIS A  14     -11.507  21.991  45.395  1.00 81.12           H  
ATOM    221  ND1 HIS A  14     -10.013  20.821  48.037  1.00 81.12           N  
ATOM    222  HD1 HIS A  14      -9.921  20.277  48.883  1.00 81.12           H  
ATOM    223  CE1 HIS A  14      -8.987  21.279  47.302  1.00 81.12           C  
ATOM    224  HE1 HIS A  14      -7.945  21.176  47.565  1.00 81.12           H  
ATOM    225  NE2 HIS A  14      -9.438  21.834  46.164  1.00 81.12           N  
ATOM    226  N   GLU A  15     -12.013  18.175  49.710  1.00 80.32           N  
ATOM    227  H   GLU A  15     -12.789  18.646  50.154  1.00 80.32           H  
ATOM    228  CA  GLU A  15     -11.177  17.281  50.520  1.00 80.32           C  
ATOM    229  HA  GLU A  15     -10.138  17.607  50.465  1.00 80.32           H  
ATOM    230  C   GLU A  15     -11.195  15.841  49.996  1.00 80.32           C  
ATOM    231  CB  GLU A  15     -11.623  17.293  51.990  1.00 80.32           C  
ATOM    232  HB2 GLU A  15     -11.392  16.321  52.426  1.00 80.32           H  
ATOM    233  HB3 GLU A  15     -12.700  17.445  52.055  1.00 80.32           H  
ATOM    234  O   GLU A  15     -10.140  15.214  49.918  1.00 80.32           O  
ATOM    235  CG  GLU A  15     -10.884  18.351  52.817  1.00 80.32           C  
ATOM    236  HG2 GLU A  15      -9.816  18.276  52.610  1.00 80.32           H  
ATOM    237  HG3 GLU A  15     -11.219  19.342  52.511  1.00 80.32           H  
ATOM    238  CD  GLU A  15     -11.117  18.165  54.327  1.00 80.32           C  
ATOM    239  OE1 GLU A  15     -10.185  18.479  55.102  1.00 80.32           O  
ATOM    240  OE2 GLU A  15     -12.232  17.742  54.713  1.00 80.32           O  
ATOM    241  N   VAL A  16     -12.358  15.334  49.579  1.00 83.95           N  
ATOM    242  H   VAL A  16     -13.193  15.885  49.716  1.00 83.95           H  
ATOM    243  CA  VAL A  16     -12.499  13.970  49.050  1.00 83.95           C  
ATOM    244  HA  VAL A  16     -12.019  13.277  49.742  1.00 83.95           H  
ATOM    245  C   VAL A  16     -11.782  13.791  47.717  1.00 83.95           C  
ATOM    246  CB  VAL A  16     -13.985  13.584  48.965  1.00 83.95           C  
ATOM    247  HB  VAL A  16     -14.552  14.406  48.527  1.00 83.95           H  
ATOM    248  O   VAL A  16     -10.995  12.861  47.568  1.00 83.95           O  
ATOM    249  CG1 VAL A  16     -14.241  12.341  48.103  1.00 83.95           C  
ATOM    250 HG11 VAL A  16     -15.243  11.953  48.284  1.00 83.95           H  
ATOM    251 HG12 VAL A  16     -14.155  12.602  47.048  1.00 83.95           H  
ATOM    252 HG13 VAL A  16     -13.513  11.565  48.339  1.00 83.95           H  
ATOM    253  CG2 VAL A  16     -14.500  13.352  50.389  1.00 83.95           C  
ATOM    254 HG21 VAL A  16     -14.431  14.261  50.986  1.00 83.95           H  
ATOM    255 HG22 VAL A  16     -15.536  13.012  50.361  1.00 83.95           H  
ATOM    256 HG23 VAL A  16     -13.901  12.583  50.877  1.00 83.95           H  
ATOM    257  N   VAL A  17     -11.995  14.682  46.748  1.00 87.61           N  
ATOM    258  H   VAL A  17     -12.639  15.439  46.928  1.00 87.61           H  
ATOM    259  CA  VAL A  17     -11.356  14.583  45.428  1.00 87.61           C  
ATOM    260  HA  VAL A  17     -11.441  13.562  45.057  1.00 87.61           H  
ATOM    261  C   VAL A  17      -9.869  14.842  45.515  1.00 87.61           C  
ATOM    262  CB  VAL A  17     -12.004  15.528  44.412  1.00 87.61           C  
ATOM    263  HB  VAL A  17     -11.921  16.545  44.795  1.00 87.61           H  
ATOM    264  O   VAL A  17      -9.082  14.053  45.003  1.00 87.61           O  
ATOM    265  CG1 VAL A  17     -11.321  15.450  43.042  1.00 87.61           C  
ATOM    266 HG11 VAL A  17     -11.428  14.443  42.638  1.00 87.61           H  
ATOM    267 HG12 VAL A  17     -11.790  16.172  42.373  1.00 87.61           H  
ATOM    268 HG13 VAL A  17     -10.258  15.682  43.104  1.00 87.61           H  
ATOM    269  CG2 VAL A  17     -13.480  15.187  44.176  1.00 87.61           C  
ATOM    270 HG21 VAL A  17     -13.924  15.925  43.509  1.00 87.61           H  
ATOM    271 HG22 VAL A  17     -13.563  14.200  43.720  1.00 87.61           H  
ATOM    272 HG23 VAL A  17     -14.039  15.184  45.111  1.00 87.61           H  
ATOM    273  N   HIS A  18      -9.472  15.919  46.186  1.00 84.18           N  
ATOM    274  H   HIS A  18     -10.165  16.491  46.646  1.00 84.18           H  
ATOM    275  CA  HIS A  18      -8.067  16.254  46.374  1.00 84.18           C  
ATOM    276  HA  HIS A  18      -7.586  16.370  45.403  1.00 84.18           H  
ATOM    277  C   HIS A  18      -7.344  15.129  47.111  1.00 84.18           C  
ATOM    278  CB  HIS A  18      -7.994  17.572  47.146  1.00 84.18           C  
ATOM    279  HB2 HIS A  18      -8.707  18.285  46.733  1.00 84.18           H  
ATOM    280  HB3 HIS A  18      -8.274  17.398  48.185  1.00 84.18           H  
ATOM    281  O   HIS A  18      -6.288  14.685  46.672  1.00 84.18           O  
ATOM    282  CG  HIS A  18      -6.652  18.231  47.117  1.00 84.18           C  
ATOM    283  CD2 HIS A  18      -6.015  18.731  46.020  1.00 84.18           C  
ATOM    284  HD2 HIS A  18      -6.340  18.688  44.991  1.00 84.18           H  
ATOM    285  ND1 HIS A  18      -5.923  18.553  48.252  1.00 84.18           N  
ATOM    286  CE1 HIS A  18      -4.859  19.232  47.807  1.00 84.18           C  
ATOM    287  HE1 HIS A  18      -4.086  19.646  48.437  1.00 84.18           H  
ATOM    288  NE2 HIS A  18      -4.881  19.346  46.476  1.00 84.18           N  
ATOM    289  HE2 HIS A  18      -4.136  19.759  45.933  1.00 84.18           H  
ATOM    290  N   GLY A  19      -7.969  14.589  48.161  1.00 81.63           N  
ATOM    291  H   GLY A  19      -8.837  14.998  48.474  1.00 81.63           H  
ATOM    292  CA  GLY A  19      -7.471  13.441  48.904  1.00 81.63           C  
ATOM    293  HA2 GLY A  19      -6.468  13.661  49.272  1.00 81.63           H  
ATOM    294  HA3 GLY A  19      -8.129  13.274  49.756  1.00 81.63           H  
ATOM    295  C   GLY A  19      -7.418  12.154  48.081  1.00 81.63           C  
ATOM    296  O   GLY A  19      -6.454  11.407  48.218  1.00 81.63           O  
ATOM    297  N   ALA A  20      -8.405  11.870  47.227  1.00 85.46           N  
ATOM    298  H   ALA A  20      -9.206  12.484  47.191  1.00 85.46           H  
ATOM    299  CA  ALA A  20      -8.409  10.693  46.355  1.00 85.46           C  
ATOM    300  HA  ALA A  20      -8.218   9.805  46.957  1.00 85.46           H  
ATOM    301  C   ALA A  20      -7.300  10.778  45.300  1.00 85.46           C  
ATOM    302  CB  ALA A  20      -9.790  10.542  45.702  1.00 85.46           C  
ATOM    303  HB1 ALA A  20      -9.796   9.668  45.051  1.00 85.46           H  
ATOM    304  HB2 ALA A  20     -10.552  10.413  46.471  1.00 85.46           H  
ATOM    305  HB3 ALA A  20     -10.028  11.426  45.111  1.00 85.46           H  
ATOM    306  O   ALA A  20      -6.532   9.833  45.141  1.00 85.46           O  
ATOM    307  N   VAL A  21      -7.174  11.929  44.640  1.00 83.10           N  
ATOM    308  H   VAL A  21      -7.835  12.666  44.841  1.00 83.10           H  
ATOM    309  CA  VAL A  21      -6.136  12.192  43.639  1.00 83.10           C  
ATOM    310  HA  VAL A  21      -6.163  11.407  42.883  1.00 83.10           H  
ATOM    311  C   VAL A  21      -4.749  12.127  44.275  1.00 83.10           C  
ATOM    312  CB  VAL A  21      -6.408  13.539  42.945  1.00 83.10           C  
ATOM    313  HB  VAL A  21      -6.492  14.322  43.699  1.00 83.10           H  
ATOM    314  O   VAL A  21      -3.872  11.451  43.745  1.00 83.10           O  
ATOM    315  CG1 VAL A  21      -5.297  13.923  41.968  1.00 83.10           C  
ATOM    316 HG11 VAL A  21      -4.367  14.080  42.515  1.00 83.10           H  
ATOM    317 HG12 VAL A  21      -5.151  13.136  41.227  1.00 83.10           H  
ATOM    318 HG13 VAL A  21      -5.544  14.856  41.461  1.00 83.10           H  
ATOM    319  CG2 VAL A  21      -7.719  13.472  42.146  1.00 83.10           C  
ATOM    320 HG21 VAL A  21      -7.610  12.779  41.312  1.00 83.10           H  
ATOM    321 HG22 VAL A  21      -7.968  14.453  41.740  1.00 83.10           H  
ATOM    322 HG23 VAL A  21      -8.550  13.135  42.765  1.00 83.10           H  
ATOM    323  N   ALA A  22      -4.574  12.716  45.461  1.00 80.72           N  
ATOM    324  H   ALA A  22      -5.312  13.296  45.831  1.00 80.72           H  
ATOM    325  CA  ALA A  22      -3.343  12.601  46.239  1.00 80.72           C  
ATOM    326  HA  ALA A  22      -2.502  12.972  45.653  1.00 80.72           H  
ATOM    327  C   ALA A  22      -2.990  11.157  46.557  1.00 80.72           C  
ATOM    328  CB  ALA A  22      -3.489  13.428  47.521  1.00 80.72           C  
ATOM    329  HB1 ALA A  22      -4.343  13.076  48.100  1.00 80.72           H  
ATOM    330  HB2 ALA A  22      -3.643  14.479  47.275  1.00 80.72           H  
ATOM    331  HB3 ALA A  22      -2.593  13.330  48.134  1.00 80.72           H  
ATOM    332  O   ALA A  22      -1.855  10.742  46.344  1.00 80.72           O  
ATOM    333  N   ARG A  23      -3.967  10.377  47.019  1.00 81.18           N  
ATOM    334  H   ARG A  23      -4.877  10.794  47.157  1.00 81.18           H  
ATOM    335  CA  ARG A  23      -3.758   8.975  47.385  1.00 81.18           C  
ATOM    336  HA  ARG A  23      -2.945   8.937  48.110  1.00 81.18           H  
ATOM    337  C   ARG A  23      -3.318   8.138  46.190  1.00 81.18           C  
ATOM    338  CB  ARG A  23      -5.048   8.431  48.005  1.00 81.18           C  
ATOM    339  HB2 ARG A  23      -5.701   8.027  47.232  1.00 81.18           H  
ATOM    340  HB3 ARG A  23      -5.564   9.260  48.491  1.00 81.18           H  
ATOM    341  O   ARG A  23      -2.421   7.318  46.342  1.00 81.18           O  
ATOM    342  CG  ARG A  23      -4.794   7.383  49.091  1.00 81.18           C  
ATOM    343  HG2 ARG A  23      -4.170   7.821  49.870  1.00 81.18           H  
ATOM    344  HG3 ARG A  23      -4.268   6.532  48.658  1.00 81.18           H  
ATOM    345  CD  ARG A  23      -6.114   6.900  49.718  1.00 81.18           C  
ATOM    346  HD2 ARG A  23      -6.658   6.332  48.963  1.00 81.18           H  
ATOM    347  HD3 ARG A  23      -5.873   6.234  50.546  1.00 81.18           H  
ATOM    348  NE  ARG A  23      -6.976   8.010  50.198  1.00 81.18           N  
ATOM    349  HE  ARG A  23      -6.724   8.938  49.887  1.00 81.18           H  
ATOM    350  NH1 ARG A  23      -8.568   6.754  51.268  1.00 81.18           N  
ATOM    351 HH11 ARG A  23      -9.520   6.715  51.604  1.00 81.18           H  
ATOM    352 HH12 ARG A  23      -8.025   5.922  51.085  1.00 81.18           H  
ATOM    353  NH2 ARG A  23      -8.946   8.916  50.955  1.00 81.18           N  
ATOM    354 HH21 ARG A  23      -8.703   9.815  50.563  1.00 81.18           H  
ATOM    355 HH22 ARG A  23      -9.924   8.784  51.169  1.00 81.18           H  
ATOM    356  CZ  ARG A  23      -8.144   7.896  50.812  1.00 81.18           C  
ATOM    357  N   VAL A  24      -3.928   8.364  45.029  1.00 79.66           N  
ATOM    358  H   VAL A  24      -4.663   9.056  45.001  1.00 79.66           H  
ATOM    359  CA  VAL A  24      -3.605   7.645  43.789  1.00 79.66           C  
ATOM    360  HA  VAL A  24      -3.524   6.579  44.001  1.00 79.66           H  
ATOM    361  C   VAL A  24      -2.248   8.062  43.231  1.00 79.66           C  
ATOM    362  CB  VAL A  24      -4.731   7.836  42.767  1.00 79.66           C  
ATOM    363  HB  VAL A  24      -4.972   8.895  42.669  1.00 79.66           H  
ATOM    364  O   VAL A  24      -1.465   7.207  42.839  1.00 79.66           O  
ATOM    365  CG1 VAL A  24      -4.362   7.288  41.398  1.00 79.66           C  
ATOM    366 HG11 VAL A  24      -3.537   7.869  40.985  1.00 79.66           H  
ATOM    367 HG12 VAL A  24      -5.218   7.370  40.729  1.00 79.66           H  
ATOM    368 HG13 VAL A  24      -4.063   6.243  41.479  1.00 79.66           H  
ATOM    369  CG2 VAL A  24      -5.959   7.075  43.259  1.00 79.66           C  
ATOM    370 HG21 VAL A  24      -6.763   7.112  42.524  1.00 79.66           H  
ATOM    371 HG22 VAL A  24      -5.699   6.029  43.420  1.00 79.66           H  
ATOM    372 HG23 VAL A  24      -6.305   7.513  44.195  1.00 79.66           H  
ATOM    373  N   LEU A  25      -1.917   9.352  43.283  1.00 74.13           N  
ATOM    374  H   LEU A  25      -2.611  10.023  43.581  1.00 74.13           H  
ATOM    375  CA  LEU A  25      -0.597   9.858  42.896  1.00 74.13           C  
ATOM    376  HA  LEU A  25      -0.271   9.323  42.004  1.00 74.13           H  
ATOM    377  C   LEU A  25       0.502   9.586  43.947  1.00 74.13           C  
ATOM    378  CB  LEU A  25      -0.728  11.353  42.553  1.00 74.13           C  
ATOM    379  HB2 LEU A  25      -1.237  11.855  43.376  1.00 74.13           H  
ATOM    380  HB3 LEU A  25       0.274  11.773  42.462  1.00 74.13           H  
ATOM    381  O   LEU A  25       1.666   9.908  43.724  1.00 74.13           O  
ATOM    382  CG  LEU A  25      -1.485  11.652  41.247  1.00 74.13           C  
ATOM    383  HG  LEU A  25      -2.459  11.162  41.250  1.00 74.13           H  
ATOM    384  CD1 LEU A  25      -1.693  13.153  41.088  1.00 74.13           C  
ATOM    385 HD11 LEU A  25      -2.343  13.515  41.884  1.00 74.13           H  
ATOM    386 HD12 LEU A  25      -2.162  13.369  40.128  1.00 74.13           H  
ATOM    387 HD13 LEU A  25      -0.732  13.665  41.141  1.00 74.13           H  
ATOM    388  CD2 LEU A  25      -0.693  11.194  40.032  1.00 74.13           C  
ATOM    389 HD21 LEU A  25      -1.206  11.488  39.116  1.00 74.13           H  
ATOM    390 HD22 LEU A  25       0.304  11.634  40.039  1.00 74.13           H  
ATOM    391 HD23 LEU A  25      -0.592  10.109  40.041  1.00 74.13           H  
ATOM    392  N   GLY A  26       0.164   8.982  45.093  1.00 72.17           N  
ATOM    393  H   GLY A  26      -0.806   8.727  45.213  1.00 72.17           H  
ATOM    394  CA  GLY A  26       1.119   8.578  46.131  1.00 72.17           C  
ATOM    395  HA2 GLY A  26       0.673   7.763  46.702  1.00 72.17           H  
ATOM    396  HA3 GLY A  26       2.024   8.203  45.653  1.00 72.17           H  
ATOM    397  C   GLY A  26       1.527   9.676  47.123  1.00 72.17           C  
ATOM    398  O   GLY A  26       2.493   9.505  47.871  1.00 72.17           O  
ATOM    399  N   PHE A  27       0.802  10.792  47.180  1.00 73.91           N  
ATOM    400  H   PHE A  27      -0.013  10.854  46.587  1.00 73.91           H  
ATOM    401  CA  PHE A  27       1.039  11.863  48.146  1.00 73.91           C  
ATOM    402  HA  PHE A  27       2.115  11.960  48.284  1.00 73.91           H  
ATOM    403  C   PHE A  27       0.412  11.535  49.516  1.00 73.91           C  
ATOM    404  CB  PHE A  27       0.538  13.198  47.579  1.00 73.91           C  
ATOM    405  HB2 PHE A  27       0.634  13.964  48.349  1.00 73.91           H  
ATOM    406  HB3 PHE A  27      -0.521  13.106  47.341  1.00 73.91           H  
ATOM    407  O   PHE A  27      -0.790  11.307  49.636  1.00 73.91           O  
ATOM    408  CG  PHE A  27       1.280  13.672  46.342  1.00 73.91           C  
ATOM    409  CD1 PHE A  27       2.542  14.284  46.463  1.00 73.91           C  
ATOM    410  HD1 PHE A  27       2.988  14.414  47.438  1.00 73.91           H  
ATOM    411  CD2 PHE A  27       0.706  13.516  45.068  1.00 73.91           C  
ATOM    412  HD2 PHE A  27      -0.250  13.025  44.965  1.00 73.91           H  
ATOM    413  CE1 PHE A  27       3.218  14.742  45.317  1.00 73.91           C  
ATOM    414  HE1 PHE A  27       4.183  15.219  45.408  1.00 73.91           H  
ATOM    415  CE2 PHE A  27       1.367  14.000  43.926  1.00 73.91           C  
ATOM    416  HE2 PHE A  27       0.917  13.902  42.950  1.00 73.91           H  
ATOM    417  CZ  PHE A  27       2.627  14.606  44.049  1.00 73.91           C  
ATOM    418  HZ  PHE A  27       3.135  14.968  43.167  1.00 73.91           H  
ATOM    419  N   LEU A  28       1.234  11.542  50.576  1.00 68.33           N  
ATOM    420  H   LEU A  28       2.219  11.666  50.391  1.00 68.33           H  
ATOM    421  CA  LEU A  28       0.793  11.370  51.975  1.00 68.33           C  
ATOM    422  HA  LEU A  28       0.125  10.511  52.040  1.00 68.33           H  
ATOM    423  C   LEU A  28       0.016  12.578  52.508  1.00 68.33           C  
ATOM    424  CB  LEU A  28       2.029  11.159  52.873  1.00 68.33           C  
ATOM    425  HB2 LEU A  28       1.816  11.528  53.876  1.00 68.33           H  
ATOM    426  HB3 LEU A  28       2.850  11.761  52.483  1.00 68.33           H  
ATOM    427  O   LEU A  28      -0.889  12.425  53.325  1.00 68.33           O  
ATOM    428  CG  LEU A  28       2.471   9.694  52.992  1.00 68.33           C  
ATOM    429  HG  LEU A  28       2.436   9.215  52.014  1.00 68.33           H  
ATOM    430  CD1 LEU A  28       3.908   9.633  53.515  1.00 68.33           C  
ATOM    431 HD11 LEU A  28       3.976  10.123  54.486  1.00 68.33           H  
ATOM    432 HD12 LEU A  28       4.220   8.592  53.603  1.00 68.33           H  
ATOM    433 HD13 LEU A  28       4.570  10.133  52.808  1.00 68.33           H  
ATOM    434  CD2 LEU A  28       1.581   8.924  53.974  1.00 68.33           C  
ATOM    435 HD21 LEU A  28       1.627   9.378  54.963  1.00 68.33           H  
ATOM    436 HD22 LEU A  28       0.550   8.940  53.622  1.00 68.33           H  
ATOM    437 HD23 LEU A  28       1.911   7.886  54.028  1.00 68.33           H  
ATOM    438  N   ASP A  29       0.421  13.769  52.077  1.00 71.05           N  
ATOM    439  H   ASP A  29       1.130  13.800  51.358  1.00 71.05           H  
ATOM    440  CA  ASP A  29      -0.224  15.031  52.401  1.00 71.05           C  
ATOM    441  HA  ASP A  29      -0.991  14.876  53.160  1.00 71.05           H  
ATOM    442  C   ASP A  29      -0.850  15.578  51.113  1.00 71.05           C  
ATOM    443  CB  ASP A  29       0.802  15.993  53.013  1.00 71.05           C  
ATOM    444  HB2 ASP A  29       1.269  15.504  53.867  1.00 71.05           H  
ATOM    445  HB3 ASP A  29       1.581  16.213  52.283  1.00 71.05           H  
ATOM    446  O   ASP A  29      -0.109  15.974  50.208  1.00 71.05           O  
ATOM    447  CG  ASP A  29       0.175  17.305  53.491  1.00 71.05           C  
ATOM    448  OD1 ASP A  29      -1.005  17.588  53.169  1.00 71.05           O  
ATOM    449  OD2 ASP A  29       0.888  18.059  54.182  1.00 71.05           O  
ATOM    450  N   PRO A  30      -2.190  15.598  51.000  1.00 72.24           N  
ATOM    451  CA  PRO A  30      -2.871  16.129  49.829  1.00 72.24           C  
ATOM    452  HA  PRO A  30      -2.622  15.505  48.970  1.00 72.24           H  
ATOM    453  C   PRO A  30      -2.462  17.564  49.509  1.00 72.24           C  
ATOM    454  CB  PRO A  30      -4.369  16.030  50.136  1.00 72.24           C  
ATOM    455  HB2 PRO A  30      -4.947  15.792  49.243  1.00 72.24           H  
ATOM    456  HB3 PRO A  30      -4.724  16.961  50.577  1.00 72.24           H  
ATOM    457  O   PRO A  30      -2.445  17.937  48.345  1.00 72.24           O  
ATOM    458  CG  PRO A  30      -4.452  14.919  51.179  1.00 72.24           C  
ATOM    459  HG2 PRO A  30      -4.464  13.950  50.679  1.00 72.24           H  
ATOM    460  HG3 PRO A  30      -5.323  15.031  51.824  1.00 72.24           H  
ATOM    461  CD  PRO A  30      -3.148  15.070  51.954  1.00 72.24           C  
ATOM    462  HD2 PRO A  30      -3.278  15.783  52.768  1.00 72.24           H  
ATOM    463  HD3 PRO A  30      -2.839  14.098  52.340  1.00 72.24           H  
ATOM    464  N   SER A  31      -2.057  18.367  50.501  1.00 68.68           N  
ATOM    465  H   SER A  31      -1.957  17.984  51.431  1.00 68.68           H  
ATOM    466  CA  SER A  31      -1.665  19.766  50.284  1.00 68.68           C  
ATOM    467  HA  SER A  31      -2.494  20.273  49.791  1.00 68.68           H  
ATOM    468  C   SER A  31      -0.447  19.954  49.369  1.00 68.68           C  
ATOM    469  CB  SER A  31      -1.439  20.471  51.622  1.00 68.68           C  
ATOM    470  HB2 SER A  31      -2.301  20.313  52.270  1.00 68.68           H  
ATOM    471  HB3 SER A  31      -1.336  21.540  51.436  1.00 68.68           H  
ATOM    472  O   SER A  31      -0.245  21.055  48.860  1.00 68.68           O  
ATOM    473  OG  SER A  31      -0.275  20.014  52.268  1.00 68.68           O  
ATOM    474  HG  SER A  31      -0.465  19.190  52.723  1.00 68.68           H  
ATOM    475  N   ALA A  32       0.328  18.895  49.104  1.00 66.66           N  
ATOM    476  H   ALA A  32       0.100  18.015  49.545  1.00 66.66           H  
ATOM    477  CA  ALA A  32       1.422  18.902  48.128  1.00 66.66           C  
ATOM    478  HA  ALA A  32       2.061  19.763  48.322  1.00 66.66           H  
ATOM    479  C   ALA A  32       0.947  19.004  46.666  1.00 66.66           C  
ATOM    480  CB  ALA A  32       2.234  17.619  48.337  1.00 66.66           C  
ATOM    481  HB1 ALA A  32       1.610  16.750  48.125  1.00 66.66           H  
ATOM    482  HB2 ALA A  32       2.587  17.567  49.366  1.00 66.66           H  
ATOM    483  HB3 ALA A  32       3.088  17.613  47.660  1.00 66.66           H  
ATOM    484  O   ALA A  32       1.746  19.229  45.759  1.00 66.66           O  
ATOM    485  N   LEU A  33      -0.345  18.808  46.444  1.00 71.91           N  
ATOM    486  H   LEU A  33      -0.943  18.658  47.244  1.00 71.91           H  
ATOM    487  CA  LEU A  33      -0.963  18.622  45.150  1.00 71.91           C  
ATOM    488  HA  LEU A  33      -0.206  18.357  44.412  1.00 71.91           H  
ATOM    489  C   LEU A  33      -1.642  19.927  44.748  1.00 71.91           C  
ATOM    490  CB  LEU A  33      -1.913  17.438  45.372  1.00 71.91           C  
ATOM    491  HB2 LEU A  33      -2.847  17.771  45.824  1.00 71.91           H  
ATOM    492  HB3 LEU A  33      -1.439  16.783  46.103  1.00 71.91           H  
ATOM    493  O   LEU A  33      -2.521  20.398  45.469  1.00 71.91           O  
ATOM    494  CG  LEU A  33      -2.192  16.595  44.141  1.00 71.91           C  
ATOM    495  HG  LEU A  33      -1.311  16.605  43.499  1.00 71.91           H  
ATOM    496  CD1 LEU A  33      -2.442  15.176  44.594  1.00 71.91           C  
ATOM    497 HD11 LEU A  33      -3.364  15.146  45.174  1.00 71.91           H  
ATOM    498 HD12 LEU A  33      -1.593  14.841  45.191  1.00 71.91           H  
ATOM    499 HD13 LEU A  33      -2.526  14.532  43.720  1.00 71.91           H  
ATOM    500  CD2 LEU A  33      -3.470  17.062  43.445  1.00 71.91           C  
ATOM    501 HD21 LEU A  33      -3.723  16.390  42.625  1.00 71.91           H  
ATOM    502 HD22 LEU A  33      -4.298  17.067  44.154  1.00 71.91           H  
ATOM    503 HD23 LEU A  33      -3.328  18.071  43.057  1.00 71.91           H  
ATOM    504  N   ASP A  34      -1.256  20.533  43.626  1.00 67.12           N  
ATOM    505  H   ASP A  34      -0.532  20.120  43.056  1.00 67.12           H  
ATOM    506  CA  ASP A  34      -1.933  21.741  43.148  1.00 67.12           C  
ATOM    507  HA  ASP A  34      -2.043  22.427  43.988  1.00 67.12           H  
ATOM    508  C   ASP A  34      -3.321  21.349  42.604  1.00 67.12           C  
ATOM    509  CB  ASP A  34      -1.082  22.481  42.106  1.00 67.12           C  
ATOM    510  HB2 ASP A  34      -0.940  21.840  41.236  1.00 67.12           H  
ATOM    511  HB3 ASP A  34      -0.102  22.680  42.540  1.00 67.12           H  
ATOM    512  O   ASP A  34      -3.408  20.677  41.573  1.00 67.12           O  
ATOM    513  CG  ASP A  34      -1.704  23.817  41.665  1.00 67.12           C  
ATOM    514  OD1 ASP A  34      -2.921  24.030  41.896  1.00 67.12           O  
ATOM    515  OD2 ASP A  34      -0.952  24.632  41.094  1.00 67.12           O  
ATOM    516  N   PRO A  35      -4.433  21.735  43.258  1.00 70.15           N  
ATOM    517  CA  PRO A  35      -5.759  21.314  42.823  1.00 70.15           C  
ATOM    518  HA  PRO A  35      -5.753  20.229  42.714  1.00 70.15           H  
ATOM    519  C   PRO A  35      -6.184  21.911  41.469  1.00 70.15           C  
ATOM    520  CB  PRO A  35      -6.704  21.695  43.966  1.00 70.15           C  
ATOM    521  HB2 PRO A  35      -7.642  22.114  43.601  1.00 70.15           H  
ATOM    522  HB3 PRO A  35      -6.929  20.809  44.559  1.00 70.15           H  
ATOM    523  O   PRO A  35      -7.187  21.463  40.900  1.00 70.15           O  
ATOM    524  CG  PRO A  35      -5.952  22.700  44.838  1.00 70.15           C  
ATOM    525  HG2 PRO A  35      -6.054  22.439  45.891  1.00 70.15           H  
ATOM    526  HG3 PRO A  35      -6.331  23.708  44.668  1.00 70.15           H  
ATOM    527  CD  PRO A  35      -4.495  22.628  44.404  1.00 70.15           C  
ATOM    528  HD2 PRO A  35      -4.149  23.622  44.123  1.00 70.15           H  
ATOM    529  HD3 PRO A  35      -3.896  22.261  45.237  1.00 70.15           H  
ATOM    530  N   GLY A  36      -5.453  22.911  40.962  1.00 66.89           N  
ATOM    531  H   GLY A  36      -4.632  23.216  41.466  1.00 66.89           H  
ATOM    532  CA  GLY A  36      -5.676  23.517  39.652  1.00 66.89           C  
ATOM    533  HA2 GLY A  36      -5.438  24.579  39.718  1.00 66.89           H  
ATOM    534  HA3 GLY A  36      -6.722  23.409  39.365  1.00 66.89           H  
ATOM    535  C   GLY A  36      -4.853  22.925  38.513  1.00 66.89           C  
ATOM    536  O   GLY A  36      -5.160  23.208  37.356  1.00 66.89           O  
ATOM    537  N   MET A  37      -3.850  22.098  38.807  1.00 69.63           N  
ATOM    538  H   MET A  37      -3.672  21.875  39.776  1.00 69.63           H  
ATOM    539  CA  MET A  37      -2.981  21.499  37.794  1.00 69.63           C  
ATOM    540  HA  MET A  37      -2.810  22.238  37.010  1.00 69.63           H  
ATOM    541  C   MET A  37      -3.644  20.281  37.143  1.00 69.63           C  
ATOM    542  CB  MET A  37      -1.624  21.202  38.437  1.00 69.63           C  
ATOM    543  HB2 MET A  37      -1.287  22.123  38.913  1.00 69.63           H  
ATOM    544  HB3 MET A  37      -1.736  20.446  39.214  1.00 69.63           H  
ATOM    545  O   MET A  37      -4.376  19.537  37.805  1.00 69.63           O  
ATOM    546  CG  MET A  37      -0.541  20.757  37.453  1.00 69.63           C  
ATOM    547  HG2 MET A  37      -0.414  21.516  36.681  1.00 69.63           H  
ATOM    548  HG3 MET A  37      -0.860  19.835  36.968  1.00 69.63           H  
ATOM    549  SD  MET A  37       1.063  20.445  38.244  1.00 69.63           S  
ATOM    550  CE  MET A  37       1.489  22.102  38.851  1.00 69.63           C  
ATOM    551  HE1 MET A  37       1.452  22.812  38.025  1.00 69.63           H  
ATOM    552  HE2 MET A  37       2.497  22.084  39.266  1.00 69.63           H  
ATOM    553  HE3 MET A  37       0.793  22.413  39.630  1.00 69.63           H  
ATOM    554  N   GLY A  38      -3.393  20.086  35.846  1.00 69.37           N  
ATOM    555  H   GLY A  38      -2.701  20.661  35.388  1.00 69.37           H  
ATOM    556  CA  GLY A  38      -3.942  18.971  35.083  1.00 69.37           C  
ATOM    557  HA2 GLY A  38      -5.027  19.067  35.038  1.00 69.37           H  
ATOM    558  HA3 GLY A  38      -3.556  19.018  34.064  1.00 69.37           H  
ATOM    559  C   GLY A  38      -3.533  17.622  35.674  1.00 69.37           C  
ATOM    560  O   GLY A  38      -2.375  17.433  36.015  1.00 69.37           O  
ATOM    561  N   PHE A  39      -4.432  16.648  35.747  1.00 72.76           N  
ATOM    562  H   PHE A  39      -5.393  16.877  35.536  1.00 72.76           H  
ATOM    563  CA  PHE A  39      -4.139  15.305  36.234  1.00 72.76           C  
ATOM    564  HA  PHE A  39      -3.809  15.354  37.272  1.00 72.76           H  
ATOM    565  C   PHE A  39      -2.969  14.692  35.472  1.00 72.76           C  
ATOM    566  CB  PHE A  39      -5.415  14.460  36.114  1.00 72.76           C  
ATOM    567  HB2 PHE A  39      -5.150  13.406  36.205  1.00 72.76           H  
ATOM    568  HB3 PHE A  39      -5.820  14.586  35.111  1.00 72.76           H  
ATOM    569  O   PHE A  39      -2.003  14.250  36.081  1.00 72.76           O  
ATOM    570  CG  PHE A  39      -6.516  14.755  37.121  1.00 72.76           C  
ATOM    571  CD1 PHE A  39      -6.264  15.352  38.373  1.00 72.76           C  
ATOM    572  HD1 PHE A  39      -5.264  15.627  38.677  1.00 72.76           H  
ATOM    573  CD2 PHE A  39      -7.829  14.383  36.804  1.00 72.76           C  
ATOM    574  HD2 PHE A  39      -8.020  13.894  35.860  1.00 72.76           H  
ATOM    575  CE1 PHE A  39      -7.322  15.601  39.258  1.00 72.76           C  
ATOM    576  HE1 PHE A  39      -7.114  16.058  40.214  1.00 72.76           H  
ATOM    577  CE2 PHE A  39      -8.886  14.624  37.694  1.00 72.76           C  
ATOM    578  HE2 PHE A  39      -9.891  14.333  37.429  1.00 72.76           H  
ATOM    579  CZ  PHE A  39      -8.637  15.252  38.920  1.00 72.76           C  
ATOM    580  HZ  PHE A  39      -9.451  15.453  39.601  1.00 72.76           H  
ATOM    581  N   ASN A  40      -2.986  14.776  34.145  1.00 61.65           N  
ATOM    582  H   ASN A  40      -3.799  15.172  33.694  1.00 61.65           H  
ATOM    583  CA  ASN A  40      -1.902  14.245  33.325  1.00 61.65           C  
ATOM    584  HA  ASN A  40      -1.793  13.187  33.561  1.00 61.65           H  
ATOM    585  C   ASN A  40      -0.545  14.922  33.637  1.00 61.65           C  
ATOM    586  CB  ASN A  40      -2.332  14.400  31.854  1.00 61.65           C  
ATOM    587  HB2 ASN A  40      -1.997  15.364  31.470  1.00 61.65           H  
ATOM    588  HB3 ASN A  40      -3.418  14.354  31.779  1.00 61.65           H  
ATOM    589  O   ASN A  40       0.481  14.256  33.713  1.00 61.65           O  
ATOM    590  CG  ASN A  40      -1.804  13.298  30.955  1.00 61.65           C  
ATOM    591  ND2 ASN A  40      -2.098  13.367  29.679  1.00 61.65           N  
ATOM    592 HD21 ASN A  40      -2.601  14.155  29.297  1.00 61.65           H  
ATOM    593 HD22 ASN A  40      -1.709  12.624  29.115  1.00 61.65           H  
ATOM    594  OD1 ASN A  40      -1.166  12.349  31.358  1.00 61.65           O  
ATOM    595  N   GLU A  41      -0.539  16.233  33.910  1.00 61.74           N  
ATOM    596  H   GLU A  41      -1.421  16.724  33.959  1.00 61.74           H  
ATOM    597  CA  GLU A  41       0.669  16.981  34.308  1.00 61.74           C  
ATOM    598  HA  GLU A  41       1.479  16.762  33.613  1.00 61.74           H  
ATOM    599  C   GLU A  41       1.163  16.601  35.708  1.00 61.74           C  
ATOM    600  CB  GLU A  41       0.393  18.491  34.288  1.00 61.74           C  
ATOM    601  HB2 GLU A  41      -0.457  18.697  34.939  1.00 61.74           H  
ATOM    602  HB3 GLU A  41       1.261  19.016  34.687  1.00 61.74           H  
ATOM    603  O   GLU A  41       2.358  16.671  35.986  1.00 61.74           O  
ATOM    604  CG  GLU A  41       0.109  19.035  32.883  1.00 61.74           C  
ATOM    605  HG2 GLU A  41       1.000  18.898  32.270  1.00 61.74           H  
ATOM    606  HG3 GLU A  41      -0.702  18.463  32.434  1.00 61.74           H  
ATOM    607  CD  GLU A  41      -0.297  20.518  32.891  1.00 61.74           C  
ATOM    608  OE1 GLU A  41      -0.183  21.144  31.813  1.00 61.74           O  
ATOM    609  OE2 GLU A  41      -0.803  21.003  33.934  1.00 61.74           O  
ATOM    610  N   GLN A  42       0.262  16.152  36.579  1.00 63.53           N  
ATOM    611  H   GLN A  42      -0.709  16.137  36.301  1.00 63.53           H  
ATOM    612  CA  GLN A  42       0.607  15.647  37.904  1.00 63.53           C  
ATOM    613  HA  GLN A  42       1.433  16.244  38.290  1.00 63.53           H  
ATOM    614  C   GLN A  42       1.114  14.194  37.899  1.00 63.53           C  
ATOM    615  CB  GLN A  42      -0.576  15.832  38.849  1.00 63.53           C  
ATOM    616  HB2 GLN A  42      -1.450  15.295  38.479  1.00 63.53           H  
ATOM    617  HB3 GLN A  42      -0.285  15.408  39.810  1.00 63.53           H  
ATOM    618  O   GLN A  42       1.392  13.650  38.966  1.00 63.53           O  
ATOM    619  CG  GLN A  42      -0.915  17.312  39.059  1.00 63.53           C  
ATOM    620  HG2 GLN A  42      -1.313  17.759  38.149  1.00 63.53           H  
ATOM    621  HG3 GLN A  42      -0.009  17.850  39.338  1.00 63.53           H  
ATOM    622  CD  GLN A  42      -1.903  17.470  40.188  1.00 63.53           C  
ATOM    623  NE2 GLN A  42      -2.905  18.310  40.089  1.00 63.53           N  
ATOM    624 HE21 GLN A  42      -3.093  18.803  39.227  1.00 63.53           H  
ATOM    625 HE22 GLN A  42      -3.331  18.613  40.953  1.00 63.53           H  
ATOM    626  OE1 GLN A  42      -1.766  16.836  41.207  1.00 63.53           O  
ATOM    627  N   GLY A  43       1.269  13.573  36.723  1.00 62.58           N  
ATOM    628  H   GLY A  43       1.049  14.086  35.881  1.00 62.58           H  
ATOM    629  CA  GLY A  43       1.775  12.203  36.570  1.00 62.58           C  
ATOM    630  HA2 GLY A  43       2.485  11.979  37.365  1.00 62.58           H  
ATOM    631  HA3 GLY A  43       2.292  12.132  35.614  1.00 62.58           H  
ATOM    632  C   GLY A  43       0.687  11.133  36.586  1.00 62.58           C  
ATOM    633  O   GLY A  43       0.972   9.965  36.829  1.00 62.58           O  
ATOM    634  N   LEU A  44      -0.559  11.531  36.350  1.00 65.87           N  
ATOM    635  H   LEU A  44      -0.720  12.508  36.148  1.00 65.87           H  
ATOM    636  CA  LEU A  44      -1.717  10.656  36.425  1.00 65.87           C  
ATOM    637  HA  LEU A  44      -1.568   9.958  37.249  1.00 65.87           H  
ATOM    638  C   LEU A  44      -1.840   9.860  35.130  1.00 65.87           C  
ATOM    639  CB  LEU A  44      -2.905  11.552  36.757  1.00 65.87           C  
ATOM    640  HB2 LEU A  44      -2.486  12.326  37.401  1.00 65.87           H  
ATOM    641  HB3 LEU A  44      -3.282  12.020  35.848  1.00 65.87           H  
ATOM    642  O   LEU A  44      -2.299  10.363  34.105  1.00 65.87           O  
ATOM    643  CG  LEU A  44      -4.053  10.940  37.549  1.00 65.87           C  
ATOM    644  HG  LEU A  44      -3.673  10.135  38.180  1.00 65.87           H  
ATOM    645  CD1 LEU A  44      -4.625  12.026  38.472  1.00 65.87           C  
ATOM    646 HD11 LEU A  44      -4.237  13.021  38.252  1.00 65.87           H  
ATOM    647 HD12 LEU A  44      -5.708  12.091  38.369  1.00 65.87           H  
ATOM    648 HD13 LEU A  44      -4.329  11.798  39.496  1.00 65.87           H  
ATOM    649  CD2 LEU A  44      -5.127  10.390  36.617  1.00 65.87           C  
ATOM    650 HD21 LEU A  44      -5.514  11.175  35.967  1.00 65.87           H  
ATOM    651 HD22 LEU A  44      -4.690   9.608  35.995  1.00 65.87           H  
ATOM    652 HD23 LEU A  44      -5.944   9.974  37.207  1.00 65.87           H  
ATOM    653  N   ASP A  45      -1.396   8.612  35.190  1.00 53.10           N  
ATOM    654  H   ASP A  45      -0.942   8.303  36.038  1.00 53.10           H  
ATOM    655  CA  ASP A  45      -1.529   7.676  34.085  1.00 53.10           C  
ATOM    656  HA  ASP A  45      -1.315   8.225  33.167  1.00 53.10           H  
ATOM    657  C   ASP A  45      -2.972   7.143  33.948  1.00 53.10           C  
ATOM    658  CB  ASP A  45      -0.448   6.585  34.198  1.00 53.10           C  
ATOM    659  HB2 ASP A  45      -0.440   6.010  33.272  1.00 53.10           H  
ATOM    660  HB3 ASP A  45       0.526   7.068  34.287  1.00 53.10           H  
ATOM    661  O   ASP A  45      -3.888   7.470  34.709  1.00 53.10           O  
ATOM    662  CG  ASP A  45      -0.639   5.612  35.365  1.00 53.10           C  
ATOM    663  OD1 ASP A  45      -1.808   5.242  35.622  1.00 53.10           O  
ATOM    664  OD2 ASP A  45       0.376   5.157  35.925  1.00 53.10           O  
ATOM    665  N   SER A  46      -3.206   6.299  32.942  1.00 54.81           N  
ATOM    666  H   SER A  46      -2.418   5.982  32.397  1.00 54.81           H  
ATOM    667  CA  SER A  46      -4.547   5.760  32.677  1.00 54.81           C  
ATOM    668  HA  SER A  46      -5.249   6.590  32.600  1.00 54.81           H  
ATOM    669  C   SER A  46      -5.068   4.832  33.783  1.00 54.81           C  
ATOM    670  CB  SER A  46      -4.548   5.008  31.348  1.00 54.81           C  
ATOM    671  HB2 SER A  46      -3.830   4.189  31.391  1.00 54.81           H  
ATOM    672  HB3 SER A  46      -5.541   4.600  31.158  1.00 54.81           H  
ATOM    673  O   SER A  46      -6.280   4.750  33.987  1.00 54.81           O  
ATOM    674  OG  SER A  46      -4.200   5.888  30.298  1.00 54.81           O  
ATOM    675  HG  SER A  46      -3.580   6.540  30.633  1.00 54.81           H  
ATOM    676  N   LEU A  47      -4.188   4.136  34.511  1.00 55.85           N  
ATOM    677  H   LEU A  47      -3.214   4.402  34.475  1.00 55.85           H  
ATOM    678  CA  LEU A  47      -4.598   3.300  35.639  1.00 55.85           C  
ATOM    679  HA  LEU A  47      -5.466   2.713  35.340  1.00 55.85           H  
ATOM    680  C   LEU A  47      -5.015   4.186  36.811  1.00 55.85           C  
ATOM    681  CB  LEU A  47      -3.451   2.347  36.021  1.00 55.85           C  
ATOM    682  HB2 LEU A  47      -2.572   2.937  36.281  1.00 55.85           H  
ATOM    683  HB3 LEU A  47      -3.197   1.734  35.156  1.00 55.85           H  
ATOM    684  O   LEU A  47      -6.086   3.983  37.380  1.00 55.85           O  
ATOM    685  CG  LEU A  47      -3.775   1.431  37.216  1.00 55.85           C  
ATOM    686  HG  LEU A  47      -4.035   2.033  38.087  1.00 55.85           H  
ATOM    687  CD1 LEU A  47      -4.932   0.475  36.904  1.00 55.85           C  
ATOM    688 HD11 LEU A  47      -4.715  -0.098  36.003  1.00 55.85           H  
ATOM    689 HD12 LEU A  47      -5.073  -0.197  37.751  1.00 55.85           H  
ATOM    690 HD13 LEU A  47      -5.851   1.047  36.773  1.00 55.85           H  
ATOM    691  CD2 LEU A  47      -2.545   0.593  37.566  1.00 55.85           C  
ATOM    692 HD21 LEU A  47      -2.263  -0.042  36.727  1.00 55.85           H  
ATOM    693 HD22 LEU A  47      -1.719   1.262  37.806  1.00 55.85           H  
ATOM    694 HD23 LEU A  47      -2.758  -0.011  38.448  1.00 55.85           H  
ATOM    695  N   MET A  48      -4.224   5.216  37.096  1.00 68.69           N  
ATOM    696  H   MET A  48      -3.356   5.302  36.587  1.00 68.69           H  
ATOM    697  CA  MET A  48      -4.521   6.220  38.109  1.00 68.69           C  
ATOM    698  HA  MET A  48      -4.608   5.727  39.077  1.00 68.69           H  
ATOM    699  C   MET A  48      -5.841   6.949  37.822  1.00 68.69           C  
ATOM    700  CB  MET A  48      -3.357   7.209  38.163  1.00 68.69           C  
ATOM    701  HB2 MET A  48      -3.641   8.051  38.793  1.00 68.69           H  
ATOM    702  HB3 MET A  48      -3.147   7.593  37.165  1.00 68.69           H  
ATOM    703  O   MET A  48      -6.644   7.172  38.728  1.00 68.69           O  
ATOM    704  CG  MET A  48      -2.086   6.581  38.738  1.00 68.69           C  
ATOM    705  HG2 MET A  48      -1.776   5.733  38.127  1.00 68.69           H  
ATOM    706  HG3 MET A  48      -2.291   6.219  39.746  1.00 68.69           H  
ATOM    707  SD  MET A  48      -0.734   7.769  38.806  1.00 68.69           S  
ATOM    708  CE  MET A  48       0.428   6.870  39.859  1.00 68.69           C  
ATOM    709  HE1 MET A  48       1.309   7.488  40.033  1.00 68.69           H  
ATOM    710  HE2 MET A  48      -0.045   6.631  40.811  1.00 68.69           H  
ATOM    711  HE3 MET A  48       0.725   5.949  39.357  1.00 68.69           H  
ATOM    712  N   ALA A  49      -6.136   7.247  36.554  1.00 68.06           N  
ATOM    713  H   ALA A  49      -5.412   7.124  35.861  1.00 68.06           H  
ATOM    714  CA  ALA A  49      -7.421   7.813  36.138  1.00 68.06           C  
ATOM    715  HA  ALA A  49      -7.583   8.766  36.642  1.00 68.06           H  
ATOM    716  C   ALA A  49      -8.602   6.908  36.521  1.00 68.06           C  
ATOM    717  CB  ALA A  49      -7.365   8.062  34.626  1.00 68.06           C  
ATOM    718  HB1 ALA A  49      -7.058   7.155  34.104  1.00 68.06           H  
ATOM    719  HB2 ALA A  49      -6.648   8.852  34.404  1.00 68.06           H  
ATOM    720  HB3 ALA A  49      -8.349   8.344  34.252  1.00 68.06           H  
ATOM    721  O   ALA A  49      -9.600   7.369  37.087  1.00 68.06           O  
ATOM    722  N   VAL A  50      -8.471   5.604  36.266  1.00 67.62           N  
ATOM    723  H   VAL A  50      -7.617   5.291  35.826  1.00 67.62           H  
ATOM    724  CA  VAL A  50      -9.475   4.608  36.654  1.00 67.62           C  
ATOM    725  HA  VAL A  50     -10.449   4.967  36.320  1.00 67.62           H  
ATOM    726  C   VAL A  50      -9.559   4.465  38.175  1.00 67.62           C  
ATOM    727  CB  VAL A  50      -9.194   3.263  35.957  1.00 67.62           C  
ATOM    728  HB  VAL A  50      -8.150   2.983  36.100  1.00 67.62           H  
ATOM    729  O   VAL A  50     -10.665   4.351  38.705  1.00 67.62           O  
ATOM    730  CG1 VAL A  50     -10.067   2.123  36.502  1.00 67.62           C  
ATOM    731 HG11 VAL A  50     -11.109   2.436  36.572  1.00 67.62           H  
ATOM    732 HG12 VAL A  50      -9.709   1.851  37.495  1.00 67.62           H  
ATOM    733 HG13 VAL A  50      -9.978   1.247  35.860  1.00 67.62           H  
ATOM    734  CG2 VAL A  50      -9.462   3.383  34.451  1.00 67.62           C  
ATOM    735 HG21 VAL A  50      -8.823   4.154  34.021  1.00 67.62           H  
ATOM    736 HG22 VAL A  50      -9.225   2.443  33.952  1.00 67.62           H  
ATOM    737 HG23 VAL A  50     -10.501   3.651  34.261  1.00 67.62           H  
ATOM    738  N   GLU A  51      -8.435   4.505  38.889  1.00 70.27           N  
ATOM    739  H   GLU A  51      -7.554   4.570  38.399  1.00 70.27           H  
ATOM    740  CA  GLU A  51      -8.395   4.418  40.351  1.00 70.27           C  
ATOM    741  HA  GLU A  51      -8.954   3.538  40.668  1.00 70.27           H  
ATOM    742  C   GLU A  51      -9.053   5.616  41.032  1.00 70.27           C  
ATOM    743  CB  GLU A  51      -6.960   4.269  40.859  1.00 70.27           C  
ATOM    744  HB2 GLU A  51      -6.957   4.474  41.930  1.00 70.27           H  
ATOM    745  HB3 GLU A  51      -6.314   4.993  40.362  1.00 70.27           H  
ATOM    746  O   GLU A  51      -9.848   5.411  41.948  1.00 70.27           O  
ATOM    747  CG  GLU A  51      -6.432   2.845  40.653  1.00 70.27           C  
ATOM    748  HG2 GLU A  51      -7.140   2.149  41.103  1.00 70.27           H  
ATOM    749  HG3 GLU A  51      -6.385   2.621  39.587  1.00 70.27           H  
ATOM    750  CD  GLU A  51      -5.050   2.626  41.285  1.00 70.27           C  
ATOM    751  OE1 GLU A  51      -4.677   1.436  41.401  1.00 70.27           O  
ATOM    752  OE2 GLU A  51      -4.417   3.621  41.697  1.00 70.27           O  
ATOM    753  N   ILE A  52      -8.811   6.843  40.564  1.00 77.68           N  
ATOM    754  H   ILE A  52      -8.115   6.946  39.840  1.00 77.68           H  
ATOM    755  CA  ILE A  52      -9.481   8.046  41.081  1.00 77.68           C  
ATOM    756  HA  ILE A  52      -9.285   8.134  42.150  1.00 77.68           H  
ATOM    757  C   ILE A  52     -10.982   7.919  40.915  1.00 77.68           C  
ATOM    758  CB  ILE A  52      -8.957   9.307  40.369  1.00 77.68           C  
ATOM    759  HB  ILE A  52      -8.838   9.096  39.306  1.00 77.68           H  
ATOM    760  O   ILE A  52     -11.736   8.117  41.865  1.00 77.68           O  
ATOM    761  CG1 ILE A  52      -7.594   9.616  40.993  1.00 77.68           C  
ATOM    762 HG12 ILE A  52      -7.036   8.692  41.144  1.00 77.68           H  
ATOM    763 HG13 ILE A  52      -7.734  10.095  41.962  1.00 77.68           H  
ATOM    764  CG2 ILE A  52      -9.886  10.529  40.532  1.00 77.68           C  
ATOM    765 HG21 ILE A  52     -10.092  10.707  41.588  1.00 77.68           H  
ATOM    766 HG22 ILE A  52      -9.429  11.422  40.107  1.00 77.68           H  
ATOM    767 HG23 ILE A  52     -10.823  10.369  39.999  1.00 77.68           H  
ATOM    768  CD1 ILE A  52      -6.724  10.476  40.108  1.00 77.68           C  
ATOM    769 HD11 ILE A  52      -6.362   9.857  39.287  1.00 77.68           H  
ATOM    770 HD12 ILE A  52      -7.277  11.328  39.712  1.00 77.68           H  
ATOM    771 HD13 ILE A  52      -5.872  10.814  40.698  1.00 77.68           H  
ATOM    772  N   ARG A  53     -11.423   7.523  39.722  1.00 75.54           N  
ATOM    773  H   ARG A  53     -10.745   7.381  38.988  1.00 75.54           H  
ATOM    774  CA  ARG A  53     -12.837   7.291  39.446  1.00 75.54           C  
ATOM    775  HA  ARG A  53     -13.392   8.206  39.651  1.00 75.54           H  
ATOM    776  C   ARG A  53     -13.424   6.230  40.373  1.00 75.54           C  
ATOM    777  CB  ARG A  53     -12.943   6.962  37.960  1.00 75.54           C  
ATOM    778  HB2 ARG A  53     -12.566   7.825  37.409  1.00 75.54           H  
ATOM    779  HB3 ARG A  53     -12.286   6.128  37.715  1.00 75.54           H  
ATOM    780  O   ARG A  53     -14.491   6.446  40.938  1.00 75.54           O  
ATOM    781  CG  ARG A  53     -14.362   6.685  37.461  1.00 75.54           C  
ATOM    782  HG2 ARG A  53     -15.075   7.351  37.948  1.00 75.54           H  
ATOM    783  HG3 ARG A  53     -14.331   6.920  36.397  1.00 75.54           H  
ATOM    784  CD  ARG A  53     -14.830   5.232  37.565  1.00 75.54           C  
ATOM    785  HD2 ARG A  53     -15.849   5.192  37.181  1.00 75.54           H  
ATOM    786  HD3 ARG A  53     -14.844   4.908  38.605  1.00 75.54           H  
ATOM    787  NE  ARG A  53     -13.938   4.360  36.778  1.00 75.54           N  
ATOM    788  HE  ARG A  53     -12.950   4.558  36.848  1.00 75.54           H  
ATOM    789  NH1 ARG A  53     -15.523   2.957  35.902  1.00 75.54           N  
ATOM    790 HH11 ARG A  53     -16.230   3.487  36.392  1.00 75.54           H  
ATOM    791 HH12 ARG A  53     -15.792   2.244  35.239  1.00 75.54           H  
ATOM    792  NH2 ARG A  53     -13.394   2.776  35.246  1.00 75.54           N  
ATOM    793 HH21 ARG A  53     -13.675   2.038  34.616  1.00 75.54           H  
ATOM    794 HH22 ARG A  53     -12.459   3.156  35.201  1.00 75.54           H  
ATOM    795  CZ  ARG A  53     -14.288   3.363  35.992  1.00 75.54           C  
ATOM    796  N   ASN A  54     -12.731   5.113  40.579  1.00 73.42           N  
ATOM    797  H   ASN A  54     -11.855   4.999  40.088  1.00 73.42           H  
ATOM    798  CA  ASN A  54     -13.193   4.044  41.466  1.00 73.42           C  
ATOM    799  HA  ASN A  54     -14.210   3.769  41.186  1.00 73.42           H  
ATOM    800  C   ASN A  54     -13.250   4.487  42.934  1.00 73.42           C  
ATOM    801  CB  ASN A  54     -12.284   2.820  41.291  1.00 73.42           C  
ATOM    802  HB2 ASN A  54     -11.242   3.123  41.397  1.00 73.42           H  
ATOM    803  HB3 ASN A  54     -12.506   2.094  42.074  1.00 73.42           H  
ATOM    804  O   ASN A  54     -14.227   4.187  43.621  1.00 73.42           O  
ATOM    805  CG  ASN A  54     -12.467   2.119  39.958  1.00 73.42           C  
ATOM    806  ND2 ASN A  54     -11.535   1.273  39.590  1.00 73.42           N  
ATOM    807 HD21 ASN A  54     -10.680   1.204  40.124  1.00 73.42           H  
ATOM    808 HD22 ASN A  54     -11.645   0.854  38.678  1.00 73.42           H  
ATOM    809  OD1 ASN A  54     -13.452   2.277  39.253  1.00 73.42           O  
ATOM    810  N   LEU A  55     -12.242   5.226  43.402  1.00 79.95           N  
ATOM    811  H   LEU A  55     -11.466   5.427  42.787  1.00 79.95           H  
ATOM    812  CA  LEU A  55     -12.204   5.791  44.750  1.00 79.95           C  
ATOM    813  HA  LEU A  55     -12.337   4.990  45.478  1.00 79.95           H  
ATOM    814  C   LEU A  55     -13.346   6.777  44.974  1.00 79.95           C  
ATOM    815  CB  LEU A  55     -10.850   6.483  44.980  1.00 79.95           C  
ATOM    816  HB2 LEU A  55     -10.559   7.001  44.066  1.00 79.95           H  
ATOM    817  HB3 LEU A  55     -10.956   7.238  45.759  1.00 79.95           H  
ATOM    818  O   LEU A  55     -14.012   6.714  46.003  1.00 79.95           O  
ATOM    819  CG  LEU A  55      -9.750   5.500  45.402  1.00 79.95           C  
ATOM    820  HG  LEU A  55      -9.803   4.595  44.796  1.00 79.95           H  
ATOM    821  CD1 LEU A  55      -8.395   6.150  45.190  1.00 79.95           C  
ATOM    822 HD11 LEU A  55      -8.317   7.084  45.746  1.00 79.95           H  
ATOM    823 HD12 LEU A  55      -8.305   6.355  44.124  1.00 79.95           H  
ATOM    824 HD13 LEU A  55      -7.595   5.468  45.479  1.00 79.95           H  
ATOM    825  CD2 LEU A  55      -9.862   5.125  46.883  1.00 79.95           C  
ATOM    826 HD21 LEU A  55     -10.819   4.639  47.072  1.00 79.95           H  
ATOM    827 HD22 LEU A  55      -9.787   6.020  47.500  1.00 79.95           H  
ATOM    828 HD23 LEU A  55      -9.060   4.433  47.140  1.00 79.95           H  
ATOM    829  N   LEU A  56     -13.615   7.642  43.999  1.00 78.06           N  
ATOM    830  H   LEU A  56     -13.008   7.666  43.191  1.00 78.06           H  
ATOM    831  CA  LEU A  56     -14.685   8.626  44.098  1.00 78.06           C  
ATOM    832  HA  LEU A  56     -14.633   9.098  45.079  1.00 78.06           H  
ATOM    833  C   LEU A  56     -16.068   7.991  44.043  1.00 78.06           C  
ATOM    834  CB  LEU A  56     -14.503   9.685  43.008  1.00 78.06           C  
ATOM    835  HB2 LEU A  56     -14.388   9.189  42.044  1.00 78.06           H  
ATOM    836  HB3 LEU A  56     -15.394  10.312  42.971  1.00 78.06           H  
ATOM    837  O   LEU A  56     -16.919   8.372  44.840  1.00 78.06           O  
ATOM    838  CG  LEU A  56     -13.291  10.583  43.269  1.00 78.06           C  
ATOM    839  HG  LEU A  56     -12.388   9.987  43.402  1.00 78.06           H  
ATOM    840  CD1 LEU A  56     -13.089  11.506  42.079  1.00 78.06           C  
ATOM    841 HD11 LEU A  56     -12.215  12.133  42.252  1.00 78.06           H  
ATOM    842 HD12 LEU A  56     -13.967  12.134  41.925  1.00 78.06           H  
ATOM    843 HD13 LEU A  56     -12.917  10.897  41.191  1.00 78.06           H  
ATOM    844  CD2 LEU A  56     -13.487  11.427  44.521  1.00 78.06           C  
ATOM    845 HD21 LEU A  56     -14.411  12.001  44.460  1.00 78.06           H  
ATOM    846 HD22 LEU A  56     -13.494  10.803  45.416  1.00 78.06           H  
ATOM    847 HD23 LEU A  56     -12.634  12.099  44.614  1.00 78.06           H  
ATOM    848  N   GLN A  57     -16.288   6.982  43.194  1.00 76.91           N  
ATOM    849  H   GLN A  57     -15.565   6.724  42.538  1.00 76.91           H  
ATOM    850  CA  GLN A  57     -17.548   6.233  43.224  1.00 76.91           C  
ATOM    851  HA  GLN A  57     -18.373   6.920  43.037  1.00 76.91           H  
ATOM    852  C   GLN A  57     -17.787   5.597  44.597  1.00 76.91           C  
ATOM    853  CB  GLN A  57     -17.569   5.115  42.175  1.00 76.91           C  
ATOM    854  HB2 GLN A  57     -18.417   4.469  42.399  1.00 76.91           H  
ATOM    855  HB3 GLN A  57     -16.659   4.521  42.264  1.00 76.91           H  
ATOM    856  O   GLN A  57     -18.907   5.620  45.097  1.00 76.91           O  
ATOM    857  CG  GLN A  57     -17.731   5.593  40.727  1.00 76.91           C  
ATOM    858  HG2 GLN A  57     -18.536   6.326  40.669  1.00 76.91           H  
ATOM    859  HG3 GLN A  57     -16.812   6.072  40.389  1.00 76.91           H  
ATOM    860  CD  GLN A  57     -18.056   4.445  39.782  1.00 76.91           C  
ATOM    861  NE2 GLN A  57     -17.410   3.307  39.904  1.00 76.91           N  
ATOM    862 HE21 GLN A  57     -17.655   2.577  39.251  1.00 76.91           H  
ATOM    863 HE22 GLN A  57     -16.705   3.197  40.619  1.00 76.91           H  
ATOM    864  OE1 GLN A  57     -18.883   4.541  38.893  1.00 76.91           O  
ATOM    865  N   ALA A  58     -16.739   5.048  45.218  1.00 78.23           N  
ATOM    866  H   ALA A  58     -15.838   5.059  44.762  1.00 78.23           H  
ATOM    867  CA  ALA A  58     -16.850   4.397  46.518  1.00 78.23           C  
ATOM    868  HA  ALA A  58     -17.712   3.731  46.498  1.00 78.23           H  
ATOM    869  C   ALA A  58     -17.082   5.391  47.670  1.00 78.23           C  
ATOM    870  CB  ALA A  58     -15.594   3.549  46.742  1.00 78.23           C  
ATOM    871  HB1 ALA A  58     -15.486   2.827  45.933  1.00 78.23           H  
ATOM    872  HB2 ALA A  58     -15.680   3.016  47.689  1.00 78.23           H  
ATOM    873  HB3 ALA A  58     -14.711   4.188  46.771  1.00 78.23           H  
ATOM    874  O   ALA A  58     -17.889   5.112  48.553  1.00 78.23           O  
ATOM    875  N   GLU A  59     -16.396   6.540  47.685  1.00 76.77           N  
ATOM    876  H   GLU A  59     -15.703   6.709  46.970  1.00 76.77           H  
ATOM    877  CA  GLU A  59     -16.568   7.539  48.754  1.00 76.77           C  
ATOM    878  HA  GLU A  59     -16.641   7.020  49.710  1.00 76.77           H  
ATOM    879  C   GLU A  59     -17.872   8.339  48.637  1.00 76.77           C  
ATOM    880  CB  GLU A  59     -15.372   8.508  48.823  1.00 76.77           C  
ATOM    881  HB2 GLU A  59     -15.738   9.417  49.300  1.00 76.77           H  
ATOM    882  HB3 GLU A  59     -15.033   8.773  47.821  1.00 76.77           H  
ATOM    883  O   GLU A  59     -18.432   8.777  49.648  1.00 76.77           O  
ATOM    884  CG  GLU A  59     -14.198   7.946  49.658  1.00 76.77           C  
ATOM    885  HG2 GLU A  59     -14.601   7.320  50.454  1.00 76.77           H  
ATOM    886  HG3 GLU A  59     -13.591   7.305  49.019  1.00 76.77           H  
ATOM    887  CD  GLU A  59     -13.306   9.016  50.327  1.00 76.77           C  
ATOM    888  OE1 GLU A  59     -12.223   8.643  50.857  1.00 76.77           O  
ATOM    889  OE2 GLU A  59     -13.713  10.193  50.372  1.00 76.77           O  
ATOM    890  N   LEU A  60     -18.364   8.541  47.416  1.00 71.09           N  
ATOM    891  H   LEU A  60     -17.840   8.201  46.622  1.00 71.09           H  
ATOM    892  CA  LEU A  60     -19.545   9.361  47.159  1.00 71.09           C  
ATOM    893  HA  LEU A  60     -19.751   9.988  48.027  1.00 71.09           H  
ATOM    894  C   LEU A  60     -20.819   8.535  46.957  1.00 71.09           C  
ATOM    895  CB  LEU A  60     -19.234  10.285  45.976  1.00 71.09           C  
ATOM    896  HB2 LEU A  60     -20.118  10.877  45.740  1.00 71.09           H  
ATOM    897  HB3 LEU A  60     -18.992   9.652  45.123  1.00 71.09           H  
ATOM    898  O   LEU A  60     -21.905   9.109  46.975  1.00 71.09           O  
ATOM    899  CG  LEU A  60     -18.041  11.225  46.200  1.00 71.09           C  
ATOM    900  HG  LEU A  60     -17.145  10.654  46.445  1.00 71.09           H  
ATOM    901  CD1 LEU A  60     -17.761  12.001  44.925  1.00 71.09           C  
ATOM    902 HD11 LEU A  60     -17.557  11.304  44.112  1.00 71.09           H  
ATOM    903 HD12 LEU A  60     -16.881  12.623  45.085  1.00 71.09           H  
ATOM    904 HD13 LEU A  60     -18.623  12.619  44.671  1.00 71.09           H  
ATOM    905  CD2 LEU A  60     -18.307  12.224  47.321  1.00 71.09           C  
ATOM    906 HD21 LEU A  60     -18.397  11.679  48.260  1.00 71.09           H  
ATOM    907 HD22 LEU A  60     -19.222  12.783  47.125  1.00 71.09           H  
ATOM    908 HD23 LEU A  60     -17.467  12.913  47.408  1.00 71.09           H  
ATOM    909  N   ASP A  61     -20.689   7.212  46.811  1.00 71.54           N  
ATOM    910  H   ASP A  61     -19.756   6.827  46.809  1.00 71.54           H  
ATOM    911  CA  ASP A  61     -21.779   6.281  46.484  1.00 71.54           C  
ATOM    912  HA  ASP A  61     -21.300   5.352  46.177  1.00 71.54           H  
ATOM    913  C   ASP A  61     -22.591   6.751  45.261  1.00 71.54           C  
ATOM    914  CB  ASP A  61     -22.607   5.957  47.739  1.00 71.54           C  
ATOM    915  HB2 ASP A  61     -21.926   5.807  48.577  1.00 71.54           H  
ATOM    916  HB3 ASP A  61     -23.246   6.806  47.979  1.00 71.54           H  
ATOM    917  O   ASP A  61     -23.819   6.687  45.213  1.00 71.54           O  
ATOM    918  CG  ASP A  61     -23.460   4.686  47.604  1.00 71.54           C  
ATOM    919  OD1 ASP A  61     -23.007   3.726  46.937  1.00 71.54           O  
ATOM    920  OD2 ASP A  61     -24.528   4.638  48.264  1.00 71.54           O  
ATOM    921  N   VAL A  62     -21.876   7.274  44.261  1.00 72.40           N  
ATOM    922  H   VAL A  62     -20.871   7.255  44.364  1.00 72.40           H  
ATOM    923  CA  VAL A  62     -22.417   7.692  42.961  1.00 72.40           C  
ATOM    924  HA  VAL A  62     -23.471   7.417  42.921  1.00 72.40           H  
ATOM    925  C   VAL A  62     -21.715   6.925  41.851  1.00 72.40           C  
ATOM    926  CB  VAL A  62     -22.341   9.215  42.717  1.00 72.40           C  
ATOM    927  HB  VAL A  62     -22.740   9.415  41.723  1.00 72.40           H  
ATOM    928  O   VAL A  62     -20.563   6.519  41.990  1.00 72.40           O  
ATOM    929  CG1 VAL A  62     -23.195   9.997  43.719  1.00 72.40           C  
ATOM    930 HG11 VAL A  62     -22.787   9.897  44.725  1.00 72.40           H  
ATOM    931 HG12 VAL A  62     -23.214  11.050  43.438  1.00 72.40           H  
ATOM    932 HG13 VAL A  62     -24.215   9.611  43.712  1.00 72.40           H  
ATOM    933  CG2 VAL A  62     -20.915   9.757  42.768  1.00 72.40           C  
ATOM    934 HG21 VAL A  62     -20.296   9.253  42.026  1.00 72.40           H  
ATOM    935 HG22 VAL A  62     -20.915  10.828  42.569  1.00 72.40           H  
ATOM    936 HG23 VAL A  62     -20.512   9.563  43.762  1.00 72.40           H  
ATOM    937  N   ARG A  63     -22.399   6.724  40.724  1.00 68.70           N  
ATOM    938  H   ARG A  63     -23.304   7.165  40.640  1.00 68.70           H  
ATOM    939  CA  ARG A  63     -21.756   6.225  39.504  1.00 68.70           C  
ATOM    940  HA  ARG A  63     -20.964   5.527  39.775  1.00 68.70           H  
ATOM    941  C   ARG A  63     -21.089   7.381  38.774  1.00 68.70           C  
ATOM    942  CB  ARG A  63     -22.759   5.513  38.594  1.00 68.70           C  
ATOM    943  HB2 ARG A  63     -22.411   5.593  37.564  1.00 68.70           H  
ATOM    944  HB3 ARG A  63     -23.735   5.995  38.660  1.00 68.70           H  
ATOM    945  O   ARG A  63     -21.713   8.416  38.587  1.00 68.70           O  
ATOM    946  CG  ARG A  63     -22.867   4.026  38.941  1.00 68.70           C  
ATOM    947  HG2 ARG A  63     -21.882   3.567  38.855  1.00 68.70           H  
ATOM    948  HG3 ARG A  63     -23.236   3.905  39.959  1.00 68.70           H  
ATOM    949  CD  ARG A  63     -23.828   3.357  37.954  1.00 68.70           C  
ATOM    950  HD2 ARG A  63     -24.832   3.743  38.128  1.00 68.70           H  
ATOM    951  HD3 ARG A  63     -23.522   3.620  36.941  1.00 68.70           H  
ATOM    952  NE  ARG A  63     -23.821   1.890  38.088  1.00 68.70           N  
ATOM    953  HE  ARG A  63     -23.163   1.498  38.746  1.00 68.70           H  
ATOM    954  NH1 ARG A  63     -25.384   1.461  36.461  1.00 68.70           N  
ATOM    955 HH11 ARG A  63     -25.783   0.812  35.798  1.00 68.70           H  
ATOM    956 HH12 ARG A  63     -25.469   2.454  36.297  1.00 68.70           H  
ATOM    957  NH2 ARG A  63     -24.329  -0.238  37.440  1.00 68.70           N  
ATOM    958 HH21 ARG A  63     -23.599  -0.596  38.039  1.00 68.70           H  
ATOM    959 HH22 ARG A  63     -24.758  -0.851  36.762  1.00 68.70           H  
ATOM    960  CZ  ARG A  63     -24.513   1.048  37.339  1.00 68.70           C  
ATOM    961  N   LEU A  64     -19.853   7.171  38.338  1.00 69.72           N  
ATOM    962  H   LEU A  64     -19.466   6.244  38.442  1.00 69.72           H  
ATOM    963  CA  LEU A  64     -19.029   8.159  37.651  1.00 69.72           C  
ATOM    964  HA  LEU A  64     -19.630   9.037  37.418  1.00 69.72           H  
ATOM    965  C   LEU A  64     -18.538   7.593  36.325  1.00 69.72           C  
ATOM    966  CB  LEU A  64     -17.850   8.579  38.546  1.00 69.72           C  
ATOM    967  HB2 LEU A  64     -17.249   7.695  38.760  1.00 69.72           H  
ATOM    968  HB3 LEU A  64     -17.225   9.282  37.995  1.00 69.72           H  
ATOM    969  O   LEU A  64     -18.216   6.406  36.232  1.00 69.72           O  
ATOM    970  CG  LEU A  64     -18.278   9.227  39.871  1.00 69.72           C  
ATOM    971  HG  LEU A  64     -18.920   8.533  40.413  1.00 69.72           H  
ATOM    972  CD1 LEU A  64     -17.067   9.511  40.754  1.00 69.72           C  
ATOM    973 HD11 LEU A  64     -17.416   9.811  41.742  1.00 69.72           H  
ATOM    974 HD12 LEU A  64     -16.475  10.319  40.323  1.00 69.72           H  
ATOM    975 HD13 LEU A  64     -16.457   8.612  40.847  1.00 69.72           H  
ATOM    976  CD2 LEU A  64     -19.048  10.522  39.638  1.00 69.72           C  
ATOM    977 HD21 LEU A  64     -19.383  10.917  40.597  1.00 69.72           H  
ATOM    978 HD22 LEU A  64     -18.435  11.255  39.113  1.00 69.72           H  
ATOM    979 HD23 LEU A  64     -19.955  10.346  39.060  1.00 69.72           H  
ATOM    980  N   SER A  65     -18.465   8.467  35.322  1.00 61.54           N  
ATOM    981  H   SER A  65     -18.746   9.420  35.501  1.00 61.54           H  
ATOM    982  CA  SER A  65     -17.950   8.152  33.985  1.00 61.54           C  
ATOM    983  HA  SER A  65     -18.651   7.498  33.467  1.00 61.54           H  
ATOM    984  C   SER A  65     -16.589   7.459  34.063  1.00 61.54           C  
ATOM    985  CB  SER A  65     -17.806   9.454  33.188  1.00 61.54           C  
ATOM    986  HB2 SER A  65     -18.781   9.925  33.064  1.00 61.54           H  
ATOM    987  HB3 SER A  65     -17.142  10.136  33.719  1.00 61.54           H  
ATOM    988  O   SER A  65     -15.739   7.870  34.845  1.00 61.54           O  
ATOM    989  OG  SER A  65     -17.255   9.168  31.926  1.00 61.54           O  
ATOM    990  HG  SER A  65     -16.892   9.969  31.540  1.00 61.54           H  
ATOM    991  N   THR A  66     -16.334   6.433  33.253  1.00 56.84           N  
ATOM    992  H   THR A  66     -17.005   6.212  32.531  1.00 56.84           H  
ATOM    993  CA  THR A  66     -15.015   5.773  33.148  1.00 56.84           C  
ATOM    994  HA  THR A  66     -14.759   5.319  34.105  1.00 56.84           H  
ATOM    995  C   THR A  66     -13.895   6.756  32.799  1.00 56.84           C  
ATOM    996  CB  THR A  66     -15.047   4.691  32.055  1.00 56.84           C  
ATOM    997  HB  THR A  66     -14.030   4.443  31.753  1.00 56.84           H  
ATOM    998  O   THR A  66     -12.774   6.596  33.284  1.00 56.84           O  
ATOM    999  CG2 THR A  66     -15.726   3.407  32.520  1.00 56.84           C  
ATOM   1000 HG21 THR A  66     -16.713   3.627  32.927  1.00 56.84           H  
ATOM   1001 HG22 THR A  66     -15.102   2.902  33.257  1.00 56.84           H  
ATOM   1002 HG23 THR A  66     -15.837   2.741  31.664  1.00 56.84           H  
ATOM   1003  OG1 THR A  66     -15.739   5.221  30.954  1.00 56.84           O  
ATOM   1004  HG1 THR A  66     -16.266   4.573  30.481  1.00 56.84           H  
ATOM   1005  N   THR A  67     -14.210   7.793  32.023  1.00 56.27           N  
ATOM   1006  H   THR A  67     -15.139   7.824  31.627  1.00 56.27           H  
ATOM   1007  CA  THR A  67     -13.293   8.851  31.587  1.00 56.27           C  
ATOM   1008  HA  THR A  67     -12.283   8.442  31.595  1.00 56.27           H  
ATOM   1009  C   THR A  67     -13.266  10.057  32.520  1.00 56.27           C  
ATOM   1010  CB  THR A  67     -13.601   9.287  30.146  1.00 56.27           C  
ATOM   1011  HB  THR A  67     -12.989  10.144  29.865  1.00 56.27           H  
ATOM   1012  O   THR A  67     -12.702  11.080  32.157  1.00 56.27           O  
ATOM   1013  CG2 THR A  67     -13.305   8.146  29.171  1.00 56.27           C  
ATOM   1014 HG21 THR A  67     -13.957   7.296  29.372  1.00 56.27           H  
ATOM   1015 HG22 THR A  67     -12.263   7.839  29.259  1.00 56.27           H  
ATOM   1016 HG23 THR A  67     -13.488   8.493  28.154  1.00 56.27           H  
ATOM   1017  OG1 THR A  67     -14.960   9.611  30.008  1.00 56.27           O  
ATOM   1018  HG1 THR A  67     -15.102  10.516  30.296  1.00 56.27           H  
ATOM   1019  N   LEU A  68     -13.791   9.942  33.745  1.00 68.15           N  
ATOM   1020  H   LEU A  68     -14.276   9.081  33.955  1.00 68.15           H  
ATOM   1021  CA  LEU A  68     -13.911  11.034  34.719  1.00 68.15           C  
ATOM   1022  HA  LEU A  68     -14.760  11.656  34.435  1.00 68.15           H  
ATOM   1023  C   LEU A  68     -12.670  11.935  34.823  1.00 68.15           C  
ATOM   1024  CB  LEU A  68     -14.166  10.387  36.087  1.00 68.15           C  
ATOM   1025  HB2 LEU A  68     -13.296   9.782  36.343  1.00 68.15           H  
ATOM   1026  HB3 LEU A  68     -15.029   9.725  36.020  1.00 68.15           H  
ATOM   1027  O   LEU A  68     -12.795  13.156  34.840  1.00 68.15           O  
ATOM   1028  CG  LEU A  68     -14.462  11.358  37.232  1.00 68.15           C  
ATOM   1029  HG  LEU A  68     -13.726  12.162  37.247  1.00 68.15           H  
ATOM   1030  CD1 LEU A  68     -15.875  11.932  37.085  1.00 68.15           C  
ATOM   1031 HD11 LEU A  68     -15.927  12.579  36.209  1.00 68.15           H  
ATOM   1032 HD12 LEU A  68     -16.156  12.511  37.964  1.00 68.15           H  
ATOM   1033 HD13 LEU A  68     -16.606  11.134  36.953  1.00 68.15           H  
ATOM   1034  CD2 LEU A  68     -14.331  10.566  38.532  1.00 68.15           C  
ATOM   1035 HD21 LEU A  68     -14.630  11.169  39.389  1.00 68.15           H  
ATOM   1036 HD22 LEU A  68     -13.289  10.273  38.665  1.00 68.15           H  
ATOM   1037 HD23 LEU A  68     -14.961   9.678  38.493  1.00 68.15           H  
ATOM   1038  N   ALA A  69     -11.476  11.341  34.905  1.00 69.36           N  
ATOM   1039  H   ALA A  69     -11.442  10.332  34.863  1.00 69.36           H  
ATOM   1040  CA  ALA A  69     -10.221  12.080  35.046  1.00 69.36           C  
ATOM   1041  HA  ALA A  69     -10.356  12.855  35.801  1.00 69.36           H  
ATOM   1042  C   ALA A  69      -9.786  12.778  33.746  1.00 69.36           C  
ATOM   1043  CB  ALA A  69      -9.150  11.101  35.534  1.00 69.36           C  
ATOM   1044  HB1 ALA A  69      -8.956  10.372  34.747  1.00 69.36           H  
ATOM   1045  HB2 ALA A  69      -8.223  11.632  35.749  1.00 69.36           H  
ATOM   1046  HB3 ALA A  69      -9.484  10.591  36.437  1.00 69.36           H  
ATOM   1047  O   ALA A  69      -9.046  13.753  33.776  1.00 69.36           O  
ATOM   1048  N   PHE A  70     -10.251  12.309  32.596  1.00 63.22           N  
ATOM   1049  H   PHE A  70     -10.924  11.556  32.612  1.00 63.22           H  
ATOM   1050  CA  PHE A  70     -10.037  12.985  31.322  1.00 63.22           C  
ATOM   1051  HA  PHE A  70      -9.066  13.479  31.333  1.00 63.22           H  
ATOM   1052  C   PHE A  70     -11.090  14.082  31.103  1.00 63.22           C  
ATOM   1053  CB  PHE A  70     -10.010  11.932  30.208  1.00 63.22           C  
ATOM   1054  HB2 PHE A  70      -9.802  12.433  29.262  1.00 63.22           H  
ATOM   1055  HB3 PHE A  70     -10.995  11.474  30.121  1.00 63.22           H  
ATOM   1056  O   PHE A  70     -10.749  15.168  30.637  1.00 63.22           O  
ATOM   1057  CG  PHE A  70      -8.961  10.850  30.422  1.00 63.22           C  
ATOM   1058  CD1 PHE A  70      -7.593  11.165  30.312  1.00 63.22           C  
ATOM   1059  HD1 PHE A  70      -7.290  12.173  30.069  1.00 63.22           H  
ATOM   1060  CD2 PHE A  70      -9.344   9.536  30.752  1.00 63.22           C  
ATOM   1061  HD2 PHE A  70     -10.392   9.287  30.833  1.00 63.22           H  
ATOM   1062  CE1 PHE A  70      -6.618  10.174  30.521  1.00 63.22           C  
ATOM   1063  HE1 PHE A  70      -5.569  10.421  30.444  1.00 63.22           H  
ATOM   1064  CE2 PHE A  70      -8.369   8.543  30.961  1.00 63.22           C  
ATOM   1065  HE2 PHE A  70      -8.667   7.534  31.206  1.00 63.22           H  
ATOM   1066  CZ  PHE A  70      -7.005   8.862  30.841  1.00 63.22           C  
ATOM   1067  HZ  PHE A  70      -6.255   8.101  30.997  1.00 63.22           H  
ATOM   1068  N   ASP A  71     -12.335  13.837  31.523  1.00 65.13           N  
ATOM   1069  H   ASP A  71     -12.548  12.895  31.819  1.00 65.13           H  
ATOM   1070  CA  ASP A  71     -13.461  14.775  31.426  1.00 65.13           C  
ATOM   1071  HA  ASP A  71     -13.519  15.157  30.407  1.00 65.13           H  
ATOM   1072  C   ASP A  71     -13.293  15.973  32.380  1.00 65.13           C  
ATOM   1073  CB  ASP A  71     -14.772  14.025  31.742  1.00 65.13           C  
ATOM   1074  HB2 ASP A  71     -14.722  13.645  32.763  1.00 65.13           H  
ATOM   1075  HB3 ASP A  71     -15.599  14.732  31.689  1.00 65.13           H  
ATOM   1076  O   ASP A  71     -13.548  17.129  32.026  1.00 65.13           O  
ATOM   1077  CG  ASP A  71     -15.073  12.858  30.792  1.00 65.13           C  
ATOM   1078  OD1 ASP A  71     -14.685  12.941  29.608  1.00 65.13           O  
ATOM   1079  OD2 ASP A  71     -15.676  11.856  31.253  1.00 65.13           O  
ATOM   1080  N   HIS A  72     -12.795  15.709  33.591  1.00 72.09           N  
ATOM   1081  H   HIS A  72     -12.642  14.738  33.821  1.00 72.09           H  
ATOM   1082  CA  HIS A  72     -12.569  16.695  34.645  1.00 72.09           C  
ATOM   1083  HA  HIS A  72     -12.786  17.691  34.260  1.00 72.09           H  
ATOM   1084  C   HIS A  72     -11.109  16.671  35.100  1.00 72.09           C  
ATOM   1085  CB  HIS A  72     -13.530  16.441  35.805  1.00 72.09           C  
ATOM   1086  HB2 HIS A  72     -13.376  17.222  36.550  1.00 72.09           H  
ATOM   1087  HB3 HIS A  72     -13.309  15.474  36.258  1.00 72.09           H  
ATOM   1088  O   HIS A  72     -10.821  16.256  36.218  1.00 72.09           O  
ATOM   1089  CG  HIS A  72     -14.963  16.459  35.380  1.00 72.09           C  
ATOM   1090  CD2 HIS A  72     -15.714  15.361  35.070  1.00 72.09           C  
ATOM   1091  HD2 HIS A  72     -15.380  14.335  35.114  1.00 72.09           H  
ATOM   1092  ND1 HIS A  72     -15.710  17.570  35.069  1.00 72.09           N  
ATOM   1093  HD1 HIS A  72     -15.443  18.533  35.211  1.00 72.09           H  
ATOM   1094  CE1 HIS A  72     -16.883  17.146  34.573  1.00 72.09           C  
ATOM   1095  HE1 HIS A  72     -17.689  17.783  34.241  1.00 72.09           H  
ATOM   1096  NE2 HIS A  72     -16.935  15.810  34.570  1.00 72.09           N  
ATOM   1097  N   PRO A  73     -10.174  17.146  34.263  1.00 69.13           N  
ATOM   1098  CA  PRO A  73      -8.748  16.878  34.406  1.00 69.13           C  
ATOM   1099  HA  PRO A  73      -8.601  15.828  34.659  1.00 69.13           H  
ATOM   1100  C   PRO A  73      -8.064  17.665  35.518  1.00 69.13           C  
ATOM   1101  CB  PRO A  73      -8.155  17.146  33.017  1.00 69.13           C  
ATOM   1102  HB2 PRO A  73      -8.278  16.259  32.396  1.00 69.13           H  
ATOM   1103  HB3 PRO A  73      -7.106  17.442  33.038  1.00 69.13           H  
ATOM   1104  O   PRO A  73      -6.855  17.774  35.503  1.00 69.13           O  
ATOM   1105  CG  PRO A  73      -9.053  18.261  32.491  1.00 69.13           C  
ATOM   1106  HG2 PRO A  73      -8.763  19.213  32.937  1.00 69.13           H  
ATOM   1107  HG3 PRO A  73      -9.032  18.316  31.402  1.00 69.13           H  
ATOM   1108  CD  PRO A  73     -10.422  17.836  33.008  1.00 69.13           C  
ATOM   1109  HD2 PRO A  73     -11.070  18.702  33.145  1.00 69.13           H  
ATOM   1110  HD3 PRO A  73     -10.865  17.143  32.293  1.00 69.13           H  
ATOM   1111  N   THR A  74      -8.785  18.253  36.464  1.00 78.34           N  
ATOM   1112  H   THR A  74      -9.754  17.979  36.537  1.00 78.34           H  
ATOM   1113  CA  THR A  74      -8.191  18.868  37.654  1.00 78.34           C  
ATOM   1114  HA  THR A  74      -7.208  18.432  37.833  1.00 78.34           H  
ATOM   1115  C   THR A  74      -9.067  18.538  38.845  1.00 78.34           C  
ATOM   1116  CB  THR A  74      -8.012  20.395  37.546  1.00 78.34           C  
ATOM   1117  HB  THR A  74      -7.392  20.715  38.384  1.00 78.34           H  
ATOM   1118  O   THR A  74     -10.271  18.301  38.696  1.00 78.34           O  
ATOM   1119  CG2 THR A  74      -7.337  20.863  36.261  1.00 78.34           C  
ATOM   1120 HG21 THR A  74      -7.201  21.945  36.286  1.00 78.34           H  
ATOM   1121 HG22 THR A  74      -7.937  20.596  35.391  1.00 78.34           H  
ATOM   1122 HG23 THR A  74      -6.355  20.396  36.182  1.00 78.34           H  
ATOM   1123  OG1 THR A  74      -9.237  21.100  37.623  1.00 78.34           O  
ATOM   1124  HG1 THR A  74      -8.973  22.010  37.778  1.00 78.34           H  
ATOM   1125  N   VAL A  75      -8.496  18.584  40.047  1.00 80.98           N  
ATOM   1126  H   VAL A  75      -7.516  18.817  40.114  1.00 80.98           H  
ATOM   1127  CA  VAL A  75      -9.265  18.370  41.278  1.00 80.98           C  
ATOM   1128  HA  VAL A  75      -9.663  17.355  41.278  1.00 80.98           H  
ATOM   1129  C   VAL A  75     -10.455  19.323  41.329  1.00 80.98           C  
ATOM   1130  CB  VAL A  75      -8.365  18.548  42.509  1.00 80.98           C  
ATOM   1131  HB  VAL A  75      -7.850  19.506  42.431  1.00 80.98           H  
ATOM   1132  O   VAL A  75     -11.578  18.887  41.551  1.00 80.98           O  
ATOM   1133  CG1 VAL A  75      -9.157  18.569  43.818  1.00 80.98           C  
ATOM   1134 HG11 VAL A  75      -8.467  18.747  44.643  1.00 80.98           H  
ATOM   1135 HG12 VAL A  75      -9.874  19.390  43.833  1.00 80.98           H  
ATOM   1136 HG13 VAL A  75      -9.681  17.626  43.972  1.00 80.98           H  
ATOM   1137  CG2 VAL A  75      -7.317  17.430  42.547  1.00 80.98           C  
ATOM   1138 HG21 VAL A  75      -6.618  17.544  41.719  1.00 80.98           H  
ATOM   1139 HG22 VAL A  75      -7.816  16.462  42.499  1.00 80.98           H  
ATOM   1140 HG23 VAL A  75      -6.730  17.453  43.465  1.00 80.98           H  
ATOM   1141  N   GLN A  76     -10.249  20.612  41.052  1.00 72.95           N  
ATOM   1142  H   GLN A  76      -9.306  20.914  40.853  1.00 72.95           H  
ATOM   1143  CA  GLN A  76     -11.324  21.609  41.108  1.00 72.95           C  
ATOM   1144  HA  GLN A  76     -11.768  21.597  42.104  1.00 72.95           H  
ATOM   1145  C   GLN A  76     -12.457  21.333  40.115  1.00 72.95           C  
ATOM   1146  CB  GLN A  76     -10.726  22.991  40.848  1.00 72.95           C  
ATOM   1147  HB2 GLN A  76     -11.520  23.710  40.649  1.00 72.95           H  
ATOM   1148  HB3 GLN A  76     -10.098  22.920  39.960  1.00 72.95           H  
ATOM   1149  O   GLN A  76     -13.626  21.455  40.483  1.00 72.95           O  
ATOM   1150  CG  GLN A  76      -9.924  23.477  42.069  1.00 72.95           C  
ATOM   1151  HG2 GLN A  76      -9.595  22.624  42.662  1.00 72.95           H  
ATOM   1152  HG3 GLN A  76     -10.569  24.084  42.704  1.00 72.95           H  
ATOM   1153  CD  GLN A  76      -8.686  24.283  41.702  1.00 72.95           C  
ATOM   1154  NE2 GLN A  76      -7.904  24.709  42.666  1.00 72.95           N  
ATOM   1155 HE21 GLN A  76      -7.052  25.161  42.365  1.00 72.95           H  
ATOM   1156 HE22 GLN A  76      -8.077  24.451  43.627  1.00 72.95           H  
ATOM   1157  OE1 GLN A  76      -8.402  24.559  40.552  1.00 72.95           O  
ATOM   1158  N   ARG A  77     -12.138  20.930  38.876  1.00 77.95           N  
ATOM   1159  H   ARG A  77     -11.165  20.777  38.651  1.00 77.95           H  
ATOM   1160  CA  ARG A  77     -13.166  20.581  37.881  1.00 77.95           C  
ATOM   1161  HA  ARG A  77     -13.899  21.385  37.815  1.00 77.95           H  
ATOM   1162  C   ARG A  77     -13.960  19.355  38.297  1.00 77.95           C  
ATOM   1163  CB  ARG A  77     -12.533  20.331  36.509  1.00 77.95           C  
ATOM   1164  HB2 ARG A  77     -13.233  19.758  35.901  1.00 77.95           H  
ATOM   1165  HB3 ARG A  77     -11.615  19.753  36.612  1.00 77.95           H  
ATOM   1166  O   ARG A  77     -15.171  19.316  38.096  1.00 77.95           O  
ATOM   1167  CG  ARG A  77     -12.257  21.655  35.798  1.00 77.95           C  
ATOM   1168  HG2 ARG A  77     -11.494  22.219  36.335  1.00 77.95           H  
ATOM   1169  HG3 ARG A  77     -13.178  22.237  35.767  1.00 77.95           H  
ATOM   1170  CD  ARG A  77     -11.792  21.381  34.369  1.00 77.95           C  
ATOM   1171  HD2 ARG A  77     -12.477  20.675  33.900  1.00 77.95           H  
ATOM   1172  HD3 ARG A  77     -10.798  20.936  34.406  1.00 77.95           H  
ATOM   1173  NE  ARG A  77     -11.769  22.622  33.579  1.00 77.95           N  
ATOM   1174  HE  ARG A  77     -12.135  23.451  34.026  1.00 77.95           H  
ATOM   1175  NH1 ARG A  77     -10.845  21.722  31.682  1.00 77.95           N  
ATOM   1176 HH11 ARG A  77     -10.528  21.807  30.727  1.00 77.95           H  
ATOM   1177 HH12 ARG A  77     -10.839  20.814  32.124  1.00 77.95           H  
ATOM   1178  NH2 ARG A  77     -11.386  23.889  31.729  1.00 77.95           N  
ATOM   1179 HH21 ARG A  77     -11.797  24.687  32.191  1.00 77.95           H  
ATOM   1180 HH22 ARG A  77     -11.071  23.954  30.771  1.00 77.95           H  
ATOM   1181  CZ  ARG A  77     -11.332  22.738  32.339  1.00 77.95           C  
ATOM   1182  N   LEU A  78     -13.277  18.379  38.877  1.00 81.97           N  
ATOM   1183  H   LEU A  78     -12.274  18.465  38.965  1.00 81.97           H  
ATOM   1184  CA  LEU A  78     -13.905  17.150  39.319  1.00 81.97           C  
ATOM   1185  HA  LEU A  78     -14.552  16.797  38.516  1.00 81.97           H  
ATOM   1186  C   LEU A  78     -14.810  17.391  40.540  1.00 81.97           C  
ATOM   1187  CB  LEU A  78     -12.770  16.136  39.514  1.00 81.97           C  
ATOM   1188  HB2 LEU A  78     -12.051  16.525  40.236  1.00 81.97           H  
ATOM   1189  HB3 LEU A  78     -12.246  16.048  38.562  1.00 81.97           H  
ATOM   1190  O   LEU A  78     -15.923  16.880  40.601  1.00 81.97           O  
ATOM   1191  CG  LEU A  78     -13.212  14.738  39.949  1.00 81.97           C  
ATOM   1192  HG  LEU A  78     -13.492  14.752  41.002  1.00 81.97           H  
ATOM   1193  CD1 LEU A  78     -14.389  14.229  39.128  1.00 81.97           C  
ATOM   1194 HD11 LEU A  78     -14.128  14.192  38.071  1.00 81.97           H  
ATOM   1195 HD12 LEU A  78     -15.271  14.855  39.258  1.00 81.97           H  
ATOM   1196 HD13 LEU A  78     -14.662  13.243  39.504  1.00 81.97           H  
ATOM   1197  CD2 LEU A  78     -12.047  13.770  39.746  1.00 81.97           C  
ATOM   1198 HD21 LEU A  78     -11.709  13.815  38.711  1.00 81.97           H  
ATOM   1199 HD22 LEU A  78     -12.363  12.744  39.934  1.00 81.97           H  
ATOM   1200 HD23 LEU A  78     -11.216  14.027  40.404  1.00 81.97           H  
ATOM   1201  N   VAL A  79     -14.403  18.262  41.462  1.00 79.92           N  
ATOM   1202  H   VAL A  79     -13.467  18.632  41.372  1.00 79.92           H  
ATOM   1203  CA  VAL A  79     -15.216  18.692  42.615  1.00 79.92           C  
ATOM   1204  HA  VAL A  79     -15.509  17.817  43.195  1.00 79.92           H  
ATOM   1205  C   VAL A  79     -16.500  19.402  42.194  1.00 79.92           C  
ATOM   1206  CB  VAL A  79     -14.384  19.627  43.505  1.00 79.92           C  
ATOM   1207  HB  VAL A  79     -13.914  20.387  42.881  1.00 79.92           H  
ATOM   1208  O   VAL A  79     -17.568  19.081  42.711  1.00 79.92           O  
ATOM   1209  CG1 VAL A  79     -15.180  20.349  44.601  1.00 79.92           C  
ATOM   1210 HG11 VAL A  79     -14.499  20.923  45.229  1.00 79.92           H  
ATOM   1211 HG12 VAL A  79     -15.895  21.041  44.156  1.00 79.92           H  
ATOM   1212 HG13 VAL A  79     -15.715  19.628  45.220  1.00 79.92           H  
ATOM   1213  CG2 VAL A  79     -13.286  18.821  44.181  1.00 79.92           C  
ATOM   1214 HG21 VAL A  79     -13.726  18.184  44.949  1.00 79.92           H  
ATOM   1215 HG22 VAL A  79     -12.782  18.169  43.469  1.00 79.92           H  
ATOM   1216 HG23 VAL A  79     -12.542  19.505  44.590  1.00 79.92           H  
ATOM   1217  N   GLU A  80     -16.406  20.370  41.277  1.00 72.56           N  
ATOM   1218  H   GLU A  80     -15.493  20.596  40.908  1.00 72.56           H  
ATOM   1219  CA  GLU A  80     -17.567  21.104  40.749  1.00 72.56           C  
ATOM   1220  HA  GLU A  80     -18.075  21.636  41.553  1.00 72.56           H  
ATOM   1221  C   GLU A  80     -18.591  20.152  40.125  1.00 72.56           C  
ATOM   1222  CB  GLU A  80     -17.096  22.114  39.689  1.00 72.56           C  
ATOM   1223  HB2 GLU A  80     -17.919  22.338  39.010  1.00 72.56           H  
ATOM   1224  HB3 GLU A  80     -16.315  21.646  39.088  1.00 72.56           H  
ATOM   1225  O   GLU A  80     -19.786  20.278  40.386  1.00 72.56           O  
ATOM   1226  CG  GLU A  80     -16.544  23.427  40.268  1.00 72.56           C  
ATOM   1227  HG2 GLU A  80     -15.810  23.824  39.566  1.00 72.56           H  
ATOM   1228  HG3 GLU A  80     -16.021  23.223  41.203  1.00 72.56           H  
ATOM   1229  CD  GLU A  80     -17.625  24.498  40.479  1.00 72.56           C  
ATOM   1230  OE1 GLU A  80     -17.703  25.045  41.609  1.00 72.56           O  
ATOM   1231  OE2 GLU A  80     -18.386  24.787  39.533  1.00 72.56           O  
ATOM   1232  N   HIS A  81     -18.115  19.168  39.356  1.00 74.08           N  
ATOM   1233  H   HIS A  81     -17.120  19.119  39.190  1.00 74.08           H  
ATOM   1234  CA  HIS A  81     -18.966  18.155  38.743  1.00 74.08           C  
ATOM   1235  HA  HIS A  81     -19.716  18.650  38.125  1.00 74.08           H  
ATOM   1236  C   HIS A  81     -19.719  17.328  39.791  1.00 74.08           C  
ATOM   1237  CB  HIS A  81     -18.091  17.278  37.844  1.00 74.08           C  
ATOM   1238  HB2 HIS A  81     -17.256  16.875  38.416  1.00 74.08           H  
ATOM   1239  HB3 HIS A  81     -17.682  17.901  37.049  1.00 74.08           H  
ATOM   1240  O   HIS A  81     -20.947  17.253  39.771  1.00 74.08           O  
ATOM   1241  CG  HIS A  81     -18.843  16.131  37.229  1.00 74.08           C  
ATOM   1242  CD2 HIS A  81     -18.557  14.801  37.379  1.00 74.08           C  
ATOM   1243  HD2 HIS A  81     -17.739  14.388  37.950  1.00 74.08           H  
ATOM   1244  ND1 HIS A  81     -19.966  16.218  36.439  1.00 74.08           N  
ATOM   1245  HD1 HIS A  81     -20.490  17.054  36.222  1.00 74.08           H  
ATOM   1246  CE1 HIS A  81     -20.346  14.968  36.127  1.00 74.08           C  
ATOM   1247  HE1 HIS A  81     -21.230  14.705  35.565  1.00 74.08           H  
ATOM   1248  NE2 HIS A  81     -19.508  14.071  36.666  1.00 74.08           N  
ATOM   1249  N   LEU A  82     -18.996  16.785  40.767  1.00 76.25           N  
ATOM   1250  H   LEU A  82     -17.993  16.902  40.739  1.00 76.25           H  
ATOM   1251  CA  LEU A  82     -19.571  15.930  41.803  1.00 76.25           C  
ATOM   1252  HA  LEU A  82     -20.140  15.130  41.331  1.00 76.25           H  
ATOM   1253  C   LEU A  82     -20.544  16.667  42.741  1.00 76.25           C  
ATOM   1254  CB  LEU A  82     -18.401  15.342  42.592  1.00 76.25           C  
ATOM   1255  HB2 LEU A  82     -17.772  16.173  42.911  1.00 76.25           H  
ATOM   1256  HB3 LEU A  82     -18.806  14.833  43.466  1.00 76.25           H  
ATOM   1257  O   LEU A  82     -21.438  16.049  43.321  1.00 76.25           O  
ATOM   1258  CG  LEU A  82     -17.529  14.344  41.816  1.00 76.25           C  
ATOM   1259  HG  LEU A  82     -17.224  14.769  40.860  1.00 76.25           H  
ATOM   1260  CD1 LEU A  82     -16.265  14.009  42.609  1.00 76.25           C  
ATOM   1261 HD11 LEU A  82     -15.456  14.634  42.231  1.00 76.25           H  
ATOM   1262 HD12 LEU A  82     -15.991  12.961  42.485  1.00 76.25           H  
ATOM   1263 HD13 LEU A  82     -16.400  14.220  43.670  1.00 76.25           H  
ATOM   1264  CD2 LEU A  82     -18.292  13.072  41.503  1.00 76.25           C  
ATOM   1265 HD21 LEU A  82     -18.731  12.638  42.401  1.00 76.25           H  
ATOM   1266 HD22 LEU A  82     -19.085  13.288  40.786  1.00 76.25           H  
ATOM   1267 HD23 LEU A  82     -17.606  12.362  41.042  1.00 76.25           H  
ATOM   1268  N   LEU A  83     -20.407  17.990  42.887  1.00 68.51           N  
ATOM   1269  H   LEU A  83     -19.641  18.441  42.408  1.00 68.51           H  
ATOM   1270  CA  LEU A  83     -21.315  18.806  43.698  1.00 68.51           C  
ATOM   1271  HA  LEU A  83     -21.326  18.405  44.712  1.00 68.51           H  
ATOM   1272  C   LEU A  83     -22.756  18.778  43.172  1.00 68.51           C  
ATOM   1273  CB  LEU A  83     -20.808  20.257  43.711  1.00 68.51           C  
ATOM   1274  HB2 LEU A  83     -21.194  20.772  42.830  1.00 68.51           H  
ATOM   1275  HB3 LEU A  83     -19.721  20.278  43.640  1.00 68.51           H  
ATOM   1276  O   LEU A  83     -23.706  18.836  43.957  1.00 68.51           O  
ATOM   1277  CG  LEU A  83     -21.255  20.988  44.984  1.00 68.51           C  
ATOM   1278  HG  LEU A  83     -22.168  20.551  45.388  1.00 68.51           H  
ATOM   1279  CD1 LEU A  83     -20.157  20.897  46.022  1.00 68.51           C  
ATOM   1280 HD11 LEU A  83     -20.512  21.376  46.934  1.00 68.51           H  
ATOM   1281 HD12 LEU A  83     -19.933  19.851  46.233  1.00 68.51           H  
ATOM   1282 HD13 LEU A  83     -19.260  21.384  45.639  1.00 68.51           H  
ATOM   1283  CD2 LEU A  83     -21.503  22.474  44.744  1.00 68.51           C  
ATOM   1284 HD21 LEU A  83     -21.705  22.977  45.689  1.00 68.51           H  
ATOM   1285 HD22 LEU A  83     -20.630  22.922  44.270  1.00 68.51           H  
ATOM   1286 HD23 LEU A  83     -22.361  22.588  44.081  1.00 68.51           H  
ATOM   1287  N   VAL A  84     -22.907  18.707  41.848  1.00 64.14           N  
ATOM   1288  H   VAL A  84     -22.078  18.610  41.279  1.00 64.14           H  
ATOM   1289  CA  VAL A  84     -24.207  18.693  41.171  1.00 64.14           C  
ATOM   1290  HA  VAL A  84     -24.837  19.469  41.605  1.00 64.14           H  
ATOM   1291  C   VAL A  84     -24.923  17.361  41.404  1.00 64.14           C  
ATOM   1292  CB  VAL A  84     -24.031  19.005  39.670  1.00 64.14           C  
ATOM   1293  HB  VAL A  84     -23.357  18.275  39.222  1.00 64.14           H  
ATOM   1294  O   VAL A  84     -26.122  17.363  41.688  1.00 64.14           O  
ATOM   1295  CG1 VAL A  84     -25.362  18.961  38.909  1.00 64.14           C  
ATOM   1296 HG11 VAL A  84     -25.759  17.946  38.921  1.00 64.14           H  
ATOM   1297 HG12 VAL A  84     -26.082  19.638  39.367  1.00 64.14           H  
ATOM   1298 HG13 VAL A  84     -25.200  19.242  37.868  1.00 64.14           H  
ATOM   1299  CG2 VAL A  84     -23.438  20.411  39.477  1.00 64.14           C  
ATOM   1300 HG21 VAL A  84     -23.336  20.624  38.412  1.00 64.14           H  
ATOM   1301 HG22 VAL A  84     -24.079  21.160  39.940  1.00 64.14           H  
ATOM   1302 HG23 VAL A  84     -22.443  20.461  39.920  1.00 64.14           H  
ATOM   1303  N   ASP A  85     -24.196  16.243  41.381  1.00 59.78           N  
ATOM   1304  H   ASP A  85     -23.225  16.305  41.112  1.00 59.78           H  
ATOM   1305  CA  ASP A  85     -24.793  14.906  41.471  1.00 59.78           C  
ATOM   1306  HA  ASP A  85     -25.684  14.880  40.843  1.00 59.78           H  
ATOM   1307  C   ASP A  85     -25.274  14.533  42.886  1.00 59.78           C  
ATOM   1308  CB  ASP A  85     -23.797  13.869  40.923  1.00 59.78           C  
ATOM   1309  HB2 ASP A  85     -24.108  12.879  41.258  1.00 59.78           H  
ATOM   1310  HB3 ASP A  85     -22.807  14.063  41.335  1.00 59.78           H  
ATOM   1311  O   ASP A  85     -26.315  13.893  43.044  1.00 59.78           O  
ATOM   1312  CG  ASP A  85     -23.732  13.837  39.389  1.00 59.78           C  
ATOM   1313  OD1 ASP A  85     -24.693  14.317  38.741  1.00 59.78           O  
ATOM   1314  OD2 ASP A  85     -22.731  13.295  38.881  1.00 59.78           O  
ATOM   1315  N   VAL A  86     -24.577  14.959  43.946  1.00 52.52           N  
ATOM   1316  H   VAL A  86     -23.715  15.452  43.760  1.00 52.52           H  
ATOM   1317  CA  VAL A  86     -24.884  14.519  45.327  1.00 52.52           C  
ATOM   1318  HA  VAL A  86     -25.276  13.504  45.274  1.00 52.52           H  
ATOM   1319  C   VAL A  86     -25.975  15.373  46.017  1.00 52.52           C  
ATOM   1320  CB  VAL A  86     -23.579  14.454  46.157  1.00 52.52           C  
ATOM   1321  HB  VAL A  86     -23.184  15.463  46.271  1.00 52.52           H  
ATOM   1322  O   VAL A  86     -26.629  14.925  46.963  1.00 52.52           O  
ATOM   1323  CG1 VAL A  86     -23.799  13.855  47.554  1.00 52.52           C  
ATOM   1324 HG11 VAL A  86     -22.839  13.760  48.060  1.00 52.52           H  
ATOM   1325 HG12 VAL A  86     -24.254  12.868  47.464  1.00 52.52           H  
ATOM   1326 HG13 VAL A  86     -24.445  14.508  48.142  1.00 52.52           H  
ATOM   1327  CG2 VAL A  86     -22.500  13.579  45.499  1.00 52.52           C  
ATOM   1328 HG21 VAL A  86     -22.260  13.939  44.498  1.00 52.52           H  
ATOM   1329 HG22 VAL A  86     -22.847  12.549  45.421  1.00 52.52           H  
ATOM   1330 HG23 VAL A  86     -21.583  13.605  46.087  1.00 52.52           H  
ATOM   1331  N   GLY A  87     -26.196  16.620  45.586  1.00 43.19           N  
ATOM   1332  H   GLY A  87     -25.692  16.911  44.760  1.00 43.19           H  
ATOM   1333  CA  GLY A  87     -26.883  17.658  46.376  1.00 43.19           C  
ATOM   1334  HA2 GLY A  87     -26.607  18.626  45.957  1.00 43.19           H  
ATOM   1335  HA3 GLY A  87     -26.499  17.619  47.396  1.00 43.19           H  
ATOM   1336  C   GLY A  87     -28.419  17.632  46.471  1.00 43.19           C  
ATOM   1337  O   GLY A  87     -28.983  18.477  47.165  1.00 43.19           O  
ATOM   1338  N   THR A  88     -29.142  16.724  45.813  1.00 40.88           N  
ATOM   1339  H   THR A  88     -28.661  16.006  45.289  1.00 40.88           H  
ATOM   1340  CA  THR A  88     -30.612  16.857  45.671  1.00 40.88           C  
ATOM   1341  HA  THR A  88     -30.821  17.881  45.363  1.00 40.88           H  
ATOM   1342  C   THR A  88     -31.430  16.650  46.955  1.00 40.88           C  
ATOM   1343  CB  THR A  88     -31.163  15.929  44.577  1.00 40.88           C  
ATOM   1344  HB  THR A  88     -32.235  15.800  44.723  1.00 40.88           H  
ATOM   1345  O   THR A  88     -32.446  17.318  47.144  1.00 40.88           O  
ATOM   1346  CG2 THR A  88     -30.943  16.499  43.180  1.00 40.88           C  
ATOM   1347 HG21 THR A  88     -29.877  16.593  42.972  1.00 40.88           H  
ATOM   1348 HG22 THR A  88     -31.405  17.483  43.102  1.00 40.88           H  
ATOM   1349 HG23 THR A  88     -31.393  15.836  42.441  1.00 40.88           H  
ATOM   1350  OG1 THR A  88     -30.540  14.668  44.634  1.00 40.88           O  
ATOM   1351  HG1 THR A  88     -29.892  14.616  43.928  1.00 40.88           H  
ATOM   1352  N   GLU A  89     -31.043  15.745  47.859  1.00 38.23           N  
ATOM   1353  H   GLU A  89     -30.213  15.209  47.647  1.00 38.23           H  
ATOM   1354  CA  GLU A  89     -31.917  15.313  48.970  1.00 38.23           C  
ATOM   1355  HA  GLU A  89     -32.945  15.453  48.637  1.00 38.23           H  
ATOM   1356  C   GLU A  89     -31.832  16.157  50.261  1.00 38.23           C  
ATOM   1357  CB  GLU A  89     -31.729  13.808  49.237  1.00 38.23           C  
ATOM   1358  HB2 GLU A  89     -31.600  13.652  50.309  1.00 38.23           H  
ATOM   1359  HB3 GLU A  89     -30.817  13.447  48.762  1.00 38.23           H  
ATOM   1360  O   GLU A  89     -32.403  15.786  51.288  1.00 38.23           O  
ATOM   1361  CG  GLU A  89     -32.925  12.978  48.728  1.00 38.23           C  
ATOM   1362  HG2 GLU A  89     -33.853  13.491  48.981  1.00 38.23           H  
ATOM   1363  HG3 GLU A  89     -32.870  12.892  47.643  1.00 38.23           H  
ATOM   1364  CD  GLU A  89     -32.960  11.597  49.389  1.00 38.23           C  
ATOM   1365  OE1 GLU A  89     -33.081  10.556  48.707  1.00 38.23           O  
ATOM   1366  OE2 GLU A  89     -32.829  11.556  50.629  1.00 38.23           O  
ATOM   1367  N   VAL A  90     -31.134  17.295  50.251  1.00 35.59           N  
ATOM   1368  H   VAL A  90     -30.735  17.591  49.371  1.00 35.59           H  
ATOM   1369  CA  VAL A  90     -30.906  18.135  51.442  1.00 35.59           C  
ATOM   1370  HA  VAL A  90     -30.639  17.474  52.266  1.00 35.59           H  
ATOM   1371  C   VAL A  90     -32.201  18.866  51.865  1.00 35.59           C  
ATOM   1372  CB  VAL A  90     -29.703  19.085  51.218  1.00 35.59           C  
ATOM   1373  HB  VAL A  90     -29.953  19.818  50.451  1.00 35.59           H  
ATOM   1374  O   VAL A  90     -32.396  20.048  51.591  1.00 35.59           O  
ATOM   1375  CG1 VAL A  90     -29.331  19.820  52.512  1.00 35.59           C  
ATOM   1376 HG11 VAL A  90     -29.126  19.107  53.311  1.00 35.59           H  
ATOM   1377 HG12 VAL A  90     -28.449  20.440  52.346  1.00 35.59           H  
ATOM   1378 HG13 VAL A  90     -30.145  20.476  52.820  1.00 35.59           H  
ATOM   1379  CG2 VAL A  90     -28.446  18.322  50.761  1.00 35.59           C  
ATOM   1380 HG21 VAL A  90     -28.607  17.878  49.779  1.00 35.59           H  
ATOM   1381 HG22 VAL A  90     -28.191  17.539  51.476  1.00 35.59           H  
ATOM   1382 HG23 VAL A  90     -27.608  19.013  50.673  1.00 35.59           H  
ATOM   1383  N   ARG A  91     -33.138  18.158  52.516  1.00 31.98           N  
ATOM   1384  H   ARG A  91     -32.963  17.167  52.605  1.00 31.98           H  
ATOM   1385  CA  ARG A  91     -34.371  18.722  53.106  1.00 31.98           C  
ATOM   1386  HA  ARG A  91     -34.700  19.544  52.470  1.00 31.98           H  
ATOM   1387  C   ARG A  91     -34.106  19.314  54.497  1.00 31.98           C  
ATOM   1388  CB  ARG A  91     -35.489  17.664  53.172  1.00 31.98           C  
ATOM   1389  HB2 ARG A  91     -36.231  17.994  53.899  1.00 31.98           H  
ATOM   1390  HB3 ARG A  91     -35.076  16.719  53.524  1.00 31.98           H  
ATOM   1391  O   ARG A  91     -33.468  18.688  55.335  1.00 31.98           O  
ATOM   1392  CG  ARG A  91     -36.204  17.457  51.829  1.00 31.98           C  
ATOM   1393  HG2 ARG A  91     -35.497  17.077  51.092  1.00 31.98           H  
ATOM   1394  HG3 ARG A  91     -36.600  18.413  51.486  1.00 31.98           H  
ATOM   1395  CD  ARG A  91     -37.360  16.461  51.999  1.00 31.98           C  
ATOM   1396  HD2 ARG A  91     -36.938  15.486  52.243  1.00 31.98           H  
ATOM   1397  HD3 ARG A  91     -37.987  16.787  52.829  1.00 31.98           H  
ATOM   1398  NE  ARG A  91     -38.184  16.359  50.778  1.00 31.98           N  
ATOM   1399  HE  ARG A  91     -37.895  16.925  49.993  1.00 31.98           H  
ATOM   1400  NH1 ARG A  91     -39.605  14.721  51.531  1.00 31.98           N  
ATOM   1401 HH11 ARG A  91     -39.077  14.687  52.392  1.00 31.98           H  
ATOM   1402 HH12 ARG A  91     -40.352  14.061  51.370  1.00 31.98           H  
ATOM   1403  NH2 ARG A  91     -39.857  15.539  49.467  1.00 31.98           N  
ATOM   1404 HH21 ARG A  91     -40.604  14.876  49.314  1.00 31.98           H  
ATOM   1405 HH22 ARG A  91     -39.530  16.114  48.704  1.00 31.98           H  
ATOM   1406  CZ  ARG A  91     -39.209  15.544  50.599  1.00 31.98           C  
ATOM   1407  N   GLY A  92     -34.652  20.503  54.761  1.00 31.41           N  
ATOM   1408  H   GLY A  92     -35.146  20.963  54.010  1.00 31.41           H  
ATOM   1409  CA  GLY A  92     -34.469  21.256  56.013  1.00 31.41           C  
ATOM   1410  HA2 GLY A  92     -34.598  22.319  55.809  1.00 31.41           H  
ATOM   1411  HA3 GLY A  92     -33.450  21.107  56.370  1.00 31.41           H  
ATOM   1412  C   GLY A  92     -35.422  20.870  57.153  1.00 31.41           C  
ATOM   1413  O   GLY A  92     -36.200  21.714  57.594  1.00 31.41           O  
ATOM   1414  N   GLU A  93     -35.414  19.613  57.612  1.00 32.25           N  
ATOM   1415  H   GLU A  93     -34.730  18.966  57.246  1.00 32.25           H  
ATOM   1416  CA  GLU A  93     -36.327  19.152  58.676  1.00 32.25           C  
ATOM   1417  HA  GLU A  93     -37.342  19.367  58.342  1.00 32.25           H  
ATOM   1418  C   GLU A  93     -36.145  19.913  60.006  1.00 32.25           C  
ATOM   1419  CB  GLU A  93     -36.234  17.631  58.892  1.00 32.25           C  
ATOM   1420  HB2 GLU A  93     -36.618  17.397  59.885  1.00 32.25           H  
ATOM   1421  HB3 GLU A  93     -35.193  17.313  58.834  1.00 32.25           H  
ATOM   1422  O   GLU A  93     -35.043  20.050  60.537  1.00 32.25           O  
ATOM   1423  CG  GLU A  93     -37.089  16.870  57.865  1.00 32.25           C  
ATOM   1424  HG2 GLU A  93     -36.693  17.062  56.867  1.00 32.25           H  
ATOM   1425  HG3 GLU A  93     -38.102  17.270  57.900  1.00 32.25           H  
ATOM   1426  CD  GLU A  93     -37.146  15.352  58.103  1.00 32.25           C  
ATOM   1427  OE1 GLU A  93     -38.094  14.737  57.560  1.00 32.25           O  
ATOM   1428  OE2 GLU A  93     -36.262  14.818  58.807  1.00 32.25           O  
ATOM   1429  N   ALA A  94     -37.258  20.424  60.546  1.00 36.72           N  
ATOM   1430  H   ALA A  94     -38.136  20.244  60.081  1.00 36.72           H  
ATOM   1431  CA  ALA A  94     -37.283  21.278  61.731  1.00 36.72           C  
ATOM   1432  HA  ALA A  94     -36.439  21.961  61.634  1.00 36.72           H  
ATOM   1433  C   ALA A  94     -37.137  20.473  63.050  1.00 36.72           C  
ATOM   1434  CB  ALA A  94     -38.569  22.115  61.702  1.00 36.72           C  
ATOM   1435  HB1 ALA A  94     -39.438  21.459  61.763  1.00 36.72           H  
ATOM   1436  HB2 ALA A  94     -38.612  22.691  60.777  1.00 36.72           H  
ATOM   1437  HB3 ALA A  94     -38.581  22.801  62.549  1.00 36.72           H  
ATOM   1438  O   ALA A  94     -37.729  19.400  63.186  1.00 36.72           O  
ATOM   1439  N   PRO A  95     -36.400  20.989  64.056  1.00 40.03           N  
ATOM   1440  CA  PRO A  95     -36.051  20.260  65.281  1.00 40.03           C  
ATOM   1441  HA  PRO A  95     -35.625  19.297  64.997  1.00 40.03           H  
ATOM   1442  C   PRO A  95     -37.257  19.995  66.210  1.00 40.03           C  
ATOM   1443  CB  PRO A  95     -34.947  21.093  65.946  1.00 40.03           C  
ATOM   1444  HB2 PRO A  95     -35.009  21.067  67.034  1.00 40.03           H  
ATOM   1445  HB3 PRO A  95     -33.974  20.728  65.617  1.00 40.03           H  
ATOM   1446  O   PRO A  95     -38.020  20.899  66.546  1.00 40.03           O  
ATOM   1447  CG  PRO A  95     -35.162  22.506  65.404  1.00 40.03           C  
ATOM   1448  HG2 PRO A  95     -34.234  23.077  65.377  1.00 40.03           H  
ATOM   1449  HG3 PRO A  95     -35.910  23.017  66.011  1.00 40.03           H  
ATOM   1450  CD  PRO A  95     -35.720  22.272  64.007  1.00 40.03           C  
ATOM   1451  HD2 PRO A  95     -36.403  23.077  63.737  1.00 40.03           H  
ATOM   1452  HD3 PRO A  95     -34.898  22.217  63.293  1.00 40.03           H  
ATOM   1453  N   SER A  96     -37.419  18.737  66.642  1.00 46.18           N  
ATOM   1454  H   SER A  96     -36.733  18.064  66.332  1.00 46.18           H  
ATOM   1455  CA  SER A  96     -38.573  18.227  67.411  1.00 46.18           C  
ATOM   1456  HA  SER A  96     -39.482  18.595  66.935  1.00 46.18           H  
ATOM   1457  C   SER A  96     -38.595  18.670  68.886  1.00 46.18           C  
ATOM   1458  CB  SER A  96     -38.581  16.695  67.315  1.00 46.18           C  
ATOM   1459  HB2 SER A  96     -37.584  16.323  67.550  1.00 46.18           H  
ATOM   1460  HB3 SER A  96     -38.829  16.401  66.295  1.00 46.18           H  
ATOM   1461  O   SER A  96     -37.578  18.642  69.575  1.00 46.18           O  
ATOM   1462  OG  SER A  96     -39.496  16.100  68.219  1.00 46.18           O  
ATOM   1463  HG  SER A  96     -39.468  15.153  68.070  1.00 46.18           H  
ATOM   1464  N   ALA A  97     -39.783  19.013  69.403  1.00 56.33           N  
ATOM   1465  H   ALA A  97     -40.577  18.998  68.778  1.00 56.33           H  
ATOM   1466  CA  ALA A  97     -39.994  19.533  70.761  1.00 56.33           C  
ATOM   1467  HA  ALA A  97     -39.275  20.333  70.936  1.00 56.33           H  
ATOM   1468  C   ALA A  97     -39.807  18.502  71.898  1.00 56.33           C  
ATOM   1469  CB  ALA A  97     -41.410  20.129  70.809  1.00 56.33           C  
ATOM   1470  HB1 ALA A  97     -41.511  20.903  70.049  1.00 56.33           H  
ATOM   1471  HB2 ALA A  97     -42.152  19.349  70.637  1.00 56.33           H  
ATOM   1472  HB3 ALA A  97     -41.582  20.574  71.789  1.00 56.33           H  
ATOM   1473  O   ALA A  97     -39.501  18.885  73.026  1.00 56.33           O  
ATOM   1474  N   LEU A  98     -40.008  17.206  71.626  1.00 55.57           N  
ATOM   1475  H   LEU A  98     -40.180  16.949  70.664  1.00 55.57           H  
ATOM   1476  CA  LEU A  98     -40.050  16.150  72.654  1.00 55.57           C  
ATOM   1477  HA  LEU A  98     -40.703  16.474  73.464  1.00 55.57           H  
ATOM   1478  C   LEU A  98     -38.687  15.876  73.302  1.00 55.57           C  
ATOM   1479  CB  LEU A  98     -40.617  14.859  72.032  1.00 55.57           C  
ATOM   1480  HB2 LEU A  98     -40.327  14.008  72.649  1.00 55.57           H  
ATOM   1481  HB3 LEU A  98     -40.161  14.716  71.052  1.00 55.57           H  
ATOM   1482  O   LEU A  98     -38.629  15.632  74.502  1.00 55.57           O  
ATOM   1483  CG  LEU A  98     -42.150  14.856  71.898  1.00 55.57           C  
ATOM   1484  HG  LEU A  98     -42.485  15.817  71.509  1.00 55.57           H  
ATOM   1485  CD1 LEU A  98     -42.590  13.767  70.920  1.00 55.57           C  
ATOM   1486 HD11 LEU A  98     -42.154  13.956  69.939  1.00 55.57           H  
ATOM   1487 HD12 LEU A  98     -42.260  12.792  71.277  1.00 55.57           H  
ATOM   1488 HD13 LEU A  98     -43.676  13.769  70.827  1.00 55.57           H  
ATOM   1489  CD2 LEU A  98     -42.835  14.592  73.243  1.00 55.57           C  
ATOM   1490 HD21 LEU A  98     -42.512  13.631  73.644  1.00 55.57           H  
ATOM   1491 HD22 LEU A  98     -43.917  14.582  73.112  1.00 55.57           H  
ATOM   1492 HD23 LEU A  98     -42.576  15.374  73.957  1.00 55.57           H  
ATOM   1493  N   ALA A  99     -37.592  15.976  72.545  1.00 53.90           N  
ATOM   1494  H   ALA A  99     -37.694  16.231  71.573  1.00 53.90           H  
ATOM   1495  CA  ALA A  99     -36.250  15.646  73.036  1.00 53.90           C  
ATOM   1496  HA  ALA A  99     -36.254  14.620  73.405  1.00 53.90           H  
ATOM   1497  C   ALA A  99     -35.787  16.542  74.205  1.00 53.90           C  
ATOM   1498  CB  ALA A  99     -35.286  15.734  71.847  1.00 53.90           C  
ATOM   1499  HB1 ALA A  99     -35.597  15.041  71.065  1.00 53.90           H  
ATOM   1500  HB2 ALA A  99     -35.268  16.749  71.449  1.00 53.90           H  
ATOM   1501  HB3 ALA A  99     -34.283  15.462  72.175  1.00 53.90           H  
ATOM   1502  O   ALA A  99     -34.938  16.146  75.000  1.00 53.90           O  
ATOM   1503  N   GLY A 100     -36.366  17.741  74.346  1.00 55.92           N  
ATOM   1504  H   GLY A 100     -37.086  18.005  73.688  1.00 55.92           H  
ATOM   1505  CA  GLY A 100     -36.074  18.636  75.468  1.00 55.92           C  
ATOM   1506  HA2 GLY A 100     -36.544  19.601  75.276  1.00 55.92           H  
ATOM   1507  HA3 GLY A 100     -34.997  18.781  75.539  1.00 55.92           H  
ATOM   1508  C   GLY A 100     -36.577  18.128  76.827  1.00 55.92           C  
ATOM   1509  O   GLY A 100     -36.049  18.550  77.854  1.00 55.92           O  
ATOM   1510  N   LEU A 101     -37.575  17.235  76.853  1.00 60.21           N  
ATOM   1511  H   LEU A 101     -37.901  16.851  75.978  1.00 60.21           H  
ATOM   1512  CA  LEU A 101     -38.176  16.713  78.088  1.00 60.21           C  
ATOM   1513  HA  LEU A 101     -38.282  17.540  78.791  1.00 60.21           H  
ATOM   1514  C   LEU A 101     -37.271  15.688  78.794  1.00 60.21           C  
ATOM   1515  CB  LEU A 101     -39.578  16.142  77.763  1.00 60.21           C  
ATOM   1516  HB2 LEU A 101     -39.710  16.105  76.681  1.00 60.21           H  
ATOM   1517  HB3 LEU A 101     -39.638  15.108  78.103  1.00 60.21           H  
ATOM   1518  O   LEU A 101     -37.115  15.765  80.012  1.00 60.21           O  
ATOM   1519  CG  LEU A 101     -40.737  16.954  78.373  1.00 60.21           C  
ATOM   1520  HG  LEU A 101     -40.403  17.964  78.610  1.00 60.21           H  
ATOM   1521  CD1 LEU A 101     -41.904  17.083  77.390  1.00 60.21           C  
ATOM   1522 HD11 LEU A 101     -42.712  17.656  77.844  1.00 60.21           H  
ATOM   1523 HD12 LEU A 101     -41.563  17.597  76.491  1.00 60.21           H  
ATOM   1524 HD13 LEU A 101     -42.264  16.091  77.117  1.00 60.21           H  
ATOM   1525  CD2 LEU A 101     -41.257  16.294  79.650  1.00 60.21           C  
ATOM   1526 HD21 LEU A 101     -41.645  15.300  79.426  1.00 60.21           H  
ATOM   1527 HD22 LEU A 101     -40.437  16.193  80.361  1.00 60.21           H  
ATOM   1528 HD23 LEU A 101     -42.044  16.903  80.095  1.00 60.21           H  
ATOM   1529  N   ASP A 102     -36.625  14.794  78.042  1.00 57.89           N  
ATOM   1530  H   ASP A 102     -36.847  14.752  77.057  1.00 57.89           H  
ATOM   1531  CA  ASP A 102     -35.828  13.683  78.591  1.00 57.89           C  
ATOM   1532  HA  ASP A 102     -36.448  13.096  79.269  1.00 57.89           H  
ATOM   1533  C   ASP A 102     -34.598  14.169  79.377  1.00 57.89           C  
ATOM   1534  CB  ASP A 102     -35.361  12.768  77.444  1.00 57.89           C  
ATOM   1535  HB2 ASP A 102     -34.764  13.356  76.747  1.00 57.89           H  
ATOM   1536  HB3 ASP A 102     -34.719  11.992  77.860  1.00 57.89           H  
ATOM   1537  O   ASP A 102     -34.281  13.664  80.457  1.00 57.89           O  
ATOM   1538  CG  ASP A 102     -36.496  12.081  76.675  1.00 57.89           C  
ATOM   1539  OD1 ASP A 102     -37.599  11.930  77.243  1.00 57.89           O  
ATOM   1540  OD2 ASP A 102     -36.252  11.731  75.499  1.00 57.89           O  
ATOM   1541  N   ALA A 103     -33.913  15.200  78.866  1.00 59.76           N  
ATOM   1542  H   ALA A 103     -34.216  15.571  77.976  1.00 59.76           H  
ATOM   1543  CA  ALA A 103     -32.728  15.764  79.514  1.00 59.76           C  
ATOM   1544  HA  ALA A 103     -31.993  14.971  79.650  1.00 59.76           H  
ATOM   1545  C   ALA A 103     -33.045  16.344  80.902  1.00 59.76           C  
ATOM   1546  CB  ALA A 103     -32.135  16.835  78.591  1.00 59.76           C  
ATOM   1547  HB1 ALA A 103     -32.861  17.631  78.427  1.00 59.76           H  
ATOM   1548  HB2 ALA A 103     -31.239  17.255  79.048  1.00 59.76           H  
ATOM   1549  HB3 ALA A 103     -31.870  16.389  77.633  1.00 59.76           H  
ATOM   1550  O   ALA A 103     -32.219  16.266  81.816  1.00 59.76           O  
ATOM   1551  N   LEU A 104     -34.252  16.899  81.072  1.00 60.08           N  
ATOM   1552  H   LEU A 104     -34.911  16.850  80.308  1.00 60.08           H  
ATOM   1553  CA  LEU A 104     -34.706  17.421  82.355  1.00 60.08           C  
ATOM   1554  HA  LEU A 104     -33.957  18.125  82.718  1.00 60.08           H  
ATOM   1555  C   LEU A 104     -34.823  16.292  83.384  1.00 60.08           C  
ATOM   1556  CB  LEU A 104     -36.049  18.149  82.155  1.00 60.08           C  
ATOM   1557  HB2 LEU A 104     -36.005  18.754  81.250  1.00 60.08           H  
ATOM   1558  HB3 LEU A 104     -36.825  17.398  82.011  1.00 60.08           H  
ATOM   1559  O   LEU A 104     -34.388  16.473  84.516  1.00 60.08           O  
ATOM   1560  CG  LEU A 104     -36.444  19.051  83.338  1.00 60.08           C  
ATOM   1561  HG  LEU A 104     -36.281  18.530  84.281  1.00 60.08           H  
ATOM   1562  CD1 LEU A 104     -35.647  20.360  83.342  1.00 60.08           C  
ATOM   1563 HD11 LEU A 104     -35.961  20.981  84.180  1.00 60.08           H  
ATOM   1564 HD12 LEU A 104     -35.804  20.896  82.406  1.00 60.08           H  
ATOM   1565 HD13 LEU A 104     -34.585  20.141  83.454  1.00 60.08           H  
ATOM   1566  CD2 LEU A 104     -37.928  19.412  83.246  1.00 60.08           C  
ATOM   1567 HD21 LEU A 104     -38.198  20.094  84.052  1.00 60.08           H  
ATOM   1568 HD22 LEU A 104     -38.134  19.883  82.285  1.00 60.08           H  
ATOM   1569 HD23 LEU A 104     -38.524  18.503  83.331  1.00 60.08           H  
ATOM   1570  N   GLU A 105     -35.361  15.134  82.984  1.00 62.93           N  
ATOM   1571  H   GLU A 105     -35.622  15.043  82.012  1.00 62.93           H  
ATOM   1572  CA  GLU A 105     -35.625  13.981  83.852  1.00 62.93           C  
ATOM   1573  HA  GLU A 105     -36.230  14.328  84.689  1.00 62.93           H  
ATOM   1574  C   GLU A 105     -34.338  13.381  84.440  1.00 62.93           C  
ATOM   1575  CB  GLU A 105     -36.430  12.920  83.068  1.00 62.93           C  
ATOM   1576  HB2 GLU A 105     -36.787  13.345  82.130  1.00 62.93           H  
ATOM   1577  HB3 GLU A 105     -35.786  12.072  82.833  1.00 62.93           H  
ATOM   1578  O   GLU A 105     -34.266  13.106  85.641  1.00 62.93           O  
ATOM   1579  CG  GLU A 105     -37.652  12.440  83.865  1.00 62.93           C  
ATOM   1580  HG2 GLU A 105     -37.308  12.025  84.813  1.00 62.93           H  
ATOM   1581  HG3 GLU A 105     -38.273  13.306  84.091  1.00 62.93           H  
ATOM   1582  CD  GLU A 105     -38.504  11.386  83.134  1.00 62.93           C  
ATOM   1583  OE1 GLU A 105     -39.665  11.198  83.573  1.00 62.93           O  
ATOM   1584  OE2 GLU A 105     -37.991  10.738  82.199  1.00 62.93           O  
ATOM   1585  N   ALA A 106     -33.292  13.247  83.618  1.00 59.56           N  
ATOM   1586  H   ALA A 106     -33.430  13.476  82.644  1.00 59.56           H  
ATOM   1587  CA  ALA A 106     -32.010  12.674  84.030  1.00 59.56           C  
ATOM   1588  HA  ALA A 106     -32.200  11.722  84.525  1.00 59.56           H  
ATOM   1589  C   ALA A 106     -31.233  13.557  85.020  1.00 59.56           C  
ATOM   1590  CB  ALA A 106     -31.176  12.406  82.773  1.00 59.56           C  
ATOM   1591  HB1 ALA A 106     -31.721  11.738  82.105  1.00 59.56           H  
ATOM   1592  HB2 ALA A 106     -30.975  13.342  82.252  1.00 59.56           H  
ATOM   1593  HB3 ALA A 106     -30.232  11.939  83.051  1.00 59.56           H  
ATOM   1594  O   ALA A 106     -30.503  13.034  85.859  1.00 59.56           O  
ATOM   1595  N   ALA A 107     -31.392  14.883  84.947  1.00 60.75           N  
ATOM   1596  H   ALA A 107     -31.989  15.254  84.222  1.00 60.75           H  
ATOM   1597  CA  ALA A 107     -30.727  15.822  85.851  1.00 60.75           C  
ATOM   1598  HA  ALA A 107     -29.707  15.477  86.022  1.00 60.75           H  
ATOM   1599  C   ALA A 107     -31.406  15.919  87.234  1.00 60.75           C  
ATOM   1600  CB  ALA A 107     -30.653  17.182  85.150  1.00 60.75           C  
ATOM   1601  HB1 ALA A 107     -31.658  17.558  84.961  1.00 60.75           H  
ATOM   1602  HB2 ALA A 107     -30.126  17.081  84.201  1.00 60.75           H  
ATOM   1603  HB3 ALA A 107     -30.116  17.890  85.781  1.00 60.75           H  
ATOM   1604  O   ALA A 107     -30.783  16.374  88.194  1.00 60.75           O  
ATOM   1605  N   LEU A 108     -32.663  15.469  87.368  1.00 65.59           N  
ATOM   1606  H   LEU A 108     -33.115  15.092  86.548  1.00 65.59           H  
ATOM   1607  CA  LEU A 108     -33.438  15.540  88.619  1.00 65.59           C  
ATOM   1608  HA  LEU A 108     -33.568  16.594  88.866  1.00 65.59           H  
ATOM   1609  C   LEU A 108     -32.773  14.897  89.855  1.00 65.59           C  
ATOM   1610  CB  LEU A 108     -34.829  14.896  88.433  1.00 65.59           C  
ATOM   1611  HB2 LEU A 108     -35.313  14.829  89.408  1.00 65.59           H  
ATOM   1612  HB3 LEU A 108     -34.698  13.876  88.071  1.00 65.59           H  
ATOM   1613  O   LEU A 108     -32.895  15.477  90.940  1.00 65.59           O  
ATOM   1614  CG  LEU A 108     -35.789  15.632  87.490  1.00 65.59           C  
ATOM   1615  HG  LEU A 108     -35.295  15.765  86.527  1.00 65.59           H  
ATOM   1616  CD1 LEU A 108     -37.057  14.817  87.251  1.00 65.59           C  
ATOM   1617 HD11 LEU A 108     -37.677  15.312  86.503  1.00 65.59           H  
ATOM   1618 HD12 LEU A 108     -36.789  13.830  86.875  1.00 65.59           H  
ATOM   1619 HD13 LEU A 108     -37.617  14.706  88.179  1.00 65.59           H  
ATOM   1620  CD2 LEU A 108     -36.202  16.995  88.037  1.00 65.59           C  
ATOM   1621 HD21 LEU A 108     -36.928  17.442  87.358  1.00 65.59           H  
ATOM   1622 HD22 LEU A 108     -36.632  16.894  89.034  1.00 65.59           H  
ATOM   1623 HD23 LEU A 108     -35.324  17.641  88.061  1.00 65.59           H  
ATOM   1624  N   PRO A 109     -32.115  13.717  89.779  1.00 61.25           N  
ATOM   1625  CA  PRO A 109     -31.664  13.000  90.972  1.00 61.25           C  
ATOM   1626  HA  PRO A 109     -32.523  12.831  91.622  1.00 61.25           H  
ATOM   1627  C   PRO A 109     -30.588  13.751  91.757  1.00 61.25           C  
ATOM   1628  CB  PRO A 109     -31.129  11.647  90.482  1.00 61.25           C  
ATOM   1629  HB2 PRO A 109     -31.404  10.838  91.158  1.00 61.25           H  
ATOM   1630  HB3 PRO A 109     -30.046  11.686  90.366  1.00 61.25           H  
ATOM   1631  O   PRO A 109     -30.610  13.734  92.991  1.00 61.25           O  
ATOM   1632  CG  PRO A 109     -31.763  11.467  89.107  1.00 61.25           C  
ATOM   1633  HG2 PRO A 109     -32.761  11.042  89.210  1.00 61.25           H  
ATOM   1634  HG3 PRO A 109     -31.146  10.855  88.448  1.00 61.25           H  
ATOM   1635  CD  PRO A 109     -31.868  12.898  88.605  1.00 61.25           C  
ATOM   1636  HD2 PRO A 109     -32.659  12.965  87.858  1.00 61.25           H  
ATOM   1637  HD3 PRO A 109     -30.909  13.201  88.185  1.00 61.25           H  
ATOM   1638  N   GLU A 110     -29.670  14.417  91.052  1.00 60.51           N  
ATOM   1639  H   GLU A 110     -29.738  14.421  90.044  1.00 60.51           H  
ATOM   1640  CA  GLU A 110     -28.526  15.113  91.651  1.00 60.51           C  
ATOM   1641  HA  GLU A 110     -28.168  14.528  92.498  1.00 60.51           H  
ATOM   1642  C   GLU A 110     -28.882  16.489  92.220  1.00 60.51           C  
ATOM   1643  CB  GLU A 110     -27.360  15.222  90.656  1.00 60.51           C  
ATOM   1644  HB2 GLU A 110     -26.568  15.777  91.158  1.00 60.51           H  
ATOM   1645  HB3 GLU A 110     -27.671  15.783  89.774  1.00 60.51           H  
ATOM   1646  O   GLU A 110     -28.049  17.105  92.885  1.00 60.51           O  
ATOM   1647  CG  GLU A 110     -26.819  13.844  90.235  1.00 60.51           C  
ATOM   1648  HG2 GLU A 110     -27.010  13.136  91.041  1.00 60.51           H  
ATOM   1649  HG3 GLU A 110     -27.370  13.500  89.360  1.00 60.51           H  
ATOM   1650  CD  GLU A 110     -25.307  13.839  89.945  1.00 60.51           C  
ATOM   1651  OE1 GLU A 110     -24.730  12.729  90.010  1.00 60.51           O  
ATOM   1652  OE2 GLU A 110     -24.726  14.923  89.713  1.00 60.51           O  
ATOM   1653  N   VAL A 111     -30.121  16.963  92.023  1.00 60.68           N  
ATOM   1654  H   VAL A 111     -30.763  16.427  91.456  1.00 60.68           H  
ATOM   1655  CA  VAL A 111     -30.542  18.268  92.541  1.00 60.68           C  
ATOM   1656  HA  VAL A 111     -29.854  18.998  92.113  1.00 60.68           H  
ATOM   1657  C   VAL A 111     -30.433  18.268  94.074  1.00 60.68           C  
ATOM   1658  CB  VAL A 111     -31.939  18.693  92.064  1.00 60.68           C  
ATOM   1659  HB  VAL A 111     -32.684  17.969  92.395  1.00 60.68           H  
ATOM   1660  O   VAL A 111     -31.115  17.460  94.733  1.00 60.68           O  
ATOM   1661  CG1 VAL A 111     -32.299  20.077  92.630  1.00 60.68           C  
ATOM   1662 HG11 VAL A 111     -31.531  20.804  92.366  1.00 60.68           H  
ATOM   1663 HG12 VAL A 111     -33.250  20.421  92.222  1.00 60.68           H  
ATOM   1664 HG13 VAL A 111     -32.393  20.036  93.715  1.00 60.68           H  
ATOM   1665  CG2 VAL A 111     -31.964  18.786  90.533  1.00 60.68           C  
ATOM   1666 HG21 VAL A 111     -32.944  19.110  90.183  1.00 60.68           H  
ATOM   1667 HG22 VAL A 111     -31.754  17.810  90.095  1.00 60.68           H  
ATOM   1668 HG23 VAL A 111     -31.211  19.492  90.185  1.00 60.68           H  
ATOM   1669  N   PRO A 112     -29.592  19.156  94.654  1.00 70.67           N  
ATOM   1670  CA  PRO A 112     -29.352  19.221  96.088  1.00 70.67           C  
ATOM   1671  HA  PRO A 112     -28.833  18.309  96.385  1.00 70.67           H  
ATOM   1672  C   PRO A 112     -30.654  19.365  96.872  1.00 70.67           C  
ATOM   1673  CB  PRO A 112     -28.434  20.428  96.317  1.00 70.67           C  
ATOM   1674  HB2 PRO A 112     -29.029  21.321  96.509  1.00 70.67           H  
ATOM   1675  HB3 PRO A 112     -27.733  20.256  97.134  1.00 70.67           H  
ATOM   1676  O   PRO A 112     -31.577  20.066  96.457  1.00 70.67           O  
ATOM   1677  CG  PRO A 112     -27.715  20.595  94.984  1.00 70.67           C  
ATOM   1678  HG2 PRO A 112     -27.411  21.628  94.812  1.00 70.67           H  
ATOM   1679  HG3 PRO A 112     -26.855  19.927  94.944  1.00 70.67           H  
ATOM   1680  CD  PRO A 112     -28.756  20.139  93.970  1.00 70.67           C  
ATOM   1681  HD2 PRO A 112     -28.239  19.715  93.110  1.00 70.67           H  
ATOM   1682  HD3 PRO A 112     -29.368  20.988  93.663  1.00 70.67           H  
ATOM   1683  N   ALA A 113     -30.717  18.731  98.046  1.00 70.78           N  
ATOM   1684  H   ALA A 113     -29.924  18.170  98.321  1.00 70.78           H  
ATOM   1685  CA  ALA A 113     -31.933  18.663  98.861  1.00 70.78           C  
ATOM   1686  HA  ALA A 113     -32.677  18.076  98.323  1.00 70.78           H  
ATOM   1687  C   ALA A 113     -32.564  20.038  99.154  1.00 70.78           C  
ATOM   1688  CB  ALA A 113     -31.585  17.942 100.169  1.00 70.78           C  
ATOM   1689  HB1 ALA A 113     -31.200  16.945  99.954  1.00 70.78           H  
ATOM   1690  HB2 ALA A 113     -30.838  18.509 100.723  1.00 70.78           H  
ATOM   1691  HB3 ALA A 113     -32.484  17.850 100.780  1.00 70.78           H  
ATOM   1692  O   ALA A 113     -33.784  20.137  99.228  1.00 70.78           O  
ATOM   1693  N   THR A 114     -31.738  21.081  99.295  1.00 68.17           N  
ATOM   1694  H   THR A 114     -30.751  20.943  99.132  1.00 68.17           H  
ATOM   1695  CA  THR A 114     -32.162  22.460  99.583  1.00 68.17           C  
ATOM   1696  HA  THR A 114     -32.801  22.468 100.466  1.00 68.17           H  
ATOM   1697  C   THR A 114     -32.964  23.097  98.456  1.00 68.17           C  
ATOM   1698  CB  THR A 114     -30.936  23.351  99.843  1.00 68.17           C  
ATOM   1699  HB  THR A 114     -31.229  24.401  99.825  1.00 68.17           H  
ATOM   1700  O   THR A 114     -33.903  23.833  98.726  1.00 68.17           O  
ATOM   1701  CG2 THR A 114     -30.307  23.043 101.201  1.00 68.17           C  
ATOM   1702 HG21 THR A 114     -29.967  22.008 101.235  1.00 68.17           H  
ATOM   1703 HG22 THR A 114     -29.456  23.706 101.360  1.00 68.17           H  
ATOM   1704 HG23 THR A 114     -31.040  23.213 101.990  1.00 68.17           H  
ATOM   1705  OG1 THR A 114     -29.932  23.119  98.873  1.00 68.17           O  
ATOM   1706  HG1 THR A 114     -30.060  23.738  98.151  1.00 68.17           H  
ATOM   1707  N   GLU A 115     -32.604  22.820  97.203  1.00 70.80           N  
ATOM   1708  H   GLU A 115     -31.846  22.171  97.043  1.00 70.80           H  
ATOM   1709  CA  GLU A 115     -33.272  23.384  96.022  1.00 70.80           C  
ATOM   1710  HA  GLU A 115     -33.713  24.352  96.259  1.00 70.80           H  
ATOM   1711  C   GLU A 115     -34.397  22.482  95.530  1.00 70.80           C  
ATOM   1712  CB  GLU A 115     -32.254  23.580  94.898  1.00 70.80           C  
ATOM   1713  HB2 GLU A 115     -31.730  22.642  94.720  1.00 70.80           H  
ATOM   1714  HB3 GLU A 115     -32.787  23.864  93.990  1.00 70.80           H  
ATOM   1715  O   GLU A 115     -35.290  22.928  94.815  1.00 70.80           O  
ATOM   1716  CG  GLU A 115     -31.246  24.683  95.243  1.00 70.80           C  
ATOM   1717  HG2 GLU A 115     -31.788  25.613  95.415  1.00 70.80           H  
ATOM   1718  HG3 GLU A 115     -30.731  24.418  96.166  1.00 70.80           H  
ATOM   1719  CD  GLU A 115     -30.203  24.900  94.141  1.00 70.80           C  
ATOM   1720  OE1 GLU A 115     -29.245  25.653  94.426  1.00 70.80           O  
ATOM   1721  OE2 GLU A 115     -30.341  24.295  93.054  1.00 70.80           O  
ATOM   1722  N   ARG A 116     -34.381  21.210  95.938  1.00 70.44           N  
ATOM   1723  H   ARG A 116     -33.582  20.916  96.481  1.00 70.44           H  
ATOM   1724  CA  ARG A 116     -35.349  20.201  95.515  1.00 70.44           C  
ATOM   1725  HA  ARG A 116     -35.267  20.099  94.433  1.00 70.44           H  
ATOM   1726  C   ARG A 116     -36.787  20.627  95.813  1.00 70.44           C  
ATOM   1727  CB  ARG A 116     -34.971  18.871  96.185  1.00 70.44           C  
ATOM   1728  HB2 ARG A 116     -35.380  18.842  97.195  1.00 70.44           H  
ATOM   1729  HB3 ARG A 116     -33.886  18.793  96.251  1.00 70.44           H  
ATOM   1730  O   ARG A 116     -37.664  20.382  94.997  1.00 70.44           O  
ATOM   1731  CG  ARG A 116     -35.469  17.671  95.378  1.00 70.44           C  
ATOM   1732  HG2 ARG A 116     -36.554  17.736  95.294  1.00 70.44           H  
ATOM   1733  HG3 ARG A 116     -35.045  17.694  94.374  1.00 70.44           H  
ATOM   1734  CD  ARG A 116     -35.113  16.348  96.067  1.00 70.44           C  
ATOM   1735  HD2 ARG A 116     -35.108  16.491  97.147  1.00 70.44           H  
ATOM   1736  HD3 ARG A 116     -35.901  15.636  95.819  1.00 70.44           H  
ATOM   1737  NE  ARG A 116     -33.823  15.782  95.618  1.00 70.44           N  
ATOM   1738  HE  ARG A 116     -33.246  16.336  95.002  1.00 70.44           H  
ATOM   1739  NH1 ARG A 116     -33.984  13.814  96.780  1.00 70.44           N  
ATOM   1740 HH11 ARG A 116     -33.654  12.873  96.941  1.00 70.44           H  
ATOM   1741 HH12 ARG A 116     -34.792  14.192  97.255  1.00 70.44           H  
ATOM   1742  NH2 ARG A 116     -32.361  14.061  95.270  1.00 70.44           N  
ATOM   1743 HH21 ARG A 116     -32.038  13.115  95.413  1.00 70.44           H  
ATOM   1744 HH22 ARG A 116     -31.889  14.580  94.543  1.00 70.44           H  
ATOM   1745  CZ  ARG A 116     -33.391  14.563  95.888  1.00 70.44           C  
ATOM   1746  N   GLU A 117     -37.024  21.297  96.938  1.00 72.13           N  
ATOM   1747  H   GLU A 117     -36.242  21.489  97.549  1.00 72.13           H  
ATOM   1748  CA  GLU A 117     -38.347  21.808  97.314  1.00 72.13           C  
ATOM   1749  HA  GLU A 117     -39.067  20.994  97.229  1.00 72.13           H  
ATOM   1750  C   GLU A 117     -38.817  22.931  96.371  1.00 72.13           C  
ATOM   1751  CB  GLU A 117     -38.285  22.256  98.786  1.00 72.13           C  
ATOM   1752  HB2 GLU A 117     -37.916  23.280  98.844  1.00 72.13           H  
ATOM   1753  HB3 GLU A 117     -37.577  21.612  99.308  1.00 72.13           H  
ATOM   1754  O   GLU A 117     -39.960  22.928  95.913  1.00 72.13           O  
ATOM   1755  CG  GLU A 117     -39.629  22.138  99.519  1.00 72.13           C  
ATOM   1756  HG2 GLU A 117     -40.054  21.157  99.304  1.00 72.13           H  
ATOM   1757  HG3 GLU A 117     -40.315  22.892  99.132  1.00 72.13           H  
ATOM   1758  CD  GLU A 117     -39.487  22.293 101.046  1.00 72.13           C  
ATOM   1759  OE1 GLU A 117     -40.371  21.769 101.763  1.00 72.13           O  
ATOM   1760  OE2 GLU A 117     -38.512  22.934 101.500  1.00 72.13           O  
ATOM   1761  N   GLU A 118     -37.916  23.844  95.994  1.00 73.03           N  
ATOM   1762  H   GLU A 118     -36.968  23.758  96.332  1.00 73.03           H  
ATOM   1763  CA  GLU A 118     -38.204  24.928  95.048  1.00 73.03           C  
ATOM   1764  HA  GLU A 118     -39.153  25.382  95.333  1.00 73.03           H  
ATOM   1765  C   GLU A 118     -38.352  24.403  93.612  1.00 73.03           C  
ATOM   1766  CB  GLU A 118     -37.108  26.001  95.157  1.00 73.03           C  
ATOM   1767  HB2 GLU A 118     -36.919  26.197  96.213  1.00 73.03           H  
ATOM   1768  HB3 GLU A 118     -36.189  25.638  94.697  1.00 73.03           H  
ATOM   1769  O   GLU A 118     -39.240  24.841  92.875  1.00 73.03           O  
ATOM   1770  CG  GLU A 118     -37.549  27.314  94.493  1.00 73.03           C  
ATOM   1771  HG2 GLU A 118     -38.515  27.603  94.905  1.00 73.03           H  
ATOM   1772  HG3 GLU A 118     -37.686  27.139  93.426  1.00 73.03           H  
ATOM   1773  CD  GLU A 118     -36.563  28.478  94.679  1.00 73.03           C  
ATOM   1774  OE1 GLU A 118     -36.958  29.600  94.278  1.00 73.03           O  
ATOM   1775  OE2 GLU A 118     -35.441  28.255  95.179  1.00 73.03           O  
ATOM   1776  N   LEU A 119     -37.543  23.411  93.229  1.00 67.67           N  
ATOM   1777  H   LEU A 119     -36.809  23.140  93.869  1.00 67.67           H  
ATOM   1778  CA  LEU A 119     -37.645  22.699  91.961  1.00 67.67           C  
ATOM   1779  HA  LEU A 119     -37.586  23.424  91.149  1.00 67.67           H  
ATOM   1780  C   LEU A 119     -38.982  21.968  91.858  1.00 67.67           C  
ATOM   1781  CB  LEU A 119     -36.486  21.700  91.829  1.00 67.67           C  
ATOM   1782  HB2 LEU A 119     -36.637  20.898  92.553  1.00 67.67           H  
ATOM   1783  HB3 LEU A 119     -35.544  22.189  92.076  1.00 67.67           H  
ATOM   1784  O   LEU A 119     -39.663  22.117  90.850  1.00 67.67           O  
ATOM   1785  CG  LEU A 119     -36.400  21.105  90.410  1.00 67.67           C  
ATOM   1786  HG  LEU A 119     -37.386  21.073  89.946  1.00 67.67           H  
ATOM   1787  CD1 LEU A 119     -35.487  21.947  89.520  1.00 67.67           C  
ATOM   1788 HD11 LEU A 119     -34.472  21.943  89.918  1.00 67.67           H  
ATOM   1789 HD12 LEU A 119     -35.852  22.973  89.478  1.00 67.67           H  
ATOM   1790 HD13 LEU A 119     -35.472  21.533  88.512  1.00 67.67           H  
ATOM   1791  CD2 LEU A 119     -35.882  19.674  90.470  1.00 67.67           C  
ATOM   1792 HD21 LEU A 119     -35.683  19.323  89.457  1.00 67.67           H  
ATOM   1793 HD22 LEU A 119     -36.631  19.030  90.931  1.00 67.67           H  
ATOM   1794 HD23 LEU A 119     -34.962  19.629  91.052  1.00 67.67           H  
ATOM   1795  N   VAL A 120     -39.388  21.236  92.901  1.00 71.33           N  
ATOM   1796  H   VAL A 120     -38.769  21.149  93.695  1.00 71.33           H  
ATOM   1797  CA  VAL A 120     -40.699  20.581  92.969  1.00 71.33           C  
ATOM   1798  HA  VAL A 120     -40.803  19.922  92.107  1.00 71.33           H  
ATOM   1799  C   VAL A 120     -41.799  21.627  92.851  1.00 71.33           C  
ATOM   1800  CB  VAL A 120     -40.850  19.718  94.236  1.00 71.33           C  
ATOM   1801  HB  VAL A 120     -40.523  20.290  95.105  1.00 71.33           H  
ATOM   1802  O   VAL A 120     -42.644  21.472  91.985  1.00 71.33           O  
ATOM   1803  CG1 VAL A 120     -42.293  19.252  94.470  1.00 71.33           C  
ATOM   1804 HG11 VAL A 120     -42.934  20.101  94.707  1.00 71.33           H  
ATOM   1805 HG12 VAL A 120     -42.332  18.568  95.318  1.00 71.33           H  
ATOM   1806 HG13 VAL A 120     -42.683  18.750  93.585  1.00 71.33           H  
ATOM   1807  CG2 VAL A 120     -39.996  18.447  94.117  1.00 71.33           C  
ATOM   1808 HG21 VAL A 120     -39.969  17.934  95.078  1.00 71.33           H  
ATOM   1809 HG22 VAL A 120     -38.976  18.689  93.817  1.00 71.33           H  
ATOM   1810 HG23 VAL A 120     -40.419  17.782  93.364  1.00 71.33           H  
ATOM   1811  N   GLN A 121     -41.744  22.750  93.577  1.00 71.16           N  
ATOM   1812  H   GLN A 121     -41.034  22.834  94.291  1.00 71.16           H  
ATOM   1813  CA  GLN A 121     -42.729  23.832  93.417  1.00 71.16           C  
ATOM   1814  HA  GLN A 121     -43.723  23.446  93.645  1.00 71.16           H  
ATOM   1815  C   GLN A 121     -42.764  24.411  91.997  1.00 71.16           C  
ATOM   1816  CB  GLN A 121     -42.401  24.990  94.365  1.00 71.16           C  
ATOM   1817  HB2 GLN A 121     -41.335  25.210  94.321  1.00 71.16           H  
ATOM   1818  HB3 GLN A 121     -42.941  25.877  94.030  1.00 71.16           H  
ATOM   1819  O   GLN A 121     -43.805  24.867  91.514  1.00 71.16           O  
ATOM   1820  CG  GLN A 121     -42.807  24.728  95.815  1.00 71.16           C  
ATOM   1821  HG2 GLN A 121     -42.320  23.824  96.180  1.00 71.16           H  
ATOM   1822  HG3 GLN A 121     -43.885  24.576  95.870  1.00 71.16           H  
ATOM   1823  CD  GLN A 121     -42.430  25.896  96.721  1.00 71.16           C  
ATOM   1824  NE2 GLN A 121     -42.552  25.737  98.018  1.00 71.16           N  
ATOM   1825 HE21 GLN A 121     -42.171  26.480  98.587  1.00 71.16           H  
ATOM   1826 HE22 GLN A 121     -42.742  24.818  98.390  1.00 71.16           H  
ATOM   1827  OE1 GLN A 121     -42.048  26.976  96.292  1.00 71.16           O  
ATOM   1828  N   ARG A 122     -41.616  24.477  91.317  1.00 72.74           N  
ATOM   1829  H   ARG A 122     -40.781  24.147  91.778  1.00 72.74           H  
ATOM   1830  CA  ARG A 122     -41.511  25.028  89.962  1.00 72.74           C  
ATOM   1831  HA  ARG A 122     -42.181  25.884  89.886  1.00 72.74           H  
ATOM   1832  C   ARG A 122     -42.003  24.029  88.916  1.00 72.74           C  
ATOM   1833  CB  ARG A 122     -40.073  25.513  89.739  1.00 72.74           C  
ATOM   1834  HB2 ARG A 122     -39.441  24.684  89.421  1.00 72.74           H  
ATOM   1835  HB3 ARG A 122     -39.684  25.894  90.683  1.00 72.74           H  
ATOM   1836  O   ARG A 122     -42.773  24.425  88.046  1.00 72.74           O  
ATOM   1837  CG  ARG A 122     -39.994  26.664  88.734  1.00 72.74           C  
ATOM   1838  HG2 ARG A 122     -40.697  27.448  89.015  1.00 72.74           H  
ATOM   1839  HG3 ARG A 122     -40.238  26.297  87.737  1.00 72.74           H  
ATOM   1840  CD  ARG A 122     -38.572  27.235  88.750  1.00 72.74           C  
ATOM   1841  HD2 ARG A 122     -37.876  26.442  88.477  1.00 72.74           H  
ATOM   1842  HD3 ARG A 122     -38.336  27.569  89.761  1.00 72.74           H  
ATOM   1843  NE  ARG A 122     -38.424  28.363  87.813  1.00 72.74           N  
ATOM   1844  HE  ARG A 122     -39.212  28.573  87.216  1.00 72.74           H  
ATOM   1845  NH1 ARG A 122     -36.214  28.795  88.270  1.00 72.74           N  
ATOM   1846 HH11 ARG A 122     -36.213  28.069  88.972  1.00 72.74           H  
ATOM   1847 HH12 ARG A 122     -35.360  29.308  88.103  1.00 72.74           H  
ATOM   1848  NH2 ARG A 122     -37.275  29.997  86.719  1.00 72.74           N  
ATOM   1849 HH21 ARG A 122     -36.403  30.477  86.547  1.00 72.74           H  
ATOM   1850 HH22 ARG A 122     -38.077  30.184  86.134  1.00 72.74           H  
ATOM   1851  CZ  ARG A 122     -37.310  29.044  87.608  1.00 72.74           C  
ATOM   1852  N   LEU A 123     -41.660  22.751  89.061  1.00 68.67           N  
ATOM   1853  H   LEU A 123     -41.032  22.522  89.818  1.00 68.67           H  
ATOM   1854  CA  LEU A 123     -42.183  21.638  88.270  1.00 68.67           C  
ATOM   1855  HA  LEU A 123     -42.033  21.844  87.210  1.00 68.67           H  
ATOM   1856  C   LEU A 123     -43.684  21.468  88.490  1.00 68.67           C  
ATOM   1857  CB  LEU A 123     -41.449  20.340  88.650  1.00 68.67           C  
ATOM   1858  HB2 LEU A 123     -41.408  20.269  89.737  1.00 68.67           H  
ATOM   1859  HB3 LEU A 123     -42.026  19.486  88.292  1.00 68.67           H  
ATOM   1860  O   LEU A 123     -44.418  21.326  87.524  1.00 68.67           O  
ATOM   1861  CG  LEU A 123     -40.028  20.232  88.075  1.00 68.67           C  
ATOM   1862  HG  LEU A 123     -39.482  21.156  88.263  1.00 68.67           H  
ATOM   1863  CD1 LEU A 123     -39.287  19.085  88.757  1.00 68.67           C  
ATOM   1864 HD11 LEU A 123     -39.260  19.251  89.834  1.00 68.67           H  
ATOM   1865 HD12 LEU A 123     -39.779  18.135  88.546  1.00 68.67           H  
ATOM   1866 HD13 LEU A 123     -38.262  19.050  88.388  1.00 68.67           H  
ATOM   1867  CD2 LEU A 123     -40.049  19.962  86.568  1.00 68.67           C  
ATOM   1868 HD21 LEU A 123     -39.027  19.817  86.218  1.00 68.67           H  
ATOM   1869 HD22 LEU A 123     -40.622  19.061  86.351  1.00 68.67           H  
ATOM   1870 HD23 LEU A 123     -40.479  20.808  86.032  1.00 68.67           H  
ATOM   1871  N   GLU A 124     -44.163  21.572  89.727  1.00 71.86           N  
ATOM   1872  H   GLU A 124     -43.504  21.609  90.491  1.00 71.86           H  
ATOM   1873  CA  GLU A 124     -45.584  21.572  90.070  1.00 71.86           C  
ATOM   1874  HA  GLU A 124     -46.053  20.674  89.668  1.00 71.86           H  
ATOM   1875  C   GLU A 124     -46.297  22.774  89.460  1.00 71.86           C  
ATOM   1876  CB  GLU A 124     -45.791  21.587  91.589  1.00 71.86           C  
ATOM   1877  HB2 GLU A 124     -45.133  22.336  92.031  1.00 71.86           H  
ATOM   1878  HB3 GLU A 124     -46.821  21.882  91.794  1.00 71.86           H  
ATOM   1879  O   GLU A 124     -47.399  22.605  88.954  1.00 71.86           O  
ATOM   1880  CG  GLU A 124     -45.567  20.212  92.234  1.00 71.86           C  
ATOM   1881  HG2 GLU A 124     -46.282  19.515  91.796  1.00 71.86           H  
ATOM   1882  HG3 GLU A 124     -44.569  19.842  91.999  1.00 71.86           H  
ATOM   1883  CD  GLU A 124     -45.762  20.243  93.759  1.00 71.86           C  
ATOM   1884  OE1 GLU A 124     -46.014  19.153  94.319  1.00 71.86           O  
ATOM   1885  OE2 GLU A 124     -45.708  21.348  94.350  1.00 71.86           O  
ATOM   1886  N   ARG A 125     -45.678  23.965  89.421  1.00 68.69           N  
ATOM   1887  H   ARG A 125     -44.805  24.058  89.920  1.00 68.69           H  
ATOM   1888  CA  ARG A 125     -46.221  25.113  88.671  1.00 68.69           C  
ATOM   1889  HA  ARG A 125     -47.254  25.270  88.982  1.00 68.69           H  
ATOM   1890  C   ARG A 125     -46.294  24.832  87.174  1.00 68.69           C  
ATOM   1891  CB  ARG A 125     -45.415  26.395  88.935  1.00 68.69           C  
ATOM   1892  HB2 ARG A 125     -45.524  27.062  88.079  1.00 68.69           H  
ATOM   1893  HB3 ARG A 125     -44.357  26.157  89.045  1.00 68.69           H  
ATOM   1894  O   ARG A 125     -47.297  25.179  86.557  1.00 68.69           O  
ATOM   1895  CG  ARG A 125     -45.923  27.140  90.175  1.00 68.69           C  
ATOM   1896  HG2 ARG A 125     -46.977  27.377  90.031  1.00 68.69           H  
ATOM   1897  HG3 ARG A 125     -45.832  26.508  91.058  1.00 68.69           H  
ATOM   1898  CD  ARG A 125     -45.160  28.453  90.392  1.00 68.69           C  
ATOM   1899  HD2 ARG A 125     -45.692  29.024  91.154  1.00 68.69           H  
ATOM   1900  HD3 ARG A 125     -45.158  29.025  89.464  1.00 68.69           H  
ATOM   1901  NE  ARG A 125     -43.777  28.215  90.847  1.00 68.69           N  
ATOM   1902  HE  ARG A 125     -43.516  27.247  90.972  1.00 68.69           H  
ATOM   1903  NH1 ARG A 125     -43.214  30.402  91.271  1.00 68.69           N  
ATOM   1904 HH11 ARG A 125     -44.133  30.688  90.962  1.00 68.69           H  
ATOM   1905 HH12 ARG A 125     -42.551  31.069  91.638  1.00 68.69           H  
ATOM   1906  NH2 ARG A 125     -41.737  28.783  91.694  1.00 68.69           N  
ATOM   1907 HH21 ARG A 125     -41.111  29.459  92.110  1.00 68.69           H  
ATOM   1908 HH22 ARG A 125     -41.512  27.808  91.827  1.00 68.69           H  
ATOM   1909  CZ  ARG A 125     -42.917  29.130  91.262  1.00 68.69           C  
ATOM   1910  N   MET A 126     -45.277  24.192  86.597  1.00 66.55           N  
ATOM   1911  H   MET A 126     -44.477  23.956  87.166  1.00 66.55           H  
ATOM   1912  CA  MET A 126     -45.272  23.809  85.180  1.00 66.55           C  
ATOM   1913  HA  MET A 126     -45.515  24.683  84.575  1.00 66.55           H  
ATOM   1914  C   MET A 126     -46.351  22.756  84.877  1.00 66.55           C  
ATOM   1915  CB  MET A 126     -43.877  23.314  84.765  1.00 66.55           C  
ATOM   1916  HB2 MET A 126     -43.526  22.554  85.463  1.00 66.55           H  
ATOM   1917  HB3 MET A 126     -43.949  22.861  83.777  1.00 66.55           H  
ATOM   1918  O   MET A 126     -47.126  22.918  83.938  1.00 66.55           O  
ATOM   1919  CG  MET A 126     -42.855  24.455  84.702  1.00 66.55           C  
ATOM   1920  HG2 MET A 126     -42.868  24.998  85.647  1.00 66.55           H  
ATOM   1921  HG3 MET A 126     -43.154  25.151  83.918  1.00 66.55           H  
ATOM   1922  SD  MET A 126     -41.147  23.932  84.390  1.00 66.55           S  
ATOM   1923  CE  MET A 126     -41.287  23.309  82.689  1.00 66.55           C  
ATOM   1924  HE1 MET A 126     -41.681  24.090  82.038  1.00 66.55           H  
ATOM   1925  HE2 MET A 126     -40.301  23.010  82.332  1.00 66.55           H  
ATOM   1926  HE3 MET A 126     -41.946  22.441  82.661  1.00 66.55           H  
ATOM   1927  N   LEU A 127     -46.479  21.731  85.720  1.00 66.89           N  
ATOM   1928  H   LEU A 127     -45.787  21.643  86.451  1.00 66.89           H  
ATOM   1929  CA  LEU A 127     -47.531  20.712  85.662  1.00 66.89           C  
ATOM   1930  HA  LEU A 127     -47.527  20.254  84.672  1.00 66.89           H  
ATOM   1931  C   LEU A 127     -48.927  21.311  85.870  1.00 66.89           C  
ATOM   1932  CB  LEU A 127     -47.238  19.640  86.734  1.00 66.89           C  
ATOM   1933  HB2 LEU A 127     -48.149  19.407  87.286  1.00 66.89           H  
ATOM   1934  HB3 LEU A 127     -46.544  20.041  87.473  1.00 66.89           H  
ATOM   1935  O   LEU A 127     -49.874  20.948  85.172  1.00 66.89           O  
ATOM   1936  CG  LEU A 127     -46.669  18.341  86.139  1.00 66.89           C  
ATOM   1937  HG  LEU A 127     -46.144  18.556  85.208  1.00 66.89           H  
ATOM   1938  CD1 LEU A 127     -45.679  17.686  87.098  1.00 66.89           C  
ATOM   1939 HD11 LEU A 127     -45.293  16.766  86.657  1.00 66.89           H  
ATOM   1940 HD12 LEU A 127     -44.840  18.360  87.270  1.00 66.89           H  
ATOM   1941 HD13 LEU A 127     -46.159  17.460  88.050  1.00 66.89           H  
ATOM   1942  CD2 LEU A 127     -47.812  17.360  85.864  1.00 66.89           C  
ATOM   1943 HD21 LEU A 127     -47.407  16.464  85.393  1.00 66.89           H  
ATOM   1944 HD22 LEU A 127     -48.304  17.083  86.797  1.00 66.89           H  
ATOM   1945 HD23 LEU A 127     -48.530  17.817  85.183  1.00 66.89           H  
ATOM   1946  N   ALA A 128     -49.063  22.243  86.814  1.00 62.37           N  
ATOM   1947  H   ALA A 128     -48.265  22.453  87.397  1.00 62.37           H  
ATOM   1948  CA  ALA A 128     -50.304  22.955  87.083  1.00 62.37           C  
ATOM   1949  HA  ALA A 128     -51.101  22.225  87.223  1.00 62.37           H  
ATOM   1950  C   ALA A 128     -50.703  23.847  85.906  1.00 62.37           C  
ATOM   1951  CB  ALA A 128     -50.169  23.777  88.370  1.00 62.37           C  
ATOM   1952  HB1 ALA A 128     -51.106  24.298  88.570  1.00 62.37           H  
ATOM   1953  HB2 ALA A 128     -49.945  23.120  89.210  1.00 62.37           H  
ATOM   1954  HB3 ALA A 128     -49.372  24.513  88.261  1.00 62.37           H  
ATOM   1955  O   ALA A 128     -51.894  23.975  85.650  1.00 62.37           O  
ATOM   1956  N   ALA A 129     -49.736  24.415  85.178  1.00 58.50           N  
ATOM   1957  H   ALA A 129     -48.780  24.332  85.494  1.00 58.50           H  
ATOM   1958  CA  ALA A 129     -49.982  25.168  83.952  1.00 58.50           C  
ATOM   1959  HA  ALA A 129     -50.813  25.852  84.123  1.00 58.50           H  
ATOM   1960  C   ALA A 129     -50.381  24.258  82.776  1.00 58.50           C  
ATOM   1961  CB  ALA A 129     -48.737  26.003  83.632  1.00 58.50           C  
ATOM   1962  HB1 ALA A 129     -48.503  26.657  84.472  1.00 58.50           H  
ATOM   1963  HB2 ALA A 129     -48.928  26.613  82.749  1.00 58.50           H  
ATOM   1964  HB3 ALA A 129     -47.885  25.354  83.432  1.00 58.50           H  
ATOM   1965  O   ALA A 129     -51.210  24.652  81.961  1.00 58.50           O  
ATOM   1966  N   LEU A 130     -49.853  23.030  82.717  1.00 54.57           N  
ATOM   1967  H   LEU A 130     -49.107  22.806  83.361  1.00 54.57           H  
ATOM   1968  CA  LEU A 130     -50.208  22.039  81.693  1.00 54.57           C  
ATOM   1969  HA  LEU A 130     -50.237  22.537  80.724  1.00 54.57           H  
ATOM   1970  C   LEU A 130     -51.606  21.430  81.893  1.00 54.57           C  
ATOM   1971  CB  LEU A 130     -49.124  20.945  81.663  1.00 54.57           C  
ATOM   1972  HB2 LEU A 130     -48.765  20.769  82.676  1.00 54.57           H  
ATOM   1973  HB3 LEU A 130     -49.559  20.010  81.308  1.00 54.57           H  
ATOM   1974  O   LEU A 130     -52.319  21.199  80.920  1.00 54.57           O  
ATOM   1975  CG  LEU A 130     -47.940  21.305  80.749  1.00 54.57           C  
ATOM   1976  HG  LEU A 130     -47.687  22.358  80.870  1.00 54.57           H  
ATOM   1977  CD1 LEU A 130     -46.714  20.473  81.119  1.00 54.57           C  
ATOM   1978 HD11 LEU A 130     -45.886  20.730  80.458  1.00 54.57           H  
ATOM   1979 HD12 LEU A 130     -46.420  20.689  82.146  1.00 54.57           H  
ATOM   1980 HD13 LEU A 130     -46.933  19.409  81.018  1.00 54.57           H  
ATOM   1981  CD2 LEU A 130     -48.284  21.030  79.282  1.00 54.57           C  
ATOM   1982 HD21 LEU A 130     -47.439  21.306  78.652  1.00 54.57           H  
ATOM   1983 HD22 LEU A 130     -49.149  21.619  78.979  1.00 54.57           H  
ATOM   1984 HD23 LEU A 130     -48.502  19.972  79.136  1.00 54.57           H  
ATOM   1985  N   ARG A 131     -52.035  21.186  83.139  1.00 57.05           N  
ATOM   1986  H   ARG A 131     -51.382  21.364  83.889  1.00 57.05           H  
ATOM   1987  CA  ARG A 131     -53.340  20.562  83.441  1.00 57.05           C  
ATOM   1988  HA  ARG A 131     -53.337  19.570  82.989  1.00 57.05           H  
ATOM   1989  C   ARG A 131     -54.579  21.239  82.833  1.00 57.05           C  
ATOM   1990  CB  ARG A 131     -53.539  20.432  84.958  1.00 57.05           C  
ATOM   1991  HB2 ARG A 131     -53.003  21.225  85.478  1.00 57.05           H  
ATOM   1992  HB3 ARG A 131     -54.599  20.532  85.190  1.00 57.05           H  
ATOM   1993  O   ARG A 131     -55.403  20.514  82.274  1.00 57.05           O  
ATOM   1994  CG  ARG A 131     -53.078  19.065  85.461  1.00 57.05           C  
ATOM   1995  HG2 ARG A 131     -51.999  18.977  85.334  1.00 57.05           H  
ATOM   1996  HG3 ARG A 131     -53.575  18.277  84.895  1.00 57.05           H  
ATOM   1997  CD  ARG A 131     -53.442  18.930  86.939  1.00 57.05           C  
ATOM   1998  HD2 ARG A 131     -52.969  19.747  87.484  1.00 57.05           H  
ATOM   1999  HD3 ARG A 131     -54.524  19.007  87.048  1.00 57.05           H  
ATOM   2000  NE  ARG A 131     -52.981  17.642  87.482  1.00 57.05           N  
ATOM   2001  HE  ARG A 131     -52.582  16.991  86.822  1.00 57.05           H  
ATOM   2002  NH1 ARG A 131     -53.445  18.076  89.687  1.00 57.05           N  
ATOM   2003 HH11 ARG A 131     -53.803  18.981  89.418  1.00 57.05           H  
ATOM   2004 HH12 ARG A 131     -53.368  17.821  90.662  1.00 57.05           H  
ATOM   2005  NH2 ARG A 131     -52.462  16.152  89.121  1.00 57.05           N  
ATOM   2006 HH21 ARG A 131     -52.044  15.545  88.431  1.00 57.05           H  
ATOM   2007 HH22 ARG A 131     -52.398  15.910  90.099  1.00 57.05           H  
ATOM   2008  CZ  ARG A 131     -52.969  17.296  88.756  1.00 57.05           C  
ATOM   2009  N   PRO A 132     -54.800  22.560  82.981  1.00 44.69           N  
ATOM   2010  CA  PRO A 132     -56.072  23.184  82.616  1.00 44.69           C  
ATOM   2011  HA  PRO A 132     -56.883  22.704  83.164  1.00 44.69           H  
ATOM   2012  C   PRO A 132     -56.393  23.064  81.125  1.00 44.69           C  
ATOM   2013  CB  PRO A 132     -55.968  24.648  83.065  1.00 44.69           C  
ATOM   2014  HB2 PRO A 132     -56.424  25.334  82.351  1.00 44.69           H  
ATOM   2015  HB3 PRO A 132     -56.441  24.757  84.041  1.00 44.69           H  
ATOM   2016  O   PRO A 132     -57.565  23.063  80.755  1.00 44.69           O  
ATOM   2017  CG  PRO A 132     -54.469  24.898  83.203  1.00 44.69           C  
ATOM   2018  HG2 PRO A 132     -54.246  25.667  83.942  1.00 44.69           H  
ATOM   2019  HG3 PRO A 132     -54.049  25.161  82.233  1.00 44.69           H  
ATOM   2020  CD  PRO A 132     -53.950  23.536  83.631  1.00 44.69           C  
ATOM   2021  HD2 PRO A 132     -52.905  23.448  83.335  1.00 44.69           H  
ATOM   2022  HD3 PRO A 132     -54.061  23.429  84.710  1.00 44.69           H  
ATOM   2023  N   VAL A 133     -55.372  22.895  80.281  1.00 42.52           N  
ATOM   2024  H   VAL A 133     -54.437  22.846  80.660  1.00 42.52           H  
ATOM   2025  CA  VAL A 133     -55.506  22.837  78.820  1.00 42.52           C  
ATOM   2026  HA  VAL A 133     -56.036  23.735  78.500  1.00 42.52           H  
ATOM   2027  C   VAL A 133     -56.360  21.640  78.353  1.00 42.52           C  
ATOM   2028  CB  VAL A 133     -54.105  22.863  78.163  1.00 42.52           C  
ATOM   2029  HB  VAL A 133     -53.618  21.900  78.323  1.00 42.52           H  
ATOM   2030  O   VAL A 133     -56.858  21.647  77.234  1.00 42.52           O  
ATOM   2031  CG1 VAL A 133     -54.183  23.133  76.655  1.00 42.52           C  
ATOM   2032 HG11 VAL A 133     -54.718  24.064  76.464  1.00 42.52           H  
ATOM   2033 HG12 VAL A 133     -54.694  22.315  76.148  1.00 42.52           H  
ATOM   2034 HG13 VAL A 133     -53.179  23.203  76.235  1.00 42.52           H  
ATOM   2035  CG2 VAL A 133     -53.206  23.965  78.759  1.00 42.52           C  
ATOM   2036 HG21 VAL A 133     -53.702  24.933  78.690  1.00 42.52           H  
ATOM   2037 HG22 VAL A 133     -52.263  24.008  78.215  1.00 42.52           H  
ATOM   2038 HG23 VAL A 133     -52.965  23.750  79.800  1.00 42.52           H  
ATOM   2039  N   ALA A 134     -56.607  20.646  79.217  1.00 38.88           N  
ATOM   2040  H   ALA A 134     -56.169  20.695  80.126  1.00 38.88           H  
ATOM   2041  CA  ALA A 134     -57.431  19.470  78.926  1.00 38.88           C  
ATOM   2042  HA  ALA A 134     -57.156  19.088  77.943  1.00 38.88           H  
ATOM   2043  C   ALA A 134     -58.958  19.708  78.907  1.00 38.88           C  
ATOM   2044  CB  ALA A 134     -57.086  18.404  79.976  1.00 38.88           C  
ATOM   2045  HB1 ALA A 134     -57.356  18.756  80.972  1.00 38.88           H  
ATOM   2046  HB2 ALA A 134     -57.634  17.488  79.757  1.00 38.88           H  
ATOM   2047  HB3 ALA A 134     -56.017  18.190  79.947  1.00 38.88           H  
ATOM   2048  O   ALA A 134     -59.673  18.945  78.266  1.00 38.88           O  
ATOM   2049  N   GLN A 135     -59.485  20.691  79.652  1.00 32.94           N  
ATOM   2050  H   GLN A 135     -58.859  21.341  80.105  1.00 32.94           H  
ATOM   2051  CA  GLN A 135     -60.927  20.747  79.960  1.00 32.94           C  
ATOM   2052  HA  GLN A 135     -61.283  19.743  80.192  1.00 32.94           H  
ATOM   2053  C   GLN A 135     -61.818  21.263  78.825  1.00 32.94           C  
ATOM   2054  CB  GLN A 135     -61.175  21.657  81.179  1.00 32.94           C  
ATOM   2055  HB2 GLN A 135     -60.550  22.547  81.102  1.00 32.94           H  
ATOM   2056  HB3 GLN A 135     -62.216  21.981  81.171  1.00 32.94           H  
ATOM   2057  O   GLN A 135     -62.935  20.784  78.663  1.00 32.94           O  
ATOM   2058  CG  GLN A 135     -60.933  20.967  82.524  1.00 32.94           C  
ATOM   2059  HG2 GLN A 135     -61.567  20.082  82.584  1.00 32.94           H  
ATOM   2060  HG3 GLN A 135     -59.892  20.653  82.590  1.00 32.94           H  
ATOM   2061  CD  GLN A 135     -61.245  21.879  83.710  1.00 32.94           C  
ATOM   2062  NE2 GLN A 135     -61.434  21.328  84.889  1.00 32.94           N  
ATOM   2063 HE21 GLN A 135     -61.424  20.323  84.991  1.00 32.94           H  
ATOM   2064 HE22 GLN A 135     -61.670  21.975  85.628  1.00 32.94           H  
ATOM   2065  OE1 GLN A 135     -61.311  23.093  83.632  1.00 32.94           O  
ATOM   2066  N   ALA A 136     -61.404  22.359  78.191  1.00 24.77           N  
ATOM   2067  H   ALA A 136     -60.429  22.601  78.295  1.00 24.77           H  
ATOM   2068  CA  ALA A 136     -62.335  23.482  78.076  1.00 24.77           C  
ATOM   2069  HA  ALA A 136     -63.020  23.450  78.924  1.00 24.77           H  
ATOM   2070  C   ALA A 136     -63.223  23.528  76.826  1.00 24.77           C  
ATOM   2071  CB  ALA A 136     -61.518  24.775  78.198  1.00 24.77           C  
ATOM   2072  HB1 ALA A 136     -60.972  24.783  79.141  1.00 24.77           H  
ATOM   2073  HB2 ALA A 136     -60.814  24.857  77.370  1.00 24.77           H  
ATOM   2074  HB3 ALA A 136     -62.192  25.631  78.177  1.00 24.77           H  
ATOM   2075  O   ALA A 136     -64.381  23.910  76.942  1.00 24.77           O  
ATOM   2076  N   ALA A 137     -62.662  23.319  75.633  1.00 27.04           N  
ATOM   2077  H   ALA A 137     -61.743  22.902  75.591  1.00 27.04           H  
ATOM   2078  CA  ALA A 137     -63.184  23.995  74.440  1.00 27.04           C  
ATOM   2079  HA  ALA A 137     -63.286  25.048  74.700  1.00 27.04           H  
ATOM   2080  C   ALA A 137     -64.594  23.512  74.021  1.00 27.04           C  
ATOM   2081  CB  ALA A 137     -62.141  23.919  73.322  1.00 27.04           C  
ATOM   2082  HB1 ALA A 137     -61.993  22.879  73.030  1.00 27.04           H  
ATOM   2083  HB2 ALA A 137     -61.194  24.339  73.661  1.00 27.04           H  
ATOM   2084  HB3 ALA A 137     -62.491  24.480  72.456  1.00 27.04           H  
ATOM   2085  O   ALA A 137     -64.837  22.318  73.888  1.00 27.04           O  
ATOM   2086  N   ASP A 138     -65.495  24.477  73.792  1.00 24.27           N  
ATOM   2087  H   ASP A 138     -65.084  25.390  73.661  1.00 24.27           H  
ATOM   2088  CA  ASP A 138     -66.765  24.568  74.541  1.00 24.27           C  
ATOM   2089  HA  ASP A 138     -66.814  23.775  75.287  1.00 24.27           H  
ATOM   2090  C   ASP A 138     -68.055  24.499  73.683  1.00 24.27           C  
ATOM   2091  CB  ASP A 138     -66.652  25.929  75.275  1.00 24.27           C  
ATOM   2092  HB2 ASP A 138     -66.697  26.731  74.539  1.00 24.27           H  
ATOM   2093  HB3 ASP A 138     -65.663  25.992  75.728  1.00 24.27           H  
ATOM   2094  O   ASP A 138     -68.930  23.665  73.904  1.00 24.27           O  
ATOM   2095  CG  ASP A 138     -67.650  26.230  76.397  1.00 24.27           C  
ATOM   2096  OD1 ASP A 138     -68.134  25.286  77.052  1.00 24.27           O  
ATOM   2097  OD2 ASP A 138     -67.880  27.443  76.613  1.00 24.27           O  
ATOM   2098  N   ALA A 139     -68.214  25.435  72.737  1.00 22.66           N  
ATOM   2099  H   ALA A 139     -67.403  26.004  72.538  1.00 22.66           H  
ATOM   2100  CA  ALA A 139     -69.523  26.035  72.453  1.00 22.66           C  
ATOM   2101  HA  ALA A 139     -70.246  25.610  73.150  1.00 22.66           H  
ATOM   2102  C   ALA A 139     -70.108  25.761  71.044  1.00 22.66           C  
ATOM   2103  CB  ALA A 139     -69.409  27.534  72.804  1.00 22.66           C  
ATOM   2104  HB1 ALA A 139     -68.729  28.037  72.117  1.00 22.66           H  
ATOM   2105  HB2 ALA A 139     -70.389  28.008  72.779  1.00 22.66           H  
ATOM   2106  HB3 ALA A 139     -69.022  27.638  73.818  1.00 22.66           H  
ATOM   2107  O   ALA A 139     -70.134  24.650  70.534  1.00 22.66           O  
ATOM   2108  N   SER A 140     -70.647  26.811  70.425  1.00 20.23           N  
ATOM   2109  H   SER A 140     -70.298  27.709  70.729  1.00 20.23           H  
ATOM   2110  CA  SER A 140     -72.047  26.894  69.995  1.00 20.23           C  
ATOM   2111  HA  SER A 140     -72.636  26.133  70.507  1.00 20.23           H  
ATOM   2112  C   SER A 140     -72.328  26.771  68.504  1.00 20.23           C  
ATOM   2113  CB  SER A 140     -72.535  28.289  70.413  1.00 20.23           C  
ATOM   2114  HB2 SER A 140     -72.551  28.346  71.501  1.00 20.23           H  
ATOM   2115  HB3 SER A 140     -73.545  28.466  70.045  1.00 20.23           H  
ATOM   2116  O   SER A 140     -73.500  26.844  68.142  1.00 20.23           O  
ATOM   2117  OG  SER A 140     -71.649  29.285  69.910  1.00 20.23           O  
ATOM   2118  HG  SER A 140     -71.992  30.149  70.148  1.00 20.23           H  
ATOM   2119  N   GLY A 141     -71.288  26.746  67.663  1.00 20.68           N  
ATOM   2120  H   GLY A 141     -70.382  26.583  68.077  1.00 20.68           H  
ATOM   2121  CA  GLY A 141     -71.331  27.217  66.269  1.00 20.68           C  
ATOM   2122  HA2 GLY A 141     -70.570  26.686  65.698  1.00 20.68           H  
ATOM   2123  HA3 GLY A 141     -71.085  28.279  66.251  1.00 20.68           H  
ATOM   2124  C   GLY A 141     -72.673  26.997  65.560  1.00 20.68           C  
ATOM   2125  O   GLY A 141     -73.077  25.866  65.325  1.00 20.68           O  
ATOM   2126  N   THR A 142     -73.362  28.102  65.262  1.00 20.44           N  
ATOM   2127  H   THR A 142     -72.888  28.987  65.376  1.00 20.44           H  
ATOM   2128  CA  THR A 142     -74.830  28.189  65.212  1.00 20.44           C  
ATOM   2129  HA  THR A 142     -75.222  27.698  66.102  1.00 20.44           H  
ATOM   2130  C   THR A 142     -75.526  27.514  64.030  1.00 20.44           C  
ATOM   2131  CB  THR A 142     -75.271  29.673  65.241  1.00 20.44           C  
ATOM   2132  HB  THR A 142     -76.297  29.759  64.885  1.00 20.44           H  
ATOM   2133  O   THR A 142     -76.399  26.677  64.217  1.00 20.44           O  
ATOM   2134  CG2 THR A 142     -75.243  30.289  66.631  1.00 20.44           C  
ATOM   2135 HG21 THR A 142     -75.587  31.323  66.590  1.00 20.44           H  
ATOM   2136 HG22 THR A 142     -74.231  30.253  67.034  1.00 20.44           H  
ATOM   2137 HG23 THR A 142     -75.903  29.723  67.288  1.00 20.44           H  
ATOM   2138  OG1 THR A 142     -74.422  30.472  64.433  1.00 20.44           O  
ATOM   2139  HG1 THR A 142     -74.676  31.389  64.563  1.00 20.44           H  
ATOM   2140  N   GLY A 143     -75.389  28.127  62.858  1.00 18.89           N  
ATOM   2141  H   GLY A 143     -74.543  28.669  62.762  1.00 18.89           H  
ATOM   2142  CA  GLY A 143     -76.602  28.795  62.383  1.00 18.89           C  
ATOM   2143  HA2 GLY A 143     -77.342  28.837  63.183  1.00 18.89           H  
ATOM   2144  HA3 GLY A 143     -76.347  29.826  62.140  1.00 18.89           H  
ATOM   2145  C   GLY A 143     -77.313  28.181  61.196  1.00 18.89           C  
ATOM   2146  O   GLY A 143     -78.327  27.503  61.322  1.00 18.89           O  
ATOM   2147  N   ALA A 144     -76.925  28.714  60.050  1.00 20.44           N  
ATOM   2148  H   ALA A 144     -76.006  29.132  60.009  1.00 20.44           H  
ATOM   2149  CA  ALA A 144     -77.852  29.062  58.989  1.00 20.44           C  
ATOM   2150  HA  ALA A 144     -78.821  29.305  59.424  1.00 20.44           H  
ATOM   2151  C   ALA A 144     -78.053  27.911  58.001  1.00 20.44           C  
ATOM   2152  CB  ALA A 144     -77.258  30.310  58.315  1.00 20.44           C  
ATOM   2153  HB1 ALA A 144     -76.254  30.090  57.954  1.00 20.44           H  
ATOM   2154  HB2 ALA A 144     -77.859  30.620  57.460  1.00 20.44           H  
ATOM   2155  HB3 ALA A 144     -77.212  31.131  59.030  1.00 20.44           H  
ATOM   2156  O   ALA A 144     -77.276  26.969  57.955  1.00 20.44           O  
ATOM   2157  N   ASN A 145     -78.973  27.988  57.054  1.00 19.54           N  
ATOM   2158  H   ASN A 145     -78.833  27.247  56.382  1.00 19.54           H  
ATOM   2159  CA  ASN A 145     -80.337  28.517  57.044  1.00 19.54           C  
ATOM   2160  HA  ASN A 145     -80.884  28.107  57.893  1.00 19.54           H  
ATOM   2161  C   ASN A 145     -80.974  27.923  55.783  1.00 19.54           C  
ATOM   2162  CB  ASN A 145     -80.475  30.069  57.063  1.00 19.54           C  
ATOM   2163  HB2 ASN A 145     -80.128  30.447  58.024  1.00 19.54           H  
ATOM   2164  HB3 ASN A 145     -79.870  30.534  56.285  1.00 19.54           H  
ATOM   2165  O   ASN A 145     -81.819  27.045  55.898  1.00 19.54           O  
ATOM   2166  CG  ASN A 145     -81.914  30.557  56.916  1.00 19.54           C  
ATOM   2167  ND2 ASN A 145     -82.126  31.795  56.535  1.00 19.54           N  
ATOM   2168 HD21 ASN A 145     -83.099  32.045  56.428  1.00 19.54           H  
ATOM   2169 HD22 ASN A 145     -81.363  32.411  56.292  1.00 19.54           H  
ATOM   2170  OD1 ASN A 145     -82.873  29.861  57.175  1.00 19.54           O  
ATOM   2171  N   PRO A 146     -80.616  28.416  54.585  1.00 19.75           N  
ATOM   2172  CA  PRO A 146     -81.695  28.938  53.777  1.00 19.75           C  
ATOM   2173  HA  PRO A 146     -82.616  29.017  54.356  1.00 19.75           H  
ATOM   2174  C   PRO A 146     -81.994  28.061  52.580  1.00 19.75           C  
ATOM   2175  CB  PRO A 146     -81.253  30.356  53.380  1.00 19.75           C  
ATOM   2176  HB2 PRO A 146     -81.642  30.669  52.411  1.00 19.75           H  
ATOM   2177  HB3 PRO A 146     -81.596  31.066  54.132  1.00 19.75           H  
ATOM   2178  O   PRO A 146     -83.052  27.454  52.481  1.00 19.75           O  
ATOM   2179  CG  PRO A 146     -79.721  30.319  53.397  1.00 19.75           C  
ATOM   2180  HG2 PRO A 146     -79.323  31.203  53.894  1.00 19.75           H  
ATOM   2181  HG3 PRO A 146     -79.330  30.256  52.381  1.00 19.75           H  
ATOM   2182  CD  PRO A 146     -79.360  29.045  54.168  1.00 19.75           C  
ATOM   2183  HD2 PRO A 146     -78.837  28.360  53.500  1.00 19.75           H  
ATOM   2184  HD3 PRO A 146     -78.694  29.292  54.995  1.00 19.75           H  
ATOM   2185  N   SER A 147     -81.125  28.194  51.591  1.00 19.92           N  
ATOM   2186  H   SER A 147     -80.192  28.526  51.794  1.00 19.92           H  
ATOM   2187  CA  SER A 147     -81.602  28.428  50.243  1.00 19.92           C  
ATOM   2188  HA  SER A 147     -82.567  28.933  50.285  1.00 19.92           H  
ATOM   2189  C   SER A 147     -81.784  27.098  49.534  1.00 19.92           C  
ATOM   2190  CB  SER A 147     -80.612  29.331  49.500  1.00 19.92           C  
ATOM   2191  HB2 SER A 147     -80.949  29.508  48.479  1.00 19.92           H  
ATOM   2192  HB3 SER A 147     -80.531  30.294  50.005  1.00 19.92           H  
ATOM   2193  O   SER A 147     -81.233  26.084  49.932  1.00 19.92           O  
ATOM   2194  OG  SER A 147     -79.343  28.714  49.478  1.00 19.92           O  
ATOM   2195  HG  SER A 147     -79.456  27.796  49.221  1.00 19.92           H  
ATOM   2196  N   GLY A 148     -82.440  27.054  48.403  1.00 20.62           N  
ATOM   2197  H   GLY A 148     -82.529  26.136  47.992  1.00 20.62           H  
ATOM   2198  CA  GLY A 148     -83.285  28.063  47.814  1.00 20.62           C  
ATOM   2199  HA2 GLY A 148     -83.890  28.561  48.572  1.00 20.62           H  
ATOM   2200  HA3 GLY A 148     -82.687  28.787  47.261  1.00 20.62           H  
ATOM   2201  C   GLY A 148     -84.216  27.352  46.860  1.00 20.62           C  
ATOM   2202  O   GLY A 148     -84.324  26.131  46.880  1.00 20.62           O  
ATOM   2203  N   ASP A 149     -84.830  28.202  46.068  1.00 22.02           N  
ATOM   2204  H   ASP A 149     -84.577  29.170  46.201  1.00 22.02           H  
ATOM   2205  CA  ASP A 149     -86.047  28.058  45.295  1.00 22.02           C  
ATOM   2206  HA  ASP A 149     -86.879  27.840  45.964  1.00 22.02           H  
ATOM   2207  C   ASP A 149     -86.064  26.933  44.238  1.00 22.02           C  
ATOM   2208  CB  ASP A 149     -86.229  29.496  44.722  1.00 22.02           C  
ATOM   2209  HB2 ASP A 149     -85.257  29.895  44.432  1.00 22.02           H  
ATOM   2210  HB3 ASP A 149     -86.816  29.557  43.805  1.00 22.02           H  
ATOM   2211  O   ASP A 149     -85.612  25.807  44.397  1.00 22.02           O  
ATOM   2212  CG  ASP A 149     -86.889  30.474  45.693  1.00 22.02           C  
ATOM   2213  OD1 ASP A 149     -87.318  30.051  46.790  1.00 22.02           O  
ATOM   2214  OD2 ASP A 149     -86.880  31.674  45.348  1.00 22.02           O  
ATOM   2215  N   ASP A 150     -86.641  27.264  43.104  1.00 19.80           N  
ATOM   2216  H   ASP A 150     -86.522  28.241  42.880  1.00 19.80           H  
ATOM   2217  CA  ASP A 150     -88.015  26.877  42.785  1.00 19.80           C  
ATOM   2218  HA  ASP A 150     -88.457  26.248  43.558  1.00 19.80           H  
ATOM   2219  C   ASP A 150     -88.050  26.135  41.458  1.00 19.80           C  
ATOM   2220  CB  ASP A 150     -88.755  28.231  42.709  1.00 19.80           C  
ATOM   2221  HB2 ASP A 150     -88.247  28.873  41.990  1.00 19.80           H  
ATOM   2222  HB3 ASP A 150     -88.692  28.692  43.694  1.00 19.80           H  
ATOM   2223  O   ASP A 150     -89.086  25.616  41.059  1.00 19.80           O  
ATOM   2224  CG  ASP A 150     -90.244  28.244  42.409  1.00 19.80           C  
ATOM   2225  OD1 ASP A 150     -90.959  27.385  42.968  1.00 19.80           O  
ATOM   2226  OD2 ASP A 150     -90.658  29.212  41.733  1.00 19.80           O  
ATOM   2227  N   LEU A 151     -86.914  26.178  40.744  1.00 21.48           N  
ATOM   2228  H   LEU A 151     -86.093  26.480  41.248  1.00 21.48           H  
ATOM   2229  CA  LEU A 151     -86.911  26.272  39.294  1.00 21.48           C  
ATOM   2230  HA  LEU A 151     -87.436  27.193  39.039  1.00 21.48           H  
ATOM   2231  C   LEU A 151     -87.727  25.130  38.695  1.00 21.48           C  
ATOM   2232  CB  LEU A 151     -85.476  26.375  38.752  1.00 21.48           C  
ATOM   2233  HB2 LEU A 151     -85.474  26.098  37.698  1.00 21.48           H  
ATOM   2234  HB3 LEU A 151     -84.851  25.658  39.283  1.00 21.48           H  
ATOM   2235  O   LEU A 151     -87.364  23.959  38.791  1.00 21.48           O  
ATOM   2236  CG  LEU A 151     -84.886  27.793  38.887  1.00 21.48           C  
ATOM   2237  HG  LEU A 151     -85.012  28.145  39.911  1.00 21.48           H  
ATOM   2238  CD1 LEU A 151     -83.391  27.760  38.574  1.00 21.48           C  
ATOM   2239 HD11 LEU A 151     -82.890  27.079  39.262  1.00 21.48           H  
ATOM   2240 HD12 LEU A 151     -83.231  27.419  37.551  1.00 21.48           H  
ATOM   2241 HD13 LEU A 151     -82.965  28.756  38.696  1.00 21.48           H  
ATOM   2242  CD2 LEU A 151     -85.537  28.796  37.926  1.00 21.48           C  
ATOM   2243 HD21 LEU A 151     -85.032  29.759  38.002  1.00 21.48           H  
ATOM   2244 HD22 LEU A 151     -86.585  28.950  38.186  1.00 21.48           H  
ATOM   2245 HD23 LEU A 151     -85.468  28.434  36.900  1.00 21.48           H  
ATOM   2246  N   GLY A 152     -88.886  25.537  38.170  1.00 24.50           N  
ATOM   2247  H   GLY A 152     -89.052  26.533  38.190  1.00 24.50           H  
ATOM   2248  CA  GLY A 152     -90.086  24.716  38.218  1.00 24.50           C  
ATOM   2249  HA2 GLY A 152     -89.919  23.868  38.882  1.00 24.50           H  
ATOM   2250  HA3 GLY A 152     -90.893  25.306  38.653  1.00 24.50           H  
ATOM   2251  C   GLY A 152     -90.542  24.173  36.874  1.00 24.50           C  
ATOM   2252  O   GLY A 152     -90.297  23.025  36.539  1.00 24.50           O  
ATOM   2253  N   GLU A 153     -91.274  25.004  36.135  1.00 25.25           N  
ATOM   2254  H   GLU A 153     -91.234  25.970  36.427  1.00 25.25           H  
ATOM   2255  CA  GLU A 153     -92.554  24.648  35.499  1.00 25.25           C  
ATOM   2256  HA  GLU A 153     -93.181  24.108  36.209  1.00 25.25           H  
ATOM   2257  C   GLU A 153     -92.535  23.850  34.188  1.00 25.25           C  
ATOM   2258  CB  GLU A 153     -93.243  25.972  35.118  1.00 25.25           C  
ATOM   2259  HB2 GLU A 153     -92.631  26.456  34.357  1.00 25.25           H  
ATOM   2260  HB3 GLU A 153     -94.212  25.743  34.674  1.00 25.25           H  
ATOM   2261  O   GLU A 153     -93.530  23.205  33.851  1.00 25.25           O  
ATOM   2262  CG  GLU A 153     -93.475  26.974  36.256  1.00 25.25           C  
ATOM   2263  HG2 GLU A 153     -92.521  27.244  36.709  1.00 25.25           H  
ATOM   2264  HG3 GLU A 153     -94.094  26.499  37.017  1.00 25.25           H  
ATOM   2265  CD  GLU A 153     -94.156  28.253  35.737  1.00 25.25           C  
ATOM   2266  OE1 GLU A 153     -94.963  28.831  36.498  1.00 25.25           O  
ATOM   2267  OE2 GLU A 153     -93.882  28.644  34.578  1.00 25.25           O  
ATOM   2268  N   ALA A 154     -91.521  24.096  33.359  1.00 23.77           N  
ATOM   2269  H   ALA A 154     -90.689  24.487  33.778  1.00 23.77           H  
ATOM   2270  CA  ALA A 154     -91.791  24.491  31.973  1.00 23.77           C  
ATOM   2271  HA  ALA A 154     -92.603  25.218  32.004  1.00 23.77           H  
ATOM   2272  C   ALA A 154     -92.258  23.338  31.063  1.00 23.77           C  
ATOM   2273  CB  ALA A 154     -90.565  25.225  31.423  1.00 23.77           C  
ATOM   2274  HB1 ALA A 154     -90.771  25.585  30.415  1.00 23.77           H  
ATOM   2275  HB2 ALA A 154     -90.322  26.076  32.059  1.00 23.77           H  
ATOM   2276  HB3 ALA A 154     -89.715  24.544  31.387  1.00 23.77           H  
ATOM   2277  O   ALA A 154     -91.680  22.254  31.070  1.00 23.77           O  
ATOM   2278  N   GLY A 155     -93.314  23.587  30.271  1.00 29.83           N  
ATOM   2279  H   GLY A 155     -93.727  24.507  30.326  1.00 29.83           H  
ATOM   2280  CA  GLY A 155     -94.122  22.507  29.686  1.00 29.83           C  
ATOM   2281  HA2 GLY A 155     -93.662  21.544  29.909  1.00 29.83           H  
ATOM   2282  HA3 GLY A 155     -95.092  22.512  30.184  1.00 29.83           H  
ATOM   2283  C   GLY A 155     -94.392  22.517  28.182  1.00 29.83           C  
ATOM   2284  O   GLY A 155     -95.043  21.588  27.715  1.00 29.83           O  
ATOM   2285  N   VAL A 156     -93.992  23.559  27.447  1.00 23.73           N  
ATOM   2286  H   VAL A 156     -93.380  24.240  27.874  1.00 23.73           H  
ATOM   2287  CA  VAL A 156     -94.563  23.869  26.120  1.00 23.73           C  
ATOM   2288  HA  VAL A 156     -95.619  23.597  26.119  1.00 23.73           H  
ATOM   2289  C   VAL A 156     -93.922  23.086  24.987  1.00 23.73           C  
ATOM   2290  CB  VAL A 156     -94.464  25.381  25.805  1.00 23.73           C  
ATOM   2291  HB  VAL A 156     -93.418  25.687  25.844  1.00 23.73           H  
ATOM   2292  O   VAL A 156     -94.643  22.523  24.170  1.00 23.73           O  
ATOM   2293  CG1 VAL A 156     -95.030  25.754  24.426  1.00 23.73           C  
ATOM   2294 HG11 VAL A 156     -96.060  25.410  24.332  1.00 23.73           H  
ATOM   2295 HG12 VAL A 156     -94.436  25.305  23.630  1.00 23.73           H  
ATOM   2296 HG13 VAL A 156     -94.991  26.834  24.286  1.00 23.73           H  
ATOM   2297  CG2 VAL A 156     -95.237  26.199  26.849  1.00 23.73           C  
ATOM   2298 HG21 VAL A 156     -94.811  26.050  27.841  1.00 23.73           H  
ATOM   2299 HG22 VAL A 156     -95.164  27.260  26.607  1.00 23.73           H  
ATOM   2300 HG23 VAL A 156     -96.285  25.900  26.853  1.00 23.73           H  
ATOM   2301  N   ASP A 157     -92.595  23.171  24.889  1.00 26.04           N  
ATOM   2302  H   ASP A 157     -92.086  23.540  25.680  1.00 26.04           H  
ATOM   2303  CA  ASP A 157     -91.978  23.427  23.588  1.00 26.04           C  
ATOM   2304  HA  ASP A 157     -92.463  24.322  23.198  1.00 26.04           H  
ATOM   2305  C   ASP A 157     -92.266  22.342  22.541  1.00 26.04           C  
ATOM   2306  CB  ASP A 157     -90.500  23.819  23.740  1.00 26.04           C  
ATOM   2307  HB2 ASP A 157     -89.998  23.117  24.406  1.00 26.04           H  
ATOM   2308  HB3 ASP A 157     -90.021  23.765  22.762  1.00 26.04           H  
ATOM   2309  O   ASP A 157     -91.704  21.250  22.524  1.00 26.04           O  
ATOM   2310  CG  ASP A 157     -90.356  25.259  24.259  1.00 26.04           C  
ATOM   2311  OD1 ASP A 157     -91.069  26.143  23.730  1.00 26.04           O  
ATOM   2312  OD2 ASP A 157     -89.565  25.466  25.204  1.00 26.04           O  
ATOM   2313  N   GLU A 158     -93.196  22.731  21.665  1.00 29.68           N  
ATOM   2314  H   GLU A 158     -93.644  23.607  21.894  1.00 29.68           H  
ATOM   2315  CA  GLU A 158     -93.797  22.034  20.526  1.00 29.68           C  
ATOM   2316  HA  GLU A 158     -94.162  21.051  20.821  1.00 29.68           H  
ATOM   2317  C   GLU A 158     -92.851  21.899  19.326  1.00 29.68           C  
ATOM   2318  CB  GLU A 158     -94.956  22.930  20.017  1.00 29.68           C  
ATOM   2319  HB2 GLU A 158     -94.517  23.871  19.685  1.00 29.68           H  
ATOM   2320  HB3 GLU A 158     -95.409  22.457  19.146  1.00 29.68           H  
ATOM   2321  O   GLU A 158     -93.133  21.149  18.392  1.00 29.68           O  
ATOM   2322  CG  GLU A 158     -96.087  23.256  21.007  1.00 29.68           C  
ATOM   2323  HG2 GLU A 158     -95.657  23.605  21.945  1.00 29.68           H  
ATOM   2324  HG3 GLU A 158     -96.647  22.343  21.210  1.00 29.68           H  
ATOM   2325  CD  GLU A 158     -97.029  24.362  20.490  1.00 29.68           C  
ATOM   2326  OE1 GLU A 158     -98.266  24.188  20.605  1.00 29.68           O  
ATOM   2327  OE2 GLU A 158     -96.520  25.394  19.992  1.00 29.68           O  
ATOM   2328  N   LEU A 159     -91.869  22.803  19.258  1.00 24.51           N  
ATOM   2329  H   LEU A 159     -91.560  23.155  20.153  1.00 24.51           H  
ATOM   2330  CA  LEU A 159     -91.878  23.793  18.178  1.00 24.51           C  
ATOM   2331  HA  LEU A 159     -92.932  23.956  17.952  1.00 24.51           H  
ATOM   2332  C   LEU A 159     -91.265  23.316  16.850  1.00 24.51           C  
ATOM   2333  CB  LEU A 159     -91.317  25.140  18.700  1.00 24.51           C  
ATOM   2334  HB2 LEU A 159     -90.349  25.342  18.241  1.00 24.51           H  
ATOM   2335  HB3 LEU A 159     -91.124  25.034  19.768  1.00 24.51           H  
ATOM   2336  O   LEU A 159     -90.463  22.395  16.770  1.00 24.51           O  
ATOM   2337  CG  LEU A 159     -92.261  26.354  18.511  1.00 24.51           C  
ATOM   2338  HG  LEU A 159     -93.298  26.020  18.492  1.00 24.51           H  
ATOM   2339  CD1 LEU A 159     -92.112  27.332  19.677  1.00 24.51           C  
ATOM   2340 HD11 LEU A 159     -91.086  27.695  19.739  1.00 24.51           H  
ATOM   2341 HD12 LEU A 159     -92.361  26.829  20.611  1.00 24.51           H  
ATOM   2342 HD13 LEU A 159     -92.796  28.171  19.553  1.00 24.51           H  
ATOM   2343  CD2 LEU A 159     -91.972  27.143  17.228  1.00 24.51           C  
ATOM   2344 HD21 LEU A 159     -92.170  26.533  16.346  1.00 24.51           H  
ATOM   2345 HD22 LEU A 159     -90.932  27.470  17.219  1.00 24.51           H  
ATOM   2346 HD23 LEU A 159     -92.621  28.018  17.186  1.00 24.51           H  
ATOM   2347  N   LEU A 160     -91.710  24.016  15.805  1.00 28.40           N  
ATOM   2348  H   LEU A 160     -92.290  24.800  16.066  1.00 28.40           H  
ATOM   2349  CA  LEU A 160     -91.789  23.642  14.393  1.00 28.40           C  
ATOM   2350  HA  LEU A 160     -92.383  22.732  14.305  1.00 28.40           H  
ATOM   2351  C   LEU A 160     -90.499  23.395  13.618  1.00 28.40           C  
ATOM   2352  CB  LEU A 160     -92.492  24.808  13.666  1.00 28.40           C  
ATOM   2353  HB2 LEU A 160     -92.082  25.747  14.040  1.00 28.40           H  
ATOM   2354  HB3 LEU A 160     -92.257  24.774  12.602  1.00 28.40           H  
ATOM   2355  O   LEU A 160     -90.459  22.434  12.852  1.00 28.40           O  
ATOM   2356  CG  LEU A 160     -94.014  24.820  13.804  1.00 28.40           C  
ATOM   2357  HG  LEU A 160     -94.303  24.533  14.815  1.00 28.40           H  
ATOM   2358  CD1 LEU A 160     -94.539  26.230  13.529  1.00 28.40           C  
ATOM   2359 HD11 LEU A 160     -94.239  26.555  12.533  1.00 28.40           H  
ATOM   2360 HD12 LEU A 160     -95.626  26.237  13.607  1.00 28.40           H  
ATOM   2361 HD13 LEU A 160     -94.135  26.920  14.270  1.00 28.40           H  
ATOM   2362  CD2 LEU A 160     -94.643  23.859  12.792  1.00 28.40           C  
ATOM   2363 HD21 LEU A 160     -95.726  23.859  12.917  1.00 28.40           H  
ATOM   2364 HD22 LEU A 160     -94.391  24.160  11.776  1.00 28.40           H  
ATOM   2365 HD23 LEU A 160     -94.274  22.850  12.970  1.00 28.40           H  
ATOM   2366  N   GLU A 161     -89.602  24.388  13.582  1.00 29.30           N  
ATOM   2367  H   GLU A 161     -89.629  25.122  14.275  1.00 29.30           H  
ATOM   2368  CA  GLU A 161     -88.739  24.536  12.407  1.00 29.30           C  
ATOM   2369  HA  GLU A 161     -89.378  24.526  11.524  1.00 29.30           H  
ATOM   2370  C   GLU A 161     -87.841  23.308  12.295  1.00 29.30           C  
ATOM   2371  CB  GLU A 161     -87.952  25.866  12.389  1.00 29.30           C  
ATOM   2372  HB2 GLU A 161     -86.988  25.697  11.910  1.00 29.30           H  
ATOM   2373  HB3 GLU A 161     -87.779  26.209  13.409  1.00 29.30           H  
ATOM   2374  O   GLU A 161     -87.089  23.002  13.217  1.00 29.30           O  
ATOM   2375  CG  GLU A 161     -88.700  26.944  11.577  1.00 29.30           C  
ATOM   2376  HG2 GLU A 161     -88.897  26.544  10.582  1.00 29.30           H  
ATOM   2377  HG3 GLU A 161     -89.662  27.130  12.054  1.00 29.30           H  
ATOM   2378  CD  GLU A 161     -87.945  28.281  11.429  1.00 29.30           C  
ATOM   2379  OE1 GLU A 161     -88.362  29.073  10.550  1.00 29.30           O  
ATOM   2380  OE2 GLU A 161     -86.979  28.520  12.186  1.00 29.30           O  
ATOM   2381  N   ALA A 162     -87.952  22.585  11.175  1.00 28.09           N  
ATOM   2382  H   ALA A 162     -88.651  22.847  10.494  1.00 28.09           H  
ATOM   2383  CA  ALA A 162     -87.015  21.530  10.817  1.00 28.09           C  
ATOM   2384  HA  ALA A 162     -86.925  20.821  11.640  1.00 28.09           H  
ATOM   2385  C   ALA A 162     -85.663  22.229  10.605  1.00 28.09           C  
ATOM   2386  CB  ALA A 162     -87.549  20.805   9.569  1.00 28.09           C  
ATOM   2387  HB1 ALA A 162     -87.673  21.510   8.748  1.00 28.09           H  
ATOM   2388  HB2 ALA A 162     -86.837  20.036   9.270  1.00 28.09           H  
ATOM   2389  HB3 ALA A 162     -88.507  20.337   9.798  1.00 28.09           H  
ATOM   2390  O   ALA A 162     -85.401  22.719   9.511  1.00 28.09           O  
ATOM   2391  N   LEU A 163     -84.937  22.481  11.700  1.00 27.29           N  
ATOM   2392  H   LEU A 163     -85.317  22.134  12.569  1.00 27.29           H  
ATOM   2393  CA  LEU A 163     -84.034  23.631  11.818  1.00 27.29           C  
ATOM   2394  HA  LEU A 163     -84.621  24.512  11.555  1.00 27.29           H  
ATOM   2395  C   LEU A 163     -82.877  23.585  10.807  1.00 27.29           C  
ATOM   2396  CB  LEU A 163     -83.572  23.789  13.285  1.00 27.29           C  
ATOM   2397  HB2 LEU A 163     -83.789  22.866  13.822  1.00 27.29           H  
ATOM   2398  HB3 LEU A 163     -82.491  23.919  13.323  1.00 27.29           H  
ATOM   2399  O   LEU A 163     -82.547  22.550  10.241  1.00 27.29           O  
ATOM   2400  CG  LEU A 163     -84.244  24.965  14.026  1.00 27.29           C  
ATOM   2401  HG  LEU A 163     -85.303  25.004  13.768  1.00 27.29           H  
ATOM   2402  CD1 LEU A 163     -84.130  24.776  15.538  1.00 27.29           C  
ATOM   2403 HD11 LEU A 163     -84.640  23.858  15.828  1.00 27.29           H  
ATOM   2404 HD12 LEU A 163     -83.082  24.715  15.832  1.00 27.29           H  
ATOM   2405 HD13 LEU A 163     -84.607  25.611  16.051  1.00 27.29           H  
ATOM   2406  CD2 LEU A 163     -83.592  26.303  13.662  1.00 27.29           C  
ATOM   2407 HD21 LEU A 163     -82.531  26.286  13.913  1.00 27.29           H  
ATOM   2408 HD22 LEU A 163     -83.728  26.502  12.599  1.00 27.29           H  
ATOM   2409 HD23 LEU A 163     -84.083  27.103  14.216  1.00 27.29           H  
ATOM   2410  N   GLY A 164     -82.300  24.759  10.537  1.00 24.78           N  
ATOM   2411  H   GLY A 164     -82.559  25.527  11.140  1.00 24.78           H  
ATOM   2412  CA  GLY A 164     -81.865  25.098   9.180  1.00 24.78           C  
ATOM   2413  HA2 GLY A 164     -82.669  24.812   8.502  1.00 24.78           H  
ATOM   2414  HA3 GLY A 164     -81.779  26.183   9.127  1.00 24.78           H  
ATOM   2415  C   GLY A 164     -80.564  24.525   8.578  1.00 24.78           C  
ATOM   2416  O   GLY A 164     -80.611  24.196   7.396  1.00 24.78           O  
ATOM   2417  N   ARG A 165     -79.387  24.602   9.242  1.00 23.67           N  
ATOM   2418  H   ARG A 165     -79.415  24.662  10.250  1.00 23.67           H  
ATOM   2419  CA  ARG A 165     -78.096  24.920   8.551  1.00 23.67           C  
ATOM   2420  HA  ARG A 165     -78.363  25.152   7.520  1.00 23.67           H  
ATOM   2421  C   ARG A 165     -77.054  23.797   8.307  1.00 23.67           C  
ATOM   2422  CB  ARG A 165     -77.459  26.200   9.125  1.00 23.67           C  
ATOM   2423  HB2 ARG A 165     -76.389  26.179   8.918  1.00 23.67           H  
ATOM   2424  HB3 ARG A 165     -77.597  26.237  10.205  1.00 23.67           H  
ATOM   2425  O   ARG A 165     -76.685  23.632   7.156  1.00 23.67           O  
ATOM   2426  CG  ARG A 165     -78.035  27.467   8.472  1.00 23.67           C  
ATOM   2427  HG2 ARG A 165     -77.884  27.396   7.395  1.00 23.67           H  
ATOM   2428  HG3 ARG A 165     -79.107  27.524   8.662  1.00 23.67           H  
ATOM   2429  CD  ARG A 165     -77.326  28.736   8.973  1.00 23.67           C  
ATOM   2430  HD2 ARG A 165     -77.054  29.339   8.107  1.00 23.67           H  
ATOM   2431  HD3 ARG A 165     -76.409  28.452   9.490  1.00 23.67           H  
ATOM   2432  NE  ARG A 165     -78.186  29.540   9.862  1.00 23.67           N  
ATOM   2433  HE  ARG A 165     -79.159  29.273   9.906  1.00 23.67           H  
ATOM   2434  NH1 ARG A 165     -76.542  30.869  10.758  1.00 23.67           N  
ATOM   2435 HH11 ARG A 165     -76.246  31.523  11.469  1.00 23.67           H  
ATOM   2436 HH12 ARG A 165     -75.857  30.288  10.296  1.00 23.67           H  
ATOM   2437  NH2 ARG A 165     -78.665  31.163  11.385  1.00 23.67           N  
ATOM   2438 HH21 ARG A 165     -79.622  30.840  11.411  1.00 23.67           H  
ATOM   2439 HH22 ARG A 165     -78.348  31.836  12.068  1.00 23.67           H  
ATOM   2440  CZ  ARG A 165     -77.794  30.518  10.659  1.00 23.67           C  
ATOM   2441  N   GLU A 166     -76.489  23.059   9.262  1.00 26.56           N  
ATOM   2442  H   GLU A 166     -76.285  22.118   8.958  1.00 26.56           H  
ATOM   2443  CA  GLU A 166     -75.484  23.542  10.232  1.00 26.56           C  
ATOM   2444  HA  GLU A 166     -75.069  24.489   9.889  1.00 26.56           H  
ATOM   2445  C   GLU A 166     -74.309  22.513  10.360  1.00 26.56           C  
ATOM   2446  CB  GLU A 166     -76.225  23.784  11.571  1.00 26.56           C  
ATOM   2447  HB2 GLU A 166     -77.212  24.186  11.346  1.00 26.56           H  
ATOM   2448  HB3 GLU A 166     -76.375  22.840  12.095  1.00 26.56           H  
ATOM   2449  O   GLU A 166     -74.512  21.463  10.945  1.00 26.56           O  
ATOM   2450  CG  GLU A 166     -75.541  24.794  12.502  1.00 26.56           C  
ATOM   2451  HG2 GLU A 166     -75.264  25.666  11.909  1.00 26.56           H  
ATOM   2452  HG3 GLU A 166     -74.624  24.354  12.895  1.00 26.56           H  
ATOM   2453  CD  GLU A 166     -76.451  25.242  13.664  1.00 26.56           C  
ATOM   2454  OE1 GLU A 166     -76.351  26.439  14.028  1.00 26.56           O  
ATOM   2455  OE2 GLU A 166     -77.281  24.436  14.135  1.00 26.56           O  
ATOM   2456  N   LEU A 167     -73.081  22.680   9.822  1.00 23.13           N  
ATOM   2457  H   LEU A 167     -72.456  21.918  10.040  1.00 23.13           H  
ATOM   2458  CA  LEU A 167     -72.724  23.500   8.651  1.00 23.13           C  
ATOM   2459  HA  LEU A 167     -73.666  23.918   8.297  1.00 23.13           H  
ATOM   2460  C   LEU A 167     -72.182  22.748   7.413  1.00 23.13           C  
ATOM   2461  CB  LEU A 167     -71.790  24.671   9.007  1.00 23.13           C  
ATOM   2462  HB2 LEU A 167     -71.506  24.598  10.056  1.00 23.13           H  
ATOM   2463  HB3 LEU A 167     -70.874  24.594   8.421  1.00 23.13           H  
ATOM   2464  O   LEU A 167     -72.808  22.923   6.376  1.00 23.13           O  
ATOM   2465  CG  LEU A 167     -72.410  26.060   8.764  1.00 23.13           C  
ATOM   2466  HG  LEU A 167     -73.249  26.195   9.447  1.00 23.13           H  
ATOM   2467  CD1 LEU A 167     -71.361  27.130   9.072  1.00 23.13           C  
ATOM   2468 HD11 LEU A 167     -71.797  28.124   8.966  1.00 23.13           H  
ATOM   2469 HD12 LEU A 167     -71.004  27.006  10.094  1.00 23.13           H  
ATOM   2470 HD13 LEU A 167     -70.518  27.027   8.388  1.00 23.13           H  
ATOM   2471  CD2 LEU A 167     -72.911  26.309   7.337  1.00 23.13           C  
ATOM   2472 HD21 LEU A 167     -73.232  27.345   7.222  1.00 23.13           H  
ATOM   2473 HD22 LEU A 167     -72.110  26.095   6.629  1.00 23.13           H  
ATOM   2474 HD23 LEU A 167     -73.753  25.657   7.102  1.00 23.13           H  
ATOM   2475  N   ASP A 168     -71.082  21.969   7.427  1.00 24.76           N  
ATOM   2476  H   ASP A 168     -70.578  21.770   8.279  1.00 24.76           H  
ATOM   2477  CA  ASP A 168     -70.562  21.434   6.142  1.00 24.76           C  
ATOM   2478  HA  ASP A 168     -70.481  22.295   5.478  1.00 24.76           H  
ATOM   2479  C   ASP A 168     -71.513  20.504   5.340  1.00 24.76           C  
ATOM   2480  CB  ASP A 168     -69.132  20.850   6.268  1.00 24.76           C  
ATOM   2481  HB2 ASP A 168     -68.954  20.556   7.303  1.00 24.76           H  
ATOM   2482  HB3 ASP A 168     -69.067  19.945   5.664  1.00 24.76           H  
ATOM   2483  O   ASP A 168     -71.336  20.372   4.131  1.00 24.76           O  
ATOM   2484  CG  ASP A 168     -68.004  21.801   5.811  1.00 24.76           C  
ATOM   2485  OD1 ASP A 168     -68.266  23.008   5.587  1.00 24.76           O  
ATOM   2486  OD2 ASP A 168     -66.850  21.326   5.707  1.00 24.76           O  
ATOM   2487  N   GLY A 169     -72.600  19.901   5.832  1.00 21.54           N  
ATOM   2488  H   GLY A 169     -73.098  19.384   5.122  1.00 21.54           H  
ATOM   2489  CA  GLY A 169     -73.092  19.701   7.200  1.00 21.54           C  
ATOM   2490  HA2 GLY A 169     -74.178  19.615   7.154  1.00 21.54           H  
ATOM   2491  HA3 GLY A 169     -72.891  20.516   7.896  1.00 21.54           H  
ATOM   2492  C   GLY A 169     -72.572  18.431   7.838  1.00 21.54           C  
ATOM   2493  O   GLY A 169     -71.764  18.489   8.760  1.00 21.54           O  
ATOM   2494  N   ASP A 170     -73.132  17.324   7.364  1.00 21.38           N  
ATOM   2495  H   ASP A 170     -73.714  17.395   6.542  1.00 21.38           H  
ATOM   2496  CA  ASP A 170     -73.232  16.062   8.100  1.00 21.38           C  
ATOM   2497  HA  ASP A 170     -73.387  16.289   9.155  1.00 21.38           H  
ATOM   2498  C   ASP A 170     -71.972  15.187   8.058  1.00 21.38           C  
ATOM   2499  CB  ASP A 170     -74.476  15.293   7.601  1.00 21.38           C  
ATOM   2500  HB2 ASP A 170     -74.448  15.246   6.512  1.00 21.38           H  
ATOM   2501  HB3 ASP A 170     -74.408  14.268   7.966  1.00 21.38           H  
ATOM   2502  O   ASP A 170     -71.404  14.995   6.955  1.00 21.38           O  
ATOM   2503  CG  ASP A 170     -75.844  15.841   8.056  1.00 21.38           C  
ATOM   2504  OD1 ASP A 170     -75.946  16.433   9.154  1.00 21.38           O  
ATOM   2505  OD2 ASP A 170     -76.824  15.618   7.301  1.00 21.38           O  
ATOM   2506  OXT ASP A 170     -71.637  14.657   9.141  1.00 21.38           O  
TER    2507      ASP A 170                                                       
ATOM   2507  N   MET B   1     -39.209   3.153 -40.850  1.00 81.78           N  
ATOM   2508  H   MET B   1     -40.009   2.739 -41.308  1.00 81.78           H  
ATOM   2509  H2  MET B   1     -38.421   2.525 -40.916  1.00 81.78           H  
ATOM   2510  H3  MET B   1     -38.985   4.035 -41.287  1.00 81.78           H  
ATOM   2511  CA  MET B   1     -39.528   3.398 -39.438  1.00 81.78           C  
ATOM   2512  HA  MET B   1     -40.155   2.584 -39.073  1.00 81.78           H  
ATOM   2513  C   MET B   1     -40.279   4.703 -39.312  1.00 81.78           C  
ATOM   2514  CB  MET B   1     -38.283   3.467 -38.559  1.00 81.78           C  
ATOM   2515  HB2 MET B   1     -38.541   3.950 -37.617  1.00 81.78           H  
ATOM   2516  HB3 MET B   1     -37.514   4.059 -39.054  1.00 81.78           H  
ATOM   2517  O   MET B   1     -39.852   5.695 -39.901  1.00 81.78           O  
ATOM   2518  CG  MET B   1     -37.739   2.089 -38.217  1.00 81.78           C  
ATOM   2519  HG2 MET B   1     -38.483   1.517 -37.663  1.00 81.78           H  
ATOM   2520  HG3 MET B   1     -37.497   1.560 -39.138  1.00 81.78           H  
ATOM   2521  SD  MET B   1     -36.248   2.252 -37.222  1.00 81.78           S  
ATOM   2522  CE  MET B   1     -35.255   0.916 -37.935  1.00 81.78           C  
ATOM   2523  HE1 MET B   1     -35.765  -0.038 -37.796  1.00 81.78           H  
ATOM   2524  HE2 MET B   1     -35.081   1.101 -38.995  1.00 81.78           H  
ATOM   2525  HE3 MET B   1     -34.296   0.871 -37.418  1.00 81.78           H  
ATOM   2526  N   THR B   2     -41.370   4.706 -38.560  1.00 91.45           N  
ATOM   2527  H   THR B   2     -41.632   3.835 -38.121  1.00 91.45           H  
ATOM   2528  CA  THR B   2     -41.994   5.929 -38.052  1.00 91.45           C  
ATOM   2529  HA  THR B   2     -42.250   6.574 -38.892  1.00 91.45           H  
ATOM   2530  C   THR B   2     -41.017   6.688 -37.153  1.00 91.45           C  
ATOM   2531  CB  THR B   2     -43.281   5.619 -37.272  1.00 91.45           C  
ATOM   2532  HB  THR B   2     -43.733   6.561 -36.962  1.00 91.45           H  
ATOM   2533  O   THR B   2     -39.983   6.155 -36.738  1.00 91.45           O  
ATOM   2534  CG2 THR B   2     -44.300   4.842 -38.102  1.00 91.45           C  
ATOM   2535 HG21 THR B   2     -44.525   5.387 -39.018  1.00 91.45           H  
ATOM   2536 HG22 THR B   2     -45.220   4.729 -37.527  1.00 91.45           H  
ATOM   2537 HG23 THR B   2     -43.922   3.851 -38.354  1.00 91.45           H  
ATOM   2538  OG1 THR B   2     -42.989   4.865 -36.126  1.00 91.45           O  
ATOM   2539  HG1 THR B   2     -43.122   3.939 -36.342  1.00 91.45           H  
ATOM   2540  N   ASP B   3     -41.322   7.949 -36.851  1.00 86.67           N  
ATOM   2541  H   ASP B   3     -42.172   8.372 -37.194  1.00 86.67           H  
ATOM   2542  CA  ASP B   3     -40.496   8.703 -35.910  1.00 86.67           C  
ATOM   2543  HA  ASP B   3     -39.472   8.680 -36.282  1.00 86.67           H  
ATOM   2544  C   ASP B   3     -40.461   8.036 -34.528  1.00 86.67           C  
ATOM   2545  CB  ASP B   3     -40.946  10.163 -35.867  1.00 86.67           C  
ATOM   2546  HB2 ASP B   3     -41.230  10.485 -36.869  1.00 86.67           H  
ATOM   2547  HB3 ASP B   3     -41.812  10.268 -35.213  1.00 86.67           H  
ATOM   2548  O   ASP B   3     -39.386   7.843 -33.966  1.00 86.67           O  
ATOM   2549  CG  ASP B   3     -39.793  11.044 -35.397  1.00 86.67           C  
ATOM   2550  OD1 ASP B   3     -38.733  10.976 -36.080  1.00 86.67           O  
ATOM   2551  OD2 ASP B   3     -39.993  11.767 -34.403  1.00 86.67           O  
ATOM   2552  N   SER B   4     -41.611   7.533 -34.071  1.00 87.28           N  
ATOM   2553  H   SER B   4     -42.467   7.745 -34.564  1.00 87.28           H  
ATOM   2554  CA  SER B   4     -41.734   6.743 -32.845  1.00 87.28           C  
ATOM   2555  HA  SER B   4     -41.429   7.360 -32.000  1.00 87.28           H  
ATOM   2556  C   SER B   4     -40.849   5.491 -32.847  1.00 87.28           C  
ATOM   2557  CB  SER B   4     -43.196   6.332 -32.647  1.00 87.28           C  
ATOM   2558  HB2 SER B   4     -43.496   5.664 -33.454  1.00 87.28           H  
ATOM   2559  HB3 SER B   4     -43.303   5.805 -31.699  1.00 87.28           H  
ATOM   2560  O   SER B   4     -40.199   5.214 -31.844  1.00 87.28           O  
ATOM   2561  OG  SER B   4     -44.038   7.471 -32.656  1.00 87.28           O  
ATOM   2562  HG  SER B   4     -44.029   7.866 -31.781  1.00 87.28           H  
ATOM   2563  N   GLU B   5     -40.767   4.752 -33.960  1.00 89.87           N  
ATOM   2564  H   GLU B   5     -41.326   5.017 -34.759  1.00 89.87           H  
ATOM   2565  CA  GLU B   5     -39.911   3.557 -34.064  1.00 89.87           C  
ATOM   2566  HA  GLU B   5     -40.107   2.896 -33.220  1.00 89.87           H  
ATOM   2567  C   GLU B   5     -38.417   3.904 -34.011  1.00 89.87           C  
ATOM   2568  CB  GLU B   5     -40.219   2.795 -35.359  1.00 89.87           C  
ATOM   2569  HB2 GLU B   5     -39.414   2.088 -35.558  1.00 89.87           H  
ATOM   2570  HB3 GLU B   5     -40.249   3.521 -36.172  1.00 89.87           H  
ATOM   2571  O   GLU B   5     -37.671   3.257 -33.277  1.00 89.87           O  
ATOM   2572  CG  GLU B   5     -41.539   2.008 -35.309  1.00 89.87           C  
ATOM   2573  HG2 GLU B   5     -41.419   1.180 -34.610  1.00 89.87           H  
ATOM   2574  HG3 GLU B   5     -42.333   2.650 -34.927  1.00 89.87           H  
ATOM   2575  CD  GLU B   5     -41.957   1.474 -36.688  1.00 89.87           C  
ATOM   2576  OE1 GLU B   5     -42.702   0.480 -36.740  1.00 89.87           O  
ATOM   2577  OE2 GLU B   5     -41.604   2.117 -37.708  1.00 89.87           O  
ATOM   2578  N   LYS B   6     -37.978   4.959 -34.716  1.00 89.61           N  
ATOM   2579  H   LYS B   6     -38.651   5.482 -35.258  1.00 89.61           H  
ATOM   2580  CA  LYS B   6     -36.577   5.417 -34.647  1.00 89.61           C  
ATOM   2581  HA  LYS B   6     -35.911   4.594 -34.909  1.00 89.61           H  
ATOM   2582  C   LYS B   6     -36.211   5.841 -33.226  1.00 89.61           C  
ATOM   2583  CB  LYS B   6     -36.328   6.605 -35.585  1.00 89.61           C  
ATOM   2584  HB2 LYS B   6     -37.038   7.390 -35.323  1.00 89.61           H  
ATOM   2585  HB3 LYS B   6     -35.327   6.986 -35.387  1.00 89.61           H  
ATOM   2586  O   LYS B   6     -35.167   5.459 -32.704  1.00 89.61           O  
ATOM   2587  CG  LYS B   6     -36.416   6.272 -37.085  1.00 89.61           C  
ATOM   2588  HG2 LYS B   6     -35.658   5.527 -37.324  1.00 89.61           H  
ATOM   2589  HG3 LYS B   6     -37.399   5.860 -37.312  1.00 89.61           H  
ATOM   2590  CD  LYS B   6     -36.187   7.521 -37.956  1.00 89.61           C  
ATOM   2591  HD2 LYS B   6     -36.077   7.226 -39.000  1.00 89.61           H  
ATOM   2592  HD3 LYS B   6     -35.272   8.015 -37.629  1.00 89.61           H  
ATOM   2593  CE  LYS B   6     -37.394   8.458 -37.810  1.00 89.61           C  
ATOM   2594  HE2 LYS B   6     -37.729   8.387 -36.775  1.00 89.61           H  
ATOM   2595  HE3 LYS B   6     -38.218   8.107 -38.432  1.00 89.61           H  
ATOM   2596  NZ  LYS B   6     -37.100   9.889 -38.055  1.00 89.61           N  
ATOM   2597  HZ1 LYS B   6     -36.224  10.152 -37.626  1.00 89.61           H  
ATOM   2598  HZ2 LYS B   6     -37.113  10.137 -39.034  1.00 89.61           H  
ATOM   2599  HZ3 LYS B   6     -37.781  10.438 -37.550  1.00 89.61           H  
ATOM   2600  N   VAL B   7     -37.078   6.628 -32.586  1.00 89.45           N  
ATOM   2601  H   VAL B   7     -37.917   6.915 -33.068  1.00 89.45           H  
ATOM   2602  CA  VAL B   7     -36.849   7.109 -31.220  1.00 89.45           C  
ATOM   2603  HA  VAL B   7     -35.859   7.564 -31.174  1.00 89.45           H  
ATOM   2604  C   VAL B   7     -36.834   5.949 -30.220  1.00 89.45           C  
ATOM   2605  CB  VAL B   7     -37.873   8.194 -30.849  1.00 89.45           C  
ATOM   2606  HB  VAL B   7     -38.884   7.815 -31.000  1.00 89.45           H  
ATOM   2607  O   VAL B   7     -36.008   5.954 -29.308  1.00 89.45           O  
ATOM   2608  CG1 VAL B   7     -37.711   8.630 -29.394  1.00 89.45           C  
ATOM   2609 HG11 VAL B   7     -36.668   8.862 -29.180  1.00 89.45           H  
ATOM   2610 HG12 VAL B   7     -38.309   9.527 -29.232  1.00 89.45           H  
ATOM   2611 HG13 VAL B   7     -38.053   7.842 -28.724  1.00 89.45           H  
ATOM   2612  CG2 VAL B   7     -37.670   9.458 -31.699  1.00 89.45           C  
ATOM   2613 HG21 VAL B   7     -37.697   9.224 -32.764  1.00 89.45           H  
ATOM   2614 HG22 VAL B   7     -38.467  10.173 -31.497  1.00 89.45           H  
ATOM   2615 HG23 VAL B   7     -36.709   9.919 -31.471  1.00 89.45           H  
ATOM   2616  N   ALA B   8     -37.663   4.918 -30.416  1.00 88.89           N  
ATOM   2617  H   ALA B   8     -38.346   4.969 -31.158  1.00 88.89           H  
ATOM   2618  CA  ALA B   8     -37.637   3.713 -29.589  1.00 88.89           C  
ATOM   2619  HA  ALA B   8     -37.773   4.012 -28.549  1.00 88.89           H  
ATOM   2620  C   ALA B   8     -36.290   2.968 -29.674  1.00 88.89           C  
ATOM   2621  CB  ALA B   8     -38.812   2.811 -29.983  1.00 88.89           C  
ATOM   2622  HB1 ALA B   8     -38.833   1.935 -29.334  1.00 88.89           H  
ATOM   2623  HB2 ALA B   8     -39.750   3.355 -29.871  1.00 88.89           H  
ATOM   2624  HB3 ALA B   8     -38.708   2.485 -31.018  1.00 88.89           H  
ATOM   2625  O   ALA B   8     -35.784   2.509 -28.647  1.00 88.89           O  
ATOM   2626  N   GLU B   9     -35.672   2.876 -30.858  1.00 91.28           N  
ATOM   2627  H   GLU B   9     -36.135   3.232 -31.682  1.00 91.28           H  
ATOM   2628  CA  GLU B   9     -34.332   2.290 -31.007  1.00 91.28           C  
ATOM   2629  HA  GLU B   9     -34.315   1.319 -30.513  1.00 91.28           H  
ATOM   2630  C   GLU B   9     -33.244   3.134 -30.332  1.00 91.28           C  
ATOM   2631  CB  GLU B   9     -33.974   2.073 -32.483  1.00 91.28           C  
ATOM   2632  HB2 GLU B   9     -32.911   1.838 -32.533  1.00 91.28           H  
ATOM   2633  HB3 GLU B   9     -34.155   2.986 -33.051  1.00 91.28           H  
ATOM   2634  O   GLU B   9     -32.421   2.588 -29.590  1.00 91.28           O  
ATOM   2635  CG  GLU B   9     -34.753   0.906 -33.101  1.00 91.28           C  
ATOM   2636  HG2 GLU B   9     -34.666   0.044 -32.439  1.00 91.28           H  
ATOM   2637  HG3 GLU B   9     -35.809   1.172 -33.161  1.00 91.28           H  
ATOM   2638  CD  GLU B   9     -34.242   0.508 -34.495  1.00 91.28           C  
ATOM   2639  OE1 GLU B   9     -34.757  -0.513 -35.003  1.00 91.28           O  
ATOM   2640  OE2 GLU B   9     -33.327   1.180 -35.023  1.00 91.28           O  
ATOM   2641  N   TYR B  10     -33.266   4.459 -30.514  1.00 90.45           N  
ATOM   2642  H   TYR B  10     -33.935   4.845 -31.165  1.00 90.45           H  
ATOM   2643  CA  TYR B  10     -32.312   5.355 -29.852  1.00 90.45           C  
ATOM   2644  HA  TYR B  10     -31.304   5.025 -30.101  1.00 90.45           H  
ATOM   2645  C   TYR B  10     -32.427   5.297 -28.325  1.00 90.45           C  
ATOM   2646  CB  TYR B  10     -32.494   6.798 -30.346  1.00 90.45           C  
ATOM   2647  HB2 TYR B  10     -31.926   7.459 -29.691  1.00 90.45           H  
ATOM   2648  HB3 TYR B  10     -33.544   7.076 -30.254  1.00 90.45           H  
ATOM   2649  O   TYR B  10     -31.409   5.210 -27.635  1.00 90.45           O  
ATOM   2650  CG  TYR B  10     -32.014   7.054 -31.763  1.00 90.45           C  
ATOM   2651  CD1 TYR B  10     -30.678   6.773 -32.114  1.00 90.45           C  
ATOM   2652  HD1 TYR B  10     -29.997   6.369 -31.379  1.00 90.45           H  
ATOM   2653  CD2 TYR B  10     -32.887   7.606 -32.720  1.00 90.45           C  
ATOM   2654  HD2 TYR B  10     -33.909   7.829 -32.453  1.00 90.45           H  
ATOM   2655  CE1 TYR B  10     -30.223   7.014 -33.424  1.00 90.45           C  
ATOM   2656  HE1 TYR B  10     -29.202   6.785 -33.692  1.00 90.45           H  
ATOM   2657  CE2 TYR B  10     -32.434   7.854 -34.029  1.00 90.45           C  
ATOM   2658  HE2 TYR B  10     -33.099   8.270 -34.772  1.00 90.45           H  
ATOM   2659  OH  TYR B  10     -30.676   7.793 -35.652  1.00 90.45           O  
ATOM   2660  HH  TYR B  10     -29.763   7.520 -35.772  1.00 90.45           H  
ATOM   2661  CZ  TYR B  10     -31.105   7.553 -34.385  1.00 90.45           C  
ATOM   2662  N   LEU B  11     -33.649   5.283 -27.783  1.00 88.88           N  
ATOM   2663  H   LEU B  11     -34.447   5.377 -28.395  1.00 88.88           H  
ATOM   2664  CA  LEU B  11     -33.882   5.185 -26.341  1.00 88.88           C  
ATOM   2665  HA  LEU B  11     -33.283   5.956 -25.857  1.00 88.88           H  
ATOM   2666  C   LEU B  11     -33.426   3.828 -25.787  1.00 88.88           C  
ATOM   2667  CB  LEU B  11     -35.372   5.452 -26.062  1.00 88.88           C  
ATOM   2668  HB2 LEU B  11     -35.959   4.648 -26.505  1.00 88.88           H  
ATOM   2669  HB3 LEU B  11     -35.659   6.382 -26.551  1.00 88.88           H  
ATOM   2670  O   LEU B  11     -32.811   3.766 -24.718  1.00 88.88           O  
ATOM   2671  CG  LEU B  11     -35.720   5.561 -24.565  1.00 88.88           C  
ATOM   2672  HG  LEU B  11     -35.429   4.644 -24.053  1.00 88.88           H  
ATOM   2673  CD1 LEU B  11     -35.026   6.751 -23.894  1.00 88.88           C  
ATOM   2674 HD11 LEU B  11     -35.371   6.844 -22.865  1.00 88.88           H  
ATOM   2675 HD12 LEU B  11     -33.947   6.599 -23.873  1.00 88.88           H  
ATOM   2676 HD13 LEU B  11     -35.257   7.672 -24.429  1.00 88.88           H  
ATOM   2677  CD2 LEU B  11     -37.229   5.740 -24.405  1.00 88.88           C  
ATOM   2678 HD21 LEU B  11     -37.486   5.773 -23.347  1.00 88.88           H  
ATOM   2679 HD22 LEU B  11     -37.550   6.667 -24.881  1.00 88.88           H  
ATOM   2680 HD23 LEU B  11     -37.752   4.901 -24.865  1.00 88.88           H  
ATOM   2681  N   ARG B  12     -33.654   2.738 -26.532  1.00 90.91           N  
ATOM   2682  H   ARG B  12     -34.187   2.845 -27.383  1.00 90.91           H  
ATOM   2683  CA  ARG B  12     -33.136   1.410 -26.177  1.00 90.91           C  
ATOM   2684  HA  ARG B  12     -33.471   1.160 -25.171  1.00 90.91           H  
ATOM   2685  C   ARG B  12     -31.609   1.403 -26.140  1.00 90.91           C  
ATOM   2686  CB  ARG B  12     -33.684   0.361 -27.154  1.00 90.91           C  
ATOM   2687  HB2 ARG B  12     -33.280   0.542 -28.150  1.00 90.91           H  
ATOM   2688  HB3 ARG B  12     -34.768   0.458 -27.198  1.00 90.91           H  
ATOM   2689  O   ARG B  12     -31.033   0.884 -25.189  1.00 90.91           O  
ATOM   2690  CG  ARG B  12     -33.328  -1.067 -26.707  1.00 90.91           C  
ATOM   2691  HG2 ARG B  12     -32.249  -1.155 -26.579  1.00 90.91           H  
ATOM   2692  HG3 ARG B  12     -33.806  -1.279 -25.752  1.00 90.91           H  
ATOM   2693  CD  ARG B  12     -33.757  -2.111 -27.743  1.00 90.91           C  
ATOM   2694  HD2 ARG B  12     -33.433  -3.093 -27.399  1.00 90.91           H  
ATOM   2695  HD3 ARG B  12     -33.239  -1.894 -28.677  1.00 90.91           H  
ATOM   2696  NE  ARG B  12     -35.221  -2.129 -27.941  1.00 90.91           N  
ATOM   2697  HE  ARG B  12     -35.787  -2.062 -27.107  1.00 90.91           H  
ATOM   2698  NH1 ARG B  12     -35.258  -2.285 -30.242  1.00 90.91           N  
ATOM   2699 HH11 ARG B  12     -34.248  -2.292 -30.269  1.00 90.91           H  
ATOM   2700 HH12 ARG B  12     -35.768  -2.267 -31.113  1.00 90.91           H  
ATOM   2701  NH2 ARG B  12     -37.173  -2.174 -29.111  1.00 90.91           N  
ATOM   2702 HH21 ARG B  12     -37.698  -2.089 -28.252  1.00 90.91           H  
ATOM   2703 HH22 ARG B  12     -37.656  -2.210 -29.996  1.00 90.91           H  
ATOM   2704  CZ  ARG B  12     -35.870  -2.197 -29.092  1.00 90.91           C  
ATOM   2705  N   ARG B  13     -30.938   1.998 -27.131  1.00 90.96           N  
ATOM   2706  H   ARG B  13     -31.462   2.390 -27.899  1.00 90.96           H  
ATOM   2707  CA  ARG B  13     -29.470   2.071 -27.142  1.00 90.96           C  
ATOM   2708  HA  ARG B  13     -29.089   1.061 -26.995  1.00 90.96           H  
ATOM   2709  C   ARG B  13     -28.938   2.883 -25.962  1.00 90.96           C  
ATOM   2710  CB  ARG B  13     -28.973   2.619 -28.492  1.00 90.96           C  
ATOM   2711  HB2 ARG B  13     -29.374   2.011 -29.302  1.00 90.96           H  
ATOM   2712  HB3 ARG B  13     -29.343   3.636 -28.621  1.00 90.96           H  
ATOM   2713  O   ARG B  13     -28.068   2.395 -25.250  1.00 90.96           O  
ATOM   2714  CG  ARG B  13     -27.437   2.644 -28.591  1.00 90.96           C  
ATOM   2715  HG2 ARG B  13     -27.147   3.175 -29.498  1.00 90.96           H  
ATOM   2716  HG3 ARG B  13     -27.030   3.196 -27.744  1.00 90.96           H  
ATOM   2717  CD  ARG B  13     -26.827   1.236 -28.638  1.00 90.96           C  
ATOM   2718  HD2 ARG B  13     -27.358   0.570 -27.958  1.00 90.96           H  
ATOM   2719  HD3 ARG B  13     -26.927   0.850 -29.653  1.00 90.96           H  
ATOM   2720  NE  ARG B  13     -25.418   1.248 -28.227  1.00 90.96           N  
ATOM   2721  HE  ARG B  13     -25.134   1.981 -27.593  1.00 90.96           H  
ATOM   2722  NH1 ARG B  13     -24.802  -0.802 -29.079  1.00 90.96           N  
ATOM   2723 HH11 ARG B  13     -25.701  -0.886 -29.531  1.00 90.96           H  
ATOM   2724 HH12 ARG B  13     -24.091  -1.512 -29.183  1.00 90.96           H  
ATOM   2725  NH2 ARG B  13     -23.382   0.368 -27.825  1.00 90.96           N  
ATOM   2726 HH21 ARG B  13     -23.376   0.979 -27.020  1.00 90.96           H  
ATOM   2727 HH22 ARG B  13     -22.710  -0.385 -27.856  1.00 90.96           H  
ATOM   2728  CZ  ARG B  13     -24.542   0.277 -28.391  1.00 90.96           C  
ATOM   2729  N   ALA B  14     -29.500   4.067 -25.713  1.00 91.37           N  
ATOM   2730  H   ALA B  14     -30.206   4.407 -26.351  1.00 91.37           H  
ATOM   2731  CA  ALA B  14     -29.076   4.933 -24.615  1.00 91.37           C  
ATOM   2732  HA  ALA B  14     -28.021   5.175 -24.748  1.00 91.37           H  
ATOM   2733  C   ALA B  14     -29.221   4.252 -23.243  1.00 91.37           C  
ATOM   2734  CB  ALA B  14     -29.890   6.232 -24.681  1.00 91.37           C  
ATOM   2735  HB1 ALA B  14     -30.953   6.017 -24.566  1.00 91.37           H  
ATOM   2736  HB2 ALA B  14     -29.727   6.722 -25.641  1.00 91.37           H  
ATOM   2737  HB3 ALA B  14     -29.572   6.903 -23.883  1.00 91.37           H  
ATOM   2738  O   ALA B  14     -28.326   4.343 -22.405  1.00 91.37           O  
ATOM   2739  N   THR B  15     -30.324   3.530 -23.020  1.00 92.48           N  
ATOM   2740  H   THR B  15     -31.030   3.497 -23.742  1.00 92.48           H  
ATOM   2741  CA  THR B  15     -30.560   2.796 -21.765  1.00 92.48           C  
ATOM   2742  HA  THR B  15     -30.306   3.454 -20.933  1.00 92.48           H  
ATOM   2743  C   THR B  15     -29.661   1.565 -21.618  1.00 92.48           C  
ATOM   2744  CB  THR B  15     -32.035   2.403 -21.601  1.00 92.48           C  
ATOM   2745  HB  THR B  15     -32.129   1.731 -20.748  1.00 92.48           H  
ATOM   2746  O   THR B  15     -29.208   1.285 -20.508  1.00 92.48           O  
ATOM   2747  CG2 THR B  15     -32.928   3.619 -21.362  1.00 92.48           C  
ATOM   2748 HG21 THR B  15     -32.827   4.343 -22.171  1.00 92.48           H  
ATOM   2749 HG22 THR B  15     -33.968   3.298 -21.293  1.00 92.48           H  
ATOM   2750 HG23 THR B  15     -32.648   4.097 -20.424  1.00 92.48           H  
ATOM   2751  OG1 THR B  15     -32.531   1.760 -22.748  1.00 92.48           O  
ATOM   2752  HG1 THR B  15     -32.704   2.445 -23.398  1.00 92.48           H  
ATOM   2753  N   LEU B  16     -29.335   0.865 -22.712  1.00 93.55           N  
ATOM   2754  H   LEU B  16     -29.774   1.109 -23.588  1.00 93.55           H  
ATOM   2755  CA  LEU B  16     -28.353  -0.227 -22.702  1.00 93.55           C  
ATOM   2756  HA  LEU B  16     -28.597  -0.907 -21.885  1.00 93.55           H  
ATOM   2757  C   LEU B  16     -26.932   0.275 -22.418  1.00 93.55           C  
ATOM   2758  CB  LEU B  16     -28.400  -0.996 -24.035  1.00 93.55           C  
ATOM   2759  HB2 LEU B  16     -27.499  -1.604 -24.118  1.00 93.55           H  
ATOM   2760  HB3 LEU B  16     -28.380  -0.275 -24.853  1.00 93.55           H  
ATOM   2761  O   LEU B  16     -26.249  -0.305 -21.575  1.00 93.55           O  
ATOM   2762  CG  LEU B  16     -29.619  -1.920 -24.203  1.00 93.55           C  
ATOM   2763  HG  LEU B  16     -30.541  -1.362 -24.037  1.00 93.55           H  
ATOM   2764  CD1 LEU B  16     -29.637  -2.485 -25.625  1.00 93.55           C  
ATOM   2765 HD11 LEU B  16     -29.697  -1.663 -26.339  1.00 93.55           H  
ATOM   2766 HD12 LEU B  16     -28.729  -3.059 -25.812  1.00 93.55           H  
ATOM   2767 HD13 LEU B  16     -30.506  -3.130 -25.756  1.00 93.55           H  
ATOM   2768  CD2 LEU B  16     -29.588  -3.102 -23.230  1.00 93.55           C  
ATOM   2769 HD21 LEU B  16     -28.650  -3.646 -23.339  1.00 93.55           H  
ATOM   2770 HD22 LEU B  16     -30.422  -3.771 -23.440  1.00 93.55           H  
ATOM   2771 HD23 LEU B  16     -29.690  -2.742 -22.206  1.00 93.55           H  
ATOM   2772  N   ASP B  17     -26.512   1.370 -23.056  1.00 93.38           N  
ATOM   2773  H   ASP B  17     -27.106   1.774 -23.766  1.00 93.38           H  
ATOM   2774  CA  ASP B  17     -25.204   1.989 -22.814  1.00 93.38           C  
ATOM   2775  HA  ASP B  17     -24.425   1.236 -22.938  1.00 93.38           H  
ATOM   2776  C   ASP B  17     -25.095   2.518 -21.372  1.00 93.38           C  
ATOM   2777  CB  ASP B  17     -24.954   3.120 -23.833  1.00 93.38           C  
ATOM   2778  HB2 ASP B  17     -24.087   3.693 -23.504  1.00 93.38           H  
ATOM   2779  HB3 ASP B  17     -25.812   3.793 -23.840  1.00 93.38           H  
ATOM   2780  O   ASP B  17     -24.061   2.349 -20.728  1.00 93.38           O  
ATOM   2781  CG  ASP B  17     -24.670   2.638 -25.265  1.00 93.38           C  
ATOM   2782  OD1 ASP B  17     -24.174   1.508 -25.463  1.00 93.38           O  
ATOM   2783  OD2 ASP B  17     -24.876   3.416 -26.222  1.00 93.38           O  
ATOM   2784  N   LEU B  18     -26.172   3.099 -20.824  1.00 92.88           N  
ATOM   2785  H   LEU B  18     -26.973   3.272 -21.415  1.00 92.88           H  
ATOM   2786  CA  LEU B  18     -26.230   3.523 -19.420  1.00 92.88           C  
ATOM   2787  HA  LEU B  18     -25.382   4.177 -19.219  1.00 92.88           H  
ATOM   2788  C   LEU B  18     -26.115   2.331 -18.465  1.00 92.88           C  
ATOM   2789  CB  LEU B  18     -27.535   4.307 -19.182  1.00 92.88           C  
ATOM   2790  HB2 LEU B  18     -27.521   5.200 -19.806  1.00 92.88           H  
ATOM   2791  HB3 LEU B  18     -28.374   3.689 -19.500  1.00 92.88           H  
ATOM   2792  O   LEU B  18     -25.411   2.412 -17.459  1.00 92.88           O  
ATOM   2793  CG  LEU B  18     -27.777   4.724 -17.716  1.00 92.88           C  
ATOM   2794  HG  LEU B  18     -27.847   3.838 -17.085  1.00 92.88           H  
ATOM   2795  CD1 LEU B  18     -26.672   5.630 -17.175  1.00 92.88           C  
ATOM   2796 HD11 LEU B  18     -25.718   5.103 -17.151  1.00 92.88           H  
ATOM   2797 HD12 LEU B  18     -26.913   5.953 -16.162  1.00 92.88           H  
ATOM   2798 HD13 LEU B  18     -26.584   6.510 -17.811  1.00 92.88           H  
ATOM   2799  CD2 LEU B  18     -29.102   5.478 -17.609  1.00 92.88           C  
ATOM   2800 HD21 LEU B  18     -29.289   5.759 -16.572  1.00 92.88           H  
ATOM   2801 HD22 LEU B  18     -29.066   6.382 -18.217  1.00 92.88           H  
ATOM   2802 HD23 LEU B  18     -29.918   4.844 -17.956  1.00 92.88           H  
ATOM   2803  N   ARG B  19     -26.793   1.219 -18.772  1.00 92.94           N  
ATOM   2804  H   ARG B  19     -27.369   1.224 -19.602  1.00 92.94           H  
ATOM   2805  CA  ARG B  19     -26.710  -0.004 -17.967  1.00 92.94           C  
ATOM   2806  HA  ARG B  19     -26.949   0.248 -16.934  1.00 92.94           H  
ATOM   2807  C   ARG B  19     -25.285  -0.557 -17.950  1.00 92.94           C  
ATOM   2808  CB  ARG B  19     -27.728  -1.033 -18.478  1.00 92.94           C  
ATOM   2809  HB2 ARG B  19     -28.709  -0.562 -18.530  1.00 92.94           H  
ATOM   2810  HB3 ARG B  19     -27.447  -1.360 -19.479  1.00 92.94           H  
ATOM   2811  O   ARG B  19     -24.804  -0.890 -16.872  1.00 92.94           O  
ATOM   2812  CG  ARG B  19     -27.816  -2.247 -17.540  1.00 92.94           C  
ATOM   2813  HG2 ARG B  19     -28.093  -1.903 -16.544  1.00 92.94           H  
ATOM   2814  HG3 ARG B  19     -26.850  -2.748 -17.477  1.00 92.94           H  
ATOM   2815  CD  ARG B  19     -28.868  -3.252 -18.017  1.00 92.94           C  
ATOM   2816  HD2 ARG B  19     -29.012  -3.990 -17.227  1.00 92.94           H  
ATOM   2817  HD3 ARG B  19     -29.811  -2.730 -18.180  1.00 92.94           H  
ATOM   2818  NE  ARG B  19     -28.446  -3.944 -19.249  1.00 92.94           N  
ATOM   2819  HE  ARG B  19     -27.491  -3.797 -19.544  1.00 92.94           H  
ATOM   2820  NH1 ARG B  19     -30.380  -5.129 -19.600  1.00 92.94           N  
ATOM   2821 HH11 ARG B  19     -30.772  -4.711 -18.768  1.00 92.94           H  
ATOM   2822 HH12 ARG B  19     -30.873  -5.870 -20.078  1.00 92.94           H  
ATOM   2823  NH2 ARG B  19     -28.629  -5.444 -20.949  1.00 92.94           N  
ATOM   2824 HH21 ARG B  19     -27.656  -5.297 -21.174  1.00 92.94           H  
ATOM   2825 HH22 ARG B  19     -29.142  -6.173 -21.423  1.00 92.94           H  
ATOM   2826  CZ  ARG B  19     -29.154  -4.828 -19.927  1.00 92.94           C  
ATOM   2827  N   ALA B  20     -24.619  -0.598 -19.104  1.00 95.54           N  
ATOM   2828  H   ALA B  20     -25.092  -0.304 -19.947  1.00 95.54           H  
ATOM   2829  CA  ALA B  20     -23.229  -1.037 -19.215  1.00 95.54           C  
ATOM   2830  HA  ALA B  20     -23.136  -2.035 -18.786  1.00 95.54           H  
ATOM   2831  C   ALA B  20     -22.274  -0.116 -18.436  1.00 95.54           C  
ATOM   2832  CB  ALA B  20     -22.862  -1.116 -20.701  1.00 95.54           C  
ATOM   2833  HB1 ALA B  20     -21.838  -1.476 -20.801  1.00 95.54           H  
ATOM   2834  HB2 ALA B  20     -23.529  -1.809 -21.213  1.00 95.54           H  
ATOM   2835  HB3 ALA B  20     -22.940  -0.132 -21.165  1.00 95.54           H  
ATOM   2836  O   ALA B  20     -21.458  -0.601 -17.660  1.00 95.54           O  
ATOM   2837  N   ALA B  21     -22.430   1.208 -18.555  1.00 95.24           N  
ATOM   2838  H   ALA B  21     -23.087   1.564 -19.233  1.00 95.24           H  
ATOM   2839  CA  ALA B  21     -21.608   2.162 -17.808  1.00 95.24           C  
ATOM   2840  HA  ALA B  21     -20.560   1.961 -18.029  1.00 95.24           H  
ATOM   2841  C   ALA B  21     -21.785   2.014 -16.285  1.00 95.24           C  
ATOM   2842  CB  ALA B  21     -21.943   3.580 -18.289  1.00 95.24           C  
ATOM   2843  HB1 ALA B  21     -21.777   3.652 -19.364  1.00 95.24           H  
ATOM   2844  HB2 ALA B  21     -22.984   3.817 -18.069  1.00 95.24           H  
ATOM   2845  HB3 ALA B  21     -21.295   4.295 -17.784  1.00 95.24           H  
ATOM   2846  O   ALA B  21     -20.809   1.956 -15.547  1.00 95.24           O  
ATOM   2847  N   ARG B  22     -23.028   1.879 -15.800  1.00 93.53           N  
ATOM   2848  H   ARG B  22     -23.798   1.931 -16.451  1.00 93.53           H  
ATOM   2849  CA  ARG B  22     -23.300   1.643 -14.370  1.00 93.53           C  
ATOM   2850  HA  ARG B  22     -22.786   2.398 -13.774  1.00 93.53           H  
ATOM   2851  C   ARG B  22     -22.753   0.310 -13.868  1.00 93.53           C  
ATOM   2852  CB  ARG B  22     -24.805   1.704 -14.099  1.00 93.53           C  
ATOM   2853  HB2 ARG B  22     -24.998   1.280 -13.113  1.00 93.53           H  
ATOM   2854  HB3 ARG B  22     -25.337   1.108 -14.841  1.00 93.53           H  
ATOM   2855  O   ARG B  22     -22.416   0.206 -12.695  1.00 93.53           O  
ATOM   2856  CG  ARG B  22     -25.329   3.142 -14.104  1.00 93.53           C  
ATOM   2857  HG2 ARG B  22     -24.803   3.715 -13.340  1.00 93.53           H  
ATOM   2858  HG3 ARG B  22     -25.159   3.604 -15.076  1.00 93.53           H  
ATOM   2859  CD  ARG B  22     -26.828   3.131 -13.791  1.00 93.53           C  
ATOM   2860  HD2 ARG B  22     -26.988   2.581 -12.864  1.00 93.53           H  
ATOM   2861  HD3 ARG B  22     -27.348   2.625 -14.604  1.00 93.53           H  
ATOM   2862  NE  ARG B  22     -27.354   4.496 -13.634  1.00 93.53           N  
ATOM   2863  HE  ARG B  22     -26.676   5.245 -13.646  1.00 93.53           H  
ATOM   2864  NH1 ARG B  22     -29.564   3.944 -13.336  1.00 93.53           N  
ATOM   2865 HH11 ARG B  22     -30.504   4.233 -13.105  1.00 93.53           H  
ATOM   2866 HH12 ARG B  22     -29.314   2.966 -13.351  1.00 93.53           H  
ATOM   2867  NH2 ARG B  22     -28.947   6.089 -13.315  1.00 93.53           N  
ATOM   2868 HH21 ARG B  22     -29.907   6.364 -13.168  1.00 93.53           H  
ATOM   2869 HH22 ARG B  22     -28.239   6.810 -13.343  1.00 93.53           H  
ATOM   2870  CZ  ARG B  22     -28.614   4.835 -13.429  1.00 93.53           C  
ATOM   2871  N   GLN B  23     -22.715  -0.707 -14.723  1.00 94.95           N  
ATOM   2872  H   GLN B  23     -23.020  -0.564 -15.675  1.00 94.95           H  
ATOM   2873  CA  GLN B  23     -22.100  -1.981 -14.378  1.00 94.95           C  
ATOM   2874  HA  GLN B  23     -22.460  -2.291 -13.397  1.00 94.95           H  
ATOM   2875  C   GLN B  23     -20.581  -1.836 -14.242  1.00 94.95           C  
ATOM   2876  CB  GLN B  23     -22.528  -3.044 -15.394  1.00 94.95           C  
ATOM   2877  HB2 GLN B  23     -23.614  -3.137 -15.374  1.00 94.95           H  
ATOM   2878  HB3 GLN B  23     -22.216  -2.753 -16.397  1.00 94.95           H  
ATOM   2879  O   GLN B  23     -20.054  -2.251 -13.219  1.00 94.95           O  
ATOM   2880  CG  GLN B  23     -21.895  -4.392 -15.048  1.00 94.95           C  
ATOM   2881  HG2 GLN B  23     -22.133  -4.669 -14.021  1.00 94.95           H  
ATOM   2882  HG3 GLN B  23     -20.813  -4.290 -15.132  1.00 94.95           H  
ATOM   2883  CD  GLN B  23     -22.323  -5.524 -15.966  1.00 94.95           C  
ATOM   2884  NE2 GLN B  23     -21.592  -6.611 -15.927  1.00 94.95           N  
ATOM   2885 HE21 GLN B  23     -21.795  -7.373 -16.558  1.00 94.95           H  
ATOM   2886 HE22 GLN B  23     -20.702  -6.556 -15.452  1.00 94.95           H  
ATOM   2887  OE1 GLN B  23     -23.308  -5.446 -16.696  1.00 94.95           O  
ATOM   2888  N   ARG B  24     -19.908  -1.170 -15.191  1.00 93.89           N  
ATOM   2889  H   ARG B  24     -20.397  -0.878 -16.024  1.00 93.89           H  
ATOM   2890  CA  ARG B  24     -18.458  -0.927 -15.105  1.00 93.89           C  
ATOM   2891  HA  ARG B  24     -17.964  -1.895 -15.019  1.00 93.89           H  
ATOM   2892  C   ARG B  24     -18.066  -0.156 -13.843  1.00 93.89           C  
ATOM   2893  CB  ARG B  24     -17.956  -0.224 -16.380  1.00 93.89           C  
ATOM   2894  HB2 ARG B  24     -18.199  -0.848 -17.240  1.00 93.89           H  
ATOM   2895  HB3 ARG B  24     -18.480   0.725 -16.494  1.00 93.89           H  
ATOM   2896  O   ARG B  24     -17.095  -0.528 -13.207  1.00 93.89           O  
ATOM   2897  CG  ARG B  24     -16.437   0.057 -16.396  1.00 93.89           C  
ATOM   2898  HG2 ARG B  24     -16.190   0.779 -15.618  1.00 93.89           H  
ATOM   2899  HG3 ARG B  24     -16.179   0.504 -17.356  1.00 93.89           H  
ATOM   2900  CD  ARG B  24     -15.582  -1.205 -16.196  1.00 93.89           C  
ATOM   2901  HD2 ARG B  24     -15.780  -1.619 -15.207  1.00 93.89           H  
ATOM   2902  HD3 ARG B  24     -15.857  -1.949 -16.943  1.00 93.89           H  
ATOM   2903  NE  ARG B  24     -14.134  -0.936 -16.297  1.00 93.89           N  
ATOM   2904  HE  ARG B  24     -13.797   0.004 -16.454  1.00 93.89           H  
ATOM   2905  NH1 ARG B  24     -13.340  -3.049 -15.747  1.00 93.89           N  
ATOM   2906 HH11 ARG B  24     -14.247  -3.385 -15.457  1.00 93.89           H  
ATOM   2907 HH12 ARG B  24     -12.509  -3.594 -15.566  1.00 93.89           H  
ATOM   2908  NH2 ARG B  24     -11.930  -1.424 -16.218  1.00 93.89           N  
ATOM   2909 HH21 ARG B  24     -11.750  -0.438 -16.348  1.00 93.89           H  
ATOM   2910 HH22 ARG B  24     -11.194  -2.071 -15.972  1.00 93.89           H  
ATOM   2911  CZ  ARG B  24     -13.157  -1.804 -16.086  1.00 93.89           C  
ATOM   2912  N   ILE B  25     -18.843   0.856 -13.446  1.00 95.05           N  
ATOM   2913  H   ILE B  25     -19.591   1.151 -14.057  1.00 95.05           H  
ATOM   2914  CA  ILE B  25     -18.606   1.590 -12.187  1.00 95.05           C  
ATOM   2915  HA  ILE B  25     -17.601   2.012 -12.207  1.00 95.05           H  
ATOM   2916  C   ILE B  25     -18.650   0.641 -10.983  1.00 95.05           C  
ATOM   2917  CB  ILE B  25     -19.613   2.750 -12.024  1.00 95.05           C  
ATOM   2918  HB  ILE B  25     -20.621   2.348 -12.137  1.00 95.05           H  
ATOM   2919  O   ILE B  25     -17.722   0.628 -10.188  1.00 95.05           O  
ATOM   2920  CG1 ILE B  25     -19.377   3.821 -13.107  1.00 95.05           C  
ATOM   2921 HG12 ILE B  25     -18.444   4.347 -12.903  1.00 95.05           H  
ATOM   2922 HG13 ILE B  25     -19.277   3.338 -14.079  1.00 95.05           H  
ATOM   2923  CG2 ILE B  25     -19.506   3.400 -10.635  1.00 95.05           C  
ATOM   2924 HG21 ILE B  25     -18.489   3.748 -10.454  1.00 95.05           H  
ATOM   2925 HG22 ILE B  25     -19.755   2.690  -9.847  1.00 95.05           H  
ATOM   2926 HG23 ILE B  25     -20.189   4.243 -10.523  1.00 95.05           H  
ATOM   2927  CD1 ILE B  25     -20.517   4.839 -13.221  1.00 95.05           C  
ATOM   2928 HD11 ILE B  25     -20.547   5.484 -12.342  1.00 95.05           H  
ATOM   2929 HD12 ILE B  25     -21.471   4.323 -13.334  1.00 95.05           H  
ATOM   2930 HD13 ILE B  25     -20.345   5.459 -14.101  1.00 95.05           H  
ATOM   2931  N   ARG B  26     -19.687  -0.204 -10.879  1.00 95.01           N  
ATOM   2932  H   ARG B  26     -20.399  -0.190 -11.595  1.00 95.01           H  
ATOM   2933  CA  ARG B  26     -19.785  -1.174  -9.776  1.00 95.01           C  
ATOM   2934  HA  ARG B  26     -19.702  -0.643  -8.828  1.00 95.01           H  
ATOM   2935  C   ARG B  26     -18.638  -2.177  -9.766  1.00 95.01           C  
ATOM   2936  CB  ARG B  26     -21.105  -1.943  -9.823  1.00 95.01           C  
ATOM   2937  HB2 ARG B  26     -21.280  -2.306 -10.836  1.00 95.01           H  
ATOM   2938  HB3 ARG B  26     -21.020  -2.804  -9.161  1.00 95.01           H  
ATOM   2939  O   ARG B  26     -18.213  -2.559  -8.685  1.00 95.01           O  
ATOM   2940  CG  ARG B  26     -22.286  -1.095  -9.343  1.00 95.01           C  
ATOM   2941  HG2 ARG B  26     -22.468  -0.273 -10.035  1.00 95.01           H  
ATOM   2942  HG3 ARG B  26     -22.051  -0.683  -8.361  1.00 95.01           H  
ATOM   2943  CD  ARG B  26     -23.536  -1.973  -9.216  1.00 95.01           C  
ATOM   2944  HD2 ARG B  26     -23.311  -2.792  -8.533  1.00 95.01           H  
ATOM   2945  HD3 ARG B  26     -24.337  -1.391  -8.760  1.00 95.01           H  
ATOM   2946  NE  ARG B  26     -23.951  -2.530 -10.521  1.00 95.01           N  
ATOM   2947  HE  ARG B  26     -23.479  -3.381 -10.789  1.00 95.01           H  
ATOM   2948  NH1 ARG B  26     -25.421  -0.877 -11.097  1.00 95.01           N  
ATOM   2949 HH11 ARG B  26     -25.153  -0.422 -10.236  1.00 95.01           H  
ATOM   2950 HH12 ARG B  26     -26.113  -0.486 -11.720  1.00 95.01           H  
ATOM   2951  NH2 ARG B  26     -25.052  -2.578 -12.509  1.00 95.01           N  
ATOM   2952 HH21 ARG B  26     -24.570  -3.441 -12.713  1.00 95.01           H  
ATOM   2953 HH22 ARG B  26     -25.648  -2.145 -13.200  1.00 95.01           H  
ATOM   2954  CZ  ARG B  26     -24.802  -1.992 -11.370  1.00 95.01           C  
ATOM   2955  N   GLU B  27     -18.167  -2.602 -10.937  1.00 94.09           N  
ATOM   2956  H   GLU B  27     -18.593  -2.261 -11.787  1.00 94.09           H  
ATOM   2957  CA  GLU B  27     -17.016  -3.502 -11.046  1.00 94.09           C  
ATOM   2958  HA  GLU B  27     -17.178  -4.352 -10.383  1.00 94.09           H  
ATOM   2959  C   GLU B  27     -15.714  -2.816 -10.587  1.00 94.09           C  
ATOM   2960  CB  GLU B  27     -16.893  -4.035 -12.485  1.00 94.09           C  
ATOM   2961  HB2 GLU B  27     -15.935  -4.545 -12.585  1.00 94.09           H  
ATOM   2962  HB3 GLU B  27     -16.907  -3.197 -13.182  1.00 94.09           H  
ATOM   2963  O   GLU B  27     -14.922  -3.417  -9.873  1.00 94.09           O  
ATOM   2964  CG  GLU B  27     -18.012  -5.029 -12.856  1.00 94.09           C  
ATOM   2965  HG2 GLU B  27     -18.981  -4.581 -12.639  1.00 94.09           H  
ATOM   2966  HG3 GLU B  27     -17.912  -5.914 -12.227  1.00 94.09           H  
ATOM   2967  CD  GLU B  27     -17.987  -5.463 -14.334  1.00 94.09           C  
ATOM   2968  OE1 GLU B  27     -19.042  -5.950 -14.822  1.00 94.09           O  
ATOM   2969  OE2 GLU B  27     -16.923  -5.329 -14.985  1.00 94.09           O  
ATOM   2970  N   LEU B  28     -15.517  -1.540 -10.923  1.00 94.49           N  
ATOM   2971  H   LEU B  28     -16.191  -1.077 -11.516  1.00 94.49           H  
ATOM   2972  CA  LEU B  28     -14.345  -0.781 -10.477  1.00 94.49           C  
ATOM   2973  HA  LEU B  28     -13.445  -1.370 -10.659  1.00 94.49           H  
ATOM   2974  C   LEU B  28     -14.366  -0.484  -8.969  1.00 94.49           C  
ATOM   2975  CB  LEU B  28     -14.268   0.527 -11.279  1.00 94.49           C  
ATOM   2976  HB2 LEU B  28     -15.244   1.009 -11.244  1.00 94.49           H  
ATOM   2977  HB3 LEU B  28     -13.558   1.196 -10.792  1.00 94.49           H  
ATOM   2978  O   LEU B  28     -13.326  -0.538  -8.329  1.00 94.49           O  
ATOM   2979  CG  LEU B  28     -13.834   0.341 -12.742  1.00 94.49           C  
ATOM   2980  HG  LEU B  28     -14.397  -0.470 -13.203  1.00 94.49           H  
ATOM   2981  CD1 LEU B  28     -14.141   1.628 -13.508  1.00 94.49           C  
ATOM   2982 HD11 LEU B  28     -13.858   1.507 -14.554  1.00 94.49           H  
ATOM   2983 HD12 LEU B  28     -13.569   2.451 -13.080  1.00 94.49           H  
ATOM   2984 HD13 LEU B  28     -15.206   1.851 -13.445  1.00 94.49           H  
ATOM   2985  CD2 LEU B  28     -12.340   0.035 -12.855  1.00 94.49           C  
ATOM   2986 HD21 LEU B  28     -12.033   0.037 -13.901  1.00 94.49           H  
ATOM   2987 HD22 LEU B  28     -11.759   0.789 -12.323  1.00 94.49           H  
ATOM   2988 HD23 LEU B  28     -12.124  -0.944 -12.429  1.00 94.49           H  
ATOM   2989  N   GLU B  29     -15.533  -0.168  -8.401  1.00 93.11           N  
ATOM   2990  H   GLU B  29     -16.332  -0.048  -9.006  1.00 93.11           H  
ATOM   2991  CA  GLU B  29     -15.644   0.284  -7.003  1.00 93.11           C  
ATOM   2992  HA  GLU B  29     -14.710   0.753  -6.693  1.00 93.11           H  
ATOM   2993  C   GLU B  29     -15.904  -0.859  -6.006  1.00 93.11           C  
ATOM   2994  CB  GLU B  29     -16.767   1.342  -6.900  1.00 93.11           C  
ATOM   2995  HB2 GLU B  29     -16.935   1.573  -5.848  1.00 93.11           H  
ATOM   2996  HB3 GLU B  29     -17.685   0.914  -7.304  1.00 93.11           H  
ATOM   2997  O   GLU B  29     -15.517  -0.776  -4.844  1.00 93.11           O  
ATOM   2998  CG  GLU B  29     -16.445   2.662  -7.633  1.00 93.11           C  
ATOM   2999  HG2 GLU B  29     -16.236   2.444  -8.680  1.00 93.11           H  
ATOM   3000  HG3 GLU B  29     -15.540   3.087  -7.198  1.00 93.11           H  
ATOM   3001  CD  GLU B  29     -17.576   3.713  -7.578  1.00 93.11           C  
ATOM   3002  OE1 GLU B  29     -17.276   4.932  -7.711  1.00 93.11           O  
ATOM   3003  OE2 GLU B  29     -18.768   3.331  -7.513  1.00 93.11           O  
ATOM   3004  N   SER B  30     -16.607  -1.917  -6.423  1.00 91.96           N  
ATOM   3005  H   SER B  30     -16.845  -1.968  -7.403  1.00 91.96           H  
ATOM   3006  CA  SER B  30     -17.257  -2.849  -5.486  1.00 91.96           C  
ATOM   3007  HA  SER B  30     -16.645  -2.916  -4.587  1.00 91.96           H  
ATOM   3008  C   SER B  30     -17.396  -4.286  -6.005  1.00 91.96           C  
ATOM   3009  CB  SER B  30     -18.620  -2.275  -5.062  1.00 91.96           C  
ATOM   3010  HB2 SER B  30     -18.471  -1.283  -4.636  1.00 91.96           H  
ATOM   3011  HB3 SER B  30     -19.070  -2.909  -4.298  1.00 91.96           H  
ATOM   3012  O   SER B  30     -18.227  -5.036  -5.489  1.00 91.96           O  
ATOM   3013  OG  SER B  30     -19.491  -2.177  -6.183  1.00 91.96           O  
ATOM   3014  HG  SER B  30     -18.934  -2.271  -6.960  1.00 91.96           H  
ATOM   3015  N   ASP B  31     -16.624  -4.704  -7.023  1.00 93.70           N  
ATOM   3016  H   ASP B  31     -15.957  -4.073  -7.444  1.00 93.70           H  
ATOM   3017  CA  ASP B  31     -16.694  -6.099  -7.490  1.00 93.70           C  
ATOM   3018  HA  ASP B  31     -17.726  -6.262  -7.799  1.00 93.70           H  
ATOM   3019  C   ASP B  31     -16.319  -7.043  -6.332  1.00 93.70           C  
ATOM   3020  CB  ASP B  31     -15.806  -6.384  -8.719  1.00 93.70           C  
ATOM   3021  HB2 ASP B  31     -14.784  -6.591  -8.402  1.00 93.70           H  
ATOM   3022  HB3 ASP B  31     -15.787  -5.491  -9.343  1.00 93.70           H  
ATOM   3023  O   ASP B  31     -15.278  -6.823  -5.688  1.00 93.70           O  
ATOM   3024  CG  ASP B  31     -16.307  -7.514  -9.637  1.00 93.70           C  
ATOM   3025  OD1 ASP B  31     -17.412  -8.054  -9.418  1.00 93.70           O  
ATOM   3026  OD2 ASP B  31     -15.625  -7.813 -10.647  1.00 93.70           O  
ATOM   3027  N   PRO B  32     -17.138  -8.067  -6.029  1.00 97.66           N  
ATOM   3028  CA  PRO B  32     -16.803  -9.038  -5.002  1.00 97.66           C  
ATOM   3029  HA  PRO B  32     -16.560  -8.502  -4.084  1.00 97.66           H  
ATOM   3030  C   PRO B  32     -15.607  -9.895  -5.426  1.00 97.66           C  
ATOM   3031  CB  PRO B  32     -18.069  -9.869  -4.772  1.00 97.66           C  
ATOM   3032  HB2 PRO B  32     -18.233 -10.032  -3.707  1.00 97.66           H  
ATOM   3033  HB3 PRO B  32     -18.010 -10.815  -5.310  1.00 97.66           H  
ATOM   3034  O   PRO B  32     -15.555 -10.425  -6.543  1.00 97.66           O  
ATOM   3035  CG  PRO B  32     -19.194  -9.018  -5.352  1.00 97.66           C  
ATOM   3036  HG2 PRO B  32     -19.532  -8.300  -4.605  1.00 97.66           H  
ATOM   3037  HG3 PRO B  32     -20.024  -9.627  -5.709  1.00 97.66           H  
ATOM   3038  CD  PRO B  32     -18.503  -8.279  -6.488  1.00 97.66           C  
ATOM   3039  HD2 PRO B  32     -19.030  -7.343  -6.677  1.00 97.66           H  
ATOM   3040  HD3 PRO B  32     -18.496  -8.906  -7.380  1.00 97.66           H  
ATOM   3041  N   ILE B  33     -14.660 -10.078  -4.510  1.00 98.86           N  
ATOM   3042  H   ILE B  33     -14.773  -9.650  -3.602  1.00 98.86           H  
ATOM   3043  CA  ILE B  33     -13.453 -10.872  -4.747  1.00 98.86           C  
ATOM   3044  HA  ILE B  33     -13.347 -11.070  -5.814  1.00 98.86           H  
ATOM   3045  C   ILE B  33     -13.609 -12.224  -4.054  1.00 98.86           C  
ATOM   3046  CB  ILE B  33     -12.202 -10.082  -4.309  1.00 98.86           C  
ATOM   3047  HB  ILE B  33     -12.287  -9.869  -3.243  1.00 98.86           H  
ATOM   3048  O   ILE B  33     -13.837 -12.295  -2.852  1.00 98.86           O  
ATOM   3049  CG1 ILE B  33     -12.068  -8.719  -5.030  1.00 98.86           C  
ATOM   3050 HG12 ILE B  33     -11.144  -8.241  -4.703  1.00 98.86           H  
ATOM   3051 HG13 ILE B  33     -12.884  -8.067  -4.717  1.00 98.86           H  
ATOM   3052  CG2 ILE B  33     -10.929 -10.918  -4.506  1.00 98.86           C  
ATOM   3053 HG21 ILE B  33     -10.058 -10.323  -4.233  1.00 98.86           H  
ATOM   3054 HG22 ILE B  33     -10.833 -11.239  -5.543  1.00 98.86           H  
ATOM   3055 HG23 ILE B  33     -10.950 -11.800  -3.864  1.00 98.86           H  
ATOM   3056  CD1 ILE B  33     -12.056  -8.770  -6.566  1.00 98.86           C  
ATOM   3057 HD11 ILE B  33     -11.867  -7.769  -6.954  1.00 98.86           H  
ATOM   3058 HD12 ILE B  33     -13.023  -9.106  -6.941  1.00 98.86           H  
ATOM   3059 HD13 ILE B  33     -11.270  -9.435  -6.924  1.00 98.86           H  
ATOM   3060  N   ALA B  34     -13.519 -13.312  -4.810  1.00 98.90           N  
ATOM   3061  H   ALA B  34     -13.204 -13.199  -5.763  1.00 98.90           H  
ATOM   3062  CA  ALA B  34     -13.552 -14.666  -4.283  1.00 98.90           C  
ATOM   3063  HA  ALA B  34     -14.280 -14.723  -3.474  1.00 98.90           H  
ATOM   3064  C   ALA B  34     -12.180 -15.062  -3.727  1.00 98.90           C  
ATOM   3065  CB  ALA B  34     -13.997 -15.620  -5.397  1.00 98.90           C  
ATOM   3066  HB1 ALA B  34     -13.338 -15.519  -6.259  1.00 98.90           H  
ATOM   3067  HB2 ALA B  34     -15.023 -15.392  -5.688  1.00 98.90           H  
ATOM   3068  HB3 ALA B  34     -13.942 -16.647  -5.037  1.00 98.90           H  
ATOM   3069  O   ALA B  34     -11.157 -14.867  -4.386  1.00 98.90           O  
ATOM   3070  N   ILE B  35     -12.180 -15.687  -2.551  1.00 98.93           N  
ATOM   3071  H   ILE B  35     -13.060 -15.798  -2.067  1.00 98.93           H  
ATOM   3072  CA  ILE B  35     -11.046 -16.476  -2.068  1.00 98.93           C  
ATOM   3073  HA  ILE B  35     -10.111 -16.038  -2.418  1.00 98.93           H  
ATOM   3074  C   ILE B  35     -11.206 -17.867  -2.678  1.00 98.93           C  
ATOM   3075  CB  ILE B  35     -11.019 -16.515  -0.526  1.00 98.93           C  
ATOM   3076  HB  ILE B  35     -11.965 -16.928  -0.176  1.00 98.93           H  
ATOM   3077  O   ILE B  35     -12.149 -18.583  -2.332  1.00 98.93           O  
ATOM   3078  CG1 ILE B  35     -10.857 -15.093   0.059  1.00 98.93           C  
ATOM   3079 HG12 ILE B  35     -11.482 -14.384  -0.483  1.00 98.93           H  
ATOM   3080 HG13 ILE B  35      -9.821 -14.772  -0.051  1.00 98.93           H  
ATOM   3081  CG2 ILE B  35      -9.874 -17.431  -0.048  1.00 98.93           C  
ATOM   3082 HG21 ILE B  35      -9.860 -17.489   1.041  1.00 98.93           H  
ATOM   3083 HG22 ILE B  35     -10.011 -18.446  -0.421  1.00 98.93           H  
ATOM   3084 HG23 ILE B  35      -8.914 -17.056  -0.402  1.00 98.93           H  
ATOM   3085  CD1 ILE B  35     -11.256 -14.998   1.534  1.00 98.93           C  
ATOM   3086 HD11 ILE B  35     -10.663 -15.684   2.139  1.00 98.93           H  
ATOM   3087 HD12 ILE B  35     -11.078 -13.984   1.892  1.00 98.93           H  
ATOM   3088 HD13 ILE B  35     -12.314 -15.233   1.646  1.00 98.93           H  
ATOM   3089  N   VAL B  36     -10.322 -18.233  -3.608  1.00 98.83           N  
ATOM   3090  H   VAL B  36      -9.577 -17.591  -3.838  1.00 98.83           H  
ATOM   3091  CA  VAL B  36     -10.414 -19.507  -4.346  1.00 98.83           C  
ATOM   3092  HA  VAL B  36     -11.413 -19.909  -4.177  1.00 98.83           H  
ATOM   3093  C   VAL B  36      -9.470 -20.588  -3.828  1.00 98.83           C  
ATOM   3094  CB  VAL B  36     -10.281 -19.322  -5.869  1.00 98.83           C  
ATOM   3095  HB  VAL B  36     -10.358 -20.302  -6.341  1.00 98.83           H  
ATOM   3096  O   VAL B  36      -9.632 -21.761  -4.139  1.00 98.83           O  
ATOM   3097  CG1 VAL B  36     -11.418 -18.454  -6.422  1.00 98.83           C  
ATOM   3098 HG11 VAL B  36     -12.377 -18.899  -6.155  1.00 98.83           H  
ATOM   3099 HG12 VAL B  36     -11.358 -17.445  -6.014  1.00 98.83           H  
ATOM   3100 HG13 VAL B  36     -11.338 -18.403  -7.508  1.00 98.83           H  
ATOM   3101  CG2 VAL B  36      -8.947 -18.699  -6.288  1.00 98.83           C  
ATOM   3102 HG21 VAL B  36      -8.871 -18.696  -7.375  1.00 98.83           H  
ATOM   3103 HG22 VAL B  36      -8.120 -19.282  -5.883  1.00 98.83           H  
ATOM   3104 HG23 VAL B  36      -8.878 -17.671  -5.932  1.00 98.83           H  
ATOM   3105  N   GLY B  37      -8.500 -20.212  -3.003  1.00 98.86           N  
ATOM   3106  H   GLY B  37      -8.407 -19.229  -2.792  1.00 98.86           H  
ATOM   3107  CA  GLY B  37      -7.586 -21.121  -2.321  1.00 98.86           C  
ATOM   3108  HA2 GLY B  37      -8.146 -21.954  -1.896  1.00 98.86           H  
ATOM   3109  HA3 GLY B  37      -6.847 -21.516  -3.017  1.00 98.86           H  
ATOM   3110  C   GLY B  37      -6.861 -20.383  -1.207  1.00 98.86           C  
ATOM   3111  O   GLY B  37      -6.822 -19.154  -1.197  1.00 98.86           O  
ATOM   3112  N   MET B  38      -6.312 -21.121  -0.251  1.00 98.84           N  
ATOM   3113  H   MET B  38      -6.368 -22.128  -0.300  1.00 98.84           H  
ATOM   3114  CA  MET B  38      -5.532 -20.555   0.846  1.00 98.84           C  
ATOM   3115  HA  MET B  38      -4.893 -19.777   0.428  1.00 98.84           H  
ATOM   3116  C   MET B  38      -4.615 -21.618   1.452  1.00 98.84           C  
ATOM   3117  CB  MET B  38      -6.457 -19.907   1.897  1.00 98.84           C  
ATOM   3118  HB2 MET B  38      -6.963 -19.060   1.435  1.00 98.84           H  
ATOM   3119  HB3 MET B  38      -5.852 -19.513   2.714  1.00 98.84           H  
ATOM   3120  O   MET B  38      -4.932 -22.806   1.395  1.00 98.84           O  
ATOM   3121  CG  MET B  38      -7.527 -20.845   2.474  1.00 98.84           C  
ATOM   3122  HG2 MET B  38      -7.039 -21.559   3.136  1.00 98.84           H  
ATOM   3123  HG3 MET B  38      -8.006 -21.401   1.668  1.00 98.84           H  
ATOM   3124  SD  MET B  38      -8.828 -19.979   3.397  1.00 98.84           S  
ATOM   3125  CE  MET B  38      -9.591 -21.367   4.273  1.00 98.84           C  
ATOM   3126  HE1 MET B  38      -9.628 -22.248   3.632  1.00 98.84           H  
ATOM   3127  HE2 MET B  38     -10.601 -21.092   4.577  1.00 98.84           H  
ATOM   3128  HE3 MET B  38      -9.012 -21.575   5.173  1.00 98.84           H  
ATOM   3129  N   ALA B  39      -3.489 -21.198   2.018  1.00 98.87           N  
ATOM   3130  H   ALA B  39      -3.298 -20.206   2.026  1.00 98.87           H  
ATOM   3131  CA  ALA B  39      -2.544 -22.051   2.736  1.00 98.87           C  
ATOM   3132  HA  ALA B  39      -3.081 -22.881   3.195  1.00 98.87           H  
ATOM   3133  C   ALA B  39      -1.865 -21.251   3.854  1.00 98.87           C  
ATOM   3134  CB  ALA B  39      -1.512 -22.617   1.758  1.00 98.87           C  
ATOM   3135  HB1 ALA B  39      -0.841 -23.303   2.275  1.00 98.87           H  
ATOM   3136  HB2 ALA B  39      -0.925 -21.797   1.346  1.00 98.87           H  
ATOM   3137  HB3 ALA B  39      -2.012 -23.150   0.949  1.00 98.87           H  
ATOM   3138  O   ALA B  39      -1.860 -20.017   3.823  1.00 98.87           O  
ATOM   3139  N   CYS B  40      -1.317 -21.945   4.850  1.00 98.72           N  
ATOM   3140  H   CYS B  40      -1.283 -22.953   4.816  1.00 98.72           H  
ATOM   3141  CA  CYS B  40      -0.762 -21.301   6.032  1.00 98.72           C  
ATOM   3142  HA  CYS B  40      -0.279 -20.372   5.727  1.00 98.72           H  
ATOM   3143  C   CYS B  40       0.312 -22.133   6.736  1.00 98.72           C  
ATOM   3144  CB  CYS B  40      -1.902 -20.954   7.003  1.00 98.72           C  
ATOM   3145  HB2 CYS B  40      -2.542 -20.202   6.541  1.00 98.72           H  
ATOM   3146  HB3 CYS B  40      -1.476 -20.517   7.907  1.00 98.72           H  
ATOM   3147  O   CYS B  40       0.411 -23.348   6.566  1.00 98.72           O  
ATOM   3148  SG  CYS B  40      -2.899 -22.413   7.445  1.00 98.72           S  
ATOM   3149  HG  CYS B  40      -1.913 -23.157   7.954  1.00 98.72           H  
ATOM   3150  N   ARG B  41       1.079 -21.447   7.580  1.00 98.67           N  
ATOM   3151  H   ARG B  41       0.938 -20.447   7.612  1.00 98.67           H  
ATOM   3152  CA  ARG B  41       1.912 -22.008   8.642  1.00 98.67           C  
ATOM   3153  HA  ARG B  41       1.619 -23.038   8.845  1.00 98.67           H  
ATOM   3154  C   ARG B  41       1.651 -21.192   9.904  1.00 98.67           C  
ATOM   3155  CB  ARG B  41       3.397 -21.963   8.239  1.00 98.67           C  
ATOM   3156  HB2 ARG B  41       3.632 -20.976   7.842  1.00 98.67           H  
ATOM   3157  HB3 ARG B  41       4.009 -22.112   9.129  1.00 98.67           H  
ATOM   3158  O   ARG B  41       1.959 -20.005   9.927  1.00 98.67           O  
ATOM   3159  CG  ARG B  41       3.809 -23.024   7.210  1.00 98.67           C  
ATOM   3160  HG2 ARG B  41       4.826 -22.809   6.884  1.00 98.67           H  
ATOM   3161  HG3 ARG B  41       3.155 -22.961   6.339  1.00 98.67           H  
ATOM   3162  CD  ARG B  41       3.787 -24.450   7.787  1.00 98.67           C  
ATOM   3163  HD2 ARG B  41       4.483 -24.500   8.625  1.00 98.67           H  
ATOM   3164  HD3 ARG B  41       2.793 -24.687   8.168  1.00 98.67           H  
ATOM   3165  NE  ARG B  41       4.184 -25.448   6.775  1.00 98.67           N  
ATOM   3166  HE  ARG B  41       5.132 -25.793   6.817  1.00 98.67           H  
ATOM   3167  NH1 ARG B  41       2.228 -25.506   5.555  1.00 98.67           N  
ATOM   3168 HH11 ARG B  41       1.748 -24.867   6.173  1.00 98.67           H  
ATOM   3169 HH12 ARG B  41       1.710 -25.899   4.782  1.00 98.67           H  
ATOM   3170  NH2 ARG B  41       3.960 -26.665   4.850  1.00 98.67           N  
ATOM   3171 HH21 ARG B  41       4.960 -26.805   4.815  1.00 98.67           H  
ATOM   3172 HH22 ARG B  41       3.451 -26.764   3.983  1.00 98.67           H  
ATOM   3173  CZ  ARG B  41       3.456 -25.880   5.756  1.00 98.67           C  
ATOM   3174  N   PHE B  42       1.080 -21.798  10.935  1.00 98.75           N  
ATOM   3175  H   PHE B  42       0.921 -22.794  10.879  1.00 98.75           H  
ATOM   3176  CA  PHE B  42       0.801 -21.148  12.216  1.00 98.75           C  
ATOM   3177  HA  PHE B  42       1.365 -20.216  12.256  1.00 98.75           H  
ATOM   3178  C   PHE B  42       1.294 -22.014  13.389  1.00 98.75           C  
ATOM   3179  CB  PHE B  42      -0.700 -20.805  12.329  1.00 98.75           C  
ATOM   3180  HB2 PHE B  42      -1.286 -21.705  12.143  1.00 98.75           H  
ATOM   3181  HB3 PHE B  42      -0.926 -20.493  13.349  1.00 98.75           H  
ATOM   3182  O   PHE B  42       1.552 -23.206  13.210  1.00 98.75           O  
ATOM   3183  CG  PHE B  42      -1.183 -19.704  11.403  1.00 98.75           C  
ATOM   3184  CD1 PHE B  42      -0.590 -18.429  11.457  1.00 98.75           C  
ATOM   3185  HD1 PHE B  42       0.192 -18.233  12.176  1.00 98.75           H  
ATOM   3186  CD2 PHE B  42      -2.239 -19.940  10.502  1.00 98.75           C  
ATOM   3187  HD2 PHE B  42      -2.720 -20.907  10.471  1.00 98.75           H  
ATOM   3188  CE1 PHE B  42      -1.002 -17.416  10.573  1.00 98.75           C  
ATOM   3189  HE1 PHE B  42      -0.525 -16.447  10.604  1.00 98.75           H  
ATOM   3190  CE2 PHE B  42      -2.671 -18.919   9.636  1.00 98.75           C  
ATOM   3191  HE2 PHE B  42      -3.478 -19.109   8.944  1.00 98.75           H  
ATOM   3192  CZ  PHE B  42      -2.036 -17.666   9.653  1.00 98.75           C  
ATOM   3193  HZ  PHE B  42      -2.348 -16.892   8.968  1.00 98.75           H  
ATOM   3194  N   PRO B  43       1.442 -21.430  14.591  1.00 98.51           N  
ATOM   3195  CA  PRO B  43       1.775 -22.171  15.804  1.00 98.51           C  
ATOM   3196  HA  PRO B  43       2.777 -22.586  15.692  1.00 98.51           H  
ATOM   3197  C   PRO B  43       0.781 -23.306  16.094  1.00 98.51           C  
ATOM   3198  CB  PRO B  43       1.787 -21.123  16.920  1.00 98.51           C  
ATOM   3199  HB2 PRO B  43       0.787 -21.016  17.343  1.00 98.51           H  
ATOM   3200  HB3 PRO B  43       2.515 -21.362  17.696  1.00 98.51           H  
ATOM   3201  O   PRO B  43      -0.393 -23.216  15.734  1.00 98.51           O  
ATOM   3202  CG  PRO B  43       2.137 -19.833  16.185  1.00 98.51           C  
ATOM   3203  HG2 PRO B  43       1.803 -18.946  16.724  1.00 98.51           H  
ATOM   3204  HG3 PRO B  43       3.209 -19.796  15.992  1.00 98.51           H  
ATOM   3205  CD  PRO B  43       1.397 -20.003  14.869  1.00 98.51           C  
ATOM   3206  HD2 PRO B  43       0.364 -19.674  14.975  1.00 98.51           H  
ATOM   3207  HD3 PRO B  43       1.903 -19.430  14.092  1.00 98.51           H  
ATOM   3208  N   GLY B  44       1.247 -24.355  16.777  1.00 98.24           N  
ATOM   3209  H   GLY B  44       2.211 -24.342  17.077  1.00 98.24           H  
ATOM   3210  CA  GLY B  44       0.442 -25.550  17.070  1.00 98.24           C  
ATOM   3211  HA2 GLY B  44      -0.593 -25.263  17.252  1.00 98.24           H  
ATOM   3212  HA3 GLY B  44       0.831 -26.023  17.972  1.00 98.24           H  
ATOM   3213  C   GLY B  44       0.459 -26.593  15.950  1.00 98.24           C  
ATOM   3214  O   GLY B  44      -0.549 -27.259  15.730  1.00 98.24           O  
ATOM   3215  N   ASP B  45       1.581 -26.699  15.228  1.00 96.83           N  
ATOM   3216  H   ASP B  45       2.393 -26.182  15.534  1.00 96.83           H  
ATOM   3217  CA  ASP B  45       1.777 -27.594  14.074  1.00 96.83           C  
ATOM   3218  HA  ASP B  45       2.726 -27.310  13.620  1.00 96.83           H  
ATOM   3219  C   ASP B  45       0.733 -27.397  12.959  1.00 96.83           C  
ATOM   3220  CB  ASP B  45       1.941 -29.054  14.531  1.00 96.83           C  
ATOM   3221  HB2 ASP B  45       2.155 -29.678  13.664  1.00 96.83           H  
ATOM   3222  HB3 ASP B  45       1.007 -29.401  14.973  1.00 96.83           H  
ATOM   3223  O   ASP B  45       0.393 -28.314  12.211  1.00 96.83           O  
ATOM   3224  CG  ASP B  45       3.086 -29.232  15.534  1.00 96.83           C  
ATOM   3225  OD1 ASP B  45       4.135 -28.571  15.346  1.00 96.83           O  
ATOM   3226  OD2 ASP B  45       2.911 -30.032  16.482  1.00 96.83           O  
ATOM   3227  N   VAL B  46       0.217 -26.173  12.838  1.00 98.26           N  
ATOM   3228  H   VAL B  46       0.547 -25.452  13.464  1.00 98.26           H  
ATOM   3229  CA  VAL B  46      -0.771 -25.815  11.827  1.00 98.26           C  
ATOM   3230  HA  VAL B  46      -1.442 -26.661  11.678  1.00 98.26           H  
ATOM   3231  C   VAL B  46      -0.067 -25.524  10.506  1.00 98.26           C  
ATOM   3232  CB  VAL B  46      -1.621 -24.629  12.299  1.00 98.26           C  
ATOM   3233  HB  VAL B  46      -0.961 -23.826  12.625  1.00 98.26           H  
ATOM   3234  O   VAL B  46       0.655 -24.541  10.361  1.00 98.26           O  
ATOM   3235  CG1 VAL B  46      -2.506 -24.106  11.164  1.00 98.26           C  
ATOM   3236 HG11 VAL B  46      -3.148 -23.313  11.547  1.00 98.26           H  
ATOM   3237 HG12 VAL B  46      -1.897 -23.675  10.369  1.00 98.26           H  
ATOM   3238 HG13 VAL B  46      -3.105 -24.921  10.758  1.00 98.26           H  
ATOM   3239  CG2 VAL B  46      -2.521 -25.018  13.479  1.00 98.26           C  
ATOM   3240 HG21 VAL B  46      -1.909 -25.355  14.315  1.00 98.26           H  
ATOM   3241 HG22 VAL B  46      -3.198 -25.822  13.192  1.00 98.26           H  
ATOM   3242 HG23 VAL B  46      -3.094 -24.153  13.815  1.00 98.26           H  
ATOM   3243  N   ASP B  47      -0.336 -26.354   9.508  1.00 97.62           N  
ATOM   3244  H   ASP B  47      -0.823 -27.207   9.743  1.00 97.62           H  
ATOM   3245  CA  ASP B  47       0.271 -26.318   8.175  1.00 97.62           C  
ATOM   3246  HA  ASP B  47       0.855 -25.403   8.078  1.00 97.62           H  
ATOM   3247  C   ASP B  47      -0.764 -26.305   7.031  1.00 97.62           C  
ATOM   3248  CB  ASP B  47       1.224 -27.518   8.076  1.00 97.62           C  
ATOM   3249  HB2 ASP B  47       1.898 -27.517   8.933  1.00 97.62           H  
ATOM   3250  HB3 ASP B  47       1.837 -27.425   7.179  1.00 97.62           H  
ATOM   3251  O   ASP B  47      -0.430 -26.308   5.845  1.00 97.62           O  
ATOM   3252  CG  ASP B  47       0.505 -28.869   7.994  1.00 97.62           C  
ATOM   3253  OD1 ASP B  47      -0.723 -28.930   8.283  1.00 97.62           O  
ATOM   3254  OD2 ASP B  47       1.187 -29.838   7.591  1.00 97.62           O  
ATOM   3255  N   SER B  48      -2.051 -26.291   7.366  1.00 97.90           N  
ATOM   3256  H   SER B  48      -2.294 -26.334   8.346  1.00 97.90           H  
ATOM   3257  CA  SER B  48      -3.135 -26.283   6.394  1.00 97.90           C  
ATOM   3258  HA  SER B  48      -2.793 -25.726   5.522  1.00 97.90           H  
ATOM   3259  C   SER B  48      -4.378 -25.597   6.955  1.00 97.90           C  
ATOM   3260  CB  SER B  48      -3.460 -27.713   5.949  1.00 97.90           C  
ATOM   3261  HB2 SER B  48      -2.562 -28.167   5.528  1.00 97.90           H  
ATOM   3262  HB3 SER B  48      -4.233 -27.685   5.181  1.00 97.90           H  
ATOM   3263  O   SER B  48      -4.544 -25.511   8.173  1.00 97.90           O  
ATOM   3264  OG  SER B  48      -3.920 -28.512   7.011  1.00 97.90           O  
ATOM   3265  HG  SER B  48      -3.205 -28.564   7.649  1.00 97.90           H  
ATOM   3266  N   PRO B  49      -5.287 -25.115   6.091  1.00 98.59           N  
ATOM   3267  CA  PRO B  49      -6.571 -24.585   6.539  1.00 98.59           C  
ATOM   3268  HA  PRO B  49      -6.395 -23.687   7.132  1.00 98.59           H  
ATOM   3269  C   PRO B  49      -7.385 -25.587   7.370  1.00 98.59           C  
ATOM   3270  CB  PRO B  49      -7.310 -24.223   5.251  1.00 98.59           C  
ATOM   3271  HB2 PRO B  49      -7.939 -23.346   5.399  1.00 98.59           H  
ATOM   3272  HB3 PRO B  49      -7.906 -25.067   4.904  1.00 98.59           H  
ATOM   3273  O   PRO B  49      -8.070 -25.197   8.312  1.00 98.59           O  
ATOM   3274  CG  PRO B  49      -6.191 -23.957   4.246  1.00 98.59           C  
ATOM   3275  HG2 PRO B  49      -5.788 -22.955   4.391  1.00 98.59           H  
ATOM   3276  HG3 PRO B  49      -6.524 -24.104   3.219  1.00 98.59           H  
ATOM   3277  CD  PRO B  49      -5.141 -24.981   4.649  1.00 98.59           C  
ATOM   3278  HD2 PRO B  49      -4.151 -24.622   4.368  1.00 98.59           H  
ATOM   3279  HD3 PRO B  49      -5.353 -25.936   4.169  1.00 98.59           H  
ATOM   3280  N   GLU B  50      -7.306 -26.875   7.034  1.00 97.75           N  
ATOM   3281  H   GLU B  50      -6.771 -27.139   6.219  1.00 97.75           H  
ATOM   3282  CA  GLU B  50      -7.992 -27.948   7.748  1.00 97.75           C  
ATOM   3283  HA  GLU B  50      -9.041 -27.681   7.876  1.00 97.75           H  
ATOM   3284  C   GLU B  50      -7.409 -28.154   9.153  1.00 97.75           C  
ATOM   3285  CB  GLU B  50      -7.921 -29.249   6.930  1.00 97.75           C  
ATOM   3286  HB2 GLU B  50      -8.382 -30.036   7.527  1.00 97.75           H  
ATOM   3287  HB3 GLU B  50      -6.880 -29.531   6.768  1.00 97.75           H  
ATOM   3288  O   GLU B  50      -8.167 -28.142  10.125  1.00 97.75           O  
ATOM   3289  CG  GLU B  50      -8.665 -29.200   5.581  1.00 97.75           C  
ATOM   3290  HG2 GLU B  50      -9.657 -28.780   5.749  1.00 97.75           H  
ATOM   3291  HG3 GLU B  50      -8.804 -30.228   5.245  1.00 97.75           H  
ATOM   3292  CD  GLU B  50      -7.964 -28.425   4.444  1.00 97.75           C  
ATOM   3293  OE1 GLU B  50      -8.645 -28.154   3.429  1.00 97.75           O  
ATOM   3294  OE2 GLU B  50      -6.756 -28.093   4.549  1.00 97.75           O  
ATOM   3295  N   SER B  51      -6.077 -28.261   9.285  1.00 97.83           N  
ATOM   3296  H   SER B  51      -5.489 -28.220   8.465  1.00 97.83           H  
ATOM   3297  CA  SER B  51      -5.429 -28.375  10.603  1.00 97.83           C  
ATOM   3298  HA  SER B  51      -5.950 -29.156  11.157  1.00 97.83           H  
ATOM   3299  C   SER B  51      -5.591 -27.099  11.434  1.00 97.83           C  
ATOM   3300  CB  SER B  51      -3.959 -28.828  10.498  1.00 97.83           C  
ATOM   3301  HB2 SER B  51      -3.539 -28.893  11.502  1.00 97.83           H  
ATOM   3302  HB3 SER B  51      -3.946 -29.829  10.068  1.00 97.83           H  
ATOM   3303  O   SER B  51      -5.763 -27.179  12.649  1.00 97.83           O  
ATOM   3304  OG  SER B  51      -3.125 -27.994   9.707  1.00 97.83           O  
ATOM   3305  HG  SER B  51      -2.327 -28.490   9.508  1.00 97.83           H  
ATOM   3306  N   PHE B  52      -5.669 -25.927  10.795  1.00 98.67           N  
ATOM   3307  H   PHE B  52      -5.453 -25.908   9.808  1.00 98.67           H  
ATOM   3308  CA  PHE B  52      -6.002 -24.674  11.474  1.00 98.67           C  
ATOM   3309  HA  PHE B  52      -5.302 -24.553  12.301  1.00 98.67           H  
ATOM   3310  C   PHE B  52      -7.415 -24.696  12.064  1.00 98.67           C  
ATOM   3311  CB  PHE B  52      -5.862 -23.494  10.501  1.00 98.67           C  
ATOM   3312  HB2 PHE B  52      -6.617 -23.595   9.721  1.00 98.67           H  
ATOM   3313  HB3 PHE B  52      -4.893 -23.540  10.003  1.00 98.67           H  
ATOM   3314  O   PHE B  52      -7.610 -24.307  13.217  1.00 98.67           O  
ATOM   3315  CG  PHE B  52      -5.993 -22.119  11.135  1.00 98.67           C  
ATOM   3316  CD1 PHE B  52      -6.740 -21.122  10.481  1.00 98.67           C  
ATOM   3317  HD1 PHE B  52      -7.229 -21.346   9.545  1.00 98.67           H  
ATOM   3318  CD2 PHE B  52      -5.336 -21.809  12.343  1.00 98.67           C  
ATOM   3319  HD2 PHE B  52      -4.770 -22.559  12.877  1.00 98.67           H  
ATOM   3320  CE1 PHE B  52      -6.803 -19.823  11.012  1.00 98.67           C  
ATOM   3321  HE1 PHE B  52      -7.343 -19.046  10.492  1.00 98.67           H  
ATOM   3322  CE2 PHE B  52      -5.392 -20.509  12.867  1.00 98.67           C  
ATOM   3323  HE2 PHE B  52      -4.868 -20.280  13.784  1.00 98.67           H  
ATOM   3324  CZ  PHE B  52      -6.105 -19.510  12.187  1.00 98.67           C  
ATOM   3325  HZ  PHE B  52      -6.093 -18.490  12.544  1.00 98.67           H  
ATOM   3326  N   TRP B  53      -8.405 -25.172  11.299  1.00 98.70           N  
ATOM   3327  H   TRP B  53      -8.189 -25.495  10.367  1.00 98.70           H  
ATOM   3328  CA  TRP B  53      -9.774 -25.297  11.795  1.00 98.70           C  
ATOM   3329  HA  TRP B  53     -10.089 -24.330  12.186  1.00 98.70           H  
ATOM   3330  C   TRP B  53      -9.873 -26.293  12.950  1.00 98.70           C  
ATOM   3331  CB  TRP B  53     -10.740 -25.703  10.679  1.00 98.70           C  
ATOM   3332  HB2 TRP B  53     -10.747 -24.938   9.903  1.00 98.70           H  
ATOM   3333  HB3 TRP B  53     -10.401 -26.635  10.226  1.00 98.70           H  
ATOM   3334  O   TRP B  53     -10.473 -25.957  13.973  1.00 98.70           O  
ATOM   3335  CG  TRP B  53     -12.138 -25.884  11.177  1.00 98.70           C  
ATOM   3336  CD1 TRP B  53     -12.766 -27.071  11.332  1.00 98.70           C  
ATOM   3337  HD1 TRP B  53     -12.343 -28.031  11.077  1.00 98.70           H  
ATOM   3338  CD2 TRP B  53     -13.051 -24.876  11.708  1.00 98.70           C  
ATOM   3339  CE2 TRP B  53     -14.231 -25.534  12.167  1.00 98.70           C  
ATOM   3340  CE3 TRP B  53     -12.989 -23.475  11.874  1.00 98.70           C  
ATOM   3341  HE3 TRP B  53     -12.094 -22.949  11.575  1.00 98.70           H  
ATOM   3342  NE1 TRP B  53     -14.000 -26.868  11.918  1.00 98.70           N  
ATOM   3343  HE1 TRP B  53     -14.616 -27.620  12.189  1.00 98.70           H  
ATOM   3344  CH2 TRP B  53     -15.219 -23.443  12.867  1.00 98.70           C  
ATOM   3345  HH2 TRP B  53     -16.031 -22.891  13.318  1.00 98.70           H  
ATOM   3346  CZ2 TRP B  53     -15.299 -24.840  12.750  1.00 98.70           C  
ATOM   3347  HZ2 TRP B  53     -16.161 -25.376  13.117  1.00 98.70           H  
ATOM   3348  CZ3 TRP B  53     -14.068 -22.764  12.431  1.00 98.70           C  
ATOM   3349  HZ3 TRP B  53     -14.007 -21.691  12.541  1.00 98.70           H  
ATOM   3350  N   GLU B  54      -9.276 -27.484  12.820  1.00 98.40           N  
ATOM   3351  H   GLU B  54      -8.807 -27.706  11.953  1.00 98.40           H  
ATOM   3352  CA  GLU B  54      -9.259 -28.481  13.900  1.00 98.40           C  
ATOM   3353  HA  GLU B  54     -10.283 -28.748  14.161  1.00 98.40           H  
ATOM   3354  C   GLU B  54      -8.618 -27.916  15.172  1.00 98.40           C  
ATOM   3355  CB  GLU B  54      -8.512 -29.761  13.481  1.00 98.40           C  
ATOM   3356  HB2 GLU B  54      -8.286 -30.318  14.390  1.00 98.40           H  
ATOM   3357  HB3 GLU B  54      -7.572 -29.500  12.995  1.00 98.40           H  
ATOM   3358  O   GLU B  54      -9.165 -28.083  16.263  1.00 98.40           O  
ATOM   3359  CG  GLU B  54      -9.342 -30.677  12.567  1.00 98.40           C  
ATOM   3360  HG2 GLU B  54     -10.343 -30.766  12.988  1.00 98.40           H  
ATOM   3361  HG3 GLU B  54      -9.434 -30.212  11.585  1.00 98.40           H  
ATOM   3362  CD  GLU B  54      -8.748 -32.094  12.416  1.00 98.40           C  
ATOM   3363  OE1 GLU B  54      -9.479 -32.974  11.902  1.00 98.40           O  
ATOM   3364  OE2 GLU B  54      -7.587 -32.322  12.828  1.00 98.40           O  
ATOM   3365  N   PHE B  55      -7.511 -27.181  15.038  1.00 98.59           N  
ATOM   3366  H   PHE B  55      -7.081 -27.111  14.127  1.00 98.59           H  
ATOM   3367  CA  PHE B  55      -6.827 -26.569  16.171  1.00 98.59           C  
ATOM   3368  HA  PHE B  55      -6.613 -27.347  16.904  1.00 98.59           H  
ATOM   3369  C   PHE B  55      -7.690 -25.508  16.870  1.00 98.59           C  
ATOM   3370  CB  PHE B  55      -5.493 -25.985  15.687  1.00 98.59           C  
ATOM   3371  HB2 PHE B  55      -5.674 -25.153  15.006  1.00 98.59           H  
ATOM   3372  HB3 PHE B  55      -4.951 -26.751  15.133  1.00 98.59           H  
ATOM   3373  O   PHE B  55      -7.892 -25.557  18.086  1.00 98.59           O  
ATOM   3374  CG  PHE B  55      -4.616 -25.528  16.828  1.00 98.59           C  
ATOM   3375  CD1 PHE B  55      -4.604 -24.181  17.236  1.00 98.59           C  
ATOM   3376  HD1 PHE B  55      -5.194 -23.446  16.707  1.00 98.59           H  
ATOM   3377  CD2 PHE B  55      -3.839 -26.479  17.512  1.00 98.59           C  
ATOM   3378  HD2 PHE B  55      -3.824 -27.507  17.180  1.00 98.59           H  
ATOM   3379  CE1 PHE B  55      -3.826 -23.793  18.341  1.00 98.59           C  
ATOM   3380  HE1 PHE B  55      -3.808 -22.764  18.668  1.00 98.59           H  
ATOM   3381  CE2 PHE B  55      -3.065 -26.093  18.616  1.00 98.59           C  
ATOM   3382  HE2 PHE B  55      -2.456 -26.821  19.131  1.00 98.59           H  
ATOM   3383  CZ  PHE B  55      -3.070 -24.754  19.035  1.00 98.59           C  
ATOM   3384  HZ  PHE B  55      -2.478 -24.467  19.891  1.00 98.59           H  
ATOM   3385  N   VAL B  56      -8.242 -24.557  16.108  1.00 98.76           N  
ATOM   3386  H   VAL B  56      -8.054 -24.584  15.116  1.00 98.76           H  
ATOM   3387  CA  VAL B  56      -9.003 -23.424  16.658  1.00 98.76           C  
ATOM   3388  HA  VAL B  56      -8.439 -23.005  17.493  1.00 98.76           H  
ATOM   3389  C   VAL B  56     -10.354 -23.870  17.226  1.00 98.76           C  
ATOM   3390  CB  VAL B  56      -9.161 -22.316  15.598  1.00 98.76           C  
ATOM   3391  HB  VAL B  56      -9.594 -22.744  14.693  1.00 98.76           H  
ATOM   3392  O   VAL B  56     -10.690 -23.502  18.352  1.00 98.76           O  
ATOM   3393  CG1 VAL B  56     -10.069 -21.173  16.069  1.00 98.76           C  
ATOM   3394 HG11 VAL B  56      -9.686 -20.751  16.998  1.00 98.76           H  
ATOM   3395 HG12 VAL B  56     -11.079 -21.550  16.232  1.00 98.76           H  
ATOM   3396 HG13 VAL B  56     -10.108 -20.400  15.302  1.00 98.76           H  
ATOM   3397  CG2 VAL B  56      -7.805 -21.685  15.253  1.00 98.76           C  
ATOM   3398 HG21 VAL B  56      -7.379 -21.204  16.133  1.00 98.76           H  
ATOM   3399 HG22 VAL B  56      -7.109 -22.447  14.903  1.00 98.76           H  
ATOM   3400 HG23 VAL B  56      -7.927 -20.951  14.457  1.00 98.76           H  
ATOM   3401  N   SER B  57     -11.123 -24.681  16.490  1.00 98.54           N  
ATOM   3402  H   SER B  57     -10.767 -25.010  15.604  1.00 98.54           H  
ATOM   3403  CA  SER B  57     -12.421 -25.202  16.960  1.00 98.54           C  
ATOM   3404  HA  SER B  57     -13.011 -24.370  17.346  1.00 98.54           H  
ATOM   3405  C   SER B  57     -12.267 -26.197  18.116  1.00 98.54           C  
ATOM   3406  CB  SER B  57     -13.224 -25.826  15.813  1.00 98.54           C  
ATOM   3407  HB2 SER B  57     -13.363 -25.089  15.022  1.00 98.54           H  
ATOM   3408  HB3 SER B  57     -14.204 -26.121  16.185  1.00 98.54           H  
ATOM   3409  O   SER B  57     -13.082 -26.203  19.039  1.00 98.54           O  
ATOM   3410  OG  SER B  57     -12.566 -26.962  15.289  1.00 98.54           O  
ATOM   3411  HG  SER B  57     -11.828 -26.663  14.753  1.00 98.54           H  
ATOM   3412  N   GLY B  58     -11.163 -26.954  18.143  1.00 98.44           N  
ATOM   3413  H   GLY B  58     -10.563 -26.969  17.331  1.00 98.44           H  
ATOM   3414  CA  GLY B  58     -10.771 -27.793  19.276  1.00 98.44           C  
ATOM   3415  HA2 GLY B  58     -11.597 -28.456  19.533  1.00 98.44           H  
ATOM   3416  HA3 GLY B  58      -9.916 -28.399  18.973  1.00 98.44           H  
ATOM   3417  C   GLY B  58     -10.372 -27.009  20.532  1.00 98.44           C  
ATOM   3418  O   GLY B  58     -10.239 -27.600  21.605  1.00 98.44           O  
ATOM   3419  N   GLY B  59     -10.209 -25.684  20.431  1.00 98.28           N  
ATOM   3420  H   GLY B  59     -10.344 -25.258  19.525  1.00 98.28           H  
ATOM   3421  CA  GLY B  59      -9.799 -24.823  21.536  1.00 98.28           C  
ATOM   3422  HA2 GLY B  59      -9.968 -23.788  21.238  1.00 98.28           H  
ATOM   3423  HA3 GLY B  59     -10.402 -25.044  22.416  1.00 98.28           H  
ATOM   3424  C   GLY B  59      -8.322 -24.970  21.904  1.00 98.28           C  
ATOM   3425  O   GLY B  59      -7.987 -24.876  23.085  1.00 98.28           O  
ATOM   3426  N   GLY B  60      -7.458 -25.228  20.917  1.00 98.64           N  
ATOM   3427  H   GLY B  60      -7.808 -25.311  19.973  1.00 98.64           H  
ATOM   3428  CA  GLY B  60      -6.012 -25.330  21.098  1.00 98.64           C  
ATOM   3429  HA2 GLY B  60      -5.554 -25.644  20.160  1.00 98.64           H  
ATOM   3430  HA3 GLY B  60      -5.801 -26.090  21.851  1.00 98.64           H  
ATOM   3431  C   GLY B  60      -5.367 -24.007  21.524  1.00 98.64           C  
ATOM   3432  O   GLY B  60      -5.747 -22.943  21.033  1.00 98.64           O  
ATOM   3433  N   ASP B  61      -4.391 -24.098  22.430  1.00 98.68           N  
ATOM   3434  H   ASP B  61      -4.135 -25.021  22.751  1.00 98.68           H  
ATOM   3435  CA  ASP B  61      -3.491 -23.022  22.869  1.00 98.68           C  
ATOM   3436  HA  ASP B  61      -3.753 -22.081  22.384  1.00 98.68           H  
ATOM   3437  C   ASP B  61      -2.065 -23.412  22.453  1.00 98.68           C  
ATOM   3438  CB  ASP B  61      -3.614 -22.823  24.397  1.00 98.68           C  
ATOM   3439  HB2 ASP B  61      -4.615 -22.454  24.621  1.00 98.68           H  
ATOM   3440  HB3 ASP B  61      -3.500 -23.790  24.887  1.00 98.68           H  
ATOM   3441  O   ASP B  61      -1.543 -24.429  22.912  1.00 98.68           O  
ATOM   3442  CG  ASP B  61      -2.585 -21.850  25.003  1.00 98.68           C  
ATOM   3443  OD1 ASP B  61      -1.946 -21.103  24.235  1.00 98.68           O  
ATOM   3444  OD2 ASP B  61      -2.420 -21.863  26.254  1.00 98.68           O  
ATOM   3445  N   ALA B  62      -1.473 -22.649  21.535  1.00 98.67           N  
ATOM   3446  H   ALA B  62      -1.960 -21.819  21.229  1.00 98.67           H  
ATOM   3447  CA  ALA B  62      -0.159 -22.918  20.957  1.00 98.67           C  
ATOM   3448  HA  ALA B  62       0.048 -23.985  21.031  1.00 98.67           H  
ATOM   3449  C   ALA B  62       0.984 -22.193  21.684  1.00 98.67           C  
ATOM   3450  CB  ALA B  62      -0.182 -22.540  19.473  1.00 98.67           C  
ATOM   3451  HB1 ALA B  62      -0.322 -21.464  19.377  1.00 98.67           H  
ATOM   3452  HB2 ALA B  62       0.773 -22.818  19.026  1.00 98.67           H  
ATOM   3453  HB3 ALA B  62      -0.980 -23.060  18.942  1.00 98.67           H  
ATOM   3454  O   ALA B  62       2.131 -22.286  21.243  1.00 98.67           O  
ATOM   3455  N   ILE B  63       0.693 -21.444  22.754  1.00 98.58           N  
ATOM   3456  H   ILE B  63      -0.255 -21.416  23.102  1.00 98.58           H  
ATOM   3457  CA  ILE B  63       1.717 -20.700  23.486  1.00 98.58           C  
ATOM   3458  HA  ILE B  63       2.325 -20.166  22.756  1.00 98.58           H  
ATOM   3459  C   ILE B  63       2.639 -21.672  24.226  1.00 98.58           C  
ATOM   3460  CB  ILE B  63       1.086 -19.651  24.424  1.00 98.58           C  
ATOM   3461  HB  ILE B  63       0.463 -20.171  25.151  1.00 98.58           H  
ATOM   3462  O   ILE B  63       2.207 -22.458  25.073  1.00 98.58           O  
ATOM   3463  CG1 ILE B  63       0.183 -18.645  23.669  1.00 98.58           C  
ATOM   3464 HG12 ILE B  63      -0.691 -19.164  23.277  1.00 98.58           H  
ATOM   3465 HG13 ILE B  63      -0.181 -17.906  24.383  1.00 98.58           H  
ATOM   3466  CG2 ILE B  63       2.179 -18.900  25.208  1.00 98.58           C  
ATOM   3467 HG21 ILE B  63       2.886 -18.426  24.528  1.00 98.58           H  
ATOM   3468 HG22 ILE B  63       2.718 -19.585  25.863  1.00 98.58           H  
ATOM   3469 HG23 ILE B  63       1.721 -18.138  25.838  1.00 98.58           H  
ATOM   3470  CD1 ILE B  63       0.831 -17.896  22.497  1.00 98.58           C  
ATOM   3471 HD11 ILE B  63       1.728 -17.370  22.824  1.00 98.58           H  
ATOM   3472 HD12 ILE B  63       1.079 -18.590  21.694  1.00 98.58           H  
ATOM   3473 HD13 ILE B  63       0.121 -17.163  22.114  1.00 98.58           H  
ATOM   3474  N   ALA B  64       3.929 -21.591  23.916  1.00 97.57           N  
ATOM   3475  H   ALA B  64       4.208 -20.929  23.206  1.00 97.57           H  
ATOM   3476  CA  ALA B  64       4.976 -22.426  24.486  1.00 97.57           C  
ATOM   3477  HA  ALA B  64       4.671 -22.763  25.476  1.00 97.57           H  
ATOM   3478  C   ALA B  64       6.282 -21.635  24.645  1.00 97.57           C  
ATOM   3479  CB  ALA B  64       5.155 -23.655  23.583  1.00 97.57           C  
ATOM   3480  HB1 ALA B  64       5.486 -23.339  22.594  1.00 97.57           H  
ATOM   3481  HB2 ALA B  64       4.206 -24.183  23.487  1.00 97.57           H  
ATOM   3482  HB3 ALA B  64       5.897 -24.333  24.006  1.00 97.57           H  
ATOM   3483  O   ALA B  64       6.385 -20.475  24.250  1.00 97.57           O  
ATOM   3484  N   GLU B  65       7.285 -22.268  25.247  1.00 96.90           N  
ATOM   3485  H   GLU B  65       7.163 -23.239  25.495  1.00 96.90           H  
ATOM   3486  CA  GLU B  65       8.646 -21.735  25.285  1.00 96.90           C  
ATOM   3487  HA  GLU B  65       8.612 -20.712  25.658  1.00 96.90           H  
ATOM   3488  C   GLU B  65       9.246 -21.685  23.875  1.00 96.90           C  
ATOM   3489  CB  GLU B  65       9.500 -22.595  26.233  1.00 96.90           C  
ATOM   3490  HB2 GLU B  65      10.140 -23.257  25.650  1.00 96.90           H  
ATOM   3491  HB3 GLU B  65       8.846 -23.214  26.848  1.00 96.90           H  
ATOM   3492  O   GLU B  65       9.028 -22.587  23.063  1.00 96.90           O  
ATOM   3493  CG  GLU B  65      10.355 -21.743  27.177  1.00 96.90           C  
ATOM   3494  HG2 GLU B  65      11.026 -21.118  26.587  1.00 96.90           H  
ATOM   3495  HG3 GLU B  65       9.678 -21.093  27.731  1.00 96.90           H  
ATOM   3496  CD  GLU B  65      11.174 -22.587  28.175  1.00 96.90           C  
ATOM   3497  OE1 GLU B  65      11.730 -21.989  29.122  1.00 96.90           O  
ATOM   3498  OE2 GLU B  65      11.228 -23.829  28.025  1.00 96.90           O  
ATOM   3499  N   ALA B  66      10.004 -20.629  23.582  1.00 96.36           N  
ATOM   3500  H   ALA B  66      10.075 -19.873  24.247  1.00 96.36           H  
ATOM   3501  CA  ALA B  66      10.653 -20.477  22.291  1.00 96.36           C  
ATOM   3502  HA  ALA B  66       9.859 -20.569  21.551  1.00 96.36           H  
ATOM   3503  C   ALA B  66      11.677 -21.596  22.013  1.00 96.36           C  
ATOM   3504  CB  ALA B  66      11.265 -19.077  22.189  1.00 96.36           C  
ATOM   3505  HB1 ALA B  66      10.488 -18.325  22.325  1.00 96.36           H  
ATOM   3506  HB2 ALA B  66      12.030 -18.955  22.957  1.00 96.36           H  
ATOM   3507  HB3 ALA B  66      11.723 -18.946  21.209  1.00 96.36           H  
ATOM   3508  O   ALA B  66      12.340 -22.076  22.937  1.00 96.36           O  
ATOM   3509  N   PRO B  67      11.839 -22.012  20.744  1.00 94.33           N  
ATOM   3510  CA  PRO B  67      12.768 -23.074  20.387  1.00 94.33           C  
ATOM   3511  HA  PRO B  67      12.544 -23.958  20.985  1.00 94.33           H  
ATOM   3512  C   PRO B  67      14.223 -22.661  20.645  1.00 94.33           C  
ATOM   3513  CB  PRO B  67      12.480 -23.391  18.917  1.00 94.33           C  
ATOM   3514  HB2 PRO B  67      13.373 -23.713  18.382  1.00 94.33           H  
ATOM   3515  HB3 PRO B  67      11.711 -24.161  18.856  1.00 94.33           H  
ATOM   3516  O   PRO B  67      14.641 -21.537  20.368  1.00 94.33           O  
ATOM   3517  CG  PRO B  67      11.923 -22.079  18.372  1.00 94.33           C  
ATOM   3518  HG2 PRO B  67      12.748 -21.410  18.127  1.00 94.33           H  
ATOM   3519  HG3 PRO B  67      11.278 -22.236  17.507  1.00 94.33           H  
ATOM   3520  CD  PRO B  67      11.153 -21.516  19.561  1.00 94.33           C  
ATOM   3521  HD2 PRO B  67      10.131 -21.897  19.552  1.00 94.33           H  
ATOM   3522  HD3 PRO B  67      11.155 -20.426  19.522  1.00 94.33           H  
ATOM   3523  N   ALA B  68      15.015 -23.598  21.167  1.00 93.93           N  
ATOM   3524  H   ALA B  68      14.603 -24.493  21.389  1.00 93.93           H  
ATOM   3525  CA  ALA B  68      16.408 -23.363  21.557  1.00 93.93           C  
ATOM   3526  HA  ALA B  68      16.483 -22.358  21.971  1.00 93.93           H  
ATOM   3527  C   ALA B  68      17.411 -23.436  20.385  1.00 93.93           C  
ATOM   3528  CB  ALA B  68      16.756 -24.364  22.667  1.00 93.93           C  
ATOM   3529  HB1 ALA B  68      16.057 -24.252  23.495  1.00 93.93           H  
ATOM   3530  HB2 ALA B  68      17.764 -24.166  23.029  1.00 93.93           H  
ATOM   3531  HB3 ALA B  68      16.707 -25.382  22.280  1.00 93.93           H  
ATOM   3532  O   ALA B  68      18.606 -23.222  20.578  1.00 93.93           O  
ATOM   3533  N   ASP B  69      16.956 -23.773  19.178  1.00 93.39           N  
ATOM   3534  H   ASP B  69      15.959 -23.830  19.029  1.00 93.39           H  
ATOM   3535  CA  ASP B  69      17.796 -24.059  18.008  1.00 93.39           C  
ATOM   3536  HA  ASP B  69      18.761 -24.424  18.358  1.00 93.39           H  
ATOM   3537  C   ASP B  69      18.106 -22.835  17.128  1.00 93.39           C  
ATOM   3538  CB  ASP B  69      17.156 -25.196  17.198  1.00 93.39           C  
ATOM   3539  HB2 ASP B  69      17.790 -25.425  16.341  1.00 93.39           H  
ATOM   3540  HB3 ASP B  69      17.122 -26.086  17.828  1.00 93.39           H  
ATOM   3541  O   ASP B  69      18.932 -22.928  16.222  1.00 93.39           O  
ATOM   3542  CG  ASP B  69      15.737 -24.894  16.701  1.00 93.39           C  
ATOM   3543  OD1 ASP B  69      15.292 -23.728  16.819  1.00 93.39           O  
ATOM   3544  OD2 ASP B  69      15.085 -25.866  16.274  1.00 93.39           O  
ATOM   3545  N   ARG B  70      17.519 -21.668  17.424  1.00 94.78           N  
ATOM   3546  H   ARG B  70      16.789 -21.700  18.121  1.00 94.78           H  
ATOM   3547  CA  ARG B  70      17.717 -20.419  16.662  1.00 94.78           C  
ATOM   3548  HA  ARG B  70      17.866 -20.684  15.615  1.00 94.78           H  
ATOM   3549  C   ARG B  70      18.967 -19.628  17.051  1.00 94.78           C  
ATOM   3550  CB  ARG B  70      16.456 -19.549  16.748  1.00 94.78           C  
ATOM   3551  HB2 ARG B  70      16.602 -18.653  16.144  1.00 94.78           H  
ATOM   3552  HB3 ARG B  70      16.284 -19.251  17.782  1.00 94.78           H  
ATOM   3553  O   ARG B  70      19.179 -18.528  16.553  1.00 94.78           O  
ATOM   3554  CG  ARG B  70      15.228 -20.300  16.226  1.00 94.78           C  
ATOM   3555  HG2 ARG B  70      15.450 -20.738  15.252  1.00 94.78           H  
ATOM   3556  HG3 ARG B  70      14.958 -21.092  16.924  1.00 94.78           H  
ATOM   3557  CD  ARG B  70      14.054 -19.341  16.087  1.00 94.78           C  
ATOM   3558  HD2 ARG B  70      14.312 -18.575  15.356  1.00 94.78           H  
ATOM   3559  HD3 ARG B  70      13.870 -18.861  17.048  1.00 94.78           H  
ATOM   3560  NE  ARG B  70      12.845 -20.064  15.659  1.00 94.78           N  
ATOM   3561  HE  ARG B  70      12.865 -21.073  15.701  1.00 94.78           H  
ATOM   3562  NH1 ARG B  70      11.655 -18.195  15.200  1.00 94.78           N  
ATOM   3563 HH11 ARG B  70      12.422 -17.570  15.401  1.00 94.78           H  
ATOM   3564 HH12 ARG B  70      10.766 -17.742  15.041  1.00 94.78           H  
ATOM   3565  NH2 ARG B  70      10.635 -20.145  15.050  1.00 94.78           N  
ATOM   3566 HH21 ARG B  70      10.573 -21.151  15.115  1.00 94.78           H  
ATOM   3567 HH22 ARG B  70       9.803 -19.608  14.853  1.00 94.78           H  
ATOM   3568  CZ  ARG B  70      11.724 -19.477  15.301  1.00 94.78           C  
ATOM   3569  N   GLY B  71      19.781 -20.159  17.965  1.00 94.05           N  
ATOM   3570  H   GLY B  71      19.557 -21.084  18.304  1.00 94.05           H  
ATOM   3571  CA  GLY B  71      20.985 -19.484  18.460  1.00 94.05           C  
ATOM   3572  HA2 GLY B  71      21.577 -20.193  19.039  1.00 94.05           H  
ATOM   3573  HA3 GLY B  71      21.581 -19.142  17.614  1.00 94.05           H  
ATOM   3574  C   GLY B  71      20.699 -18.274  19.354  1.00 94.05           C  
ATOM   3575  O   GLY B  71      21.554 -17.408  19.493  1.00 94.05           O  
ATOM   3576  N   TRP B  72      19.503 -18.196  19.943  1.00 93.93           N  
ATOM   3577  H   TRP B  72      18.835 -18.938  19.790  1.00 93.93           H  
ATOM   3578  CA  TRP B  72      19.136 -17.116  20.857  1.00 93.93           C  
ATOM   3579  HA  TRP B  72      19.393 -16.161  20.400  1.00 93.93           H  
ATOM   3580  C   TRP B  72      19.895 -17.228  22.177  1.00 93.93           C  
ATOM   3581  CB  TRP B  72      17.628 -17.149  21.122  1.00 93.93           C  
ATOM   3582  HB2 TRP B  72      17.357 -18.133  21.504  1.00 93.93           H  
ATOM   3583  HB3 TRP B  72      17.413 -16.422  21.906  1.00 93.93           H  
ATOM   3584  O   TRP B  72      19.997 -18.317  22.746  1.00 93.93           O  
ATOM   3585  CG  TRP B  72      16.732 -16.826  19.969  1.00 93.93           C  
ATOM   3586  CD1 TRP B  72      17.107 -16.594  18.688  1.00 93.93           C  
ATOM   3587  HD1 TRP B  72      18.115 -16.632  18.303  1.00 93.93           H  
ATOM   3588  CD2 TRP B  72      15.286 -16.636  20.002  1.00 93.93           C  
ATOM   3589  CE2 TRP B  72      14.863 -16.223  18.708  1.00 93.93           C  
ATOM   3590  CE3 TRP B  72      14.292 -16.736  21.004  1.00 93.93           C  
ATOM   3591  HE3 TRP B  72      14.575 -17.091  21.984  1.00 93.93           H  
ATOM   3592  NE1 TRP B  72      16.004 -16.253  17.939  1.00 93.93           N  
ATOM   3593  HE1 TRP B  72      16.062 -16.009  16.961  1.00 93.93           H  
ATOM   3594  CH2 TRP B  72      12.576 -15.953  19.457  1.00 93.93           C  
ATOM   3595  HH2 TRP B  72      11.558 -15.657  19.251  1.00 93.93           H  
ATOM   3596  CZ2 TRP B  72      13.541 -15.864  18.445  1.00 93.93           C  
ATOM   3597  HZ2 TRP B  72      13.279 -15.453  17.481  1.00 93.93           H  
ATOM   3598  CZ3 TRP B  72      12.951 -16.394  20.736  1.00 93.93           C  
ATOM   3599  HZ3 TRP B  72      12.205 -16.458  21.514  1.00 93.93           H  
ATOM   3600  N   GLU B  73      20.347 -16.091  22.707  1.00 90.81           N  
ATOM   3601  H   GLU B  73      20.323 -15.239  22.165  1.00 90.81           H  
ATOM   3602  CA  GLU B  73      20.967 -16.044  24.029  1.00 90.81           C  
ATOM   3603  HA  GLU B  73      21.840 -16.695  23.989  1.00 90.81           H  
ATOM   3604  C   GLU B  73      19.950 -16.533  25.085  1.00 90.81           C  
ATOM   3605  CB  GLU B  73      21.467 -14.623  24.349  1.00 90.81           C  
ATOM   3606  HB2 GLU B  73      20.682 -14.079  24.875  1.00 90.81           H  
ATOM   3607  HB3 GLU B  73      21.663 -14.077  23.426  1.00 90.81           H  
ATOM   3608  O   GLU B  73      18.809 -16.034  25.111  1.00 90.81           O  
ATOM   3609  CG  GLU B  73      22.740 -14.622  25.216  1.00 90.81           C  
ATOM   3610  HG2 GLU B  73      22.883 -13.613  25.604  1.00 90.81           H  
ATOM   3611  HG3 GLU B  73      22.582 -15.280  26.071  1.00 90.81           H  
ATOM   3612  CD  GLU B  73      24.021 -15.037  24.464  1.00 90.81           C  
ATOM   3613  OE1 GLU B  73      24.977 -15.475  25.148  1.00 90.81           O  
ATOM   3614  OE2 GLU B  73      24.038 -14.950  23.218  1.00 90.81           O  
ATOM   3615  N   PRO B  74      20.310 -17.517  25.934  1.00 92.22           N  
ATOM   3616  CA  PRO B  74      19.438 -17.990  27.000  1.00 92.22           C  
ATOM   3617  HA  PRO B  74      18.537 -18.408  26.550  1.00 92.22           H  
ATOM   3618  C   PRO B  74      19.066 -16.854  27.950  1.00 92.22           C  
ATOM   3619  CB  PRO B  74      20.209 -19.098  27.725  1.00 92.22           C  
ATOM   3620  HB2 PRO B  74      20.756 -18.685  28.572  1.00 92.22           H  
ATOM   3621  HB3 PRO B  74      19.546 -19.899  28.052  1.00 92.22           H  
ATOM   3622  O   PRO B  74      19.924 -16.085  28.379  1.00 92.22           O  
ATOM   3623  CG  PRO B  74      21.206 -19.581  26.675  1.00 92.22           C  
ATOM   3624  HG2 PRO B  74      22.099 -20.010  27.128  1.00 92.22           H  
ATOM   3625  HG3 PRO B  74      20.722 -20.303  26.016  1.00 92.22           H  
ATOM   3626  CD  PRO B  74      21.526 -18.314  25.887  1.00 92.22           C  
ATOM   3627  HD2 PRO B  74      21.796 -18.584  24.866  1.00 92.22           H  
ATOM   3628  HD3 PRO B  74      22.338 -17.767  26.365  1.00 92.22           H  
ATOM   3629  N   ASP B  75      17.791 -16.780  28.311  1.00 91.15           N  
ATOM   3630  H   ASP B  75      17.141 -17.481  27.984  1.00 91.15           H  
ATOM   3631  CA  ASP B  75      17.242 -15.712  29.142  1.00 91.15           C  
ATOM   3632  HA  ASP B  75      18.016 -14.963  29.314  1.00 91.15           H  
ATOM   3633  C   ASP B  75      16.752 -16.283  30.482  1.00 91.15           C  
ATOM   3634  CB  ASP B  75      16.113 -15.040  28.363  1.00 91.15           C  
ATOM   3635  HB2 ASP B  75      15.217 -15.659  28.404  1.00 91.15           H  
ATOM   3636  HB3 ASP B  75      16.412 -14.981  27.316  1.00 91.15           H  
ATOM   3637  O   ASP B  75      16.157 -17.366  30.483  1.00 91.15           O  
ATOM   3638  CG  ASP B  75      15.798 -13.636  28.867  1.00 91.15           C  
ATOM   3639  OD1 ASP B  75      15.290 -13.524  30.005  1.00 91.15           O  
ATOM   3640  OD2 ASP B  75      15.976 -12.687  28.072  1.00 91.15           O  
ATOM   3641  N   PRO B  76      17.002 -15.617  31.626  1.00 89.86           N  
ATOM   3642  CA  PRO B  76      16.471 -16.054  32.917  1.00 89.86           C  
ATOM   3643  HA  PRO B  76      16.831 -17.057  33.142  1.00 89.86           H  
ATOM   3644  C   PRO B  76      14.938 -16.087  32.946  1.00 89.86           C  
ATOM   3645  CB  PRO B  76      17.029 -15.064  33.945  1.00 89.86           C  
ATOM   3646  HB2 PRO B  76      17.952 -15.464  34.364  1.00 89.86           H  
ATOM   3647  HB3 PRO B  76      16.316 -14.849  34.741  1.00 89.86           H  
ATOM   3648  O   PRO B  76      14.374 -16.968  33.598  1.00 89.86           O  
ATOM   3649  CG  PRO B  76      17.347 -13.815  33.123  1.00 89.86           C  
ATOM   3650  HG2 PRO B  76      18.140 -13.220  33.574  1.00 89.86           H  
ATOM   3651  HG3 PRO B  76      16.443 -13.218  32.998  1.00 89.86           H  
ATOM   3652  CD  PRO B  76      17.766 -14.388  31.776  1.00 89.86           C  
ATOM   3653  HD2 PRO B  76      17.557 -13.663  30.989  1.00 89.86           H  
ATOM   3654  HD3 PRO B  76      18.830 -14.625  31.786  1.00 89.86           H  
ATOM   3655  N   ASP B  77      14.283 -15.178  32.222  1.00 91.74           N  
ATOM   3656  H   ASP B  77      14.806 -14.528  31.652  1.00 91.74           H  
ATOM   3657  CA  ASP B  77      12.848 -15.224  31.994  1.00 91.74           C  
ATOM   3658  HA  ASP B  77      12.372 -15.836  32.760  1.00 91.74           H  
ATOM   3659  C   ASP B  77      12.602 -15.886  30.640  1.00 91.74           C  
ATOM   3660  CB  ASP B  77      12.231 -13.821  32.083  1.00 91.74           C  
ATOM   3661  HB2 ASP B  77      11.208 -13.867  31.709  1.00 91.74           H  
ATOM   3662  HB3 ASP B  77      12.792 -13.139  31.444  1.00 91.74           H  
ATOM   3663  O   ASP B  77      12.839 -15.303  29.578  1.00 91.74           O  
ATOM   3664  CG  ASP B  77      12.186 -13.263  33.512  1.00 91.74           C  
ATOM   3665  OD1 ASP B  77      12.093 -14.066  34.470  1.00 91.74           O  
ATOM   3666  OD2 ASP B  77      12.188 -12.020  33.640  1.00 91.74           O  
ATOM   3667  N   ALA B  78      12.101 -17.117  30.669  1.00 92.12           N  
ATOM   3668  H   ALA B  78      11.984 -17.563  31.568  1.00 92.12           H  
ATOM   3669  CA  ALA B  78      11.759 -17.870  29.473  1.00 92.12           C  
ATOM   3670  HA  ALA B  78      12.681 -18.148  28.962  1.00 92.12           H  
ATOM   3671  C   ALA B  78      10.880 -17.053  28.507  1.00 92.12           C  
ATOM   3672  CB  ALA B  78      11.044 -19.139  29.916  1.00 92.12           C  
ATOM   3673  HB1 ALA B  78      10.162 -18.891  30.506  1.00 92.12           H  
ATOM   3674  HB2 ALA B  78      11.717 -19.762  30.505  1.00 92.12           H  
ATOM   3675  HB3 ALA B  78      10.727 -19.688  29.030  1.00 92.12           H  
ATOM   3676  O   ALA B  78       9.923 -16.383  28.908  1.00 92.12           O  
ATOM   3677  N   ARG B  79      11.202 -17.094  27.211  1.00 96.40           N  
ATOM   3678  H   ARG B  79      11.970 -17.687  26.933  1.00 96.40           H  
ATOM   3679  CA  ARG B  79      10.442 -16.383  26.173  1.00 96.40           C  
ATOM   3680  HA  ARG B  79      10.028 -15.464  26.589  1.00 96.40           H  
ATOM   3681  C   ARG B  79       9.264 -17.255  25.742  1.00 96.40           C  
ATOM   3682  CB  ARG B  79      11.361 -15.989  25.003  1.00 96.40           C  
ATOM   3683  HB2 ARG B  79      10.759 -15.510  24.230  1.00 96.40           H  
ATOM   3684  HB3 ARG B  79      11.811 -16.885  24.577  1.00 96.40           H  
ATOM   3685  O   ARG B  79       9.460 -18.230  25.024  1.00 96.40           O  
ATOM   3686  CG  ARG B  79      12.475 -15.020  25.438  1.00 96.40           C  
ATOM   3687  HG2 ARG B  79      13.112 -15.511  26.173  1.00 96.40           H  
ATOM   3688  HG3 ARG B  79      12.033 -14.134  25.894  1.00 96.40           H  
ATOM   3689  CD  ARG B  79      13.339 -14.587  24.247  1.00 96.40           C  
ATOM   3690  HD2 ARG B  79      13.589 -15.462  23.648  1.00 96.40           H  
ATOM   3691  HD3 ARG B  79      12.765 -13.911  23.613  1.00 96.40           H  
ATOM   3692  NE  ARG B  79      14.569 -13.903  24.698  1.00 96.40           N  
ATOM   3693  HE  ARG B  79      14.480 -12.963  25.054  1.00 96.40           H  
ATOM   3694  NH1 ARG B  79      16.112 -15.564  24.250  1.00 96.40           N  
ATOM   3695 HH11 ARG B  79      17.066 -15.873  24.375  1.00 96.40           H  
ATOM   3696 HH12 ARG B  79      15.400 -16.157  23.848  1.00 96.40           H  
ATOM   3697  NH2 ARG B  79      16.786 -13.687  25.184  1.00 96.40           N  
ATOM   3698 HH21 ARG B  79      16.600 -12.880  25.762  1.00 96.40           H  
ATOM   3699 HH22 ARG B  79      17.707 -14.102  25.223  1.00 96.40           H  
ATOM   3700  CZ  ARG B  79      15.804 -14.381  24.698  1.00 96.40           C  
ATOM   3701  N   LEU B  80       8.065 -16.927  26.223  1.00 97.70           N  
ATOM   3702  H   LEU B  80       8.004 -16.137  26.849  1.00 97.70           H  
ATOM   3703  CA  LEU B  80       6.824 -17.631  25.891  1.00 97.70           C  
ATOM   3704  HA  LEU B  80       7.069 -18.650  25.592  1.00 97.70           H  
ATOM   3705  C   LEU B  80       6.112 -16.955  24.714  1.00 97.70           C  
ATOM   3706  CB  LEU B  80       5.896 -17.698  27.119  1.00 97.70           C  
ATOM   3707  HB2 LEU B  80       5.628 -16.679  27.398  1.00 97.70           H  
ATOM   3708  HB3 LEU B  80       4.979 -18.210  26.828  1.00 97.70           H  
ATOM   3709  O   LEU B  80       5.969 -15.732  24.703  1.00 97.70           O  
ATOM   3710  CG  LEU B  80       6.478 -18.402  28.358  1.00 97.70           C  
ATOM   3711  HG  LEU B  80       7.395 -17.901  28.670  1.00 97.70           H  
ATOM   3712  CD1 LEU B  80       5.474 -18.317  29.507  1.00 97.70           C  
ATOM   3713 HD11 LEU B  80       5.884 -18.803  30.392  1.00 97.70           H  
ATOM   3714 HD12 LEU B  80       5.284 -17.270  29.745  1.00 97.70           H  
ATOM   3715 HD13 LEU B  80       4.536 -18.794  29.222  1.00 97.70           H  
ATOM   3716  CD2 LEU B  80       6.785 -19.877  28.102  1.00 97.70           C  
ATOM   3717 HD21 LEU B  80       5.899 -20.389  27.727  1.00 97.70           H  
ATOM   3718 HD22 LEU B  80       7.588 -19.950  27.367  1.00 97.70           H  
ATOM   3719 HD23 LEU B  80       7.127 -20.351  29.021  1.00 97.70           H  
ATOM   3720  N   GLY B  81       5.634 -17.737  23.751  1.00 98.19           N  
ATOM   3721  H   GLY B  81       5.803 -18.732  23.797  1.00 98.19           H  
ATOM   3722  CA  GLY B  81       4.928 -17.219  22.583  1.00 98.19           C  
ATOM   3723  HA2 GLY B  81       5.608 -16.584  22.015  1.00 98.19           H  
ATOM   3724  HA3 GLY B  81       4.088 -16.605  22.908  1.00 98.19           H  
ATOM   3725  C   GLY B  81       4.404 -18.307  21.651  1.00 98.19           C  
ATOM   3726  O   GLY B  81       4.579 -19.500  21.895  1.00 98.19           O  
ATOM   3727  N   GLY B  82       3.749 -17.889  20.571  1.00 98.70           N  
ATOM   3728  H   GLY B  82       3.681 -16.892  20.423  1.00 98.70           H  
ATOM   3729  CA  GLY B  82       3.315 -18.788  19.502  1.00 98.70           C  
ATOM   3730  HA2 GLY B  82       2.428 -18.378  19.019  1.00 98.70           H  
ATOM   3731  HA3 GLY B  82       3.057 -19.766  19.908  1.00 98.70           H  
ATOM   3732  C   GLY B  82       4.415 -18.941  18.457  1.00 98.70           C  
ATOM   3733  O   GLY B  82       4.557 -18.083  17.591  1.00 98.70           O  
ATOM   3734  N   MET B  83       5.189 -20.021  18.518  1.00 98.19           N  
ATOM   3735  H   MET B  83       5.016 -20.698  19.248  1.00 98.19           H  
ATOM   3736  CA  MET B  83       6.352 -20.218  17.644  1.00 98.19           C  
ATOM   3737  HA  MET B  83       6.594 -19.278  17.148  1.00 98.19           H  
ATOM   3738  C   MET B  83       6.085 -21.243  16.543  1.00 98.19           C  
ATOM   3739  CB  MET B  83       7.579 -20.612  18.476  1.00 98.19           C  
ATOM   3740  HB2 MET B  83       8.443 -20.701  17.817  1.00 98.19           H  
ATOM   3741  HB3 MET B  83       7.403 -21.584  18.937  1.00 98.19           H  
ATOM   3742  O   MET B  83       5.343 -22.208  16.736  1.00 98.19           O  
ATOM   3743  CG  MET B  83       7.892 -19.595  19.580  1.00 98.19           C  
ATOM   3744  HG2 MET B  83       7.083 -19.603  20.310  1.00 98.19           H  
ATOM   3745  HG3 MET B  83       8.795 -19.935  20.088  1.00 98.19           H  
ATOM   3746  SD  MET B  83       8.183 -17.880  19.067  1.00 98.19           S  
ATOM   3747  CE  MET B  83       9.778 -18.048  18.219  1.00 98.19           C  
ATOM   3748  HE1 MET B  83      10.065 -17.088  17.790  1.00 98.19           H  
ATOM   3749  HE2 MET B  83      10.545 -18.362  18.927  1.00 98.19           H  
ATOM   3750  HE3 MET B  83       9.696 -18.778  17.413  1.00 98.19           H  
ATOM   3751  N   LEU B  84       6.732 -21.066  15.391  1.00 97.08           N  
ATOM   3752  H   LEU B  84       7.302 -20.241  15.273  1.00 97.08           H  
ATOM   3753  CA  LEU B  84       6.757 -22.074  14.333  1.00 97.08           C  
ATOM   3754  HA  LEU B  84       5.780 -22.554  14.269  1.00 97.08           H  
ATOM   3755  C   LEU B  84       7.795 -23.154  14.666  1.00 97.08           C  
ATOM   3756  CB  LEU B  84       7.054 -21.375  12.999  1.00 97.08           C  
ATOM   3757  HB2 LEU B  84       7.874 -20.676  13.163  1.00 97.08           H  
ATOM   3758  HB3 LEU B  84       7.383 -22.108  12.263  1.00 97.08           H  
ATOM   3759  O   LEU B  84       8.988 -22.856  14.778  1.00 97.08           O  
ATOM   3760  CG  LEU B  84       5.849 -20.602  12.438  1.00 97.08           C  
ATOM   3761  HG  LEU B  84       5.335 -20.066  13.237  1.00 97.08           H  
ATOM   3762  CD1 LEU B  84       6.329 -19.582  11.410  1.00 97.08           C  
ATOM   3763 HD11 LEU B  84       6.881 -20.083  10.615  1.00 97.08           H  
ATOM   3764 HD12 LEU B  84       6.985 -18.865  11.904  1.00 97.08           H  
ATOM   3765 HD13 LEU B  84       5.480 -19.044  10.987  1.00 97.08           H  
ATOM   3766  CD2 LEU B  84       4.860 -21.548  11.758  1.00 97.08           C  
ATOM   3767 HD21 LEU B  84       4.050 -20.961  11.325  1.00 97.08           H  
ATOM   3768 HD22 LEU B  84       4.434 -22.236  12.488  1.00 97.08           H  
ATOM   3769 HD23 LEU B  84       5.366 -22.116  10.977  1.00 97.08           H  
ATOM   3770  N   ALA B  85       7.337 -24.404  14.796  1.00 78.29           N  
ATOM   3771  H   ALA B  85       6.340 -24.553  14.738  1.00 78.29           H  
ATOM   3772  CA  ALA B  85       8.150 -25.549  15.219  1.00 78.29           C  
ATOM   3773  HA  ALA B  85       8.525 -25.359  16.224  1.00 78.29           H  
ATOM   3774  C   ALA B  85       9.372 -25.810  14.320  1.00 78.29           C  
ATOM   3775  CB  ALA B  85       7.239 -26.785  15.265  1.00 78.29           C  
ATOM   3776  HB1 ALA B  85       7.809 -27.647  15.611  1.00 78.29           H  
ATOM   3777  HB2 ALA B  85       6.411 -26.620  15.953  1.00 78.29           H  
ATOM   3778  HB3 ALA B  85       6.838 -27.004  14.275  1.00 78.29           H  
ATOM   3779  O   ALA B  85      10.424 -26.194  14.816  1.00 78.29           O  
ATOM   3780  N   ALA B  86       9.246 -25.573  13.013  1.00 84.96           N  
ATOM   3781  H   ALA B  86       8.339 -25.288  12.672  1.00 84.96           H  
ATOM   3782  CA  ALA B  86      10.296 -25.825  12.031  1.00 84.96           C  
ATOM   3783  HA  ALA B  86      11.255 -25.902  12.544  1.00 84.96           H  
ATOM   3784  C   ALA B  86      10.429 -24.661  11.037  1.00 84.96           C  
ATOM   3785  CB  ALA B  86      10.025 -27.178  11.369  1.00 84.96           C  
ATOM   3786  HB1 ALA B  86       9.113 -27.139  10.773  1.00 84.96           H  
ATOM   3787  HB2 ALA B  86      10.865 -27.427  10.721  1.00 84.96           H  
ATOM   3788  HB3 ALA B  86       9.936 -27.957  12.127  1.00 84.96           H  
ATOM   3789  O   ALA B  86      10.429 -24.852   9.826  1.00 84.96           O  
ATOM   3790  N   ALA B  87      10.526 -23.426  11.543  1.00 92.90           N  
ATOM   3791  H   ALA B  87      10.483 -23.312  12.546  1.00 92.90           H  
ATOM   3792  CA  ALA B  87      10.646 -22.232  10.695  1.00 92.90           C  
ATOM   3793  HA  ALA B  87       9.753 -22.157  10.074  1.00 92.90           H  
ATOM   3794  C   ALA B  87      11.860 -22.270   9.740  1.00 92.90           C  
ATOM   3795  CB  ALA B  87      10.722 -20.997  11.600  1.00 92.90           C  
ATOM   3796  HB1 ALA B  87      10.712 -20.097  10.985  1.00 92.90           H  
ATOM   3797  HB2 ALA B  87       9.867 -20.972  12.275  1.00 92.90           H  
ATOM   3798  HB3 ALA B  87      11.641 -21.016  12.186  1.00 92.90           H  
ATOM   3799  O   ALA B  87      11.854 -21.604   8.710  1.00 92.90           O  
ATOM   3800  N   GLY B  88      12.905 -23.030  10.087  1.00 95.29           N  
ATOM   3801  H   GLY B  88      12.833 -23.575  10.935  1.00 95.29           H  
ATOM   3802  CA  GLY B  88      14.097 -23.204   9.258  1.00 95.29           C  
ATOM   3803  HA2 GLY B  88      14.358 -22.249   8.801  1.00 95.29           H  
ATOM   3804  HA3 GLY B  88      14.920 -23.517   9.901  1.00 95.29           H  
ATOM   3805  C   GLY B  88      13.966 -24.245   8.140  1.00 95.29           C  
ATOM   3806  O   GLY B  88      14.814 -24.244   7.243  1.00 95.29           O  
ATOM   3807  N   ASP B  89      12.944 -25.105   8.169  1.00 96.43           N  
ATOM   3808  H   ASP B  89      12.215 -24.998   8.860  1.00 96.43           H  
ATOM   3809  CA  ASP B  89      12.755 -26.159   7.169  1.00 96.43           C  
ATOM   3810  HA  ASP B  89      13.719 -26.631   6.983  1.00 96.43           H  
ATOM   3811  C   ASP B  89      12.265 -25.567   5.843  1.00 96.43           C  
ATOM   3812  CB  ASP B  89      11.794 -27.253   7.673  1.00 96.43           C  
ATOM   3813  HB2 ASP B  89      10.898 -26.793   8.088  1.00 96.43           H  
ATOM   3814  HB3 ASP B  89      11.487 -27.852   6.816  1.00 96.43           H  
ATOM   3815  O   ASP B  89      11.420 -24.672   5.818  1.00 96.43           O  
ATOM   3816  CG  ASP B  89      12.409 -28.212   8.702  1.00 96.43           C  
ATOM   3817  OD1 ASP B  89      13.594 -28.033   9.067  1.00 96.43           O  
ATOM   3818  OD2 ASP B  89      11.695 -29.166   9.088  1.00 96.43           O  
ATOM   3819  N   PHE B  90      12.832 -26.043   4.731  1.00 97.62           N  
ATOM   3820  H   PHE B  90      13.521 -26.777   4.810  1.00 97.62           H  
ATOM   3821  CA  PHE B  90      12.494 -25.561   3.392  1.00 97.62           C  
ATOM   3822  HA  PHE B  90      11.412 -25.440   3.328  1.00 97.62           H  
ATOM   3823  C   PHE B  90      12.949 -26.528   2.296  1.00 97.62           C  
ATOM   3824  CB  PHE B  90      13.172 -24.198   3.188  1.00 97.62           C  
ATOM   3825  HB2 PHE B  90      12.782 -23.514   3.941  1.00 97.62           H  
ATOM   3826  HB3 PHE B  90      14.242 -24.309   3.359  1.00 97.62           H  
ATOM   3827  O   PHE B  90      14.115 -26.939   2.274  1.00 97.62           O  
ATOM   3828  CG  PHE B  90      12.943 -23.565   1.831  1.00 97.62           C  
ATOM   3829  CD1 PHE B  90      14.034 -23.152   1.043  1.00 97.62           C  
ATOM   3830  HD1 PHE B  90      15.043 -23.306   1.397  1.00 97.62           H  
ATOM   3831  CD2 PHE B  90      11.631 -23.355   1.373  1.00 97.62           C  
ATOM   3832  HD2 PHE B  90      10.790 -23.658   1.979  1.00 97.62           H  
ATOM   3833  CE1 PHE B  90      13.811 -22.531  -0.198  1.00 97.62           C  
ATOM   3834  HE1 PHE B  90      14.649 -22.209  -0.799  1.00 97.62           H  
ATOM   3835  CE2 PHE B  90      11.408 -22.748   0.128  1.00 97.62           C  
ATOM   3836  HE2 PHE B  90      10.396 -22.596  -0.217  1.00 97.62           H  
ATOM   3837  CZ  PHE B  90      12.496 -22.340  -0.658  1.00 97.62           C  
ATOM   3838  HZ  PHE B  90      12.311 -21.880  -1.617  1.00 97.62           H  
ATOM   3839  N   ASP B  91      12.081 -26.827   1.326  1.00 97.29           N  
ATOM   3840  H   ASP B  91      11.130 -26.500   1.419  1.00 97.29           H  
ATOM   3841  CA  ASP B  91      12.467 -27.582   0.123  1.00 97.29           C  
ATOM   3842  HA  ASP B  91      13.218 -28.313   0.424  1.00 97.29           H  
ATOM   3843  C   ASP B  91      13.137 -26.678  -0.930  1.00 97.29           C  
ATOM   3844  CB  ASP B  91      11.299 -28.407  -0.432  1.00 97.29           C  
ATOM   3845  HB2 ASP B  91      10.563 -27.745  -0.888  1.00 97.29           H  
ATOM   3846  HB3 ASP B  91      10.819 -28.931   0.394  1.00 97.29           H  
ATOM   3847  O   ASP B  91      12.574 -26.318  -1.969  1.00 97.29           O  
ATOM   3848  CG  ASP B  91      11.765 -29.453  -1.462  1.00 97.29           C  
ATOM   3849  OD1 ASP B  91      12.889 -29.319  -2.017  1.00 97.29           O  
ATOM   3850  OD2 ASP B  91      10.976 -30.388  -1.727  1.00 97.29           O  
ATOM   3851  N   ALA B  92      14.393 -26.309  -0.668  1.00 96.95           N  
ATOM   3852  H   ALA B  92      14.761 -26.547   0.242  1.00 96.95           H  
ATOM   3853  CA  ALA B  92      15.175 -25.470  -1.577  1.00 96.95           C  
ATOM   3854  HA  ALA B  92      14.655 -24.520  -1.697  1.00 96.95           H  
ATOM   3855  C   ALA B  92      15.316 -26.089  -2.984  1.00 96.95           C  
ATOM   3856  CB  ALA B  92      16.542 -25.210  -0.932  1.00 96.95           C  
ATOM   3857  HB1 ALA B  92      16.408 -24.792   0.066  1.00 96.95           H  
ATOM   3858  HB2 ALA B  92      17.103 -24.498  -1.538  1.00 96.95           H  
ATOM   3859  HB3 ALA B  92      17.105 -26.140  -0.857  1.00 96.95           H  
ATOM   3860  O   ALA B  92      15.255 -25.377  -3.993  1.00 96.95           O  
ATOM   3861  N   GLY B  93      15.453 -27.419  -3.069  1.00 93.65           N  
ATOM   3862  H   GLY B  93      15.301 -27.954  -2.225  1.00 93.65           H  
ATOM   3863  CA  GLY B  93      15.621 -28.148  -4.329  1.00 93.65           C  
ATOM   3864  HA2 GLY B  93      15.815 -29.195  -4.099  1.00 93.65           H  
ATOM   3865  HA3 GLY B  93      16.470 -27.738  -4.875  1.00 93.65           H  
ATOM   3866  C   GLY B  93      14.382 -28.085  -5.225  1.00 93.65           C  
ATOM   3867  O   GLY B  93      14.502 -27.976  -6.453  1.00 93.65           O  
ATOM   3868  N   PHE B  94      13.191 -28.071  -4.629  1.00 96.19           N  
ATOM   3869  H   PHE B  94      13.137 -28.241  -3.635  1.00 96.19           H  
ATOM   3870  CA  PHE B  94      11.937 -27.890  -5.350  1.00 96.19           C  
ATOM   3871  HA  PHE B  94      11.854 -28.675  -6.102  1.00 96.19           H  
ATOM   3872  C   PHE B  94      11.862 -26.549  -6.086  1.00 96.19           C  
ATOM   3873  CB  PHE B  94      10.778 -28.071  -4.376  1.00 96.19           C  
ATOM   3874  HB2 PHE B  94      10.803 -27.293  -3.613  1.00 96.19           H  
ATOM   3875  HB3 PHE B  94      10.896 -29.038  -3.887  1.00 96.19           H  
ATOM   3876  O   PHE B  94      11.433 -26.502  -7.242  1.00 96.19           O  
ATOM   3877  CG  PHE B  94       9.433 -28.071  -5.051  1.00 96.19           C  
ATOM   3878  CD1 PHE B  94       8.721 -26.870  -5.197  1.00 96.19           C  
ATOM   3879  HD1 PHE B  94       9.126 -25.947  -4.810  1.00 96.19           H  
ATOM   3880  CD2 PHE B  94       8.896 -29.279  -5.529  1.00 96.19           C  
ATOM   3881  HD2 PHE B  94       9.435 -30.201  -5.371  1.00 96.19           H  
ATOM   3882  CE1 PHE B  94       7.461 -26.881  -5.811  1.00 96.19           C  
ATOM   3883  HE1 PHE B  94       6.899 -25.961  -5.885  1.00 96.19           H  
ATOM   3884  CE2 PHE B  94       7.636 -29.289  -6.150  1.00 96.19           C  
ATOM   3885  HE2 PHE B  94       7.200 -30.219  -6.483  1.00 96.19           H  
ATOM   3886  CZ  PHE B  94       6.917 -28.089  -6.279  1.00 96.19           C  
ATOM   3887  HZ  PHE B  94       5.924 -28.099  -6.703  1.00 96.19           H  
ATOM   3888  N   PHE B  95      12.363 -25.473  -5.479  1.00 95.45           N  
ATOM   3889  H   PHE B  95      12.672 -25.574  -4.522  1.00 95.45           H  
ATOM   3890  CA  PHE B  95      12.380 -24.137  -6.087  1.00 95.45           C  
ATOM   3891  HA  PHE B  95      11.563 -24.077  -6.805  1.00 95.45           H  
ATOM   3892  C   PHE B  95      13.653 -23.831  -6.891  1.00 95.45           C  
ATOM   3893  CB  PHE B  95      12.088 -23.091  -5.008  1.00 95.45           C  
ATOM   3894  HB2 PHE B  95      12.163 -22.093  -5.440  1.00 95.45           H  
ATOM   3895  HB3 PHE B  95      12.836 -23.172  -4.220  1.00 95.45           H  
ATOM   3896  O   PHE B  95      13.754 -22.763  -7.492  1.00 95.45           O  
ATOM   3897  CG  PHE B  95      10.701 -23.250  -4.418  1.00 95.45           C  
ATOM   3898  CD1 PHE B  95       9.571 -22.827  -5.144  1.00 95.45           C  
ATOM   3899  HD1 PHE B  95       9.695 -22.355  -6.108  1.00 95.45           H  
ATOM   3900  CD2 PHE B  95      10.533 -23.865  -3.165  1.00 95.45           C  
ATOM   3901  HD2 PHE B  95      11.388 -24.205  -2.599  1.00 95.45           H  
ATOM   3902  CE1 PHE B  95       8.281 -23.011  -4.615  1.00 95.45           C  
ATOM   3903  HE1 PHE B  95       7.412 -22.674  -5.160  1.00 95.45           H  
ATOM   3904  CE2 PHE B  95       9.245 -24.055  -2.639  1.00 95.45           C  
ATOM   3905  HE2 PHE B  95       9.129 -24.539  -1.681  1.00 95.45           H  
ATOM   3906  CZ  PHE B  95       8.118 -23.630  -3.363  1.00 95.45           C  
ATOM   3907  HZ  PHE B  95       7.129 -23.775  -2.955  1.00 95.45           H  
ATOM   3908  N   GLY B  96      14.609 -24.765  -6.952  1.00 92.41           N  
ATOM   3909  H   GLY B  96      14.486 -25.601  -6.398  1.00 92.41           H  
ATOM   3910  CA  GLY B  96      15.884 -24.569  -7.648  1.00 92.41           C  
ATOM   3911  HA2 GLY B  96      16.384 -25.533  -7.737  1.00 92.41           H  
ATOM   3912  HA3 GLY B  96      15.698 -24.172  -8.646  1.00 92.41           H  
ATOM   3913  C   GLY B  96      16.841 -23.612  -6.927  1.00 92.41           C  
ATOM   3914  O   GLY B  96      17.702 -23.018  -7.571  1.00 92.41           O  
ATOM   3915  N   ILE B  97      16.689 -23.460  -5.611  1.00 94.27           N  
ATOM   3916  H   ILE B  97      16.011 -24.044  -5.143  1.00 94.27           H  
ATOM   3917  CA  ILE B  97      17.510 -22.596  -4.759  1.00 94.27           C  
ATOM   3918  HA  ILE B  97      17.927 -21.790  -5.362  1.00 94.27           H  
ATOM   3919  C   ILE B  97      18.673 -23.419  -4.201  1.00 94.27           C  
ATOM   3920  CB  ILE B  97      16.628 -21.952  -3.667  1.00 94.27           C  
ATOM   3921  HB  ILE B  97      16.074 -22.742  -3.159  1.00 94.27           H  
ATOM   3922  O   ILE B  97      18.502 -24.554  -3.751  1.00 94.27           O  
ATOM   3923  CG1 ILE B  97      15.623 -20.979  -4.331  1.00 94.27           C  
ATOM   3924 HG12 ILE B  97      15.150 -21.460  -5.187  1.00 94.27           H  
ATOM   3925 HG13 ILE B  97      16.156 -20.102  -4.699  1.00 94.27           H  
ATOM   3926  CG2 ILE B  97      17.469 -21.204  -2.619  1.00 94.27           C  
ATOM   3927 HG21 ILE B  97      16.829 -20.798  -1.837  1.00 94.27           H  
ATOM   3928 HG22 ILE B  97      18.015 -20.387  -3.091  1.00 94.27           H  
ATOM   3929 HG23 ILE B  97      18.171 -21.883  -2.134  1.00 94.27           H  
ATOM   3930  CD1 ILE B  97      14.492 -20.524  -3.407  1.00 94.27           C  
ATOM   3931 HD11 ILE B  97      13.960 -21.399  -3.033  1.00 94.27           H  
ATOM   3932 HD12 ILE B  97      13.798 -19.901  -3.971  1.00 94.27           H  
ATOM   3933 HD13 ILE B  97      14.885 -19.945  -2.571  1.00 94.27           H  
ATOM   3934  N   SER B  98      19.884 -22.861  -4.240  1.00 92.80           N  
ATOM   3935  H   SER B  98      19.958 -21.905  -4.556  1.00 92.80           H  
ATOM   3936  CA  SER B  98      21.057 -23.562  -3.707  1.00 92.80           C  
ATOM   3937  HA  SER B  98      21.021 -24.578  -4.099  1.00 92.80           H  
ATOM   3938  C   SER B  98      21.020 -23.624  -2.172  1.00 92.80           C  
ATOM   3939  CB  SER B  98      22.361 -22.929  -4.202  1.00 92.80           C  
ATOM   3940  HB2 SER B  98      23.173 -23.640  -4.049  1.00 92.80           H  
ATOM   3941  HB3 SER B  98      22.287 -22.720  -5.270  1.00 92.80           H  
ATOM   3942  O   SER B  98      20.506 -22.699  -1.546  1.00 92.80           O  
ATOM   3943  OG  SER B  98      22.674 -21.741  -3.501  1.00 92.80           O  
ATOM   3944  HG  SER B  98      22.065 -21.053  -3.779  1.00 92.80           H  
ATOM   3945  N   PRO B  99      21.645 -24.629  -1.527  1.00 93.46           N  
ATOM   3946  CA  PRO B  99      21.746 -24.668  -0.065  1.00 93.46           C  
ATOM   3947  HA  PRO B  99      20.746 -24.774   0.357  1.00 93.46           H  
ATOM   3948  C   PRO B  99      22.408 -23.414   0.525  1.00 93.46           C  
ATOM   3949  CB  PRO B  99      22.572 -25.921   0.250  1.00 93.46           C  
ATOM   3950  HB2 PRO B  99      22.229 -26.404   1.165  1.00 93.46           H  
ATOM   3951  HB3 PRO B  99      23.629 -25.667   0.331  1.00 93.46           H  
ATOM   3952  O   PRO B  99      22.046 -22.968   1.607  1.00 93.46           O  
ATOM   3953  CG  PRO B  99      22.364 -26.814  -0.971  1.00 93.46           C  
ATOM   3954  HG2 PRO B  99      23.201 -27.496  -1.123  1.00 93.46           H  
ATOM   3955  HG3 PRO B  99      21.433 -27.370  -0.860  1.00 93.46           H  
ATOM   3956  CD  PRO B  99      22.227 -25.821  -2.121  1.00 93.46           C  
ATOM   3957  HD2 PRO B  99      23.210 -25.585  -2.528  1.00 93.46           H  
ATOM   3958  HD3 PRO B  99      21.583 -26.243  -2.892  1.00 93.46           H  
ATOM   3959  N   ARG B 100      23.363 -22.826  -0.210  1.00 91.93           N  
ATOM   3960  H   ARG B 100      23.546 -23.218  -1.122  1.00 91.93           H  
ATOM   3961  CA  ARG B 100      24.112 -21.624   0.186  1.00 91.93           C  
ATOM   3962  HA  ARG B 100      24.471 -21.752   1.207  1.00 91.93           H  
ATOM   3963  C   ARG B 100      23.222 -20.379   0.197  1.00 91.93           C  
ATOM   3964  CB  ARG B 100      25.306 -21.475  -0.774  1.00 91.93           C  
ATOM   3965  HB2 ARG B 100      25.684 -22.470  -1.009  1.00 91.93           H  
ATOM   3966  HB3 ARG B 100      24.969 -21.017  -1.704  1.00 91.93           H  
ATOM   3967  O   ARG B 100      23.283 -19.592   1.130  1.00 91.93           O  
ATOM   3968  CG  ARG B 100      26.477 -20.670  -0.194  1.00 91.93           C  
ATOM   3969  HG2 ARG B 100      26.160 -19.656   0.050  1.00 91.93           H  
ATOM   3970  HG3 ARG B 100      26.821 -21.157   0.718  1.00 91.93           H  
ATOM   3971  CD  ARG B 100      27.640 -20.635  -1.205  1.00 91.93           C  
ATOM   3972  HD2 ARG B 100      27.730 -21.614  -1.677  1.00 91.93           H  
ATOM   3973  HD3 ARG B 100      28.576 -20.475  -0.672  1.00 91.93           H  
ATOM   3974  NE  ARG B 100      27.447 -19.606  -2.256  1.00 91.93           N  
ATOM   3975  HE  ARG B 100      26.641 -19.722  -2.854  1.00 91.93           H  
ATOM   3976  NH1 ARG B 100      29.213 -18.208  -1.742  1.00 91.93           N  
ATOM   3977 HH11 ARG B 100      29.235 -18.629  -0.824  1.00 91.93           H  
ATOM   3978 HH12 ARG B 100      29.636 -17.293  -1.812  1.00 91.93           H  
ATOM   3979  NH2 ARG B 100      27.918 -17.684  -3.430  1.00 91.93           N  
ATOM   3980 HH21 ARG B 100      27.078 -17.764  -3.986  1.00 91.93           H  
ATOM   3981 HH22 ARG B 100      28.402 -16.797  -3.429  1.00 91.93           H  
ATOM   3982  CZ  ARG B 100      28.187 -18.521  -2.469  1.00 91.93           C  
ATOM   3983  N   GLU B 101      22.375 -20.237  -0.819  1.00 91.85           N  
ATOM   3984  H   GLU B 101      22.354 -20.956  -1.528  1.00 91.85           H  
ATOM   3985  CA  GLU B 101      21.378 -19.164  -0.895  1.00 91.85           C  
ATOM   3986  HA  GLU B 101      21.852 -18.210  -0.663  1.00 91.85           H  
ATOM   3987  C   GLU B 101      20.261 -19.377   0.133  1.00 91.85           C  
ATOM   3988  CB  GLU B 101      20.832 -19.093  -2.327  1.00 91.85           C  
ATOM   3989  HB2 GLU B 101      20.367 -20.049  -2.571  1.00 91.85           H  
ATOM   3990  HB3 GLU B 101      21.668 -18.935  -3.008  1.00 91.85           H  
ATOM   3991  O   GLU B 101      19.937 -18.452   0.865  1.00 91.85           O  
ATOM   3992  CG  GLU B 101      19.810 -17.961  -2.525  1.00 91.85           C  
ATOM   3993  HG2 GLU B 101      18.972 -18.116  -1.845  1.00 91.85           H  
ATOM   3994  HG3 GLU B 101      20.283 -17.012  -2.271  1.00 91.85           H  
ATOM   3995  CD  GLU B 101      19.262 -17.893  -3.958  1.00 91.85           C  
ATOM   3996  OE1 GLU B 101      18.496 -16.936  -4.237  1.00 91.85           O  
ATOM   3997  OE2 GLU B 101      19.571 -18.809  -4.760  1.00 91.85           O  
ATOM   3998  N   ALA B 102      19.734 -20.601   0.269  1.00 97.06           N  
ATOM   3999  H   ALA B 102      20.033 -21.331  -0.361  1.00 97.06           H  
ATOM   4000  CA  ALA B 102      18.701 -20.924   1.256  1.00 97.06           C  
ATOM   4001  HA  ALA B 102      17.825 -20.307   1.056  1.00 97.06           H  
ATOM   4002  C   ALA B 102      19.149 -20.634   2.700  1.00 97.06           C  
ATOM   4003  CB  ALA B 102      18.309 -22.397   1.097  1.00 97.06           C  
ATOM   4004  HB1 ALA B 102      17.533 -22.646   1.820  1.00 97.06           H  
ATOM   4005  HB2 ALA B 102      19.175 -23.036   1.270  1.00 97.06           H  
ATOM   4006  HB3 ALA B 102      17.924 -22.573   0.092  1.00 97.06           H  
ATOM   4007  O   ALA B 102      18.333 -20.221   3.520  1.00 97.06           O  
ATOM   4008  N   LEU B 103      20.442 -20.811   3.001  1.00 95.69           N  
ATOM   4009  H   LEU B 103      21.045 -21.223   2.304  1.00 95.69           H  
ATOM   4010  CA  LEU B 103      21.022 -20.461   4.297  1.00 95.69           C  
ATOM   4011  HA  LEU B 103      20.383 -20.881   5.074  1.00 95.69           H  
ATOM   4012  C   LEU B 103      21.080 -18.942   4.523  1.00 95.69           C  
ATOM   4013  CB  LEU B 103      22.424 -21.089   4.391  1.00 95.69           C  
ATOM   4014  HB2 LEU B 103      23.076 -20.581   3.681  1.00 95.69           H  
ATOM   4015  HB3 LEU B 103      22.364 -22.139   4.101  1.00 95.69           H  
ATOM   4016  O   LEU B 103      20.912 -18.496   5.651  1.00 95.69           O  
ATOM   4017  CG  LEU B 103      23.056 -21.012   5.793  1.00 95.69           C  
ATOM   4018  HG  LEU B 103      23.038 -19.986   6.160  1.00 95.69           H  
ATOM   4019  CD1 LEU B 103      22.332 -21.922   6.789  1.00 95.69           C  
ATOM   4020 HD11 LEU B 103      21.316 -21.561   6.950  1.00 95.69           H  
ATOM   4021 HD12 LEU B 103      22.301 -22.946   6.418  1.00 95.69           H  
ATOM   4022 HD13 LEU B 103      22.848 -21.897   7.749  1.00 95.69           H  
ATOM   4023  CD2 LEU B 103      24.517 -21.458   5.723  1.00 95.69           C  
ATOM   4024 HD21 LEU B 103      24.578 -22.491   5.380  1.00 95.69           H  
ATOM   4025 HD22 LEU B 103      24.972 -21.373   6.709  1.00 95.69           H  
ATOM   4026 HD23 LEU B 103      25.064 -20.814   5.033  1.00 95.69           H  
ATOM   4027  N   ALA B 104      21.301 -18.145   3.478  1.00 95.64           N  
ATOM   4028  H   ALA B 104      21.415 -18.560   2.564  1.00 95.64           H  
ATOM   4029  CA  ALA B 104      21.284 -16.682   3.560  1.00 95.64           C  
ATOM   4030  HA  ALA B 104      21.729 -16.370   4.505  1.00 95.64           H  
ATOM   4031  C   ALA B 104      19.861 -16.093   3.503  1.00 95.64           C  
ATOM   4032  CB  ALA B 104      22.146 -16.137   2.422  1.00 95.64           C  
ATOM   4033  HB1 ALA B 104      22.305 -15.068   2.564  1.00 95.64           H  
ATOM   4034  HB2 ALA B 104      23.108 -16.650   2.402  1.00 95.64           H  
ATOM   4035  HB3 ALA B 104      21.639 -16.297   1.470  1.00 95.64           H  
ATOM   4036  O   ALA B 104      19.651 -14.947   3.889  1.00 95.64           O  
ATOM   4037  N   MET B 105      18.884 -16.872   3.034  1.00 96.87           N  
ATOM   4038  H   MET B 105      19.138 -17.781   2.676  1.00 96.87           H  
ATOM   4039  CA  MET B 105      17.491 -16.455   2.921  1.00 96.87           C  
ATOM   4040  HA  MET B 105      17.463 -15.443   2.518  1.00 96.87           H  
ATOM   4041  C   MET B 105      16.776 -16.428   4.269  1.00 96.87           C  
ATOM   4042  CB  MET B 105      16.725 -17.368   1.958  1.00 96.87           C  
ATOM   4043  HB2 MET B 105      15.659 -17.238   2.145  1.00 96.87           H  
ATOM   4044  HB3 MET B 105      16.979 -18.409   2.156  1.00 96.87           H  
ATOM   4045  O   MET B 105      16.702 -17.434   4.984  1.00 96.87           O  
ATOM   4046  CG  MET B 105      16.989 -17.035   0.488  1.00 96.87           C  
ATOM   4047  HG2 MET B 105      18.063 -17.003   0.309  1.00 96.87           H  
ATOM   4048  HG3 MET B 105      16.590 -16.042   0.282  1.00 96.87           H  
ATOM   4049  SD  MET B 105      16.244 -18.207  -0.681  1.00 96.87           S  
ATOM   4050  CE  MET B 105      14.496 -18.035  -0.237  1.00 96.87           C  
ATOM   4051  HE1 MET B 105      13.875 -18.583  -0.946  1.00 96.87           H  
ATOM   4052  HE2 MET B 105      14.330 -18.444   0.760  1.00 96.87           H  
ATOM   4053  HE3 MET B 105      14.218 -16.981  -0.233  1.00 96.87           H  
ATOM   4054  N   ASP B 106      16.127 -15.299   4.532  1.00 97.84           N  
ATOM   4055  H   ASP B 106      16.250 -14.510   3.913  1.00 97.84           H  
ATOM   4056  CA  ASP B 106      15.132 -15.149   5.581  1.00 97.84           C  
ATOM   4057  HA  ASP B 106      15.637 -15.196   6.546  1.00 97.84           H  
ATOM   4058  C   ASP B 106      14.073 -16.273   5.481  1.00 97.84           C  
ATOM   4059  CB  ASP B 106      14.521 -13.744   5.462  1.00 97.84           C  
ATOM   4060  HB2 ASP B 106      14.162 -13.603   4.443  1.00 97.84           H  
ATOM   4061  HB3 ASP B 106      15.299 -13.004   5.650  1.00 97.84           H  
ATOM   4062  O   ASP B 106      13.491 -16.484   4.404  1.00 97.84           O  
ATOM   4063  CG  ASP B 106      13.358 -13.486   6.419  1.00 97.84           C  
ATOM   4064  OD1 ASP B 106      13.141 -14.292   7.344  1.00 97.84           O  
ATOM   4065  OD2 ASP B 106      12.613 -12.519   6.169  1.00 97.84           O  
ATOM   4066  N   PRO B 107      13.814 -17.019   6.575  1.00 98.53           N  
ATOM   4067  CA  PRO B 107      12.703 -17.961   6.682  1.00 98.53           C  
ATOM   4068  HA  PRO B 107      12.963 -18.890   6.175  1.00 98.53           H  
ATOM   4069  C   PRO B 107      11.372 -17.439   6.135  1.00 98.53           C  
ATOM   4070  CB  PRO B 107      12.572 -18.219   8.182  1.00 98.53           C  
ATOM   4071  HB2 PRO B 107      12.123 -19.190   8.392  1.00 98.53           H  
ATOM   4072  HB3 PRO B 107      11.984 -17.426   8.645  1.00 98.53           H  
ATOM   4073  O   PRO B 107      10.621 -18.205   5.531  1.00 98.53           O  
ATOM   4074  CG  PRO B 107      14.005 -18.121   8.686  1.00 98.53           C  
ATOM   4075  HG2 PRO B 107      14.533 -19.053   8.482  1.00 98.53           H  
ATOM   4076  HG3 PRO B 107      14.046 -17.876   9.747  1.00 98.53           H  
ATOM   4077  CD  PRO B 107      14.566 -16.995   7.827  1.00 98.53           C  
ATOM   4078  HD2 PRO B 107      14.422 -16.047   8.345  1.00 98.53           H  
ATOM   4079  HD3 PRO B 107      15.628 -17.160   7.644  1.00 98.53           H  
ATOM   4080  N   GLN B 108      11.082 -16.142   6.268  1.00 98.59           N  
ATOM   4081  H   GLN B 108      11.735 -15.540   6.749  1.00 98.59           H  
ATOM   4082  CA  GLN B 108       9.837 -15.567   5.754  1.00 98.59           C  
ATOM   4083  HA  GLN B 108       9.004 -16.109   6.202  1.00 98.59           H  
ATOM   4084  C   GLN B 108       9.717 -15.711   4.229  1.00 98.59           C  
ATOM   4085  CB  GLN B 108       9.723 -14.092   6.154  1.00 98.59           C  
ATOM   4086  HB2 GLN B 108       8.756 -13.716   5.819  1.00 98.59           H  
ATOM   4087  HB3 GLN B 108      10.486 -13.520   5.625  1.00 98.59           H  
ATOM   4088  O   GLN B 108       8.636 -16.022   3.729  1.00 98.59           O  
ATOM   4089  CG  GLN B 108       9.838 -13.863   7.668  1.00 98.59           C  
ATOM   4090  HG2 GLN B 108       9.093 -14.468   8.184  1.00 98.59           H  
ATOM   4091  HG3 GLN B 108      10.818 -14.175   8.030  1.00 98.59           H  
ATOM   4092  CD  GLN B 108       9.644 -12.409   8.057  1.00 98.59           C  
ATOM   4093  NE2 GLN B 108      10.507 -11.509   7.665  1.00 98.59           N  
ATOM   4094 HE21 GLN B 108      10.438 -10.597   8.092  1.00 98.59           H  
ATOM   4095 HE22 GLN B 108      11.326 -11.801   7.152  1.00 98.59           H  
ATOM   4096  OE1 GLN B 108       8.695 -12.071   8.736  1.00 98.59           O  
ATOM   4097  N   GLN B 109      10.820 -15.567   3.480  1.00 98.58           N  
ATOM   4098  H   GLN B 109      11.695 -15.389   3.953  1.00 98.58           H  
ATOM   4099  CA  GLN B 109      10.835 -15.791   2.028  1.00 98.58           C  
ATOM   4100  HA  GLN B 109      10.020 -15.227   1.576  1.00 98.58           H  
ATOM   4101  C   GLN B 109      10.630 -17.273   1.678  1.00 98.58           C  
ATOM   4102  CB  GLN B 109      12.163 -15.321   1.406  1.00 98.58           C  
ATOM   4103  HB2 GLN B 109      12.096 -15.500   0.333  1.00 98.58           H  
ATOM   4104  HB3 GLN B 109      12.981 -15.927   1.796  1.00 98.58           H  
ATOM   4105  O   GLN B 109       9.921 -17.595   0.722  1.00 98.58           O  
ATOM   4106  CG  GLN B 109      12.506 -13.838   1.628  1.00 98.58           C  
ATOM   4107  HG2 GLN B 109      12.728 -13.671   2.682  1.00 98.58           H  
ATOM   4108  HG3 GLN B 109      11.647 -13.220   1.367  1.00 98.58           H  
ATOM   4109  CD  GLN B 109      13.704 -13.378   0.793  1.00 98.58           C  
ATOM   4110  NE2 GLN B 109      14.142 -12.151   0.937  1.00 98.58           N  
ATOM   4111 HE21 GLN B 109      13.769 -11.539   1.648  1.00 98.58           H  
ATOM   4112 HE22 GLN B 109      14.975 -11.892   0.427  1.00 98.58           H  
ATOM   4113  OE1 GLN B 109      14.231 -14.092  -0.056  1.00 98.58           O  
ATOM   4114  N   ARG B 110      11.247 -18.174   2.456  1.00 98.70           N  
ATOM   4115  H   ARG B 110      11.766 -17.817   3.245  1.00 98.70           H  
ATOM   4116  CA  ARG B 110      11.159 -19.633   2.281  1.00 98.70           C  
ATOM   4117  HA  ARG B 110      11.425 -19.906   1.260  1.00 98.70           H  
ATOM   4118  C   ARG B 110       9.730 -20.133   2.486  1.00 98.70           C  
ATOM   4119  CB  ARG B 110      12.125 -20.330   3.255  1.00 98.70           C  
ATOM   4120  HB2 ARG B 110      11.953 -19.983   4.274  1.00 98.70           H  
ATOM   4121  HB3 ARG B 110      11.920 -21.400   3.238  1.00 98.70           H  
ATOM   4122  O   ARG B 110       9.153 -20.741   1.587  1.00 98.70           O  
ATOM   4123  CG  ARG B 110      13.596 -20.095   2.883  1.00 98.70           C  
ATOM   4124  HG2 ARG B 110      13.838 -19.034   2.952  1.00 98.70           H  
ATOM   4125  HG3 ARG B 110      13.738 -20.415   1.851  1.00 98.70           H  
ATOM   4126  CD  ARG B 110      14.549 -20.907   3.769  1.00 98.70           C  
ATOM   4127  HD2 ARG B 110      14.022 -21.770   4.177  1.00 98.70           H  
ATOM   4128  HD3 ARG B 110      15.369 -21.267   3.149  1.00 98.70           H  
ATOM   4129  NE  ARG B 110      15.123 -20.116   4.868  1.00 98.70           N  
ATOM   4130  HE  ARG B 110      15.163 -19.112   4.760  1.00 98.70           H  
ATOM   4131  NH1 ARG B 110      15.942 -21.871   6.116  1.00 98.70           N  
ATOM   4132 HH11 ARG B 110      16.430 -22.197   6.938  1.00 98.70           H  
ATOM   4133 HH12 ARG B 110      15.309 -22.523   5.674  1.00 98.70           H  
ATOM   4134  NH2 ARG B 110      16.482 -19.766   6.631  1.00 98.70           N  
ATOM   4135 HH21 ARG B 110      17.126 -20.089   7.339  1.00 98.70           H  
ATOM   4136 HH22 ARG B 110      16.567 -18.814   6.307  1.00 98.70           H  
ATOM   4137  CZ  ARG B 110      15.838 -20.596   5.867  1.00 98.70           C  
ATOM   4138  N   ILE B 111       9.130 -19.781   3.622  1.00 98.70           N  
ATOM   4139  H   ILE B 111       9.674 -19.275   4.306  1.00 98.70           H  
ATOM   4140  CA  ILE B 111       7.756 -20.161   3.965  1.00 98.70           C  
ATOM   4141  HA  ILE B 111       7.671 -21.246   3.905  1.00 98.70           H  
ATOM   4142  C   ILE B 111       6.771 -19.575   2.947  1.00 98.70           C  
ATOM   4143  CB  ILE B 111       7.427 -19.727   5.411  1.00 98.70           C  
ATOM   4144  HB  ILE B 111       7.614 -18.657   5.504  1.00 98.70           H  
ATOM   4145  O   ILE B 111       5.866 -20.279   2.502  1.00 98.70           O  
ATOM   4146  CG1 ILE B 111       8.326 -20.481   6.421  1.00 98.70           C  
ATOM   4147 HG12 ILE B 111       9.372 -20.390   6.129  1.00 98.70           H  
ATOM   4148 HG13 ILE B 111       8.078 -21.543   6.410  1.00 98.70           H  
ATOM   4149  CG2 ILE B 111       5.942 -19.991   5.726  1.00 98.70           C  
ATOM   4150 HG21 ILE B 111       5.713 -21.044   5.556  1.00 98.70           H  
ATOM   4151 HG22 ILE B 111       5.718 -19.734   6.761  1.00 98.70           H  
ATOM   4152 HG23 ILE B 111       5.303 -19.381   5.088  1.00 98.70           H  
ATOM   4153  CD1 ILE B 111       8.210 -19.955   7.855  1.00 98.70           C  
ATOM   4154 HD11 ILE B 111       8.310 -18.869   7.856  1.00 98.70           H  
ATOM   4155 HD12 ILE B 111       7.250 -20.236   8.288  1.00 98.70           H  
ATOM   4156 HD13 ILE B 111       9.005 -20.387   8.463  1.00 98.70           H  
ATOM   4157  N   MET B 112       6.966 -18.318   2.523  1.00 98.64           N  
ATOM   4158  H   MET B 112       7.709 -17.773   2.935  1.00 98.64           H  
ATOM   4159  CA  MET B 112       6.113 -17.685   1.511  1.00 98.64           C  
ATOM   4160  HA  MET B 112       5.085 -17.713   1.870  1.00 98.64           H  
ATOM   4161  C   MET B 112       6.115 -18.428   0.171  1.00 98.64           C  
ATOM   4162  CB  MET B 112       6.517 -16.218   1.299  1.00 98.64           C  
ATOM   4163  HB2 MET B 112       7.602 -16.119   1.349  1.00 98.64           H  
ATOM   4164  HB3 MET B 112       6.218 -15.897   0.301  1.00 98.64           H  
ATOM   4165  O   MET B 112       5.056 -18.520  -0.451  1.00 98.64           O  
ATOM   4166  CG  MET B 112       5.859 -15.286   2.325  1.00 98.64           C  
ATOM   4167  HG2 MET B 112       6.229 -14.276   2.149  1.00 98.64           H  
ATOM   4168  HG3 MET B 112       6.178 -15.584   3.324  1.00 98.64           H  
ATOM   4169  SD  MET B 112       4.039 -15.235   2.315  1.00 98.64           S  
ATOM   4170  CE  MET B 112       3.721 -14.877   0.565  1.00 98.64           C  
ATOM   4171  HE1 MET B 112       2.686 -14.561   0.436  1.00 98.64           H  
ATOM   4172  HE2 MET B 112       3.903 -15.768  -0.036  1.00 98.64           H  
ATOM   4173  HE3 MET B 112       4.376 -14.072   0.229  1.00 98.64           H  
ATOM   4174  N   LEU B 113       7.251 -18.978  -0.275  1.00 98.68           N  
ATOM   4175  H   LEU B 113       8.086 -18.882   0.284  1.00 98.68           H  
ATOM   4176  CA  LEU B 113       7.313 -19.789  -1.497  1.00 98.68           C  
ATOM   4177  HA  LEU B 113       6.889 -19.214  -2.321  1.00 98.68           H  
ATOM   4178  C   LEU B 113       6.465 -21.060  -1.383  1.00 98.68           C  
ATOM   4179  CB  LEU B 113       8.774 -20.157  -1.814  1.00 98.68           C  
ATOM   4180  HB2 LEU B 113       8.788 -21.075  -2.402  1.00 98.68           H  
ATOM   4181  HB3 LEU B 113       9.299 -20.370  -0.882  1.00 98.68           H  
ATOM   4182  O   LEU B 113       5.651 -21.332  -2.269  1.00 98.68           O  
ATOM   4183  CG  LEU B 113       9.553 -19.092  -2.595  1.00 98.68           C  
ATOM   4184  HG  LEU B 113       9.457 -18.121  -2.110  1.00 98.68           H  
ATOM   4185  CD1 LEU B 113      11.028 -19.492  -2.634  1.00 98.68           C  
ATOM   4186 HD11 LEU B 113      11.591 -18.784  -3.242  1.00 98.68           H  
ATOM   4187 HD12 LEU B 113      11.127 -20.486  -3.069  1.00 98.68           H  
ATOM   4188 HD13 LEU B 113      11.427 -19.495  -1.619  1.00 98.68           H  
ATOM   4189  CD2 LEU B 113       9.066 -18.991  -4.044  1.00 98.68           C  
ATOM   4190 HD21 LEU B 113       9.643 -18.230  -4.571  1.00 98.68           H  
ATOM   4191 HD22 LEU B 113       9.194 -19.950  -4.545  1.00 98.68           H  
ATOM   4192 HD23 LEU B 113       8.012 -18.713  -4.071  1.00 98.68           H  
ATOM   4193  N   GLU B 114       6.627 -21.808  -0.291  1.00 98.75           N  
ATOM   4194  H   GLU B 114       7.301 -21.517   0.403  1.00 98.75           H  
ATOM   4195  CA  GLU B 114       5.899 -23.060  -0.066  1.00 98.75           C  
ATOM   4196  HA  GLU B 114       6.075 -23.736  -0.903  1.00 98.75           H  
ATOM   4197  C   GLU B 114       4.389 -22.827  -0.003  1.00 98.75           C  
ATOM   4198  CB  GLU B 114       6.386 -23.756   1.213  1.00 98.75           C  
ATOM   4199  HB2 GLU B 114       5.721 -24.595   1.415  1.00 98.75           H  
ATOM   4200  HB3 GLU B 114       6.340 -23.061   2.052  1.00 98.75           H  
ATOM   4201  O   GLU B 114       3.638 -23.399  -0.795  1.00 98.75           O  
ATOM   4202  CG  GLU B 114       7.816 -24.291   1.057  1.00 98.75           C  
ATOM   4203  HG2 GLU B 114       7.854 -24.890   0.148  1.00 98.75           H  
ATOM   4204  HG3 GLU B 114       8.499 -23.449   0.939  1.00 98.75           H  
ATOM   4205  CD  GLU B 114       8.279 -25.164   2.233  1.00 98.75           C  
ATOM   4206  OE1 GLU B 114       9.348 -25.800   2.062  1.00 98.75           O  
ATOM   4207  OE2 GLU B 114       7.568 -25.206   3.265  1.00 98.75           O  
ATOM   4208  N   ILE B 115       3.926 -21.925   0.867  1.00 98.63           N  
ATOM   4209  H   ILE B 115       4.579 -21.460   1.482  1.00 98.63           H  
ATOM   4210  CA  ILE B 115       2.483 -21.712   1.039  1.00 98.63           C  
ATOM   4211  HA  ILE B 115       2.026 -22.699   1.118  1.00 98.63           H  
ATOM   4212  C   ILE B 115       1.845 -21.045  -0.186  1.00 98.63           C  
ATOM   4213  CB  ILE B 115       2.151 -20.977   2.352  1.00 98.63           C  
ATOM   4214  HB  ILE B 115       1.067 -20.991   2.463  1.00 98.63           H  
ATOM   4215  O   ILE B 115       0.673 -21.288  -0.466  1.00 98.63           O  
ATOM   4216  CG1 ILE B 115       2.581 -19.497   2.303  1.00 98.63           C  
ATOM   4217 HG12 ILE B 115       2.033 -18.998   1.502  1.00 98.63           H  
ATOM   4218 HG13 ILE B 115       3.643 -19.423   2.069  1.00 98.63           H  
ATOM   4219  CG2 ILE B 115       2.731 -21.752   3.552  1.00 98.63           C  
ATOM   4220 HG21 ILE B 115       2.314 -21.375   4.485  1.00 98.63           H  
ATOM   4221 HG22 ILE B 115       2.477 -22.808   3.470  1.00 98.63           H  
ATOM   4222 HG23 ILE B 115       3.816 -21.654   3.583  1.00 98.63           H  
ATOM   4223  CD1 ILE B 115       2.305 -18.730   3.597  1.00 98.63           C  
ATOM   4224 HD11 ILE B 115       1.244 -18.781   3.840  1.00 98.63           H  
ATOM   4225 HD12 ILE B 115       2.603 -17.689   3.476  1.00 98.63           H  
ATOM   4226 HD13 ILE B 115       2.888 -19.158   4.412  1.00 98.63           H  
ATOM   4227  N   SER B 116       2.597 -20.261  -0.969  1.00 98.88           N  
ATOM   4228  H   SER B 116       3.555 -20.086  -0.703  1.00 98.88           H  
ATOM   4229  CA  SER B 116       2.102 -19.743  -2.252  1.00 98.88           C  
ATOM   4230  HA  SER B 116       1.152 -19.235  -2.088  1.00 98.88           H  
ATOM   4231  C   SER B 116       1.857 -20.873  -3.253  1.00 98.88           C  
ATOM   4232  CB  SER B 116       3.077 -18.738  -2.865  1.00 98.88           C  
ATOM   4233  HB2 SER B 116       4.061 -19.193  -2.978  1.00 98.88           H  
ATOM   4234  HB3 SER B 116       2.713 -18.447  -3.851  1.00 98.88           H  
ATOM   4235  O   SER B 116       0.819 -20.886  -3.918  1.00 98.88           O  
ATOM   4236  OG  SER B 116       3.174 -17.592  -2.049  1.00 98.88           O  
ATOM   4237  HG  SER B 116       3.816 -17.810  -1.369  1.00 98.88           H  
ATOM   4238  N   TRP B 117       2.770 -21.848  -3.335  1.00 98.83           N  
ATOM   4239  H   TRP B 117       3.581 -21.810  -2.735  1.00 98.83           H  
ATOM   4240  CA  TRP B 117       2.588 -23.040  -4.168  1.00 98.83           C  
ATOM   4241  HA  TRP B 117       2.414 -22.731  -5.198  1.00 98.83           H  
ATOM   4242  C   TRP B 117       1.371 -23.851  -3.718  1.00 98.83           C  
ATOM   4243  CB  TRP B 117       3.855 -23.906  -4.125  1.00 98.83           C  
ATOM   4244  HB2 TRP B 117       4.002 -24.314  -3.125  1.00 98.83           H  
ATOM   4245  HB3 TRP B 117       4.717 -23.280  -4.353  1.00 98.83           H  
ATOM   4246  O   TRP B 117       0.475 -24.146  -4.513  1.00 98.83           O  
ATOM   4247  CG  TRP B 117       3.820 -25.038  -5.099  1.00 98.83           C  
ATOM   4248  CD1 TRP B 117       3.151 -26.206  -4.949  1.00 98.83           C  
ATOM   4249  HD1 TRP B 117       2.576 -26.486  -4.079  1.00 98.83           H  
ATOM   4250  CD2 TRP B 117       4.418 -25.085  -6.421  1.00 98.83           C  
ATOM   4251  CE2 TRP B 117       4.001 -26.290  -7.055  1.00 98.83           C  
ATOM   4252  CE3 TRP B 117       5.254 -24.213  -7.152  1.00 98.83           C  
ATOM   4253  HE3 TRP B 117       5.599 -23.305  -6.682  1.00 98.83           H  
ATOM   4254  NE1 TRP B 117       3.241 -26.949  -6.110  1.00 98.83           N  
ATOM   4255  HE1 TRP B 117       2.729 -27.809  -6.245  1.00 98.83           H  
ATOM   4256  CH2 TRP B 117       5.201 -25.705  -9.074  1.00 98.83           C  
ATOM   4257  HH2 TRP B 117       5.489 -25.926 -10.091  1.00 98.83           H  
ATOM   4258  CZ2 TRP B 117       4.343 -26.575  -8.379  1.00 98.83           C  
ATOM   4259  HZ2 TRP B 117       3.932 -27.456  -8.851  1.00 98.83           H  
ATOM   4260  CZ3 TRP B 117       5.662 -24.529  -8.460  1.00 98.83           C  
ATOM   4261  HZ3 TRP B 117       6.316 -23.857  -8.997  1.00 98.83           H  
ATOM   4262  N   GLU B 118       1.304 -24.161  -2.423  1.00 98.78           N  
ATOM   4263  H   GLU B 118       2.079 -23.898  -1.831  1.00 98.78           H  
ATOM   4264  CA  GLU B 118       0.219 -24.941  -1.837  1.00 98.78           C  
ATOM   4265  HA  GLU B 118       0.184 -25.928  -2.298  1.00 98.78           H  
ATOM   4266  C   GLU B 118      -1.158 -24.275  -2.027  1.00 98.78           C  
ATOM   4267  CB  GLU B 118       0.458 -25.099  -0.334  1.00 98.78           C  
ATOM   4268  HB2 GLU B 118       0.574 -24.112   0.114  1.00 98.78           H  
ATOM   4269  HB3 GLU B 118      -0.468 -25.534   0.042  1.00 98.78           H  
ATOM   4270  O   GLU B 118      -2.150 -24.950  -2.320  1.00 98.78           O  
ATOM   4271  CG  GLU B 118       1.607 -26.009   0.139  1.00 98.78           C  
ATOM   4272  HG2 GLU B 118       2.563 -25.610  -0.201  1.00 98.78           H  
ATOM   4273  HG3 GLU B 118       1.472 -26.995  -0.307  1.00 98.78           H  
ATOM   4274  CD  GLU B 118       1.603 -26.147   1.680  1.00 98.78           C  
ATOM   4275  OE1 GLU B 118       2.611 -26.599   2.273  1.00 98.78           O  
ATOM   4276  OE2 GLU B 118       0.537 -25.860   2.285  1.00 98.78           O  
ATOM   4277  N   ALA B 119      -1.248 -22.950  -1.869  1.00 98.88           N  
ATOM   4278  H   ALA B 119      -0.423 -22.439  -1.589  1.00 98.88           H  
ATOM   4279  CA  ALA B 119      -2.501 -22.213  -2.023  1.00 98.88           C  
ATOM   4280  HA  ALA B 119      -3.251 -22.676  -1.382  1.00 98.88           H  
ATOM   4281  C   ALA B 119      -3.021 -22.276  -3.471  1.00 98.88           C  
ATOM   4282  CB  ALA B 119      -2.290 -20.771  -1.545  1.00 98.88           C  
ATOM   4283  HB1 ALA B 119      -1.603 -20.248  -2.210  1.00 98.88           H  
ATOM   4284  HB2 ALA B 119      -3.246 -20.247  -1.513  1.00 98.88           H  
ATOM   4285  HB3 ALA B 119      -1.878 -20.766  -0.536  1.00 98.88           H  
ATOM   4286  O   ALA B 119      -4.224 -22.455  -3.687  1.00 98.88           O  
ATOM   4287  N   LEU B 120      -2.125 -22.198  -4.462  1.00 98.87           N  
ATOM   4288  H   LEU B 120      -1.154 -22.071  -4.212  1.00 98.87           H  
ATOM   4289  CA  LEU B 120      -2.461 -22.350  -5.882  1.00 98.87           C  
ATOM   4290  HA  LEU B 120      -3.288 -21.683  -6.126  1.00 98.87           H  
ATOM   4291  C   LEU B 120      -2.935 -23.774  -6.211  1.00 98.87           C  
ATOM   4292  CB  LEU B 120      -1.237 -21.969  -6.733  1.00 98.87           C  
ATOM   4293  HB2 LEU B 120      -1.412 -22.280  -7.763  1.00 98.87           H  
ATOM   4294  HB3 LEU B 120      -0.374 -22.522  -6.361  1.00 98.87           H  
ATOM   4295  O   LEU B 120      -3.931 -23.942  -6.922  1.00 98.87           O  
ATOM   4296  CG  LEU B 120      -0.893 -20.469  -6.728  1.00 98.87           C  
ATOM   4297  HG  LEU B 120      -0.818 -20.110  -5.701  1.00 98.87           H  
ATOM   4298  CD1 LEU B 120       0.458 -20.258  -7.414  1.00 98.87           C  
ATOM   4299 HD11 LEU B 120       1.233 -20.761  -6.836  1.00 98.87           H  
ATOM   4300 HD12 LEU B 120       0.693 -19.194  -7.448  1.00 98.87           H  
ATOM   4301 HD13 LEU B 120       0.444 -20.663  -8.426  1.00 98.87           H  
ATOM   4302  CD2 LEU B 120      -1.966 -19.643  -7.441  1.00 98.87           C  
ATOM   4303 HD21 LEU B 120      -1.613 -18.622  -7.587  1.00 98.87           H  
ATOM   4304 HD22 LEU B 120      -2.867 -19.605  -6.829  1.00 98.87           H  
ATOM   4305 HD23 LEU B 120      -2.210 -20.090  -8.405  1.00 98.87           H  
ATOM   4306  N   GLU B 121      -2.287 -24.800  -5.652  1.00 98.55           N  
ATOM   4307  H   GLU B 121      -1.454 -24.614  -5.112  1.00 98.55           H  
ATOM   4308  CA  GLU B 121      -2.731 -26.191  -5.809  1.00 98.55           C  
ATOM   4309  HA  GLU B 121      -2.801 -26.418  -6.873  1.00 98.55           H  
ATOM   4310  C   GLU B 121      -4.121 -26.432  -5.204  1.00 98.55           C  
ATOM   4311  CB  GLU B 121      -1.733 -27.165  -5.173  1.00 98.55           C  
ATOM   4312  HB2 GLU B 121      -2.212 -28.143  -5.112  1.00 98.55           H  
ATOM   4313  HB3 GLU B 121      -1.491 -26.840  -4.161  1.00 98.55           H  
ATOM   4314  O   GLU B 121      -4.932 -27.152  -5.805  1.00 98.55           O  
ATOM   4315  CG  GLU B 121      -0.450 -27.319  -5.997  1.00 98.55           C  
ATOM   4316  HG2 GLU B 121      -0.728 -27.482  -7.038  1.00 98.55           H  
ATOM   4317  HG3 GLU B 121       0.134 -26.400  -5.942  1.00 98.55           H  
ATOM   4318  CD  GLU B 121       0.399 -28.506  -5.522  1.00 98.55           C  
ATOM   4319  OE1 GLU B 121       1.124 -29.071  -6.377  1.00 98.55           O  
ATOM   4320  OE2 GLU B 121       0.284 -28.897  -4.341  1.00 98.55           O  
ATOM   4321  N   ARG B 122      -4.413 -25.814  -4.048  1.00 98.44           N  
ATOM   4322  H   ARG B 122      -3.665 -25.304  -3.600  1.00 98.44           H  
ATOM   4323  CA  ARG B 122      -5.733 -25.840  -3.391  1.00 98.44           C  
ATOM   4324  HA  ARG B 122      -6.099 -26.866  -3.368  1.00 98.44           H  
ATOM   4325  C   ARG B 122      -6.798 -25.056  -4.167  1.00 98.44           C  
ATOM   4326  CB  ARG B 122      -5.616 -25.341  -1.937  1.00 98.44           C  
ATOM   4327  HB2 ARG B 122      -5.046 -24.412  -1.911  1.00 98.44           H  
ATOM   4328  HB3 ARG B 122      -6.618 -25.132  -1.562  1.00 98.44           H  
ATOM   4329  O   ARG B 122      -7.948 -25.479  -4.188  1.00 98.44           O  
ATOM   4330  CG  ARG B 122      -4.966 -26.376  -0.999  1.00 98.44           C  
ATOM   4331  HG2 ARG B 122      -3.950 -26.594  -1.328  1.00 98.44           H  
ATOM   4332  HG3 ARG B 122      -5.548 -27.297  -1.029  1.00 98.44           H  
ATOM   4333  CD  ARG B 122      -4.934 -25.856   0.446  1.00 98.44           C  
ATOM   4334  HD2 ARG B 122      -4.311 -24.962   0.474  1.00 98.44           H  
ATOM   4335  HD3 ARG B 122      -5.943 -25.568   0.743  1.00 98.44           H  
ATOM   4336  NE  ARG B 122      -4.429 -26.858   1.412  1.00 98.44           N  
ATOM   4337  HE  ARG B 122      -5.116 -27.470   1.829  1.00 98.44           H  
ATOM   4338  NH1 ARG B 122      -2.252 -26.110   1.583  1.00 98.44           N  
ATOM   4339 HH11 ARG B 122      -1.327 -26.161   1.983  1.00 98.44           H  
ATOM   4340 HH12 ARG B 122      -2.421 -25.408   0.876  1.00 98.44           H  
ATOM   4341  NH2 ARG B 122      -2.903 -27.831   2.801  1.00 98.44           N  
ATOM   4342 HH21 ARG B 122      -1.978 -27.806   3.206  1.00 98.44           H  
ATOM   4343 HH22 ARG B 122      -3.619 -28.426   3.191  1.00 98.44           H  
ATOM   4344  CZ  ARG B 122      -3.204 -26.930   1.916  1.00 98.44           C  
ATOM   4345  N   ALA B 123      -6.418 -24.003  -4.894  1.00 98.57           N  
ATOM   4346  H   ALA B 123      -5.475 -23.663  -4.775  1.00 98.57           H  
ATOM   4347  CA  ALA B 123      -7.290 -23.315  -5.856  1.00 98.57           C  
ATOM   4348  HA  ALA B 123      -8.271 -23.198  -5.396  1.00 98.57           H  
ATOM   4349  C   ALA B 123      -7.534 -24.110  -7.160  1.00 98.57           C  
ATOM   4350  CB  ALA B 123      -6.712 -21.919  -6.125  1.00 98.57           C  
ATOM   4351  HB1 ALA B 123      -6.675 -21.346  -5.199  1.00 98.57           H  
ATOM   4352  HB2 ALA B 123      -7.344 -21.390  -6.839  1.00 98.57           H  
ATOM   4353  HB3 ALA B 123      -5.702 -21.999  -6.526  1.00 98.57           H  
ATOM   4354  O   ALA B 123      -8.227 -23.650  -8.078  1.00 98.57           O  
ATOM   4355  N   GLY B 124      -6.957 -25.311  -7.275  1.00 98.12           N  
ATOM   4356  H   GLY B 124      -6.390 -25.639  -6.507  1.00 98.12           H  
ATOM   4357  CA  GLY B 124      -7.101 -26.182  -8.437  1.00 98.12           C  
ATOM   4358  HA2 GLY B 124      -6.777 -27.184  -8.157  1.00 98.12           H  
ATOM   4359  HA3 GLY B 124      -8.149 -26.225  -8.733  1.00 98.12           H  
ATOM   4360  C   GLY B 124      -6.267 -25.736  -9.638  1.00 98.12           C  
ATOM   4361  O   GLY B 124      -6.671 -25.967 -10.779  1.00 98.12           O  
ATOM   4362  N   HIS B 125      -5.145 -25.050  -9.422  1.00 98.14           N  
ATOM   4363  H   HIS B 125      -4.860 -24.859  -8.472  1.00 98.14           H  
ATOM   4364  CA  HIS B 125      -4.166 -24.764 -10.470  1.00 98.14           C  
ATOM   4365  HA  HIS B 125      -4.632 -24.863 -11.451  1.00 98.14           H  
ATOM   4366  C   HIS B 125      -3.005 -25.763 -10.415  1.00 98.14           C  
ATOM   4367  CB  HIS B 125      -3.657 -23.322 -10.350  1.00 98.14           C  
ATOM   4368  HB2 HIS B 125      -2.818 -23.187 -11.033  1.00 98.14           H  
ATOM   4369  HB3 HIS B 125      -3.282 -23.149  -9.341  1.00 98.14           H  
ATOM   4370  O   HIS B 125      -2.594 -26.177  -9.337  1.00 98.14           O  
ATOM   4371  CG  HIS B 125      -4.694 -22.279 -10.677  1.00 98.14           C  
ATOM   4372  CD2 HIS B 125      -5.622 -21.755  -9.819  1.00 98.14           C  
ATOM   4373  HD2 HIS B 125      -5.777 -22.057  -8.794  1.00 98.14           H  
ATOM   4374  ND1 HIS B 125      -4.785 -21.578 -11.858  1.00 98.14           N  
ATOM   4375  HD1 HIS B 125      -4.112 -21.611 -12.610  1.00 98.14           H  
ATOM   4376  CE1 HIS B 125      -5.720 -20.626 -11.699  1.00 98.14           C  
ATOM   4377  HE1 HIS B 125      -5.960 -19.858 -12.419  1.00 98.14           H  
ATOM   4378  NE2 HIS B 125      -6.283 -20.721 -10.487  1.00 98.14           N  
ATOM   4379  N   ASP B 126      -2.444 -26.094 -11.582  1.00 98.00           N  
ATOM   4380  H   ASP B 126      -2.844 -25.719 -12.429  1.00 98.00           H  
ATOM   4381  CA  ASP B 126      -1.031 -26.468 -11.669  1.00 98.00           C  
ATOM   4382  HA  ASP B 126      -0.751 -27.115 -10.838  1.00 98.00           H  
ATOM   4383  C   ASP B 126      -0.225 -25.158 -11.624  1.00 98.00           C  
ATOM   4384  CB  ASP B 126      -0.773 -27.239 -12.979  1.00 98.00           C  
ATOM   4385  HB2 ASP B 126      -1.220 -26.691 -13.808  1.00 98.00           H  
ATOM   4386  HB3 ASP B 126      -1.264 -28.211 -12.919  1.00 98.00           H  
ATOM   4387  O   ASP B 126      -0.357 -24.364 -12.563  1.00 98.00           O  
ATOM   4388  CG  ASP B 126       0.717 -27.450 -13.288  1.00 98.00           C  
ATOM   4389  OD1 ASP B 126       1.564 -27.161 -12.414  1.00 98.00           O  
ATOM   4390  OD2 ASP B 126       1.032 -27.882 -14.412  1.00 98.00           O  
ATOM   4391  N   PRO B 127       0.589 -24.886 -10.591  1.00 98.51           N  
ATOM   4392  CA  PRO B 127       1.320 -23.624 -10.509  1.00 98.51           C  
ATOM   4393  HA  PRO B 127       0.598 -22.809 -10.484  1.00 98.51           H  
ATOM   4394  C   PRO B 127       2.269 -23.394 -11.696  1.00 98.51           C  
ATOM   4395  CB  PRO B 127       2.047 -23.670  -9.163  1.00 98.51           C  
ATOM   4396  HB2 PRO B 127       3.041 -24.099  -9.290  1.00 98.51           H  
ATOM   4397  HB3 PRO B 127       2.108 -22.683  -8.704  1.00 98.51           H  
ATOM   4398  O   PRO B 127       2.450 -22.254 -12.119  1.00 98.51           O  
ATOM   4399  CG  PRO B 127       1.177 -24.611  -8.332  1.00 98.51           C  
ATOM   4400  HG2 PRO B 127       1.714 -25.048  -7.489  1.00 98.51           H  
ATOM   4401  HG3 PRO B 127       0.293 -24.083  -7.977  1.00 98.51           H  
ATOM   4402  CD  PRO B 127       0.760 -25.651  -9.362  1.00 98.51           C  
ATOM   4403  HD2 PRO B 127      -0.158 -26.140  -9.035  1.00 98.51           H  
ATOM   4404  HD3 PRO B 127       1.553 -26.386  -9.494  1.00 98.51           H  
ATOM   4405  N   VAL B 128       2.790 -24.455 -12.329  1.00 96.49           N  
ATOM   4406  H   VAL B 128       2.529 -25.379 -12.016  1.00 96.49           H  
ATOM   4407  CA  VAL B 128       3.623 -24.340 -13.544  1.00 96.49           C  
ATOM   4408  HA  VAL B 128       4.442 -23.653 -13.330  1.00 96.49           H  
ATOM   4409  C   VAL B 128       2.834 -23.750 -14.717  1.00 96.49           C  
ATOM   4410  CB  VAL B 128       4.225 -25.705 -13.944  1.00 96.49           C  
ATOM   4411  HB  VAL B 128       3.421 -26.412 -14.148  1.00 96.49           H  
ATOM   4412  O   VAL B 128       3.402 -23.040 -15.547  1.00 96.49           O  
ATOM   4413  CG1 VAL B 128       5.107 -25.618 -15.198  1.00 96.49           C  
ATOM   4414 HG11 VAL B 128       4.498 -25.374 -16.069  1.00 96.49           H  
ATOM   4415 HG12 VAL B 128       5.580 -26.582 -15.384  1.00 96.49           H  
ATOM   4416 HG13 VAL B 128       5.874 -24.856 -15.061  1.00 96.49           H  
ATOM   4417  CG2 VAL B 128       5.105 -26.265 -12.823  1.00 96.49           C  
ATOM   4418 HG21 VAL B 128       5.895 -25.558 -12.569  1.00 96.49           H  
ATOM   4419 HG22 VAL B 128       4.485 -26.451 -11.947  1.00 96.49           H  
ATOM   4420 HG23 VAL B 128       5.543 -27.216 -13.127  1.00 96.49           H  
ATOM   4421  N   SER B 129       1.520 -23.982 -14.775  1.00 97.06           N  
ATOM   4422  H   SER B 129       1.104 -24.531 -14.036  1.00 97.06           H  
ATOM   4423  CA  SER B 129       0.650 -23.423 -15.819  1.00 97.06           C  
ATOM   4424  HA  SER B 129       1.140 -23.585 -16.779  1.00 97.06           H  
ATOM   4425  C   SER B 129       0.428 -21.909 -15.695  1.00 97.06           C  
ATOM   4426  CB  SER B 129      -0.692 -24.162 -15.863  1.00 97.06           C  
ATOM   4427  HB2 SER B 129      -1.188 -23.924 -16.805  1.00 97.06           H  
ATOM   4428  HB3 SER B 129      -0.514 -25.237 -15.831  1.00 97.06           H  
ATOM   4429  O   SER B 129      -0.044 -21.289 -16.645  1.00 97.06           O  
ATOM   4430  OG  SER B 129      -1.552 -23.790 -14.799  1.00 97.06           O  
ATOM   4431  HG  SER B 129      -1.092 -23.967 -13.975  1.00 97.06           H  
ATOM   4432  N   LEU B 130       0.776 -21.304 -14.551  1.00 98.19           N  
ATOM   4433  H   LEU B 130       1.185 -21.863 -13.815  1.00 98.19           H  
ATOM   4434  CA  LEU B 130       0.648 -19.864 -14.305  1.00 98.19           C  
ATOM   4435  HA  LEU B 130      -0.162 -19.476 -14.924  1.00 98.19           H  
ATOM   4436  C   LEU B 130       1.887 -19.061 -14.723  1.00 98.19           C  
ATOM   4437  CB  LEU B 130       0.291 -19.625 -12.828  1.00 98.19           C  
ATOM   4438  HB2 LEU B 130       1.032 -20.121 -12.201  1.00 98.19           H  
ATOM   4439  HB3 LEU B 130       0.353 -18.558 -12.611  1.00 98.19           H  
ATOM   4440  O   LEU B 130       1.865 -17.831 -14.646  1.00 98.19           O  
ATOM   4441  CG  LEU B 130      -1.115 -20.110 -12.445  1.00 98.19           C  
ATOM   4442  HG  LEU B 130      -1.245 -21.156 -12.725  1.00 98.19           H  
ATOM   4443  CD1 LEU B 130      -1.298 -19.999 -10.938  1.00 98.19           C  
ATOM   4444 HD11 LEU B 130      -0.565 -20.635 -10.441  1.00 98.19           H  
ATOM   4445 HD12 LEU B 130      -1.159 -18.967 -10.615  1.00 98.19           H  
ATOM   4446 HD13 LEU B 130      -2.299 -20.332 -10.664  1.00 98.19           H  
ATOM   4447  CD2 LEU B 130      -2.208 -19.273 -13.116  1.00 98.19           C  
ATOM   4448 HD21 LEU B 130      -2.221 -19.463 -14.190  1.00 98.19           H  
ATOM   4449 HD22 LEU B 130      -3.185 -19.520 -12.701  1.00 98.19           H  
ATOM   4450 HD23 LEU B 130      -2.019 -18.214 -12.939  1.00 98.19           H  
ATOM   4451  N   ARG B 131       2.946 -19.720 -15.206  1.00 95.05           N  
ATOM   4452  H   ARG B 131       2.896 -20.727 -15.256  1.00 95.05           H  
ATOM   4453  CA  ARG B 131       4.126 -19.038 -15.751  1.00 95.05           C  
ATOM   4454  HA  ARG B 131       4.538 -18.396 -14.971  1.00 95.05           H  
ATOM   4455  C   ARG B 131       3.724 -18.147 -16.932  1.00 95.05           C  
ATOM   4456  CB  ARG B 131       5.189 -20.064 -16.167  1.00 95.05           C  
ATOM   4457  HB2 ARG B 131       4.755 -20.766 -16.879  1.00 95.05           H  
ATOM   4458  HB3 ARG B 131       6.008 -19.536 -16.656  1.00 95.05           H  
ATOM   4459  O   ARG B 131       3.091 -18.612 -17.876  1.00 95.05           O  
ATOM   4460  CG  ARG B 131       5.745 -20.834 -14.961  1.00 95.05           C  
ATOM   4461  HG2 ARG B 131       4.947 -21.382 -14.460  1.00 95.05           H  
ATOM   4462  HG3 ARG B 131       6.167 -20.122 -14.251  1.00 95.05           H  
ATOM   4463  CD  ARG B 131       6.856 -21.805 -15.357  1.00 95.05           C  
ATOM   4464  HD2 ARG B 131       6.566 -22.325 -16.271  1.00 95.05           H  
ATOM   4465  HD3 ARG B 131       6.962 -22.541 -14.560  1.00 95.05           H  
ATOM   4466  NE  ARG B 131       8.137 -21.082 -15.501  1.00 95.05           N  
ATOM   4467  HE  ARG B 131       8.333 -20.408 -14.774  1.00 95.05           H  
ATOM   4468  NH1 ARG B 131       8.935 -22.097 -17.397  1.00 95.05           N  
ATOM   4469 HH11 ARG B 131       8.099 -22.663 -17.417  1.00 95.05           H  
ATOM   4470 HH12 ARG B 131       9.651 -22.179 -18.105  1.00 95.05           H  
ATOM   4471  NH2 ARG B 131      10.125 -20.480 -16.414  1.00 95.05           N  
ATOM   4472 HH21 ARG B 131      10.248 -19.803 -15.675  1.00 95.05           H  
ATOM   4473 HH22 ARG B 131      10.835 -20.553 -17.128  1.00 95.05           H  
ATOM   4474  CZ  ARG B 131       9.055 -21.224 -16.435  1.00 95.05           C  
ATOM   4475  N   GLY B 132       4.104 -16.874 -16.883  1.00 95.49           N  
ATOM   4476  H   GLY B 132       4.602 -16.563 -16.062  1.00 95.49           H  
ATOM   4477  CA  GLY B 132       3.726 -15.847 -17.857  1.00 95.49           C  
ATOM   4478  HA2 GLY B 132       3.752 -16.269 -18.862  1.00 95.49           H  
ATOM   4479  HA3 GLY B 132       4.453 -15.036 -17.811  1.00 95.49           H  
ATOM   4480  C   GLY B 132       2.333 -15.243 -17.636  1.00 95.49           C  
ATOM   4481  O   GLY B 132       1.861 -14.486 -18.480  1.00 95.49           O  
ATOM   4482  N   SER B 133       1.640 -15.579 -16.542  1.00 97.64           N  
ATOM   4483  H   SER B 133       2.063 -16.205 -15.871  1.00 97.64           H  
ATOM   4484  CA  SER B 133       0.330 -14.997 -16.227  1.00 97.64           C  
ATOM   4485  HA  SER B 133      -0.184 -14.805 -17.169  1.00 97.64           H  
ATOM   4486  C   SER B 133       0.456 -13.661 -15.493  1.00 97.64           C  
ATOM   4487  CB  SER B 133      -0.554 -15.972 -15.439  1.00 97.64           C  
ATOM   4488  HB2 SER B 133      -0.572 -16.938 -15.944  1.00 97.64           H  
ATOM   4489  HB3 SER B 133      -1.569 -15.578 -15.408  1.00 97.64           H  
ATOM   4490  O   SER B 133       1.354 -13.464 -14.673  1.00 97.64           O  
ATOM   4491  OG  SER B 133      -0.097 -16.139 -14.112  1.00 97.64           O  
ATOM   4492  HG  SER B 133       0.694 -16.681 -14.156  1.00 97.64           H  
ATOM   4493  N   ALA B 134      -0.503 -12.760 -15.719  1.00 98.24           N  
ATOM   4494  H   ALA B 134      -1.194 -12.958 -16.428  1.00 98.24           H  
ATOM   4495  CA  ALA B 134      -0.663 -11.537 -14.936  1.00 98.24           C  
ATOM   4496  HA  ALA B 134       0.321 -11.104 -14.756  1.00 98.24           H  
ATOM   4497  C   ALA B 134      -1.283 -11.854 -13.562  1.00 98.24           C  
ATOM   4498  CB  ALA B 134      -1.471 -10.520 -15.754  1.00 98.24           C  
ATOM   4499  HB1 ALA B 134      -2.470 -10.906 -15.961  1.00 98.24           H  
ATOM   4500  HB2 ALA B 134      -0.958 -10.313 -16.693  1.00 98.24           H  
ATOM   4501  HB3 ALA B 134      -1.558  -9.590 -15.193  1.00 98.24           H  
ATOM   4502  O   ALA B 134      -2.440 -11.522 -13.296  1.00 98.24           O  
ATOM   4503  N   THR B 135      -0.520 -12.548 -12.717  1.00 98.88           N  
ATOM   4504  H   THR B 135       0.394 -12.832 -13.040  1.00 98.88           H  
ATOM   4505  CA  THR B 135      -0.859 -12.822 -11.317  1.00 98.88           C  
ATOM   4506  HA  THR B 135      -1.923 -12.635 -11.176  1.00 98.88           H  
ATOM   4507  C   THR B 135      -0.055 -11.884 -10.421  1.00 98.88           C  
ATOM   4508  CB  THR B 135      -0.603 -14.290 -10.950  1.00 98.88           C  
ATOM   4509  HB  THR B 135       0.456 -14.505 -11.092  1.00 98.88           H  
ATOM   4510  O   THR B 135       1.170 -11.868 -10.518  1.00 98.88           O  
ATOM   4511  CG2 THR B 135      -0.985 -14.624  -9.507  1.00 98.88           C  
ATOM   4512 HG21 THR B 135      -2.036 -14.395  -9.328  1.00 98.88           H  
ATOM   4513 HG22 THR B 135      -0.814 -15.685  -9.325  1.00 98.88           H  
ATOM   4514 HG23 THR B 135      -0.374 -14.051  -8.809  1.00 98.88           H  
ATOM   4515  OG1 THR B 135      -1.363 -15.142 -11.783  1.00 98.88           O  
ATOM   4516  HG1 THR B 135      -0.836 -15.363 -12.555  1.00 98.88           H  
ATOM   4517  N   GLY B 136      -0.724 -11.080  -9.593  1.00 98.90           N  
ATOM   4518  H   GLY B 136      -1.727 -11.185  -9.528  1.00 98.90           H  
ATOM   4519  CA  GLY B 136      -0.064 -10.164  -8.653  1.00 98.90           C  
ATOM   4520  HA2 GLY B 136       0.821  -9.736  -9.123  1.00 98.90           H  
ATOM   4521  HA3 GLY B 136      -0.737  -9.344  -8.403  1.00 98.90           H  
ATOM   4522  C   GLY B 136       0.364 -10.857  -7.356  1.00 98.90           C  
ATOM   4523  O   GLY B 136      -0.226 -11.868  -6.971  1.00 98.90           O  
ATOM   4524  N   VAL B 137       1.368 -10.309  -6.670  1.00 98.94           N  
ATOM   4525  H   VAL B 137       1.773  -9.454  -7.022  1.00 98.94           H  
ATOM   4526  CA  VAL B 137       1.858 -10.814  -5.375  1.00 98.94           C  
ATOM   4527  HA  VAL B 137       1.153 -11.547  -4.985  1.00 98.94           H  
ATOM   4528  C   VAL B 137       1.929  -9.662  -4.375  1.00 98.94           C  
ATOM   4529  CB  VAL B 137       3.228 -11.514  -5.500  1.00 98.94           C  
ATOM   4530  HB  VAL B 137       3.989 -10.782  -5.771  1.00 98.94           H  
ATOM   4531  O   VAL B 137       2.744  -8.756  -4.515  1.00 98.94           O  
ATOM   4532  CG1 VAL B 137       3.620 -12.156  -4.163  1.00 98.94           C  
ATOM   4533 HG11 VAL B 137       4.601 -12.623  -4.256  1.00 98.94           H  
ATOM   4534 HG12 VAL B 137       3.683 -11.401  -3.379  1.00 98.94           H  
ATOM   4535 HG13 VAL B 137       2.888 -12.910  -3.874  1.00 98.94           H  
ATOM   4536  CG2 VAL B 137       3.228 -12.617  -6.568  1.00 98.94           C  
ATOM   4537 HG21 VAL B 137       3.085 -12.179  -7.556  1.00 98.94           H  
ATOM   4538 HG22 VAL B 137       4.186 -13.137  -6.561  1.00 98.94           H  
ATOM   4539 HG23 VAL B 137       2.425 -13.327  -6.370  1.00 98.94           H  
ATOM   4540  N   PHE B 138       1.082  -9.700  -3.354  1.00 98.91           N  
ATOM   4541  H   PHE B 138       0.462 -10.493  -3.268  1.00 98.91           H  
ATOM   4542  CA  PHE B 138       0.977  -8.665  -2.330  1.00 98.91           C  
ATOM   4543  HA  PHE B 138       1.719  -7.886  -2.503  1.00 98.91           H  
ATOM   4544  C   PHE B 138       1.250  -9.298  -0.969  1.00 98.91           C  
ATOM   4545  CB  PHE B 138      -0.412  -8.015  -2.393  1.00 98.91           C  
ATOM   4546  HB2 PHE B 138      -1.166  -8.765  -2.157  1.00 98.91           H  
ATOM   4547  HB3 PHE B 138      -0.469  -7.245  -1.624  1.00 98.91           H  
ATOM   4548  O   PHE B 138       0.453 -10.104  -0.481  1.00 98.91           O  
ATOM   4549  CG  PHE B 138      -0.752  -7.394  -3.735  1.00 98.91           C  
ATOM   4550  CD1 PHE B 138      -0.551  -6.018  -3.949  1.00 98.91           C  
ATOM   4551  HD1 PHE B 138      -0.161  -5.397  -3.157  1.00 98.91           H  
ATOM   4552  CD2 PHE B 138      -1.273  -8.194  -4.771  1.00 98.91           C  
ATOM   4553  HD2 PHE B 138      -1.434  -9.249  -4.605  1.00 98.91           H  
ATOM   4554  CE1 PHE B 138      -0.859  -5.449  -5.196  1.00 98.91           C  
ATOM   4555  HE1 PHE B 138      -0.717  -4.391  -5.355  1.00 98.91           H  
ATOM   4556  CE2 PHE B 138      -1.573  -7.626  -6.021  1.00 98.91           C  
ATOM   4557  HE2 PHE B 138      -1.974  -8.237  -6.816  1.00 98.91           H  
ATOM   4558  CZ  PHE B 138      -1.350  -6.257  -6.235  1.00 98.91           C  
ATOM   4559  HZ  PHE B 138      -1.555  -5.819  -7.201  1.00 98.91           H  
ATOM   4560  N   THR B 139       2.374  -8.938  -0.353  1.00 98.88           N  
ATOM   4561  H   THR B 139       2.990  -8.279  -0.809  1.00 98.88           H  
ATOM   4562  CA  THR B 139       2.843  -9.592   0.876  1.00 98.88           C  
ATOM   4563  HA  THR B 139       2.108 -10.329   1.199  1.00 98.88           H  
ATOM   4564  C   THR B 139       3.003  -8.576   1.999  1.00 98.88           C  
ATOM   4565  CB  THR B 139       4.159 -10.354   0.639  1.00 98.88           C  
ATOM   4566  HB  THR B 139       4.975  -9.644   0.499  1.00 98.88           H  
ATOM   4567  O   THR B 139       3.724  -7.593   1.856  1.00 98.88           O  
ATOM   4568  CG2 THR B 139       4.488 -11.292   1.800  1.00 98.88           C  
ATOM   4569 HG21 THR B 139       4.571 -10.730   2.730  1.00 98.88           H  
ATOM   4570 HG22 THR B 139       3.703 -12.040   1.912  1.00 98.88           H  
ATOM   4571 HG23 THR B 139       5.439 -11.790   1.616  1.00 98.88           H  
ATOM   4572  OG1 THR B 139       4.070 -11.181  -0.503  1.00 98.88           O  
ATOM   4573  HG1 THR B 139       4.877 -11.699  -0.538  1.00 98.88           H  
ATOM   4574  N   GLY B 140       2.349  -8.816   3.133  1.00 98.84           N  
ATOM   4575  H   GLY B 140       1.699  -9.588   3.161  1.00 98.84           H  
ATOM   4576  CA  GLY B 140       2.573  -8.069   4.363  1.00 98.84           C  
ATOM   4577  HA2 GLY B 140       1.701  -8.177   5.009  1.00 98.84           H  
ATOM   4578  HA3 GLY B 140       2.701  -7.012   4.129  1.00 98.84           H  
ATOM   4579  C   GLY B 140       3.796  -8.591   5.117  1.00 98.84           C  
ATOM   4580  O   GLY B 140       3.765  -9.717   5.614  1.00 98.84           O  
ATOM   4581  N   VAL B 141       4.844  -7.780   5.236  1.00 98.15           N  
ATOM   4582  H   VAL B 141       4.783  -6.847   4.852  1.00 98.15           H  
ATOM   4583  CA  VAL B 141       6.049  -8.096   6.023  1.00 98.15           C  
ATOM   4584  HA  VAL B 141       5.881  -8.995   6.616  1.00 98.15           H  
ATOM   4585  C   VAL B 141       6.297  -6.935   6.973  1.00 98.15           C  
ATOM   4586  CB  VAL B 141       7.283  -8.346   5.134  1.00 98.15           C  
ATOM   4587  HB  VAL B 141       7.489  -7.442   4.562  1.00 98.15           H  
ATOM   4588  O   VAL B 141       6.263  -5.783   6.554  1.00 98.15           O  
ATOM   4589  CG1 VAL B 141       8.529  -8.693   5.960  1.00 98.15           C  
ATOM   4590 HG11 VAL B 141       9.368  -8.900   5.295  1.00 98.15           H  
ATOM   4591 HG12 VAL B 141       8.813  -7.855   6.595  1.00 98.15           H  
ATOM   4592 HG13 VAL B 141       8.346  -9.570   6.581  1.00 98.15           H  
ATOM   4593  CG2 VAL B 141       7.046  -9.508   4.160  1.00 98.15           C  
ATOM   4594 HG21 VAL B 141       6.204  -9.285   3.504  1.00 98.15           H  
ATOM   4595 HG22 VAL B 141       6.841 -10.419   4.721  1.00 98.15           H  
ATOM   4596 HG23 VAL B 141       7.936  -9.656   3.548  1.00 98.15           H  
ATOM   4597  N   GLY B 142       6.485  -7.242   8.254  1.00 93.05           N  
ATOM   4598  H   GLY B 142       6.548  -8.220   8.500  1.00 93.05           H  
ATOM   4599  CA  GLY B 142       6.865  -6.253   9.259  1.00 93.05           C  
ATOM   4600  HA2 GLY B 142       6.483  -5.268   8.992  1.00 93.05           H  
ATOM   4601  HA3 GLY B 142       6.448  -6.530  10.227  1.00 93.05           H  
ATOM   4602  C   GLY B 142       8.383  -6.161   9.357  1.00 93.05           C  
ATOM   4603  O   GLY B 142       9.049  -5.592   8.499  1.00 93.05           O  
ATOM   4604  N   THR B 143       8.927  -6.772  10.406  1.00 86.29           N  
ATOM   4605  H   THR B 143       8.331  -7.291  11.034  1.00 86.29           H  
ATOM   4606  CA  THR B 143      10.375  -6.864  10.610  1.00 86.29           C  
ATOM   4607  HA  THR B 143      10.818  -5.914  10.312  1.00 86.29           H  
ATOM   4608  C   THR B 143      11.016  -7.954   9.745  1.00 86.29           C  
ATOM   4609  CB  THR B 143      10.694  -7.051  12.100  1.00 86.29           C  
ATOM   4610  HB  THR B 143      10.142  -6.303  12.669  1.00 86.29           H  
ATOM   4611  O   THR B 143      10.386  -8.965   9.420  1.00 86.29           O  
ATOM   4612  CG2 THR B 143      10.345  -8.433  12.656  1.00 86.29           C  
ATOM   4613 HG21 THR B 143      10.964  -9.200  12.191  1.00 86.29           H  
ATOM   4614 HG22 THR B 143      10.516  -8.449  13.732  1.00 86.29           H  
ATOM   4615 HG23 THR B 143       9.296  -8.661  12.467  1.00 86.29           H  
ATOM   4616  OG1 THR B 143      12.064  -6.828  12.303  1.00 86.29           O  
ATOM   4617  HG1 THR B 143      12.316  -7.223  13.141  1.00 86.29           H  
ATOM   4618  N   VAL B 144      12.291  -7.759   9.409  1.00 83.19           N  
ATOM   4619  H   VAL B 144      12.737  -6.917   9.745  1.00 83.19           H  
ATOM   4620  CA  VAL B 144      13.183  -8.801   8.896  1.00 83.19           C  
ATOM   4621  HA  VAL B 144      12.712  -9.776   9.017  1.00 83.19           H  
ATOM   4622  C   VAL B 144      14.446  -8.766   9.746  1.00 83.19           C  
ATOM   4623  CB  VAL B 144      13.528  -8.618   7.404  1.00 83.19           C  
ATOM   4624  HB  VAL B 144      14.069  -7.683   7.260  1.00 83.19           H  
ATOM   4625  O   VAL B 144      15.270  -7.868   9.612  1.00 83.19           O  
ATOM   4626  CG1 VAL B 144      14.423  -9.786   6.964  1.00 83.19           C  
ATOM   4627 HG11 VAL B 144      14.463  -9.845   5.876  1.00 83.19           H  
ATOM   4628 HG12 VAL B 144      14.022 -10.728   7.339  1.00 83.19           H  
ATOM   4629 HG13 VAL B 144      15.434  -9.645   7.346  1.00 83.19           H  
ATOM   4630  CG2 VAL B 144      12.286  -8.576   6.502  1.00 83.19           C  
ATOM   4631 HG21 VAL B 144      11.750  -9.523   6.559  1.00 83.19           H  
ATOM   4632 HG22 VAL B 144      11.627  -7.762   6.803  1.00 83.19           H  
ATOM   4633 HG23 VAL B 144      12.596  -8.409   5.470  1.00 83.19           H  
ATOM   4634  N   ASP B 145      14.582  -9.732  10.646  1.00 89.85           N  
ATOM   4635  H   ASP B 145      13.845 -10.413  10.761  1.00 89.85           H  
ATOM   4636  CA  ASP B 145      15.657  -9.796  11.640  1.00 89.85           C  
ATOM   4637  HA  ASP B 145      16.316  -8.939  11.504  1.00 89.85           H  
ATOM   4638  C   ASP B 145      16.544 -11.043  11.470  1.00 89.85           C  
ATOM   4639  CB  ASP B 145      15.039  -9.667  13.040  1.00 89.85           C  
ATOM   4640  HB2 ASP B 145      14.422  -8.769  13.077  1.00 89.85           H  
ATOM   4641  HB3 ASP B 145      15.846  -9.540  13.762  1.00 89.85           H  
ATOM   4642  O   ASP B 145      17.233 -11.471  12.399  1.00 89.85           O  
ATOM   4643  CG  ASP B 145      14.185 -10.871  13.454  1.00 89.85           C  
ATOM   4644  OD1 ASP B 145      13.734 -11.652  12.587  1.00 89.85           O  
ATOM   4645  OD2 ASP B 145      13.990 -11.040  14.677  1.00 89.85           O  
ATOM   4646  N   TYR B 146      16.521 -11.640  10.274  1.00 95.35           N  
ATOM   4647  H   TYR B 146      15.947 -11.220   9.557  1.00 95.35           H  
ATOM   4648  CA  TYR B 146      17.340 -12.794   9.921  1.00 95.35           C  
ATOM   4649  HA  TYR B 146      17.428 -13.425  10.806  1.00 95.35           H  
ATOM   4650  C   TYR B 146      18.754 -12.395   9.487  1.00 95.35           C  
ATOM   4651  CB  TYR B 146      16.658 -13.625   8.828  1.00 95.35           C  
ATOM   4652  HB2 TYR B 146      15.646 -13.875   9.145  1.00 95.35           H  
ATOM   4653  HB3 TYR B 146      16.580 -13.024   7.921  1.00 95.35           H  
ATOM   4654  O   TYR B 146      18.952 -11.423   8.761  1.00 95.35           O  
ATOM   4655  CG  TYR B 146      17.405 -14.911   8.523  1.00 95.35           C  
ATOM   4656  CD1 TYR B 146      18.184 -15.033   7.355  1.00 95.35           C  
ATOM   4657  HD1 TYR B 146      18.247 -14.213   6.656  1.00 95.35           H  
ATOM   4658  CD2 TYR B 146      17.348 -15.977   9.440  1.00 95.35           C  
ATOM   4659  HD2 TYR B 146      16.742 -15.887  10.329  1.00 95.35           H  
ATOM   4660  CE1 TYR B 146      18.877 -16.231   7.094  1.00 95.35           C  
ATOM   4661  HE1 TYR B 146      19.464 -16.330   6.193  1.00 95.35           H  
ATOM   4662  CE2 TYR B 146      18.040 -17.173   9.184  1.00 95.35           C  
ATOM   4663  HE2 TYR B 146      17.987 -17.995   9.882  1.00 95.35           H  
ATOM   4664  OH  TYR B 146      19.414 -18.489   7.759  1.00 95.35           O  
ATOM   4665  HH  TYR B 146      19.959 -18.434   6.970  1.00 95.35           H  
ATOM   4666  CZ  TYR B 146      18.794 -17.307   8.004  1.00 95.35           C  
ATOM   4667  N   GLY B 147      19.725 -13.231   9.854  1.00 90.76           N  
ATOM   4668  H   GLY B 147      19.469 -14.009  10.446  1.00 90.76           H  
ATOM   4669  CA  GLY B 147      21.102 -13.147   9.383  1.00 90.76           C  
ATOM   4670  HA2 GLY B 147      21.549 -14.133   9.506  1.00 90.76           H  
ATOM   4671  HA3 GLY B 147      21.104 -12.908   8.320  1.00 90.76           H  
ATOM   4672  C   GLY B 147      21.975 -12.102  10.101  1.00 90.76           C  
ATOM   4673  O   GLY B 147      21.485 -11.197  10.787  1.00 90.76           O  
ATOM   4674  N   PRO B 148      23.307 -12.237   9.978  1.00 90.27           N  
ATOM   4675  CA  PRO B 148      24.248 -11.181  10.341  1.00 90.27           C  
ATOM   4676  HA  PRO B 148      24.041 -10.807  11.344  1.00 90.27           H  
ATOM   4677  C   PRO B 148      24.171 -10.019   9.337  1.00 90.27           C  
ATOM   4678  CB  PRO B 148      25.617 -11.865  10.343  1.00 90.27           C  
ATOM   4679  HB2 PRO B 148      25.786 -12.343  11.308  1.00 90.27           H  
ATOM   4680  HB3 PRO B 148      26.431 -11.179  10.112  1.00 90.27           H  
ATOM   4681  O   PRO B 148      23.700 -10.198   8.210  1.00 90.27           O  
ATOM   4682  CG  PRO B 148      25.467 -12.932   9.262  1.00 90.27           C  
ATOM   4683  HG2 PRO B 148      26.145 -13.770   9.424  1.00 90.27           H  
ATOM   4684  HG3 PRO B 148      25.631 -12.481   8.284  1.00 90.27           H  
ATOM   4685  CD  PRO B 148      24.008 -13.359   9.367  1.00 90.27           C  
ATOM   4686  HD2 PRO B 148      23.927 -14.233  10.014  1.00 90.27           H  
ATOM   4687  HD3 PRO B 148      23.616 -13.582   8.375  1.00 90.27           H  
ATOM   4688  N   ARG B 149      24.669  -8.830   9.708  1.00 90.66           N  
ATOM   4689  H   ARG B 149      25.105  -8.727  10.613  1.00 90.66           H  
ATOM   4690  CA  ARG B 149      24.889  -7.768   8.711  1.00 90.66           C  
ATOM   4691  HA  ARG B 149      23.941  -7.584   8.205  1.00 90.66           H  
ATOM   4692  C   ARG B 149      25.909  -8.244   7.658  1.00 90.66           C  
ATOM   4693  CB  ARG B 149      25.362  -6.461   9.374  1.00 90.66           C  
ATOM   4694  HB2 ARG B 149      26.299  -6.640   9.900  1.00 90.66           H  
ATOM   4695  HB3 ARG B 149      25.564  -5.727   8.594  1.00 90.66           H  
ATOM   4696  O   ARG B 149      26.749  -9.088   7.973  1.00 90.66           O  
ATOM   4697  CG  ARG B 149      24.351  -5.849  10.356  1.00 90.66           C  
ATOM   4698  HG2 ARG B 149      23.420  -5.634   9.833  1.00 90.66           H  
ATOM   4699  HG3 ARG B 149      24.149  -6.546  11.169  1.00 90.66           H  
ATOM   4700  CD  ARG B 149      24.928  -4.546  10.932  1.00 90.66           C  
ATOM   4701  HD2 ARG B 149      25.104  -3.851  10.111  1.00 90.66           H  
ATOM   4702  HD3 ARG B 149      25.892  -4.757  11.396  1.00 90.66           H  
ATOM   4703  NE  ARG B 149      24.021  -3.908  11.910  1.00 90.66           N  
ATOM   4704  HE  ARG B 149      23.348  -3.247  11.549  1.00 90.66           H  
ATOM   4705  NH1 ARG B 149      24.834  -4.908  13.830  1.00 90.66           N  
ATOM   4706 HH11 ARG B 149      24.755  -5.074  14.823  1.00 90.66           H  
ATOM   4707 HH12 ARG B 149      25.444  -5.506  13.292  1.00 90.66           H  
ATOM   4708  NH2 ARG B 149      23.185  -3.446  13.987  1.00 90.66           N  
ATOM   4709 HH21 ARG B 149      23.169  -3.693  14.966  1.00 90.66           H  
ATOM   4710 HH22 ARG B 149      22.583  -2.708  13.651  1.00 90.66           H  
ATOM   4711  CZ  ARG B 149      24.023  -4.083  13.222  1.00 90.66           C  
ATOM   4712  N   PRO B 150      25.902  -7.703   6.425  1.00 88.29           N  
ATOM   4713  CA  PRO B 150      26.874  -8.081   5.395  1.00 88.29           C  
ATOM   4714  HA  PRO B 150      26.669  -9.102   5.073  1.00 88.29           H  
ATOM   4715  C   PRO B 150      28.337  -7.991   5.849  1.00 88.29           C  
ATOM   4716  CB  PRO B 150      26.611  -7.118   4.237  1.00 88.29           C  
ATOM   4717  HB2 PRO B 150      27.177  -6.198   4.378  1.00 88.29           H  
ATOM   4718  HB3 PRO B 150      26.861  -7.571   3.277  1.00 88.29           H  
ATOM   4719  O   PRO B 150      29.151  -8.815   5.451  1.00 88.29           O  
ATOM   4720  CG  PRO B 150      25.121  -6.813   4.372  1.00 88.29           C  
ATOM   4721  HG2 PRO B 150      24.537  -7.634   3.956  1.00 88.29           H  
ATOM   4722  HG3 PRO B 150      24.853  -5.869   3.897  1.00 88.29           H  
ATOM   4723  CD  PRO B 150      24.933  -6.759   5.887  1.00 88.29           C  
ATOM   4724  HD2 PRO B 150      25.159  -5.757   6.251  1.00 88.29           H  
ATOM   4725  HD3 PRO B 150      23.909  -7.036   6.140  1.00 88.29           H  
ATOM   4726  N   ASP B 151      28.653  -7.021   6.708  1.00 86.44           N  
ATOM   4727  H   ASP B 151      27.948  -6.333   6.929  1.00 86.44           H  
ATOM   4728  CA  ASP B 151      29.999  -6.741   7.230  1.00 86.44           C  
ATOM   4729  HA  ASP B 151      30.706  -6.708   6.401  1.00 86.44           H  
ATOM   4730  C   ASP B 151      30.521  -7.798   8.222  1.00 86.44           C  
ATOM   4731  CB  ASP B 151      29.964  -5.350   7.883  1.00 86.44           C  
ATOM   4732  HB2 ASP B 151      30.983  -5.019   8.087  1.00 86.44           H  
ATOM   4733  HB3 ASP B 151      29.428  -5.412   8.829  1.00 86.44           H  
ATOM   4734  O   ASP B 151      31.720  -7.882   8.473  1.00 86.44           O  
ATOM   4735  CG  ASP B 151      29.264  -4.334   6.977  1.00 86.44           C  
ATOM   4736  OD1 ASP B 151      29.925  -3.805   6.055  1.00 86.44           O  
ATOM   4737  OD2 ASP B 151      28.031  -4.175   7.134  1.00 86.44           O  
ATOM   4738  N   GLU B 152      29.623  -8.612   8.777  1.00 89.23           N  
ATOM   4739  H   GLU B 152      28.659  -8.489   8.499  1.00 89.23           H  
ATOM   4740  CA  GLU B 152      29.896  -9.669   9.764  1.00 89.23           C  
ATOM   4741  HA  GLU B 152      30.975  -9.751   9.899  1.00 89.23           H  
ATOM   4742  C   GLU B 152      29.450 -11.057   9.261  1.00 89.23           C  
ATOM   4743  CB  GLU B 152      29.294  -9.291  11.141  1.00 89.23           C  
ATOM   4744  HB2 GLU B 152      29.187 -10.187  11.752  1.00 89.23           H  
ATOM   4745  HB3 GLU B 152      29.996  -8.628  11.646  1.00 89.23           H  
ATOM   4746  O   GLU B 152      29.556 -12.060   9.972  1.00 89.23           O  
ATOM   4747  CG  GLU B 152      27.939  -8.563  11.052  1.00 89.23           C  
ATOM   4748  HG2 GLU B 152      27.289  -9.146  10.400  1.00 89.23           H  
ATOM   4749  HG3 GLU B 152      28.108  -7.586  10.598  1.00 89.23           H  
ATOM   4750  CD  GLU B 152      27.199  -8.343  12.379  1.00 89.23           C  
ATOM   4751  OE1 GLU B 152      25.964  -8.081  12.319  1.00 89.23           O  
ATOM   4752  OE2 GLU B 152      27.830  -8.440  13.449  1.00 89.23           O  
ATOM   4753  N   ALA B 153      28.958 -11.136   8.022  1.00 90.08           N  
ATOM   4754  H   ALA B 153      28.950 -10.299   7.458  1.00 90.08           H  
ATOM   4755  CA  ALA B 153      28.516 -12.378   7.414  1.00 90.08           C  
ATOM   4756  HA  ALA B 153      27.916 -12.898   8.161  1.00 90.08           H  
ATOM   4757  C   ALA B 153      29.703 -13.273   7.017  1.00 90.08           C  
ATOM   4758  CB  ALA B 153      27.620 -12.062   6.213  1.00 90.08           C  
ATOM   4759  HB1 ALA B 153      28.201 -11.536   5.455  1.00 90.08           H  
ATOM   4760  HB2 ALA B 153      26.790 -11.428   6.524  1.00 90.08           H  
ATOM   4761  HB3 ALA B 153      27.231 -12.988   5.790  1.00 90.08           H  
ATOM   4762  O   ALA B 153      30.746 -12.773   6.597  1.00 90.08           O  
ATOM   4763  N   PRO B 154      29.551 -14.609   7.070  1.00 90.93           N  
ATOM   4764  CA  PRO B 154      30.545 -15.509   6.503  1.00 90.93           C  
ATOM   4765  HA  PRO B 154      31.492 -15.355   7.022  1.00 90.93           H  
ATOM   4766  C   PRO B 154      30.729 -15.255   5.001  1.00 90.93           C  
ATOM   4767  CB  PRO B 154      30.031 -16.930   6.773  1.00 90.93           C  
ATOM   4768  HB2 PRO B 154      29.522 -17.326   5.894  1.00 90.93           H  
ATOM   4769  HB3 PRO B 154      30.842 -17.598   7.065  1.00 90.93           H  
ATOM   4770  O   PRO B 154      29.752 -15.241   4.248  1.00 90.93           O  
ATOM   4771  CG  PRO B 154      29.015 -16.757   7.901  1.00 90.93           C  
ATOM   4772  HG2 PRO B 154      28.227 -17.509   7.856  1.00 90.93           H  
ATOM   4773  HG3 PRO B 154      29.529 -16.801   8.861  1.00 90.93           H  
ATOM   4774  CD  PRO B 154      28.467 -15.350   7.688  1.00 90.93           C  
ATOM   4775  HD2 PRO B 154      28.185 -14.922   8.650  1.00 90.93           H  
ATOM   4776  HD3 PRO B 154      27.610 -15.374   7.015  1.00 90.93           H  
ATOM   4777  N   ASP B 155      31.980 -15.180   4.544  1.00 88.63           N  
ATOM   4778  H   ASP B 155      32.697 -14.918   5.206  1.00 88.63           H  
ATOM   4779  CA  ASP B 155      32.340 -15.034   3.123  1.00 88.63           C  
ATOM   4780  HA  ASP B 155      32.053 -14.042   2.776  1.00 88.63           H  
ATOM   4781  C   ASP B 155      31.658 -16.082   2.223  1.00 88.63           C  
ATOM   4782  CB  ASP B 155      33.864 -15.178   2.962  1.00 88.63           C  
ATOM   4783  HB2 ASP B 155      34.155 -16.177   3.287  1.00 88.63           H  
ATOM   4784  HB3 ASP B 155      34.105 -15.094   1.902  1.00 88.63           H  
ATOM   4785  O   ASP B 155      31.365 -15.845   1.050  1.00 88.63           O  
ATOM   4786  CG  ASP B 155      34.713 -14.151   3.721  1.00 88.63           C  
ATOM   4787  OD1 ASP B 155      34.137 -13.219   4.314  1.00 88.63           O  
ATOM   4788  OD2 ASP B 155      35.950 -14.345   3.720  1.00 88.63           O  
ATOM   4789  N   GLU B 156      31.362 -17.259   2.779  1.00 90.12           N  
ATOM   4790  H   GLU B 156      31.615 -17.383   3.749  1.00 90.12           H  
ATOM   4791  CA  GLU B 156      30.674 -18.345   2.086  1.00 90.12           C  
ATOM   4792  HA  GLU B 156      31.188 -18.525   1.142  1.00 90.12           H  
ATOM   4793  C   GLU B 156      29.218 -18.034   1.727  1.00 90.12           C  
ATOM   4794  CB  GLU B 156      30.741 -19.626   2.928  1.00 90.12           C  
ATOM   4795  HB2 GLU B 156      30.515 -19.381   3.965  1.00 90.12           H  
ATOM   4796  HB3 GLU B 156      30.001 -20.342   2.570  1.00 90.12           H  
ATOM   4797  O   GLU B 156      28.693 -18.699   0.839  1.00 90.12           O  
ATOM   4798  CG  GLU B 156      32.128 -20.275   2.809  1.00 90.12           C  
ATOM   4799  HG2 GLU B 156      32.890 -19.533   3.045  1.00 90.12           H  
ATOM   4800  HG3 GLU B 156      32.275 -20.584   1.774  1.00 90.12           H  
ATOM   4801  CD  GLU B 156      32.325 -21.479   3.740  1.00 90.12           C  
ATOM   4802  OE1 GLU B 156      33.150 -22.351   3.378  1.00 90.12           O  
ATOM   4803  OE2 GLU B 156      31.671 -21.526   4.805  1.00 90.12           O  
ATOM   4804  N   VAL B 157      28.558 -17.052   2.342  1.00 92.39           N  
ATOM   4805  H   VAL B 157      29.043 -16.525   3.055  1.00 92.39           H  
ATOM   4806  CA  VAL B 157      27.181 -16.640   1.997  1.00 92.39           C  
ATOM   4807  HA  VAL B 157      26.822 -17.255   1.172  1.00 92.39           H  
ATOM   4808  C   VAL B 157      27.086 -15.205   1.475  1.00 92.39           C  
ATOM   4809  CB  VAL B 157      26.199 -16.872   3.158  1.00 92.39           C  
ATOM   4810  HB  VAL B 157      25.213 -16.541   2.831  1.00 92.39           H  
ATOM   4811  O   VAL B 157      26.036 -14.817   0.959  1.00 92.39           O  
ATOM   4812  CG1 VAL B 157      26.091 -18.362   3.508  1.00 92.39           C  
ATOM   4813 HG11 VAL B 157      25.804 -18.927   2.620  1.00 92.39           H  
ATOM   4814 HG12 VAL B 157      27.042 -18.735   3.889  1.00 92.39           H  
ATOM   4815 HG13 VAL B 157      25.322 -18.495   4.269  1.00 92.39           H  
ATOM   4816  CG2 VAL B 157      26.554 -16.082   4.420  1.00 92.39           C  
ATOM   4817 HG21 VAL B 157      27.494 -16.441   4.838  1.00 92.39           H  
ATOM   4818 HG22 VAL B 157      25.765 -16.206   5.162  1.00 92.39           H  
ATOM   4819 HG23 VAL B 157      26.645 -15.021   4.189  1.00 92.39           H  
ATOM   4820  N   LEU B 158      28.181 -14.439   1.541  1.00 87.86           N  
ATOM   4821  H   LEU B 158      29.001 -14.807   2.003  1.00 87.86           H  
ATOM   4822  CA  LEU B 158      28.281 -13.112   0.932  1.00 87.86           C  
ATOM   4823  HA  LEU B 158      27.550 -12.472   1.426  1.00 87.86           H  
ATOM   4824  C   LEU B 158      27.901 -13.157  -0.558  1.00 87.86           C  
ATOM   4825  CB  LEU B 158      29.693 -12.528   1.171  1.00 87.86           C  
ATOM   4826  HB2 LEU B 158      30.370 -13.330   1.466  1.00 87.86           H  
ATOM   4827  HB3 LEU B 158      30.086 -12.100   0.249  1.00 87.86           H  
ATOM   4828  O   LEU B 158      28.248 -14.091  -1.292  1.00 87.86           O  
ATOM   4829  CG  LEU B 158      29.691 -11.440   2.262  1.00 87.86           C  
ATOM   4830  HG  LEU B 158      29.015 -11.741   3.062  1.00 87.86           H  
ATOM   4831  CD1 LEU B 158      31.076 -11.236   2.868  1.00 87.86           C  
ATOM   4832 HD11 LEU B 158      31.815 -11.042   2.091  1.00 87.86           H  
ATOM   4833 HD12 LEU B 158      31.051 -10.395   3.561  1.00 87.86           H  
ATOM   4834 HD13 LEU B 158      31.366 -12.113   3.446  1.00 87.86           H  
ATOM   4835  CD2 LEU B 158      29.216 -10.100   1.694  1.00 87.86           C  
ATOM   4836 HD21 LEU B 158      28.277 -10.218   1.153  1.00 87.86           H  
ATOM   4837 HD22 LEU B 158      29.977  -9.675   1.040  1.00 87.86           H  
ATOM   4838 HD23 LEU B 158      29.051  -9.414   2.525  1.00 87.86           H  
ATOM   4839  N   GLY B 159      27.133 -12.157  -0.991  1.00 86.94           N  
ATOM   4840  H   GLY B 159      26.875 -11.421  -0.350  1.00 86.94           H  
ATOM   4841  CA  GLY B 159      26.468 -12.128  -2.293  1.00 86.94           C  
ATOM   4842  HA2 GLY B 159      27.005 -12.761  -3.000  1.00 86.94           H  
ATOM   4843  HA3 GLY B 159      26.492 -11.106  -2.671  1.00 86.94           H  
ATOM   4844  C   GLY B 159      25.004 -12.587  -2.262  1.00 86.94           C  
ATOM   4845  O   GLY B 159      24.276 -12.338  -3.222  1.00 86.94           O  
ATOM   4846  N   TYR B 160      24.559 -13.249  -1.186  1.00 91.16           N  
ATOM   4847  H   TYR B 160      25.219 -13.474  -0.455  1.00 91.16           H  
ATOM   4848  CA  TYR B 160      23.164 -13.664  -0.992  1.00 91.16           C  
ATOM   4849  HA  TYR B 160      22.560 -13.298  -1.822  1.00 91.16           H  
ATOM   4850  C   TYR B 160      22.513 -13.090   0.271  1.00 91.16           C  
ATOM   4851  CB  TYR B 160      23.061 -15.196  -0.977  1.00 91.16           C  
ATOM   4852  HB2 TYR B 160      22.035 -15.475  -0.739  1.00 91.16           H  
ATOM   4853  HB3 TYR B 160      23.695 -15.585  -0.180  1.00 91.16           H  
ATOM   4854  O   TYR B 160      21.317 -13.292   0.459  1.00 91.16           O  
ATOM   4855  CG  TYR B 160      23.402 -15.875  -2.284  1.00 91.16           C  
ATOM   4856  CD1 TYR B 160      22.604 -15.640  -3.420  1.00 91.16           C  
ATOM   4857  HD1 TYR B 160      21.772 -14.954  -3.357  1.00 91.16           H  
ATOM   4858  CD2 TYR B 160      24.461 -16.799  -2.342  1.00 91.16           C  
ATOM   4859  HD2 TYR B 160      25.037 -17.001  -1.452  1.00 91.16           H  
ATOM   4860  CE1 TYR B 160      22.883 -16.294  -4.632  1.00 91.16           C  
ATOM   4861  HE1 TYR B 160      22.264 -16.104  -5.497  1.00 91.16           H  
ATOM   4862  CE2 TYR B 160      24.713 -17.486  -3.544  1.00 91.16           C  
ATOM   4863  HE2 TYR B 160      25.439 -18.284  -3.588  1.00 91.16           H  
ATOM   4864  OH  TYR B 160      24.239 -17.857  -5.853  1.00 91.16           O  
ATOM   4865  HH  TYR B 160      23.599 -17.606  -6.523  1.00 91.16           H  
ATOM   4866  CZ  TYR B 160      23.953 -17.208  -4.695  1.00 91.16           C  
ATOM   4867  N   VAL B 161      23.250 -12.373   1.123  1.00 93.58           N  
ATOM   4868  H   VAL B 161      24.152 -12.038   0.815  1.00 93.58           H  
ATOM   4869  CA  VAL B 161      22.712 -11.798   2.366  1.00 93.58           C  
ATOM   4870  HA  VAL B 161      22.203 -12.581   2.929  1.00 93.58           H  
ATOM   4871  C   VAL B 161      21.668 -10.741   2.022  1.00 93.58           C  
ATOM   4872  CB  VAL B 161      23.834 -11.217   3.256  1.00 93.58           C  
ATOM   4873  HB  VAL B 161      24.358 -10.425   2.720  1.00 93.58           H  
ATOM   4874  O   VAL B 161      20.532 -10.836   2.468  1.00 93.58           O  
ATOM   4875  CG1 VAL B 161      23.285 -10.612   4.554  1.00 93.58           C  
ATOM   4876 HG11 VAL B 161      22.718 -11.359   5.109  1.00 93.58           H  
ATOM   4877 HG12 VAL B 161      24.105 -10.258   5.178  1.00 93.58           H  
ATOM   4878 HG13 VAL B 161      22.635  -9.765   4.335  1.00 93.58           H  
ATOM   4879  CG2 VAL B 161      24.856 -12.299   3.631  1.00 93.58           C  
ATOM   4880 HG21 VAL B 161      25.639 -11.855   4.246  1.00 93.58           H  
ATOM   4881 HG22 VAL B 161      24.368 -13.099   4.187  1.00 93.58           H  
ATOM   4882 HG23 VAL B 161      25.321 -12.710   2.735  1.00 93.58           H  
ATOM   4883  N   GLY B 162      22.004  -9.796   1.139  1.00 92.96           N  
ATOM   4884  H   GLY B 162      22.949  -9.813   0.784  1.00 92.96           H  
ATOM   4885  CA  GLY B 162      21.103  -8.702   0.765  1.00 92.96           C  
ATOM   4886  HA2 GLY B 162      20.810  -8.159   1.663  1.00 92.96           H  
ATOM   4887  HA3 GLY B 162      21.632  -8.017   0.102  1.00 92.96           H  
ATOM   4888  C   GLY B 162      19.828  -9.176   0.058  1.00 92.96           C  
ATOM   4889  O   GLY B 162      18.725  -8.780   0.423  1.00 92.96           O  
ATOM   4890  N   THR B 163      19.941 -10.070  -0.930  1.00 92.52           N  
ATOM   4891  H   THR B 163      20.855 -10.451  -1.133  1.00 92.52           H  
ATOM   4892  CA  THR B 163      18.755 -10.648  -1.600  1.00 92.52           C  
ATOM   4893  HA  THR B 163      18.061  -9.841  -1.833  1.00 92.52           H  
ATOM   4894  C   THR B 163      17.992 -11.621  -0.696  1.00 92.52           C  
ATOM   4895  CB  THR B 163      19.120 -11.350  -2.917  1.00 92.52           C  
ATOM   4896  HB  THR B 163      18.244 -11.885  -3.283  1.00 92.52           H  
ATOM   4897  O   THR B 163      16.782 -11.799  -0.855  1.00 92.52           O  
ATOM   4898  CG2 THR B 163      19.566 -10.367  -3.998  1.00 92.52           C  
ATOM   4899 HG21 THR B 163      18.759  -9.664  -4.204  1.00 92.52           H  
ATOM   4900 HG22 THR B 163      20.447  -9.813  -3.672  1.00 92.52           H  
ATOM   4901 HG23 THR B 163      19.798 -10.912  -4.913  1.00 92.52           H  
ATOM   4902  OG1 THR B 163      20.171 -12.271  -2.736  1.00 92.52           O  
ATOM   4903  HG1 THR B 163      20.971 -11.893  -3.107  1.00 92.52           H  
ATOM   4904  N   GLY B 164      18.677 -12.234   0.268  1.00 96.27           N  
ATOM   4905  H   GLY B 164      19.676 -12.095   0.324  1.00 96.27           H  
ATOM   4906  CA  GLY B 164      18.100 -13.123   1.266  1.00 96.27           C  
ATOM   4907  HA2 GLY B 164      18.918 -13.631   1.778  1.00 96.27           H  
ATOM   4908  HA3 GLY B 164      17.476 -13.868   0.774  1.00 96.27           H  
ATOM   4909  C   GLY B 164      17.264 -12.411   2.328  1.00 96.27           C  
ATOM   4910  O   GLY B 164      16.341 -13.031   2.845  1.00 96.27           O  
ATOM   4911  N   THR B 165      17.522 -11.130   2.612  1.00 96.36           N  
ATOM   4912  H   THR B 165      18.385 -10.735   2.266  1.00 96.36           H  
ATOM   4913  CA  THR B 165      16.844 -10.371   3.685  1.00 96.36           C  
ATOM   4914  HA  THR B 165      16.098 -11.007   4.162  1.00 96.36           H  
ATOM   4915  C   THR B 165      16.080  -9.132   3.210  1.00 96.36           C  
ATOM   4916  CB  THR B 165      17.841  -9.970   4.779  1.00 96.36           C  
ATOM   4917  HB  THR B 165      17.324  -9.397   5.548  1.00 96.36           H  
ATOM   4918  O   THR B 165      15.324  -8.547   3.980  1.00 96.36           O  
ATOM   4919  CG2 THR B 165      18.493 -11.186   5.438  1.00 96.36           C  
ATOM   4920 HG21 THR B 165      17.723 -11.821   5.874  1.00 96.36           H  
ATOM   4921 HG22 THR B 165      19.070 -11.760   4.712  1.00 96.36           H  
ATOM   4922 HG23 THR B 165      19.161 -10.851   6.232  1.00 96.36           H  
ATOM   4923  OG1 THR B 165      18.865  -9.179   4.226  1.00 96.36           O  
ATOM   4924  HG1 THR B 165      19.551  -9.117   4.894  1.00 96.36           H  
ATOM   4925  N   ALA B 166      16.190  -8.731   1.941  1.00 96.28           N  
ATOM   4926  H   ALA B 166      16.918  -9.130   1.366  1.00 96.28           H  
ATOM   4927  CA  ALA B 166      15.382  -7.635   1.406  1.00 96.28           C  
ATOM   4928  HA  ALA B 166      15.555  -6.755   2.025  1.00 96.28           H  
ATOM   4929  C   ALA B 166      13.874  -7.962   1.456  1.00 96.28           C  
ATOM   4930  CB  ALA B 166      15.849  -7.309  -0.016  1.00 96.28           C  
ATOM   4931  HB1 ALA B 166      16.867  -6.922   0.016  1.00 96.28           H  
ATOM   4932  HB2 ALA B 166      15.828  -8.212  -0.625  1.00 96.28           H  
ATOM   4933  HB3 ALA B 166      15.197  -6.553  -0.455  1.00 96.28           H  
ATOM   4934  O   ALA B 166      13.421  -8.968   0.900  1.00 96.28           O  
ATOM   4935  N   SER B 167      13.079  -7.077   2.064  1.00 97.29           N  
ATOM   4936  H   SER B 167      13.505  -6.264   2.486  1.00 97.29           H  
ATOM   4937  CA  SER B 167      11.632  -7.266   2.247  1.00 97.29           C
[truncated: 1,802,017 more chars]
