# Supplementary material for: Module-Based Polyketide Synthase Engineering for de Novo Polyketide Biosynthesis
Source: ACS Synth Biol. 2023 Oct 23;12(11):3148–55. doi: 10.1021/acssynbio.3c00282 (PMC10661043; doi:10.1021/acssynbio.3c00282)
Supplement: Supplementary file 2 — sb3c00282_si_002.zip [file sb3c00282_si_002.zip › Final_PKS_Structures/menzella_pdbs/rifM5_ACP_rifM5_KSAT_dimer.pdb]

ATOM      1  N   LEU A   1     -37.474  15.153  50.292  1.00 58.92           N  
ATOM      2  H   LEU A   1     -36.515  14.846  50.375  1.00 58.92           H  
ATOM      3  H2  LEU A   1     -37.685  15.771  51.062  1.00 58.92           H  
ATOM      4  H3  LEU A   1     -38.078  14.344  50.327  1.00 58.92           H  
ATOM      5  CA  LEU A   1     -37.652  15.872  49.011  1.00 58.92           C  
ATOM      6  HA  LEU A   1     -36.980  16.730  49.017  1.00 58.92           H  
ATOM      7  C   LEU A   1     -39.038  16.499  48.911  1.00 58.92           C  
ATOM      8  CB  LEU A   1     -37.233  15.012  47.811  1.00 58.92           C  
ATOM      9  HB2 LEU A   1     -37.693  15.389  46.898  1.00 58.92           H  
ATOM     10  HB3 LEU A   1     -37.572  13.987  47.961  1.00 58.92           H  
ATOM     11  O   LEU A   1     -39.105  17.686  49.167  1.00 58.92           O  
ATOM     12  CG  LEU A   1     -35.694  15.071  47.677  1.00 58.92           C  
ATOM     13  HG  LEU A   1     -35.256  15.345  48.637  1.00 58.92           H  
ATOM     14  CD1 LEU A   1     -35.124  13.713  47.304  1.00 58.92           C  
ATOM     15 HD11 LEU A   1     -34.045  13.790  47.165  1.00 58.92           H  
ATOM     16 HD12 LEU A   1     -35.576  13.375  46.372  1.00 58.92           H  
ATOM     17 HD13 LEU A   1     -35.324  12.977  48.083  1.00 58.92           H  
ATOM     18  CD2 LEU A   1     -35.275  16.116  46.648  1.00 58.92           C  
ATOM     19 HD21 LEU A   1     -34.188  16.195  46.624  1.00 58.92           H  
ATOM     20 HD22 LEU A   1     -35.622  15.832  45.654  1.00 58.92           H  
ATOM     21 HD23 LEU A   1     -35.683  17.094  46.903  1.00 58.92           H  
ATOM     22  N   ALA A   2     -40.117  15.740  48.681  1.00 63.82           N  
ATOM     23  H   ALA A   2     -39.980  14.781  48.393  1.00 63.82           H  
ATOM     24  CA  ALA A   2     -41.494  16.244  48.494  1.00 63.82           C  
ATOM     25  HA  ALA A   2     -41.608  16.555  47.456  1.00 63.82           H  
ATOM     26  C   ALA A   2     -41.942  17.446  49.367  1.00 63.82           C  
ATOM     27  CB  ALA A   2     -42.433  15.055  48.743  1.00 63.82           C  
ATOM     28  HB1 ALA A   2     -43.468  15.367  48.602  1.00 63.82           H  
ATOM     29  HB2 ALA A   2     -42.322  14.687  49.763  1.00 63.82           H  
ATOM     30  HB3 ALA A   2     -42.215  14.246  48.046  1.00 63.82           H  
ATOM     31  O   ALA A   2     -42.520  18.393  48.850  1.00 63.82           O  
ATOM     32  N   GLY A   3     -41.682  17.420  50.682  1.00 65.39           N  
ATOM     33  H   GLY A   3     -41.241  16.596  51.063  1.00 65.39           H  
ATOM     34  CA  GLY A   3     -42.086  18.487  51.615  1.00 65.39           C  
ATOM     35  HA2 GLY A   3     -42.173  18.065  52.617  1.00 65.39           H  
ATOM     36  HA3 GLY A   3     -43.070  18.855  51.324  1.00 65.39           H  
ATOM     37  C   GLY A   3     -41.155  19.707  51.705  1.00 65.39           C  
ATOM     38  O   GLY A   3     -41.378  20.558  52.560  1.00 65.39           O  
ATOM     39  N   LEU A   4     -40.097  19.777  50.891  1.00 66.03           N  
ATOM     40  H   LEU A   4     -40.026  19.091  50.153  1.00 66.03           H  
ATOM     41  CA  LEU A   4     -39.167  20.912  50.815  1.00 66.03           C  
ATOM     42  HA  LEU A   4     -39.225  21.504  51.729  1.00 66.03           H  
ATOM     43  C   LEU A   4     -39.542  21.834  49.650  1.00 66.03           C  
ATOM     44  CB  LEU A   4     -37.727  20.396  50.637  1.00 66.03           C  
ATOM     45  HB2 LEU A   4     -37.698  19.760  49.752  1.00 66.03           H  
ATOM     46  HB3 LEU A   4     -37.075  21.246  50.438  1.00 66.03           H  
ATOM     47  O   LEU A   4     -40.045  21.359  48.630  1.00 66.03           O  
ATOM     48  CG  LEU A   4     -37.151  19.620  51.830  1.00 66.03           C  
ATOM     49  HG  LEU A   4     -37.822  18.803  52.095  1.00 66.03           H  
ATOM     50  CD1 LEU A   4     -35.802  19.012  51.439  1.00 66.03           C  
ATOM     51 HD11 LEU A   4     -35.915  18.370  50.565  1.00 66.03           H  
ATOM     52 HD12 LEU A   4     -35.400  18.436  52.272  1.00 66.03           H  
ATOM     53 HD13 LEU A   4     -35.099  19.808  51.194  1.00 66.03           H  
ATOM     54  CD2 LEU A   4     -36.941  20.513  53.053  1.00 66.03           C  
ATOM     55 HD21 LEU A   4     -36.308  21.361  52.792  1.00 66.03           H  
ATOM     56 HD22 LEU A   4     -37.899  20.885  53.415  1.00 66.03           H  
ATOM     57 HD23 LEU A   4     -36.464  19.948  53.854  1.00 66.03           H  
ATOM     58  N   ALA A   5     -39.243  23.131  49.758  1.00 67.66           N  
ATOM     59  H   ALA A   5     -38.738  23.466  50.566  1.00 67.66           H  
ATOM     60  CA  ALA A   5     -39.405  24.052  48.636  1.00 67.66           C  
ATOM     61  HA  ALA A   5     -40.424  23.931  48.266  1.00 67.66           H  
ATOM     62  C   ALA A   5     -38.412  23.714  47.496  1.00 67.66           C  
ATOM     63  CB  ALA A   5     -39.249  25.491  49.140  1.00 67.66           C  
ATOM     64  HB1 ALA A   5     -38.232  25.652  49.498  1.00 67.66           H  
ATOM     65  HB2 ALA A   5     -39.454  26.195  48.333  1.00 67.66           H  
ATOM     66  HB3 ALA A   5     -39.945  25.677  49.958  1.00 67.66           H  
ATOM     67  O   ALA A   5     -37.338  23.175  47.770  1.00 67.66           O  
ATOM     68  N   PRO A   6     -38.710  24.037  46.219  1.00 62.08           N  
ATOM     69  CA  PRO A   6     -37.891  23.600  45.078  1.00 62.08           C  
ATOM     70  HA  PRO A   6     -37.935  22.512  45.022  1.00 62.08           H  
ATOM     71  C   PRO A   6     -36.411  24.018  45.119  1.00 62.08           C  
ATOM     72  CB  PRO A   6     -38.583  24.181  43.841  1.00 62.08           C  
ATOM     73  HB2 PRO A   6     -38.454  23.538  42.971  1.00 62.08           H  
ATOM     74  HB3 PRO A   6     -38.207  25.183  43.634  1.00 62.08           H  
ATOM     75  O   PRO A   6     -35.562  23.314  44.573  1.00 62.08           O  
ATOM     76  CG  PRO A   6     -40.046  24.270  44.266  1.00 62.08           C  
ATOM     77  HG2 PRO A   6     -40.592  25.020  43.694  1.00 62.08           H  
ATOM     78  HG3 PRO A   6     -40.516  23.291  44.166  1.00 62.08           H  
ATOM     79  CD  PRO A   6     -39.947  24.643  45.743  1.00 62.08           C  
ATOM     80  HD2 PRO A   6     -40.824  24.262  46.266  1.00 62.08           H  
ATOM     81  HD3 PRO A   6     -39.885  25.726  45.847  1.00 62.08           H  
ATOM     82  N   ALA A   7     -36.088  25.141  45.769  1.00 66.74           N  
ATOM     83  H   ALA A   7     -36.824  25.672  46.213  1.00 66.74           H  
ATOM     84  CA  ALA A   7     -34.706  25.575  45.979  1.00 66.74           C  
ATOM     85  HA  ALA A   7     -34.165  25.506  45.036  1.00 66.74           H  
ATOM     86  C   ALA A   7     -33.977  24.669  46.989  1.00 66.74           C  
ATOM     87  CB  ALA A   7     -34.717  27.045  46.418  1.00 66.74           C  
ATOM     88  HB1 ALA A   7     -33.691  27.389  46.547  1.00 66.74           H  
ATOM     89  HB2 ALA A   7     -35.243  27.155  47.366  1.00 66.74           H  
ATOM     90  HB3 ALA A   7     -35.200  27.658  45.658  1.00 66.74           H  
ATOM     91  O   ALA A   7     -32.915  24.133  46.681  1.00 66.74           O  
ATOM     92  N   ASP A   8     -34.595  24.413  48.146  1.00 75.87           N  
ATOM     93  H   ASP A   8     -35.461  24.891  48.351  1.00 75.87           H  
ATOM     94  CA  ASP A   8     -34.052  23.540  49.196  1.00 75.87           C  
ATOM     95  HA  ASP A   8     -33.082  23.924  49.512  1.00 75.87           H  
ATOM     96  C   ASP A   8     -33.868  22.093  48.705  1.00 75.87           C  
ATOM     97  CB  ASP A   8     -34.998  23.534  50.408  1.00 75.87           C  
ATOM     98  HB2 ASP A   8     -34.552  22.936  51.202  1.00 75.87           H  
ATOM     99  HB3 ASP A   8     -35.929  23.053  50.107  1.00 75.87           H  
ATOM    100  O   ASP A   8     -32.932  21.405  49.114  1.00 75.87           O  
ATOM    101  CG  ASP A   8     -35.336  24.917  50.965  1.00 75.87           C  
ATOM    102  OD1 ASP A   8     -34.437  25.782  50.992  1.00 75.87           O  
ATOM    103  OD2 ASP A   8     -36.522  25.087  51.334  1.00 75.87           O  
ATOM    104  N   GLN A   9     -34.736  21.633  47.792  1.00 74.77           N  
ATOM    105  H   GLN A   9     -35.500  22.241  47.532  1.00 74.77           H  
ATOM    106  CA  GLN A   9     -34.588  20.341  47.114  1.00 74.77           C  
ATOM    107  HA  GLN A   9     -34.559  19.550  47.863  1.00 74.77           H  
ATOM    108  C   GLN A   9     -33.279  20.258  46.314  1.00 74.77           C  
ATOM    109  CB  GLN A   9     -35.769  20.089  46.162  1.00 74.77           C  
ATOM    110  HB2 GLN A   9     -35.553  19.195  45.577  1.00 74.77           H  
ATOM    111  HB3 GLN A   9     -35.850  20.925  45.468  1.00 74.77           H  
ATOM    112  O   GLN A   9     -32.587  19.243  46.399  1.00 74.77           O  
ATOM    113  CG  GLN A   9     -37.126  19.886  46.857  1.00 74.77           C  
ATOM    114  HG2 GLN A   9     -37.339  20.732  47.511  1.00 74.77           H  
ATOM    115  HG3 GLN A   9     -37.088  18.988  47.474  1.00 74.77           H  
ATOM    116  CD  GLN A   9     -38.273  19.742  45.859  1.00 74.77           C  
ATOM    117  NE2 GLN A   9     -39.510  19.839  46.287  1.00 74.77           N  
ATOM    118 HE21 GLN A   9     -40.229  19.737  45.586  1.00 74.77           H  
ATOM    119 HE22 GLN A   9     -39.718  20.167  47.219  1.00 74.77           H  
ATOM    120  OE1 GLN A   9     -38.087  19.531  44.675  1.00 74.77           O  
ATOM    121  N   LEU A  10     -32.926  21.307  45.558  1.00 78.83           N  
ATOM    122  H   LEU A  10     -33.494  22.141  45.587  1.00 78.83           H  
ATOM    123  CA  LEU A  10     -31.695  21.326  44.764  1.00 78.83           C  
ATOM    124  HA  LEU A  10     -31.630  20.374  44.237  1.00 78.83           H  
ATOM    125  C   LEU A  10     -30.451  21.431  45.651  1.00 78.83           C  
ATOM    126  CB  LEU A  10     -31.744  22.460  43.724  1.00 78.83           C  
ATOM    127  HB2 LEU A  10     -32.636  22.337  43.109  1.00 78.83           H  
ATOM    128  HB3 LEU A  10     -31.826  23.411  44.249  1.00 78.83           H  
ATOM    129  O   LEU A  10     -29.493  20.703  45.411  1.00 78.83           O  
ATOM    130  CG  LEU A  10     -30.500  22.512  42.809  1.00 78.83           C  
ATOM    131  HG  LEU A  10     -29.610  22.693  43.411  1.00 78.83           H  
ATOM    132  CD1 LEU A  10     -30.297  21.228  41.999  1.00 78.83           C  
ATOM    133 HD11 LEU A  10     -30.091  20.390  42.666  1.00 78.83           H  
ATOM    134 HD12 LEU A  10     -31.183  21.003  41.404  1.00 78.83           H  
ATOM    135 HD13 LEU A  10     -29.431  21.338  41.347  1.00 78.83           H  
ATOM    136  CD2 LEU A  10     -30.639  23.668  41.817  1.00 78.83           C  
ATOM    137 HD21 LEU A  10     -31.500  23.508  41.168  1.00 78.83           H  
ATOM    138 HD22 LEU A  10     -30.762  24.602  42.365  1.00 78.83           H  
ATOM    139 HD23 LEU A  10     -29.734  23.739  41.213  1.00 78.83           H  
ATOM    140  N   THR A  11     -30.468  22.279  46.685  1.00 80.01           N  
ATOM    141  H   THR A  11     -31.253  22.904  46.794  1.00 80.01           H  
ATOM    142  CA  THR A  11     -29.344  22.412  47.631  1.00 80.01           C  
ATOM    143  HA  THR A  11     -28.456  22.730  47.085  1.00 80.01           H  
ATOM    144  C   THR A  11     -29.024  21.074  48.297  1.00 80.01           C  
ATOM    145  CB  THR A  11     -29.652  23.470  48.700  1.00 80.01           C  
ATOM    146  HB  THR A  11     -30.493  23.138  49.309  1.00 80.01           H  
ATOM    147  O   THR A  11     -27.878  20.632  48.264  1.00 80.01           O  
ATOM    148  CG2 THR A  11     -28.460  23.772  49.605  1.00 80.01           C  
ATOM    149 HG21 THR A  11     -28.169  22.881  50.161  1.00 80.01           H  
ATOM    150 HG22 THR A  11     -27.610  24.098  49.005  1.00 80.01           H  
ATOM    151 HG23 THR A  11     -28.721  24.554  50.317  1.00 80.01           H  
ATOM    152  OG1 THR A  11     -30.000  24.681  48.070  1.00 80.01           O  
ATOM    153  HG1 THR A  11     -30.289  25.291  48.753  1.00 80.01           H  
ATOM    154  N   LEU A  12     -30.046  20.368  48.799  1.00 80.99           N  
ATOM    155  H   LEU A  12     -30.970  20.775  48.774  1.00 80.99           H  
ATOM    156  CA  LEU A  12     -29.888  19.046  49.414  1.00 80.99           C  
ATOM    157  HA  LEU A  12     -29.215  19.147  50.266  1.00 80.99           H  
ATOM    158  C   LEU A  12     -29.265  18.015  48.454  1.00 80.99           C  
ATOM    159  CB  LEU A  12     -31.277  18.587  49.898  1.00 80.99           C  
ATOM    160  HB2 LEU A  12     -31.681  19.342  50.572  1.00 80.99           H  
ATOM    161  HB3 LEU A  12     -31.935  18.528  49.031  1.00 80.99           H  
ATOM    162  O   LEU A  12     -28.460  17.185  48.874  1.00 80.99           O  
ATOM    163  CG  LEU A  12     -31.287  17.224  50.615  1.00 80.99           C  
ATOM    164  HG  LEU A  12     -30.835  16.462  49.981  1.00 80.99           H  
ATOM    165  CD1 LEU A  12     -30.543  17.271  51.952  1.00 80.99           C  
ATOM    166 HD11 LEU A  12     -30.618  16.307  52.454  1.00 80.99           H  
ATOM    167 HD12 LEU A  12     -30.957  18.053  52.588  1.00 80.99           H  
ATOM    168 HD13 LEU A  12     -29.488  17.478  51.774  1.00 80.99           H  
ATOM    169  CD2 LEU A  12     -32.731  16.797  50.887  1.00 80.99           C  
ATOM    170 HD21 LEU A  12     -32.734  15.816  51.362  1.00 80.99           H  
ATOM    171 HD22 LEU A  12     -33.207  17.528  51.542  1.00 80.99           H  
ATOM    172 HD23 LEU A  12     -33.269  16.743  49.941  1.00 80.99           H  
ATOM    173  N   LEU A  13     -29.637  18.055  47.172  1.00 87.55           N  
ATOM    174  H   LEU A  13     -30.295  18.765  46.885  1.00 87.55           H  
ATOM    175  CA  LEU A  13     -29.094  17.154  46.153  1.00 87.55           C  
ATOM    176  HA  LEU A  13     -28.995  16.158  46.586  1.00 87.55           H  
ATOM    177  C   LEU A  13     -27.686  17.552  45.702  1.00 87.55           C  
ATOM    178  CB  LEU A  13     -30.065  17.084  44.967  1.00 87.55           C  
ATOM    179  HB2 LEU A  13     -30.329  18.098  44.668  1.00 87.55           H  
ATOM    180  HB3 LEU A  13     -29.567  16.608  44.122  1.00 87.55           H  
ATOM    181  O   LEU A  13     -26.875  16.674  45.423  1.00 87.55           O  
ATOM    182  CG  LEU A  13     -31.341  16.291  45.296  1.00 87.55           C  
ATOM    183  HG  LEU A  13     -31.772  16.638  46.235  1.00 87.55           H  
ATOM    184  CD1 LEU A  13     -32.357  16.510  44.188  1.00 87.55           C  
ATOM    185 HD11 LEU A  13     -31.898  16.255  43.233  1.00 87.55           H  
ATOM    186 HD12 LEU A  13     -33.237  15.887  44.347  1.00 87.55           H  
ATOM    187 HD13 LEU A  13     -32.658  17.558  44.180  1.00 87.55           H  
ATOM    188  CD2 LEU A  13     -31.083  14.785  45.404  1.00 87.55           C  
ATOM    189 HD21 LEU A  13     -30.643  14.415  44.478  1.00 87.55           H  
ATOM    190 HD22 LEU A  13     -32.022  14.263  45.586  1.00 87.55           H  
ATOM    191 HD23 LEU A  13     -30.409  14.574  46.235  1.00 87.55           H  
ATOM    192  N   LEU A  14     -27.367  18.845  45.670  1.00 87.52           N  
ATOM    193  H   LEU A  14     -28.079  19.525  45.895  1.00 87.52           H  
ATOM    194  CA  LEU A  14     -26.028  19.327  45.350  1.00 87.52           C  
ATOM    195  HA  LEU A  14     -25.693  18.817  44.446  1.00 87.52           H  
ATOM    196  C   LEU A  14     -25.031  18.961  46.448  1.00 87.52           C  
ATOM    197  CB  LEU A  14     -26.097  20.837  45.076  1.00 87.52           C  
ATOM    198  HB2 LEU A  14     -26.407  21.348  45.987  1.00 87.52           H  
ATOM    199  HB3 LEU A  14     -26.864  21.008  44.319  1.00 87.52           H  
ATOM    200  O   LEU A  14     -23.969  18.424  46.142  1.00 87.52           O  
ATOM    201  CG  LEU A  14     -24.778  21.460  44.586  1.00 87.52           C  
ATOM    202  HG  LEU A  14     -24.031  21.424  45.379  1.00 87.52           H  
ATOM    203  CD1 LEU A  14     -24.222  20.752  43.348  1.00 87.52           C  
ATOM    204 HD11 LEU A  14     -23.830  19.773  43.621  1.00 87.52           H  
ATOM    205 HD12 LEU A  14     -25.019  20.626  42.614  1.00 87.52           H  
ATOM    206 HD13 LEU A  14     -23.412  21.333  42.906  1.00 87.52           H  
ATOM    207  CD2 LEU A  14     -25.046  22.922  44.226  1.00 87.52           C  
ATOM    208 HD21 LEU A  14     -24.141  23.389  43.837  1.00 87.52           H  
ATOM    209 HD22 LEU A  14     -25.367  23.463  45.116  1.00 87.52           H  
ATOM    210 HD23 LEU A  14     -25.824  22.985  43.466  1.00 87.52           H  
ATOM    211  N   ASP A  15     -25.398  19.153  47.715  1.00 83.39           N  
ATOM    212  H   ASP A  15     -26.262  19.638  47.907  1.00 83.39           H  
ATOM    213  CA  ASP A  15     -24.583  18.712  48.848  1.00 83.39           C  
ATOM    214  HA  ASP A  15     -23.581  19.128  48.745  1.00 83.39           H  
ATOM    215  C   ASP A  15     -24.425  17.184  48.870  1.00 83.39           C  
ATOM    216  CB  ASP A  15     -25.186  19.232  50.162  1.00 83.39           C  
ATOM    217  HB2 ASP A  15     -24.701  18.718  50.991  1.00 83.39           H  
ATOM    218  HB3 ASP A  15     -26.248  18.987  50.192  1.00 83.39           H  
ATOM    219  O   ASP A  15     -23.324  16.691  49.122  1.00 83.39           O  
ATOM    220  CG  ASP A  15     -24.991  20.741  50.369  1.00 83.39           C  
ATOM    221  OD1 ASP A  15     -24.020  21.303  49.802  1.00 83.39           O  
ATOM    222  OD2 ASP A  15     -25.789  21.309  51.148  1.00 83.39           O  
ATOM    223  N   LEU A  16     -25.473  16.423  48.517  1.00 88.57           N  
ATOM    224  H   LEU A  16     -26.361  16.876  48.358  1.00 88.57           H  
ATOM    225  CA  LEU A  16     -25.372  14.971  48.341  1.00 88.57           C  
ATOM    226  HA  LEU A  16     -25.004  14.553  49.278  1.00 88.57           H  
ATOM    227  C   LEU A  16     -24.358  14.595  47.251  1.00 88.57           C  
ATOM    228  CB  LEU A  16     -26.763  14.374  48.046  1.00 88.57           C  
ATOM    229  HB2 LEU A  16     -27.193  14.902  47.194  1.00 88.57           H  
ATOM    230  HB3 LEU A  16     -27.411  14.544  48.906  1.00 88.57           H  
ATOM    231  O   LEU A  16     -23.493  13.755  47.500  1.00 88.57           O  
ATOM    232  CG  LEU A  16     -26.744  12.870  47.708  1.00 88.57           C  
ATOM    233  HG  LEU A  16     -26.085  12.692  46.858  1.00 88.57           H  
ATOM    234  CD1 LEU A  16     -26.256  12.023  48.886  1.00 88.57           C  
ATOM    235 HD11 LEU A  16     -26.944  12.118  49.726  1.00 88.57           H  
ATOM    236 HD12 LEU A  16     -26.186  10.981  48.575  1.00 88.57           H  
ATOM    237 HD13 LEU A  16     -25.261  12.347  49.191  1.00 88.57           H  
ATOM    238  CD2 LEU A  16     -28.143  12.407  47.300  1.00 88.57           C  
ATOM    239 HD21 LEU A  16     -28.123  11.352  47.026  1.00 88.57           H  
ATOM    240 HD22 LEU A  16     -28.477  12.981  46.435  1.00 88.57           H  
ATOM    241 HD23 LEU A  16     -28.843  12.555  48.122  1.00 88.57           H  
ATOM    242  N   VAL A  17     -24.443  15.201  46.061  1.00 92.16           N  
ATOM    243  H   VAL A  17     -25.178  15.878  45.913  1.00 92.16           H  
ATOM    244  CA  VAL A  17     -23.513  14.907  44.959  1.00 92.16           C  
ATOM    245  HA  VAL A  17     -23.515  13.831  44.785  1.00 92.16           H  
ATOM    246  C   VAL A  17     -22.088  15.279  45.355  1.00 92.16           C  
ATOM    247  CB  VAL A  17     -23.929  15.591  43.643  1.00 92.16           C  
ATOM    248  HB  VAL A  17     -24.070  16.659  43.810  1.00 92.16           H  
ATOM    249  O   VAL A  17     -21.206  14.431  45.257  1.00 92.16           O  
ATOM    250  CG1 VAL A  17     -22.875  15.388  42.549  1.00 92.16           C  
ATOM    251 HG11 VAL A  17     -22.647  14.328  42.442  1.00 92.16           H  
ATOM    252 HG12 VAL A  17     -23.257  15.771  41.603  1.00 92.16           H  
ATOM    253 HG13 VAL A  17     -21.955  15.920  42.795  1.00 92.16           H  
ATOM    254  CG2 VAL A  17     -25.224  14.989  43.089  1.00 92.16           C  
ATOM    255 HG21 VAL A  17     -25.055  13.956  42.786  1.00 92.16           H  
ATOM    256 HG22 VAL A  17     -25.553  15.568  42.226  1.00 92.16           H  
ATOM    257 HG23 VAL A  17     -26.013  15.007  43.841  1.00 92.16           H  
ATOM    258  N   ARG A  18     -21.849  16.489  45.879  1.00 87.25           N  
ATOM    259  H   ARG A  18     -22.629  17.122  45.986  1.00 87.25           H  
ATOM    260  CA  ARG A  18     -20.518  16.914  46.351  1.00 87.25           C  
ATOM    261  HA  ARG A  18     -19.814  16.908  45.519  1.00 87.25           H  
ATOM    262  C   ARG A  18     -19.953  15.972  47.411  1.00 87.25           C  
ATOM    263  CB  ARG A  18     -20.584  18.319  46.952  1.00 87.25           C  
ATOM    264  HB2 ARG A  18     -21.348  18.320  47.730  1.00 87.25           H  
ATOM    265  HB3 ARG A  18     -19.624  18.536  47.420  1.00 87.25           H  
ATOM    266  O   ARG A  18     -18.770  15.654  47.359  1.00 87.25           O  
ATOM    267  CG  ARG A  18     -20.882  19.439  45.951  1.00 87.25           C  
ATOM    268  HG2 ARG A  18     -21.795  19.225  45.394  1.00 87.25           H  
ATOM    269  HG3 ARG A  18     -20.064  19.541  45.238  1.00 87.25           H  
ATOM    270  CD  ARG A  18     -21.064  20.733  46.750  1.00 87.25           C  
ATOM    271  HD2 ARG A  18     -21.660  21.437  46.170  1.00 87.25           H  
ATOM    272  HD3 ARG A  18     -21.623  20.526  47.663  1.00 87.25           H  
ATOM    273  NE  ARG A  18     -19.762  21.336  47.071  1.00 87.25           N  
ATOM    274  HE  ARG A  18     -18.939  20.952  46.629  1.00 87.25           H  
ATOM    275  NH1 ARG A  18     -20.482  22.950  48.528  1.00 87.25           N  
ATOM    276 HH11 ARG A  18     -20.283  23.736  49.130  1.00 87.25           H  
ATOM    277 HH12 ARG A  18     -21.402  22.533  48.529  1.00 87.25           H  
ATOM    278  NH2 ARG A  18     -18.318  22.828  47.939  1.00 87.25           N  
ATOM    279 HH21 ARG A  18     -18.070  23.619  48.516  1.00 87.25           H  
ATOM    280 HH22 ARG A  18     -17.601  22.336  47.425  1.00 87.25           H  
ATOM    281  CZ  ARG A  18     -19.531  22.367  47.851  1.00 87.25           C  
ATOM    282  N   ALA A  19     -20.778  15.497  48.345  1.00 87.81           N  
ATOM    283  H   ALA A  19     -21.731  15.832  48.367  1.00 87.81           H  
ATOM    284  CA  ALA A  19     -20.353  14.550  49.371  1.00 87.81           C  
ATOM    285  HA  ALA A  19     -19.456  14.940  49.852  1.00 87.81           H  
ATOM    286  C   ALA A  19     -19.981  13.176  48.790  1.00 87.81           C  
ATOM    287  CB  ALA A  19     -21.455  14.437  50.431  1.00 87.81           C  
ATOM    288  HB1 ALA A  19     -21.659  15.418  50.860  1.00 87.81           H  
ATOM    289  HB2 ALA A  19     -21.130  13.764  51.224  1.00 87.81           H  
ATOM    290  HB3 ALA A  19     -22.369  14.049  49.981  1.00 87.81           H  
ATOM    291  O   ALA A  19     -18.982  12.596  49.213  1.00 87.81           O  
ATOM    292  N   GLN A  20     -20.730  12.659  47.807  1.00 91.19           N  
ATOM    293  H   GLN A  20     -21.541  13.168  47.485  1.00 91.19           H  
ATOM    294  CA  GLN A  20     -20.355  11.407  47.138  1.00 91.19           C  
ATOM    295  HA  GLN A  20     -20.085  10.679  47.903  1.00 91.19           H  
ATOM    296  C   GLN A  20     -19.104  11.572  46.276  1.00 91.19           C  
ATOM    297  CB  GLN A  20     -21.509  10.834  46.299  1.00 91.19           C  
ATOM    298  HB2 GLN A  20     -21.144   9.961  45.758  1.00 91.19           H  
ATOM    299  HB3 GLN A  20     -21.826  11.576  45.566  1.00 91.19           H  
ATOM    300  O   GLN A  20     -18.235  10.710  46.313  1.00 91.19           O  
ATOM    301  CG  GLN A  20     -22.723  10.404  47.134  1.00 91.19           C  
ATOM    302  HG2 GLN A  20     -23.450   9.923  46.480  1.00 91.19           H  
ATOM    303  HG3 GLN A  20     -23.197  11.290  47.555  1.00 91.19           H  
ATOM    304  CD  GLN A  20     -22.402   9.439  48.275  1.00 91.19           C  
ATOM    305  NE2 GLN A  20     -23.202   9.444  49.317  1.00 91.19           N  
ATOM    306 HE21 GLN A  20     -22.959   8.818  50.071  1.00 91.19           H  
ATOM    307 HE22 GLN A  20     -23.962  10.108  49.365  1.00 91.19           H  
ATOM    308  OE1 GLN A  20     -21.455   8.661  48.269  1.00 91.19           O  
ATOM    309  N   VAL A  21     -18.977  12.691  45.564  1.00 87.34           N  
ATOM    310  H   VAL A  21     -19.750  13.341  45.561  1.00 87.34           H  
ATOM    311  CA  VAL A  21     -17.792  13.034  44.769  1.00 87.34           C  
ATOM    312  HA  VAL A  21     -17.610  12.245  44.039  1.00 87.34           H  
ATOM    313  C   VAL A  21     -16.550  13.122  45.654  1.00 87.34           C  
ATOM    314  CB  VAL A  21     -18.041  14.352  44.020  1.00 87.34           C  
ATOM    315  HB  VAL A  21     -18.400  15.102  44.725  1.00 87.34           H  
ATOM    316  O   VAL A  21     -15.546  12.482  45.358  1.00 87.34           O  
ATOM    317  CG1 VAL A  21     -16.772  14.876  43.352  1.00 87.34           C  
ATOM    318 HG11 VAL A  21     -17.003  15.632  42.602  1.00 87.34           H  
ATOM    319 HG12 VAL A  21     -16.249  14.035  42.897  1.00 87.34           H  
ATOM    320 HG13 VAL A  21     -16.098  15.307  44.092  1.00 87.34           H  
ATOM    321  CG2 VAL A  21     -19.104  14.162  42.935  1.00 87.34           C  
ATOM    322 HG21 VAL A  21     -18.672  13.646  42.078  1.00 87.34           H  
ATOM    323 HG22 VAL A  21     -19.486  15.139  42.639  1.00 87.34           H  
ATOM    324 HG23 VAL A  21     -19.946  13.574  43.300  1.00 87.34           H  
ATOM    325  N   ALA A  22     -16.644  13.827  46.784  1.00 83.24           N  
ATOM    326  H   ALA A  22     -17.492  14.345  46.964  1.00 83.24           H  
ATOM    327  CA  ALA A  22     -15.572  13.923  47.770  1.00 83.24           C  
ATOM    328  HA  ALA A  22     -14.701  14.384  47.305  1.00 83.24           H  
ATOM    329  C   ALA A  22     -15.158  12.536  48.268  1.00 83.24           C  
ATOM    330  CB  ALA A  22     -16.055  14.796  48.937  1.00 83.24           C  
ATOM    331  HB1 ALA A  22     -16.235  15.815  48.595  1.00 83.24           H  
ATOM    332  HB2 ALA A  22     -15.300  14.815  49.723  1.00 83.24           H  
ATOM    333  HB3 ALA A  22     -16.977  14.394  49.357  1.00 83.24           H  
ATOM    334  O   ALA A  22     -13.979  12.200  48.275  1.00 83.24           O  
ATOM    335  N   ALA A  23     -16.139  11.704  48.620  1.00 84.61           N  
ATOM    336  H   ALA A  23     -17.090  12.043  48.590  1.00 84.61           H  
ATOM    337  CA  ALA A  23     -15.901  10.373  49.155  1.00 84.61           C  
ATOM    338  HA  ALA A  23     -15.105  10.450  49.896  1.00 84.61           H  
ATOM    339  C   ALA A  23     -15.428   9.334  48.115  1.00 84.61           C  
ATOM    340  CB  ALA A  23     -17.178   9.940  49.879  1.00 84.61           C  
ATOM    341  HB1 ALA A  23     -17.995   9.850  49.162  1.00 84.61           H  
ATOM    342  HB2 ALA A  23     -17.444  10.689  50.625  1.00 84.61           H  
ATOM    343  HB3 ALA A  23     -17.002   8.993  50.388  1.00 84.61           H  
ATOM    344  O   ALA A  23     -15.021   8.247  48.527  1.00 84.61           O  
ATOM    345  N   VAL A  24     -15.495   9.634  46.812  1.00 82.04           N  
ATOM    346  H   VAL A  24     -15.923  10.512  46.554  1.00 82.04           H  
ATOM    347  CA  VAL A  24     -14.887   8.838  45.726  1.00 82.04           C  
ATOM    348  HA  VAL A  24     -14.797   7.797  46.036  1.00 82.04           H  
ATOM    349  C   VAL A  24     -13.466   9.324  45.429  1.00 82.04           C  
ATOM    350  CB  VAL A  24     -15.762   8.876  44.458  1.00 82.04           C  
ATOM    351  HB  VAL A  24     -16.015   9.909  44.221  1.00 82.04           H  
ATOM    352  O   VAL A  24     -12.551   8.514  45.366  1.00 82.04           O  
ATOM    353  CG1 VAL A  24     -15.071   8.249  43.248  1.00 82.04           C  
ATOM    354 HG11 VAL A  24     -15.766   8.202  42.410  1.00 82.04           H  
ATOM    355 HG12 VAL A  24     -14.217   8.858  42.952  1.00 82.04           H  
ATOM    356 HG13 VAL A  24     -14.729   7.242  43.488  1.00 82.04           H  
ATOM    357  CG2 VAL A  24     -17.055   8.086  44.669  1.00 82.04           C  
ATOM    358 HG21 VAL A  24     -17.575   8.452  45.554  1.00 82.04           H  
ATOM    359 HG22 VAL A  24     -16.816   7.031  44.806  1.00 82.04           H  
ATOM    360 HG23 VAL A  24     -17.699   8.204  43.798  1.00 82.04           H  
ATOM    361  N   LEU A  25     -13.255  10.641  45.333  1.00 75.25           N  
ATOM    362  H   LEU A  25     -14.050  11.262  45.387  1.00 75.25           H  
ATOM    363  CA  LEU A  25     -11.937  11.250  45.090  1.00 75.25           C  
ATOM    364  HA  LEU A  25     -11.399  10.636  44.367  1.00 75.25           H  
ATOM    365  C   LEU A  25     -11.028  11.303  46.339  1.00 75.25           C  
ATOM    366  CB  LEU A  25     -12.139  12.651  44.487  1.00 75.25           C  
ATOM    367  HB2 LEU A  25     -11.165  13.134  44.403  1.00 75.25           H  
ATOM    368  HB3 LEU A  25     -12.737  13.242  45.182  1.00 75.25           H  
ATOM    369  O   LEU A  25      -9.931  11.855  46.297  1.00 75.25           O  
ATOM    370  CG  LEU A  25     -12.803  12.691  43.098  1.00 75.25           C  
ATOM    371  HG  LEU A  25     -13.788  12.226  43.143  1.00 75.25           H  
ATOM    372  CD1 LEU A  25     -12.978  14.160  42.716  1.00 75.25           C  
ATOM    373 HD11 LEU A  25     -13.262  14.245  41.667  1.00 75.25           H  
ATOM    374 HD12 LEU A  25     -13.734  14.622  43.351  1.00 75.25           H  
ATOM    375 HD13 LEU A  25     -12.034  14.689  42.850  1.00 75.25           H  
ATOM    376  CD2 LEU A  25     -11.976  11.984  42.022  1.00 75.25           C  
ATOM    377 HD21 LEU A  25     -11.897  10.918  42.234  1.00 75.25           H  
ATOM    378 HD22 LEU A  25     -12.455  12.096  41.049  1.00 75.25           H  
ATOM    379 HD23 LEU A  25     -10.978  12.419  41.970  1.00 75.25           H  
ATOM    380  N   GLY A  26     -11.474  10.761  47.476  1.00 74.35           N  
ATOM    381  H   GLY A  26     -12.390  10.336  47.455  1.00 74.35           H  
ATOM    382  CA  GLY A  26     -10.699  10.716  48.721  1.00 74.35           C  
ATOM    383  HA2 GLY A  26     -11.167   9.997  49.393  1.00 74.35           H  
ATOM    384  HA3 GLY A  26      -9.690  10.368  48.495  1.00 74.35           H  
ATOM    385  C   GLY A  26     -10.583  12.052  49.468  1.00 74.35           C  
ATOM    386  O   GLY A  26      -9.731  12.193  50.346  1.00 74.35           O  
ATOM    387  N   HIS A  27     -11.426  13.040  49.159  1.00 75.60           N  
ATOM    388  H   HIS A  27     -12.152  12.840  48.486  1.00 75.60           H  
ATOM    389  CA  HIS A  27     -11.489  14.298  49.902  1.00 75.60           C  
ATOM    390  HA  HIS A  27     -10.467  14.621  50.100  1.00 75.60           H  
ATOM    391  C   HIS A  27     -12.196  14.124  51.259  1.00 75.60           C  
ATOM    392  CB  HIS A  27     -12.165  15.387  49.066  1.00 75.60           C  
ATOM    393  HB2 HIS A  27     -12.164  16.311  49.644  1.00 75.60           H  
ATOM    394  HB3 HIS A  27     -13.204  15.102  48.900  1.00 75.60           H  
ATOM    395  O   HIS A  27     -13.165  13.377  51.389  1.00 75.60           O  
ATOM    396  CG  HIS A  27     -11.526  15.667  47.728  1.00 75.60           C  
ATOM    397  CD2 HIS A  27     -12.194  15.906  46.559  1.00 75.60           C  
ATOM    398  HD2 HIS A  27     -13.266  15.912  46.429  1.00 75.60           H  
ATOM    399  ND1 HIS A  27     -10.180  15.744  47.441  1.00 75.60           N  
ATOM    400  HD1 HIS A  27      -9.419  15.477  48.049  1.00 75.60           H  
ATOM    401  CE1 HIS A  27     -10.050  16.019  46.131  1.00 75.60           C  
ATOM    402  HE1 HIS A  27      -9.116  16.081  45.593  1.00 75.60           H  
ATOM    403  NE2 HIS A  27     -11.255  16.144  45.559  1.00 75.60           N  
ATOM    404  N   ALA A  28     -11.724  14.851  52.277  1.00 72.70           N  
ATOM    405  H   ALA A  28     -10.931  15.453  52.109  1.00 72.70           H  
ATOM    406  CA  ALA A  28     -12.189  14.699  53.660  1.00 72.70           C  
ATOM    407  HA  ALA A  28     -12.152  13.641  53.920  1.00 72.70           H  
ATOM    408  C   ALA A  28     -13.639  15.167  53.897  1.00 72.70           C  
ATOM    409  CB  ALA A  28     -11.215  15.459  54.569  1.00 72.70           C  
ATOM    410  HB1 ALA A  28     -10.203  15.077  54.432  1.00 72.70           H  
ATOM    411  HB2 ALA A  28     -11.510  15.320  55.609  1.00 72.70           H  
ATOM    412  HB3 ALA A  28     -11.240  16.523  54.336  1.00 72.70           H  
ATOM    413  O   ALA A  28     -14.318  14.642  54.779  1.00 72.70           O  
ATOM    414  N   ASP A  29     -14.111  16.146  53.123  1.00 76.11           N  
ATOM    415  H   ASP A  29     -13.519  16.518  52.394  1.00 76.11           H  
ATOM    416  CA  ASP A  29     -15.486  16.636  53.157  1.00 76.11           C  
ATOM    417  HA  ASP A  29     -16.135  15.789  53.381  1.00 76.11           H  
ATOM    418  C   ASP A  29     -15.931  17.183  51.787  1.00 76.11           C  
ATOM    419  CB  ASP A  29     -15.665  17.658  54.301  1.00 76.11           C  
ATOM    420  HB2 ASP A  29     -15.361  17.194  55.240  1.00 76.11           H  
ATOM    421  HB3 ASP A  29     -16.725  17.892  54.391  1.00 76.11           H  
ATOM    422  O   ASP A  29     -15.138  17.347  50.857  1.00 76.11           O  
ATOM    423  CG  ASP A  29     -14.898  18.967  54.114  1.00 76.11           C  
ATOM    424  OD1 ASP A  29     -15.081  19.588  53.044  1.00 76.11           O  
ATOM    425  OD2 ASP A  29     -14.206  19.397  55.058  1.00 76.11           O  
ATOM    426  N   ALA A  30     -17.230  17.468  51.667  1.00 76.01           N  
ATOM    427  H   ALA A  30     -17.818  17.334  52.477  1.00 76.01           H  
ATOM    428  CA  ALA A  30     -17.858  17.973  50.447  1.00 76.01           C  
ATOM    429  HA  ALA A  30     -17.621  17.298  49.624  1.00 76.01           H  
ATOM    430  C   ALA A  30     -17.398  19.386  50.029  1.00 76.01           C  
ATOM    431  CB  ALA A  30     -19.374  17.948  50.682  1.00 76.01           C  
ATOM    432  HB1 ALA A  30     -19.895  18.238  49.770  1.00 76.01           H  
ATOM    433  HB2 ALA A  30     -19.694  16.947  50.969  1.00 76.01           H  
ATOM    434  HB3 ALA A  30     -19.640  18.649  51.474  1.00 76.01           H  
ATOM    435  O   ALA A  30     -17.645  19.790  48.893  1.00 76.01           O  
ATOM    436  N   SER A  31     -16.760  20.162  50.917  1.00 74.20           N  
ATOM    437  H   SER A  31     -16.427  19.753  51.778  1.00 74.20           H  
ATOM    438  CA  SER A  31     -16.361  21.546  50.632  1.00 74.20           C  
ATOM    439  HA  SER A  31     -17.209  22.036  50.154  1.00 74.20           H  
ATOM    440  C   SER A  31     -15.192  21.628  49.651  1.00 74.20           C  
ATOM    441  CB  SER A  31     -16.070  22.336  51.915  1.00 74.20           C  
ATOM    442  HB2 SER A  31     -16.842  22.124  52.655  1.00 74.20           H  
ATOM    443  HB3 SER A  31     -16.106  23.399  51.676  1.00 74.20           H  
ATOM    444  O   SER A  31     -15.168  22.544  48.830  1.00 74.20           O  
ATOM    445  OG  SER A  31     -14.801  22.058  52.461  1.00 74.20           O  
ATOM    446  HG  SER A  31     -14.799  21.148  52.766  1.00 74.20           H  
ATOM    447  N   ALA A  32     -14.304  20.626  49.664  1.00 72.51           N  
ATOM    448  H   ALA A  32     -14.395  19.930  50.390  1.00 72.51           H  
ATOM    449  CA  ALA A  32     -13.206  20.478  48.707  1.00 72.51           C  
ATOM    450  HA  ALA A  32     -12.582  21.371  48.739  1.00 72.51           H  
ATOM    451  C   ALA A  32     -13.692  20.298  47.256  1.00 72.51           C  
ATOM    452  CB  ALA A  32     -12.371  19.272  49.150  1.00 72.51           C  
ATOM    453  HB1 ALA A  32     -12.989  18.375  49.125  1.00 72.51           H  
ATOM    454  HB2 ALA A  32     -11.527  19.143  48.472  1.00 72.51           H  
ATOM    455  HB3 ALA A  32     -11.996  19.428  50.162  1.00 72.51           H  
ATOM    456  O   ALA A  32     -12.987  20.656  46.315  1.00 72.51           O  
ATOM    457  N   VAL A  33     -14.908  19.778  47.065  1.00 79.92           N  
ATOM    458  H   VAL A  33     -15.463  19.548  47.878  1.00 79.92           H  
ATOM    459  CA  VAL A  33     -15.508  19.587  45.742  1.00 79.92           C  
ATOM    460  HA  VAL A  33     -14.720  19.354  45.026  1.00 79.92           H  
ATOM    461  C   VAL A  33     -16.194  20.870  45.305  1.00 79.92           C  
ATOM    462  CB  VAL A  33     -16.492  18.411  45.742  1.00 79.92           C  
ATOM    463  HB  VAL A  33     -17.268  18.580  46.490  1.00 79.92           H  
ATOM    464  O   VAL A  33     -17.202  21.282  45.885  1.00 79.92           O  
ATOM    465  CG1 VAL A  33     -17.164  18.220  44.377  1.00 79.92           C  
ATOM    466 HG11 VAL A  33     -16.411  18.086  43.601  1.00 79.92           H  
ATOM    467 HG12 VAL A  33     -17.777  19.088  44.134  1.00 79.92           H  
ATOM    468 HG13 VAL A  33     -17.816  17.347  44.403  1.00 79.92           H  
ATOM    469  CG2 VAL A  33     -15.748  17.126  46.092  1.00 79.92           C  
ATOM    470 HG21 VAL A  33     -14.986  16.922  45.339  1.00 79.92           H  
ATOM    471 HG22 VAL A  33     -15.273  17.210  47.069  1.00 79.92           H  
ATOM    472 HG23 VAL A  33     -16.468  16.308  46.124  1.00 79.92           H  
ATOM    473  N   ARG A  34     -15.676  21.487  44.247  1.00 75.50           N  
ATOM    474  H   ARG A  34     -14.842  21.089  43.839  1.00 75.50           H  
ATOM    475  CA  ARG A  34     -16.330  22.593  43.544  1.00 75.50           C  
ATOM    476  HA  ARG A  34     -16.663  23.338  44.267  1.00 75.50           H  
ATOM    477  C   ARG A  34     -17.572  22.111  42.788  1.00 75.50           C  
ATOM    478  CB  ARG A  34     -15.308  23.229  42.605  1.00 75.50           C  
ATOM    479  HB2 ARG A  34     -14.746  22.443  42.099  1.00 75.50           H  
ATOM    480  HB3 ARG A  34     -15.840  23.800  41.844  1.00 75.50           H  
ATOM    481  O   ARG A  34     -17.602  20.993  42.290  1.00 75.50           O  
ATOM    482  CG  ARG A  34     -14.335  24.148  43.358  1.00 75.50           C  
ATOM    483  HG2 ARG A  34     -14.892  24.835  43.994  1.00 75.50           H  
ATOM    484  HG3 ARG A  34     -13.681  23.543  43.985  1.00 75.50           H  
ATOM    485  CD  ARG A  34     -13.480  24.959  42.379  1.00 75.50           C  
ATOM    486  HD2 ARG A  34     -13.002  24.279  41.674  1.00 75.50           H  
ATOM    487  HD3 ARG A  34     -12.696  25.455  42.951  1.00 75.50           H  
ATOM    488  NE  ARG A  34     -14.293  25.941  41.628  1.00 75.50           N  
ATOM    489  HE  ARG A  34     -15.150  25.613  41.206  1.00 75.50           H  
ATOM    490  NH1 ARG A  34     -12.938  27.788  41.854  1.00 75.50           N  
ATOM    491 HH11 ARG A  34     -12.739  28.745  41.599  1.00 75.50           H  
ATOM    492 HH12 ARG A  34     -12.275  27.232  42.375  1.00 75.50           H  
ATOM    493  NH2 ARG A  34     -14.791  27.918  40.637  1.00 75.50           N  
ATOM    494 HH21 ARG A  34     -14.574  28.867  40.370  1.00 75.50           H  
ATOM    495 HH22 ARG A  34     -15.556  27.462  40.160  1.00 75.50           H  
ATOM    496  CZ  ARG A  34     -14.006  27.205  41.381  1.00 75.50           C  
ATOM    497  N   VAL A  35     -18.612  22.942  42.727  1.00 77.53           N  
ATOM    498  H   VAL A  35     -18.479  23.891  43.046  1.00 77.53           H  
ATOM    499  CA  VAL A  35     -19.924  22.581  42.140  1.00 77.53           C  
ATOM    500  HA  VAL A  35     -20.162  21.560  42.440  1.00 77.53           H  
ATOM    501  C   VAL A  35     -19.934  22.592  40.610  1.00 77.53           C  
ATOM    502  CB  VAL A  35     -21.035  23.509  42.668  1.00 77.53           C  
ATOM    503  HB  VAL A  35     -21.964  23.275  42.146  1.00 77.53           H  
ATOM    504  O   VAL A  35     -20.765  21.941  39.979  1.00 77.53           O  
ATOM    505  CG1 VAL A  35     -21.268  23.232  44.153  1.00 77.53           C  
ATOM    506 HG11 VAL A  35     -20.351  23.379  44.724  1.00 77.53           H  
ATOM    507 HG12 VAL A  35     -22.036  23.899  44.543  1.00 77.53           H  
ATOM    508 HG13 VAL A  35     -21.603  22.199  44.250  1.00 77.53           H  
ATOM    509  CG2 VAL A  35     -20.749  25.005  42.481  1.00 77.53           C  
ATOM    510 HG21 VAL A  35     -20.596  25.226  41.425  1.00 77.53           H  
ATOM    511 HG22 VAL A  35     -19.868  25.314  43.043  1.00 77.53           H  
ATOM    512 HG23 VAL A  35     -21.607  25.586  42.820  1.00 77.53           H  
ATOM    513  N   ASP A  36     -19.000  23.350  40.053  1.00 73.54           N  
ATOM    514  H   ASP A  36     -18.389  23.847  40.686  1.00 73.54           H  
ATOM    515  CA  ASP A  36     -18.855  23.771  38.667  1.00 73.54           C  
ATOM    516  HA  ASP A  36     -19.784  23.574  38.131  1.00 73.54           H  
ATOM    517  C   ASP A  36     -17.734  23.024  37.926  1.00 73.54           C  
ATOM    518  CB  ASP A  36     -18.621  25.300  38.680  1.00 73.54           C  
ATOM    519  HB2 ASP A  36     -18.454  25.630  37.655  1.00 73.54           H  
ATOM    520  HB3 ASP A  36     -19.536  25.780  39.029  1.00 73.54           H  
ATOM    521  O   ASP A  36     -17.843  22.811  36.718  1.00 73.54           O  
ATOM    522  CG  ASP A  36     -17.457  25.796  39.570  1.00 73.54           C  
ATOM    523  OD1 ASP A  36     -17.275  25.308  40.713  1.00 73.54           O  
ATOM    524  OD2 ASP A  36     -16.722  26.713  39.156  1.00 73.54           O  
ATOM    525  N   THR A  37     -16.694  22.581  38.643  1.00 71.82           N  
ATOM    526  H   THR A  37     -16.670  22.800  39.628  1.00 71.82           H  
ATOM    527  CA  THR A  37     -15.555  21.832  38.086  1.00 71.82           C  
ATOM    528  HA  THR A  37     -15.093  22.444  37.311  1.00 71.82           H  
ATOM    529  C   THR A  37     -16.000  20.521  37.445  1.00 71.82           C  
ATOM    530  CB  THR A  37     -14.507  21.554  39.174  1.00 71.82           C  
ATOM    531  HB  THR A  37     -14.964  20.985  39.983  1.00 71.82           H  
ATOM    532  O   THR A  37     -16.758  19.754  38.045  1.00 71.82           O  
ATOM    533  CG2 THR A  37     -13.263  20.816  38.682  1.00 71.82           C  
ATOM    534 HG21 THR A  37     -12.520  20.768  39.478  1.00 71.82           H  
ATOM    535 HG22 THR A  37     -12.833  21.320  37.816  1.00 71.82           H  
ATOM    536 HG23 THR A  37     -13.521  19.794  38.405  1.00 71.82           H  
ATOM    537  OG1 THR A  37     -14.046  22.788  39.680  1.00 71.82           O  
ATOM    538  HG1 THR A  37     -13.521  23.190  38.985  1.00 71.82           H  
ATOM    539  N   ALA A  38     -15.505  20.258  36.234  1.00 71.83           N  
ATOM    540  H   ALA A  38     -14.854  20.896  35.799  1.00 71.83           H  
ATOM    541  CA  ALA A  38     -15.805  19.027  35.527  1.00 71.83           C  
ATOM    542  HA  ALA A  38     -16.890  18.916  35.551  1.00 71.83           H  
ATOM    543  C   ALA A  38     -15.171  17.814  36.223  1.00 71.83           C  
ATOM    544  CB  ALA A  38     -15.380  19.145  34.061  1.00 71.83           C  
ATOM    545  HB1 ALA A  38     -15.844  20.020  33.606  1.00 71.83           H  
ATOM    546  HB2 ALA A  38     -15.691  18.255  33.514  1.00 71.83           H  
ATOM    547  HB3 ALA A  38     -14.296  19.240  33.995  1.00 71.83           H  
ATOM    548  O   ALA A  38     -14.068  17.893  36.761  1.00 71.83           O  
ATOM    549  N   PHE A  39     -15.847  16.669  36.188  1.00 78.57           N  
ATOM    550  H   PHE A  39     -16.764  16.674  35.766  1.00 78.57           H  
ATOM    551  CA  PHE A  39     -15.402  15.456  36.860  1.00 78.57           C  
ATOM    552  HA  PHE A  39     -15.266  15.683  37.917  1.00 78.57           H  
ATOM    553  C   PHE A  39     -14.027  14.991  36.361  1.00 78.57           C  
ATOM    554  CB  PHE A  39     -16.494  14.386  36.710  1.00 78.57           C  
ATOM    555  HB2 PHE A  39     -16.740  14.282  35.653  1.00 78.57           H  
ATOM    556  HB3 PHE A  39     -16.088  13.432  37.045  1.00 78.57           H  
ATOM    557  O   PHE A  39     -13.157  14.699  37.177  1.00 78.57           O  
ATOM    558  CG  PHE A  39     -17.770  14.640  37.505  1.00 78.57           C  
ATOM    559  CD1 PHE A  39     -17.691  14.994  38.863  1.00 78.57           C  
ATOM    560  HD1 PHE A  39     -16.730  15.124  39.340  1.00 78.57           H  
ATOM    561  CD2 PHE A  39     -19.040  14.461  36.921  1.00 78.57           C  
ATOM    562  HD2 PHE A  39     -19.123  14.191  35.878  1.00 78.57           H  
ATOM    563  CE1 PHE A  39     -18.856  15.185  39.616  1.00 78.57           C  
ATOM    564  HE1 PHE A  39     -18.760  15.489  40.648  1.00 78.57           H  
ATOM    565  CE2 PHE A  39     -20.207  14.597  37.697  1.00 78.57           C  
ATOM    566  HE2 PHE A  39     -21.174  14.411  37.255  1.00 78.57           H  
ATOM    567  CZ  PHE A  39     -20.119  14.976  39.044  1.00 78.57           C  
ATOM    568  HZ  PHE A  39     -21.016  15.103  39.631  1.00 78.57           H  
ATOM    569  N   LYS A  40     -13.770  15.026  35.048  1.00 63.90           N  
ATOM    570  H   LYS A  40     -14.515  15.302  34.424  1.00 63.90           H  
ATOM    571  CA  LYS A  40     -12.443  14.712  34.490  1.00 63.90           C  
ATOM    572  HA  LYS A  40     -12.204  13.672  34.715  1.00 63.90           H  
ATOM    573  C   LYS A  40     -11.328  15.557  35.130  1.00 63.90           C  
ATOM    574  CB  LYS A  40     -12.489  14.895  32.967  1.00 63.90           C  
ATOM    575  HB2 LYS A  40     -12.671  15.944  32.735  1.00 63.90           H  
ATOM    576  HB3 LYS A  40     -13.307  14.300  32.560  1.00 63.90           H  
ATOM    577  O   LYS A  40     -10.313  15.010  35.548  1.00 63.90           O  
ATOM    578  CG  LYS A  40     -11.177  14.447  32.310  1.00 63.90           C  
ATOM    579  HG2 LYS A  40     -10.345  15.011  32.731  1.00 63.90           H  
ATOM    580  HG3 LYS A  40     -11.019  13.386  32.503  1.00 63.90           H  
ATOM    581  CD  LYS A  40     -11.209  14.694  30.800  1.00 63.90           C  
ATOM    582  HD2 LYS A  40     -12.002  14.099  30.348  1.00 63.90           H  
ATOM    583  HD3 LYS A  40     -11.397  15.753  30.620  1.00 63.90           H  
ATOM    584  CE  LYS A  40      -9.850  14.305  30.213  1.00 63.90           C  
ATOM    585  HE2 LYS A  40      -9.690  13.239  30.376  1.00 63.90           H  
ATOM    586  HE3 LYS A  40      -9.077  14.844  30.760  1.00 63.90           H  
ATOM    587  NZ  LYS A  40      -9.769  14.632  28.770  1.00 63.90           N  
ATOM    588  HZ1 LYS A  40      -8.861  14.382  28.405  1.00 63.90           H  
ATOM    589  HZ2 LYS A  40     -10.480  14.134  28.253  1.00 63.90           H  
ATOM    590  HZ3 LYS A  40      -9.902  15.624  28.637  1.00 63.90           H  
ATOM    591  N   ASP A  41     -11.546  16.863  35.274  1.00 65.41           N  
ATOM    592  H   ASP A  41     -12.409  17.252  34.921  1.00 65.41           H  
ATOM    593  CA  ASP A  41     -10.556  17.799  35.831  1.00 65.41           C  
ATOM    594  HA  ASP A  41      -9.578  17.566  35.409  1.00 65.41           H  
ATOM    595  C   ASP A  41     -10.439  17.694  37.360  1.00 65.41           C  
ATOM    596  CB  ASP A  41     -10.914  19.236  35.427  1.00 65.41           C  
ATOM    597  HB2 ASP A  41     -11.835  19.522  35.935  1.00 65.41           H  
ATOM    598  HB3 ASP A  41     -10.123  19.905  35.766  1.00 65.41           H  
ATOM    599  O   ASP A  41      -9.396  18.001  37.932  1.00 65.41           O  
ATOM    600  CG  ASP A  41     -11.097  19.420  33.917  1.00 65.41           C  
ATOM    601  OD1 ASP A  41     -10.389  18.743  33.136  1.00 65.41           O  
ATOM    602  OD2 ASP A  41     -11.999  20.209  33.561  1.00 65.41           O  
ATOM    603  N   ALA A  42     -11.489  17.209  38.030  1.00 69.11           N  
ATOM    604  H   ALA A  42     -12.336  17.029  37.509  1.00 69.11           H  
ATOM    605  CA  ALA A  42     -11.450  16.829  39.440  1.00 69.11           C  
ATOM    606  HA  ALA A  42     -10.908  17.603  39.983  1.00 69.11           H  
ATOM    607  C   ALA A  42     -10.691  15.506  39.692  1.00 69.11           C  
ATOM    608  CB  ALA A  42     -12.888  16.794  39.975  1.00 69.11           C  
ATOM    609  HB1 ALA A  42     -13.387  17.740  39.764  1.00 69.11           H  
ATOM    610  HB2 ALA A  42     -12.868  16.637  41.054  1.00 69.11           H  
ATOM    611  HB3 ALA A  42     -13.440  15.981  39.505  1.00 69.11           H  
ATOM    612  O   ALA A  42     -10.508  15.128  40.846  1.00 69.11           O  
ATOM    613  N   GLY A  43     -10.239  14.811  38.640  1.00 65.40           N  
ATOM    614  H   GLY A  43     -10.401  15.184  37.715  1.00 65.40           H  
ATOM    615  CA  GLY A  43      -9.484  13.561  38.735  1.00 65.40           C  
ATOM    616  HA2 GLY A  43      -8.733  13.556  37.945  1.00 65.40           H  
ATOM    617  HA3 GLY A  43      -8.967  13.508  39.693  1.00 65.40           H  
ATOM    618  C   GLY A  43     -10.321  12.291  38.576  1.00 65.40           C  
ATOM    619  O   GLY A  43      -9.861  11.226  38.978  1.00 65.40           O  
ATOM    620  N   PHE A  44     -11.531  12.372  38.007  1.00 70.57           N  
ATOM    621  H   PHE A  44     -11.867  13.266  37.680  1.00 70.57           H  
ATOM    622  CA  PHE A  44     -12.294  11.167  37.678  1.00 70.57           C  
ATOM    623  HA  PHE A  44     -12.242  10.502  38.540  1.00 70.57           H  
ATOM    624  C   PHE A  44     -11.696  10.415  36.487  1.00 70.57           C  
ATOM    625  CB  PHE A  44     -13.776  11.452  37.426  1.00 70.57           C  
ATOM    626  HB2 PHE A  44     -13.889  12.324  36.782  1.00 70.57           H  
ATOM    627  HB3 PHE A  44     -14.195  10.612  36.872  1.00 70.57           H  
ATOM    628  O   PHE A  44     -11.554  10.945  35.384  1.00 70.57           O  
ATOM    629  CG  PHE A  44     -14.585  11.609  38.694  1.00 70.57           C  
ATOM    630  CD1 PHE A  44     -15.257  10.497  39.218  1.00 70.57           C  
ATOM    631  HD1 PHE A  44     -15.178   9.552  38.702  1.00 70.57           H  
ATOM    632  CD2 PHE A  44     -14.640  12.829  39.381  1.00 70.57           C  
ATOM    633  HD2 PHE A  44     -14.076  13.682  39.032  1.00 70.57           H  
ATOM    634  CE1 PHE A  44     -15.973  10.599  40.419  1.00 70.57           C  
ATOM    635  HE1 PHE A  44     -16.442   9.716  40.830  1.00 70.57           H  
ATOM    636  CE2 PHE A  44     -15.395  12.950  40.551  1.00 70.57           C  
ATOM    637  HE2 PHE A  44     -15.421  13.913  41.039  1.00 70.57           H  
ATOM    638  CZ  PHE A  44     -16.050  11.830  41.089  1.00 70.57           C  
ATOM    639  HZ  PHE A  44     -16.592  11.904  42.021  1.00 70.57           H  
ATOM    640  N   ASP A  45     -11.455   9.133  36.726  1.00 51.16           N  
ATOM    641  H   ASP A  45     -11.671   8.813  37.659  1.00 51.16           H  
ATOM    642  CA  ASP A  45     -11.211   8.089  35.743  1.00 51.16           C  
ATOM    643  HA  ASP A  45     -11.006   8.550  34.777  1.00 51.16           H  
ATOM    644  C   ASP A  45     -12.468   7.208  35.575  1.00 51.16           C  
ATOM    645  CB  ASP A  45      -9.956   7.296  36.162  1.00 51.16           C  
ATOM    646  HB2 ASP A  45      -9.119   7.991  36.221  1.00 51.16           H  
ATOM    647  HB3 ASP A  45      -9.718   6.575  35.379  1.00 51.16           H  
ATOM    648  O   ASP A  45     -13.525   7.462  36.160  1.00 51.16           O  
ATOM    649  CG  ASP A  45     -10.078   6.546  37.501  1.00 51.16           C  
ATOM    650  OD1 ASP A  45     -11.218   6.210  37.909  1.00 51.16           O  
ATOM    651  OD2 ASP A  45      -9.030   6.261  38.106  1.00 51.16           O  
ATOM    652  N   SER A  46     -12.369   6.143  34.778  1.00 47.45           N  
ATOM    653  H   SER A  46     -11.479   5.951  34.340  1.00 47.45           H  
ATOM    654  CA  SER A  46     -13.505   5.245  34.520  1.00 47.45           C  
ATOM    655  HA  SER A  46     -14.343   5.841  34.155  1.00 47.45           H  
ATOM    656  C   SER A  46     -13.988   4.497  35.772  1.00 47.45           C  
ATOM    657  CB  SER A  46     -13.141   4.232  33.431  1.00 47.45           C  
ATOM    658  HB2 SER A  46     -13.998   3.583  33.250  1.00 47.45           H  
ATOM    659  HB3 SER A  46     -12.299   3.620  33.753  1.00 47.45           H  
ATOM    660  O   SER A  46     -15.180   4.206  35.893  1.00 47.45           O  
ATOM    661  OG  SER A  46     -12.818   4.904  32.229  1.00 47.45           O  
ATOM    662  HG  SER A  46     -11.875   5.082  32.192  1.00 47.45           H  
ATOM    663  N   LEU A  47     -13.094   4.197  36.721  1.00 53.45           N  
ATOM    664  H   LEU A  47     -12.183   4.633  36.681  1.00 53.45           H  
ATOM    665  CA  LEU A  47     -13.421   3.424  37.921  1.00 53.45           C  
ATOM    666  HA  LEU A  47     -14.080   2.604  37.638  1.00 53.45           H  
ATOM    667  C   LEU A  47     -14.167   4.298  38.933  1.00 53.45           C  
ATOM    668  CB  LEU A  47     -12.119   2.852  38.515  1.00 53.45           C  
ATOM    669  HB2 LEU A  47     -11.531   3.674  38.924  1.00 53.45           H  
ATOM    670  HB3 LEU A  47     -11.529   2.393  37.723  1.00 53.45           H  
ATOM    671  O   LEU A  47     -15.257   3.951  39.396  1.00 53.45           O  
ATOM    672  CG  LEU A  47     -12.371   1.808  39.620  1.00 53.45           C  
ATOM    673  HG  LEU A  47     -13.167   2.149  40.281  1.00 53.45           H  
ATOM    674  CD1 LEU A  47     -12.768   0.456  39.021  1.00 53.45           C  
ATOM    675 HD11 LEU A  47     -12.932  -0.265  39.821  1.00 53.45           H  
ATOM    676 HD12 LEU A  47     -11.976   0.090  38.367  1.00 53.45           H  
ATOM    677 HD13 LEU A  47     -13.689   0.556  38.447  1.00 53.45           H  
ATOM    678  CD2 LEU A  47     -11.115   1.605  40.464  1.00 53.45           C  
ATOM    679 HD21 LEU A  47     -10.837   2.549  40.933  1.00 53.45           H  
ATOM    680 HD22 LEU A  47     -11.306   0.870  41.245  1.00 53.45           H  
ATOM    681 HD23 LEU A  47     -10.292   1.265  39.835  1.00 53.45           H  
ATOM    682  N   THR A  48     -13.611   5.473  39.213  1.00 70.14           N  
ATOM    683  H   THR A  48     -12.738   5.696  38.758  1.00 70.14           H  
ATOM    684  CA  THR A  48     -14.224   6.489  40.073  1.00 70.14           C  
ATOM    685  HA  THR A  48     -14.470   6.027  41.029  1.00 70.14           H  
ATOM    686  C   THR A  48     -15.539   6.997  39.474  1.00 70.14           C  
ATOM    687  CB  THR A  48     -13.243   7.642  40.345  1.00 70.14           C  
ATOM    688  HB  THR A  48     -13.779   8.475  40.801  1.00 70.14           H  
ATOM    689  O   THR A  48     -16.502   7.213  40.214  1.00 70.14           O  
ATOM    690  CG2 THR A  48     -12.102   7.221  41.271  1.00 70.14           C  
ATOM    691 HG21 THR A  48     -11.508   8.094  41.541  1.00 70.14           H  
ATOM    692 HG22 THR A  48     -11.457   6.496  40.775  1.00 70.14           H  
ATOM    693 HG23 THR A  48     -12.500   6.776  42.183  1.00 70.14           H  
ATOM    694  OG1 THR A  48     -12.661   8.084  39.153  1.00 70.14           O  
ATOM    695  HG1 THR A  48     -12.056   7.398  38.860  1.00 70.14           H  
ATOM    696  N   ALA A  49     -15.659   7.091  38.143  1.00 67.36           N  
ATOM    697  H   ALA A  49     -14.831   6.992  37.573  1.00 67.36           H  
ATOM    698  CA  ALA A  49     -16.914   7.460  37.488  1.00 67.36           C  
ATOM    699  HA  ALA A  49     -17.229   8.413  37.912  1.00 67.36           H  
ATOM    700  C   ALA A  49     -18.036   6.435  37.747  1.00 67.36           C  
ATOM    701  CB  ALA A  49     -16.661   7.646  35.987  1.00 67.36           C  
ATOM    702  HB1 ALA A  49     -16.239   6.737  35.559  1.00 67.36           H  
ATOM    703  HB2 ALA A  49     -17.597   7.870  35.475  1.00 67.36           H  
ATOM    704  HB3 ALA A  49     -15.963   8.468  35.828  1.00 67.36           H  
ATOM    705  O   ALA A  49     -19.155   6.794  38.137  1.00 67.36           O  
ATOM    706  N   VAL A  50     -17.722   5.143  37.601  1.00 67.12           N  
ATOM    707  H   VAL A  50     -16.793   4.918  37.273  1.00 67.12           H  
ATOM    708  CA  VAL A  50     -18.633   4.036  37.928  1.00 67.12           C  
ATOM    709  HA  VAL A  50     -19.569   4.192  37.391  1.00 67.12           H  
ATOM    710  C   VAL A  50     -18.980   4.017  39.420  1.00 67.12           C  
ATOM    711  CB  VAL A  50     -18.019   2.701  37.456  1.00 67.12           C  
ATOM    712  HB  VAL A  50     -16.964   2.667  37.729  1.00 67.12           H  
ATOM    713  O   VAL A  50     -20.140   3.777  39.777  1.00 67.12           O  
ATOM    714  CG1 VAL A  50     -18.702   1.468  38.064  1.00 67.12           C  
ATOM    715 HG11 VAL A  50     -19.781   1.542  37.928  1.00 67.12           H  
ATOM    716 HG12 VAL A  50     -18.323   0.566  37.583  1.00 67.12           H  
ATOM    717 HG13 VAL A  50     -18.463   1.408  39.125  1.00 67.12           H  
ATOM    718  CG2 VAL A  50     -18.140   2.592  35.930  1.00 67.12           C  
ATOM    719 HG21 VAL A  50     -19.186   2.577  35.625  1.00 67.12           H  
ATOM    720 HG22 VAL A  50     -17.642   1.687  35.583  1.00 67.12           H  
ATOM    721 HG23 VAL A  50     -17.648   3.441  35.456  1.00 67.12           H  
ATOM    722  N   GLU A  51     -18.020   4.302  40.303  1.00 70.49           N  
ATOM    723  H   GLU A  51     -17.077   4.441  39.968  1.00 70.49           H  
ATOM    724  CA  GLU A  51     -18.261   4.353  41.746  1.00 70.49           C  
ATOM    725  HA  GLU A  51     -18.755   3.423  42.025  1.00 70.49           H  
ATOM    726  C   GLU A  51     -19.203   5.501  42.137  1.00 70.49           C  
ATOM    727  CB  GLU A  51     -16.941   4.425  42.529  1.00 70.49           C  
ATOM    728  HB2 GLU A  51     -16.529   5.433  42.477  1.00 70.49           H  
ATOM    729  HB3 GLU A  51     -16.227   3.718  42.108  1.00 70.49           H  
ATOM    730  O   GLU A  51     -20.177   5.267  42.861  1.00 70.49           O  
ATOM    731  CG  GLU A  51     -17.230   4.038  43.987  1.00 70.49           C  
ATOM    732  HG2 GLU A  51     -17.566   3.002  44.014  1.00 70.49           H  
ATOM    733  HG3 GLU A  51     -18.048   4.653  44.363  1.00 70.49           H  
ATOM    734  CD  GLU A  51     -16.044   4.202  44.937  1.00 70.49           C  
ATOM    735  OE1 GLU A  51     -16.344   4.399  46.141  1.00 70.49           O  
ATOM    736  OE2 GLU A  51     -14.886   4.136  44.496  1.00 70.49           O  
ATOM    737  N   LEU A  52     -18.987   6.714  41.611  1.00 79.80           N  
ATOM    738  H   LEU A  52     -18.170   6.845  41.032  1.00 79.80           H  
ATOM    739  CA  LEU A  52     -19.884   7.853  41.830  1.00 79.80           C  
ATOM    740  HA  LEU A  52     -19.921   8.054  42.900  1.00 79.80           H  
ATOM    741  C   LEU A  52     -21.303   7.518  41.374  1.00 79.80           C  
ATOM    742  CB  LEU A  52     -19.342   9.102  41.113  1.00 79.80           C  
ATOM    743  HB2 LEU A  52     -19.134   8.855  40.072  1.00 79.80           H  
ATOM    744  HB3 LEU A  52     -18.405   9.383  41.594  1.00 79.80           H  
ATOM    745  O   LEU A  52     -22.246   7.678  42.151  1.00 79.80           O  
ATOM    746  CG  LEU A  52     -20.294  10.317  41.152  1.00 79.80           C  
ATOM    747  HG  LEU A  52     -21.251  10.049  40.704  1.00 79.80           H  
ATOM    748  CD1 LEU A  52     -20.542  10.799  42.584  1.00 79.80           C  
ATOM    749 HD11 LEU A  52     -19.593  11.051  43.058  1.00 79.80           H  
ATOM    750 HD12 LEU A  52     -21.186  11.678  42.565  1.00 79.80           H  
ATOM    751 HD13 LEU A  52     -21.042  10.022  43.163  1.00 79.80           H  
ATOM    752  CD2 LEU A  52     -19.718  11.470  40.338  1.00 79.80           C  
ATOM    753 HD21 LEU A  52     -18.754  11.776  40.743  1.00 79.80           H  
ATOM    754 HD22 LEU A  52     -20.402  12.319  40.347  1.00 79.80           H  
ATOM    755 HD23 LEU A  52     -19.568  11.159  39.304  1.00 79.80           H  
ATOM    756  N   ARG A  53     -21.464   6.980  40.160  1.00 75.02           N  
ATOM    757  H   ARG A  53     -20.647   6.882  39.574  1.00 75.02           H  
ATOM    758  CA  ARG A  53     -22.766   6.523  39.660  1.00 75.02           C  
ATOM    759  HA  ARG A  53     -23.438   7.379  39.587  1.00 75.02           H  
ATOM    760  C   ARG A  53     -23.420   5.528  40.617  1.00 75.02           C  
ATOM    761  CB  ARG A  53     -22.565   5.916  38.269  1.00 75.02           C  
ATOM    762  HB2 ARG A  53     -22.143   6.667  37.601  1.00 75.02           H  
ATOM    763  HB3 ARG A  53     -21.834   5.112  38.354  1.00 75.02           H  
ATOM    764  O   ARG A  53     -24.590   5.695  40.950  1.00 75.02           O  
ATOM    765  CG  ARG A  53     -23.863   5.374  37.644  1.00 75.02           C  
ATOM    766  HG2 ARG A  53     -24.384   6.190  37.142  1.00 75.02           H  
ATOM    767  HG3 ARG A  53     -24.535   4.944  38.386  1.00 75.02           H  
ATOM    768  CD  ARG A  53     -23.518   4.290  36.628  1.00 75.02           C  
ATOM    769  HD2 ARG A  53     -22.737   4.691  35.982  1.00 75.02           H  
ATOM    770  HD3 ARG A  53     -24.408   4.081  36.035  1.00 75.02           H  
ATOM    771  NE  ARG A  53     -23.063   3.034  37.263  1.00 75.02           N  
ATOM    772  HE  ARG A  53     -23.226   2.917  38.253  1.00 75.02           H  
ATOM    773  NH1 ARG A  53     -22.008   2.097  35.437  1.00 75.02           N  
ATOM    774 HH11 ARG A  53     -21.488   1.337  35.022  1.00 75.02           H  
ATOM    775 HH12 ARG A  53     -22.028   2.985  34.957  1.00 75.02           H  
ATOM    776  NH2 ARG A  53     -22.231   0.933  37.318  1.00 75.02           N  
ATOM    777 HH21 ARG A  53     -22.467   0.914  38.300  1.00 75.02           H  
ATOM    778 HH22 ARG A  53     -21.713   0.182  36.884  1.00 75.02           H  
ATOM    779  CZ  ARG A  53     -22.438   2.036  36.664  1.00 75.02           C  
ATOM    780  N   ASN A  54     -22.693   4.512  41.084  1.00 74.35           N  
ATOM    781  H   ASN A  54     -21.732   4.447  40.783  1.00 74.35           H  
ATOM    782  CA  ASN A  54     -23.227   3.489  41.994  1.00 74.35           C  
ATOM    783  HA  ASN A  54     -24.124   3.056  41.551  1.00 74.35           H  
ATOM    784  C   ASN A  54     -23.645   4.071  43.357  1.00 74.35           C  
ATOM    785  CB  ASN A  54     -22.175   2.378  42.161  1.00 74.35           C  
ATOM    786  HB2 ASN A  54     -22.482   1.709  42.965  1.00 74.35           H  
ATOM    787  HB3 ASN A  54     -21.221   2.823  42.442  1.00 74.35           H  
ATOM    788  O   ASN A  54     -24.708   3.725  43.887  1.00 74.35           O  
ATOM    789  CG  ASN A  54     -21.975   1.526  40.918  1.00 74.35           C  
ATOM    790  ND2 ASN A  54     -20.890   0.790  40.867  1.00 74.35           N  
ATOM    791 HD21 ASN A  54     -20.181   0.893  41.580  1.00 74.35           H  
ATOM    792 HD22 ASN A  54     -20.689   0.263  40.029  1.00 74.35           H  
ATOM    793  OD1 ASN A  54     -22.797   1.476  40.008  1.00 74.35           O  
ATOM    794  N   ARG A  55     -22.850   4.996  43.905  1.00 83.31           N  
ATOM    795  H   ARG A  55     -21.986   5.215  43.428  1.00 83.31           H  
ATOM    796  CA  ARG A  55     -23.165   5.736  45.135  1.00 83.31           C  
ATOM    797  HA  ARG A  55     -23.392   5.038  45.940  1.00 83.31           H  
ATOM    798  C   ARG A  55     -24.396   6.618  44.963  1.00 83.31           C  
ATOM    799  CB  ARG A  55     -21.951   6.579  45.534  1.00 83.31           C  
ATOM    800  HB2 ARG A  55     -22.268   7.336  46.252  1.00 83.31           H  
ATOM    801  HB3 ARG A  55     -21.562   7.093  44.655  1.00 83.31           H  
ATOM    802  O   ARG A  55     -25.297   6.559  45.799  1.00 83.31           O  
ATOM    803  CG  ARG A  55     -20.848   5.729  46.177  1.00 83.31           C  
ATOM    804  HG2 ARG A  55     -20.664   4.830  45.589  1.00 83.31           H  
ATOM    805  HG3 ARG A  55     -21.148   5.447  47.187  1.00 83.31           H  
ATOM    806  CD  ARG A  55     -19.571   6.558  46.223  1.00 83.31           C  
ATOM    807  HD2 ARG A  55     -19.781   7.537  46.652  1.00 83.31           H  
ATOM    808  HD3 ARG A  55     -19.246   6.714  45.195  1.00 83.31           H  
ATOM    809  NE  ARG A  55     -18.487   5.887  46.959  1.00 83.31           N  
ATOM    810  HE  ARG A  55     -17.915   5.227  46.451  1.00 83.31           H  
ATOM    811  NH1 ARG A  55     -18.460   7.193  48.838  1.00 83.31           N  
ATOM    812 HH11 ARG A  55     -19.352   7.586  48.574  1.00 83.31           H  
ATOM    813 HH12 ARG A  55     -17.927   7.540  49.623  1.00 83.31           H  
ATOM    814  NH2 ARG A  55     -16.712   5.888  48.349  1.00 83.31           N  
ATOM    815 HH21 ARG A  55     -16.323   5.259  47.661  1.00 83.31           H  
ATOM    816 HH22 ARG A  55     -16.050   6.526  48.767  1.00 83.31           H  
ATOM    817  CZ  ARG A  55     -17.900   6.318  48.052  1.00 83.31           C  
ATOM    818  N   MET A  56     -24.499   7.352  43.855  1.00 82.04           N  
ATOM    819  H   MET A  56     -23.711   7.377  43.223  1.00 82.04           H  
ATOM    820  CA  MET A  56     -25.684   8.151  43.535  1.00 82.04           C  
ATOM    821  HA  MET A  56     -25.891   8.802  44.384  1.00 82.04           H  
ATOM    822  C   MET A  56     -26.932   7.281  43.353  1.00 82.04           C  
ATOM    823  CB  MET A  56     -25.444   9.018  42.290  1.00 82.04           C  
ATOM    824  HB2 MET A  56     -26.394   9.464  41.997  1.00 82.04           H  
ATOM    825  HB3 MET A  56     -25.106   8.394  41.463  1.00 82.04           H  
ATOM    826  O   MET A  56     -27.986   7.616  43.896  1.00 82.04           O  
ATOM    827  CG  MET A  56     -24.434  10.156  42.495  1.00 82.04           C  
ATOM    828  HG2 MET A  56     -24.534  10.832  41.646  1.00 82.04           H  
ATOM    829  HG3 MET A  56     -23.425   9.746  42.458  1.00 82.04           H  
ATOM    830  SD  MET A  56     -24.553  11.150  44.014  1.00 82.04           S  
ATOM    831  CE  MET A  56     -26.326  11.502  44.098  1.00 82.04           C  
ATOM    832  HE1 MET A  56     -26.477  12.530  44.429  1.00 82.04           H  
ATOM    833  HE2 MET A  56     -26.778  11.359  43.117  1.00 82.04           H  
ATOM    834  HE3 MET A  56     -26.800  10.824  44.808  1.00 82.04           H  
ATOM    835  N   ARG A  57     -26.808   6.125  42.687  1.00 77.71           N  
ATOM    836  H   ARG A  57     -25.929   5.952  42.221  1.00 77.71           H  
ATOM    837  CA  ARG A  57     -27.884   5.128  42.542  1.00 77.71           C  
ATOM    838  HA  ARG A  57     -28.727   5.602  42.039  1.00 77.71           H  
ATOM    839  C   ARG A  57     -28.399   4.651  43.901  1.00 77.71           C  
ATOM    840  CB  ARG A  57     -27.377   3.935  41.701  1.00 77.71           C  
ATOM    841  HB2 ARG A  57     -26.494   4.218  41.128  1.00 77.71           H  
ATOM    842  HB3 ARG A  57     -27.105   3.100  42.347  1.00 77.71           H  
ATOM    843  O   ARG A  57     -29.600   4.535  44.110  1.00 77.71           O  
ATOM    844  CG  ARG A  57     -28.439   3.500  40.694  1.00 77.71           C  
ATOM    845  HG2 ARG A  57     -28.624   4.342  40.026  1.00 77.71           H  
ATOM    846  HG3 ARG A  57     -29.353   3.250  41.233  1.00 77.71           H  
ATOM    847  CD  ARG A  57     -28.026   2.304  39.832  1.00 77.71           C  
ATOM    848  HD2 ARG A  57     -28.622   2.329  38.920  1.00 77.71           H  
ATOM    849  HD3 ARG A  57     -26.974   2.398  39.561  1.00 77.71           H  
ATOM    850  NE  ARG A  57     -28.270   1.028  40.530  1.00 77.71           N  
ATOM    851  HE  ARG A  57     -28.650   1.096  41.463  1.00 77.71           H  
ATOM    852  NH1 ARG A  57     -27.609  -0.375  38.835  1.00 77.71           N  
ATOM    853 HH11 ARG A  57     -27.352   0.428  38.279  1.00 77.71           H  
ATOM    854 HH12 ARG A  57     -27.457  -1.304  38.468  1.00 77.71           H  
ATOM    855  NH2 ARG A  57     -28.400  -1.234  40.737  1.00 77.71           N  
ATOM    856 HH21 ARG A  57     -28.754  -1.126  41.677  1.00 77.71           H  
ATOM    857 HH22 ARG A  57     -28.237  -2.157  40.360  1.00 77.71           H  
ATOM    858  CZ  ARG A  57     -28.090  -0.183  40.032  1.00 77.71           C  
ATOM    859  N   THR A  58     -27.485   4.420  44.842  1.00 80.61           N  
ATOM    860  H   THR A  58     -26.515   4.527  44.581  1.00 80.61           H  
ATOM    861  CA  THR A  58     -27.805   3.983  46.210  1.00 80.61           C  
ATOM    862  HA  THR A  58     -28.520   3.162  46.162  1.00 80.61           H  
ATOM    863  C   THR A  58     -28.450   5.100  47.033  1.00 80.61           C  
ATOM    864  CB  THR A  58     -26.539   3.473  46.916  1.00 80.61           C  
ATOM    865  HB  THR A  58     -25.832   4.292  47.045  1.00 80.61           H  
ATOM    866  O   THR A  58     -29.414   4.856  47.751  1.00 80.61           O  
ATOM    867  CG2 THR A  58     -26.835   2.853  48.282  1.00 80.61           C  
ATOM    868 HG21 THR A  58     -27.202   3.613  48.971  1.00 80.61           H  
ATOM    869 HG22 THR A  58     -25.919   2.426  48.690  1.00 80.61           H  
ATOM    870 HG23 THR A  58     -27.582   2.066  48.178  1.00 80.61           H  
ATOM    871  OG1 THR A  58     -25.933   2.469  46.133  1.00 80.61           O  
ATOM    872  HG1 THR A  58     -25.483   2.888  45.395  1.00 80.61           H  
ATOM    873  N   ALA A  59     -27.946   6.331  46.919  1.00 83.91           N  
ATOM    874  H   ALA A  59     -27.129   6.468  46.342  1.00 83.91           H  
ATOM    875  CA  ALA A  59     -28.432   7.470  47.693  1.00 83.91           C  
ATOM    876  HA  ALA A  59     -28.575   7.152  48.726  1.00 83.91           H  
ATOM    877  C   ALA A  59     -29.780   8.032  47.207  1.00 83.91           C  
ATOM    878  CB  ALA A  59     -27.345   8.545  47.672  1.00 83.91           C  
ATOM    879  HB1 ALA A  59     -27.192   8.909  46.656  1.00 83.91           H  
ATOM    880  HB2 ALA A  59     -26.409   8.140  48.057  1.00 83.91           H  
ATOM    881  HB3 ALA A  59     -27.669   9.368  48.310  1.00 83.91           H  
ATOM    882  O   ALA A  59     -30.479   8.683  47.983  1.00 83.91           O  
ATOM    883  N   THR A  60     -30.142   7.801  45.941  1.00 78.92           N  
ATOM    884  H   THR A  60     -29.482   7.324  45.344  1.00 78.92           H  
ATOM    885  CA  THR A  60     -31.372   8.338  45.328  1.00 78.92           C  
ATOM    886  HA  THR A  60     -31.870   9.000  46.037  1.00 78.92           H  
ATOM    887  C   THR A  60     -32.411   7.276  44.969  1.00 78.92           C  
ATOM    888  CB  THR A  60     -31.052   9.183  44.088  1.00 78.92           C  
ATOM    889  HB  THR A  60     -31.985   9.581  43.690  1.00 78.92           H  
ATOM    890  O   THR A  60     -33.584   7.607  44.840  1.00 78.92           O  
ATOM    891  CG2 THR A  60     -30.131  10.358  44.427  1.00 78.92           C  
ATOM    892 HG21 THR A  60     -30.108  11.053  43.588  1.00 78.92           H  
ATOM    893 HG22 THR A  60     -30.521  10.888  45.296  1.00 78.92           H  
ATOM    894 HG23 THR A  60     -29.121  10.009  44.640  1.00 78.92           H  
ATOM    895  OG1 THR A  60     -30.436   8.393  43.096  1.00 78.92           O  
ATOM    896  HG1 THR A  60     -29.532   8.220  43.369  1.00 78.92           H  
ATOM    897  N   GLY A  61     -32.018   6.008  44.810  1.00 74.09           N  
ATOM    898  H   GLY A  61     -31.037   5.785  44.899  1.00 74.09           H  
ATOM    899  CA  GLY A  61     -32.900   4.930  44.346  1.00 74.09           C  
ATOM    900  HA2 GLY A  61     -32.429   3.973  44.570  1.00 74.09           H  
ATOM    901  HA3 GLY A  61     -33.847   4.986  44.883  1.00 74.09           H  
ATOM    902  C   GLY A  61     -33.211   4.959  42.842  1.00 74.09           C  
ATOM    903  O   GLY A  61     -33.825   4.021  42.335  1.00 74.09           O  
ATOM    904  N   LEU A  62     -32.769   5.995  42.123  1.00 75.49           N  
ATOM    905  H   LEU A  62     -32.254   6.720  42.602  1.00 75.49           H  
ATOM    906  CA  LEU A  62     -32.956   6.148  40.680  1.00 75.49           C  
ATOM    907  HA  LEU A  62     -34.011   6.020  40.439  1.00 75.49           H  
ATOM    908  C   LEU A  62     -32.154   5.111  39.889  1.00 75.49           C  
ATOM    909  CB  LEU A  62     -32.501   7.554  40.257  1.00 75.49           C  
ATOM    910  HB2 LEU A  62     -31.446   7.661  40.512  1.00 75.49           H  
ATOM    911  HB3 LEU A  62     -32.584   7.633  39.173  1.00 75.49           H  
ATOM    912  O   LEU A  62     -31.085   4.684  40.320  1.00 75.49           O  
ATOM    913  CG  LEU A  62     -33.279   8.721  40.885  1.00 75.49           C  
ATOM    914  HG  LEU A  62     -33.203   8.677  41.971  1.00 75.49           H  
ATOM    915  CD1 LEU A  62     -32.609  10.006  40.410  1.00 75.49           C  
ATOM    916 HD11 LEU A  62     -33.153  10.882  40.765  1.00 75.49           H  
ATOM    917 HD12 LEU A  62     -32.579  10.032  39.321  1.00 75.49           H  
ATOM    918 HD13 LEU A  62     -31.592  10.041  40.800  1.00 75.49           H  
ATOM    919  CD2 LEU A  62     -34.757   8.696  40.501  1.00 75.49           C  
ATOM    920 HD21 LEU A  62     -35.260   7.859  40.987  1.00 75.49           H  
ATOM    921 HD22 LEU A  62     -34.865   8.603  39.421  1.00 75.49           H  
ATOM    922 HD23 LEU A  62     -35.242   9.618  40.821  1.00 75.49           H  
ATOM    923  N   LYS A  63     -32.602   4.763  38.678  1.00 69.06           N  
ATOM    924  H   LYS A  63     -33.436   5.224  38.343  1.00 69.06           H  
ATOM    925  CA  LYS A  63     -31.721   4.139  37.678  1.00 69.06           C  
ATOM    926  HA  LYS A  63     -30.994   3.498  38.176  1.00 69.06           H  
ATOM    927  C   LYS A  63     -30.955   5.246  36.958  1.00 69.06           C  
ATOM    928  CB  LYS A  63     -32.520   3.296  36.677  1.00 69.06           C  
ATOM    929  HB2 LYS A  63     -31.880   3.098  35.817  1.00 69.06           H  
ATOM    930  HB3 LYS A  63     -33.381   3.866  36.329  1.00 69.06           H  
ATOM    931  O   LYS A  63     -31.569   6.102  36.343  1.00 69.06           O  
ATOM    932  CG  LYS A  63     -32.979   1.952  37.259  1.00 69.06           C  
ATOM    933  HG2 LYS A  63     -33.681   2.120  38.075  1.00 69.06           H  
ATOM    934  HG3 LYS A  63     -32.114   1.404  37.634  1.00 69.06           H  
ATOM    935  CD  LYS A  63     -33.656   1.139  36.148  1.00 69.06           C  
ATOM    936  HD2 LYS A  63     -32.962   1.042  35.312  1.00 69.06           H  
ATOM    937  HD3 LYS A  63     -34.536   1.682  35.803  1.00 69.06           H  
ATOM    938  CE  LYS A  63     -34.067  -0.258  36.621  1.00 69.06           C  
ATOM    939  HE2 LYS A  63     -34.788  -0.152  37.432  1.00 69.06           H  
ATOM    940  HE3 LYS A  63     -33.186  -0.769  37.010  1.00 69.06           H  
ATOM    941  NZ  LYS A  63     -34.657  -1.034  35.500  1.00 69.06           N  
ATOM    942  HZ1 LYS A  63     -35.466  -0.556  35.129  1.00 69.06           H  
ATOM    943  HZ2 LYS A  63     -34.935  -1.959  35.794  1.00 69.06           H  
ATOM    944  HZ3 LYS A  63     -33.993  -1.126  34.744  1.00 69.06           H  
ATOM    945  N   LEU A  64     -29.629   5.207  37.038  1.00 71.81           N  
ATOM    946  H   LEU A  64     -29.196   4.434  37.523  1.00 71.81           H  
ATOM    947  CA  LEU A  64     -28.734   6.201  36.444  1.00 71.81           C  
ATOM    948  HA  LEU A  64     -29.330   6.990  35.985  1.00 71.81           H  
ATOM    949  C   LEU A  64     -27.881   5.547  35.341  1.00 71.81           C  
ATOM    950  CB  LEU A  64     -27.874   6.814  37.564  1.00 71.81           C  
ATOM    951  HB2 LEU A  64     -27.118   7.458  37.113  1.00 71.81           H  
ATOM    952  HB3 LEU A  64     -27.346   6.009  38.076  1.00 71.81           H  
ATOM    953  O   LEU A  64     -27.437   4.410  35.556  1.00 71.81           O  
ATOM    954  CG  LEU A  64     -28.671   7.628  38.603  1.00 71.81           C  
ATOM    955  HG  LEU A  64     -29.404   6.977  39.081  1.00 71.81           H  
ATOM    956  CD1 LEU A  64     -27.725   8.138  39.691  1.00 71.81           C  
ATOM    957 HD11 LEU A  64     -27.172   7.301  40.117  1.00 71.81           H  
ATOM    958 HD12 LEU A  64     -27.029   8.860  39.264  1.00 71.81           H  
ATOM    959 HD13 LEU A  64     -28.311   8.618  40.475  1.00 71.81           H  
ATOM    960  CD2 LEU A  64     -29.400   8.825  37.997  1.00 71.81           C  
ATOM    961 HD21 LEU A  64     -28.707   9.466  37.452  1.00 71.81           H  
ATOM    962 HD22 LEU A  64     -30.181   8.494  37.312  1.00 71.81           H  
ATOM    963 HD23 LEU A  64     -29.887   9.403  38.783  1.00 71.81           H  
ATOM    964  N   PRO A  65     -27.652   6.221  34.194  1.00 62.75           N  
ATOM    965  CA  PRO A  65     -26.864   5.686  33.080  1.00 62.75           C  
ATOM    966  HA  PRO A  65     -27.306   4.752  32.732  1.00 62.75           H  
ATOM    967  C   PRO A  65     -25.413   5.419  33.488  1.00 62.75           C  
ATOM    968  CB  PRO A  65     -26.958   6.730  31.958  1.00 62.75           C  
ATOM    969  HB2 PRO A  65     -26.052   6.782  31.355  1.00 62.75           H  
ATOM    970  HB3 PRO A  65     -27.817   6.509  31.325  1.00 62.75           H  
ATOM    971  O   PRO A  65     -24.910   5.972  34.467  1.00 62.75           O  
ATOM    972  CG  PRO A  65     -27.205   8.035  32.710  1.00 62.75           C  
ATOM    973  HG2 PRO A  65     -26.262   8.428  33.089  1.00 62.75           H  
ATOM    974  HG3 PRO A  65     -27.705   8.776  32.086  1.00 62.75           H  
ATOM    975  CD  PRO A  65     -28.084   7.579  33.874  1.00 62.75           C  
ATOM    976  HD2 PRO A  65     -27.963   8.258  34.718  1.00 62.75           H  
ATOM    977  HD3 PRO A  65     -29.127   7.563  33.558  1.00 62.75           H  
ATOM    978  N   ALA A  66     -24.713   4.552  32.756  1.00 53.47           N  
ATOM    979  H   ALA A  66     -25.120   4.166  31.916  1.00 53.47           H  
ATOM    980  CA  ALA A  66     -23.310   4.268  33.060  1.00 53.47           C  
ATOM    981  HA  ALA A  66     -23.230   4.059  34.127  1.00 53.47           H  
ATOM    982  C   ALA A  66     -22.386   5.448  32.756  1.00 53.47           C  
ATOM    983  CB  ALA A  66     -22.877   3.022  32.319  1.00 53.47           C  
ATOM    984  HB1 ALA A  66     -23.009   3.205  31.253  1.00 53.47           H  
ATOM    985  HB2 ALA A  66     -23.488   2.177  32.638  1.00 53.47           H  
ATOM    986  HB3 ALA A  66     -21.825   2.813  32.509  1.00 53.47           H  
ATOM    987  O   ALA A  66     -21.455   5.700  33.518  1.00 53.47           O  
ATOM    988  N   THR A  67     -22.720   6.188  31.705  1.00 56.09           N  
ATOM    989  H   THR A  67     -23.497   5.894  31.132  1.00 56.09           H  
ATOM    990  CA  THR A  67     -22.082   7.409  31.218  1.00 56.09           C  
ATOM    991  HA  THR A  67     -21.001   7.265  31.230  1.00 56.09           H  
ATOM    992  C   THR A  67     -22.375   8.650  32.066  1.00 56.09           C  
ATOM    993  CB  THR A  67     -22.523   7.646  29.762  1.00 56.09           C  
ATOM    994  HB  THR A  67     -22.265   8.653  29.435  1.00 56.09           H  
ATOM    995  O   THR A  67     -21.911   9.722  31.706  1.00 56.09           O  
ATOM    996  CG2 THR A  67     -21.853   6.640  28.822  1.00 56.09           C  
ATOM    997 HG21 THR A  67     -22.181   6.837  27.801  1.00 56.09           H  
ATOM    998 HG22 THR A  67     -22.127   5.619  29.087  1.00 56.09           H  
ATOM    999 HG23 THR A  67     -20.769   6.753  28.867  1.00 56.09           H  
ATOM   1000  OG1 THR A  67     -23.916   7.439  29.677  1.00 56.09           O  
ATOM   1001  HG1 THR A  67     -24.325   8.297  29.815  1.00 56.09           H  
ATOM   1002  N   LEU A  68     -23.049   8.526  33.223  1.00 66.38           N  
ATOM   1003  H   LEU A  68     -23.404   7.603  33.431  1.00 66.38           H  
ATOM   1004  CA  LEU A  68     -23.507   9.625  34.098  1.00 66.38           C  
ATOM   1005  HA  LEU A  68     -24.434  10.022  33.685  1.00 66.38           H  
ATOM   1006  C   LEU A  68     -22.521  10.797  34.259  1.00 66.38           C  
ATOM   1007  CB  LEU A  68     -23.755   9.018  35.497  1.00 66.38           C  
ATOM   1008  HB2 LEU A  68     -22.797   8.691  35.902  1.00 66.38           H  
ATOM   1009  HB3 LEU A  68     -24.385   8.135  35.395  1.00 66.38           H  
ATOM   1010  O   LEU A  68     -22.924  11.953  34.332  1.00 66.38           O  
ATOM   1011  CG  LEU A  68     -24.431   9.959  36.511  1.00 66.38           C  
ATOM   1012  HG  LEU A  68     -23.939  10.931  36.530  1.00 66.38           H  
ATOM   1013  CD1 LEU A  68     -25.909  10.134  36.162  1.00 66.38           C  
ATOM   1014 HD11 LEU A  68     -26.007  10.638  35.200  1.00 66.38           H  
ATOM   1015 HD12 LEU A  68     -26.393   9.162  36.069  1.00 66.38           H  
ATOM   1016 HD13 LEU A  68     -26.424  10.725  36.919  1.00 66.38           H  
ATOM   1017  CD2 LEU A  68     -24.332   9.357  37.914  1.00 66.38           C  
ATOM   1018 HD21 LEU A  68     -24.795  10.030  38.635  1.00 66.38           H  
ATOM   1019 HD22 LEU A  68     -23.281   9.237  38.175  1.00 66.38           H  
ATOM   1020 HD23 LEU A  68     -24.839   8.392  37.938  1.00 66.38           H  
ATOM   1021  N   VAL A  69     -21.234  10.473  34.372  1.00 73.46           N  
ATOM   1022  H   VAL A  69     -21.006   9.499  34.237  1.00 73.46           H  
ATOM   1023  CA  VAL A  69     -20.123  11.395  34.660  1.00 73.46           C  
ATOM   1024  HA  VAL A  69     -20.469  12.158  35.358  1.00 73.46           H  
ATOM   1025  C   VAL A  69     -19.642  12.137  33.403  1.00 73.46           C  
ATOM   1026  CB  VAL A  69     -19.004  10.580  35.340  1.00 73.46           C  
ATOM   1027  HB  VAL A  69     -18.637   9.832  34.637  1.00 73.46           H  
ATOM   1028  O   VAL A  69     -19.037  13.200  33.508  1.00 73.46           O  
ATOM   1029  CG1 VAL A  69     -17.809  11.392  35.836  1.00 73.46           C  
ATOM   1030 HG11 VAL A  69     -17.387  11.987  35.026  1.00 73.46           H  
ATOM   1031 HG12 VAL A  69     -18.118  12.033  36.661  1.00 73.46           H  
ATOM   1032 HG13 VAL A  69     -17.030  10.720  36.196  1.00 73.46           H  
ATOM   1033  CG2 VAL A  69     -19.593   9.860  36.570  1.00 73.46           C  
ATOM   1034 HG21 VAL A  69     -20.145   8.972  36.262  1.00 73.46           H  
ATOM   1035 HG22 VAL A  69     -20.257  10.534  37.111  1.00 73.46           H  
ATOM   1036 HG23 VAL A  69     -18.801   9.552  37.252  1.00 73.46           H  
ATOM   1037  N   PHE A  70     -19.961  11.613  32.221  1.00 61.42           N  
ATOM   1038  H   PHE A  70     -20.502  10.760  32.219  1.00 61.42           H  
ATOM   1039  CA  PHE A  70     -19.800  12.262  30.922  1.00 61.42           C  
ATOM   1040  HA  PHE A  70     -19.002  13.001  30.985  1.00 61.42           H  
ATOM   1041  C   PHE A  70     -21.084  13.013  30.515  1.00 61.42           C  
ATOM   1042  CB  PHE A  70     -19.386  11.196  29.891  1.00 61.42           C  
ATOM   1043  HB2 PHE A  70     -19.166  11.695  28.947  1.00 61.42           H  
ATOM   1044  HB3 PHE A  70     -20.229  10.529  29.711  1.00 61.42           H  
ATOM   1045  O   PHE A  70     -20.995  14.137  30.028  1.00 61.42           O  
ATOM   1046  CG  PHE A  70     -18.172  10.370  30.298  1.00 61.42           C  
ATOM   1047  CD1 PHE A  70     -16.888  10.945  30.280  1.00 61.42           C  
ATOM   1048  HD1 PHE A  70     -16.763  11.969  29.961  1.00 61.42           H  
ATOM   1049  CD2 PHE A  70     -18.325   9.033  30.717  1.00 61.42           C  
ATOM   1050  HD2 PHE A  70     -19.307   8.584  30.718  1.00 61.42           H  
ATOM   1051  CE1 PHE A  70     -15.767  10.192  30.677  1.00 61.42           C  
ATOM   1052  HE1 PHE A  70     -14.782  10.635  30.659  1.00 61.42           H  
ATOM   1053  CE2 PHE A  70     -17.206   8.279  31.115  1.00 61.42           C  
ATOM   1054  HE2 PHE A  70     -17.324   7.249  31.419  1.00 61.42           H  
ATOM   1055  CZ  PHE A  70     -15.925   8.858  31.095  1.00 61.42           C  
ATOM   1056  HZ  PHE A  70     -15.065   8.276  31.389  1.00 61.42           H  
ATOM   1057  N   ASP A  71     -22.263  12.443  30.799  1.00 62.82           N  
ATOM   1058  H   ASP A  71     -22.250  11.477  31.095  1.00 62.82           H  
ATOM   1059  CA  ASP A  71     -23.583  13.031  30.505  1.00 62.82           C  
ATOM   1060  HA  ASP A  71     -23.632  13.286  29.446  1.00 62.82           H  
ATOM   1061  C   ASP A  71     -23.855  14.305  31.328  1.00 62.82           C  
ATOM   1062  CB  ASP A  71     -24.699  12.012  30.821  1.00 62.82           C  
ATOM   1063  HB2 ASP A  71     -25.658  12.450  30.543  1.00 62.82           H  
ATOM   1064  HB3 ASP A  71     -24.714  11.840  31.897  1.00 62.82           H  
ATOM   1065  O   ASP A  71     -24.380  15.300  30.826  1.00 62.82           O  
ATOM   1066  CG  ASP A  71     -24.571  10.655  30.125  1.00 62.82           C  
ATOM   1067  OD1 ASP A  71     -24.010  10.590  29.014  1.00 62.82           O  
ATOM   1068  OD2 ASP A  71     -24.996   9.648  30.741  1.00 62.82           O  
ATOM   1069  N   TYR A  72     -23.479  14.285  32.612  1.00 74.13           N  
ATOM   1070  H   TYR A  72     -23.088  13.424  32.966  1.00 74.13           H  
ATOM   1071  CA  TYR A  72     -23.640  15.396  33.550  1.00 74.13           C  
ATOM   1072  HA  TYR A  72     -24.042  16.260  33.022  1.00 74.13           H  
ATOM   1073  C   TYR A  72     -22.273  15.769  34.122  1.00 74.13           C  
ATOM   1074  CB  TYR A  72     -24.647  15.026  34.648  1.00 74.13           C  
ATOM   1075  HB2 TYR A  72     -24.783  15.893  35.294  1.00 74.13           H  
ATOM   1076  HB3 TYR A  72     -24.246  14.215  35.255  1.00 74.13           H  
ATOM   1077  O   TYR A  72     -21.964  15.393  35.251  1.00 74.13           O  
ATOM   1078  CG  TYR A  72     -25.990  14.610  34.103  1.00 74.13           C  
ATOM   1079  CD1 TYR A  72     -26.899  15.576  33.636  1.00 74.13           C  
ATOM   1080  HD1 TYR A  72     -26.658  16.627  33.708  1.00 74.13           H  
ATOM   1081  CD2 TYR A  72     -26.272  13.242  33.960  1.00 74.13           C  
ATOM   1082  HD2 TYR A  72     -25.530  12.514  34.252  1.00 74.13           H  
ATOM   1083  CE1 TYR A  72     -28.087  15.168  33.001  1.00 74.13           C  
ATOM   1084  HE1 TYR A  72     -28.770  15.902  32.600  1.00 74.13           H  
ATOM   1085  CE2 TYR A  72     -27.468  12.828  33.349  1.00 74.13           C  
ATOM   1086  HE2 TYR A  72     -27.686  11.781  33.201  1.00 74.13           H  
ATOM   1087  OH  TYR A  72     -29.504  13.391  32.226  1.00 74.13           O  
ATOM   1088  HH  TYR A  72     -29.998  14.123  31.850  1.00 74.13           H  
ATOM   1089  CZ  TYR A  72     -28.371  13.791  32.857  1.00 74.13           C  
ATOM   1090  N   PRO A  73     -21.433  16.507  33.377  1.00 67.83           N  
ATOM   1091  CA  PRO A  73     -19.994  16.542  33.618  1.00 67.83           C  
ATOM   1092  HA  PRO A  73     -19.633  15.515  33.677  1.00 67.83           H  
ATOM   1093  C   PRO A  73     -19.546  17.227  34.913  1.00 67.83           C  
ATOM   1094  CB  PRO A  73     -19.381  17.184  32.366  1.00 67.83           C  
ATOM   1095  HB2 PRO A  73     -19.109  16.401  31.658  1.00 67.83           H  
ATOM   1096  HB3 PRO A  73     -18.512  17.803  32.590  1.00 67.83           H  
ATOM   1097  O   PRO A  73     -18.354  17.210  35.182  1.00 67.83           O  
ATOM   1098  CG  PRO A  73     -20.526  18.010  31.787  1.00 67.83           C  
ATOM   1099  HG2 PRO A  73     -20.413  18.167  30.714  1.00 67.83           H  
ATOM   1100  HG3 PRO A  73     -20.601  18.961  32.314  1.00 67.83           H  
ATOM   1101  CD  PRO A  73     -21.741  17.145  32.105  1.00 67.83           C  
ATOM   1102  HD2 PRO A  73     -21.858  16.384  31.334  1.00 67.83           H  
ATOM   1103  HD3 PRO A  73     -22.638  17.761  32.167  1.00 67.83           H  
ATOM   1104  N   ASN A  74     -20.431  17.822  35.722  1.00 79.55           N  
ATOM   1105  H   ASN A  74     -21.411  17.680  35.524  1.00 79.55           H  
ATOM   1106  CA  ASN A  74     -20.083  18.429  37.012  1.00 79.55           C  
ATOM   1107  HA  ASN A  74     -19.191  17.922  37.380  1.00 79.55           H  
ATOM   1108  C   ASN A  74     -21.180  18.227  38.082  1.00 79.55           C  
ATOM   1109  CB  ASN A  74     -19.707  19.910  36.790  1.00 79.55           C  
ATOM   1110  HB2 ASN A  74     -19.283  20.325  37.704  1.00 79.55           H  
ATOM   1111  HB3 ASN A  74     -18.919  19.953  36.039  1.00 79.55           H  
ATOM   1112  O   ASN A  74     -22.326  17.891  37.747  1.00 79.55           O  
ATOM   1113  CG  ASN A  74     -20.822  20.846  36.360  1.00 79.55           C  
ATOM   1114  ND2 ASN A  74     -20.454  21.950  35.756  1.00 79.55           N  
ATOM   1115 HD21 ASN A  74     -19.470  22.174  35.719  1.00 79.55           H  
ATOM   1116 HD22 ASN A  74     -21.164  22.609  35.472  1.00 79.55           H  
ATOM   1117  OD1 ASN A  74     -22.009  20.648  36.586  1.00 79.55           O  
ATOM   1118  N   PRO A  75     -20.880  18.458  39.380  1.00 85.67           N  
ATOM   1119  CA  PRO A  75     -21.844  18.254  40.462  1.00 85.67           C  
ATOM   1120  HA  PRO A  75     -22.050  17.185  40.514  1.00 85.67           H  
ATOM   1121  C   PRO A  75     -23.174  19.000  40.302  1.00 85.67           C  
ATOM   1122  CB  PRO A  75     -21.124  18.691  41.740  1.00 85.67           C  
ATOM   1123  HB2 PRO A  75     -21.240  19.766  41.883  1.00 85.67           H  
ATOM   1124  HB3 PRO A  75     -21.481  18.155  42.620  1.00 85.67           H  
ATOM   1125  O   PRO A  75     -24.220  18.450  40.643  1.00 85.67           O  
ATOM   1126  CG  PRO A  75     -19.668  18.371  41.428  1.00 85.67           C  
ATOM   1127  HG2 PRO A  75     -18.984  18.959  42.040  1.00 85.67           H  
ATOM   1128  HG3 PRO A  75     -19.491  17.307  41.582  1.00 85.67           H  
ATOM   1129  CD  PRO A  75     -19.557  18.718  39.944  1.00 85.67           C  
ATOM   1130  HD2 PRO A  75     -18.784  18.107  39.479  1.00 85.67           H  
ATOM   1131  HD3 PRO A  75     -19.307  19.774  39.840  1.00 85.67           H  
ATOM   1132  N   GLN A  76     -23.170  20.229  39.772  1.00 81.49           N  
ATOM   1133  H   GLN A  76     -22.281  20.646  39.537  1.00 81.49           H  
ATOM   1134  CA  GLN A  76     -24.383  21.038  39.598  1.00 81.49           C  
ATOM   1135  HA  GLN A  76     -24.994  20.937  40.494  1.00 81.49           H  
ATOM   1136  C   GLN A  76     -25.263  20.591  38.419  1.00 81.49           C  
ATOM   1137  CB  GLN A  76     -23.972  22.511  39.475  1.00 81.49           C  
ATOM   1138  HB2 GLN A  76     -23.360  22.645  38.584  1.00 81.49           H  
ATOM   1139  HB3 GLN A  76     -23.373  22.771  40.348  1.00 81.49           H  
ATOM   1140  O   GLN A  76     -26.485  20.782  38.456  1.00 81.49           O  
ATOM   1141  CG  GLN A  76     -25.177  23.466  39.411  1.00 81.49           C  
ATOM   1142  HG2 GLN A  76     -25.816  23.307  40.280  1.00 81.49           H  
ATOM   1143  HG3 GLN A  76     -25.757  23.263  38.510  1.00 81.49           H  
ATOM   1144  CD  GLN A  76     -24.767  24.934  39.376  1.00 81.49           C  
ATOM   1145  NE2 GLN A  76     -25.631  25.822  38.937  1.00 81.49           N  
ATOM   1146 HE21 GLN A  76     -25.287  26.772  38.933  1.00 81.49           H  
ATOM   1147 HE22 GLN A  76     -26.565  25.568  38.647  1.00 81.49           H  
ATOM   1148  OE1 GLN A  76     -23.678  25.323  39.744  1.00 81.49           O  
ATOM   1149  N   ALA A  77     -24.684  20.020  37.362  1.00 80.22           N  
ATOM   1150  H   ALA A  77     -23.677  19.941  37.338  1.00 80.22           H  
ATOM   1151  CA  ALA A  77     -25.439  19.355  36.302  1.00 80.22           C  
ATOM   1152  HA  ALA A  77     -26.228  20.016  35.944  1.00 80.22           H  
ATOM   1153  C   ALA A  77     -26.114  18.092  36.854  1.00 80.22           C  
ATOM   1154  CB  ALA A  77     -24.498  19.053  35.129  1.00 80.22           C  
ATOM   1155  HB1 ALA A  77     -24.066  19.978  34.748  1.00 80.22           H  
ATOM   1156  HB2 ALA A  77     -23.690  18.396  35.450  1.00 80.22           H  
ATOM   1157  HB3 ALA A  77     -25.051  18.564  34.328  1.00 80.22           H  
ATOM   1158  O   ALA A  77     -27.335  17.951  36.752  1.00 80.22           O  
ATOM   1159  N   LEU A  78     -25.341  17.247  37.542  1.00 87.17           N  
ATOM   1160  H   LEU A  78     -24.348  17.430  37.584  1.00 87.17           H  
ATOM   1161  CA  LEU A  78     -25.832  15.998  38.116  1.00 87.17           C  
ATOM   1162  HA  LEU A  78     -26.288  15.423  37.310  1.00 87.17           H  
ATOM   1163  C   LEU A  78     -26.926  16.246  39.169  1.00 87.17           C  
ATOM   1164  CB  LEU A  78     -24.612  15.216  38.638  1.00 87.17           C  
ATOM   1165  HB2 LEU A  78     -24.084  15.829  39.368  1.00 87.17           H  
ATOM   1166  HB3 LEU A  78     -23.937  15.051  37.799  1.00 87.17           H  
ATOM   1167  O   LEU A  78     -27.996  15.650  39.099  1.00 87.17           O  
ATOM   1168  CG  LEU A  78     -24.930  13.856  39.282  1.00 87.17           C  
ATOM   1169  HG  LEU A  78     -25.438  14.022  40.232  1.00 87.17           H  
ATOM   1170  CD1 LEU A  78     -25.809  12.968  38.406  1.00 87.17           C  
ATOM   1171 HD11 LEU A  78     -25.958  12.004  38.893  1.00 87.17           H  
ATOM   1172 HD12 LEU A  78     -25.335  12.826  37.435  1.00 87.17           H  
ATOM   1173 HD13 LEU A  78     -26.790  13.420  38.258  1.00 87.17           H  
ATOM   1174  CD2 LEU A  78     -23.625  13.102  39.548  1.00 87.17           C  
ATOM   1175 HD21 LEU A  78     -23.832  12.152  40.040  1.00 87.17           H  
ATOM   1176 HD22 LEU A  78     -23.112  12.907  38.607  1.00 87.17           H  
ATOM   1177 HD23 LEU A  78     -22.972  13.699  40.184  1.00 87.17           H  
ATOM   1178  N   ALA A  79     -26.735  17.194  40.091  1.00 86.28           N  
ATOM   1179  H   ALA A  79     -25.835  17.650  40.132  1.00 86.28           H  
ATOM   1180  CA  ALA A  79     -27.732  17.528  41.113  1.00 86.28           C  
ATOM   1181  HA  ALA A  79     -27.929  16.639  41.712  1.00 86.28           H  
ATOM   1182  C   ALA A  79     -29.082  17.999  40.541  1.00 86.28           C  
ATOM   1183  CB  ALA A  79     -27.133  18.594  42.028  1.00 86.28           C  
ATOM   1184  HB1 ALA A  79     -26.204  18.215  42.455  1.00 86.28           H  
ATOM   1185  HB2 ALA A  79     -26.925  19.502  41.461  1.00 86.28           H  
ATOM   1186  HB3 ALA A  79     -27.832  18.824  42.832  1.00 86.28           H  
ATOM   1187  O   ALA A  79     -30.130  17.689  41.112  1.00 86.28           O  
ATOM   1188  N   ARG A  80     -29.077  18.722  39.408  1.00 78.48           N  
ATOM   1189  H   ARG A  80     -28.188  18.888  38.960  1.00 78.48           H  
ATOM   1190  CA  ARG A  80     -30.311  19.126  38.712  1.00 78.48           C  
ATOM   1191  HA  ARG A  80     -31.019  19.524  39.440  1.00 78.48           H  
ATOM   1192  C   ARG A  80     -31.027  17.932  38.093  1.00 78.48           C  
ATOM   1193  CB  ARG A  80     -30.027  20.194  37.650  1.00 78.48           C  
ATOM   1194  HB2 ARG A  80     -30.844  20.199  36.928  1.00 78.48           H  
ATOM   1195  HB3 ARG A  80     -29.106  19.951  37.119  1.00 78.48           H  
ATOM   1196  O   ARG A  80     -32.219  17.782  38.335  1.00 78.48           O  
ATOM   1197  CG  ARG A  80     -29.937  21.591  38.275  1.00 78.48           C  
ATOM   1198  HG2 ARG A  80     -29.152  21.612  39.032  1.00 78.48           H  
ATOM   1199  HG3 ARG A  80     -30.889  21.827  38.749  1.00 78.48           H  
ATOM   1200  CD  ARG A  80     -29.642  22.648  37.207  1.00 78.48           C  
ATOM   1201  HD2 ARG A  80     -30.325  22.502  36.370  1.00 78.48           H  
ATOM   1202  HD3 ARG A  80     -29.820  23.634  37.636  1.00 78.48           H  
ATOM   1203  NE  ARG A  80     -28.240  22.569  36.757  1.00 78.48           N  
ATOM   1204  HE  ARG A  80     -27.615  22.026  37.336  1.00 78.48           H  
ATOM   1205  NH1 ARG A  80     -28.470  23.668  34.746  1.00 78.48           N  
ATOM   1206 HH11 ARG A  80     -28.053  24.015  33.894  1.00 78.48           H  
ATOM   1207 HH12 ARG A  80     -29.474  23.669  34.855  1.00 78.48           H  
ATOM   1208  NH2 ARG A  80     -26.451  23.019  35.430  1.00 78.48           N  
ATOM   1209 HH21 ARG A  80     -26.057  23.394  34.578  1.00 78.48           H  
ATOM   1210 HH22 ARG A  80     -25.849  22.521  36.070  1.00 78.48           H  
ATOM   1211  CZ  ARG A  80     -27.732  23.083  35.650  1.00 78.48           C  
ATOM   1212  N   HIS A  81     -30.307  17.061  37.386  1.00 78.32           N  
ATOM   1213  H   HIS A  81     -29.322  17.235  37.244  1.00 78.32           H  
ATOM   1214  CA  HIS A  81     -30.890  15.841  36.823  1.00 78.32           C  
ATOM   1215  HA  HIS A  81     -31.665  16.117  36.108  1.00 78.32           H  
ATOM   1216  C   HIS A  81     -31.561  14.982  37.904  1.00 78.32           C  
ATOM   1217  CB  HIS A  81     -29.798  15.067  36.079  1.00 78.32           C  
ATOM   1218  HB2 HIS A  81     -28.930  14.943  36.726  1.00 78.32           H  
ATOM   1219  HB3 HIS A  81     -29.491  15.652  35.212  1.00 78.32           H  
ATOM   1220  O   HIS A  81     -32.732  14.636  37.779  1.00 78.32           O  
ATOM   1221  CG  HIS A  81     -30.242  13.702  35.615  1.00 78.32           C  
ATOM   1222  CD2 HIS A  81     -29.578  12.526  35.835  1.00 78.32           C  
ATOM   1223  HD2 HIS A  81     -28.630  12.419  36.341  1.00 78.32           H  
ATOM   1224  ND1 HIS A  81     -31.399  13.389  34.934  1.00 78.32           N  
ATOM   1225  HD1 HIS A  81     -32.158  14.006  34.686  1.00 78.32           H  
ATOM   1226  CE1 HIS A  81     -31.422  12.058  34.743  1.00 78.32           C  
ATOM   1227  HE1 HIS A  81     -32.228  11.517  34.269  1.00 78.32           H  
ATOM   1228  NE2 HIS A  81     -30.336  11.487  35.292  1.00 78.32           N  
ATOM   1229  N   LEU A  82     -30.873  14.743  39.026  1.00 82.81           N  
ATOM   1230  H   LEU A  82     -29.912  15.053  39.067  1.00 82.81           H  
ATOM   1231  CA  LEU A  82     -31.424  13.975  40.148  1.00 82.81           C  
ATOM   1232  HA  LEU A  82     -31.709  12.986  39.791  1.00 82.81           H  
ATOM   1233  C   LEU A  82     -32.684  14.617  40.748  1.00 82.81           C  
ATOM   1234  CB  LEU A  82     -30.356  13.840  41.242  1.00 82.81           C  
ATOM   1235  HB2 LEU A  82     -30.787  13.309  42.090  1.00 82.81           H  
ATOM   1236  HB3 LEU A  82     -30.092  14.844  41.575  1.00 82.81           H  
ATOM   1237  O   LEU A  82     -33.578  13.901  41.193  1.00 82.81           O  
ATOM   1238  CG  LEU A  82     -29.076  13.111  40.800  1.00 82.81           C  
ATOM   1239  HG  LEU A  82     -28.703  13.526  39.864  1.00 82.81           H  
ATOM   1240  CD1 LEU A  82     -28.020  13.327  41.874  1.00 82.81           C  
ATOM   1241 HD11 LEU A  82     -27.826  14.395  41.977  1.00 82.81           H  
ATOM   1242 HD12 LEU A  82     -27.094  12.842  41.565  1.00 82.81           H  
ATOM   1243 HD13 LEU A  82     -28.374  12.931  42.826  1.00 82.81           H  
ATOM   1244  CD2 LEU A  82     -29.264  11.619  40.562  1.00 82.81           C  
ATOM   1245 HD21 LEU A  82     -29.991  11.481  39.762  1.00 82.81           H  
ATOM   1246 HD22 LEU A  82     -28.319  11.181  40.239  1.00 82.81           H  
ATOM   1247 HD23 LEU A  82     -29.612  11.118  41.465  1.00 82.81           H  
ATOM   1248  N   ARG A  83     -32.775  15.954  40.776  1.00 72.54           N  
ATOM   1249  H   ARG A  83     -32.013  16.489  40.383  1.00 72.54           H  
ATOM   1250  CA  ARG A  83     -33.971  16.666  41.256  1.00 72.54           C  
ATOM   1251  HA  ARG A  83     -34.257  16.277  42.233  1.00 72.54           H  
ATOM   1252  C   ARG A  83     -35.157  16.417  40.335  1.00 72.54           C  
ATOM   1253  CB  ARG A  83     -33.680  18.172  41.356  1.00 72.54           C  
ATOM   1254  HB2 ARG A  83     -32.788  18.342  41.960  1.00 72.54           H  
ATOM   1255  HB3 ARG A  83     -33.465  18.539  40.352  1.00 72.54           H  
ATOM   1256  O   ARG A  83     -36.261  16.197  40.824  1.00 72.54           O  
ATOM   1257  CG  ARG A  83     -34.855  18.968  41.959  1.00 72.54           C  
ATOM   1258  HG2 ARG A  83     -35.814  18.589  41.604  1.00 72.54           H  
ATOM   1259  HG3 ARG A  83     -34.833  18.868  43.044  1.00 72.54           H  
ATOM   1260  CD  ARG A  83     -34.784  20.448  41.579  1.00 72.54           C  
ATOM   1261  HD2 ARG A  83     -33.826  20.844  41.917  1.00 72.54           H  
ATOM   1262  HD3 ARG A  83     -35.587  20.977  42.091  1.00 72.54           H  
ATOM   1263  NE  ARG A  83     -34.919  20.635  40.119  1.00 72.54           N  
ATOM   1264  HE  ARG A  83     -35.169  19.838  39.551  1.00 72.54           H  
ATOM   1265  NH1 ARG A  83     -34.409  22.861  39.991  1.00 72.54           N  
ATOM   1266 HH11 ARG A  83     -34.444  22.897  41.000  1.00 72.54           H  
ATOM   1267 HH12 ARG A  83     -34.275  23.687  39.424  1.00 72.54           H  
ATOM   1268  NH2 ARG A  83     -34.707  21.660  38.122  1.00 72.54           N  
ATOM   1269 HH21 ARG A  83     -34.555  22.445  37.505  1.00 72.54           H  
ATOM   1270 HH22 ARG A  83     -34.918  20.757  37.721  1.00 72.54           H  
ATOM   1271  CZ  ARG A  83     -34.679  21.719  39.418  1.00 72.54           C  
ATOM   1272  N   ASP A  84     -34.926  16.474  39.032  1.00 71.29           N  
ATOM   1273  H   ASP A  84     -33.983  16.651  38.714  1.00 71.29           H  
ATOM   1274  CA  ASP A  84     -35.982  16.376  38.029  1.00 71.29           C  
ATOM   1275  HA  ASP A  84     -36.826  16.985  38.354  1.00 71.29           H  
ATOM   1276  C   ASP A  84     -36.512  14.932  37.939  1.00 71.29           C  
ATOM   1277  CB  ASP A  84     -35.461  16.986  36.711  1.00 71.29           C  
ATOM   1278  HB2 ASP A  84     -36.231  16.880  35.948  1.00 71.29           H  
ATOM   1279  HB3 ASP A  84     -34.576  16.440  36.385  1.00 71.29           H  
ATOM   1280  O   ASP A  84     -37.727  14.723  37.913  1.00 71.29           O  
ATOM   1281  CG  ASP A  84     -35.116  18.484  36.860  1.00 71.29           C  
ATOM   1282  OD1 ASP A  84     -35.573  19.131  37.838  1.00 71.29           O  
ATOM   1283  OD2 ASP A  84     -34.393  19.055  36.016  1.00 71.29           O  
ATOM   1284  N   GLU A  85     -35.624  13.941  38.071  1.00 71.98           N  
ATOM   1285  H   GLU A  85     -34.643  14.177  38.029  1.00 71.98           H  
ATOM   1286  CA  GLU A  85     -35.971  12.523  38.239  1.00 71.98           C  
ATOM   1287  HA  GLU A  85     -36.610  12.198  37.418  1.00 71.98           H  
ATOM   1288  C   GLU A  85     -36.734  12.233  39.551  1.00 71.98           C  
ATOM   1289  CB  GLU A  85     -34.678  11.696  38.213  1.00 71.98           C  
ATOM   1290  HB2 GLU A  85     -33.968  12.138  38.913  1.00 71.98           H  
ATOM   1291  HB3 GLU A  85     -34.904  10.688  38.560  1.00 71.98           H  
ATOM   1292  O   GLU A  85     -37.719  11.500  39.549  1.00 71.98           O  
ATOM   1293  CG  GLU A  85     -34.006  11.592  36.839  1.00 71.98           C  
ATOM   1294  HG2 GLU A  85     -33.066  11.055  36.960  1.00 71.98           H  
ATOM   1295  HG3 GLU A  85     -33.775  12.595  36.479  1.00 71.98           H  
ATOM   1296  CD  GLU A  85     -34.875  10.857  35.812  1.00 71.98           C  
ATOM   1297  OE1 GLU A  85     -35.024  11.405  34.697  1.00 71.98           O  
ATOM   1298  OE2 GLU A  85     -35.384   9.765  36.156  1.00 71.98           O  
ATOM   1299  N   LEU A  86     -36.331  12.822  40.687  1.00 68.57           N  
ATOM   1300  H   LEU A  86     -35.497  13.391  40.652  1.00 68.57           H  
ATOM   1301  CA  LEU A  86     -36.984  12.592  41.992  1.00 68.57           C  
ATOM   1302  HA  LEU A  86     -37.291  11.547  42.042  1.00 68.57           H  
ATOM   1303  C   LEU A  86     -38.267  13.413  42.211  1.00 68.57           C  
ATOM   1304  CB  LEU A  86     -35.980  12.878  43.129  1.00 68.57           C  
ATOM   1305  HB2 LEU A  86     -36.510  12.910  44.081  1.00 68.57           H  
ATOM   1306  HB3 LEU A  86     -35.547  13.864  42.960  1.00 68.57           H  
ATOM   1307  O   LEU A  86     -39.020  13.139  43.149  1.00 68.57           O  
ATOM   1308  CG  LEU A  86     -34.860  11.830  43.235  1.00 68.57           C  
ATOM   1309  HG  LEU A  86     -34.477  11.617  42.237  1.00 68.57           H  
ATOM   1310  CD1 LEU A  86     -33.696  12.335  44.092  1.00 68.57           C  
ATOM   1311 HD11 LEU A  86     -32.853  11.654  43.978  1.00 68.57           H  
ATOM   1312 HD12 LEU A  86     -33.388  13.320  43.741  1.00 68.57           H  
ATOM   1313 HD13 LEU A  86     -33.983  12.380  45.143  1.00 68.57           H  
ATOM   1314  CD2 LEU A  86     -35.358  10.524  43.856  1.00 68.57           C  
ATOM   1315 HD21 LEU A  86     -34.537   9.810  43.906  1.00 68.57           H  
ATOM   1316 HD22 LEU A  86     -35.754  10.698  44.857  1.00 68.57           H  
ATOM   1317 HD23 LEU A  86     -36.138  10.089  43.231  1.00 68.57           H  
ATOM   1318  N   GLY A  87     -38.488  14.468  41.425  1.00 52.70           N  
ATOM   1319  H   GLY A  87     -37.798  14.670  40.716  1.00 52.70           H  
ATOM   1320  CA  GLY A  87     -39.531  15.467  41.675  1.00 52.70           C  
ATOM   1321  HA2 GLY A  87     -39.158  16.430  41.325  1.00 52.70           H  
ATOM   1322  HA3 GLY A  87     -39.715  15.546  42.746  1.00 52.70           H  
ATOM   1323  C   GLY A  87     -40.869  15.212  40.978  1.00 52.70           C  
ATOM   1324  O   GLY A  87     -41.890  15.742  41.418  1.00 52.70           O  
ATOM   1325  N   THR A  88     -40.892  14.423  39.901  1.00 41.87           N  
ATOM   1326  H   THR A  88     -40.041  13.954  39.625  1.00 41.87           H  
ATOM   1327  CA  THR A  88     -42.038  14.348  38.973  1.00 41.87           C  
ATOM   1328  HA  THR A  88     -42.332  15.370  38.731  1.00 41.87           H  
ATOM   1329  C   THR A  88     -43.296  13.692  39.546  1.00 41.87           C  
ATOM   1330  CB  THR A  88     -41.655  13.656  37.652  1.00 41.87           C  
ATOM   1331  HB  THR A  88     -42.549  13.227  37.202  1.00 41.87           H  
ATOM   1332  O   THR A  88     -44.396  14.155  39.234  1.00 41.87           O  
ATOM   1333  CG2 THR A  88     -41.054  14.635  36.647  1.00 41.87           C  
ATOM   1334 HG21 THR A  88     -40.738  14.095  35.755  1.00 41.87           H  
ATOM   1335 HG22 THR A  88     -41.801  15.378  36.366  1.00 41.87           H  
ATOM   1336 HG23 THR A  88     -40.192  15.139  37.084  1.00 41.87           H  
ATOM   1337  OG1 THR A  88     -40.724  12.627  37.871  1.00 41.87           O  
ATOM   1338  HG1 THR A  88     -39.852  12.910  37.588  1.00 41.87           H  
ATOM   1339  N   GLU A  89     -43.181  12.671  40.404  1.00 37.62           N  
ATOM   1340  H   GLU A  89     -42.263  12.284  40.570  1.00 37.62           H  
ATOM   1341  CA  GLU A  89     -44.358  11.984  40.973  1.00 37.62           C  
ATOM   1342  HA  GLU A  89     -45.030  11.708  40.161  1.00 37.62           H  
ATOM   1343  C   GLU A  89     -45.185  12.856  41.928  1.00 37.62           C  
ATOM   1344  CB  GLU A  89     -43.963  10.697  41.717  1.00 37.62           C  
ATOM   1345  HB2 GLU A  89     -44.787  10.430  42.379  1.00 37.62           H  
ATOM   1346  HB3 GLU A  89     -43.083  10.881  42.333  1.00 37.62           H  
ATOM   1347  O   GLU A  89     -46.385  12.631  42.076  1.00 37.62           O  
ATOM   1348  CG  GLU A  89     -43.719   9.501  40.786  1.00 37.62           C  
ATOM   1349  HG2 GLU A  89     -44.483   9.503  40.008  1.00 37.62           H  
ATOM   1350  HG3 GLU A  89     -42.747   9.614  40.307  1.00 37.62           H  
ATOM   1351  CD  GLU A  89     -43.784   8.162  41.546  1.00 37.62           C  
ATOM   1352  OE1 GLU A  89     -44.217   7.165  40.924  1.00 37.62           O  
ATOM   1353  OE2 GLU A  89     -43.434   8.143  42.750  1.00 37.62           O  
ATOM   1354  N   VAL A  90     -44.602  13.884  42.559  1.00 35.08           N  
ATOM   1355  H   VAL A  90     -43.639  14.088  42.335  1.00 35.08           H  
ATOM   1356  CA  VAL A  90     -45.287  14.691  43.592  1.00 35.08           C  
ATOM   1357  HA  VAL A  90     -45.945  13.998  44.116  1.00 35.08           H  
ATOM   1358  C   VAL A  90     -46.221  15.752  42.986  1.00 35.08           C  
ATOM   1359  CB  VAL A  90     -44.333  15.257  44.667  1.00 35.08           C  
ATOM   1360  HB  VAL A  90     -43.898  16.190  44.307  1.00 35.08           H  
ATOM   1361  O   VAL A  90     -46.377  16.861  43.505  1.00 35.08           O  
ATOM   1362  CG1 VAL A  90     -45.085  15.522  45.986  1.00 35.08           C  
ATOM   1363 HG11 VAL A  90     -45.404  14.581  46.433  1.00 35.08           H  
ATOM   1364 HG12 VAL A  90     -44.427  16.057  46.671  1.00 35.08           H  
ATOM   1365 HG13 VAL A  90     -45.962  16.147  45.817  1.00 35.08           H  
ATOM   1366  CG2 VAL A  90     -43.181  14.303  45.017  1.00 35.08           C  
ATOM   1367 HG21 VAL A  90     -42.564  14.742  45.801  1.00 35.08           H  
ATOM   1368 HG22 VAL A  90     -43.571  13.338  45.340  1.00 35.08           H  
ATOM   1369 HG23 VAL A  90     -42.542  14.154  44.147  1.00 35.08           H  
ATOM   1370  N   ARG A  91     -46.922  15.404  41.902  1.00 30.56           N  
ATOM   1371  H   ARG A  91     -46.765  14.466  41.562  1.00 30.56           H  
ATOM   1372  CA  ARG A  91     -48.179  16.062  41.539  1.00 30.56           C  
ATOM   1373  HA  ARG A  91     -48.061  17.144  41.607  1.00 30.56           H  
ATOM   1374  C   ARG A  91     -49.231  15.664  42.567  1.00 30.56           C  
ATOM   1375  CB  ARG A  91     -48.605  15.692  40.111  1.00 30.56           C  
ATOM   1376  HB2 ARG A  91     -49.668  15.904  39.999  1.00 30.56           H  
ATOM   1377  HB3 ARG A  91     -48.443  14.629  39.935  1.00 30.56           H  
ATOM   1378  O   ARG A  91     -49.987  14.722  42.359  1.00 30.56           O  
ATOM   1379  CG  ARG A  91     -47.840  16.526  39.081  1.00 30.56           C  
ATOM   1380  HG2 ARG A  91     -47.970  17.584  39.313  1.00 30.56           H  
ATOM   1381  HG3 ARG A  91     -46.779  16.279  39.118  1.00 30.56           H  
ATOM   1382  CD  ARG A  91     -48.388  16.249  37.681  1.00 30.56           C  
ATOM   1383  HD2 ARG A  91     -49.475  16.334  37.704  1.00 30.56           H  
ATOM   1384  HD3 ARG A  91     -48.119  15.230  37.400  1.00 30.56           H  
ATOM   1385  NE  ARG A  91     -47.846  17.205  36.699  1.00 30.56           N  
ATOM   1386  HE  ARG A  91     -47.151  17.852  37.042  1.00 30.56           H  
ATOM   1387  NH1 ARG A  91     -48.948  16.389  34.861  1.00 30.56           N  
ATOM   1388 HH11 ARG A  91     -49.110  16.390  33.864  1.00 30.56           H  
ATOM   1389 HH12 ARG A  91     -49.318  15.647  35.438  1.00 30.56           H  
ATOM   1390  NH2 ARG A  91     -47.589  18.146  34.643  1.00 30.56           N  
ATOM   1391 HH21 ARG A  91     -46.904  18.783  35.023  1.00 30.56           H  
ATOM   1392 HH22 ARG A  91     -47.767  18.139  33.648  1.00 30.56           H  
ATOM   1393  CZ  ARG A  91     -48.131  17.244  35.411  1.00 30.56           C  
ATOM   1394  N   GLY A  92     -49.253  16.393  43.683  1.00 30.81           N  
ATOM   1395  H   GLY A  92     -48.516  17.071  43.810  1.00 30.81           H  
ATOM   1396  CA  GLY A  92     -50.271  16.234  44.714  1.00 30.81           C  
ATOM   1397  HA2 GLY A  92     -50.198  17.042  45.442  1.00 30.81           H  
ATOM   1398  HA3 GLY A  92     -50.126  15.281  45.223  1.00 30.81           H  
ATOM   1399  C   GLY A  92     -51.659  16.271  44.082  1.00 30.81           C  
ATOM   1400  O   GLY A  92     -52.021  17.266  43.450  1.00 30.81           O  
ATOM   1401  N   GLU A  93     -52.400  15.170  44.215  1.00 32.68           N  
ATOM   1402  H   GLU A  93     -52.002  14.357  44.662  1.00 32.68           H  
ATOM   1403  CA  GLU A  93     -53.721  15.026  43.614  1.00 32.68           C  
ATOM   1404  HA  GLU A  93     -53.625  15.104  42.531  1.00 32.68           H  
ATOM   1405  C   GLU A  93     -54.630  16.152  44.109  1.00 32.68           C  
ATOM   1406  CB  GLU A  93     -54.333  13.653  43.939  1.00 32.68           C  
ATOM   1407  HB2 GLU A  93     -55.369  13.653  43.601  1.00 32.68           H  
ATOM   1408  HB3 GLU A  93     -54.323  13.503  45.018  1.00 32.68           H  
ATOM   1409  O   GLU A  93     -54.958  16.244  45.296  1.00 32.68           O  
ATOM   1410  CG  GLU A  93     -53.604  12.490  43.247  1.00 32.68           C  
ATOM   1411  HG2 GLU A  93     -52.583  12.433  43.624  1.00 32.68           H  
ATOM   1412  HG3 GLU A  93     -53.561  12.694  42.177  1.00 32.68           H  
ATOM   1413  CD  GLU A  93     -54.317  11.152  43.499  1.00 32.68           C  
ATOM   1414  OE1 GLU A  93     -54.570  10.429  42.509  1.00 32.68           O  
ATOM   1415  OE2 GLU A  93     -54.634  10.875  44.680  1.00 32.68           O  
ATOM   1416  N   ALA A  94     -55.043  17.028  43.189  1.00 37.76           N  
ATOM   1417  H   ALA A  94     -54.701  16.940  42.243  1.00 37.76           H  
ATOM   1418  CA  ALA A  94     -56.103  17.979  43.473  1.00 37.76           C  
ATOM   1419  HA  ALA A  94     -55.763  18.627  44.281  1.00 37.76           H  
ATOM   1420  C   ALA A  94     -57.345  17.171  43.905  1.00 37.76           C  
ATOM   1421  CB  ALA A  94     -56.360  18.843  42.234  1.00 37.76           C  
ATOM   1422  HB1 ALA A  94     -56.670  18.213  41.401  1.00 37.76           H  
ATOM   1423  HB2 ALA A  94     -57.151  19.562  42.449  1.00 37.76           H  
ATOM   1424  HB3 ALA A  94     -55.451  19.381  41.964  1.00 37.76           H  
ATOM   1425  O   ALA A  94     -57.713  16.239  43.181  1.00 37.76           O  
ATOM   1426  N   PRO A  95     -57.977  17.478  45.059  1.00 40.66           N  
ATOM   1427  CA  PRO A  95     -59.050  16.653  45.608  1.00 40.66           C  
ATOM   1428  HA  PRO A  95     -58.613  15.717  45.957  1.00 40.66           H  
ATOM   1429  C   PRO A  95     -60.127  16.362  44.565  1.00 40.66           C  
ATOM   1430  CB  PRO A  95     -59.605  17.430  46.802  1.00 40.66           C  
ATOM   1431  HB2 PRO A  95     -59.991  16.764  47.574  1.00 40.66           H  
ATOM   1432  HB3 PRO A  95     -60.378  18.126  46.475  1.00 40.66           H  
ATOM   1433  O   PRO A  95     -60.571  17.275  43.864  1.00 40.66           O  
ATOM   1434  CG  PRO A  95     -58.389  18.217  47.284  1.00 40.66           C  
ATOM   1435  HG2 PRO A  95     -58.677  19.120  47.823  1.00 40.66           H  
ATOM   1436  HG3 PRO A  95     -57.768  17.578  47.911  1.00 40.66           H  
ATOM   1437  CD  PRO A  95     -57.641  18.543  45.992  1.00 40.66           C  
ATOM   1438  HD2 PRO A  95     -56.571  18.576  46.198  1.00 40.66           H  
ATOM   1439  HD3 PRO A  95     -57.985  19.497  45.592  1.00 40.66           H  
ATOM   1440  N   SER A  96     -60.522  15.091  44.439  1.00 46.02           N  
ATOM   1441  H   SER A  96     -60.103  14.388  45.030  1.00 46.02           H  
ATOM   1442  CA  SER A  96     -61.367  14.671  43.320  1.00 46.02           C  
ATOM   1443  HA  SER A  96     -60.816  14.925  42.415  1.00 46.02           H  
ATOM   1444  C   SER A  96     -62.683  15.457  43.294  1.00 46.02           C  
ATOM   1445  CB  SER A  96     -61.584  13.148  43.293  1.00 46.02           C  
ATOM   1446  HB2 SER A  96     -61.616  12.822  42.254  1.00 46.02           H  
ATOM   1447  HB3 SER A  96     -60.740  12.652  43.773  1.00 46.02           H  
ATOM   1448  O   SER A  96     -63.316  15.695  44.327  1.00 46.02           O  
ATOM   1449  OG  SER A  96     -62.794  12.748  43.914  1.00 46.02           O  
ATOM   1450  HG  SER A  96     -62.703  11.834  44.192  1.00 46.02           H  
ATOM   1451  N   ALA A  97     -63.122  15.841  42.093  1.00 55.44           N  
ATOM   1452  H   ALA A  97     -62.531  15.685  41.289  1.00 55.44           H  
ATOM   1453  CA  ALA A  97     -64.358  16.604  41.916  1.00 55.44           C  
ATOM   1454  HA  ALA A  97     -64.262  17.546  42.457  1.00 55.44           H  
ATOM   1455  C   ALA A  97     -65.596  15.875  42.482  1.00 55.44           C  
ATOM   1456  CB  ALA A  97     -64.514  16.909  40.421  1.00 55.44           C  
ATOM   1457  HB1 ALA A  97     -65.400  17.526  40.270  1.00 55.44           H  
ATOM   1458  HB2 ALA A  97     -63.642  17.452  40.059  1.00 55.44           H  
ATOM   1459  HB3 ALA A  97     -64.627  15.982  39.859  1.00 55.44           H  
ATOM   1460  O   ALA A  97     -66.566  16.520  42.873  1.00 55.44           O  
ATOM   1461  N   LEU A  98     -65.542  14.538  42.563  1.00 58.78           N  
ATOM   1462  H   LEU A  98     -64.677  14.092  42.292  1.00 58.78           H  
ATOM   1463  CA  LEU A  98     -66.582  13.691  43.151  1.00 58.78           C  
ATOM   1464  HA  LEU A  98     -67.559  14.038  42.815  1.00 58.78           H  
ATOM   1465  C   LEU A  98     -66.609  13.779  44.685  1.00 58.78           C  
ATOM   1466  CB  LEU A  98     -66.377  12.242  42.673  1.00 58.78           C  
ATOM   1467  HB2 LEU A  98     -67.032  11.588  43.248  1.00 58.78           H  
ATOM   1468  HB3 LEU A  98     -65.350  11.947  42.888  1.00 58.78           H  
ATOM   1469  O   LEU A  98     -67.680  13.947  45.252  1.00 58.78           O  
ATOM   1470  CG  LEU A  98     -66.667  12.030  41.174  1.00 58.78           C  
ATOM   1471  HG  LEU A  98     -66.154  12.793  40.588  1.00 58.78           H  
ATOM   1472  CD1 LEU A  98     -66.145  10.666  40.726  1.00 58.78           C  
ATOM   1473 HD11 LEU A  98     -66.339  10.524  39.663  1.00 58.78           H  
ATOM   1474 HD12 LEU A  98     -66.639   9.876  41.292  1.00 58.78           H  
ATOM   1475 HD13 LEU A  98     -65.070  10.608  40.897  1.00 58.78           H  
ATOM   1476  CD2 LEU A  98     -68.165  12.089  40.863  1.00 58.78           C  
ATOM   1477 HD21 LEU A  98     -68.699  11.352  41.463  1.00 58.78           H  
ATOM   1478 HD22 LEU A  98     -68.558  13.080  41.091  1.00 58.78           H  
ATOM   1479 HD23 LEU A  98     -68.334  11.885  39.806  1.00 58.78           H  
ATOM   1480  N   ALA A  99     -65.457  13.785  45.364  1.00 56.65           N  
ATOM   1481  H   ALA A  99     -64.582  13.716  44.865  1.00 56.65           H  
ATOM   1482  CA  ALA A  99     -65.424  13.944  46.823  1.00 56.65           C  
ATOM   1483  HA  ALA A  99     -66.067  13.185  47.270  1.00 56.65           H  
ATOM   1484  C   ALA A  99     -65.957  15.322  47.276  1.00 56.65           C  
ATOM   1485  CB  ALA A  99     -63.986  13.705  47.296  1.00 56.65           C  
ATOM   1486  HB1 ALA A  99     -63.944  13.789  48.382  1.00 56.65           H  
ATOM   1487  HB2 ALA A  99     -63.665  12.704  47.007  1.00 56.65           H  
ATOM   1488  HB3 ALA A  99     -63.317  14.443  46.852  1.00 56.65           H  
ATOM   1489  O   ALA A  99     -66.540  15.456  48.353  1.00 56.65           O  
ATOM   1490  N   GLY A 100     -65.806  16.349  46.429  1.00 55.59           N  
ATOM   1491  H   GLY A 100     -65.278  16.186  45.584  1.00 55.59           H  
ATOM   1492  CA  GLY A 100     -66.448  17.653  46.623  1.00 55.59           C  
ATOM   1493  HA2 GLY A 100     -66.201  18.033  47.615  1.00 55.59           H  
ATOM   1494  HA3 GLY A 100     -66.061  18.346  45.876  1.00 55.59           H  
ATOM   1495  C   GLY A 100     -67.977  17.620  46.488  1.00 55.59           C  
ATOM   1496  O   GLY A 100     -68.659  18.394  47.161  1.00 55.59           O  
ATOM   1497  N   LEU A 101     -68.523  16.715  45.665  1.00 62.03           N  
ATOM   1498  H   LEU A 101     -67.913  16.057  45.202  1.00 62.03           H  
ATOM   1499  CA  LEU A 101     -69.967  16.486  45.548  1.00 62.03           C  
ATOM   1500  HA  LEU A 101     -70.471  17.452  45.532  1.00 62.03           H  
ATOM   1501  C   LEU A 101     -70.521  15.745  46.771  1.00 62.03           C  
ATOM   1502  CB  LEU A 101     -70.289  15.746  44.233  1.00 62.03           C  
ATOM   1503  HB2 LEU A 101     -71.271  15.280  44.318  1.00 62.03           H  
ATOM   1504  HB3 LEU A 101     -69.572  14.939  44.084  1.00 62.03           H  
ATOM   1505  O   LEU A 101     -71.534  16.187  47.302  1.00 62.03           O  
ATOM   1506  CG  LEU A 101     -70.285  16.667  43.000  1.00 62.03           C  
ATOM   1507  HG  LEU A 101     -69.470  17.387  43.078  1.00 62.03           H  
ATOM   1508  CD1 LEU A 101     -70.086  15.860  41.716  1.00 62.03           C  
ATOM   1509 HD11 LEU A 101     -70.852  15.089  41.639  1.00 62.03           H  
ATOM   1510 HD12 LEU A 101     -69.102  15.392  41.742  1.00 62.03           H  
ATOM   1511 HD13 LEU A 101     -70.134  16.520  40.851  1.00 62.03           H  
ATOM   1512  CD2 LEU A 101     -71.611  17.424  42.877  1.00 62.03           C  
ATOM   1513 HD21 LEU A 101     -71.776  18.026  43.771  1.00 62.03           H  
ATOM   1514 HD22 LEU A 101     -72.434  16.718  42.770  1.00 62.03           H  
ATOM   1515 HD23 LEU A 101     -71.581  18.084  42.010  1.00 62.03           H  
ATOM   1516  N   ASP A 102     -69.842  14.711  47.277  1.00 61.87           N  
ATOM   1517  H   ASP A 102     -69.081  14.327  46.735  1.00 61.87           H  
ATOM   1518  CA  ASP A 102     -70.292  13.954  48.461  1.00 61.87           C  
ATOM   1519  HA  ASP A 102     -71.275  13.527  48.263  1.00 61.87           H  
ATOM   1520  C   ASP A 102     -70.395  14.847  49.714  1.00 61.87           C  
ATOM   1521  CB  ASP A 102     -69.312  12.806  48.767  1.00 61.87           C  
ATOM   1522  HB2 ASP A 102     -69.632  12.321  49.689  1.00 61.87           H  
ATOM   1523  HB3 ASP A 102     -68.324  13.230  48.947  1.00 61.87           H  
ATOM   1524  O   ASP A 102     -71.375  14.803  50.461  1.00 61.87           O  
ATOM   1525  CG  ASP A 102     -69.193  11.723  47.689  1.00 61.87           C  
ATOM   1526  OD1 ASP A 102     -70.125  11.575  46.871  1.00 61.87           O  
ATOM   1527  OD2 ASP A 102     -68.147  11.034  47.709  1.00 61.87           O  
ATOM   1528  N   ALA A 103     -69.394  15.708  49.940  1.00 60.56           N  
ATOM   1529  H   ALA A 103     -68.599  15.682  49.317  1.00 60.56           H  
ATOM   1530  CA  ALA A 103     -69.393  16.650  51.060  1.00 60.56           C  
ATOM   1531  HA  ALA A 103     -69.595  16.097  51.977  1.00 60.56           H  
ATOM   1532  C   ALA A 103     -70.488  17.722  50.921  1.00 60.56           C  
ATOM   1533  CB  ALA A 103     -68.000  17.278  51.166  1.00 60.56           C  
ATOM   1534  HB1 ALA A 103     -67.254  16.496  51.309  1.00 60.56           H  
ATOM   1535  HB2 ALA A 103     -67.970  17.962  52.014  1.00 60.56           H  
ATOM   1536  HB3 ALA A 103     -67.769  17.826  50.252  1.00 60.56           H  
ATOM   1537  O   ALA A 103     -71.104  18.110  51.917  1.00 60.56           O  
ATOM   1538  N   LEU A 104     -70.763  18.174  49.691  1.00 66.33           N  
ATOM   1539  H   LEU A 104     -70.239  17.802  48.912  1.00 66.33           H  
ATOM   1540  CA  LEU A 104     -71.902  19.042  49.407  1.00 66.33           C  
ATOM   1541  HA  LEU A 104     -71.847  19.898  50.080  1.00 66.33           H  
ATOM   1542  C   LEU A 104     -73.216  18.308  49.706  1.00 66.33           C  
ATOM   1543  CB  LEU A 104     -71.814  19.545  47.952  1.00 66.33           C  
ATOM   1544  HB2 LEU A 104     -70.857  20.046  47.813  1.00 66.33           H  
ATOM   1545  HB3 LEU A 104     -71.836  18.685  47.283  1.00 66.33           H  
ATOM   1546  O   LEU A 104     -74.056  18.860  50.408  1.00 66.33           O  
ATOM   1547  CG  LEU A 104     -72.945  20.504  47.534  1.00 66.33           C  
ATOM   1548  HG  LEU A 104     -73.912  20.025  47.690  1.00 66.33           H  
ATOM   1549  CD1 LEU A 104     -72.911  21.818  48.319  1.00 66.33           C  
ATOM   1550 HD11 LEU A 104     -73.114  21.621  49.372  1.00 66.33           H  
ATOM   1551 HD12 LEU A 104     -71.932  22.287  48.221  1.00 66.33           H  
ATOM   1552 HD13 LEU A 104     -73.680  22.493  47.945  1.00 66.33           H  
ATOM   1553  CD2 LEU A 104     -72.817  20.839  46.047  1.00 66.33           C  
ATOM   1554 HD21 LEU A 104     -72.878  19.920  45.465  1.00 66.33           H  
ATOM   1555 HD22 LEU A 104     -73.630  21.500  45.746  1.00 66.33           H  
ATOM   1556 HD23 LEU A 104     -71.859  21.322  45.854  1.00 66.33           H  
ATOM   1557  N   GLU A 105     -73.374  17.065  49.243  1.00 68.08           N  
ATOM   1558  H   GLU A 105     -72.630  16.663  48.692  1.00 68.08           H  
ATOM   1559  CA  GLU A 105     -74.584  16.252  49.415  1.00 68.08           C  
ATOM   1560  HA  GLU A 105     -75.424  16.828  49.024  1.00 68.08           H  
ATOM   1561  C   GLU A 105     -74.893  15.961  50.893  1.00 68.08           C  
ATOM   1562  CB  GLU A 105     -74.471  14.968  48.568  1.00 68.08           C  
ATOM   1563  HB2 GLU A 105     -73.773  14.276  49.039  1.00 68.08           H  
ATOM   1564  HB3 GLU A 105     -74.092  15.232  47.580  1.00 68.08           H  
ATOM   1565  O   GLU A 105     -76.048  16.058  51.313  1.00 68.08           O  
ATOM   1566  CG  GLU A 105     -75.840  14.297  48.382  1.00 68.08           C  
ATOM   1567  HG2 GLU A 105     -76.210  13.967  49.353  1.00 68.08           H  
ATOM   1568  HG3 GLU A 105     -76.540  15.041  48.001  1.00 68.08           H  
ATOM   1569  CD  GLU A 105     -75.808  13.095  47.425  1.00 68.08           C  
ATOM   1570  OE1 GLU A 105     -76.645  13.081  46.491  1.00 68.08           O  
ATOM   1571  OE2 GLU A 105     -75.011  12.166  47.676  1.00 68.08           O  
ATOM   1572  N   ALA A 106     -73.867  15.721  51.715  1.00 63.23           N  
ATOM   1573  H   ALA A 106     -72.956  15.586  51.302  1.00 63.23           H  
ATOM   1574  CA  ALA A 106     -74.007  15.583  53.166  1.00 63.23           C  
ATOM   1575  HA  ALA A 106     -74.818  14.883  53.366  1.00 63.23           H  
ATOM   1576  C   ALA A 106     -74.360  16.905  53.881  1.00 63.23           C  
ATOM   1577  CB  ALA A 106     -72.708  14.983  53.713  1.00 63.23           C  
ATOM   1578  HB1 ALA A 106     -72.804  14.815  54.785  1.00 63.23           H  
ATOM   1579  HB2 ALA A 106     -72.504  14.034  53.217  1.00 63.23           H  
ATOM   1580  HB3 ALA A 106     -71.878  15.665  53.526  1.00 63.23           H  
ATOM   1581  O   ALA A 106     -75.016  16.874  54.924  1.00 63.23           O  
ATOM   1582  N   ALA A 107     -73.957  18.058  53.334  1.00 61.63           N  
ATOM   1583  H   ALA A 107     -73.392  18.014  52.498  1.00 61.63           H  
ATOM   1584  CA  ALA A 107     -74.282  19.383  53.869  1.00 61.63           C  
ATOM   1585  HA  ALA A 107     -74.334  19.314  54.956  1.00 61.63           H  
ATOM   1586  C   ALA A 107     -75.648  19.922  53.391  1.00 61.63           C  
ATOM   1587  CB  ALA A 107     -73.135  20.338  53.520  1.00 61.63           C  
ATOM   1588  HB1 ALA A 107     -73.327  21.318  53.958  1.00 61.63           H  
ATOM   1589  HB2 ALA A 107     -72.197  19.948  53.916  1.00 61.63           H  
ATOM   1590  HB3 ALA A 107     -73.049  20.439  52.438  1.00 61.63           H  
ATOM   1591  O   ALA A 107     -76.286  20.687  54.119  1.00 61.63           O  
ATOM   1592  N   LEU A 108     -76.142  19.493  52.216  1.00 68.44           N  
ATOM   1593  H   LEU A 108     -75.539  18.903  51.661  1.00 68.44           H  
ATOM   1594  CA  LEU A 108     -77.444  19.881  51.637  1.00 68.44           C  
ATOM   1595  HA  LEU A 108     -77.355  20.905  51.274  1.00 68.44           H  
ATOM   1596  C   LEU A 108     -78.629  19.885  52.631  1.00 68.44           C  
ATOM   1597  CB  LEU A 108     -77.823  18.967  50.445  1.00 68.44           C  
ATOM   1598  HB2 LEU A 108     -77.650  17.929  50.728  1.00 68.44           H  
ATOM   1599  HB3 LEU A 108     -78.895  19.069  50.275  1.00 68.44           H  
ATOM   1600  O   LEU A 108     -79.451  20.805  52.535  1.00 68.44           O  
ATOM   1601  CG  LEU A 108     -77.139  19.221  49.090  1.00 68.44           C  
ATOM   1602  HG  LEU A 108     -76.061  19.090  49.177  1.00 68.44           H  
ATOM   1603  CD1 LEU A 108     -77.658  18.211  48.065  1.00 68.44           C  
ATOM   1604 HD11 LEU A 108     -78.712  18.389  47.853  1.00 68.44           H  
ATOM   1605 HD12 LEU A 108     -77.545  17.197  48.451  1.00 68.44           H  
ATOM   1606 HD13 LEU A 108     -77.082  18.292  47.144  1.00 68.44           H  
ATOM   1607  CD2 LEU A 108     -77.412  20.622  48.539  1.00 68.44           C  
ATOM   1608 HD21 LEU A 108     -78.485  20.807  48.492  1.00 68.44           H  
ATOM   1609 HD22 LEU A 108     -76.983  20.707  47.540  1.00 68.44           H  
ATOM   1610 HD23 LEU A 108     -76.934  21.366  49.176  1.00 68.44           H  
ATOM   1611  N   PRO A 109     -78.776  18.923  53.572  1.00 69.56           N  
ATOM   1612  CA  PRO A 109     -79.905  18.905  54.499  1.00 69.56           C  
ATOM   1613  HA  PRO A 109     -80.826  18.850  53.919  1.00 69.56           H  
ATOM   1614  C   PRO A 109     -79.961  20.140  55.403  1.00 69.56           C  
ATOM   1615  CB  PRO A 109     -79.753  17.620  55.325  1.00 69.56           C  
ATOM   1616  HB2 PRO A 109     -79.207  17.824  56.246  1.00 69.56           H  
ATOM   1617  HB3 PRO A 109     -80.720  17.170  55.551  1.00 69.56           H  
ATOM   1618  O   PRO A 109     -81.055  20.651  55.653  1.00 69.56           O  
ATOM   1619  CG  PRO A 109     -78.905  16.714  54.436  1.00 69.56           C  
ATOM   1620  HG2 PRO A 109     -79.532  16.232  53.686  1.00 69.56           H  
ATOM   1621  HG3 PRO A 109     -78.348  15.977  55.014  1.00 69.56           H  
ATOM   1622  CD  PRO A 109     -77.980  17.719  53.766  1.00 69.56           C  
ATOM   1623  HD2 PRO A 109     -77.155  17.947  54.440  1.00 69.56           H  
ATOM   1624  HD3 PRO A 109     -77.605  17.308  52.828  1.00 69.56           H  
ATOM   1625  N   GLU A 110     -78.802  20.637  55.849  1.00 64.16           N  
ATOM   1626  H   GLU A 110     -77.939  20.216  55.536  1.00 64.16           H  
ATOM   1627  CA  GLU A 110     -78.695  21.771  56.777  1.00 64.16           C  
ATOM   1628  HA  GLU A 110     -79.611  21.818  57.366  1.00 64.16           H  
ATOM   1629  C   GLU A 110     -78.600  23.135  56.075  1.00 64.16           C  
ATOM   1630  CB  GLU A 110     -77.544  21.566  57.783  1.00 64.16           C  
ATOM   1631  HB2 GLU A 110     -76.592  21.512  57.255  1.00 64.16           H  
ATOM   1632  HB3 GLU A 110     -77.530  22.438  58.438  1.00 64.16           H  
ATOM   1633  O   GLU A 110     -78.762  24.159  56.739  1.00 64.16           O  
ATOM   1634  CG  GLU A 110     -77.737  20.301  58.642  1.00 64.16           C  
ATOM   1635  HG2 GLU A 110     -78.806  20.152  58.795  1.00 64.16           H  
ATOM   1636  HG3 GLU A 110     -77.366  19.439  58.087  1.00 64.16           H  
ATOM   1637  CD  GLU A 110     -77.066  20.358  60.029  1.00 64.16           C  
ATOM   1638  OE1 GLU A 110     -77.479  19.541  60.886  1.00 64.16           O  
ATOM   1639  OE2 GLU A 110     -76.189  21.223  60.254  1.00 64.16           O  
ATOM   1640  N   VAL A 111     -78.426  23.178  54.743  1.00 64.53           N  
ATOM   1641  H   VAL A 111     -78.255  22.308  54.259  1.00 64.53           H  
ATOM   1642  CA  VAL A 111     -78.411  24.440  53.976  1.00 64.53           C  
ATOM   1643  HA  VAL A 111     -77.546  25.011  54.313  1.00 64.53           H  
ATOM   1644  C   VAL A 111     -79.704  25.230  54.240  1.00 64.53           C  
ATOM   1645  CB  VAL A 111     -78.220  24.227  52.460  1.00 64.53           C  
ATOM   1646  HB  VAL A 111     -79.006  23.573  52.082  1.00 64.53           H  
ATOM   1647  O   VAL A 111     -80.795  24.722  53.918  1.00 64.53           O  
ATOM   1648  CG1 VAL A 111     -78.266  25.552  51.680  1.00 64.53           C  
ATOM   1649 HG11 VAL A 111     -77.510  26.239  52.061  1.00 64.53           H  
ATOM   1650 HG12 VAL A 111     -79.245  26.023  51.768  1.00 64.53           H  
ATOM   1651 HG13 VAL A 111     -78.072  25.369  50.623  1.00 64.53           H  
ATOM   1652  CG2 VAL A 111     -76.858  23.596  52.158  1.00 64.53           C  
ATOM   1653 HG21 VAL A 111     -76.753  23.422  51.087  1.00 64.53           H  
ATOM   1654 HG22 VAL A 111     -76.767  22.640  52.674  1.00 64.53           H  
ATOM   1655 HG23 VAL A 111     -76.056  24.251  52.496  1.00 64.53           H  
ATOM   1656  N   PRO A 112     -79.618  26.462  54.791  1.00 69.93           N  
ATOM   1657  CA  PRO A 112     -80.779  27.282  55.110  1.00 69.93           C  
ATOM   1658  HA  PRO A 112     -81.351  26.767  55.882  1.00 69.93           H  
ATOM   1659  C   PRO A 112     -81.666  27.532  53.890  1.00 69.93           C  
ATOM   1660  CB  PRO A 112     -80.232  28.595  55.682  1.00 69.93           C  
ATOM   1661  HB2 PRO A 112     -80.890  29.012  56.444  1.00 69.93           H  
ATOM   1662  HB3 PRO A 112     -80.068  29.316  54.882  1.00 69.93           H  
ATOM   1663  O   PRO A 112     -81.190  27.702  52.767  1.00 69.93           O  
ATOM   1664  CG  PRO A 112     -78.882  28.186  56.263  1.00 69.93           C  
ATOM   1665  HG2 PRO A 112     -78.189  29.025  56.312  1.00 69.93           H  
ATOM   1666  HG3 PRO A 112     -79.021  27.736  57.246  1.00 69.93           H  
ATOM   1667  CD  PRO A 112     -78.410  27.124  55.275  1.00 69.93           C  
ATOM   1668  HD2 PRO A 112     -77.740  26.436  55.790  1.00 69.93           H  
ATOM   1669  HD3 PRO A 112     -77.894  27.599  54.440  1.00 69.93           H  
ATOM   1670  N   ALA A 113     -82.981  27.600  54.113  1.00 72.66           N  
ATOM   1671  H   ALA A 113     -83.311  27.458  55.057  1.00 72.66           H  
ATOM   1672  CA  ALA A 113     -83.969  27.709  53.036  1.00 72.66           C  
ATOM   1673  HA  ALA A 113     -83.915  26.805  52.429  1.00 72.66           H  
ATOM   1674  C   ALA A 113     -83.734  28.901  52.084  1.00 72.66           C  
ATOM   1675  CB  ALA A 113     -85.360  27.785  53.678  1.00 72.66           C  
ATOM   1676  HB1 ALA A 113     -86.117  27.824  52.894  1.00 72.66           H  
ATOM   1677  HB2 ALA A 113     -85.535  26.902  54.293  1.00 72.66           H  
ATOM   1678  HB3 ALA A 113     -85.440  28.681  54.292  1.00 72.66           H  
ATOM   1679  O   ALA A 113     -84.091  28.815  50.914  1.00 72.66           O  
ATOM   1680  N   THR A 114     -83.113  29.978  52.573  1.00 70.74           N  
ATOM   1681  H   THR A 114     -82.778  29.949  53.525  1.00 70.74           H  
ATOM   1682  CA  THR A 114     -82.783  31.199  51.823  1.00 70.74           C  
ATOM   1683  HA  THR A 114     -83.665  31.537  51.278  1.00 70.74           H  
ATOM   1684  C   THR A 114     -81.675  31.032  50.782  1.00 70.74           C  
ATOM   1685  CB  THR A 114     -82.352  32.303  52.804  1.00 70.74           C  
ATOM   1686  HB  THR A 114     -81.867  33.118  52.266  1.00 70.74           H  
ATOM   1687  O   THR A 114     -81.633  31.813  49.841  1.00 70.74           O  
ATOM   1688  CG2 THR A 114     -83.557  32.867  53.559  1.00 70.74           C  
ATOM   1689 HG21 THR A 114     -83.219  33.650  54.238  1.00 70.74           H  
ATOM   1690 HG22 THR A 114     -84.264  33.294  52.849  1.00 70.74           H  
ATOM   1691 HG23 THR A 114     -84.046  32.080  54.133  1.00 70.74           H  
ATOM   1692  OG1 THR A 114     -81.475  31.786  53.788  1.00 70.74           O  
ATOM   1693  HG1 THR A 114     -80.576  31.853  53.458  1.00 70.74           H  
ATOM   1694  N   GLU A 115     -80.787  30.047  50.931  1.00 72.55           N  
ATOM   1695  H   GLU A 115     -80.870  29.433  51.728  1.00 72.55           H  
ATOM   1696  CA  GLU A 115     -79.610  29.867  50.058  1.00 72.55           C  
ATOM   1697  HA  GLU A 115     -79.406  30.785  49.506  1.00 72.55           H  
ATOM   1698  C   GLU A 115     -79.812  28.761  49.009  1.00 72.55           C  
ATOM   1699  CB  GLU A 115     -78.385  29.566  50.934  1.00 72.55           C  
ATOM   1700  HB2 GLU A 115     -77.548  29.292  50.291  1.00 72.55           H  
ATOM   1701  HB3 GLU A 115     -78.616  28.723  51.585  1.00 72.55           H  
ATOM   1702  O   GLU A 115     -79.154  28.745  47.968  1.00 72.55           O  
ATOM   1703  CG  GLU A 115     -77.977  30.781  51.786  1.00 72.55           C  
ATOM   1704  HG2 GLU A 115     -78.849  31.145  52.329  1.00 72.55           H  
ATOM   1705  HG3 GLU A 115     -77.642  31.578  51.123  1.00 72.55           H  
ATOM   1706  CD  GLU A 115     -76.872  30.464  52.804  1.00 72.55           C  
ATOM   1707  OE1 GLU A 115     -76.770  31.248  53.775  1.00 72.55           O  
ATOM   1708  OE2 GLU A 115     -76.181  29.433  52.642  1.00 72.55           O  
ATOM   1709  N   ARG A 116     -80.762  27.844  49.250  1.00 72.29           N  
ATOM   1710  H   ARG A 116     -81.268  27.934  50.118  1.00 72.29           H  
ATOM   1711  CA  ARG A 116     -81.028  26.685  48.376  1.00 72.29           C  
ATOM   1712  HA  ARG A 116     -80.130  26.069  48.325  1.00 72.29           H  
ATOM   1713  C   ARG A 116     -81.345  27.074  46.934  1.00 72.29           C  
ATOM   1714  CB  ARG A 116     -82.192  25.855  48.936  1.00 72.29           C  
ATOM   1715  HB2 ARG A 116     -83.051  26.503  49.111  1.00 72.29           H  
ATOM   1716  HB3 ARG A 116     -82.471  25.105  48.195  1.00 72.29           H  
ATOM   1717  O   ARG A 116     -80.899  26.400  46.012  1.00 72.29           O  
ATOM   1718  CG  ARG A 116     -81.815  25.134  50.232  1.00 72.29           C  
ATOM   1719  HG2 ARG A 116     -81.578  25.867  51.002  1.00 72.29           H  
ATOM   1720  HG3 ARG A 116     -80.940  24.507  50.058  1.00 72.29           H  
ATOM   1721  CD  ARG A 116     -82.976  24.262  50.712  1.00 72.29           C  
ATOM   1722  HD2 ARG A 116     -83.193  23.520  49.945  1.00 72.29           H  
ATOM   1723  HD3 ARG A 116     -83.853  24.891  50.866  1.00 72.29           H  
ATOM   1724  NE  ARG A 116     -82.620  23.593  51.971  1.00 72.29           N  
ATOM   1725  HE  ARG A 116     -81.810  23.941  52.463  1.00 72.29           H  
ATOM   1726  NH1 ARG A 116     -84.339  22.078  52.075  1.00 72.29           N  
ATOM   1727 HH11 ARG A 116     -84.716  22.476  51.227  1.00 72.29           H  
ATOM   1728 HH12 ARG A 116     -84.729  21.250  52.503  1.00 72.29           H  
ATOM   1729  NH2 ARG A 116     -82.685  22.026  53.591  1.00 72.29           N  
ATOM   1730 HH21 ARG A 116     -83.032  21.189  54.037  1.00 72.29           H  
ATOM   1731 HH22 ARG A 116     -81.793  22.367  53.919  1.00 72.29           H  
ATOM   1732  CZ  ARG A 116     -83.219  22.567  52.537  1.00 72.29           C  
ATOM   1733  N   GLU A 117     -82.119  28.136  46.741  1.00 74.62           N  
ATOM   1734  H   GLU A 117     -82.421  28.662  47.549  1.00 74.62           H  
ATOM   1735  CA  GLU A 117     -82.587  28.560  45.417  1.00 74.62           C  
ATOM   1736  HA  GLU A 117     -82.997  27.691  44.902  1.00 74.62           H  
ATOM   1737  C   GLU A 117     -81.430  29.089  44.548  1.00 74.62           C  
ATOM   1738  CB  GLU A 117     -83.727  29.572  45.634  1.00 74.62           C  
ATOM   1739  HB2 GLU A 117     -83.312  30.533  45.936  1.00 74.62           H  
ATOM   1740  HB3 GLU A 117     -84.347  29.200  46.450  1.00 74.62           H  
ATOM   1741  O   GLU A 117     -81.340  28.767  43.363  1.00 74.62           O  
ATOM   1742  CG  GLU A 117     -84.642  29.756  44.414  1.00 74.62           C  
ATOM   1743  HG2 GLU A 117     -84.824  28.778  43.968  1.00 74.62           H  
ATOM   1744  HG3 GLU A 117     -84.133  30.374  43.674  1.00 74.62           H  
ATOM   1745  CD  GLU A 117     -85.993  30.393  44.797  1.00 74.62           C  
ATOM   1746  OE1 GLU A 117     -87.011  30.004  44.178  1.00 74.62           O  
ATOM   1747  OE2 GLU A 117     -86.014  31.254  45.705  1.00 74.62           O  
ATOM   1748  N   GLU A 118     -80.473  29.799  45.154  1.00 73.69           N  
ATOM   1749  H   GLU A 118     -80.561  29.987  46.143  1.00 73.69           H  
ATOM   1750  CA  GLU A 118     -79.255  30.262  44.479  1.00 73.69           C  
ATOM   1751  HA  GLU A 118     -79.538  30.661  43.505  1.00 73.69           H  
ATOM   1752  C   GLU A 118     -78.262  29.111  44.227  1.00 73.69           C  
ATOM   1753  CB  GLU A 118     -78.636  31.409  45.299  1.00 73.69           C  
ATOM   1754  HB2 GLU A 118     -79.424  32.118  45.552  1.00 73.69           H  
ATOM   1755  HB3 GLU A 118     -78.210  31.012  46.220  1.00 73.69           H  
ATOM   1756  O   GLU A 118     -77.638  29.051  43.163  1.00 73.69           O  
ATOM   1757  CG  GLU A 118     -77.554  32.151  44.497  1.00 73.69           C  
ATOM   1758  HG2 GLU A 118     -77.978  32.442  43.536  1.00 73.69           H  
ATOM   1759  HG3 GLU A 118     -76.730  31.465  44.300  1.00 73.69           H  
ATOM   1760  CD  GLU A 118     -76.994  33.405  45.189  1.00 73.69           C  
ATOM   1761  OE1 GLU A 118     -76.233  34.123  44.496  1.00 73.69           O  
ATOM   1762  OE2 GLU A 118     -77.282  33.626  46.385  1.00 73.69           O  
ATOM   1763  N   LEU A 119     -78.164  28.147  45.155  1.00 69.17           N  
ATOM   1764  H   LEU A 119     -78.666  28.275  46.022  1.00 69.17           H  
ATOM   1765  CA  LEU A 119     -77.347  26.938  44.994  1.00 69.17           C  
ATOM   1766  HA  LEU A 119     -76.321  27.256  44.802  1.00 69.17           H  
ATOM   1767  C   LEU A 119     -77.803  26.095  43.787  1.00 69.17           C  
ATOM   1768  CB  LEU A 119     -77.386  26.129  46.306  1.00 69.17           C  
ATOM   1769  HB2 LEU A 119     -77.186  26.795  47.146  1.00 69.17           H  
ATOM   1770  HB3 LEU A 119     -78.393  25.732  46.434  1.00 69.17           H  
ATOM   1771  O   LEU A 119     -76.971  25.696  42.969  1.00 69.17           O  
ATOM   1772  CG  LEU A 119     -76.384  24.959  46.356  1.00 69.17           C  
ATOM   1773  HG  LEU A 119     -76.454  24.374  45.439  1.00 69.17           H  
ATOM   1774  CD1 LEU A 119     -74.944  25.450  46.527  1.00 69.17           C  
ATOM   1775 HD11 LEU A 119     -74.272  24.595  46.594  1.00 69.17           H  
ATOM   1776 HD12 LEU A 119     -74.650  26.053  45.668  1.00 69.17           H  
ATOM   1777 HD13 LEU A 119     -74.857  26.044  47.437  1.00 69.17           H  
ATOM   1778  CD2 LEU A 119     -76.713  24.037  47.529  1.00 69.17           C  
ATOM   1779 HD21 LEU A 119     -76.014  23.201  47.546  1.00 69.17           H  
ATOM   1780 HD22 LEU A 119     -77.723  23.641  47.416  1.00 69.17           H  
ATOM   1781 HD23 LEU A 119     -76.641  24.585  48.468  1.00 69.17           H  
ATOM   1782  N   VAL A 120     -79.117  25.882  43.632  1.00 73.54           N  
ATOM   1783  H   VAL A 120     -79.738  26.242  44.343  1.00 73.54           H  
ATOM   1784  CA  VAL A 120     -79.706  25.148  42.494  1.00 73.54           C  
ATOM   1785  HA  VAL A 120     -79.268  24.150  42.461  1.00 73.54           H  
ATOM   1786  C   VAL A 120     -79.350  25.818  41.162  1.00 73.54           C  
ATOM   1787  CB  VAL A 120     -81.232  24.988  42.672  1.00 73.54           C  
ATOM   1788  HB  VAL A 120     -81.665  25.954  42.931  1.00 73.54           H  
ATOM   1789  O   VAL A 120     -78.771  25.168  40.291  1.00 73.54           O  
ATOM   1790  CG1 VAL A 120     -81.936  24.464  41.413  1.00 73.54           C  
ATOM   1791 HG11 VAL A 120     -81.875  25.194  40.606  1.00 73.54           H  
ATOM   1792 HG12 VAL A 120     -82.992  24.289  41.620  1.00 73.54           H  
ATOM   1793 HG13 VAL A 120     -81.476  23.533  41.080  1.00 73.54           H  
ATOM   1794  CG2 VAL A 120     -81.538  23.989  43.797  1.00 73.54           C  
ATOM   1795 HG21 VAL A 120     -81.213  22.990  43.508  1.00 73.54           H  
ATOM   1796 HG22 VAL A 120     -81.018  24.270  44.713  1.00 73.54           H  
ATOM   1797 HG23 VAL A 120     -82.610  23.977  43.995  1.00 73.54           H  
ATOM   1798  N   GLN A 121     -79.569  27.133  41.028  1.00 72.45           N  
ATOM   1799  H   GLN A 121     -80.023  27.623  41.786  1.00 72.45           H  
ATOM   1800  CA  GLN A 121     -79.220  27.889  39.810  1.00 72.45           C  
ATOM   1801  HA  GLN A 121     -79.766  27.477  38.961  1.00 72.45           H  
ATOM   1802  C   GLN A 121     -77.719  27.859  39.468  1.00 72.45           C  
ATOM   1803  CB  GLN A 121     -79.596  29.363  39.996  1.00 72.45           C  
ATOM   1804  HB2 GLN A 121     -79.170  29.931  39.169  1.00 72.45           H  
ATOM   1805  HB3 GLN A 121     -79.154  29.733  40.922  1.00 72.45           H  
ATOM   1806  O   GLN A 121     -77.308  28.154  38.337  1.00 72.45           O  
ATOM   1807  CG  GLN A 121     -81.102  29.636  40.014  1.00 72.45           C  
ATOM   1808  HG2 GLN A 121     -81.545  29.287  39.081  1.00 72.45           H  
ATOM   1809  HG3 GLN A 121     -81.568  29.091  40.835  1.00 72.45           H  
ATOM   1810  CD  GLN A 121     -81.398  31.126  40.171  1.00 72.45           C  
ATOM   1811  NE2 GLN A 121     -82.621  31.488  40.483  1.00 72.45           N  
ATOM   1812 HE21 GLN A 121     -82.758  32.471  40.672  1.00 72.45           H  
ATOM   1813 HE22 GLN A 121     -83.305  30.786  40.725  1.00 72.45           H  
ATOM   1814  OE1 GLN A 121     -80.552  31.993  40.002  1.00 72.45           O  
ATOM   1815  N   ARG A 122     -76.857  27.595  40.454  1.00 71.56           N  
ATOM   1816  H   ARG A 122     -77.234  27.424  41.375  1.00 71.56           H  
ATOM   1817  CA  ARG A 122     -75.407  27.502  40.257  1.00 71.56           C  
ATOM   1818  HA  ARG A 122     -75.124  28.187  39.458  1.00 71.56           H  
ATOM   1819  C   ARG A 122     -75.003  26.113  39.759  1.00 71.56           C  
ATOM   1820  CB  ARG A 122     -74.707  27.946  41.551  1.00 71.56           C  
ATOM   1821  HB2 ARG A 122     -74.539  27.089  42.203  1.00 71.56           H  
ATOM   1822  HB3 ARG A 122     -75.355  28.647  42.077  1.00 71.56           H  
ATOM   1823  O   ARG A 122     -74.215  26.035  38.819  1.00 71.56           O  
ATOM   1824  CG  ARG A 122     -73.385  28.670  41.268  1.00 71.56           C  
ATOM   1825  HG2 ARG A 122     -72.646  27.953  40.910  1.00 71.56           H  
ATOM   1826  HG3 ARG A 122     -73.542  29.437  40.510  1.00 71.56           H  
ATOM   1827  CD  ARG A 122     -72.890  29.344  42.552  1.00 71.56           C  
ATOM   1828  HD2 ARG A 122     -73.664  30.024  42.907  1.00 71.56           H  
ATOM   1829  HD3 ARG A 122     -72.729  28.578  43.311  1.00 71.56           H  
ATOM   1830  NE  ARG A 122     -71.638  30.093  42.333  1.00 71.56           N  
ATOM   1831  HE  ARG A 122     -71.138  29.907  41.475  1.00 71.56           H  
ATOM   1832  NH1 ARG A 122     -71.604  31.175  44.361  1.00 71.56           N  
ATOM   1833 HH11 ARG A 122     -71.180  31.822  45.010  1.00 71.56           H  
ATOM   1834 HH12 ARG A 122     -72.500  30.771  44.593  1.00 71.56           H  
ATOM   1835  NH2 ARG A 122     -69.934  31.490  42.916  1.00 71.56           N  
ATOM   1836 HH21 ARG A 122     -69.458  31.284  42.050  1.00 71.56           H  
ATOM   1837 HH22 ARG A 122     -69.501  32.094  43.600  1.00 71.56           H  
ATOM   1838  CZ  ARG A 122     -71.068  30.913  43.201  1.00 71.56           C  
ATOM   1839  N   LEU A 123     -75.611  25.054  40.299  1.00 69.54           N  
ATOM   1840  H   LEU A 123     -76.261  25.221  41.054  1.00 69.54           H  
ATOM   1841  CA  LEU A 123     -75.438  23.670  39.837  1.00 69.54           C  
ATOM   1842  HA  LEU A 123     -74.374  23.433  39.819  1.00 69.54           H  
ATOM   1843  C   LEU A 123     -75.953  23.467  38.399  1.00 69.54           C  
ATOM   1844  CB  LEU A 123     -76.152  22.723  40.823  1.00 69.54           C  
ATOM   1845  HB2 LEU A 123     -76.222  21.732  40.375  1.00 69.54           H  
ATOM   1846  HB3 LEU A 123     -77.169  23.084  40.975  1.00 69.54           H  
ATOM   1847  O   LEU A 123     -75.254  22.877  37.575  1.00 69.54           O  
ATOM   1848  CG  LEU A 123     -75.454  22.589  42.191  1.00 69.54           C  
ATOM   1849  HG  LEU A 123     -75.201  23.578  42.575  1.00 69.54           H  
ATOM   1850  CD1 LEU A 123     -76.388  21.912  43.195  1.00 69.54           C  
ATOM   1851 HD11 LEU A 123     -76.663  20.918  42.842  1.00 69.54           H  
ATOM   1852 HD12 LEU A 123     -77.287  22.515  43.321  1.00 69.54           H  
ATOM   1853 HD13 LEU A 123     -75.890  21.825  44.160  1.00 69.54           H  
ATOM   1854  CD2 LEU A 123     -74.174  21.755  42.094  1.00 69.54           C  
ATOM   1855 HD21 LEU A 123     -74.399  20.761  41.709  1.00 69.54           H  
ATOM   1856 HD22 LEU A 123     -73.451  22.241  41.438  1.00 69.54           H  
ATOM   1857 HD23 LEU A 123     -73.724  21.657  43.082  1.00 69.54           H  
ATOM   1858  N   GLU A 124     -77.121  24.022  38.055  1.00 73.27           N  
ATOM   1859  H   GLU A 124     -77.683  24.445  38.780  1.00 73.27           H  
ATOM   1860  CA  GLU A 124     -77.691  23.932  36.698  1.00 73.27           C  
ATOM   1861  HA  GLU A 124     -77.871  22.887  36.447  1.00 73.27           H  
ATOM   1862  C   GLU A 124     -76.756  24.503  35.618  1.00 73.27           C  
ATOM   1863  CB  GLU A 124     -79.025  24.690  36.643  1.00 73.27           C  
ATOM   1864  HB2 GLU A 124     -78.883  25.679  37.077  1.00 73.27           H  
ATOM   1865  HB3 GLU A 124     -79.314  24.812  35.599  1.00 73.27           H  
ATOM   1866  O   GLU A 124     -76.615  23.926  34.537  1.00 73.27           O  
ATOM   1867  CG  GLU A 124     -80.162  23.953  37.365  1.00 73.27           C  
ATOM   1868  HG2 GLU A 124     -80.276  22.970  36.908  1.00 73.27           H  
ATOM   1869  HG3 GLU A 124     -79.900  23.803  38.412  1.00 73.27           H  
ATOM   1870  CD  GLU A 124     -81.491  24.720  37.277  1.00 73.27           C  
ATOM   1871  OE1 GLU A 124     -82.540  24.041  37.205  1.00 73.27           O  
ATOM   1872  OE2 GLU A 124     -81.452  25.973  37.265  1.00 73.27           O  
ATOM   1873  N   ARG A 125     -76.061  25.612  35.914  1.00 69.57           N  
ATOM   1874  H   ARG A 125     -76.203  26.017  36.828  1.00 69.57           H  
ATOM   1875  CA  ARG A 125     -75.105  26.232  34.981  1.00 69.57           C  
ATOM   1876  HA  ARG A 125     -75.590  26.335  34.011  1.00 69.57           H  
ATOM   1877  C   ARG A 125     -73.881  25.360  34.705  1.00 69.57           C  
ATOM   1878  CB  ARG A 125     -74.690  27.621  35.489  1.00 69.57           C  
ATOM   1879  HB2 ARG A 125     -74.576  27.605  36.573  1.00 69.57           H  
ATOM   1880  HB3 ARG A 125     -73.730  27.890  35.048  1.00 69.57           H  
ATOM   1881  O   ARG A 125     -73.366  25.405  33.591  1.00 69.57           O  
ATOM   1882  CG  ARG A 125     -75.719  28.680  35.071  1.00 69.57           C  
ATOM   1883  HG2 ARG A 125     -75.770  28.702  33.982  1.00 69.57           H  
ATOM   1884  HG3 ARG A 125     -76.705  28.417  35.455  1.00 69.57           H  
ATOM   1885  CD  ARG A 125     -75.329  30.077  35.563  1.00 69.57           C  
ATOM   1886  HD2 ARG A 125     -75.912  30.807  35.001  1.00 69.57           H  
ATOM   1887  HD3 ARG A 125     -74.271  30.247  35.365  1.00 69.57           H  
ATOM   1888  NE  ARG A 125     -75.621  30.242  36.998  1.00 69.57           N  
ATOM   1889  HE  ARG A 125     -76.143  29.497  37.435  1.00 69.57           H  
ATOM   1890  NH1 ARG A 125     -74.809  32.380  37.242  1.00 69.57           N  
ATOM   1891 HH11 ARG A 125     -74.702  33.206  37.814  1.00 69.57           H  
ATOM   1892 HH12 ARG A 125     -74.502  32.364  36.281  1.00 69.57           H  
ATOM   1893  NH2 ARG A 125     -75.826  31.368  38.957  1.00 69.57           N  
ATOM   1894 HH21 ARG A 125     -75.770  32.215  39.505  1.00 69.57           H  
ATOM   1895 HH22 ARG A 125     -76.381  30.603  39.314  1.00 69.57           H  
ATOM   1896  CZ  ARG A 125     -75.413  31.326  37.723  1.00 69.57           C  
ATOM   1897  N   MET A 126     -73.430  24.558  35.672  1.00 64.36           N  
ATOM   1898  H   MET A 126     -73.935  24.526  36.546  1.00 64.36           H  
ATOM   1899  CA  MET A 126     -72.270  23.673  35.495  1.00 64.36           C  
ATOM   1900  HA  MET A 126     -71.453  24.245  35.055  1.00 64.36           H  
ATOM   1901  C   MET A 126     -72.573  22.522  34.523  1.00 64.36           C  
ATOM   1902  CB  MET A 126     -71.800  23.141  36.859  1.00 64.36           C  
ATOM   1903  HB2 MET A 126     -72.626  22.640  37.365  1.00 64.36           H  
ATOM   1904  HB3 MET A 126     -71.006  22.412  36.695  1.00 64.36           H  
ATOM   1905  O   MET A 126     -71.731  22.174  33.696  1.00 64.36           O  
ATOM   1906  CG  MET A 126     -71.260  24.267  37.751  1.00 64.36           C  
ATOM   1907  HG2 MET A 126     -72.023  25.041  37.838  1.00 64.36           H  
ATOM   1908  HG3 MET A 126     -70.389  24.711  37.268  1.00 64.36           H  
ATOM   1909  SD  MET A 126     -70.798  23.779  39.437  1.00 64.36           S  
ATOM   1910  CE  MET A 126     -69.401  22.666  39.110  1.00 64.36           C  
ATOM   1911  HE1 MET A 126     -69.745  21.789  38.561  1.00 64.36           H  
ATOM   1912  HE2 MET A 126     -68.640  23.187  38.529  1.00 64.36           H  
ATOM   1913  HE3 MET A 126     -68.970  22.341  40.056  1.00 64.36           H  
ATOM   1914  N   LEU A 127     -73.797  21.983  34.555  1.00 68.07           N  
ATOM   1915  H   LEU A 127     -74.442  22.325  35.253  1.00 68.07           H  
ATOM   1916  CA  LEU A 127     -74.248  20.896  33.674  1.00 68.07           C  
ATOM   1917  HA  LEU A 127     -73.554  20.062  33.773  1.00 68.07           H  
ATOM   1918  C   LEU A 127     -74.264  21.266  32.179  1.00 68.07           C  
ATOM   1919  CB  LEU A 127     -75.654  20.457  34.140  1.00 68.07           C  
ATOM   1920  HB2 LEU A 127     -76.130  21.277  34.678  1.00 68.07           H  
ATOM   1921  HB3 LEU A 127     -76.282  20.241  33.275  1.00 68.07           H  
ATOM   1922  O   LEU A 127     -74.099  20.395  31.324  1.00 68.07           O  
ATOM   1923  CG  LEU A 127     -75.616  19.210  35.038  1.00 68.07           C  
ATOM   1924  HG  LEU A 127     -74.773  19.280  35.726  1.00 68.07           H  
ATOM   1925  CD1 LEU A 127     -76.900  19.105  35.858  1.00 68.07           C  
ATOM   1926 HD11 LEU A 127     -76.866  18.212  36.482  1.00 68.07           H  
ATOM   1927 HD12 LEU A 127     -77.768  19.056  35.200  1.00 68.07           H  
ATOM   1928 HD13 LEU A 127     -76.990  19.975  36.508  1.00 68.07           H  
ATOM   1929  CD2 LEU A 127     -75.481  17.940  34.192  1.00 68.07           C  
ATOM   1930 HD21 LEU A 127     -75.406  17.074  34.849  1.00 68.07           H  
ATOM   1931 HD22 LEU A 127     -76.348  17.824  33.542  1.00 68.07           H  
ATOM   1932 HD23 LEU A 127     -74.578  17.991  33.583  1.00 68.07           H  
ATOM   1933  N   ALA A 128     -74.462  22.543  31.843  1.00 61.32           N  
ATOM   1934  H   ALA A 128     -74.587  23.217  32.585  1.00 61.32           H  
ATOM   1935  CA  ALA A 128     -74.640  22.982  30.459  1.00 61.32           C  
ATOM   1936  HA  ALA A 128     -75.384  22.338  29.990  1.00 61.32           H  
ATOM   1937  C   ALA A 128     -73.363  22.892  29.594  1.00 61.32           C  
ATOM   1938  CB  ALA A 128     -75.201  24.409  30.490  1.00 61.32           C  
ATOM   1939  HB1 ALA A 128     -75.402  24.747  29.473  1.00 61.32           H  
ATOM   1940  HB2 ALA A 128     -74.478  25.082  30.952  1.00 61.32           H  
ATOM   1941  HB3 ALA A 128     -76.128  24.432  31.063  1.00 61.32           H  
ATOM   1942  O   ALA A 128     -73.465  22.761  28.373  1.00 61.32           O  
ATOM   1943  N   ALA A 129     -72.173  22.951  30.201  1.00 56.04           N  
ATOM   1944  H   ALA A 129     -72.154  23.006  31.210  1.00 56.04           H  
ATOM   1945  CA  ALA A 129     -70.905  23.130  29.485  1.00 56.04           C  
ATOM   1946  HA  ALA A 129     -71.055  23.878  28.706  1.00 56.04           H  
ATOM   1947  C   ALA A 129     -70.359  21.866  28.777  1.00 56.04           C  
ATOM   1948  CB  ALA A 129     -69.893  23.700  30.488  1.00 56.04           C  
ATOM   1949  HB1 ALA A 129     -69.720  22.984  31.292  1.00 56.04           H  
ATOM   1950  HB2 ALA A 129     -68.948  23.898  29.982  1.00 56.04           H  
ATOM   1951  HB3 ALA A 129     -70.268  24.632  30.911  1.00 56.04           H  
ATOM   1952  O   ALA A 129     -69.508  21.976  27.900  1.00 56.04           O  
ATOM   1953  N   LEU A 130     -70.840  20.668  29.126  1.00 53.86           N  
ATOM   1954  H   LEU A 130     -71.569  20.656  29.825  1.00 53.86           H  
ATOM   1955  CA  LEU A 130     -70.171  19.385  28.831  1.00 53.86           C  
ATOM   1956  HA  LEU A 130     -69.097  19.571  28.838  1.00 53.86           H  
ATOM   1957  C   LEU A 130     -70.440  18.747  27.444  1.00 53.86           C  
ATOM   1958  CB  LEU A 130     -70.500  18.414  29.993  1.00 53.86           C  
ATOM   1959  HB2 LEU A 130     -70.746  17.426  29.604  1.00 53.86           H  
ATOM   1960  HB3 LEU A 130     -71.385  18.767  30.522  1.00 53.86           H  
ATOM   1961  O   LEU A 130     -69.937  17.663  27.166  1.00 53.86           O  
ATOM   1962  CG  LEU A 130     -69.340  18.264  30.994  1.00 53.86           C  
ATOM   1963  HG  LEU A 130     -68.899  19.243  31.187  1.00 53.86           H  
ATOM   1964  CD1 LEU A 130     -69.848  17.700  32.320  1.00 53.86           C  
ATOM   1965 HD11 LEU A 130     -70.581  18.381  32.753  1.00 53.86           H  
ATOM   1966 HD12 LEU A 130     -70.305  16.723  32.163  1.00 53.86           H  
ATOM   1967 HD13 LEU A 130     -69.016  17.598  33.017  1.00 53.86           H  
ATOM   1968  CD2 LEU A 130     -68.264  17.321  30.453  1.00 53.86           C  
ATOM   1969 HD21 LEU A 130     -67.442  17.253  31.165  1.00 53.86           H  
ATOM   1970 HD22 LEU A 130     -67.874  17.699  29.508  1.00 53.86           H  
ATOM   1971 HD23 LEU A 130     -68.679  16.326  30.290  1.00 53.86           H  
ATOM   1972  N   ARG A 131     -71.257  19.354  26.572  1.00 53.16           N  
ATOM   1973  H   ARG A 131     -71.576  20.279  26.823  1.00 53.16           H  
ATOM   1974  CA  ARG A 131     -71.816  18.685  25.365  1.00 53.16           C  
ATOM   1975  HA  ARG A 131     -71.989  17.645  25.640  1.00 53.16           H  
ATOM   1976  C   ARG A 131     -70.956  18.548  24.079  1.00 53.16           C  
ATOM   1977  CB  ARG A 131     -73.179  19.303  25.007  1.00 53.16           C  
ATOM   1978  HB2 ARG A 131     -73.437  19.014  23.989  1.00 53.16           H  
ATOM   1979  HB3 ARG A 131     -73.112  20.391  25.042  1.00 53.16           H  
ATOM   1980  O   ARG A 131     -71.127  17.519  23.428  1.00 53.16           O  
ATOM   1981  CG  ARG A 131     -74.300  18.813  25.932  1.00 53.16           C  
ATOM   1982  HG2 ARG A 131     -74.097  19.129  26.956  1.00 53.16           H  
ATOM   1983  HG3 ARG A 131     -74.342  17.724  25.897  1.00 53.16           H  
ATOM   1984  CD  ARG A 131     -75.646  19.386  25.477  1.00 53.16           C  
ATOM   1985  HD2 ARG A 131     -75.602  20.471  25.572  1.00 53.16           H  
ATOM   1986  HD3 ARG A 131     -75.806  19.128  24.431  1.00 53.16           H  
ATOM   1987  NE  ARG A 131     -76.759  18.853  26.285  1.00 53.16           N  
ATOM   1988  HE  ARG A 131     -76.539  18.074  26.889  1.00 53.16           H  
ATOM   1989  NH1 ARG A 131     -78.372  20.341  25.607  1.00 53.16           N  
ATOM   1990 HH11 ARG A 131     -79.314  20.701  25.669  1.00 53.16           H  
ATOM   1991 HH12 ARG A 131     -77.686  20.792  25.020  1.00 53.16           H  
ATOM   1992  NH2 ARG A 131     -78.881  18.763  27.102  1.00 53.16           N  
ATOM   1993 HH21 ARG A 131     -78.614  17.988  27.692  1.00 53.16           H  
ATOM   1994 HH22 ARG A 131     -79.817  19.138  27.160  1.00 53.16           H  
ATOM   1995  CZ  ARG A 131     -77.994  19.319  26.326  1.00 53.16           C  
ATOM   1996  N   PRO A 132     -70.145  19.520  23.608  1.00 45.97           N  
ATOM   1997  CA  PRO A 132     -69.809  19.635  22.164  1.00 45.97           C  
ATOM   1998  HA  PRO A 132     -70.752  19.565  21.621  1.00 45.97           H  
ATOM   1999  C   PRO A 132     -68.852  18.622  21.474  1.00 45.97           C  
ATOM   2000  CB  PRO A 132     -69.284  21.068  21.981  1.00 45.97           C  
ATOM   2001  HB2 PRO A 132     -68.201  21.086  22.104  1.00 45.97           H  
ATOM   2002  HB3 PRO A 132     -69.559  21.478  21.009  1.00 45.97           H  
ATOM   2003  O   PRO A 132     -68.319  18.943  20.419  1.00 45.97           O  
ATOM   2004  CG  PRO A 132     -69.924  21.847  23.121  1.00 45.97           C  
ATOM   2005  HG2 PRO A 132     -69.347  22.734  23.382  1.00 45.97           H  
ATOM   2006  HG3 PRO A 132     -70.949  22.110  22.862  1.00 45.97           H  
ATOM   2007  CD  PRO A 132     -69.920  20.818  24.244  1.00 45.97           C  
ATOM   2008  HD2 PRO A 132     -68.951  20.814  24.743  1.00 45.97           H  
ATOM   2009  HD3 PRO A 132     -70.702  21.094  24.951  1.00 45.97           H  
ATOM   2010  N   VAL A 133     -68.581  17.433  22.019  1.00 43.05           N  
ATOM   2011  H   VAL A 133     -69.138  17.155  22.814  1.00 43.05           H  
ATOM   2012  CA  VAL A 133     -67.288  16.727  21.806  1.00 43.05           C  
ATOM   2013  HA  VAL A 133     -66.505  17.485  21.809  1.00 43.05           H  
ATOM   2014  C   VAL A 133     -67.082  15.963  20.465  1.00 43.05           C  
ATOM   2015  CB  VAL A 133     -67.021  15.817  23.035  1.00 43.05           C  
ATOM   2016  HB  VAL A 133     -67.817  15.075  23.095  1.00 43.05           H  
ATOM   2017  O   VAL A 133     -65.941  15.757  20.069  1.00 43.05           O  
ATOM   2018  CG1 VAL A 133     -65.681  15.070  23.000  1.00 43.05           C  
ATOM   2019 HG11 VAL A 133     -64.862  15.775  22.853  1.00 43.05           H  
ATOM   2020 HG12 VAL A 133     -65.524  14.526  23.931  1.00 43.05           H  
ATOM   2021 HG13 VAL A 133     -65.673  14.343  22.188  1.00 43.05           H  
ATOM   2022  CG2 VAL A 133     -67.026  16.632  24.343  1.00 43.05           C  
ATOM   2023 HG21 VAL A 133     -66.803  15.982  25.189  1.00 43.05           H  
ATOM   2024 HG22 VAL A 133     -68.003  17.079  24.526  1.00 43.05           H  
ATOM   2025 HG23 VAL A 133     -66.272  17.418  24.295  1.00 43.05           H  
ATOM   2026  N   ALA A 134     -68.118  15.495  19.753  1.00 36.94           N  
ATOM   2027  H   ALA A 134     -69.037  15.802  20.036  1.00 36.94           H  
ATOM   2028  CA  ALA A 134     -68.033  14.175  19.079  1.00 36.94           C  
ATOM   2029  HA  ALA A 134     -67.111  13.700  19.414  1.00 36.94           H  
ATOM   2030  C   ALA A 134     -67.966  14.061  17.517  1.00 36.94           C  
ATOM   2031  CB  ALA A 134     -69.179  13.330  19.665  1.00 36.94           C  
ATOM   2032  HB1 ALA A 134     -69.155  13.366  20.754  1.00 36.94           H  
ATOM   2033  HB2 ALA A 134     -70.139  13.703  19.306  1.00 36.94           H  
ATOM   2034  HB3 ALA A 134     -69.067  12.290  19.357  1.00 36.94           H  
ATOM   2035  O   ALA A 134     -68.320  13.000  17.012  1.00 36.94           O  
ATOM   2036  N   GLN A 135     -67.602  15.081  16.718  1.00 34.67           N  
ATOM   2037  H   GLN A 135     -67.249  15.924  17.148  1.00 34.67           H  
ATOM   2038  CA  GLN A 135     -68.027  15.126  15.287  1.00 34.67           C  
ATOM   2039  HA  GLN A 135     -68.882  14.457  15.186  1.00 34.67           H  
ATOM   2040  C   GLN A 135     -67.096  14.656  14.129  1.00 34.67           C  
ATOM   2041  CB  GLN A 135     -68.562  16.535  14.962  1.00 34.67           C  
ATOM   2042  HB2 GLN A 135     -67.883  17.288  15.362  1.00 34.67           H  
ATOM   2043  HB3 GLN A 135     -68.606  16.661  13.880  1.00 34.67           H  
ATOM   2044  O   GLN A 135     -67.634  14.163  13.142  1.00 34.67           O  
ATOM   2045  CG  GLN A 135     -69.981  16.753  15.512  1.00 34.67           C  
ATOM   2046  HG2 GLN A 135     -70.631  15.969  15.123  1.00 34.67           H  
ATOM   2047  HG3 GLN A 135     -69.968  16.679  16.599  1.00 34.67           H  
ATOM   2048  CD  GLN A 135     -70.574  18.108  15.128  1.00 34.67           C  
ATOM   2049  NE2 GLN A 135     -71.882  18.233  15.085  1.00 34.67           N  
ATOM   2050 HE21 GLN A 135     -72.477  17.429  15.224  1.00 34.67           H  
ATOM   2051 HE22 GLN A 135     -72.211  19.139  14.782  1.00 34.67           H  
ATOM   2052  OE1 GLN A 135     -69.899  19.090  14.879  1.00 34.67           O  
ATOM   2053  N   ALA A 136     -65.774  14.876  14.123  1.00 31.64           N  
ATOM   2054  H   ALA A 136     -65.331  15.187  14.976  1.00 31.64           H  
ATOM   2055  CA  ALA A 136     -65.058  15.164  12.852  1.00 31.64           C  
ATOM   2056  HA  ALA A 136     -65.795  15.374  12.077  1.00 31.64           H  
ATOM   2057  C   ALA A 136     -64.136  14.052  12.260  1.00 31.64           C  
ATOM   2058  CB  ALA A 136     -64.292  16.479  13.088  1.00 31.64           C  
ATOM   2059  HB1 ALA A 136     -63.795  16.781  12.166  1.00 31.64           H  
ATOM   2060  HB2 ALA A 136     -64.983  17.267  13.389  1.00 31.64           H  
ATOM   2061  HB3 ALA A 136     -63.538  16.341  13.863  1.00 31.64           H  
ATOM   2062  O   ALA A 136     -62.926  14.124  12.460  1.00 31.64           O  
ATOM   2063  N   ALA A 137     -64.651  13.062  11.503  1.00 29.80           N  
ATOM   2064  H   ALA A 137     -65.649  13.047  11.346  1.00 29.80           H  
ATOM   2065  CA  ALA A 137     -63.892  11.825  11.178  1.00 29.80           C  
ATOM   2066  HA  ALA A 137     -62.867  11.954  11.524  1.00 29.80           H  
ATOM   2067  C   ALA A 137     -63.727  11.362   9.689  1.00 29.80           C  
ATOM   2068  CB  ALA A 137     -64.497  10.704  12.042  1.00 29.80           C  
ATOM   2069  HB1 ALA A 137     -65.504  10.475  11.694  1.00 29.80           H  
ATOM   2070  HB2 ALA A 137     -63.884   9.806  11.963  1.00 29.80           H  
ATOM   2071  HB3 ALA A 137     -64.531  11.012  13.087  1.00 29.80           H  
ATOM   2072  O   ALA A 137     -63.189  10.278   9.483  1.00 29.80           O  
ATOM   2073  N   ASP A 138     -64.167  12.097   8.652  1.00 26.83           N  
ATOM   2074  H   ASP A 138     -64.573  12.996   8.869  1.00 26.83           H  
ATOM   2075  CA  ASP A 138     -64.628  11.454   7.385  1.00 26.83           C  
ATOM   2076  HA  ASP A 138     -65.068  10.500   7.674  1.00 26.83           H  
ATOM   2077  C   ASP A 138     -63.641  11.055   6.232  1.00 26.83           C  
ATOM   2078  CB  ASP A 138     -65.782  12.286   6.788  1.00 26.83           C  
ATOM   2079  HB2 ASP A 138     -65.476  13.332   6.738  1.00 26.83           H  
ATOM   2080  HB3 ASP A 138     -65.962  11.950   5.767  1.00 26.83           H  
ATOM   2081  O   ASP A 138     -63.676   9.907   5.791  1.00 26.83           O  
ATOM   2082  CG  ASP A 138     -67.118  12.167   7.537  1.00 26.83           C  
ATOM   2083  OD1 ASP A 138     -67.417  11.072   8.060  1.00 26.83           O  
ATOM   2084  OD2 ASP A 138     -67.846  13.185   7.559  1.00 26.83           O  
ATOM   2085  N   ALA A 139     -62.902  11.971   5.576  1.00 26.32           N  
ATOM   2086  H   ALA A 139     -62.801  12.871   6.023  1.00 26.32           H  
ATOM   2087  CA  ALA A 139     -62.888  11.983   4.083  1.00 26.32           C  
ATOM   2088  HA  ALA A 139     -63.567  11.204   3.735  1.00 26.32           H  
ATOM   2089  C   ALA A 139     -61.552  11.730   3.300  1.00 26.32           C  
ATOM   2090  CB  ALA A 139     -63.529  13.325   3.680  1.00 26.32           C  
ATOM   2091  HB1 ALA A 139     -63.649  13.363   2.597  1.00 26.32           H  
ATOM   2092  HB2 ALA A 139     -62.894  14.152   3.995  1.00 26.32           H  
ATOM   2093  HB3 ALA A 139     -64.511  13.425   4.142  1.00 26.32           H  
ATOM   2094  O   ALA A 139     -61.059  12.652   2.650  1.00 26.32           O  
ATOM   2095  N   SER A 140     -60.960  10.520   3.281  1.00 25.80           N  
ATOM   2096  H   SER A 140     -61.388   9.774   3.810  1.00 25.80           H  
ATOM   2097  CA  SER A 140     -59.513  10.353   2.949  1.00 25.80           C  
ATOM   2098  HA  SER A 140     -59.060  11.344   2.975  1.00 25.80           H  
ATOM   2099  C   SER A 140     -59.001   9.750   1.606  1.00 25.80           C  
ATOM   2100  CB  SER A 140     -58.853   9.587   4.100  1.00 25.80           C  
ATOM   2101  HB2 SER A 140     -58.962  10.161   5.020  1.00 25.80           H  
ATOM   2102  HB3 SER A 140     -57.790   9.452   3.898  1.00 25.80           H  
ATOM   2103  O   SER A 140     -57.821   9.953   1.333  1.00 25.80           O  
ATOM   2104  OG  SER A 140     -59.476   8.326   4.266  1.00 25.80           O  
ATOM   2105  HG  SER A 140     -59.040   7.863   4.984  1.00 25.80           H  
ATOM   2106  N   GLY A 141     -59.747   8.996   0.774  1.00 24.94           N  
ATOM   2107  H   GLY A 141     -60.723   8.861   0.999  1.00 24.94           H  
ATOM   2108  CA  GLY A 141     -59.113   8.077  -0.222  1.00 24.94           C  
ATOM   2109  HA2 GLY A 141     -58.039   8.023  -0.047  1.00 24.94           H  
ATOM   2110  HA3 GLY A 141     -59.492   7.073  -0.027  1.00 24.94           H  
ATOM   2111  C   GLY A 141     -59.321   8.333  -1.734  1.00 24.94           C  
ATOM   2112  O   GLY A 141     -60.374   7.985  -2.265  1.00 24.94           O  
ATOM   2113  N   THR A 142     -58.310   8.842  -2.458  1.00 24.41           N  
ATOM   2114  H   THR A 142     -57.462   9.097  -1.972  1.00 24.41           H  
ATOM   2115  CA  THR A 142     -58.337   9.148  -3.920  1.00 24.41           C  
ATOM   2116  HA  THR A 142     -59.280   8.784  -4.328  1.00 24.41           H  
ATOM   2117  C   THR A 142     -57.238   8.419  -4.745  1.00 24.41           C  
ATOM   2118  CB  THR A 142     -58.315  10.677  -4.142  1.00 24.41           C  
ATOM   2119  HB  THR A 142     -58.068  10.897  -5.181  1.00 24.41           H  
ATOM   2120  O   THR A 142     -56.523   7.583  -4.205  1.00 24.41           O  
ATOM   2121  CG2 THR A 142     -59.672  11.311  -3.834  1.00 24.41           C  
ATOM   2122 HG21 THR A 142     -59.925  11.155  -2.785  1.00 24.41           H  
ATOM   2123 HG22 THR A 142     -60.442  10.857  -4.458  1.00 24.41           H  
ATOM   2124 HG23 THR A 142     -59.634  12.382  -4.038  1.00 24.41           H  
ATOM   2125  OG1 THR A 142     -57.373  11.299  -3.302  1.00 24.41           O  
ATOM   2126  HG1 THR A 142     -57.254  12.211  -3.578  1.00 24.41           H  
ATOM   2127  N   GLY A 143     -57.151   8.640  -6.073  1.00 22.68           N  
ATOM   2128  H   GLY A 143     -57.720   9.379  -6.461  1.00 22.68           H  
ATOM   2129  CA  GLY A 143     -56.194   7.983  -7.003  1.00 22.68           C  
ATOM   2130  HA2 GLY A 143     -56.747   7.617  -7.868  1.00 22.68           H  
ATOM   2131  HA3 GLY A 143     -55.743   7.115  -6.522  1.00 22.68           H  
ATOM   2132  C   GLY A 143     -55.047   8.906  -7.479  1.00 22.68           C  
ATOM   2133  O   GLY A 143     -54.699   9.835  -6.763  1.00 22.68           O  
ATOM   2134  N   ALA A 144     -54.441   8.773  -8.672  1.00 23.78           N  
ATOM   2135  H   ALA A 144     -53.707   9.452  -8.816  1.00 23.78           H  
ATOM   2136  CA  ALA A 144     -54.663   7.868  -9.816  1.00 23.78           C  
ATOM   2137  HA  ALA A 144     -54.796   6.839  -9.482  1.00 23.78           H  
ATOM   2138  C   ALA A 144     -53.445   7.952 -10.790  1.00 23.78           C  
ATOM   2139  CB  ALA A 144     -55.932   8.356 -10.547  1.00 23.78           C  
ATOM   2140  HB1 ALA A 144     -56.813   8.257  -9.912  1.00 23.78           H  
ATOM   2141  HB2 ALA A 144     -56.086   7.778 -11.459  1.00 23.78           H  
ATOM   2142  HB3 ALA A 144     -55.821   9.406 -10.819  1.00 23.78           H  
ATOM   2143  O   ALA A 144     -53.239   9.017 -11.366  1.00 23.78           O  
ATOM   2144  N   ASN A 145     -52.642   6.888 -10.982  1.00 24.72           N  
ATOM   2145  H   ASN A 145     -52.867   6.008 -10.541  1.00 24.72           H  
ATOM   2146  CA  ASN A 145     -51.300   6.982 -11.614  1.00 24.72           C  
ATOM   2147  HA  ASN A 145     -51.156   8.012 -11.938  1.00 24.72           H  
ATOM   2148  C   ASN A 145     -51.098   6.045 -12.853  1.00 24.72           C  
ATOM   2149  CB  ASN A 145     -50.256   6.692 -10.503  1.00 24.72           C  
ATOM   2150  HB2 ASN A 145     -49.961   5.643 -10.544  1.00 24.72           H  
ATOM   2151  HB3 ASN A 145     -50.685   6.877  -9.519  1.00 24.72           H  
ATOM   2152  O   ASN A 145     -51.360   4.850 -12.697  1.00 24.72           O  
ATOM   2153  CG  ASN A 145     -49.005   7.553 -10.582  1.00 24.72           C  
ATOM   2154  ND2 ASN A 145     -48.003   7.260  -9.787  1.00 24.72           N  
ATOM   2155 HD21 ASN A 145     -48.012   6.432  -9.208  1.00 24.72           H  
ATOM   2156 HD22 ASN A 145     -47.182   7.838  -9.894  1.00 24.72           H  
ATOM   2157  OD1 ASN A 145     -48.928   8.528 -11.304  1.00 24.72           O  
ATOM   2158  N   PRO A 146     -50.661   6.523 -14.051  1.00 25.88           N  
ATOM   2159  CA  PRO A 146     -50.497   5.718 -15.288  1.00 25.88           C  
ATOM   2160  HA  PRO A 146     -51.046   4.781 -15.196  1.00 25.88           H  
ATOM   2161  C   PRO A 146     -49.034   5.349 -15.686  1.00 25.88           C  
ATOM   2162  CB  PRO A 146     -51.179   6.576 -16.358  1.00 25.88           C  
ATOM   2163  HB2 PRO A 146     -50.800   6.371 -17.359  1.00 25.88           H  
ATOM   2164  HB3 PRO A 146     -52.255   6.409 -16.318  1.00 25.88           H  
ATOM   2165  O   PRO A 146     -48.088   5.850 -15.090  1.00 25.88           O  
ATOM   2166  CG  PRO A 146     -50.883   8.015 -15.928  1.00 25.88           C  
ATOM   2167  HG2 PRO A 146     -51.724   8.670 -16.154  1.00 25.88           H  
ATOM   2168  HG3 PRO A 146     -49.983   8.375 -16.426  1.00 25.88           H  
ATOM   2169  CD  PRO A 146     -50.647   7.938 -14.418  1.00 25.88           C  
ATOM   2170  HD2 PRO A 146     -51.454   8.478 -13.924  1.00 25.88           H  
ATOM   2171  HD3 PRO A 146     -49.686   8.387 -14.165  1.00 25.88           H  
ATOM   2172  N   SER A 147     -48.853   4.470 -16.693  1.00 25.79           N  
ATOM   2173  H   SER A 147     -49.669   4.139 -17.187  1.00 25.79           H  
ATOM   2174  CA  SER A 147     -47.592   3.777 -17.087  1.00 25.79           C  
ATOM   2175  HA  SER A 147     -46.820   3.986 -16.347  1.00 25.79           H  
ATOM   2176  C   SER A 147     -47.035   4.158 -18.484  1.00 25.79           C  
ATOM   2177  CB  SER A 147     -47.877   2.266 -17.076  1.00 25.79           C  
ATOM   2178  HB2 SER A 147     -46.988   1.715 -17.383  1.00 25.79           H  
ATOM   2179  HB3 SER A 147     -48.139   1.965 -16.062  1.00 25.79           H  
ATOM   2180  O   SER A 147     -47.793   4.677 -19.301  1.00 25.79           O  
ATOM   2181  OG  SER A 147     -48.961   1.956 -17.943  1.00 25.79           O  
ATOM   2182  HG  SER A 147     -48.597   1.787 -18.815  1.00 25.79           H  
ATOM   2183  N   GLY A 148     -45.761   3.848 -18.812  1.00 26.91           N  
ATOM   2184  H   GLY A 148     -45.159   3.395 -18.140  1.00 26.91           H  
ATOM   2185  CA  GLY A 148     -45.178   4.140 -20.145  1.00 26.91           C  
ATOM   2186  HA2 GLY A 148     -45.922   3.924 -20.912  1.00 26.91           H  
ATOM   2187  HA3 GLY A 148     -44.961   5.207 -20.200  1.00 26.91           H  
ATOM   2188  C   GLY A 148     -43.879   3.392 -20.519  1.00 26.91           C  
ATOM   2189  O   GLY A 148     -42.820   3.728 -19.998  1.00 26.91           O  
ATOM   2190  N   ASP A 149     -43.970   2.437 -21.460  1.00 27.64           N  
ATOM   2191  H   ASP A 149     -44.884   2.238 -21.841  1.00 27.64           H  
ATOM   2192  CA  ASP A 149     -42.908   1.455 -21.781  1.00 27.64           C  
ATOM   2193  HA  ASP A 149     -42.182   1.460 -20.967  1.00 27.64           H  
ATOM   2194  C   ASP A 149     -42.090   1.714 -23.076  1.00 27.64           C  
ATOM   2195  CB  ASP A 149     -43.508   0.031 -21.825  1.00 27.64           C  
ATOM   2196  HB2 ASP A 149     -42.726  -0.666 -22.127  1.00 27.64           H  
ATOM   2197  HB3 ASP A 149     -44.289  -0.001 -22.584  1.00 27.64           H  
ATOM   2198  O   ASP A 149     -40.907   2.040 -23.006  1.00 27.64           O  
ATOM   2199  CG  ASP A 149     -44.081  -0.461 -20.491  1.00 27.64           C  
ATOM   2200  OD1 ASP A 149     -43.395  -0.309 -19.458  1.00 27.64           O  
ATOM   2201  OD2 ASP A 149     -45.224  -0.976 -20.510  1.00 27.64           O  
ATOM   2202  N   ASP A 150     -42.673   1.480 -24.262  1.00 29.75           N  
ATOM   2203  H   ASP A 150     -43.662   1.272 -24.264  1.00 29.75           H  
ATOM   2204  CA  ASP A 150     -41.918   1.045 -25.460  1.00 29.75           C  
ATOM   2205  HA  ASP A 150     -41.110   0.410 -25.095  1.00 29.75           H  
ATOM   2206  C   ASP A 150     -41.242   2.180 -26.275  1.00 29.75           C  
ATOM   2207  CB  ASP A 150     -42.830   0.148 -26.323  1.00 29.75           C  
ATOM   2208  HB2 ASP A 150     -43.412   0.774 -26.999  1.00 29.75           H  
ATOM   2209  HB3 ASP A 150     -43.532  -0.368 -25.668  1.00 29.75           H  
ATOM   2210  O   ASP A 150     -41.743   3.303 -26.341  1.00 29.75           O  
ATOM   2211  CG  ASP A 150     -42.085  -0.925 -27.132  1.00 29.75           C  
ATOM   2212  OD1 ASP A 150     -40.856  -0.771 -27.350  1.00 29.75           O  
ATOM   2213  OD2 ASP A 150     -42.759  -1.907 -27.516  1.00 29.75           O  
ATOM   2214  N   LEU A 151     -40.089   1.885 -26.893  1.00 32.54           N  
ATOM   2215  H   LEU A 151     -39.853   0.903 -26.912  1.00 32.54           H  
ATOM   2216  CA  LEU A 151     -39.153   2.866 -27.487  1.00 32.54           C  
ATOM   2217  HA  LEU A 151     -39.668   3.819 -27.613  1.00 32.54           H  
ATOM   2218  C   LEU A 151     -38.601   2.502 -28.883  1.00 32.54           C  
ATOM   2219  CB  LEU A 151     -37.959   3.046 -26.514  1.00 32.54           C  
ATOM   2220  HB2 LEU A 151     -37.751   2.086 -26.041  1.00 32.54           H  
ATOM   2221  HB3 LEU A 151     -37.068   3.312 -27.082  1.00 32.54           H  
ATOM   2222  O   LEU A 151     -37.998   3.353 -29.534  1.00 32.54           O  
ATOM   2223  CG  LEU A 151     -38.137   4.114 -25.419  1.00 32.54           C  
ATOM   2224  HG  LEU A 151     -39.078   3.961 -24.892  1.00 32.54           H  
ATOM   2225  CD1 LEU A 151     -36.983   4.017 -24.416  1.00 32.54           C  
ATOM   2226 HD11 LEU A 151     -36.992   3.031 -23.950  1.00 32.54           H  
ATOM   2227 HD12 LEU A 151     -37.106   4.767 -23.635  1.00 32.54           H  
ATOM   2228 HD13 LEU A 151     -36.029   4.172 -24.920  1.00 32.54           H  
ATOM   2229  CD2 LEU A 151     -38.100   5.528 -26.004  1.00 32.54           C  
ATOM   2230 HD21 LEU A 151     -38.971   5.693 -26.639  1.00 32.54           H  
ATOM   2231 HD22 LEU A 151     -37.197   5.648 -26.601  1.00 32.54           H  
ATOM   2232 HD23 LEU A 151     -38.097   6.269 -25.205  1.00 32.54           H  
ATOM   2233  N   GLY A 152     -38.705   1.245 -29.331  1.00 38.89           N  
ATOM   2234  H   GLY A 152     -39.267   0.596 -28.799  1.00 38.89           H  
ATOM   2235  CA  GLY A 152     -37.822   0.718 -30.389  1.00 38.89           C  
ATOM   2236  HA2 GLY A 152     -36.805   1.064 -30.206  1.00 38.89           H  
ATOM   2237  HA3 GLY A 152     -37.825  -0.369 -30.315  1.00 38.89           H  
ATOM   2238  C   GLY A 152     -38.184   1.076 -31.838  1.00 38.89           C  
ATOM   2239  O   GLY A 152     -37.294   1.344 -32.645  1.00 38.89           O  
ATOM   2240  N   GLU A 153     -39.475   1.090 -32.182  1.00 39.42           N  
ATOM   2241  H   GLU A 153     -40.163   0.886 -31.471  1.00 39.42           H  
ATOM   2242  CA  GLU A 153     -39.967   1.369 -33.550  1.00 39.42           C  
ATOM   2243  HA  GLU A 153     -39.236   0.973 -34.256  1.00 39.42           H  
ATOM   2244  C   GLU A 153     -40.059   2.873 -33.872  1.00 39.42           C  
ATOM   2245  CB  GLU A 153     -41.294   0.633 -33.824  1.00 39.42           C  
ATOM   2246  HB2 GLU A 153     -41.623   0.880 -34.833  1.00 39.42           H  
ATOM   2247  HB3 GLU A 153     -42.053   0.970 -33.118  1.00 39.42           H  
ATOM   2248  O   GLU A 153     -40.660   3.268 -34.872  1.00 39.42           O  
ATOM   2249  CG  GLU A 153     -41.148  -0.896 -33.740  1.00 39.42           C  
ATOM   2250  HG2 GLU A 153     -41.074  -1.193 -32.694  1.00 39.42           H  
ATOM   2251  HG3 GLU A 153     -40.218  -1.179 -34.232  1.00 39.42           H  
ATOM   2252  CD  GLU A 153     -42.313  -1.649 -34.410  1.00 39.42           C  
ATOM   2253  OE1 GLU A 153     -42.030  -2.688 -35.055  1.00 39.42           O  
ATOM   2254  OE2 GLU A 153     -43.475  -1.193 -34.313  1.00 39.42           O  
ATOM   2255  N   ALA A 154     -39.434   3.693 -33.026  1.00 35.42           N  
ATOM   2256  H   ALA A 154     -38.930   3.261 -32.265  1.00 35.42           H  
ATOM   2257  CA  ALA A 154     -39.543   5.137 -32.975  1.00 35.42           C  
ATOM   2258  HA  ALA A 154     -40.502   5.372 -32.515  1.00 35.42           H  
ATOM   2259  C   ALA A 154     -39.487   5.835 -34.348  1.00 35.42           C  
ATOM   2260  CB  ALA A 154     -38.430   5.632 -32.045  1.00 35.42           C  
ATOM   2261  HB1 ALA A 154     -38.378   6.720 -32.093  1.00 35.42           H  
ATOM   2262  HB2 ALA A 154     -38.643   5.334 -31.018  1.00 35.42           H  
ATOM   2263  HB3 ALA A 154     -37.467   5.225 -32.355  1.00 35.42           H  
ATOM   2264  O   ALA A 154     -38.439   5.914 -35.003  1.00 35.42           O  
ATOM   2265  N   GLY A 155     -40.612   6.442 -34.737  1.00 45.30           N  
ATOM   2266  H   GLY A 155     -41.425   6.307 -34.154  1.00 45.30           H  
ATOM   2267  CA  GLY A 155     -40.653   7.498 -35.742  1.00 45.30           C  
ATOM   2268  HA2 GLY A 155     -41.683   7.833 -35.863  1.00 45.30           H  
ATOM   2269  HA3 GLY A 155     -40.288   7.103 -36.689  1.00 45.30           H  
ATOM   2270  C   GLY A 155     -39.787   8.691 -35.326  1.00 45.30           C  
ATOM   2271  O   GLY A 155     -39.288   8.759 -34.206  1.00 45.30           O  
ATOM   2272  N   VAL A 156     -39.583   9.669 -36.216  1.00 47.53           N  
ATOM   2273  H   VAL A 156     -40.010   9.604 -37.129  1.00 47.53           H  
ATOM   2274  CA  VAL A 156     -38.620  10.755 -35.932  1.00 47.53           C  
ATOM   2275  HA  VAL A 156     -37.660  10.282 -35.726  1.00 47.53           H  
ATOM   2276  C   VAL A 156     -38.989  11.531 -34.660  1.00 47.53           C  
ATOM   2277  CB  VAL A 156     -38.419  11.707 -37.126  1.00 47.53           C  
ATOM   2278  HB  VAL A 156     -39.305  12.330 -37.253  1.00 47.53           H  
ATOM   2279  O   VAL A 156     -38.101  11.822 -33.866  1.00 47.53           O  
ATOM   2280  CG1 VAL A 156     -37.197  12.602 -36.890  1.00 47.53           C  
ATOM   2281 HG11 VAL A 156     -36.318  11.999 -36.662  1.00 47.53           H  
ATOM   2282 HG12 VAL A 156     -37.003  13.207 -37.777  1.00 47.53           H  
ATOM   2283 HG13 VAL A 156     -37.393  13.280 -36.060  1.00 47.53           H  
ATOM   2284  CG2 VAL A 156     -38.168  10.943 -38.436  1.00 47.53           C  
ATOM   2285 HG21 VAL A 156     -39.052  10.370 -38.716  1.00 47.53           H  
ATOM   2286 HG22 VAL A 156     -37.320  10.269 -38.315  1.00 47.53           H  
ATOM   2287 HG23 VAL A 156     -37.957  11.652 -39.237  1.00 47.53           H  
ATOM   2288  N   ASP A 157     -40.281  11.772 -34.411  1.00 47.71           N  
ATOM   2289  H   ASP A 157     -40.974  11.501 -35.094  1.00 47.71           H  
ATOM   2290  CA  ASP A 157     -40.759  12.364 -33.155  1.00 47.71           C  
ATOM   2291  HA  ASP A 157     -40.267  13.326 -33.011  1.00 47.71           H  
ATOM   2292  C   ASP A 157     -40.412  11.504 -31.928  1.00 47.71           C  
ATOM   2293  CB  ASP A 157     -42.275  12.609 -33.224  1.00 47.71           C  
ATOM   2294  HB2 ASP A 157     -42.643  12.815 -32.219  1.00 47.71           H  
ATOM   2295  HB3 ASP A 157     -42.772  11.708 -33.583  1.00 47.71           H  
ATOM   2296  O   ASP A 157     -39.875  12.036 -30.964  1.00 47.71           O  
ATOM   2297  CG  ASP A 157     -42.644  13.806 -34.107  1.00 47.71           C  
ATOM   2298  OD1 ASP A 157     -42.068  14.900 -33.885  1.00 47.71           O  
ATOM   2299  OD2 ASP A 157     -43.512  13.630 -34.994  1.00 47.71           O  
ATOM   2300  N   GLU A 158     -40.631  10.188 -31.977  1.00 48.13           N  
ATOM   2301  H   GLU A 158     -41.010   9.790 -32.825  1.00 48.13           H  
ATOM   2302  CA  GLU A 158     -40.309   9.251 -30.888  1.00 48.13           C  
ATOM   2303  HA  GLU A 158     -40.735   9.613 -29.952  1.00 48.13           H  
ATOM   2304  C   GLU A 158     -38.794   9.106 -30.678  1.00 48.13           C  
ATOM   2305  CB  GLU A 158     -40.927   7.880 -31.194  1.00 48.13           C  
ATOM   2306  HB2 GLU A 158     -40.540   7.141 -30.492  1.00 48.13           H  
ATOM   2307  HB3 GLU A 158     -40.615   7.602 -32.201  1.00 48.13           H  
ATOM   2308  O   GLU A 158     -38.346   8.957 -29.549  1.00 48.13           O  
ATOM   2309  CG  GLU A 158     -42.460   7.865 -31.118  1.00 48.13           C  
ATOM   2310  HG2 GLU A 158     -42.761   7.940 -30.073  1.00 48.13           H  
ATOM   2311  HG3 GLU A 158     -42.857   8.734 -31.642  1.00 48.13           H  
ATOM   2312  CD  GLU A 158     -43.058   6.606 -31.764  1.00 48.13           C  
ATOM   2313  OE1 GLU A 158     -43.871   5.924 -31.106  1.00 48.13           O  
ATOM   2314  OE2 GLU A 158     -42.743   6.376 -32.957  1.00 48.13           O  
ATOM   2315  N   LEU A 159     -37.976   9.211 -31.731  1.00 47.60           N  
ATOM   2316  H   LEU A 159     -38.401   9.277 -32.645  1.00 47.60           H  
ATOM   2317  CA  LEU A 159     -36.513   9.161 -31.627  1.00 47.60           C  
ATOM   2318  HA  LEU A 159     -36.250   8.342 -30.958  1.00 47.60           H  
ATOM   2319  C   LEU A 159     -35.960  10.452 -31.008  1.00 47.60           C  
ATOM   2320  CB  LEU A 159     -35.932   8.857 -33.020  1.00 47.60           C  
ATOM   2321  HB2 LEU A 159     -36.444   7.970 -33.394  1.00 47.60           H  
ATOM   2322  HB3 LEU A 159     -36.162   9.676 -33.701  1.00 47.60           H  
ATOM   2323  O   LEU A 159     -34.962  10.433 -30.292  1.00 47.60           O  
ATOM   2324  CG  LEU A 159     -34.412   8.588 -32.997  1.00 47.60           C  
ATOM   2325  HG  LEU A 159     -34.089   8.350 -31.983  1.00 47.60           H  
ATOM   2326  CD1 LEU A 159     -34.060   7.396 -33.890  1.00 47.60           C  
ATOM   2327 HD11 LEU A 159     -34.379   7.590 -34.914  1.00 47.60           H  
ATOM   2328 HD12 LEU A 159     -34.576   6.511 -33.519  1.00 47.60           H  
ATOM   2329 HD13 LEU A 159     -32.985   7.215 -33.857  1.00 47.60           H  
ATOM   2330  CD2 LEU A 159     -33.611   9.791 -33.507  1.00 47.60           C  
ATOM   2331 HD21 LEU A 159     -32.545   9.584 -33.424  1.00 47.60           H  
ATOM   2332 HD22 LEU A 159     -33.847  10.662 -32.895  1.00 47.60           H  
ATOM   2333 HD23 LEU A 159     -33.872  10.004 -34.543  1.00 47.60           H  
ATOM   2334  N   LEU A 160     -36.639  11.571 -31.248  1.00 53.08           N  
ATOM   2335  H   LEU A 160     -37.443  11.505 -31.855  1.00 53.08           H  
ATOM   2336  CA  LEU A 160     -36.389  12.844 -30.579  1.00 53.08           C  
ATOM   2337  HA  LEU A 160     -35.314  13.010 -30.510  1.00 53.08           H  
ATOM   2338  C   LEU A 160     -36.919  12.851 -29.141  1.00 53.08           C  
ATOM   2339  CB  LEU A 160     -37.030  13.948 -31.424  1.00 53.08           C  
ATOM   2340  HB2 LEU A 160     -37.014  14.882 -30.863  1.00 53.08           H  
ATOM   2341  HB3 LEU A 160     -38.072  13.689 -31.610  1.00 53.08           H  
ATOM   2342  O   LEU A 160     -36.326  13.501 -28.291  1.00 53.08           O  
ATOM   2343  CG  LEU A 160     -36.308  14.138 -32.768  1.00 53.08           C  
ATOM   2344  HG  LEU A 160     -36.113  13.183 -33.257  1.00 53.08           H  
ATOM   2345  CD1 LEU A 160     -37.196  14.961 -33.696  1.00 53.08           C  
ATOM   2346 HD11 LEU A 160     -36.647  15.236 -34.596  1.00 53.08           H  
ATOM   2347 HD12 LEU A 160     -37.582  15.846 -33.190  1.00 53.08           H  
ATOM   2348 HD13 LEU A 160     -38.055  14.362 -33.998  1.00 53.08           H  
ATOM   2349  CD2 LEU A 160     -34.954  14.817 -32.564  1.00 53.08           C  
ATOM   2350 HD21 LEU A 160     -34.596  15.220 -33.511  1.00 53.08           H  
ATOM   2351 HD22 LEU A 160     -35.036  15.604 -31.814  1.00 53.08           H  
ATOM   2352 HD23 LEU A 160     -34.237  14.078 -32.206  1.00 53.08           H  
ATOM   2353  N   GLU A 161     -37.988  12.112 -28.854  1.00 51.70           N  
ATOM   2354  H   GLU A 161     -38.501  11.699 -29.619  1.00 51.70           H  
ATOM   2355  CA  GLU A 161     -38.498  11.879 -27.500  1.00 51.70           C  
ATOM   2356  HA  GLU A 161     -38.528  12.830 -26.968  1.00 51.70           H  
ATOM   2357  C   GLU A 161     -37.601  10.924 -26.696  1.00 51.70           C  
ATOM   2358  CB  GLU A 161     -39.919  11.301 -27.595  1.00 51.70           C  
ATOM   2359  HB2 GLU A 161     -40.313  11.405 -28.606  1.00 51.70           H  
ATOM   2360  HB3 GLU A 161     -39.885  10.237 -27.363  1.00 51.70           H  
ATOM   2361  O   GLU A 161     -37.450  11.089 -25.488  1.00 51.70           O  
ATOM   2362  CG  GLU A 161     -40.889  12.021 -26.658  1.00 51.70           C  
ATOM   2363  HG2 GLU A 161     -41.024  13.045 -27.006  1.00 51.70           H  
ATOM   2364  HG3 GLU A 161     -40.459  12.053 -25.657  1.00 51.70           H  
ATOM   2365  CD  GLU A 161     -42.233  11.290 -26.595  1.00 51.70           C  
ATOM   2366  OE1 GLU A 161     -43.277  11.974 -26.709  1.00 51.70           O  
ATOM   2367  OE2 GLU A 161     -42.187  10.057 -26.356  1.00 51.70           O  
ATOM   2368  N   ALA A 162     -36.985   9.945 -27.363  1.00 44.30           N  
ATOM   2369  H   ALA A 162     -37.272   9.785 -28.318  1.00 44.30           H  
ATOM   2370  CA  ALA A 162     -36.012   9.021 -26.797  1.00 44.30           C  
ATOM   2371  HA  ALA A 162     -36.403   8.618 -25.863  1.00 44.30           H  
ATOM   2372  C   ALA A 162     -34.698   9.741 -26.489  1.00 44.30           C  
ATOM   2373  CB  ALA A 162     -35.797   7.862 -27.779  1.00 44.30           C  
ATOM   2374  HB1 ALA A 162     -36.753   7.398 -28.019  1.00 44.30           H  
ATOM   2375  HB2 ALA A 162     -35.140   7.119 -27.328  1.00 44.30           H  
ATOM   2376  HB3 ALA A 162     -35.343   8.226 -28.701  1.00 44.30           H  
ATOM   2377  O   ALA A 162     -34.219   9.669 -25.365  1.00 44.30           O  
ATOM   2378  N   LEU A 163     -34.162  10.506 -27.449  1.00 49.68           N  
ATOM   2379  H   LEU A 163     -34.590  10.505 -28.363  1.00 49.68           H  
ATOM   2380  CA  LEU A 163     -33.004  11.370 -27.211  1.00 49.68           C  
ATOM   2381  HA  LEU A 163     -32.198  10.767 -26.793  1.00 49.68           H  
ATOM   2382  C   LEU A 163     -33.311  12.449 -26.171  1.00 49.68           C  
ATOM   2383  CB  LEU A 163     -32.541  12.007 -28.527  1.00 49.68           C  
ATOM   2384  HB2 LEU A 163     -33.408  12.446 -29.021  1.00 49.68           H  
ATOM   2385  HB3 LEU A 163     -31.845  12.811 -28.289  1.00 49.68           H  
ATOM   2386  O   LEU A 163     -32.447  12.742 -25.357  1.00 49.68           O  
ATOM   2387  CG  LEU A 163     -31.836  11.026 -29.476  1.00 49.68           C  
ATOM   2388  HG  LEU A 163     -32.412  10.105 -29.557  1.00 49.68           H  
ATOM   2389  CD1 LEU A 163     -31.724  11.650 -30.869  1.00 49.68           C  
ATOM   2390 HD11 LEU A 163     -31.083  12.531 -30.832  1.00 49.68           H  
ATOM   2391 HD12 LEU A 163     -32.719  11.935 -31.211  1.00 49.68           H  
ATOM   2392 HD13 LEU A 163     -31.314  10.914 -31.560  1.00 49.68           H  
ATOM   2393  CD2 LEU A 163     -30.422  10.684 -28.994  1.00 49.68           C  
ATOM   2394 HD21 LEU A 163     -30.465  10.236 -28.002  1.00 49.68           H  
ATOM   2395 HD22 LEU A 163     -29.974   9.951 -29.665  1.00 49.68           H  
ATOM   2396 HD23 LEU A 163     -29.807  11.583 -28.950  1.00 49.68           H  
ATOM   2397  N   GLY A 164     -34.536  12.980 -26.133  1.00 46.66           N  
ATOM   2398  H   GLY A 164     -35.183  12.790 -26.884  1.00 46.66           H  
ATOM   2399  CA  GLY A 164     -34.977  13.854 -25.049  1.00 46.66           C  
ATOM   2400  HA2 GLY A 164     -35.990  14.207 -25.244  1.00 46.66           H  
ATOM   2401  HA3 GLY A 164     -34.303  14.708 -24.990  1.00 46.66           H  
ATOM   2402  C   GLY A 164     -34.942  13.146 -23.698  1.00 46.66           C  
ATOM   2403  O   GLY A 164     -34.307  13.623 -22.771  1.00 46.66           O  
ATOM   2404  N   ARG A 165     -35.508  11.942 -23.583  1.00 42.39           N  
ATOM   2405  H   ARG A 165     -36.007  11.566 -24.376  1.00 42.39           H  
ATOM   2406  CA  ARG A 165     -35.419  11.144 -22.348  1.00 42.39           C  
ATOM   2407  HA  ARG A 165     -35.756  11.757 -21.512  1.00 42.39           H  
ATOM   2408  C   ARG A 165     -33.987  10.748 -21.964  1.00 42.39           C  
ATOM   2409  CB  ARG A 165     -36.320   9.904 -22.463  1.00 42.39           C  
ATOM   2410  HB2 ARG A 165     -35.999   9.170 -21.724  1.00 42.39           H  
ATOM   2411  HB3 ARG A 165     -36.220   9.457 -23.452  1.00 42.39           H  
ATOM   2412  O   ARG A 165     -33.712  10.633 -20.778  1.00 42.39           O  
ATOM   2413  CG  ARG A 165     -37.790  10.247 -22.181  1.00 42.39           C  
ATOM   2414  HG2 ARG A 165     -37.849  10.665 -21.177  1.00 42.39           H  
ATOM   2415  HG3 ARG A 165     -38.148  11.000 -22.883  1.00 42.39           H  
ATOM   2416  CD  ARG A 165     -38.689   9.000 -22.233  1.00 42.39           C  
ATOM   2417  HD2 ARG A 165     -39.446   9.102 -21.455  1.00 42.39           H  
ATOM   2418  HD3 ARG A 165     -38.093   8.115 -22.009  1.00 42.39           H  
ATOM   2419  NE  ARG A 165     -39.383   8.840 -23.529  1.00 42.39           N  
ATOM   2420  HE  ARG A 165     -39.345   9.618 -24.172  1.00 42.39           H  
ATOM   2421  NH1 ARG A 165     -40.125   6.682 -23.234  1.00 42.39           N  
ATOM   2422 HH11 ARG A 165     -40.642   5.886 -23.577  1.00 42.39           H  
ATOM   2423 HH12 ARG A 165     -39.553   6.595 -22.406  1.00 42.39           H  
ATOM   2424  NH2 ARG A 165     -40.847   7.852 -24.990  1.00 42.39           N  
ATOM   2425 HH21 ARG A 165     -41.072   8.721 -25.453  1.00 42.39           H  
ATOM   2426 HH22 ARG A 165     -41.353   7.039 -25.310  1.00 42.39           H  
ATOM   2427  CZ  ARG A 165     -40.109   7.800 -23.914  1.00 42.39           C  
ATOM   2428  N   GLU A 166     -33.093  10.524 -22.925  1.00 37.41           N  
ATOM   2429  H   GLU A 166     -33.423  10.548 -23.879  1.00 37.41           H  
ATOM   2430  CA  GLU A 166     -31.725  10.033 -22.681  1.00 37.41           C  
ATOM   2431  HA  GLU A 166     -31.726   9.463 -21.753  1.00 37.41           H  
ATOM   2432  C   GLU A 166     -30.691  11.164 -22.488  1.00 37.41           C  
ATOM   2433  CB  GLU A 166     -31.341   9.061 -23.823  1.00 37.41           C  
ATOM   2434  HB2 GLU A 166     -32.204   8.435 -24.049  1.00 37.41           H  
ATOM   2435  HB3 GLU A 166     -31.096   9.640 -24.713  1.00 37.41           H  
ATOM   2436  O   GLU A 166     -29.642  10.928 -21.894  1.00 37.41           O  
ATOM   2437  CG  GLU A 166     -30.177   8.114 -23.475  1.00 37.41           C  
ATOM   2438  HG2 GLU A 166     -30.430   7.580 -22.559  1.00 37.41           H  
ATOM   2439  HG3 GLU A 166     -29.283   8.706 -23.280  1.00 37.41           H  
ATOM   2440  CD  GLU A 166     -29.843   7.092 -24.583  1.00 37.41           C  
ATOM   2441  OE1 GLU A 166     -29.393   5.971 -24.236  1.00 37.41           O  
ATOM   2442  OE2 GLU A 166     -29.949   7.435 -25.786  1.00 37.41           O  
ATOM   2443  N   LEU A 167     -30.967  12.385 -22.970  1.00 43.21           N  
ATOM   2444  H   LEU A 167     -31.816  12.494 -23.505  1.00 43.21           H  
ATOM   2445  CA  LEU A 167     -30.047  13.538 -22.917  1.00 43.21           C  
ATOM   2446  HA  LEU A 167     -29.165  13.256 -22.341  1.00 43.21           H  
ATOM   2447  C   LEU A 167     -30.615  14.769 -22.189  1.00 43.21           C  
ATOM   2448  CB  LEU A 167     -29.591  13.905 -24.344  1.00 43.21           C  
ATOM   2449  HB2 LEU A 167     -28.991  14.814 -24.300  1.00 43.21           H  
ATOM   2450  HB3 LEU A 167     -30.476  14.137 -24.936  1.00 43.21           H  
ATOM   2451  O   LEU A 167     -29.820  15.586 -21.730  1.00 43.21           O  
ATOM   2452  CG  LEU A 167     -28.771  12.800 -25.038  1.00 43.21           C  
ATOM   2453  HG  LEU A 167     -29.222  11.822 -24.870  1.00 43.21           H  
ATOM   2454  CD1 LEU A 167     -28.708  13.022 -26.545  1.00 43.21           C  
ATOM   2455 HD11 LEU A 167     -29.727  13.044 -26.931  1.00 43.21           H  
ATOM   2456 HD12 LEU A 167     -28.174  12.194 -27.011  1.00 43.21           H  
ATOM   2457 HD13 LEU A 167     -28.195  13.961 -26.757  1.00 43.21           H  
ATOM   2458  CD2 LEU A 167     -27.323  12.782 -24.541  1.00 43.21           C  
ATOM   2459 HD21 LEU A 167     -26.844  13.744 -24.725  1.00 43.21           H  
ATOM   2460 HD22 LEU A 167     -26.772  11.985 -25.041  1.00 43.21           H  
ATOM   2461 HD23 LEU A 167     -27.317  12.578 -23.470  1.00 43.21           H  
ATOM   2462  N   ASP A 168     -31.941  14.886 -22.046  1.00 37.44           N  
ATOM   2463  H   ASP A 168     -32.544  14.222 -22.511  1.00 37.44           H  
ATOM   2464  CA  ASP A 168     -32.611  15.808 -21.107  1.00 37.44           C  
ATOM   2465  HA  ASP A 168     -31.906  16.597 -20.841  1.00 37.44           H  
ATOM   2466  C   ASP A 168     -33.000  15.093 -19.786  1.00 37.44           C  
ATOM   2467  CB  ASP A 168     -33.854  16.500 -21.731  1.00 37.44           C  
ATOM   2468  HB2 ASP A 168     -34.130  17.331 -21.082  1.00 37.44           H  
ATOM   2469  HB3 ASP A 168     -34.698  15.811 -21.713  1.00 37.44           H  
ATOM   2470  O   ASP A 168     -33.594  15.709 -18.902  1.00 37.44           O  
ATOM   2471  CG  ASP A 168     -33.698  17.063 -23.156  1.00 37.44           C  
ATOM   2472  OD1 ASP A 168     -32.694  17.759 -23.427  1.00 37.44           O  
ATOM   2473  OD2 ASP A 168     -34.617  16.866 -23.993  1.00 37.44           O  
ATOM   2474  N   GLY A 169     -32.707  13.788 -19.661  1.00 30.77           N  
ATOM   2475  H   GLY A 169     -32.258  13.338 -20.446  1.00 30.77           H  
ATOM   2476  CA  GLY A 169     -32.937  12.976 -18.455  1.00 30.77           C  
ATOM   2477  HA2 GLY A 169     -33.157  11.952 -18.756  1.00 30.77           H  
ATOM   2478  HA3 GLY A 169     -33.803  13.366 -17.920  1.00 30.77           H  
ATOM   2479  C   GLY A 169     -31.769  12.915 -17.458  1.00 30.77           C  
ATOM   2480  O   GLY A 169     -31.948  12.314 -16.398  1.00 30.77           O  
ATOM   2481  N   ASP A 170     -30.614  13.510 -17.801  1.00 30.02           N  
ATOM   2482  H   ASP A 170     -30.610  14.008 -18.679  1.00 30.02           H  
ATOM   2483  CA  ASP A 170     -29.516  13.872 -16.875  1.00 30.02           C  
ATOM   2484  HA  ASP A 170     -29.557  13.231 -15.994  1.00 30.02           H  
ATOM   2485  C   ASP A 170     -29.742  15.322 -16.363  1.00 30.02           C  
ATOM   2486  CB  ASP A 170     -28.111  13.688 -17.552  1.00 30.02           C  
ATOM   2487  HB2 ASP A 170     -28.198  13.946 -18.607  1.00 30.02           H  
ATOM   2488  HB3 ASP A 170     -27.439  14.426 -17.113  1.00 30.02           H  
ATOM   2489  O   ASP A 170     -29.272  16.274 -17.037  1.00 30.02           O  
ATOM   2490  CG  ASP A 170     -27.350  12.333 -17.432  1.00 30.02           C  
ATOM   2491  OD1 ASP A 170     -27.709  11.463 -16.608  1.00 30.02           O  
ATOM   2492  OD2 ASP A 170     -26.298  12.172 -18.126  1.00 30.02           O  
ATOM   2493  OXT ASP A 170     -30.379  15.478 -15.295  1.00 30.02           O  
TER    2494      ASP A 170                                                       
ATOM   2494  N   MET B   1     -28.097   7.994 -48.725  1.00 68.95           N  
ATOM   2495  H   MET B   1     -28.928   8.065 -49.294  1.00 68.95           H  
ATOM   2496  H2  MET B   1     -27.320   8.442 -49.190  1.00 68.95           H  
ATOM   2497  H3  MET B   1     -27.893   7.018 -48.566  1.00 68.95           H  
ATOM   2498  CA  MET B   1     -28.338   8.653 -47.435  1.00 68.95           C  
ATOM   2499  HA  MET B   1     -29.202   8.185 -46.963  1.00 68.95           H  
ATOM   2500  C   MET B   1     -28.648  10.124 -47.635  1.00 68.95           C  
ATOM   2501  CB  MET B   1     -27.168   8.510 -46.466  1.00 68.95           C  
ATOM   2502  HB2 MET B   1     -26.250   8.876 -46.927  1.00 68.95           H  
ATOM   2503  HB3 MET B   1     -27.377   9.117 -45.585  1.00 68.95           H  
ATOM   2504  O   MET B   1     -27.817  10.865 -48.158  1.00 68.95           O  
ATOM   2505  CG  MET B   1     -26.970   7.074 -45.997  1.00 68.95           C  
ATOM   2506  HG2 MET B   1     -27.904   6.673 -45.604  1.00 68.95           H  
ATOM   2507  HG3 MET B   1     -26.640   6.459 -46.834  1.00 68.95           H  
ATOM   2508  SD  MET B   1     -25.724   7.032 -44.699  1.00 68.95           S  
ATOM   2509  CE  MET B   1     -24.855   5.495 -45.100  1.00 68.95           C  
ATOM   2510  HE1 MET B   1     -24.061   5.333 -44.371  1.00 68.95           H  
ATOM   2511  HE2 MET B   1     -25.548   4.655 -45.053  1.00 68.95           H  
ATOM   2512  HE3 MET B   1     -24.414   5.563 -46.095  1.00 68.95           H  
ATOM   2513  N   THR B   2     -29.845  10.511 -47.217  1.00 77.94           N  
ATOM   2514  H   THR B   2     -30.445   9.777 -46.871  1.00 77.94           H  
ATOM   2515  CA  THR B   2     -30.213  11.843 -46.728  1.00 77.94           C  
ATOM   2516  HA  THR B   2     -30.172  12.567 -47.541  1.00 77.94           H  
ATOM   2517  C   THR B   2     -29.265  12.294 -45.610  1.00 77.94           C  
ATOM   2518  CB  THR B   2     -31.645  11.795 -46.156  1.00 77.94           C  
ATOM   2519  HB  THR B   2     -31.906  12.787 -45.788  1.00 77.94           H  
ATOM   2520  O   THR B   2     -28.543  11.477 -45.038  1.00 77.94           O  
ATOM   2521  CG2 THR B   2     -32.692  11.372 -47.188  1.00 77.94           C  
ATOM   2522 HG21 THR B   2     -33.680  11.420 -46.730  1.00 77.94           H  
ATOM   2523 HG22 THR B   2     -32.666  12.052 -48.040  1.00 77.94           H  
ATOM   2524 HG23 THR B   2     -32.515  10.352 -47.527  1.00 77.94           H  
ATOM   2525  OG1 THR B   2     -31.718  10.886 -45.085  1.00 77.94           O  
ATOM   2526  HG1 THR B   2     -31.716   9.994 -45.442  1.00 77.94           H  
ATOM   2527  N   ASP B   3     -29.250  13.586 -45.277  1.00 67.11           N  
ATOM   2528  H   ASP B   3     -29.831  14.256 -45.759  1.00 67.11           H  
ATOM   2529  CA  ASP B   3     -28.443  14.051 -44.140  1.00 67.11           C  
ATOM   2530  HA  ASP B   3     -27.431  13.661 -44.248  1.00 67.11           H  
ATOM   2531  C   ASP B   3     -28.939  13.469 -42.809  1.00 67.11           C  
ATOM   2532  CB  ASP B   3     -28.355  15.586 -44.120  1.00 67.11           C  
ATOM   2533  HB2 ASP B   3     -29.304  16.015 -44.444  1.00 67.11           H  
ATOM   2534  HB3 ASP B   3     -28.178  15.907 -43.093  1.00 67.11           H  
ATOM   2535  O   ASP B   3     -28.109  13.081 -41.992  1.00 67.11           O  
ATOM   2536  CG  ASP B   3     -27.207  16.139 -44.980  1.00 67.11           C  
ATOM   2537  OD1 ASP B   3     -26.514  15.345 -45.674  1.00 67.11           O  
ATOM   2538  OD2 ASP B   3     -27.029  17.372 -44.964  1.00 67.11           O  
ATOM   2539  N   SER B   4     -30.251  13.280 -42.630  1.00 67.36           N  
ATOM   2540  H   SER B   4     -30.907  13.643 -43.307  1.00 67.36           H  
ATOM   2541  CA  SER B   4     -30.817  12.609 -41.450  1.00 67.36           C  
ATOM   2542  HA  SER B   4     -30.566  13.192 -40.563  1.00 67.36           H  
ATOM   2543  C   SER B   4     -30.251  11.197 -41.250  1.00 67.36           C  
ATOM   2544  CB  SER B   4     -32.345  12.541 -41.563  1.00 67.36           C  
ATOM   2545  HB2 SER B   4     -32.766  12.162 -40.632  1.00 67.36           H  
ATOM   2546  HB3 SER B   4     -32.616  11.863 -42.373  1.00 67.36           H  
ATOM   2547  O   SER B   4     -29.841  10.861 -40.144  1.00 67.36           O  
ATOM   2548  OG  SER B   4     -32.876  13.825 -41.845  1.00 67.36           O  
ATOM   2549  HG  SER B   4     -33.259  14.178 -41.039  1.00 67.36           H  
ATOM   2550  N   GLU B   5     -30.144  10.390 -42.316  1.00 70.72           N  
ATOM   2551  H   GLU B   5     -30.501  10.711 -43.204  1.00 70.72           H  
ATOM   2552  CA  GLU B   5     -29.546   9.045 -42.240  1.00 70.72           C  
ATOM   2553  HA  GLU B   5     -30.058   8.467 -41.471  1.00 70.72           H  
ATOM   2554  C   GLU B   5     -28.059   9.086 -41.842  1.00 70.72           C  
ATOM   2555  CB  GLU B   5     -29.706   8.314 -43.585  1.00 70.72           C  
ATOM   2556  HB2 GLU B   5     -29.384   8.989 -44.378  1.00 70.72           H  
ATOM   2557  HB3 GLU B   5     -29.046   7.446 -43.600  1.00 70.72           H  
ATOM   2558  O   GLU B   5     -27.635   8.294 -41.001  1.00 70.72           O  
ATOM   2559  CG  GLU B   5     -31.135   7.822 -43.877  1.00 70.72           C  
ATOM   2560  HG2 GLU B   5     -31.350   6.957 -43.249  1.00 70.72           H  
ATOM   2561  HG3 GLU B   5     -31.850   8.606 -43.627  1.00 70.72           H  
ATOM   2562  CD  GLU B   5     -31.287   7.464 -45.362  1.00 70.72           C  
ATOM   2563  OE1 GLU B   5     -31.459   6.286 -45.721  1.00 70.72           O  
ATOM   2564  OE2 GLU B   5     -31.146   8.393 -46.195  1.00 70.72           O  
ATOM   2565  N   LYS B   6     -27.270  10.031 -42.383  1.00 73.44           N  
ATOM   2566  H   LYS B   6     -27.694  10.696 -43.015  1.00 73.44           H  
ATOM   2567  CA  LYS B   6     -25.844  10.175 -42.021  1.00 73.44           C  
ATOM   2568  HA  LYS B   6     -25.341   9.215 -42.135  1.00 73.44           H  
ATOM   2569  C   LYS B   6     -25.672  10.595 -40.563  1.00 73.44           C  
ATOM   2570  CB  LYS B   6     -25.142  11.235 -42.878  1.00 73.44           C  
ATOM   2571  HB2 LYS B   6     -25.637  12.190 -42.698  1.00 73.44           H  
ATOM   2572  HB3 LYS B   6     -24.112  11.324 -42.535  1.00 73.44           H  
ATOM   2573  O   LYS B   6     -24.835  10.047 -39.853  1.00 73.44           O  
ATOM   2574  CG  LYS B   6     -25.122  10.965 -44.384  1.00 73.44           C  
ATOM   2575  HG2 LYS B   6     -26.144  10.826 -44.736  1.00 73.44           H  
ATOM   2576  HG3 LYS B   6     -24.535  10.074 -44.607  1.00 73.44           H  
ATOM   2577  CD  LYS B   6     -24.515  12.194 -45.069  1.00 73.44           C  
ATOM   2578  HD2 LYS B   6     -24.914  13.087 -44.587  1.00 73.44           H  
ATOM   2579  HD3 LYS B   6     -23.433  12.193 -44.944  1.00 73.44           H  
ATOM   2580  CE  LYS B   6     -24.883  12.258 -46.549  1.00 73.44           C  
ATOM   2581  HE2 LYS B   6     -24.205  11.625 -47.121  1.00 73.44           H  
ATOM   2582  HE3 LYS B   6     -25.899  11.879 -46.666  1.00 73.44           H  
ATOM   2583  NZ  LYS B   6     -24.839  13.667 -47.007  1.00 73.44           N  
ATOM   2584  HZ1 LYS B   6     -23.933  14.086 -46.856  1.00 73.44           H  
ATOM   2585  HZ2 LYS B   6     -25.481  14.223 -46.460  1.00 73.44           H  
ATOM   2586  HZ3 LYS B   6     -25.135  13.771 -47.967  1.00 73.44           H  
ATOM   2587  N   VAL B   7     -26.438  11.592 -40.116  1.00 73.83           N  
ATOM   2588  H   VAL B   7     -27.112  12.005 -40.745  1.00 73.83           H  
ATOM   2589  CA  VAL B   7     -26.322  12.118 -38.750  1.00 73.83           C  
ATOM   2590  HA  VAL B   7     -25.267  12.296 -38.540  1.00 73.83           H  
ATOM   2591  C   VAL B   7     -26.785  11.068 -37.734  1.00 73.83           C  
ATOM   2592  CB  VAL B   7     -27.046  13.469 -38.596  1.00 73.83           C  
ATOM   2593  HB  VAL B   7     -28.107  13.343 -38.813  1.00 73.83           H  
ATOM   2594  O   VAL B   7     -26.142  10.925 -36.698  1.00 73.83           O  
ATOM   2595  CG1 VAL B   7     -26.875  14.027 -37.182  1.00 73.83           C  
ATOM   2596 HG11 VAL B   7     -25.822  14.213 -36.974  1.00 73.83           H  
ATOM   2597 HG12 VAL B   7     -27.431  14.959 -37.082  1.00 73.83           H  
ATOM   2598 HG13 VAL B   7     -27.249  13.312 -36.449  1.00 73.83           H  
ATOM   2599  CG2 VAL B   7     -26.454  14.544 -39.522  1.00 73.83           C  
ATOM   2600 HG21 VAL B   7     -25.413  14.734 -39.263  1.00 73.83           H  
ATOM   2601 HG22 VAL B   7     -27.024  15.468 -39.421  1.00 73.83           H  
ATOM   2602 HG23 VAL B   7     -26.496  14.230 -40.565  1.00 73.83           H  
ATOM   2603  N   ALA B   8     -27.802  10.260 -38.055  1.00 70.37           N  
ATOM   2604  H   ALA B   8     -28.321  10.431 -38.904  1.00 70.37           H  
ATOM   2605  CA  ALA B   8     -28.201   9.118 -37.231  1.00 70.37           C  
ATOM   2606  HA  ALA B   8     -28.428   9.478 -36.227  1.00 70.37           H  
ATOM   2607  C   ALA B   8     -27.089   8.057 -37.097  1.00 70.37           C  
ATOM   2608  CB  ALA B   8     -29.481   8.518 -37.825  1.00 70.37           C  
ATOM   2609  HB1 ALA B   8     -29.819   7.691 -37.201  1.00 70.37           H  
ATOM   2610  HB2 ALA B   8     -30.264   9.276 -37.857  1.00 70.37           H  
ATOM   2611  HB3 ALA B   8     -29.292   8.153 -38.835  1.00 70.37           H  
ATOM   2612  O   ALA B   8     -26.902   7.496 -36.016  1.00 70.37           O  
ATOM   2613  N   GLU B   9     -26.314   7.794 -38.156  1.00 79.79           N  
ATOM   2614  H   GLU B   9     -26.526   8.238 -39.038  1.00 79.79           H  
ATOM   2615  CA  GLU B   9     -25.163   6.881 -38.097  1.00 79.79           C  
ATOM   2616  HA  GLU B   9     -25.490   5.956 -37.623  1.00 79.79           H  
ATOM   2617  C   GLU B   9     -24.021   7.441 -37.227  1.00 79.79           C  
ATOM   2618  CB  GLU B   9     -24.708   6.540 -39.527  1.00 79.79           C  
ATOM   2619  HB2 GLU B   9     -25.581   6.231 -40.102  1.00 79.79           H  
ATOM   2620  HB3 GLU B   9     -24.275   7.424 -39.994  1.00 79.79           H  
ATOM   2621  O   GLU B   9     -23.490   6.724 -36.373  1.00 79.79           O  
ATOM   2622  CG  GLU B   9     -23.685   5.393 -39.545  1.00 79.79           C  
ATOM   2623  HG2 GLU B   9     -24.102   4.556 -38.985  1.00 79.79           H  
ATOM   2624  HG3 GLU B   9     -22.778   5.719 -39.035  1.00 79.79           H  
ATOM   2625  CD  GLU B   9     -23.317   4.914 -40.960  1.00 79.79           C  
ATOM   2626  OE1 GLU B   9     -22.768   3.793 -41.049  1.00 79.79           O  
ATOM   2627  OE2 GLU B   9     -23.582   5.644 -41.942  1.00 79.79           O  
ATOM   2628  N   TYR B  10     -23.697   8.734 -37.362  1.00 80.22           N  
ATOM   2629  H   TYR B  10     -24.143   9.263 -38.098  1.00 80.22           H  
ATOM   2630  CA  TYR B  10     -22.713   9.401 -36.499  1.00 80.22           C  
ATOM   2631  HA  TYR B  10     -21.784   8.832 -36.537  1.00 80.22           H  
ATOM   2632  C   TYR B  10     -23.141   9.434 -35.028  1.00 80.22           C  
ATOM   2633  CB  TYR B  10     -22.439  10.831 -36.989  1.00 80.22           C  
ATOM   2634  HB2 TYR B  10     -23.388  11.352 -37.116  1.00 80.22           H  
ATOM   2635  HB3 TYR B  10     -21.883  11.358 -36.214  1.00 80.22           H  
ATOM   2636  O   TYR B  10     -22.323   9.144 -34.153  1.00 80.22           O  
ATOM   2637  CG  TYR B  10     -21.623  10.922 -38.265  1.00 80.22           C  
ATOM   2638  CD1 TYR B  10     -20.341  10.339 -38.321  1.00 80.22           C  
ATOM   2639  HD1 TYR B  10     -19.945   9.825 -37.458  1.00 80.22           H  
ATOM   2640  CD2 TYR B  10     -22.127  11.611 -39.385  1.00 80.22           C  
ATOM   2641  HD2 TYR B  10     -23.109  12.058 -39.344  1.00 80.22           H  
ATOM   2642  CE1 TYR B  10     -19.577  10.417 -39.501  1.00 80.22           C  
ATOM   2643  HE1 TYR B  10     -18.602   9.954 -39.542  1.00 80.22           H  
ATOM   2644  CE2 TYR B  10     -21.364  11.700 -40.564  1.00 80.22           C  
ATOM   2645  HE2 TYR B  10     -21.749  12.217 -41.431  1.00 80.22           H  
ATOM   2646  OH  TYR B  10     -19.358  11.173 -41.768  1.00 80.22           O  
ATOM   2647  HH  TYR B  10     -18.542  10.676 -41.682  1.00 80.22           H  
ATOM   2648  CZ  TYR B  10     -20.092  11.096 -40.626  1.00 80.22           C  
ATOM   2649  N   LEU B  11     -24.412   9.738 -34.748  1.00 79.35           N  
ATOM   2650  H   LEU B  11     -25.026   9.993 -35.509  1.00 79.35           H  
ATOM   2651  CA  LEU B  11     -24.955   9.750 -33.391  1.00 79.35           C  
ATOM   2652  HA  LEU B  11     -24.326  10.398 -32.780  1.00 79.35           H  
ATOM   2653  C   LEU B  11     -24.892   8.354 -32.765  1.00 79.35           C  
ATOM   2654  CB  LEU B  11     -26.378  10.330 -33.429  1.00 79.35           C  
ATOM   2655  HB2 LEU B  11     -26.334  11.312 -33.901  1.00 79.35           H  
ATOM   2656  HB3 LEU B  11     -27.003   9.688 -34.050  1.00 79.35           H  
ATOM   2657  O   LEU B  11     -24.356   8.207 -31.671  1.00 79.35           O  
ATOM   2658  CG  LEU B  11     -27.046  10.481 -32.050  1.00 79.35           C  
ATOM   2659  HG  LEU B  11     -27.171   9.502 -31.588  1.00 79.35           H  
ATOM   2660  CD1 LEU B  11     -26.258  11.391 -31.106  1.00 79.35           C  
ATOM   2661 HD11 LEU B  11     -26.820  11.534 -30.183  1.00 79.35           H  
ATOM   2662 HD12 LEU B  11     -26.093  12.359 -31.579  1.00 79.35           H  
ATOM   2663 HD13 LEU B  11     -25.306  10.929 -30.844  1.00 79.35           H  
ATOM   2664  CD2 LEU B  11     -28.419  11.114 -32.253  1.00 79.35           C  
ATOM   2665 HD21 LEU B  11     -29.039  10.477 -32.884  1.00 79.35           H  
ATOM   2666 HD22 LEU B  11     -28.905  11.233 -31.285  1.00 79.35           H  
ATOM   2667 HD23 LEU B  11     -28.311  12.100 -32.707  1.00 79.35           H  
ATOM   2668  N   ARG B  12     -25.304   7.310 -33.500  1.00 80.24           N  
ATOM   2669  H   ARG B  12     -25.732   7.498 -34.395  1.00 80.24           H  
ATOM   2670  CA  ARG B  12     -25.178   5.914 -33.050  1.00 80.24           C  
ATOM   2671  HA  ARG B  12     -25.762   5.801 -32.136  1.00 80.24           H  
ATOM   2672  C   ARG B  12     -23.733   5.559 -32.686  1.00 80.24           C  
ATOM   2673  CB  ARG B  12     -25.739   4.980 -34.133  1.00 80.24           C  
ATOM   2674  HB2 ARG B  12     -25.108   5.037 -35.020  1.00 80.24           H  
ATOM   2675  HB3 ARG B  12     -26.739   5.321 -34.401  1.00 80.24           H  
ATOM   2676  O   ARG B  12     -23.512   4.907 -31.667  1.00 80.24           O  
ATOM   2677  CG  ARG B  12     -25.825   3.518 -33.662  1.00 80.24           C  
ATOM   2678  HG2 ARG B  12     -24.846   3.185 -33.317  1.00 80.24           H  
ATOM   2679  HG3 ARG B  12     -26.526   3.445 -32.830  1.00 80.24           H  
ATOM   2680  CD  ARG B  12     -26.266   2.577 -34.790  1.00 80.24           C  
ATOM   2681  HD2 ARG B  12     -26.261   1.556 -34.408  1.00 80.24           H  
ATOM   2682  HD3 ARG B  12     -25.532   2.639 -35.593  1.00 80.24           H  
ATOM   2683  NE  ARG B  12     -27.624   2.894 -35.279  1.00 80.24           N  
ATOM   2684  HE  ARG B  12     -28.333   3.019 -34.571  1.00 80.24           H  
ATOM   2685  NH1 ARG B  12     -27.201   2.936 -37.547  1.00 80.24           N  
ATOM   2686 HH11 ARG B  12     -27.519   3.114 -38.489  1.00 80.24           H  
ATOM   2687 HH12 ARG B  12     -26.229   2.723 -37.375  1.00 80.24           H  
ATOM   2688  NH2 ARG B  12     -29.256   3.359 -36.791  1.00 80.24           N  
ATOM   2689 HH21 ARG B  12     -29.918   3.474 -36.038  1.00 80.24           H  
ATOM   2690 HH22 ARG B  12     -29.562   3.499 -37.744  1.00 80.24           H  
ATOM   2691  CZ  ARG B  12     -28.014   3.059 -36.532  1.00 80.24           C  
ATOM   2692  N   ARG B  13     -22.741   5.989 -33.480  1.00 81.90           N  
ATOM   2693  H   ARG B  13     -22.987   6.508 -34.311  1.00 81.90           H  
ATOM   2694  CA  ARG B  13     -21.323   5.759 -33.153  1.00 81.90           C  
ATOM   2695  HA  ARG B  13     -21.220   4.703 -32.904  1.00 81.90           H  
ATOM   2696  C   ARG B  13     -20.896   6.514 -31.892  1.00 81.90           C  
ATOM   2697  CB  ARG B  13     -20.418   6.092 -34.356  1.00 81.90           C  
ATOM   2698  HB2 ARG B  13     -20.746   5.520 -35.224  1.00 81.90           H  
ATOM   2699  HB3 ARG B  13     -20.523   7.151 -34.595  1.00 81.90           H  
ATOM   2700  O   ARG B  13     -20.233   5.916 -31.049  1.00 81.90           O  
ATOM   2701  CG  ARG B  13     -18.927   5.798 -34.089  1.00 81.90           C  
ATOM   2702  HG2 ARG B  13     -18.336   6.180 -34.922  1.00 81.90           H  
ATOM   2703  HG3 ARG B  13     -18.606   6.329 -33.193  1.00 81.90           H  
ATOM   2704  CD  ARG B  13     -18.636   4.297 -33.936  1.00 81.90           C  
ATOM   2705  HD2 ARG B  13     -18.570   3.859 -34.932  1.00 81.90           H  
ATOM   2706  HD3 ARG B  13     -19.453   3.811 -33.402  1.00 81.90           H  
ATOM   2707  NE  ARG B  13     -17.404   4.044 -33.169  1.00 81.90           N  
ATOM   2708  HE  ARG B  13     -17.139   4.731 -32.478  1.00 81.90           H  
ATOM   2709  NH1 ARG B  13     -16.964   1.922 -33.949  1.00 81.90           N  
ATOM   2710 HH11 ARG B  13     -17.698   2.028 -34.634  1.00 81.90           H  
ATOM   2711 HH12 ARG B  13     -16.432   1.067 -33.872  1.00 81.90           H  
ATOM   2712  NH2 ARG B  13     -15.796   2.743 -32.246  1.00 81.90           N  
ATOM   2713 HH21 ARG B  13     -15.320   1.859 -32.130  1.00 81.90           H  
ATOM   2714 HH22 ARG B  13     -15.836   3.374 -31.459  1.00 81.90           H  
ATOM   2715  CZ  ARG B  13     -16.725   2.912 -33.132  1.00 81.90           C  
ATOM   2716  N   ALA B  14     -21.292   7.779 -31.746  1.00 81.88           N  
ATOM   2717  H   ALA B  14     -21.850   8.199 -32.476  1.00 81.88           H  
ATOM   2718  CA  ALA B  14     -20.971   8.589 -30.572  1.00 81.88           C  
ATOM   2719  HA  ALA B  14     -19.887   8.616 -30.459  1.00 81.88           H  
ATOM   2720  C   ALA B  14     -21.545   7.983 -29.279  1.00 81.88           C  
ATOM   2721  CB  ALA B  14     -21.462  10.024 -30.806  1.00 81.88           C  
ATOM   2722  HB1 ALA B  14     -21.178  10.649 -29.960  1.00 81.88           H  
ATOM   2723  HB2 ALA B  14     -22.548  10.040 -30.905  1.00 81.88           H  
ATOM   2724  HB3 ALA B  14     -21.014  10.428 -31.714  1.00 81.88           H  
ATOM   2725  O   ALA B  14     -20.806   7.836 -28.308  1.00 81.88           O  
ATOM   2726  N   THR B  15     -22.811   7.549 -29.281  1.00 82.24           N  
ATOM   2727  H   THR B  15     -23.404   7.772 -30.067  1.00 82.24           H  
ATOM   2728  CA  THR B  15     -23.449   6.905 -28.119  1.00 82.24           C  
ATOM   2729  HA  THR B  15     -23.323   7.561 -27.257  1.00 82.24           H  
ATOM   2730  C   THR B  15     -22.796   5.560 -27.776  1.00 82.24           C  
ATOM   2731  CB  THR B  15     -24.962   6.725 -28.343  1.00 82.24           C  
ATOM   2732  HB  THR B  15     -25.133   5.927 -29.066  1.00 82.24           H  
ATOM   2733  O   THR B  15     -22.576   5.264 -26.602  1.00 82.24           O  
ATOM   2734  CG2 THR B  15     -25.713   6.412 -27.052  1.00 82.24           C  
ATOM   2735 HG21 THR B  15     -26.781   6.322 -27.250  1.00 82.24           H  
ATOM   2736 HG22 THR B  15     -25.559   7.206 -26.322  1.00 82.24           H  
ATOM   2737 HG23 THR B  15     -25.366   5.469 -26.630  1.00 82.24           H  
ATOM   2738  OG1 THR B  15     -25.527   7.913 -28.840  1.00 82.24           O  
ATOM   2739  HG1 THR B  15     -26.397   8.000 -28.442  1.00 82.24           H  
ATOM   2740  N   LEU B  16     -22.403   4.759 -28.777  1.00 85.06           N  
ATOM   2741  H   LEU B  16     -22.612   5.037 -29.725  1.00 85.06           H  
ATOM   2742  CA  LEU B  16     -21.660   3.509 -28.553  1.00 85.06           C  
ATOM   2743  HA  LEU B  16     -22.205   2.910 -27.825  1.00 85.06           H  
ATOM   2744  C   LEU B  16     -20.270   3.755 -27.941  1.00 85.06           C  
ATOM   2745  CB  LEU B  16     -21.539   2.724 -29.874  1.00 85.06           C  
ATOM   2746  HB2 LEU B  16     -21.214   3.410 -30.655  1.00 85.06           H  
ATOM   2747  HB3 LEU B  16     -20.761   1.968 -29.760  1.00 85.06           H  
ATOM   2748  O   LEU B  16     -19.913   3.093 -26.965  1.00 85.06           O  
ATOM   2749  CG  LEU B  16     -22.832   2.018 -30.323  1.00 85.06           C  
ATOM   2750  HG  LEU B  16     -23.664   2.722 -30.324  1.00 85.06           H  
ATOM   2751  CD1 LEU B  16     -22.645   1.472 -31.742  1.00 85.06           C  
ATOM   2752 HD11 LEU B  16     -23.562   0.982 -32.069  1.00 85.06           H  
ATOM   2753 HD12 LEU B  16     -22.429   2.299 -32.419  1.00 85.06           H  
ATOM   2754 HD13 LEU B  16     -21.822   0.758 -31.764  1.00 85.06           H  
ATOM   2755  CD2 LEU B  16     -23.196   0.841 -29.413  1.00 85.06           C  
ATOM   2756 HD21 LEU B  16     -23.431   1.206 -28.413  1.00 85.06           H  
ATOM   2757 HD22 LEU B  16     -24.078   0.336 -29.806  1.00 85.06           H  
ATOM   2758 HD23 LEU B  16     -22.366   0.136 -29.361  1.00 85.06           H  
ATOM   2759  N   ASP B  17     -19.510   4.718 -28.471  1.00 86.14           N  
ATOM   2760  H   ASP B  17     -19.859   5.221 -29.274  1.00 86.14           H  
ATOM   2761  CA  ASP B  17     -18.194   5.088 -27.935  1.00 86.14           C  
ATOM   2762  HA  ASP B  17     -17.588   4.187 -27.840  1.00 86.14           H  
ATOM   2763  C   ASP B  17     -18.302   5.696 -26.522  1.00 86.14           C  
ATOM   2764  CB  ASP B  17     -17.479   6.059 -28.900  1.00 86.14           C  
ATOM   2765  HB2 ASP B  17     -16.656   6.529 -28.362  1.00 86.14           H  
ATOM   2766  HB3 ASP B  17     -18.170   6.847 -29.200  1.00 86.14           H  
ATOM   2767  O   ASP B  17     -17.447   5.433 -25.674  1.00 86.14           O  
ATOM   2768  CG  ASP B  17     -16.877   5.396 -30.149  1.00 86.14           C  
ATOM   2769  OD1 ASP B  17     -16.541   4.195 -30.113  1.00 86.14           O  
ATOM   2770  OD2 ASP B  17     -16.618   6.092 -31.156  1.00 86.14           O  
ATOM   2771  N   LEU B  18     -19.361   6.467 -26.238  1.00 87.01           N  
ATOM   2772  H   LEU B  18     -19.996   6.695 -26.990  1.00 87.01           H  
ATOM   2773  CA  LEU B  18     -19.651   7.020 -24.909  1.00 87.01           C  
ATOM   2774  HA  LEU B  18     -18.762   7.531 -24.540  1.00 87.01           H  
ATOM   2775  C   LEU B  18     -19.980   5.914 -23.904  1.00 87.01           C  
ATOM   2776  CB  LEU B  18     -20.795   8.046 -25.023  1.00 87.01           C  
ATOM   2777  HB2 LEU B  18     -20.457   8.875 -25.645  1.00 87.01           H  
ATOM   2778  HB3 LEU B  18     -21.637   7.575 -25.531  1.00 87.01           H  
ATOM   2779  O   LEU B  18     -19.452   5.923 -22.793  1.00 87.01           O  
ATOM   2780  CG  LEU B  18     -21.311   8.606 -23.681  1.00 87.01           C  
ATOM   2781  HG  LEU B  18     -21.728   7.796 -23.082  1.00 87.01           H  
ATOM   2782  CD1 LEU B  18     -20.215   9.300 -22.871  1.00 87.01           C  
ATOM   2783 HD11 LEU B  18     -19.787  10.105 -23.469  1.00 87.01           H  
ATOM   2784 HD12 LEU B  18     -20.643   9.726 -21.964  1.00 87.01           H  
ATOM   2785 HD13 LEU B  18     -19.433   8.595 -22.592  1.00 87.01           H  
ATOM   2786  CD2 LEU B  18     -22.419   9.623 -23.944  1.00 87.01           C  
ATOM   2787 HD21 LEU B  18     -23.241   9.148 -24.481  1.00 87.01           H  
ATOM   2788 HD22 LEU B  18     -22.039  10.455 -24.536  1.00 87.01           H  
ATOM   2789 HD23 LEU B  18     -22.808  10.011 -23.002  1.00 87.01           H  
ATOM   2790  N   ARG B  19     -20.807   4.936 -24.292  1.00 87.46           N  
ATOM   2791  H   ARG B  19     -21.240   5.013 -25.201  1.00 87.46           H  
ATOM   2792  CA  ARG B  19     -21.142   3.788 -23.439  1.00 87.46           C  
ATOM   2793  HA  ARG B  19     -21.533   4.168 -22.496  1.00 87.46           H  
ATOM   2794  C   ARG B  19     -19.899   2.966 -23.095  1.00 87.46           C  
ATOM   2795  CB  ARG B  19     -22.231   2.947 -24.121  1.00 87.46           C  
ATOM   2796  HB2 ARG B  19     -23.047   3.605 -24.419  1.00 87.46           H  
ATOM   2797  HB3 ARG B  19     -21.823   2.478 -25.017  1.00 87.46           H  
ATOM   2798  O   ARG B  19     -19.718   2.622 -21.931  1.00 87.46           O  
ATOM   2799  CG  ARG B  19     -22.791   1.876 -23.172  1.00 87.46           C  
ATOM   2800  HG2 ARG B  19     -23.184   2.368 -22.282  1.00 87.46           H  
ATOM   2801  HG3 ARG B  19     -22.003   1.188 -22.867  1.00 87.46           H  
ATOM   2802  CD  ARG B  19     -23.928   1.083 -23.825  1.00 87.46           C  
ATOM   2803  HD2 ARG B  19     -24.659   1.784 -24.227  1.00 87.46           H  
ATOM   2804  HD3 ARG B  19     -24.413   0.484 -23.055  1.00 87.46           H  
ATOM   2805  NE  ARG B  19     -23.433   0.188 -24.890  1.00 87.46           N  
ATOM   2806  HE  ARG B  19     -22.436   0.028 -24.919  1.00 87.46           H  
ATOM   2807  NH1 ARG B  19     -25.479  -0.371 -25.772  1.00 87.46           N  
ATOM   2808 HH11 ARG B  19     -25.925   0.260 -25.121  1.00 87.46           H  
ATOM   2809 HH12 ARG B  19     -26.049  -0.917 -26.402  1.00 87.46           H  
ATOM   2810  NH2 ARG B  19     -23.627  -1.315 -26.586  1.00 87.46           N  
ATOM   2811 HH21 ARG B  19     -24.209  -1.869 -27.199  1.00 87.46           H  
ATOM   2812 HH22 ARG B  19     -22.632  -1.482 -26.546  1.00 87.46           H  
ATOM   2813  CZ  ARG B  19     -24.180  -0.490 -25.743  1.00 87.46           C  
ATOM   2814  N   ALA B  20     -19.027   2.715 -24.075  1.00 91.55           N  
ATOM   2815  H   ALA B  20     -19.252   3.026 -25.009  1.00 91.55           H  
ATOM   2816  CA  ALA B  20     -17.753   2.030 -23.857  1.00 91.55           C  
ATOM   2817  HA  ALA B  20     -17.947   1.067 -23.385  1.00 91.55           H  
ATOM   2818  C   ALA B  20     -16.824   2.821 -22.913  1.00 91.55           C  
ATOM   2819  CB  ALA B  20     -17.102   1.774 -25.222  1.00 91.55           C  
ATOM   2820  HB1 ALA B  20     -17.769   1.177 -25.843  1.00 91.55           H  
ATOM   2821  HB2 ALA B  20     -16.168   1.230 -25.082  1.00 91.55           H  
ATOM   2822  HB3 ALA B  20     -16.893   2.718 -25.725  1.00 91.55           H  
ATOM   2823  O   ALA B  20     -16.252   2.245 -21.991  1.00 91.55           O  
ATOM   2824  N   ALA B  21     -16.727   4.146 -23.075  1.00 92.57           N  
ATOM   2825  H   ALA B  21     -17.186   4.578 -23.865  1.00 92.57           H  
ATOM   2826  CA  ALA B  21     -15.925   4.987 -22.187  1.00 92.57           C  
ATOM   2827  HA  ALA B  21     -14.928   4.552 -22.125  1.00 92.57           H  
ATOM   2828  C   ALA B  21     -16.484   5.029 -20.748  1.00 92.57           C  
ATOM   2829  CB  ALA B  21     -15.797   6.382 -22.811  1.00 92.57           C  
ATOM   2830  HB1 ALA B  21     -15.384   6.300 -23.816  1.00 92.57           H  
ATOM   2831  HB2 ALA B  21     -16.774   6.862 -22.864  1.00 92.57           H  
ATOM   2832  HB3 ALA B  21     -15.127   6.990 -22.202  1.00 92.57           H  
ATOM   2833  O   ALA B  21     -15.738   4.813 -19.796  1.00 92.57           O  
ATOM   2834  N   ARG B  22     -17.802   5.226 -20.574  1.00 91.62           N  
ATOM   2835  H   ARG B  22     -18.363   5.396 -21.397  1.00 91.62           H  
ATOM   2836  CA  ARG B  22     -18.478   5.164 -19.260  1.00 91.62           C  
ATOM   2837  HA  ARG B  22     -17.993   5.861 -18.577  1.00 91.62           H  
ATOM   2838  C   ARG B  22     -18.316   3.785 -18.597  1.00 91.62           C  
ATOM   2839  CB  ARG B  22     -19.973   5.554 -19.390  1.00 91.62           C  
ATOM   2840  HB2 ARG B  22     -20.406   5.034 -20.245  1.00 91.62           H  
ATOM   2841  HB3 ARG B  22     -20.490   5.205 -18.496  1.00 91.62           H  
ATOM   2842  O   ARG B  22     -18.242   3.712 -17.375  1.00 91.62           O  
ATOM   2843  CG  ARG B  22     -20.254   7.073 -19.514  1.00 91.62           C  
ATOM   2844  HG2 ARG B  22     -19.745   7.467 -20.394  1.00 91.62           H  
ATOM   2845  HG3 ARG B  22     -19.854   7.571 -18.631  1.00 91.62           H  
ATOM   2846  CD  ARG B  22     -21.772   7.382 -19.620  1.00 91.62           C  
ATOM   2847  HD2 ARG B  22     -22.134   7.015 -20.581  1.00 91.62           H  
ATOM   2848  HD3 ARG B  22     -22.287   6.836 -18.830  1.00 91.62           H  
ATOM   2849  NE  ARG B  22     -22.119   8.827 -19.485  1.00 91.62           N  
ATOM   2850  HE  ARG B  22     -21.356   9.476 -19.354  1.00 91.62           H  
ATOM   2851  NH1 ARG B  22     -24.438   8.679 -19.532  1.00 91.62           N  
ATOM   2852 HH11 ARG B  22     -25.315   9.162 -19.404  1.00 91.62           H  
ATOM   2853 HH12 ARG B  22     -24.428   7.689 -19.733  1.00 91.62           H  
ATOM   2854  NH2 ARG B  22     -23.526  10.637 -19.149  1.00 91.62           N  
ATOM   2855 HH21 ARG B  22     -24.454  10.994 -18.974  1.00 91.62           H  
ATOM   2856 HH22 ARG B  22     -22.766  11.289 -19.017  1.00 91.62           H  
ATOM   2857  CZ  ARG B  22     -23.342   9.368 -19.396  1.00 91.62           C  
ATOM   2858  N   GLN B  23     -18.239   2.701 -19.374  1.00 92.81           N  
ATOM   2859  H   GLN B  23     -18.358   2.808 -20.371  1.00 92.81           H  
ATOM   2860  CA  GLN B  23     -17.944   1.367 -18.847  1.00 92.81           C  
ATOM   2861  HA  GLN B  23     -18.553   1.213 -17.956  1.00 92.81           H  
ATOM   2862  C   GLN B  23     -16.485   1.232 -18.383  1.00 92.81           C  
ATOM   2863  CB  GLN B  23     -18.356   0.298 -19.871  1.00 92.81           C  
ATOM   2864  HB2 GLN B  23     -17.826   0.453 -20.810  1.00 92.81           H  
ATOM   2865  HB3 GLN B  23     -19.428   0.383 -20.052  1.00 92.81           H  
ATOM   2866  O   GLN B  23     -16.273   0.806 -17.252  1.00 92.81           O  
ATOM   2867  CG  GLN B  23     -18.035  -1.107 -19.343  1.00 92.81           C  
ATOM   2868  HG2 GLN B  23     -16.952  -1.205 -19.276  1.00 92.81           H  
ATOM   2869  HG3 GLN B  23     -18.448  -1.234 -18.343  1.00 92.81           H  
ATOM   2870  CD  GLN B  23     -18.553  -2.240 -20.217  1.00 92.81           C  
ATOM   2871  NE2 GLN B  23     -17.970  -3.405 -20.073  1.00 92.81           N  
ATOM   2872 HE21 GLN B  23     -18.271  -4.184 -20.642  1.00 92.81           H  
ATOM   2873 HE22 GLN B  23     -17.139  -3.459 -19.502  1.00 92.81           H  
ATOM   2874  OE1 GLN B  23     -19.481  -2.092 -21.005  1.00 92.81           O  
ATOM   2875  N   ARG B  24     -15.497   1.658 -19.185  1.00 93.69           N  
ATOM   2876  H   ARG B  24     -15.732   1.973 -20.115  1.00 93.69           H  
ATOM   2877  CA  ARG B  24     -14.073   1.598 -18.798  1.00 93.69           C  
ATOM   2878  HA  ARG B  24     -13.839   0.557 -18.573  1.00 93.69           H  
ATOM   2879  C   ARG B  24     -13.777   2.377 -17.511  1.00 93.69           C  
ATOM   2880  CB  ARG B  24     -13.184   2.067 -19.967  1.00 93.69           C  
ATOM   2881  HB2 ARG B  24     -13.468   3.084 -20.238  1.00 93.69           H  
ATOM   2882  HB3 ARG B  24     -13.377   1.426 -20.828  1.00 93.69           H  
ATOM   2883  O   ARG B  24     -12.994   1.905 -16.700  1.00 93.69           O  
ATOM   2884  CG  ARG B  24     -11.667   2.050 -19.678  1.00 93.69           C  
ATOM   2885  HG2 ARG B  24     -11.138   2.361 -20.578  1.00 93.69           H  
ATOM   2886  HG3 ARG B  24     -11.437   2.769 -18.891  1.00 93.69           H  
ATOM   2887  CD  ARG B  24     -11.153   0.665 -19.256  1.00 93.69           C  
ATOM   2888  HD2 ARG B  24     -11.386  -0.057 -20.039  1.00 93.69           H  
ATOM   2889  HD3 ARG B  24     -11.666   0.361 -18.344  1.00 93.69           H  
ATOM   2890  NE  ARG B  24      -9.700   0.654 -18.998  1.00 93.69           N  
ATOM   2891  HE  ARG B  24      -9.144   1.474 -19.195  1.00 93.69           H  
ATOM   2892  NH1 ARG B  24      -9.609  -1.379 -17.912  1.00 93.69           N  
ATOM   2893 HH11 ARG B  24      -9.089  -1.985 -17.293  1.00 93.69           H  
ATOM   2894 HH12 ARG B  24     -10.606  -1.498 -18.014  1.00 93.69           H  
ATOM   2895  NH2 ARG B  24      -7.766  -0.138 -18.163  1.00 93.69           N  
ATOM   2896 HH21 ARG B  24      -7.388   0.766 -18.411  1.00 93.69           H  
ATOM   2897 HH22 ARG B  24      -7.229  -0.752 -17.568  1.00 93.69           H  
ATOM   2898  CZ  ARG B  24      -9.037  -0.294 -18.362  1.00 93.69           C  
ATOM   2899  N   ILE B  25     -14.432   3.521 -17.293  1.00 94.46           N  
ATOM   2900  H   ILE B  25     -15.024   3.875 -18.031  1.00 94.46           H  
ATOM   2901  CA  ILE B  25     -14.319   4.284 -16.034  1.00 94.46           C  
ATOM   2902  HA  ILE B  25     -13.271   4.527 -15.861  1.00 94.46           H  
ATOM   2903  C   ILE B  25     -14.768   3.433 -14.836  1.00 94.46           C  
ATOM   2904  CB  ILE B  25     -15.111   5.608 -16.130  1.00 94.46           C  
ATOM   2905  HB  ILE B  25     -16.128   5.379 -16.447  1.00 94.46           H  
ATOM   2906  O   ILE B  25     -14.023   3.304 -13.869  1.00 94.46           O  
ATOM   2907  CG1 ILE B  25     -14.458   6.538 -17.173  1.00 94.46           C  
ATOM   2908 HG12 ILE B  25     -13.506   6.906 -16.792  1.00 94.46           H  
ATOM   2909 HG13 ILE B  25     -14.254   5.974 -18.083  1.00 94.46           H  
ATOM   2910  CG2 ILE B  25     -15.179   6.332 -14.776  1.00 94.46           C  
ATOM   2911 HG21 ILE B  25     -15.719   7.276 -14.850  1.00 94.46           H  
ATOM   2912 HG22 ILE B  25     -15.710   5.729 -14.039  1.00 94.46           H  
ATOM   2913 HG23 ILE B  25     -14.177   6.525 -14.393  1.00 94.46           H  
ATOM   2914  CD1 ILE B  25     -15.337   7.727 -17.570  1.00 94.46           C  
ATOM   2915 HD11 ILE B  25     -16.323   7.379 -17.880  1.00 94.46           H  
ATOM   2916 HD12 ILE B  25     -15.437   8.429 -16.743  1.00 94.46           H  
ATOM   2917 HD13 ILE B  25     -14.866   8.240 -18.409  1.00 94.46           H  
ATOM   2918  N   ARG B  26     -15.935   2.777 -14.921  1.00 93.56           N  
ATOM   2919  H   ARG B  26     -16.482   2.871 -15.765  1.00 93.56           H  
ATOM   2920  CA  ARG B  26     -16.414   1.888 -13.847  1.00 93.56           C  
ATOM   2921  HA  ARG B  26     -16.424   2.446 -12.911  1.00 93.56           H  
ATOM   2922  C   ARG B  26     -15.469   0.712 -13.596  1.00 93.56           C  
ATOM   2923  CB  ARG B  26     -17.831   1.381 -14.136  1.00 93.56           C  
ATOM   2924  HB2 ARG B  26     -18.067   0.600 -13.412  1.00 93.56           H  
ATOM   2925  HB3 ARG B  26     -17.867   0.945 -15.134  1.00 93.56           H  
ATOM   2926  O   ARG B  26     -15.248   0.368 -12.445  1.00 93.56           O  
ATOM   2927  CG  ARG B  26     -18.879   2.495 -14.000  1.00 93.56           C  
ATOM   2928  HG2 ARG B  26     -18.790   2.943 -13.010  1.00 93.56           H  
ATOM   2929  HG3 ARG B  26     -18.705   3.268 -14.748  1.00 93.56           H  
ATOM   2930  CD  ARG B  26     -20.298   1.934 -14.153  1.00 93.56           C  
ATOM   2931  HD2 ARG B  26     -20.433   1.134 -13.425  1.00 93.56           H  
ATOM   2932  HD3 ARG B  26     -21.013   2.718 -13.904  1.00 93.56           H  
ATOM   2933  NE  ARG B  26     -20.538   1.402 -15.512  1.00 93.56           N  
ATOM   2934  HE  ARG B  26     -20.118   0.503 -15.703  1.00 93.56           H  
ATOM   2935  NH1 ARG B  26     -21.784   3.144 -16.343  1.00 93.56           N  
ATOM   2936 HH11 ARG B  26     -22.392   3.532 -17.050  1.00 93.56           H  
ATOM   2937 HH12 ARG B  26     -21.646   3.623 -15.464  1.00 93.56           H  
ATOM   2938  NH2 ARG B  26     -21.378   1.361 -17.625  1.00 93.56           N  
ATOM   2939 HH21 ARG B  26     -20.988   0.437 -17.746  1.00 93.56           H  
ATOM   2940 HH22 ARG B  26     -21.918   1.787 -18.364  1.00 93.56           H  
ATOM   2941  CZ  ARG B  26     -21.225   1.974 -16.484  1.00 93.56           C  
ATOM   2942  N   GLU B  27     -14.877   0.136 -14.641  1.00 93.51           N  
ATOM   2943  H   GLU B  27     -15.125   0.451 -15.568  1.00 93.51           H  
ATOM   2944  CA  GLU B  27     -13.880  -0.938 -14.502  1.00 93.51           C  
ATOM   2945  HA  GLU B  27     -14.297  -1.724 -13.872  1.00 93.51           H  
ATOM   2946  C   GLU B  27     -12.573  -0.469 -13.820  1.00 93.51           C  
ATOM   2947  CB  GLU B  27     -13.583  -1.551 -15.882  1.00 93.51           C  
ATOM   2948  HB2 GLU B  27     -12.745  -2.242 -15.782  1.00 93.51           H  
ATOM   2949  HB3 GLU B  27     -13.290  -0.757 -16.568  1.00 93.51           H  
ATOM   2950  O   GLU B  27     -11.925  -1.245 -13.126  1.00 93.51           O  
ATOM   2951  CG  GLU B  27     -14.780  -2.322 -16.471  1.00 93.51           C  
ATOM   2952  HG2 GLU B  27     -15.662  -1.682 -16.464  1.00 93.51           H  
ATOM   2953  HG3 GLU B  27     -14.989  -3.182 -15.834  1.00 93.51           H  
ATOM   2954  CD  GLU B  27     -14.541  -2.811 -17.911  1.00 93.51           C  
ATOM   2955  OE1 GLU B  27     -15.546  -3.149 -18.586  1.00 93.51           O  
ATOM   2956  OE2 GLU B  27     -13.363  -2.858 -18.343  1.00 93.51           O  
ATOM   2957  N   LEU B  28     -12.189   0.801 -13.966  1.00 94.31           N  
ATOM   2958  H   LEU B  28     -12.738   1.406 -14.560  1.00 94.31           H  
ATOM   2959  CA  LEU B  28     -11.000   1.369 -13.312  1.00 94.31           C  
ATOM   2960  HA  LEU B  28     -10.203   0.625 -13.300  1.00 94.31           H  
ATOM   2961  C   LEU B  28     -11.245   1.766 -11.845  1.00 94.31           C  
ATOM   2962  CB  LEU B  28     -10.542   2.587 -14.128  1.00 94.31           C  
ATOM   2963  HB2 LEU B  28      -9.843   3.174 -13.533  1.00 94.31           H  
ATOM   2964  HB3 LEU B  28     -11.413   3.213 -14.323  1.00 94.31           H  
ATOM   2965  O   LEU B  28     -10.345   1.646 -11.012  1.00 94.31           O  
ATOM   2966  CG  LEU B  28      -9.869   2.222 -15.461  1.00 94.31           C  
ATOM   2967  HG  LEU B  28     -10.444   1.457 -15.982  1.00 94.31           H  
ATOM   2968  CD1 LEU B  28      -9.812   3.463 -16.352  1.00 94.31           C  
ATOM   2969 HD11 LEU B  28      -9.358   3.202 -17.308  1.00 94.31           H  
ATOM   2970 HD12 LEU B  28      -9.210   4.233 -15.869  1.00 94.31           H  
ATOM   2971 HD13 LEU B  28     -10.821   3.839 -16.524  1.00 94.31           H  
ATOM   2972  CD2 LEU B  28      -8.448   1.704 -15.234  1.00 94.31           C  
ATOM   2973 HD21 LEU B  28      -7.880   2.405 -14.623  1.00 94.31           H  
ATOM   2974 HD22 LEU B  28      -8.475   0.736 -14.733  1.00 94.31           H  
ATOM   2975 HD23 LEU B  28      -7.931   1.596 -16.188  1.00 94.31           H  
ATOM   2976  N   GLU B  29     -12.450   2.246 -11.531  1.00 92.33           N  
ATOM   2977  H   GLU B  29     -13.096   2.401 -12.292  1.00 92.33           H  
ATOM   2978  CA  GLU B  29     -12.797   2.803 -10.213  1.00 92.33           C  
ATOM   2979  HA  GLU B  29     -11.894   3.147  -9.709  1.00 92.33           H  
ATOM   2980  C   GLU B  29     -13.472   1.777  -9.280  1.00 92.33           C  
ATOM   2981  CB  GLU B  29     -13.721   4.025 -10.415  1.00 92.33           C  
ATOM   2982  HB2 GLU B  29     -14.070   4.366  -9.440  1.00 92.33           H  
ATOM   2983  HB3 GLU B  29     -14.588   3.709 -10.995  1.00 92.33           H  
ATOM   2984  O   GLU B  29     -13.223   1.768  -8.076  1.00 92.33           O  
ATOM   2985  CG  GLU B  29     -13.029   5.210 -11.122  1.00 92.33           C  
ATOM   2986  HG2 GLU B  29     -12.609   4.866 -12.067  1.00 92.33           H  
ATOM   2987  HG3 GLU B  29     -12.203   5.546 -10.495  1.00 92.33           H  
ATOM   2988  CD  GLU B  29     -13.961   6.404 -11.416  1.00 92.33           C  
ATOM   2989  OE1 GLU B  29     -13.440   7.539 -11.589  1.00 92.33           O  
ATOM   2990  OE2 GLU B  29     -15.189   6.207 -11.536  1.00 92.33           O  
ATOM   2991  N   SER B  30     -14.348   0.918  -9.813  1.00 90.99           N  
ATOM   2992  H   SER B  30     -14.456   0.907 -10.818  1.00 90.99           H  
ATOM   2993  CA  SER B  30     -15.350   0.172  -9.027  1.00 90.99           C  
ATOM   2994  HA  SER B  30     -14.949   0.023  -8.025  1.00 90.99           H  
ATOM   2995  C   SER B  30     -15.661  -1.243  -9.545  1.00 90.99           C  
ATOM   2996  CB  SER B  30     -16.627   1.018  -8.864  1.00 90.99           C  
ATOM   2997  HB2 SER B  30     -17.413   0.430  -8.390  1.00 90.99           H  
ATOM   2998  HB3 SER B  30     -16.403   1.860  -8.209  1.00 90.99           H  
ATOM   2999  O   SER B  30     -16.688  -1.817  -9.183  1.00 90.99           O  
ATOM   3000  OG  SER B  30     -17.086   1.527 -10.107  1.00 90.99           O  
ATOM   3001  HG  SER B  30     -16.404   2.124 -10.422  1.00 90.99           H  
ATOM   3002  N   ASP B  31     -14.774  -1.856 -10.342  1.00 94.30           N  
ATOM   3003  H   ASP B  31     -13.972  -1.337 -10.671  1.00 94.30           H  
ATOM   3004  CA  ASP B  31     -14.961  -3.245 -10.794  1.00 94.30           C  
ATOM   3005  HA  ASP B  31     -15.875  -3.261 -11.388  1.00 94.30           H  
ATOM   3006  C   ASP B  31     -15.077  -4.195  -9.582  1.00 94.30           C  
ATOM   3007  CB  ASP B  31     -13.815  -3.702 -11.710  1.00 94.30           C  
ATOM   3008  HB2 ASP B  31     -13.433  -2.820 -12.224  1.00 94.30           H  
ATOM   3009  HB3 ASP B  31     -13.000  -4.114 -11.114  1.00 94.30           H  
ATOM   3010  O   ASP B  31     -14.228  -4.117  -8.676  1.00 94.30           O  
ATOM   3011  CG  ASP B  31     -14.221  -4.716 -12.789  1.00 94.30           C  
ATOM   3012  OD1 ASP B  31     -15.308  -5.321 -12.707  1.00 94.30           O  
ATOM   3013  OD2 ASP B  31     -13.431  -4.889 -13.744  1.00 94.30           O  
ATOM   3014  N   PRO B  32     -16.099  -5.070  -9.519  1.00 97.26           N  
ATOM   3015  CA  PRO B  32     -16.221  -6.050  -8.450  1.00 97.26           C  
ATOM   3016  HA  PRO B  32     -16.131  -5.535  -7.494  1.00 97.26           H  
ATOM   3017  C   PRO B  32     -15.134  -7.126  -8.555  1.00 97.26           C  
ATOM   3018  CB  PRO B  32     -17.633  -6.632  -8.570  1.00 97.26           C  
ATOM   3019  HB2 PRO B  32     -18.098  -6.722  -7.588  1.00 97.26           H  
ATOM   3020  HB3 PRO B  32     -17.609  -7.595  -9.080  1.00 97.26           H  
ATOM   3021  O   PRO B  32     -14.916  -7.720  -9.614  1.00 97.26           O  
ATOM   3022  CG  PRO B  32     -18.395  -5.622  -9.423  1.00 97.26           C  
ATOM   3023  HG2 PRO B  32     -18.778  -4.821  -8.791  1.00 97.26           H  
ATOM   3024  HG3 PRO B  32     -19.200  -6.091  -9.988  1.00 97.26           H  
ATOM   3025  CD  PRO B  32     -17.306  -5.076 -10.333  1.00 97.26           C  
ATOM   3026  HD2 PRO B  32     -17.174  -5.746 -11.183  1.00 97.26           H  
ATOM   3027  HD3 PRO B  32     -17.589  -4.078 -10.668  1.00 97.26           H  
ATOM   3028  N   ILE B  33     -14.474  -7.420  -7.436  1.00 98.75           N  
ATOM   3029  H   ILE B  33     -14.729  -6.938  -6.586  1.00 98.75           H  
ATOM   3030  CA  ILE B  33     -13.410  -8.427  -7.364  1.00 98.75           C  
ATOM   3031  HA  ILE B  33     -13.079  -8.684  -8.370  1.00 98.75           H  
ATOM   3032  C   ILE B  33     -13.976  -9.705  -6.740  1.00 98.75           C  
ATOM   3033  CB  ILE B  33     -12.187  -7.852  -6.616  1.00 98.75           C  
ATOM   3034  HB  ILE B  33     -12.504  -7.583  -5.608  1.00 98.75           H  
ATOM   3035  O   ILE B  33     -14.510  -9.680  -5.635  1.00 98.75           O  
ATOM   3036  CG1 ILE B  33     -11.627  -6.560  -7.262  1.00 98.75           C  
ATOM   3037 HG12 ILE B  33     -10.733  -6.261  -6.715  1.00 98.75           H  
ATOM   3038 HG13 ILE B  33     -12.355  -5.758  -7.139  1.00 98.75           H  
ATOM   3039  CG2 ILE B  33     -11.069  -8.897  -6.471  1.00 98.75           C  
ATOM   3040 HG21 ILE B  33     -11.421  -9.751  -5.893  1.00 98.75           H  
ATOM   3041 HG22 ILE B  33     -10.744  -9.249  -7.449  1.00 98.75           H  
ATOM   3042 HG23 ILE B  33     -10.219  -8.458  -5.948  1.00 98.75           H  
ATOM   3043  CD1 ILE B  33     -11.266  -6.653  -8.752  1.00 98.75           C  
ATOM   3044 HD11 ILE B  33     -10.792  -5.722  -9.064  1.00 98.75           H  
ATOM   3045 HD12 ILE B  33     -12.165  -6.799  -9.351  1.00 98.75           H  
ATOM   3046 HD13 ILE B  33     -10.570  -7.473  -8.928  1.00 98.75           H  
ATOM   3047  N   ALA B  34     -13.883 -10.830  -7.440  1.00 98.74           N  
ATOM   3048  H   ALA B  34     -13.315 -10.821  -8.275  1.00 98.74           H  
ATOM   3049  CA  ALA B  34     -14.283 -12.134  -6.933  1.00 98.74           C  
ATOM   3050  HA  ALA B  34     -15.213 -12.032  -6.374  1.00 98.74           H  
ATOM   3051  C   ALA B  34     -13.214 -12.708  -5.992  1.00 98.74           C  
ATOM   3052  CB  ALA B  34     -14.540 -13.068  -8.121  1.00 98.74           C  
ATOM   3053  HB1 ALA B  34     -13.656 -13.111  -8.757  1.00 98.74           H  
ATOM   3054  HB2 ALA B  34     -15.391 -12.707  -8.698  1.00 98.74           H  
ATOM   3055  HB3 ALA B  34     -14.754 -14.072  -7.756  1.00 98.74           H  
ATOM   3056  O   ALA B  34     -12.027 -12.709  -6.313  1.00 98.74           O  
ATOM   3057  N   ILE B  35     -13.656 -13.258  -4.859  1.00 98.83           N  
ATOM   3058  H   ILE B  35     -14.645 -13.198  -4.661  1.00 98.83           H  
ATOM   3059  CA  ILE B  35     -12.872 -14.191  -4.045  1.00 98.83           C  
ATOM   3060  HA  ILE B  35     -11.809 -13.987  -4.168  1.00 98.83           H  
ATOM   3061  C   ILE B  35     -13.175 -15.591  -4.583  1.00 98.83           C  
ATOM   3062  CB  ILE B  35     -13.231 -14.062  -2.543  1.00 98.83           C  
ATOM   3063  HB  ILE B  35     -14.292 -14.280  -2.419  1.00 98.83           H  
ATOM   3064  O   ILE B  35     -14.321 -16.032  -4.490  1.00 98.83           O  
ATOM   3065  CG1 ILE B  35     -12.971 -12.628  -2.024  1.00 98.83           C  
ATOM   3066 HG12 ILE B  35     -13.481 -11.910  -2.666  1.00 98.83           H  
ATOM   3067 HG13 ILE B  35     -11.901 -12.423  -2.069  1.00 98.83           H  
ATOM   3068  CG2 ILE B  35     -12.425 -15.095  -1.729  1.00 98.83           C  
ATOM   3069 HG21 ILE B  35     -11.357 -14.929  -1.867  1.00 98.83           H  
ATOM   3070 HG22 ILE B  35     -12.667 -15.025  -0.669  1.00 98.83           H  
ATOM   3071 HG23 ILE B  35     -12.666 -16.108  -2.050  1.00 98.83           H  
ATOM   3072  CD1 ILE B  35     -13.449 -12.363  -0.591  1.00 98.83           C  
ATOM   3073 HD11 ILE B  35     -12.864 -12.942   0.124  1.00 98.83           H  
ATOM   3074 HD12 ILE B  35     -14.504 -12.618  -0.497  1.00 98.83           H  
ATOM   3075 HD13 ILE B  35     -13.320 -11.305  -0.362  1.00 98.83           H  
ATOM   3076  N   VAL B  36     -12.182 -16.283  -5.144  1.00 98.40           N  
ATOM   3077  H   VAL B  36     -11.283 -15.832  -5.229  1.00 98.40           H  
ATOM   3078  CA  VAL B  36     -12.373 -17.612  -5.774  1.00 98.40           C  
ATOM   3079  HA  VAL B  36     -13.437 -17.847  -5.796  1.00 98.40           H  
ATOM   3080  C   VAL B  36     -11.743 -18.761  -4.988  1.00 98.40           C  
ATOM   3081  CB  VAL B  36     -11.913 -17.620  -7.243  1.00 98.40           C  
ATOM   3082  HB  VAL B  36     -12.053 -18.626  -7.638  1.00 98.40           H  
ATOM   3083  O   VAL B  36     -12.221 -19.889  -5.047  1.00 98.40           O  
ATOM   3084  CG1 VAL B  36     -12.791 -16.669  -8.065  1.00 98.40           C  
ATOM   3085 HG11 VAL B  36     -13.843 -16.912  -7.915  1.00 98.40           H  
ATOM   3086 HG12 VAL B  36     -12.561 -16.796  -9.123  1.00 98.40           H  
ATOM   3087 HG13 VAL B  36     -12.603 -15.632  -7.785  1.00 98.40           H  
ATOM   3088  CG2 VAL B  36     -10.436 -17.239  -7.418  1.00 98.40           C  
ATOM   3089 HG21 VAL B  36     -10.261 -16.211  -7.100  1.00 98.40           H  
ATOM   3090 HG22 VAL B  36      -9.800 -17.920  -6.852  1.00 98.40           H  
ATOM   3091 HG23 VAL B  36     -10.170 -17.324  -8.471  1.00 98.40           H  
ATOM   3092  N   GLY B  37     -10.724 -18.476  -4.177  1.00 98.65           N  
ATOM   3093  H   GLY B  37     -10.401 -17.519  -4.145  1.00 98.65           H  
ATOM   3094  CA  GLY B  37     -10.082 -19.439  -3.282  1.00 98.65           C  
ATOM   3095  HA2 GLY B  37     -10.756 -20.271  -3.079  1.00 98.65           H  
ATOM   3096  HA3 GLY B  37      -9.177 -19.837  -3.744  1.00 98.65           H  
ATOM   3097  C   GLY B  37      -9.681 -18.793  -1.966  1.00 98.65           C  
ATOM   3098  O   GLY B  37      -9.504 -17.578  -1.892  1.00 98.65           O  
ATOM   3099  N   MET B  38      -9.553 -19.600  -0.915  1.00 98.83           N  
ATOM   3100  H   MET B  38      -9.668 -20.594  -1.050  1.00 98.83           H  
ATOM   3101  CA  MET B  38      -9.164 -19.141   0.422  1.00 98.83           C  
ATOM   3102  HA  MET B  38      -8.550 -18.247   0.325  1.00 98.83           H  
ATOM   3103  C   MET B  38      -8.351 -20.219   1.139  1.00 98.83           C  
ATOM   3104  CB  MET B  38     -10.399 -18.802   1.279  1.00 98.83           C  
ATOM   3105  HB2 MET B  38     -10.052 -18.367   2.216  1.00 98.83           H  
ATOM   3106  HB3 MET B  38     -10.930 -19.725   1.508  1.00 98.83           H  
ATOM   3107  O   MET B  38      -8.620 -21.407   0.976  1.00 98.83           O  
ATOM   3108  CG  MET B  38     -11.389 -17.830   0.626  1.00 98.83           C  
ATOM   3109  HG2 MET B  38     -10.835 -16.980   0.227  1.00 98.83           H  
ATOM   3110  HG3 MET B  38     -11.874 -18.331  -0.212  1.00 98.83           H  
ATOM   3111  SD  MET B  38     -12.675 -17.186   1.730  1.00 98.83           S  
ATOM   3112  CE  MET B  38     -13.588 -18.697   2.146  1.00 98.83           C  
ATOM   3113  HE1 MET B  38     -12.922 -19.419   2.620  1.00 98.83           H  
ATOM   3114  HE2 MET B  38     -14.014 -19.133   1.242  1.00 98.83           H  
ATOM   3115  HE3 MET B  38     -14.393 -18.453   2.839  1.00 98.83           H  
ATOM   3116  N   ALA B  39      -7.412 -19.828   1.992  1.00 98.88           N  
ATOM   3117  H   ALA B  39      -7.200 -18.843   2.056  1.00 98.88           H  
ATOM   3118  CA  ALA B  39      -6.747 -20.718   2.938  1.00 98.88           C  
ATOM   3119  HA  ALA B  39      -7.393 -21.569   3.153  1.00 98.88           H  
ATOM   3120  C   ALA B  39      -6.480 -19.989   4.250  1.00 98.88           C  
ATOM   3121  CB  ALA B  39      -5.435 -21.227   2.343  1.00 98.88           C  
ATOM   3122  HB1 ALA B  39      -5.623 -21.727   1.392  1.00 98.88           H  
ATOM   3123  HB2 ALA B  39      -4.764 -20.384   2.182  1.00 98.88           H  
ATOM   3124  HB3 ALA B  39      -4.957 -21.930   3.025  1.00 98.88           H  
ATOM   3125  O   ALA B  39      -6.274 -18.776   4.262  1.00 98.88           O  
ATOM   3126  N   CYS B  40      -6.453 -20.729   5.354  1.00 98.86           N  
ATOM   3127  H   CYS B  40      -6.601 -21.727   5.303  1.00 98.86           H  
ATOM   3128  CA  CYS B  40      -6.047 -20.189   6.641  1.00 98.86           C  
ATOM   3129  HA  CYS B  40      -5.215 -19.507   6.465  1.00 98.86           H  
ATOM   3130  C   CYS B  40      -5.554 -21.285   7.582  1.00 98.86           C  
ATOM   3131  CB  CYS B  40      -7.209 -19.411   7.283  1.00 98.86           C  
ATOM   3132  HB2 CYS B  40      -6.885 -19.018   8.246  1.00 98.86           H  
ATOM   3133  HB3 CYS B  40      -7.470 -18.563   6.648  1.00 98.86           H  
ATOM   3134  O   CYS B  40      -6.082 -22.398   7.560  1.00 98.86           O  
ATOM   3135  SG  CYS B  40      -8.674 -20.467   7.514  1.00 98.86           S  
ATOM   3136  HG  CYS B  40      -8.031 -21.505   8.057  1.00 98.86           H  
ATOM   3137  N   ARG B  41      -4.624 -20.924   8.469  1.00 98.78           N  
ATOM   3138  H   ARG B  41      -4.278 -19.976   8.421  1.00 98.78           H  
ATOM   3139  CA  ARG B  41      -4.377 -21.660   9.713  1.00 98.78           C  
ATOM   3140  HA  ARG B  41      -5.154 -22.417   9.819  1.00 98.78           H  
ATOM   3141  C   ARG B  41      -4.519 -20.700  10.876  1.00 98.78           C  
ATOM   3142  CB  ARG B  41      -3.033 -22.395   9.727  1.00 98.78           C  
ATOM   3143  HB2 ARG B  41      -2.943 -22.937  10.669  1.00 98.78           H  
ATOM   3144  HB3 ARG B  41      -2.210 -21.684   9.657  1.00 98.78           H  
ATOM   3145  O   ARG B  41      -3.928 -19.621  10.853  1.00 98.78           O  
ATOM   3146  CG  ARG B  41      -2.959 -23.396   8.570  1.00 98.78           C  
ATOM   3147  HG2 ARG B  41      -2.962 -22.855   7.624  1.00 98.78           H  
ATOM   3148  HG3 ARG B  41      -3.823 -24.059   8.599  1.00 98.78           H  
ATOM   3149  CD  ARG B  41      -1.688 -24.232   8.648  1.00 98.78           C  
ATOM   3150  HD2 ARG B  41      -0.836 -23.555   8.716  1.00 98.78           H  
ATOM   3151  HD3 ARG B  41      -1.713 -24.858   9.541  1.00 98.78           H  
ATOM   3152  NE  ARG B  41      -1.568 -25.072   7.446  1.00 98.78           N  
ATOM   3153  HE  ARG B  41      -2.411 -25.315   6.945  1.00 98.78           H  
ATOM   3154  NH1 ARG B  41       0.720 -25.221   7.406  1.00 98.78           N  
ATOM   3155 HH11 ARG B  41       1.516 -25.588   6.903  1.00 98.78           H  
ATOM   3156 HH12 ARG B  41       0.821 -24.788   8.312  1.00 98.78           H  
ATOM   3157  NH2 ARG B  41      -0.449 -26.124   5.773  1.00 98.78           N  
ATOM   3158 HH21 ARG B  41       0.461 -26.376   5.413  1.00 98.78           H  
ATOM   3159 HH22 ARG B  41      -1.270 -26.189   5.190  1.00 98.78           H  
ATOM   3160  CZ  ARG B  41      -0.446 -25.467   6.887  1.00 98.78           C  
ATOM   3161  N   LEU B  42      -5.357 -21.064  11.839  1.00 98.88           N  
ATOM   3162  H   LEU B  42      -5.714 -22.009  11.819  1.00 98.88           H  
ATOM   3163  CA  LEU B  42      -5.763 -20.213  12.957  1.00 98.88           C  
ATOM   3164  HA  LEU B  42      -5.008 -19.437  13.083  1.00 98.88           H  
ATOM   3165  C   LEU B  42      -5.794 -21.041  14.264  1.00 98.88           C  
ATOM   3166  CB  LEU B  42      -7.118 -19.534  12.625  1.00 98.88           C  
ATOM   3167  HB2 LEU B  42      -7.451 -18.951  13.484  1.00 98.88           H  
ATOM   3168  HB3 LEU B  42      -7.864 -20.312  12.465  1.00 98.88           H  
ATOM   3169  O   LEU B  42      -5.798 -22.277  14.211  1.00 98.88           O  
ATOM   3170  CG  LEU B  42      -7.114 -18.613  11.385  1.00 98.88           C  
ATOM   3171  HG  LEU B  42      -6.669 -19.135  10.539  1.00 98.88           H  
ATOM   3172  CD1 LEU B  42      -8.539 -18.244  10.977  1.00 98.88           C  
ATOM   3173 HD11 LEU B  42      -8.517 -17.583  10.111  1.00 98.88           H  
ATOM   3174 HD12 LEU B  42      -9.056 -17.750  11.799  1.00 98.88           H  
ATOM   3175 HD13 LEU B  42      -9.073 -19.153  10.700  1.00 98.88           H  
ATOM   3176  CD2 LEU B  42      -6.348 -17.312  11.617  1.00 98.88           C  
ATOM   3177 HD21 LEU B  42      -6.852 -16.706  12.370  1.00 98.88           H  
ATOM   3178 HD22 LEU B  42      -6.282 -16.756  10.682  1.00 98.88           H  
ATOM   3179 HD23 LEU B  42      -5.336 -17.540  11.954  1.00 98.88           H  
ATOM   3180  N   PRO B  43      -5.789 -20.391  15.443  1.00 98.55           N  
ATOM   3181  CA  PRO B  43      -5.760 -21.064  16.742  1.00 98.55           C  
ATOM   3182  HA  PRO B  43      -4.805 -21.583  16.825  1.00 98.55           H  
ATOM   3183  C   PRO B  43      -6.890 -22.083  16.953  1.00 98.55           C  
ATOM   3184  CB  PRO B  43      -5.795 -19.942  17.784  1.00 98.55           C  
ATOM   3185  HB2 PRO B  43      -6.826 -19.672  18.014  1.00 98.55           H  
ATOM   3186  HB3 PRO B  43      -5.260 -20.222  18.691  1.00 98.55           H  
ATOM   3187  O   PRO B  43      -7.923 -22.057  16.286  1.00 98.55           O  
ATOM   3188  CG  PRO B  43      -5.116 -18.787  17.051  1.00 98.55           C  
ATOM   3189  HG2 PRO B  43      -4.034 -18.922  17.059  1.00 98.55           H  
ATOM   3190  HG3 PRO B  43      -5.393 -17.816  17.461  1.00 98.55           H  
ATOM   3191  CD  PRO B  43      -5.630 -18.959  15.629  1.00 98.55           C  
ATOM   3192  HD2 PRO B  43      -6.596 -18.467  15.518  1.00 98.55           H  
ATOM   3193  HD3 PRO B  43      -4.912 -18.535  14.926  1.00 98.55           H  
ATOM   3194  N   GLY B  44      -6.690 -23.004  17.900  1.00 97.63           N  
ATOM   3195  H   GLY B  44      -5.863 -22.911  18.472  1.00 97.63           H  
ATOM   3196  CA  GLY B  44      -7.664 -24.046  18.249  1.00 97.63           C  
ATOM   3197  HA2 GLY B  44      -7.315 -24.541  19.155  1.00 97.63           H  
ATOM   3198  HA3 GLY B  44      -8.624 -23.584  18.479  1.00 97.63           H  
ATOM   3199  C   GLY B  44      -7.876 -25.133  17.182  1.00 97.63           C  
ATOM   3200  O   GLY B  44      -8.943 -25.755  17.149  1.00 97.63           O  
ATOM   3201  N   GLY B  45      -6.864 -25.379  16.341  1.00 96.69           N  
ATOM   3202  H   GLY B  45      -6.050 -24.785  16.397  1.00 96.69           H  
ATOM   3203  CA  GLY B  45      -6.838 -26.477  15.365  1.00 96.69           C  
ATOM   3204  HA2 GLY B  45      -7.292 -27.367  15.799  1.00 96.69           H  
ATOM   3205  HA3 GLY B  45      -5.799 -26.708  15.128  1.00 96.69           H  
ATOM   3206  C   GLY B  45      -7.550 -26.173  14.045  1.00 96.69           C  
ATOM   3207  O   GLY B  45      -8.028 -27.090  13.381  1.00 96.69           O  
ATOM   3208  N   VAL B  46      -7.667 -24.896  13.673  1.00 98.44           N  
ATOM   3209  H   VAL B  46      -7.223 -24.181  14.232  1.00 98.44           H  
ATOM   3210  CA  VAL B  46      -8.241 -24.486  12.389  1.00 98.44           C  
ATOM   3211  HA  VAL B  46      -9.068 -25.149  12.134  1.00 98.44           H  
ATOM   3212  C   VAL B  46      -7.174 -24.613  11.304  1.00 98.44           C  
ATOM   3213  CB  VAL B  46      -8.796 -23.056  12.495  1.00 98.44           C  
ATOM   3214  HB  VAL B  46      -8.033 -22.420  12.944  1.00 98.44           H  
ATOM   3215  O   VAL B  46      -6.232 -23.825  11.277  1.00 98.44           O  
ATOM   3216  CG1 VAL B  46      -9.173 -22.462  11.135  1.00 98.44           C  
ATOM   3217 HG11 VAL B  46      -8.285 -22.319  10.519  1.00 98.44           H  
ATOM   3218 HG12 VAL B  46      -9.633 -21.487  11.289  1.00 98.44           H  
ATOM   3219 HG13 VAL B  46      -9.868 -23.122  10.616  1.00 98.44           H  
ATOM   3220  CG2 VAL B  46     -10.035 -23.018  13.398  1.00 98.44           C  
ATOM   3221 HG21 VAL B  46     -10.821 -23.656  12.994  1.00 98.44           H  
ATOM   3222 HG22 VAL B  46      -9.772 -23.358  14.400  1.00 98.44           H  
ATOM   3223 HG23 VAL B  46     -10.403 -21.995  13.478  1.00 98.44           H  
ATOM   3224  N   MET B  47      -7.342 -25.580  10.398  1.00 97.14           N  
ATOM   3225  H   MET B  47      -8.103 -26.230  10.529  1.00 97.14           H  
ATOM   3226  CA  MET B  47      -6.412 -25.866   9.290  1.00 97.14           C  
ATOM   3227  HA  MET B  47      -5.532 -25.229   9.391  1.00 97.14           H  
ATOM   3228  C   MET B  47      -7.001 -25.547   7.905  1.00 97.14           C  
ATOM   3229  CB  MET B  47      -5.950 -27.331   9.385  1.00 97.14           C  
ATOM   3230  HB2 MET B  47      -5.345 -27.582   8.514  1.00 97.14           H  
ATOM   3231  HB3 MET B  47      -6.823 -27.983   9.396  1.00 97.14           H  
ATOM   3232  O   MET B  47      -6.371 -25.786   6.875  1.00 97.14           O  
ATOM   3233  CG  MET B  47      -5.111 -27.584  10.644  1.00 97.14           C  
ATOM   3234  HG2 MET B  47      -5.679 -27.274  11.521  1.00 97.14           H  
ATOM   3235  HG3 MET B  47      -4.923 -28.653  10.739  1.00 97.14           H  
ATOM   3236  SD  MET B  47      -3.521 -26.713  10.654  1.00 97.14           S  
ATOM   3237  CE  MET B  47      -2.474 -27.955   9.849  1.00 97.14           C  
ATOM   3238  HE1 MET B  47      -1.460 -27.565   9.758  1.00 97.14           H  
ATOM   3239  HE2 MET B  47      -2.866 -28.189   8.859  1.00 97.14           H  
ATOM   3240  HE3 MET B  47      -2.449 -28.855  10.463  1.00 97.14           H  
ATOM   3241  N   SER B  48      -8.232 -25.036   7.862  1.00 97.84           N  
ATOM   3242  H   SER B  48      -8.720 -24.900   8.736  1.00 97.84           H  
ATOM   3243  CA  SER B  48      -8.943 -24.685   6.635  1.00 97.84           C  
ATOM   3244  HA  SER B  48      -8.232 -24.229   5.948  1.00 97.84           H  
ATOM   3245  C   SER B  48     -10.089 -23.699   6.912  1.00 97.84           C  
ATOM   3246  CB  SER B  48      -9.507 -25.963   5.999  1.00 97.84           C  
ATOM   3247  HB2 SER B  48      -9.885 -25.732   5.003  1.00 97.84           H  
ATOM   3248  HB3 SER B  48      -8.717 -26.707   5.900  1.00 97.84           H  
ATOM   3249  O   SER B  48     -10.534 -23.583   8.060  1.00 97.84           O  
ATOM   3250  OG  SER B  48     -10.564 -26.497   6.769  1.00 97.84           O  
ATOM   3251  HG  SER B  48     -10.189 -26.939   7.534  1.00 97.84           H  
ATOM   3252  N   PRO B  49     -10.641 -23.035   5.877  1.00 98.74           N  
ATOM   3253  CA  PRO B  49     -11.858 -22.233   6.016  1.00 98.74           C  
ATOM   3254  HA  PRO B  49     -11.649 -21.392   6.677  1.00 98.74           H  
ATOM   3255  C   PRO B  49     -13.059 -23.018   6.574  1.00 98.74           C  
ATOM   3256  CB  PRO B  49     -12.153 -21.706   4.607  1.00 98.74           C  
ATOM   3257  HB2 PRO B  49     -12.791 -22.407   4.069  1.00 98.74           H  
ATOM   3258  HB3 PRO B  49     -12.619 -20.721   4.639  1.00 98.74           H  
ATOM   3259  O   PRO B  49     -13.919 -22.439   7.238  1.00 98.74           O  
ATOM   3260  CG  PRO B  49     -10.776 -21.668   3.946  1.00 98.74           C  
ATOM   3261  HG2 PRO B  49     -10.237 -20.773   4.257  1.00 98.74           H  
ATOM   3262  HG3 PRO B  49     -10.846 -21.724   2.860  1.00 98.74           H  
ATOM   3263  CD  PRO B  49     -10.101 -22.906   4.530  1.00 98.74           C  
ATOM   3264  HD2 PRO B  49      -9.019 -22.769   4.539  1.00 98.74           H  
ATOM   3265  HD3 PRO B  49     -10.369 -23.783   3.941  1.00 98.74           H  
ATOM   3266  N   ASP B  50     -13.141 -24.328   6.331  1.00 97.67           N  
ATOM   3267  H   ASP B  50     -12.429 -24.771   5.768  1.00 97.67           H  
ATOM   3268  CA  ASP B  50     -14.246 -25.174   6.804  1.00 97.67           C  
ATOM   3269  HA  ASP B  50     -15.178 -24.612   6.741  1.00 97.67           H  
ATOM   3270  C   ASP B  50     -14.074 -25.589   8.275  1.00 97.67           C  
ATOM   3271  CB  ASP B  50     -14.389 -26.391   5.882  1.00 97.67           C  
ATOM   3272  HB2 ASP B  50     -13.488 -27.000   5.950  1.00 97.67           H  
ATOM   3273  HB3 ASP B  50     -15.233 -26.994   6.217  1.00 97.67           H  
ATOM   3274  O   ASP B  50     -15.062 -25.781   8.987  1.00 97.67           O  
ATOM   3275  CG  ASP B  50     -14.626 -25.970   4.427  1.00 97.67           C  
ATOM   3276  OD1 ASP B  50     -15.538 -25.139   4.200  1.00 97.67           O  
ATOM   3277  OD2 ASP B  50     -13.849 -26.432   3.562  1.00 97.67           O  
ATOM   3278  N   ASP B  51     -12.834 -25.675   8.767  1.00 98.27           N  
ATOM   3279  H   ASP B  51     -12.058 -25.544   8.133  1.00 98.27           H  
ATOM   3280  CA  ASP B  51     -12.555 -25.792  10.204  1.00 98.27           C  
ATOM   3281  HA  ASP B  51     -13.214 -26.548  10.632  1.00 98.27           H  
ATOM   3282  C   ASP B  51     -12.842 -24.469  10.931  1.00 98.27           C  
ATOM   3283  CB  ASP B  51     -11.108 -26.234  10.460  1.00 98.27           C  
ATOM   3284  HB2 ASP B  51     -10.430 -25.463  10.094  1.00 98.27           H  
ATOM   3285  HB3 ASP B  51     -10.961 -26.328  11.536  1.00 98.27           H  
ATOM   3286  O   ASP B  51     -13.410 -24.490  12.024  1.00 98.27           O  
ATOM   3287  CG  ASP B  51     -10.760 -27.570   9.808  1.00 98.27           C  
ATOM   3288  OD1 ASP B  51     -11.478 -28.569  10.061  1.00 98.27           O  
ATOM   3289  OD2 ASP B  51      -9.788 -27.567   9.020  1.00 98.27           O  
ATOM   3290  N   LEU B  52     -12.521 -23.322  10.308  1.00 98.75           N  
ATOM   3291  H   LEU B  52     -12.021 -23.378   9.433  1.00 98.75           H  
ATOM   3292  CA  LEU B  52     -12.871 -21.997  10.836  1.00 98.75           C  
ATOM   3293  HA  LEU B  52     -12.439 -21.905  11.833  1.00 98.75           H  
ATOM   3294  C   LEU B  52     -14.387 -21.854  10.970  1.00 98.75           C  
ATOM   3295  CB  LEU B  52     -12.309 -20.878   9.933  1.00 98.75           C  
ATOM   3296  HB2 LEU B  52     -11.228 -20.986   9.845  1.00 98.75           H  
ATOM   3297  HB3 LEU B  52     -12.725 -20.987   8.932  1.00 98.75           H  
ATOM   3298  O   LEU B  52     -14.871 -21.437  12.021  1.00 98.75           O  
ATOM   3299  CG  LEU B  52     -12.640 -19.454  10.431  1.00 98.75           C  
ATOM   3300  HG  LEU B  52     -13.721 -19.313  10.445  1.00 98.75           H  
ATOM   3301  CD1 LEU B  52     -12.102 -19.181  11.836  1.00 98.75           C  
ATOM   3302 HD11 LEU B  52     -11.046 -19.445  11.899  1.00 98.75           H  
ATOM   3303 HD12 LEU B  52     -12.661 -19.761  12.571  1.00 98.75           H  
ATOM   3304 HD13 LEU B  52     -12.224 -18.123  12.070  1.00 98.75           H  
ATOM   3305  CD2 LEU B  52     -12.060 -18.419   9.469  1.00 98.75           C  
ATOM   3306 HD21 LEU B  52     -12.531 -18.540   8.494  1.00 98.75           H  
ATOM   3307 HD22 LEU B  52     -10.983 -18.553   9.368  1.00 98.75           H  
ATOM   3308 HD23 LEU B  52     -12.266 -17.411   9.829  1.00 98.75           H  
ATOM   3309  N   TRP B  53     -15.132 -22.237   9.926  1.00 98.52           N  
ATOM   3310  H   TRP B  53     -14.663 -22.531   9.082  1.00 98.52           H  
ATOM   3311  CA  TRP B  53     -16.592 -22.222   9.955  1.00 98.52           C  
ATOM   3312  HA  TRP B  53     -16.925 -21.200  10.131  1.00 98.52           H  
ATOM   3313  C   TRP B  53     -17.143 -23.072  11.102  1.00 98.52           C  
ATOM   3314  CB  TRP B  53     -17.179 -22.690   8.621  1.00 98.52           C  
ATOM   3315  HB2 TRP B  53     -16.869 -22.006   7.830  1.00 98.52           H  
ATOM   3316  HB3 TRP B  53     -16.798 -23.683   8.381  1.00 98.52           H  
ATOM   3317  O   TRP B  53     -17.938 -22.576  11.899  1.00 98.52           O  
ATOM   3318  CG  TRP B  53     -18.672 -22.737   8.680  1.00 98.52           C  
ATOM   3319  CD1 TRP B  53     -19.434 -23.850   8.594  1.00 98.52           C  
ATOM   3320  HD1 TRP B  53     -19.061 -24.840   8.378  1.00 98.52           H  
ATOM   3321  CD2 TRP B  53     -19.592 -21.646   8.991  1.00 98.52           C  
ATOM   3322  CE2 TRP B  53     -20.903 -22.189   9.141  1.00 98.52           C  
ATOM   3323  CE3 TRP B  53     -19.440 -20.256   9.196  1.00 98.52           C  
ATOM   3324  HE3 TRP B  53     -18.466 -19.804   9.083  1.00 98.52           H  
ATOM   3325  NE1 TRP B  53     -20.751 -23.529   8.858  1.00 98.52           N  
ATOM   3326  HE1 TRP B  53     -21.507 -24.197   8.814  1.00 98.52           H  
ATOM   3327  CH2 TRP B  53     -21.812 -20.025   9.717  1.00 98.52           C  
ATOM   3328  HH2 TRP B  53     -22.639 -19.394  10.008  1.00 98.52           H  
ATOM   3329  CZ2 TRP B  53     -22.004 -21.400   9.504  1.00 98.52           C  
ATOM   3330  HZ2 TRP B  53     -22.984 -21.840   9.612  1.00 98.52           H  
ATOM   3331  CZ3 TRP B  53     -20.539 -19.455   9.553  1.00 98.52           C  
ATOM   3332  HZ3 TRP B  53     -20.407 -18.394   9.702  1.00 98.52           H  
ATOM   3333  N   ARG B  54     -16.670 -24.320  11.241  1.00 98.02           N  
ATOM   3334  H   ARG B  54     -16.012 -24.659  10.555  1.00 98.02           H  
ATOM   3335  CA  ARG B  54     -17.077 -25.207  12.343  1.00 98.02           C  
ATOM   3336  HA  ARG B  54     -18.158 -25.342  12.291  1.00 98.02           H  
ATOM   3337  C   ARG B  54     -16.811 -24.573  13.704  1.00 98.02           C  
ATOM   3338  CB  ARG B  54     -16.373 -26.569  12.229  1.00 98.02           C  
ATOM   3339  HB2 ARG B  54     -15.713 -26.723  13.083  1.00 98.02           H  
ATOM   3340  HB3 ARG B  54     -15.755 -26.589  11.331  1.00 98.02           H  
ATOM   3341  O   ARG B  54     -17.706 -24.553  14.538  1.00 98.02           O  
ATOM   3342  CG  ARG B  54     -17.393 -27.718  12.180  1.00 98.02           C  
ATOM   3343  HG2 ARG B  54     -18.054 -27.578  11.325  1.00 98.02           H  
ATOM   3344  HG3 ARG B  54     -17.998 -27.700  13.086  1.00 98.02           H  
ATOM   3345  CD  ARG B  54     -16.698 -29.080  12.062  1.00 98.02           C  
ATOM   3346  HD2 ARG B  54     -17.458 -29.862  12.066  1.00 98.02           H  
ATOM   3347  HD3 ARG B  54     -16.058 -29.214  12.934  1.00 98.02           H  
ATOM   3348  NE  ARG B  54     -15.917 -29.149  10.809  1.00 98.02           N  
ATOM   3349  HE  ARG B  54     -16.261 -28.580  10.049  1.00 98.02           H  
ATOM   3350  NH1 ARG B  54     -14.118 -30.405  11.510  1.00 98.02           N  
ATOM   3351 HH11 ARG B  54     -13.141 -30.613  11.360  1.00 98.02           H  
ATOM   3352 HH12 ARG B  54     -14.610 -30.653  12.356  1.00 98.02           H  
ATOM   3353  NH2 ARG B  54     -14.018 -29.283   9.597  1.00 98.02           N  
ATOM   3354 HH21 ARG B  54     -14.396 -28.597   8.959  1.00 98.02           H  
ATOM   3355 HH22 ARG B  54     -13.010 -29.301   9.656  1.00 98.02           H  
ATOM   3356  CZ  ARG B  54     -14.699 -29.626  10.645  1.00 98.02           C  
ATOM   3357  N   MET B  55     -15.622 -24.005  13.910  1.00 97.81           N  
ATOM   3358  H   MET B  55     -14.940 -24.039  13.165  1.00 97.81           H  
ATOM   3359  CA  MET B  55     -15.267 -23.337  15.163  1.00 97.81           C  
ATOM   3360  HA  MET B  55     -15.339 -24.067  15.969  1.00 97.81           H  
ATOM   3361  C   MET B  55     -16.236 -22.197  15.510  1.00 97.81           C  
ATOM   3362  CB  MET B  55     -13.814 -22.843  15.088  1.00 97.81           C  
ATOM   3363  HB2 MET B  55     -13.665 -22.268  14.175  1.00 97.81           H  
ATOM   3364  HB3 MET B  55     -13.145 -23.704  15.065  1.00 97.81           H  
ATOM   3365  O   MET B  55     -16.743 -22.163  16.632  1.00 97.81           O  
ATOM   3366  CG  MET B  55     -13.453 -21.951  16.281  1.00 97.81           C  
ATOM   3367  HG2 MET B  55     -14.082 -21.062  16.261  1.00 97.81           H  
ATOM   3368  HG3 MET B  55     -13.648 -22.481  17.213  1.00 97.81           H  
ATOM   3369  SD  MET B  55     -11.748 -21.375  16.286  1.00 97.81           S  
ATOM   3370  CE  MET B  55     -10.995 -22.663  17.299  1.00 97.81           C  
ATOM   3371  HE1 MET B  55     -10.985 -23.607  16.753  1.00 97.81           H  
ATOM   3372  HE2 MET B  55     -11.546 -22.767  18.234  1.00 97.81           H  
ATOM   3373  HE3 MET B  55      -9.973 -22.356  17.523  1.00 97.81           H  
ATOM   3374  N   VAL B  56     -16.507 -21.273  14.581  1.00 98.32           N  
ATOM   3375  H   VAL B  56     -16.076 -21.349  13.671  1.00 98.32           H  
ATOM   3376  CA  VAL B  56     -17.370 -20.115  14.880  1.00 98.32           C  
ATOM   3377  HA  VAL B  56     -17.090 -19.743  15.866  1.00 98.32           H  
ATOM   3378  C   VAL B  56     -18.846 -20.505  14.994  1.00 98.32           C  
ATOM   3379  CB  VAL B  56     -17.164 -18.938  13.905  1.00 98.32           C  
ATOM   3380  HB  VAL B  56     -17.787 -18.111  14.245  1.00 98.32           H  
ATOM   3381  O   VAL B  56     -19.541 -19.980  15.861  1.00 98.32           O  
ATOM   3382  CG1 VAL B  56     -15.711 -18.446  13.933  1.00 98.32           C  
ATOM   3383 HG11 VAL B  56     -15.614 -17.554  13.314  1.00 98.32           H  
ATOM   3384 HG12 VAL B  56     -15.038 -19.216  13.555  1.00 98.32           H  
ATOM   3385 HG13 VAL B  56     -15.429 -18.195  14.955  1.00 98.32           H  
ATOM   3386  CG2 VAL B  56     -17.553 -19.246  12.455  1.00 98.32           C  
ATOM   3387 HG21 VAL B  56     -16.951 -20.071  12.074  1.00 98.32           H  
ATOM   3388 HG22 VAL B  56     -18.606 -19.519  12.388  1.00 98.32           H  
ATOM   3389 HG23 VAL B  56     -17.384 -18.370  11.828  1.00 98.32           H  
ATOM   3390  N   ALA B  57     -19.321 -21.462  14.191  1.00 97.57           N  
ATOM   3391  H   ALA B  57     -18.709 -21.858  13.491  1.00 97.57           H  
ATOM   3392  CA  ALA B  57     -20.698 -21.956  14.240  1.00 97.57           C  
ATOM   3393  HA  ALA B  57     -21.375 -21.101  14.248  1.00 97.57           H  
ATOM   3394  C   ALA B  57     -20.989 -22.781  15.509  1.00 97.57           C  
ATOM   3395  CB  ALA B  57     -20.964 -22.764  12.965  1.00 97.57           C  
ATOM   3396  HB1 ALA B  57     -20.312 -23.637  12.933  1.00 97.57           H  
ATOM   3397  HB2 ALA B  57     -20.774 -22.143  12.090  1.00 97.57           H  
ATOM   3398  HB3 ALA B  57     -22.003 -23.091  12.949  1.00 97.57           H  
ATOM   3399  O   ALA B  57     -22.073 -22.672  16.078  1.00 97.57           O  
ATOM   3400  N   GLU B  58     -20.013 -23.554  15.999  1.00 96.87           N  
ATOM   3401  H   GLU B  58     -19.168 -23.662  15.457  1.00 96.87           H  
ATOM   3402  CA  GLU B  58     -20.081 -24.257  17.291  1.00 96.87           C  
ATOM   3403  HA  GLU B  58     -21.065 -24.714  17.393  1.00 96.87           H  
ATOM   3404  C   GLU B  58     -19.914 -23.309  18.499  1.00 96.87           C  
ATOM   3405  CB  GLU B  58     -19.017 -25.378  17.339  1.00 96.87           C  
ATOM   3406  HB2 GLU B  58     -18.965 -25.775  18.353  1.00 96.87           H  
ATOM   3407  HB3 GLU B  58     -18.045 -24.945  17.104  1.00 96.87           H  
ATOM   3408  O   GLU B  58     -20.024 -23.752  19.643  1.00 96.87           O  
ATOM   3409  CG  GLU B  58     -19.312 -26.563  16.398  1.00 96.87           C  
ATOM   3410  HG2 GLU B  58     -19.555 -26.187  15.404  1.00 96.87           H  
ATOM   3411  HG3 GLU B  58     -20.197 -27.080  16.771  1.00 96.87           H  
ATOM   3412  CD  GLU B  58     -18.152 -27.579  16.273  1.00 96.87           C  
ATOM   3413  OE1 GLU B  58     -18.293 -28.524  15.462  1.00 96.87           O  
ATOM   3414  OE2 GLU B  58     -17.115 -27.448  16.972  1.00 96.87           O  
ATOM   3415  N   GLY B  59     -19.624 -22.019  18.277  1.00 97.37           N  
ATOM   3416  H   GLY B  59     -19.587 -21.694  17.322  1.00 97.37           H  
ATOM   3417  CA  GLY B  59     -19.339 -21.056  19.345  1.00 97.37           C  
ATOM   3418  HA2 GLY B  59     -19.206 -20.071  18.896  1.00 97.37           H  
ATOM   3419  HA3 GLY B  59     -20.183 -21.019  20.034  1.00 97.37           H  
ATOM   3420  C   GLY B  59     -18.074 -21.397  20.140  1.00 97.37           C  
ATOM   3421  O   GLY B  59     -17.994 -21.112  21.336  1.00 97.37           O  
ATOM   3422  N   ARG B  60     -17.096 -22.055  19.504  1.00 97.81           N  
ATOM   3423  H   ARG B  60     -17.200 -22.204  18.511  1.00 97.81           H  
ATOM   3424  CA  ARG B  60     -15.866 -22.507  20.158  1.00 97.81           C  
ATOM   3425  HA  ARG B  60     -16.143 -22.882  21.143  1.00 97.81           H  
ATOM   3426  C   ARG B  60     -14.875 -21.373  20.388  1.00 97.81           C  
ATOM   3427  CB  ARG B  60     -15.205 -23.642  19.369  1.00 97.81           C  
ATOM   3428  HB2 ARG B  60     -14.147 -23.669  19.627  1.00 97.81           H  
ATOM   3429  HB3 ARG B  60     -15.287 -23.439  18.301  1.00 97.81           H  
ATOM   3430  O   ARG B  60     -14.703 -20.470  19.570  1.00 97.81           O  
ATOM   3431  CG  ARG B  60     -15.820 -25.014  19.673  1.00 97.81           C  
ATOM   3432  HG2 ARG B  60     -16.893 -24.984  19.481  1.00 97.81           H  
ATOM   3433  HG3 ARG B  60     -15.658 -25.263  20.722  1.00 97.81           H  
ATOM   3434  CD  ARG B  60     -15.186 -26.091  18.787  1.00 97.81           C  
ATOM   3435  HD2 ARG B  60     -15.455 -25.860  17.757  1.00 97.81           H  
ATOM   3436  HD3 ARG B  60     -15.614 -27.061  19.043  1.00 97.81           H  
ATOM   3437  NE  ARG B  60     -13.713 -26.134  18.915  1.00 97.81           N  
ATOM   3438  HE  ARG B  60     -13.309 -25.650  19.704  1.00 97.81           H  
ATOM   3439  NH1 ARG B  60     -13.314 -27.254  16.963  1.00 97.81           N  
ATOM   3440 HH11 ARG B  60     -12.680 -27.536  16.229  1.00 97.81           H  
ATOM   3441 HH12 ARG B  60     -14.310 -27.401  16.877  1.00 97.81           H  
ATOM   3442  NH2 ARG B  60     -11.603 -26.356  18.115  1.00 97.81           N  
ATOM   3443 HH21 ARG B  60     -10.945 -26.575  17.381  1.00 97.81           H  
ATOM   3444 HH22 ARG B  60     -11.252 -25.804  18.885  1.00 97.81           H  
ATOM   3445  CZ  ARG B  60     -12.881 -26.590  17.998  1.00 97.81           C  
ATOM   3446  N   ASP B  61     -14.174 -21.522  21.499  1.00 97.63           N  
ATOM   3447  H   ASP B  61     -14.397 -22.319  22.078  1.00 97.63           H  
ATOM   3448  CA  ASP B  61     -13.077 -20.694  21.979  1.00 97.63           C  
ATOM   3449  HA  ASP B  61     -13.065 -19.732  21.467  1.00 97.63           H  
ATOM   3450  C   ASP B  61     -11.756 -21.438  21.710  1.00 97.63           C  
ATOM   3451  CB  ASP B  61     -13.386 -20.466  23.459  1.00 97.63           C  
ATOM   3452  HB2 ASP B  61     -14.367 -19.996  23.532  1.00 97.63           H  
ATOM   3453  HB3 ASP B  61     -13.451 -21.434  23.956  1.00 97.63           H  
ATOM   3454  O   ASP B  61     -11.619 -22.620  22.043  1.00 97.63           O  
ATOM   3455  CG  ASP B  61     -12.402 -19.612  24.240  1.00 97.63           C  
ATOM   3456  OD1 ASP B  61     -11.207 -19.510  23.870  1.00 97.63           O  
ATOM   3457  OD2 ASP B  61     -12.828 -19.198  25.343  1.00 97.63           O  
ATOM   3458  N   GLY B  62     -10.835 -20.780  21.008  1.00 97.24           N  
ATOM   3459  H   GLY B  62     -11.024 -19.812  20.792  1.00 97.24           H  
ATOM   3460  CA  GLY B  62      -9.629 -21.360  20.418  1.00 97.24           C  
ATOM   3461  HA2 GLY B  62      -9.707 -22.447  20.417  1.00 97.24           H  
ATOM   3462  HA3 GLY B  62      -9.559 -21.019  19.385  1.00 97.24           H  
ATOM   3463  C   GLY B  62      -8.317 -20.988  21.108  1.00 97.24           C  
ATOM   3464  O   GLY B  62      -7.263 -21.402  20.622  1.00 97.24           O  
ATOM   3465  N   MET B  63      -8.345 -20.221  22.203  1.00 97.56           N  
ATOM   3466  H   MET B  63      -9.241 -19.940  22.577  1.00 97.56           H  
ATOM   3467  CA  MET B  63      -7.110 -19.857  22.914  1.00 97.56           C  
ATOM   3468  HA  MET B  63      -6.359 -19.613  22.163  1.00 97.56           H  
ATOM   3469  C   MET B  63      -6.575 -21.026  23.746  1.00 97.56           C  
ATOM   3470  CB  MET B  63      -7.245 -18.626  23.819  1.00 97.56           C  
ATOM   3471  HB2 MET B  63      -7.554 -18.970  24.807  1.00 97.56           H  
ATOM   3472  HB3 MET B  63      -6.255 -18.193  23.964  1.00 97.56           H  
ATOM   3473  O   MET B  63      -7.312 -21.916  24.176  1.00 97.56           O  
ATOM   3474  CG  MET B  63      -8.188 -17.531  23.306  1.00 97.56           C  
ATOM   3475  HG2 MET B  63      -9.152 -17.960  23.034  1.00 97.56           H  
ATOM   3476  HG3 MET B  63      -8.362 -16.810  24.105  1.00 97.56           H  
ATOM   3477  SD  MET B  63      -7.514 -16.650  21.891  1.00 97.56           S  
ATOM   3478  CE  MET B  63      -6.525 -15.439  22.793  1.00 97.56           C  
ATOM   3479  HE1 MET B  63      -5.889 -14.891  22.098  1.00 97.56           H  
ATOM   3480  HE2 MET B  63      -5.910 -15.948  23.535  1.00 97.56           H  
ATOM   3481  HE3 MET B  63      -7.191 -14.744  23.306  1.00 97.56           H  
ATOM   3482  N   SER B  64      -5.276 -20.987  24.017  1.00 97.30           N  
ATOM   3483  H   SER B  64      -4.732 -20.220  23.648  1.00 97.30           H  
ATOM   3484  CA  SER B  64      -4.550 -22.001  24.773  1.00 97.30           C  
ATOM   3485  HA  SER B  64      -5.253 -22.583  25.370  1.00 97.30           H  
ATOM   3486  C   SER B  64      -3.520 -21.362  25.706  1.00 97.30           C  
ATOM   3487  CB  SER B  64      -3.848 -22.931  23.776  1.00 97.30           C  
ATOM   3488  HB2 SER B  64      -3.407 -23.779  24.301  1.00 97.30           H  
ATOM   3489  HB3 SER B  64      -4.582 -23.315  23.068  1.00 97.30           H  
ATOM   3490  O   SER B  64      -3.209 -20.178  25.563  1.00 97.30           O  
ATOM   3491  OG  SER B  64      -2.826 -22.250  23.068  1.00 97.30           O  
ATOM   3492  HG  SER B  64      -2.156 -21.941  23.682  1.00 97.30           H  
ATOM   3493  N   PRO B  65      -2.892 -22.142  26.604  1.00 96.11           N  
ATOM   3494  CA  PRO B  65      -1.609 -21.768  27.189  1.00 96.11           C  
ATOM   3495  HA  PRO B  65      -1.764 -20.888  27.813  1.00 96.11           H  
ATOM   3496  C   PRO B  65      -0.545 -21.460  26.122  1.00 96.11           C  
ATOM   3497  CB  PRO B  65      -1.194 -22.948  28.074  1.00 96.11           C  
ATOM   3498  HB2 PRO B  65      -0.687 -22.611  28.978  1.00 96.11           H  
ATOM   3499  HB3 PRO B  65      -0.557 -23.632  27.512  1.00 96.11           H  
ATOM   3500  O   PRO B  65      -0.678 -21.872  24.963  1.00 96.11           O  
ATOM   3501  CG  PRO B  65      -2.522 -23.638  28.388  1.00 96.11           C  
ATOM   3502  HG2 PRO B  65      -2.384 -24.693  28.625  1.00 96.11           H  
ATOM   3503  HG3 PRO B  65      -3.022 -23.118  29.206  1.00 96.11           H  
ATOM   3504  CD  PRO B  65      -3.310 -23.443  27.096  1.00 96.11           C  
ATOM   3505  HD2 PRO B  65      -4.381 -23.471  27.297  1.00 96.11           H  
ATOM   3506  HD3 PRO B  65      -3.032 -24.216  26.380  1.00 96.11           H  
ATOM   3507  N   PHE B  66       0.515 -20.761  26.529  1.00 96.35           N  
ATOM   3508  H   PHE B  66       0.530 -20.412  27.477  1.00 96.35           H  
ATOM   3509  CA  PHE B  66       1.680 -20.484  25.680  1.00 96.35           C  
ATOM   3510  HA  PHE B  66       1.322 -19.968  24.789  1.00 96.35           H  
ATOM   3511  C   PHE B  66       2.405 -21.781  25.243  1.00 96.35           C  
ATOM   3512  CB  PHE B  66       2.651 -19.552  26.426  1.00 96.35           C  
ATOM   3513  HB2 PHE B  66       2.895 -20.015  27.382  1.00 96.35           H  
ATOM   3514  HB3 PHE B  66       3.573 -19.501  25.847  1.00 96.35           H  
ATOM   3515  O   PHE B  66       2.388 -22.761  25.997  1.00 96.35           O  
ATOM   3516  CG  PHE B  66       2.214 -18.115  26.688  1.00 96.35           C  
ATOM   3517  CD1 PHE B  66       0.958 -17.619  26.281  1.00 96.35           C  
ATOM   3518  HD1 PHE B  66       0.234 -18.271  25.815  1.00 96.35           H  
ATOM   3519  CD2 PHE B  66       3.115 -17.244  27.331  1.00 96.35           C  
ATOM   3520  HD2 PHE B  66       4.084 -17.602  27.646  1.00 96.35           H  
ATOM   3521  CE1 PHE B  66       0.632 -16.266  26.464  1.00 96.35           C  
ATOM   3522  HE1 PHE B  66      -0.309 -15.872  26.109  1.00 96.35           H  
ATOM   3523  CE2 PHE B  66       2.771 -15.900  27.555  1.00 96.35           C  
ATOM   3524  HE2 PHE B  66       3.463 -15.238  28.056  1.00 96.35           H  
ATOM   3525  CZ  PHE B  66       1.536 -15.410  27.108  1.00 96.35           C  
ATOM   3526  HZ  PHE B  66       1.279 -14.371  27.258  1.00 96.35           H  
ATOM   3527  N   PRO B  67       3.058 -21.812  24.062  1.00 94.98           N  
ATOM   3528  CA  PRO B  67       3.786 -22.987  23.575  1.00 94.98           C  
ATOM   3529  HA  PRO B  67       3.102 -23.835  23.555  1.00 94.98           H  
ATOM   3530  C   PRO B  67       5.002 -23.322  24.451  1.00 94.98           C  
ATOM   3531  CB  PRO B  67       4.211 -22.663  22.136  1.00 94.98           C  
ATOM   3532  HB2 PRO B  67       5.234 -22.289  22.121  1.00 94.98           H  
ATOM   3533  HB3 PRO B  67       4.114 -23.530  21.482  1.00 94.98           H  
ATOM   3534  O   PRO B  67       5.805 -22.450  24.775  1.00 94.98           O  
ATOM   3535  CG  PRO B  67       3.266 -21.539  21.723  1.00 94.98           C  
ATOM   3536  HG2 PRO B  67       3.698 -20.896  20.957  1.00 94.98           H  
ATOM   3537  HG3 PRO B  67       2.318 -21.960  21.388  1.00 94.98           H  
ATOM   3538  CD  PRO B  67       3.062 -20.785  23.031  1.00 94.98           C  
ATOM   3539  HD2 PRO B  67       2.122 -20.237  22.979  1.00 94.98           H  
ATOM   3540  HD3 PRO B  67       3.893 -20.099  23.199  1.00 94.98           H  
ATOM   3541  N   GLY B  68       5.157 -24.598  24.817  1.00 93.69           N  
ATOM   3542  H   GLY B  68       4.483 -25.268  24.476  1.00 93.69           H  
ATOM   3543  CA  GLY B  68       6.255 -25.078  25.673  1.00 93.69           C  
ATOM   3544  HA2 GLY B  68       5.902 -25.936  26.246  1.00 93.69           H  
ATOM   3545  HA3 GLY B  68       6.535 -24.295  26.377  1.00 93.69           H  
ATOM   3546  C   GLY B  68       7.528 -25.502  24.931  1.00 93.69           C  
ATOM   3547  O   GLY B  68       8.482 -25.946  25.564  1.00 93.69           O  
ATOM   3548  N   ASP B  69       7.539 -25.416  23.603  1.00 91.43           N  
ATOM   3549  H   ASP B  69       6.713 -25.076  23.132  1.00 91.43           H  
ATOM   3550  CA  ASP B  69       8.558 -25.971  22.703  1.00 91.43           C  
ATOM   3551  HA  ASP B  69       9.287 -26.524  23.295  1.00 91.43           H  
ATOM   3552  C   ASP B  69       9.362 -24.909  21.929  1.00 91.43           C  
ATOM   3553  CB  ASP B  69       7.878 -26.984  21.766  1.00 91.43           C  
ATOM   3554  HB2 ASP B  69       7.460 -27.786  22.374  1.00 91.43           H  
ATOM   3555  HB3 ASP B  69       8.636 -27.426  21.120  1.00 91.43           H  
ATOM   3556  O   ASP B  69      10.336 -25.243  21.255  1.00 91.43           O  
ATOM   3557  CG  ASP B  69       6.753 -26.405  20.893  1.00 91.43           C  
ATOM   3558  OD1 ASP B  69       6.285 -25.273  21.176  1.00 91.43           O  
ATOM   3559  OD2 ASP B  69       6.338 -27.144  19.978  1.00 91.43           O  
ATOM   3560  N   ARG B  70       9.024 -23.622  22.085  1.00 89.99           N  
ATOM   3561  H   ARG B  70       8.185 -23.441  22.618  1.00 89.99           H  
ATOM   3562  CA  ARG B  70       9.706 -22.481  21.437  1.00 89.99           C  
ATOM   3563  HA  ARG B  70      10.127 -22.829  20.494  1.00 89.99           H  
ATOM   3564  C   ARG B  70      10.904 -21.920  22.211  1.00 89.99           C  
ATOM   3565  CB  ARG B  70       8.683 -21.383  21.112  1.00 89.99           C  
ATOM   3566  HB2 ARG B  70       9.197 -20.540  20.651  1.00 89.99           H  
ATOM   3567  HB3 ARG B  70       8.210 -21.037  22.031  1.00 89.99           H  
ATOM   3568  O   ARG B  70      11.438 -20.878  21.854  1.00 89.99           O  
ATOM   3569  CG  ARG B  70       7.616 -21.890  20.137  1.00 89.99           C  
ATOM   3570  HG2 ARG B  70       8.093 -22.296  19.245  1.00 89.99           H  
ATOM   3571  HG3 ARG B  70       7.017 -22.669  20.608  1.00 89.99           H  
ATOM   3572  CD  ARG B  70       6.716 -20.726  19.742  1.00 89.99           C  
ATOM   3573  HD2 ARG B  70       6.315 -20.264  20.643  1.00 89.99           H  
ATOM   3574  HD3 ARG B  70       7.312 -19.985  19.210  1.00 89.99           H  
ATOM   3575  NE  ARG B  70       5.603 -21.179  18.892  1.00 89.99           N  
ATOM   3576  HE  ARG B  70       5.456 -22.173  18.793  1.00 89.99           H  
ATOM   3577  NH1 ARG B  70       4.829 -19.080  18.451  1.00 89.99           N  
ATOM   3578 HH11 ARG B  70       5.676 -18.629  18.765  1.00 89.99           H  
ATOM   3579 HH12 ARG B  70       4.179 -18.502  17.938  1.00 89.99           H  
ATOM   3580  NH2 ARG B  70       3.678 -20.819  17.715  1.00 89.99           N  
ATOM   3581 HH21 ARG B  70       2.986 -20.151  17.406  1.00 89.99           H  
ATOM   3582 HH22 ARG B  70       3.496 -21.799  17.554  1.00 89.99           H  
ATOM   3583  CZ  ARG B  70       4.716 -20.367  18.354  1.00 89.99           C  
ATOM   3584  N   GLY B  71      11.319 -22.579  23.294  1.00 88.21           N  
ATOM   3585  H   GLY B  71      10.851 -23.447  23.515  1.00 88.21           H  
ATOM   3586  CA  GLY B  71      12.441 -22.135  24.134  1.00 88.21           C  
ATOM   3587  HA2 GLY B  71      13.279 -21.861  23.494  1.00 88.21           H  
ATOM   3588  HA3 GLY B  71      12.752 -22.962  24.772  1.00 88.21           H  
ATOM   3589  C   GLY B  71      12.141 -20.935  25.044  1.00 88.21           C  
ATOM   3590  O   GLY B  71      13.057 -20.415  25.675  1.00 88.21           O  
ATOM   3591  N   TRP B  72      10.881 -20.502  25.138  1.00 89.59           N  
ATOM   3592  H   TRP B  72      10.170 -20.956  24.582  1.00 89.59           H  
ATOM   3593  CA  TRP B  72      10.452 -19.430  26.038  1.00 89.59           C  
ATOM   3594  HA  TRP B  72      11.122 -18.578  25.921  1.00 89.59           H  
ATOM   3595  C   TRP B  72      10.509 -19.899  27.504  1.00 89.59           C  
ATOM   3596  CB  TRP B  72       9.025 -18.991  25.664  1.00 89.59           C  
ATOM   3597  HB2 TRP B  72       8.356 -19.837  25.824  1.00 89.59           H  
ATOM   3598  HB3 TRP B  72       8.724 -18.210  26.362  1.00 89.59           H  
ATOM   3599  O   TRP B  72       9.993 -20.970  27.831  1.00 89.59           O  
ATOM   3600  CG  TRP B  72       8.765 -18.471  24.272  1.00 89.59           C  
ATOM   3601  CD1 TRP B  72       9.658 -18.334  23.259  1.00 89.59           C  
ATOM   3602  HD1 TRP B  72      10.706 -18.594  23.299  1.00 89.59           H  
ATOM   3603  CD2 TRP B  72       7.494 -17.979  23.736  1.00 89.59           C  
ATOM   3604  CE2 TRP B  72       7.712 -17.518  22.403  1.00 89.59           C  
ATOM   3605  CE3 TRP B  72       6.184 -17.846  24.253  1.00 89.59           C  
ATOM   3606  HE3 TRP B  72       5.981 -18.188  25.258  1.00 89.59           H  
ATOM   3607  NE1 TRP B  72       9.035 -17.797  22.150  1.00 89.59           N  
ATOM   3608  HE1 TRP B  72       9.508 -17.601  21.279  1.00 89.59           H  
ATOM   3609  CH2 TRP B  72       5.425 -16.759  22.201  1.00 89.59           C  
ATOM   3610  HH2 TRP B  72       4.659 -16.245  21.639  1.00 89.59           H  
ATOM   3611  CZ2 TRP B  72       6.705 -16.908  21.647  1.00 89.59           C  
ATOM   3612  HZ2 TRP B  72       6.930 -16.518  20.665  1.00 89.59           H  
ATOM   3613  CZ3 TRP B  72       5.158 -17.246  23.494  1.00 89.59           C  
ATOM   3614  HZ3 TRP B  72       4.173 -17.127  23.919  1.00 89.59           H  
ATOM   3615  N   ASP B  73      11.081 -19.095  28.406  1.00 90.32           N  
ATOM   3616  H   ASP B  73      11.511 -18.234  28.099  1.00 90.32           H  
ATOM   3617  CA  ASP B  73      11.045 -19.365  29.852  1.00 90.32           C  
ATOM   3618  HA  ASP B  73      11.217 -20.429  30.017  1.00 90.32           H  
ATOM   3619  C   ASP B  73       9.655 -19.034  30.418  1.00 90.32           C  
ATOM   3620  CB  ASP B  73      12.173 -18.611  30.584  1.00 90.32           C  
ATOM   3621  HB2 ASP B  73      12.058 -17.540  30.416  1.00 90.32           H  
ATOM   3622  HB3 ASP B  73      13.128 -18.919  30.159  1.00 90.32           H  
ATOM   3623  O   ASP B  73       9.421 -17.950  30.940  1.00 90.32           O  
ATOM   3624  CG  ASP B  73      12.199 -18.883  32.100  1.00 90.32           C  
ATOM   3625  OD1 ASP B  73      11.384 -19.706  32.587  1.00 90.32           O  
ATOM   3626  OD2 ASP B  73      13.050 -18.273  32.783  1.00 90.32           O  
ATOM   3627  N   LEU B  74       8.702 -19.959  30.280  1.00 93.79           N  
ATOM   3628  H   LEU B  74       8.942 -20.786  29.752  1.00 93.79           H  
ATOM   3629  CA  LEU B  74       7.304 -19.743  30.676  1.00 93.79           C  
ATOM   3630  HA  LEU B  74       6.940 -18.846  30.175  1.00 93.79           H  
ATOM   3631  C   LEU B  74       7.100 -19.499  32.184  1.00 93.79           C  
ATOM   3632  CB  LEU B  74       6.453 -20.948  30.235  1.00 93.79           C  
ATOM   3633  HB2 LEU B  74       6.818 -21.835  30.751  1.00 93.79           H  
ATOM   3634  HB3 LEU B  74       5.431 -20.770  30.568  1.00 93.79           H  
ATOM   3635  O   LEU B  74       6.080 -18.921  32.565  1.00 93.79           O  
ATOM   3636  CG  LEU B  74       6.419 -21.241  28.723  1.00 93.79           C  
ATOM   3637  HG  LEU B  74       7.407 -21.554  28.386  1.00 93.79           H  
ATOM   3638  CD1 LEU B  74       5.435 -22.385  28.472  1.00 93.79           C  
ATOM   3639 HD11 LEU B  74       4.437 -22.108  28.811  1.00 93.79           H  
ATOM   3640 HD12 LEU B  74       5.770 -23.280  28.998  1.00 93.79           H  
ATOM   3641 HD13 LEU B  74       5.393 -22.597  27.404  1.00 93.79           H  
ATOM   3642  CD2 LEU B  74       5.970 -20.033  27.902  1.00 93.79           C  
ATOM   3643 HD21 LEU B  74       5.848 -20.325  26.859  1.00 93.79           H  
ATOM   3644 HD22 LEU B  74       6.731 -19.254  27.949  1.00 93.79           H  
ATOM   3645 HD23 LEU B  74       5.029 -19.649  28.296  1.00 93.79           H  
ATOM   3646  N   ASP B  75       8.030 -19.942  33.036  1.00 92.98           N  
ATOM   3647  H   ASP B  75       8.889 -20.312  32.656  1.00 92.98           H  
ATOM   3648  CA  ASP B  75       7.967 -19.703  34.483  1.00 92.98           C  
ATOM   3649  HA  ASP B  75       6.924 -19.651  34.792  1.00 92.98           H  
ATOM   3650  C   ASP B  75       8.584 -18.346  34.854  1.00 92.98           C  
ATOM   3651  CB  ASP B  75       8.634 -20.856  35.260  1.00 92.98           C  
ATOM   3652  HB2 ASP B  75       9.547 -21.159  34.748  1.00 92.98           H  
ATOM   3653  HB3 ASP B  75       8.921 -20.485  36.244  1.00 92.98           H  
ATOM   3654  O   ASP B  75       8.022 -17.644  35.695  1.00 92.98           O  
ATOM   3655  CG  ASP B  75       7.728 -22.079  35.490  1.00 92.98           C  
ATOM   3656  OD1 ASP B  75       6.497 -21.896  35.676  1.00 92.98           O  
ATOM   3657  OD2 ASP B  75       8.280 -23.201  35.577  1.00 92.98           O  
ATOM   3658  N   GLY B  76       9.694 -17.952  34.217  1.00 94.24           N  
ATOM   3659  H   GLY B  76      10.140 -18.593  33.577  1.00 94.24           H  
ATOM   3660  CA  GLY B  76      10.319 -16.636  34.396  1.00 94.24           C  
ATOM   3661  HA2 GLY B  76      11.326 -16.675  33.980  1.00 94.24           H  
ATOM   3662  HA3 GLY B  76      10.391 -16.410  35.460  1.00 94.24           H  
ATOM   3663  C   GLY B  76       9.574 -15.484  33.710  1.00 94.24           C  
ATOM   3664  O   GLY B  76       9.593 -14.362  34.212  1.00 94.24           O  
ATOM   3665  N   LEU B  77       8.883 -15.761  32.599  1.00 93.41           N  
ATOM   3666  H   LEU B  77       8.991 -16.687  32.210  1.00 93.41           H  
ATOM   3667  CA  LEU B  77       8.104 -14.793  31.820  1.00 93.41           C  
ATOM   3668  HA  LEU B  77       8.728 -13.920  31.630  1.00 93.41           H  
ATOM   3669  C   LEU B  77       6.849 -14.309  32.556  1.00 93.41           C  
ATOM   3670  CB  LEU B  77       7.736 -15.453  30.473  1.00 93.41           C  
ATOM   3671  HB2 LEU B  77       7.212 -16.385  30.688  1.00 93.41           H  
ATOM   3672  HB3 LEU B  77       8.661 -15.699  29.953  1.00 93.41           H  
ATOM   3673  O   LEU B  77       6.381 -13.210  32.276  1.00 93.41           O  
ATOM   3674  CG  LEU B  77       6.856 -14.630  29.512  1.00 93.41           C  
ATOM   3675  HG  LEU B  77       5.909 -14.385  29.991  1.00 93.41           H  
ATOM   3676  CD1 LEU B  77       7.538 -13.343  29.054  1.00 93.41           C  
ATOM   3677 HD11 LEU B  77       8.480 -13.572  28.557  1.00 93.41           H  
ATOM   3678 HD12 LEU B  77       6.882 -12.806  28.368  1.00 93.41           H  
ATOM   3679 HD13 LEU B  77       7.739 -12.699  29.909  1.00 93.41           H  
ATOM   3680  CD2 LEU B  77       6.542 -15.467  28.269  1.00 93.41           C  
ATOM   3681 HD21 LEU B  77       6.029 -16.382  28.566  1.00 93.41           H  
ATOM   3682 HD22 LEU B  77       5.900 -14.900  27.595  1.00 93.41           H  
ATOM   3683 HD23 LEU B  77       7.466 -15.727  27.752  1.00 93.41           H  
ATOM   3684  N   PHE B  78       6.272 -15.099  33.465  1.00 95.56           N  
ATOM   3685  H   PHE B  78       6.733 -15.959  33.727  1.00 95.56           H  
ATOM   3686  CA  PHE B  78       5.035 -14.709  34.140  1.00 95.56           C  
ATOM   3687  HA  PHE B  78       4.471 -14.066  33.465  1.00 95.56           H  
ATOM   3688  C   PHE B  78       5.282 -13.922  35.429  1.00 95.56           C  
ATOM   3689  CB  PHE B  78       4.146 -15.924  34.407  1.00 95.56           C  
ATOM   3690  HB2 PHE B  78       3.909 -16.402  33.457  1.00 95.56           H  
ATOM   3691  HB3 PHE B  78       4.700 -16.641  35.012  1.00 95.56           H  
ATOM   3692  O   PHE B  78       5.821 -14.462  36.397  1.00 95.56           O  
ATOM   3693  CG  PHE B  78       2.853 -15.555  35.118  1.00 95.56           C  
ATOM   3694  CD1 PHE B  78       2.786 -15.553  36.527  1.00 95.56           C  
ATOM   3695  HD1 PHE B  78       3.679 -15.744  37.104  1.00 95.56           H  
ATOM   3696  CD2 PHE B  78       1.725 -15.169  34.375  1.00 95.56           C  
ATOM   3697  HD2 PHE B  78       1.795 -15.076  33.301  1.00 95.56           H  
ATOM   3698  CE1 PHE B  78       1.580 -15.251  37.182  1.00 95.56           C  
ATOM   3699  HE1 PHE B  78       1.542 -15.213  38.261  1.00 95.56           H  
ATOM   3700  CE2 PHE B  78       0.517 -14.871  35.031  1.00 95.56           C  
ATOM   3701  HE2 PHE B  78      -0.344 -14.562  34.458  1.00 95.56           H  
ATOM   3702  CZ  PHE B  78       0.439 -14.920  36.431  1.00 95.56           C  
ATOM   3703  HZ  PHE B  78      -0.479 -14.640  36.925  1.00 95.56           H  
ATOM   3704  N   ASP B  79       4.722 -12.715  35.510  1.00 94.93           N  
ATOM   3705  H   ASP B  79       4.272 -12.330  34.692  1.00 94.93           H  
ATOM   3706  CA  ASP B  79       4.471 -12.040  36.784  1.00 94.93           C  
ATOM   3707  HA  ASP B  79       4.403 -12.802  37.560  1.00 94.93           H  
ATOM   3708  C   ASP B  79       3.137 -11.292  36.752  1.00 94.93           C  
ATOM   3709  CB  ASP B  79       5.618 -11.098  37.166  1.00 94.93           C  
ATOM   3710  HB2 ASP B  79       6.568 -11.563  36.905  1.00 94.93           H  
ATOM   3711  HB3 ASP B  79       5.528 -10.160  36.619  1.00 94.93           H  
ATOM   3712  O   ASP B  79       2.789 -10.656  35.765  1.00 94.93           O  
ATOM   3713  CG  ASP B  79       5.596 -10.822  38.672  1.00 94.93           C  
ATOM   3714  OD1 ASP B  79       4.611 -10.249  39.184  1.00 94.93           O  
ATOM   3715  OD2 ASP B  79       6.558 -11.229  39.363  1.00 94.93           O  
ATOM   3716  N   SER B  80       2.387 -11.359  37.851  1.00 92.89           N  
ATOM   3717  H   SER B  80       2.809 -11.767  38.672  1.00 92.89           H  
ATOM   3718  CA  SER B  80       1.114 -10.652  38.023  1.00 92.89           C  
ATOM   3719  HA  SER B  80       0.471 -10.877  37.172  1.00 92.89           H  
ATOM   3720  C   SER B  80       1.235  -9.124  38.092  1.00 92.89           C  
ATOM   3721  CB  SER B  80       0.430 -11.156  39.296  1.00 92.89           C  
ATOM   3722  HB2 SER B  80      -0.435 -10.532  39.519  1.00 92.89           H  
ATOM   3723  HB3 SER B  80       0.085 -12.177  39.131  1.00 92.89           H  
ATOM   3724  O   SER B  80       0.212  -8.452  38.008  1.00 92.89           O  
ATOM   3725  OG  SER B  80       1.329 -11.148  40.398  1.00 92.89           O  
ATOM   3726  HG  SER B  80       1.997 -10.479  40.228  1.00 92.89           H  
ATOM   3727  N   ASP B  81       2.433  -8.568  38.298  1.00 92.86           N  
ATOM   3728  H   ASP B  81       3.242  -9.166  38.378  1.00 92.86           H  
ATOM   3729  CA  ASP B  81       2.674  -7.122  38.301  1.00 92.86           C  
ATOM   3730  HA  ASP B  81       1.773  -6.614  38.645  1.00 92.86           H  
ATOM   3731  C   ASP B  81       3.044  -6.604  36.893  1.00 92.86           C  
ATOM   3732  CB  ASP B  81       3.765  -6.784  39.332  1.00 92.86           C  
ATOM   3733  HB2 ASP B  81       3.449  -7.152  40.308  1.00 92.86           H  
ATOM   3734  HB3 ASP B  81       4.688  -7.297  39.062  1.00 92.86           H  
ATOM   3735  O   ASP B  81       4.160  -6.858  36.431  1.00 92.86           O  
ATOM   3736  CG  ASP B  81       4.041  -5.279  39.446  1.00 92.86           C  
ATOM   3737  OD1 ASP B  81       3.267  -4.479  38.865  1.00 92.86           O  
ATOM   3738  OD2 ASP B  81       5.015  -4.929  40.152  1.00 92.86           O  
ATOM   3739  N   PRO B  82       2.179  -5.815  36.217  1.00 89.59           N  
ATOM   3740  CA  PRO B  82       2.485  -5.237  34.905  1.00 89.59           C  
ATOM   3741  HA  PRO B  82       2.660  -6.048  34.198  1.00 89.59           H  
ATOM   3742  C   PRO B  82       3.713  -4.312  34.907  1.00 89.59           C  
ATOM   3743  CB  PRO B  82       1.229  -4.456  34.494  1.00 89.59           C  
ATOM   3744  HB2 PRO B  82       1.014  -4.579  33.432  1.00 89.59           H  
ATOM   3745  HB3 PRO B  82       1.350  -3.400  34.732  1.00 89.59           H  
ATOM   3746  O   PRO B  82       4.324  -4.097  33.860  1.00 89.59           O  
ATOM   3747  CG  PRO B  82       0.111  -5.037  35.357  1.00 89.59           C  
ATOM   3748  HG2 PRO B  82      -0.681  -4.312  35.544  1.00 89.59           H  
ATOM   3749  HG3 PRO B  82      -0.294  -5.936  34.892  1.00 89.59           H  
ATOM   3750  CD  PRO B  82       0.844  -5.416  36.637  1.00 89.59           C  
ATOM   3751  HD2 PRO B  82       0.305  -6.224  37.132  1.00 89.59           H  
ATOM   3752  HD3 PRO B  82       0.918  -4.552  37.297  1.00 89.59           H  
ATOM   3753  N   GLU B  83       4.095  -3.766  36.069  1.00 88.35           N  
ATOM   3754  H   GLU B  83       3.598  -4.016  36.913  1.00 88.35           H  
ATOM   3755  CA  GLU B  83       5.273  -2.906  36.226  1.00 88.35           C  
ATOM   3756  HA  GLU B  83       5.341  -2.244  35.363  1.00 88.35           H  
ATOM   3757  C   GLU B  83       6.587  -3.705  36.285  1.00 88.35           C  
ATOM   3758  CB  GLU B  83       5.146  -2.026  37.481  1.00 88.35           C  
ATOM   3759  HB2 GLU B  83       6.058  -1.441  37.597  1.00 88.35           H  
ATOM   3760  HB3 GLU B  83       5.075  -2.671  38.357  1.00 88.35           H  
ATOM   3761  O   GLU B  83       7.670  -3.115  36.177  1.00 88.35           O  
ATOM   3762  CG  GLU B  83       3.948  -1.063  37.485  1.00 88.35           C  
ATOM   3763  HG2 GLU B  83       3.026  -1.628  37.354  1.00 88.35           H  
ATOM   3764  HG3 GLU B  83       3.896  -0.595  38.468  1.00 88.35           H  
ATOM   3765  CD  GLU B  83       4.042   0.047  36.431  1.00 88.35           C  
ATOM   3766  OE1 GLU B  83       2.990   0.295  35.792  1.00 88.35           O  
ATOM   3767  OE2 GLU B  83       5.120   0.678  36.323  1.00 88.35           O  
ATOM   3768  N   ARG B  84       6.562  -5.045  36.343  1.00 89.68           N  
ATOM   3769  H   ARG B  84       5.668  -5.514  36.370  1.00 89.68           H  
ATOM   3770  CA  ARG B  84       7.782  -5.862  36.432  1.00 89.68           C  
ATOM   3771  HA  ARG B  84       8.466  -5.313  37.079  1.00 89.68           H  
ATOM   3772  C   ARG B  84       8.446  -6.091  35.054  1.00 89.68           C  
ATOM   3773  CB  ARG B  84       7.460  -7.161  37.173  1.00 89.68           C  
ATOM   3774  HB2 ARG B  84       6.859  -7.821  36.548  1.00 89.68           H  
ATOM   3775  HB3 ARG B  84       6.890  -6.923  38.071  1.00 89.68           H  
ATOM   3776  O   ARG B  84       7.819  -6.690  34.183  1.00 89.68           O  
ATOM   3777  CG  ARG B  84       8.768  -7.845  37.581  1.00 89.68           C  
ATOM   3778  HG2 ARG B  84       9.377  -7.147  38.155  1.00 89.68           H  
ATOM   3779  HG3 ARG B  84       9.315  -8.157  36.691  1.00 89.68           H  
ATOM   3780  CD  ARG B  84       8.471  -9.066  38.442  1.00 89.68           C  
ATOM   3781  HD2 ARG B  84       7.982  -9.806  37.808  1.00 89.68           H  
ATOM   3782  HD3 ARG B  84       7.791  -8.781  39.244  1.00 89.68           H  
ATOM   3783  NE  ARG B  84       9.713  -9.632  38.997  1.00 89.68           N  
ATOM   3784  HE  ARG B  84      10.547  -9.458  38.455  1.00 89.68           H  
ATOM   3785  NH1 ARG B  84       8.775 -10.828  40.729  1.00 89.68           N  
ATOM   3786 HH11 ARG B  84       7.883 -10.712  40.270  1.00 89.68           H  
ATOM   3787 HH12 ARG B  84       8.818 -11.589  41.392  1.00 89.68           H  
ATOM   3788  NH2 ARG B  84      10.958 -10.935  40.377  1.00 89.68           N  
ATOM   3789 HH21 ARG B  84      11.745 -10.758  39.769  1.00 89.68           H  
ATOM   3790 HH22 ARG B  84      10.989 -11.661  41.078  1.00 89.68           H  
ATOM   3791  CZ  ARG B  84       9.799 -10.451  40.029  1.00 89.68           C  
ATOM   3792  N   PRO B  85       9.685  -5.606  34.819  1.00 85.26           N  
ATOM   3793  CA  PRO B  85      10.299  -5.636  33.486  1.00 85.26           C  
ATOM   3794  HA  PRO B  85       9.645  -5.115  32.787  1.00 85.26           H  
ATOM   3795  C   PRO B  85      10.548  -7.051  32.966  1.00 85.26           C  
ATOM   3796  CB  PRO B  85      11.623  -4.879  33.587  1.00 85.26           C  
ATOM   3797  HB2 PRO B  85      12.455  -5.580  33.658  1.00 85.26           H  
ATOM   3798  HB3 PRO B  85      11.759  -4.228  32.723  1.00 85.26           H  
ATOM   3799  O   PRO B  85      10.874  -7.940  33.754  1.00 85.26           O  
ATOM   3800  CG  PRO B  85      11.521  -4.095  34.893  1.00 85.26           C  
ATOM   3801  HG2 PRO B  85      11.088  -3.113  34.703  1.00 85.26           H  
ATOM   3802  HG3 PRO B  85      12.493  -3.989  35.374  1.00 85.26           H  
ATOM   3803  CD  PRO B  85      10.561  -4.909  35.750  1.00 85.26           C  
ATOM   3804  HD2 PRO B  85      11.117  -5.642  36.334  1.00 85.26           H  
ATOM   3805  HD3 PRO B  85      10.020  -4.228  36.408  1.00 85.26           H  
ATOM   3806  N   GLY B  86      10.447  -7.235  31.651  1.00 86.72           N  
ATOM   3807  H   GLY B  86      10.256  -6.427  31.076  1.00 86.72           H  
ATOM   3808  CA  GLY B  86      10.699  -8.501  30.962  1.00 86.72           C  
ATOM   3809  HA2 GLY B  86      11.662  -8.898  31.284  1.00 86.72           H  
ATOM   3810  HA3 GLY B  86      10.752  -8.308  29.891  1.00 86.72           H  
ATOM   3811  C   GLY B  86       9.638  -9.581  31.201  1.00 86.72           C  
ATOM   3812  O   GLY B  86       9.879 -10.740  30.872  1.00 86.72           O  
ATOM   3813  N   THR B  87       8.488  -9.230  31.789  1.00 91.79           N  
ATOM   3814  H   THR B  87       8.325  -8.250  31.968  1.00 91.79           H  
ATOM   3815  CA  THR B  87       7.437 -10.188  32.173  1.00 91.79           C  
ATOM   3816  HA  THR B  87       7.689 -11.159  31.745  1.00 91.79           H  
ATOM   3817  C   THR B  87       6.062  -9.828  31.610  1.00 91.79           C  
ATOM   3818  CB  THR B  87       7.357 -10.403  33.697  1.00 91.79           C  
ATOM   3819  HB  THR B  87       6.659 -11.218  33.888  1.00 91.79           H  
ATOM   3820  O   THR B  87       5.826  -8.715  31.138  1.00 91.79           O  
ATOM   3821  CG2 THR B  87       8.687 -10.793  34.339  1.00 91.79           C  
ATOM   3822 HG21 THR B  87       9.099 -11.657  33.818  1.00 91.79           H  
ATOM   3823 HG22 THR B  87       9.395  -9.966  34.282  1.00 91.79           H  
ATOM   3824 HG23 THR B  87       8.518 -11.058  35.382  1.00 91.79           H  
ATOM   3825  OG1 THR B  87       6.873  -9.274  34.380  1.00 91.79           O  
ATOM   3826  HG1 THR B  87       7.265  -8.473  34.023  1.00 91.79           H  
ATOM   3827  N   ALA B  88       5.145 -10.792  31.657  1.00 94.18           N  
ATOM   3828  H   ALA B  88       5.430 -11.686  32.031  1.00 94.18           H  
ATOM   3829  CA  ALA B  88       3.755 -10.667  31.256  1.00 94.18           C  
ATOM   3830  HA  ALA B  88       3.519  -9.613  31.115  1.00 94.18           H  
ATOM   3831  C   ALA B  88       2.816 -11.228  32.336  1.00 94.18           C  
ATOM   3832  CB  ALA B  88       3.573 -11.391  29.918  1.00 94.18           C  
ATOM   3833  HB1 ALA B  88       2.531 -11.320  29.605  1.00 94.18           H  
ATOM   3834  HB2 ALA B  88       3.845 -12.442  30.023  1.00 94.18           H  
ATOM   3835  HB3 ALA B  88       4.208 -10.927  29.163  1.00 94.18           H  
ATOM   3836  O   ALA B  88       3.074 -12.282  32.916  1.00 94.18           O  
ATOM   3837  N   TYR B  89       1.677 -10.566  32.553  1.00 94.73           N  
ATOM   3838  H   TYR B  89       1.524  -9.698  32.060  1.00 94.73           H  
ATOM   3839  CA  TYR B  89       0.673 -10.984  33.544  1.00 94.73           C  
ATOM   3840  HA  TYR B  89       1.181 -11.527  34.341  1.00 94.73           H  
ATOM   3841  C   TYR B  89      -0.360 -11.986  33.016  1.00 94.73           C  
ATOM   3842  CB  TYR B  89       0.027  -9.748  34.184  1.00 94.73           C  
ATOM   3843  HB2 TYR B  89      -0.663 -10.070  34.964  1.00 94.73           H  
ATOM   3844  HB3 TYR B  89       0.805  -9.164  34.676  1.00 94.73           H  
ATOM   3845  O   TYR B  89      -1.256 -12.395  33.754  1.00 94.73           O  
ATOM   3846  CG  TYR B  89      -0.719  -8.859  33.211  1.00 94.73           C  
ATOM   3847  CD1 TYR B  89      -0.124  -7.666  32.762  1.00 94.73           C  
ATOM   3848  HD1 TYR B  89       0.856  -7.383  33.116  1.00 94.73           H  
ATOM   3849  CD2 TYR B  89      -2.015  -9.206  32.778  1.00 94.73           C  
ATOM   3850  HD2 TYR B  89      -2.485 -10.104  33.149  1.00 94.73           H  
ATOM   3851  CE1 TYR B  89      -0.842  -6.813  31.906  1.00 94.73           C  
ATOM   3852  HE1 TYR B  89      -0.432  -5.857  31.615  1.00 94.73           H  
ATOM   3853  CE2 TYR B  89      -2.716  -8.368  31.890  1.00 94.73           C  
ATOM   3854  HE2 TYR B  89      -3.714  -8.627  31.568  1.00 94.73           H  
ATOM   3855  OH  TYR B  89      -2.793  -6.320  30.627  1.00 94.73           O  
ATOM   3856  HH  TYR B  89      -3.679  -6.639  30.443  1.00 94.73           H  
ATOM   3857  CZ  TYR B  89      -2.130  -7.160  31.462  1.00 94.73           C  
ATOM   3858  N   ILE B  90      -0.236 -12.419  31.758  1.00 94.90           N  
ATOM   3859  H   ILE B  90       0.569 -12.108  31.235  1.00 94.90           H  
ATOM   3860  CA  ILE B  90      -1.111 -13.428  31.148  1.00 94.90           C  
ATOM   3861  HA  ILE B  90      -1.906 -13.661  31.857  1.00 94.90           H  
ATOM   3862  C   ILE B  90      -0.353 -14.738  30.902  1.00 94.90           C  
ATOM   3863  CB  ILE B  90      -1.823 -12.898  29.882  1.00 94.90           C  
ATOM   3864  HB  ILE B  90      -2.612 -13.613  29.649  1.00 94.90           H  
ATOM   3865  O   ILE B  90       0.869 -14.755  30.781  1.00 94.90           O  
ATOM   3866  CG1 ILE B  90      -0.897 -12.827  28.650  1.00 94.90           C  
ATOM   3867 HG12 ILE B  90      -0.443 -13.807  28.500  1.00 94.90           H  
ATOM   3868 HG13 ILE B  90      -0.105 -12.097  28.814  1.00 94.90           H  
ATOM   3869  CG2 ILE B  90      -2.509 -11.552  30.161  1.00 94.90           C  
ATOM   3870 HG21 ILE B  90      -3.098 -11.619  31.076  1.00 94.90           H  
ATOM   3871 HG22 ILE B  90      -3.193 -11.306  29.348  1.00 94.90           H  
ATOM   3872 HG23 ILE B  90      -1.773 -10.755  30.263  1.00 94.90           H  
ATOM   3873  CD1 ILE B  90      -1.647 -12.489  27.358  1.00 94.90           C  
ATOM   3874 HD11 ILE B  90      -1.925 -11.435  27.353  1.00 94.90           H  
ATOM   3875 HD12 ILE B  90      -1.007 -12.696  26.501  1.00 94.90           H  
ATOM   3876 HD13 ILE B  90      -2.551 -13.094  27.280  1.00 94.90           H  
ATOM   3877  N   ARG B  91      -1.091 -15.850  30.794  1.00 94.50           N  
ATOM   3878  H   ARG B  91      -2.084 -15.754  30.949  1.00 94.50           H  
ATOM   3879  CA  ARG B  91      -0.541 -17.182  30.450  1.00 94.50           C  
ATOM   3880  HA  ARG B  91       0.505 -17.068  30.168  1.00 94.50           H  
ATOM   3881  C   ARG B  91      -1.196 -17.829  29.226  1.00 94.50           C  
ATOM   3882  CB  ARG B  91      -0.609 -18.126  31.667  1.00 94.50           C  
ATOM   3883  HB2 ARG B  91      -1.646 -18.228  31.988  1.00 94.50           H  
ATOM   3884  HB3 ARG B  91      -0.245 -19.110  31.371  1.00 94.50           H  
ATOM   3885  O   ARG B  91      -0.903 -18.986  28.934  1.00 94.50           O  
ATOM   3886  CG  ARG B  91       0.245 -17.649  32.846  1.00 94.50           C  
ATOM   3887  HG2 ARG B  91      -0.171 -16.714  33.220  1.00 94.50           H  
ATOM   3888  HG3 ARG B  91       1.267 -17.483  32.504  1.00 94.50           H  
ATOM   3889  CD  ARG B  91       0.249 -18.685  33.978  1.00 94.50           C  
ATOM   3890  HD2 ARG B  91      -0.757 -18.755  34.391  1.00 94.50           H  
ATOM   3891  HD3 ARG B  91       0.511 -19.655  33.556  1.00 94.50           H  
ATOM   3892  NE  ARG B  91       1.191 -18.317  35.057  1.00 94.50           N  
ATOM   3893  HE  ARG B  91       1.127 -17.368  35.395  1.00 94.50           H  
ATOM   3894  NH1 ARG B  91       2.514 -20.220  35.079  1.00 94.50           N  
ATOM   3895 HH11 ARG B  91       3.400 -20.629  35.339  1.00 94.50           H  
ATOM   3896 HH12 ARG B  91       2.055 -20.555  34.244  1.00 94.50           H  
ATOM   3897  NH2 ARG B  91       2.978 -18.559  36.454  1.00 94.50           N  
ATOM   3898 HH21 ARG B  91       3.853 -19.025  36.648  1.00 94.50           H  
ATOM   3899 HH22 ARG B  91       2.875 -17.589  36.715  1.00 94.50           H  
ATOM   3900  CZ  ARG B  91       2.208 -19.032  35.522  1.00 94.50           C  
ATOM   3901  N   GLN B  92      -2.119 -17.130  28.562  1.00 94.97           N  
ATOM   3902  H   GLN B  92      -2.225 -16.148  28.773  1.00 94.97           H  
ATOM   3903  CA  GLN B  92      -2.907 -17.658  27.446  1.00 94.97           C  
ATOM   3904  HA  GLN B  92      -2.449 -18.591  27.117  1.00 94.97           H  
ATOM   3905  C   GLN B  92      -2.901 -16.722  26.238  1.00 94.97           C  
ATOM   3906  CB  GLN B  92      -4.357 -17.953  27.870  1.00 94.97           C  
ATOM   3907  HB2 GLN B  92      -4.915 -18.244  26.980  1.00 94.97           H  
ATOM   3908  HB3 GLN B  92      -4.816 -17.051  28.276  1.00 94.97           H  
ATOM   3909  O   GLN B  92      -2.796 -15.509  26.386  1.00 94.97           O  
ATOM   3910  CG  GLN B  92      -4.459 -19.085  28.900  1.00 94.97           C  
ATOM   3911  HG2 GLN B  92      -3.813 -19.910  28.598  1.00 94.97           H  
ATOM   3912  HG3 GLN B  92      -4.121 -18.722  29.871  1.00 94.97           H  
ATOM   3913  CD  GLN B  92      -5.880 -19.632  29.013  1.00 94.97           C  
ATOM   3914  NE2 GLN B  92      -6.462 -19.671  30.189  1.00 94.97           N  
ATOM   3915 HE21 GLN B  92      -7.441 -19.914  30.153  1.00 94.97           H  
ATOM   3916 HE22 GLN B  92      -6.063 -19.159  30.963  1.00 94.97           H  
ATOM   3917  OE1 GLN B  92      -6.491 -20.069  28.055  1.00 94.97           O  
ATOM   3918  N   GLY B  93      -3.034 -17.304  25.050  1.00 96.57           N  
ATOM   3919  H   GLY B  93      -3.137 -18.309  25.025  1.00 96.57           H  
ATOM   3920  CA  GLY B  93      -3.109 -16.615  23.764  1.00 96.57           C  
ATOM   3921  HA2 GLY B  93      -2.131 -16.223  23.486  1.00 96.57           H  
ATOM   3922  HA3 GLY B  93      -3.797 -15.772  23.839  1.00 96.57           H  
ATOM   3923  C   GLY B  93      -3.599 -17.563  22.669  1.00 96.57           C  
ATOM   3924  O   GLY B  93      -3.789 -18.757  22.910  1.00 96.57           O  
ATOM   3925  N   GLY B  94      -3.826 -17.050  21.464  1.00 98.26           N  
ATOM   3926  H   GLY B  94      -3.676 -16.065  21.304  1.00 98.26           H  
ATOM   3927  CA  GLY B  94      -4.178 -17.875  20.311  1.00 98.26           C  
ATOM   3928  HA2 GLY B  94      -4.742 -18.755  20.622  1.00 98.26           H  
ATOM   3929  HA3 GLY B  94      -4.810 -17.296  19.637  1.00 98.26           H  
ATOM   3930  C   GLY B  94      -2.920 -18.306  19.563  1.00 98.26           C  
ATOM   3931  O   GLY B  94      -2.329 -17.491  18.863  1.00 98.26           O  
ATOM   3932  N   PHE B  95      -2.512 -19.570  19.682  1.00 98.25           N  
ATOM   3933  H   PHE B  95      -3.034 -20.198  20.276  1.00 98.25           H  
ATOM   3934  CA  PHE B  95      -1.264 -20.065  19.086  1.00 98.25           C  
ATOM   3935  HA  PHE B  95      -0.737 -19.236  18.613  1.00 98.25           H  
ATOM   3936  C   PHE B  95      -1.482 -21.112  17.998  1.00 98.25           C  
ATOM   3937  CB  PHE B  95      -0.331 -20.606  20.175  1.00 98.25           C  
ATOM   3938  HB2 PHE B  95      -0.859 -21.346  20.775  1.00 98.25           H  
ATOM   3939  HB3 PHE B  95       0.514 -21.107  19.703  1.00 98.25           H  
ATOM   3940  O   PHE B  95      -2.367 -21.968  18.088  1.00 98.25           O  
ATOM   3941  CG  PHE B  95       0.208 -19.513  21.069  1.00 98.25           C  
ATOM   3942  CD1 PHE B  95       1.358 -18.797  20.687  1.00 98.25           C  
ATOM   3943  HD1 PHE B  95       1.880 -19.052  19.777  1.00 98.25           H  
ATOM   3944  CD2 PHE B  95      -0.471 -19.169  22.250  1.00 98.25           C  
ATOM   3945  HD2 PHE B  95      -1.359 -19.709  22.542  1.00 98.25           H  
ATOM   3946  CE1 PHE B  95       1.830 -17.745  21.488  1.00 98.25           C  
ATOM   3947  HE1 PHE B  95       2.713 -17.200  21.186  1.00 98.25           H  
ATOM   3948  CE2 PHE B  95      -0.010 -18.099  23.033  1.00 98.25           C  
ATOM   3949  HE2 PHE B  95      -0.558 -17.810  23.918  1.00 98.25           H  
ATOM   3950  CZ  PHE B  95       1.144 -17.389  22.661  1.00 98.25           C  
ATOM   3951  HZ  PHE B  95       1.497 -16.567  23.265  1.00 98.25           H  
ATOM   3952  N   LEU B  96      -0.587 -21.089  17.012  1.00 98.51           N  
ATOM   3953  H   LEU B  96       0.113 -20.362  17.038  1.00 98.51           H  
ATOM   3954  CA  LEU B  96      -0.335 -22.196  16.106  1.00 98.51           C  
ATOM   3955  HA  LEU B  96      -1.236 -22.800  15.990  1.00 98.51           H  
ATOM   3956  C   LEU B  96       0.750 -23.084  16.737  1.00 98.51           C  
ATOM   3957  CB  LEU B  96       0.068 -21.640  14.726  1.00 98.51           C  
ATOM   3958  HB2 LEU B  96       0.947 -21.011  14.860  1.00 98.51           H  
ATOM   3959  HB3 LEU B  96       0.340 -22.480  14.087  1.00 98.51           H  
ATOM   3960  O   LEU B  96       1.947 -22.891  16.518  1.00 98.51           O  
ATOM   3961  CG  LEU B  96      -0.986 -20.784  14.000  1.00 98.51           C  
ATOM   3962  HG  LEU B  96      -1.153 -19.862  14.556  1.00 98.51           H  
ATOM   3963  CD1 LEU B  96      -0.463 -20.424  12.608  1.00 98.51           C  
ATOM   3964 HD11 LEU B  96       0.449 -19.835  12.707  1.00 98.51           H  
ATOM   3965 HD12 LEU B  96      -1.204 -19.831  12.071  1.00 98.51           H  
ATOM   3966 HD13 LEU B  96      -0.250 -21.328  12.039  1.00 98.51           H  
ATOM   3967  CD2 LEU B  96      -2.328 -21.493  13.835  1.00 98.51           C  
ATOM   3968 HD21 LEU B  96      -2.996 -20.848  13.263  1.00 98.51           H  
ATOM   3969 HD22 LEU B  96      -2.198 -22.440  13.312  1.00 98.51           H  
ATOM   3970 HD23 LEU B  96      -2.782 -21.670  14.811  1.00 98.51           H  
ATOM   3971  N   HIS B  97       0.340 -24.075  17.534  1.00 95.25           N  
ATOM   3972  H   HIS B  97      -0.643 -24.137  17.755  1.00 95.25           H  
ATOM   3973  CA  HIS B  97       1.269 -25.060  18.132  1.00 95.25           C  
ATOM   3974  HA  HIS B  97       2.006 -24.541  18.744  1.00 95.25           H  
ATOM   3975  C   HIS B  97       2.063 -25.835  17.070  1.00 95.25           C  
ATOM   3976  CB  HIS B  97       0.492 -26.021  19.042  1.00 95.25           C  
ATOM   3977  HB2 HIS B  97      -0.315 -26.493  18.482  1.00 95.25           H  
ATOM   3978  HB3 HIS B  97       1.170 -26.802  19.387  1.00 95.25           H  
ATOM   3979  O   HIS B  97       3.172 -26.285  17.313  1.00 95.25           O  
ATOM   3980  CG  HIS B  97      -0.067 -25.324  20.255  1.00 95.25           C  
ATOM   3981  CD2 HIS B  97      -1.318 -24.790  20.362  1.00 95.25           C  
ATOM   3982  HD2 HIS B  97      -2.095 -24.817  19.611  1.00 95.25           H  
ATOM   3983  ND1 HIS B  97       0.669 -24.984  21.391  1.00 95.25           N  
ATOM   3984  CE1 HIS B  97      -0.148 -24.249  22.155  1.00 95.25           C  
ATOM   3985  HE1 HIS B  97       0.136 -23.784  23.088  1.00 95.25           H  
ATOM   3986  NE2 HIS B  97      -1.346 -24.121  21.564  1.00 95.25           N  
ATOM   3987  HE2 HIS B  97      -2.083 -23.516  21.899  1.00 95.25           H  
ATOM   3988  N   GLU B  98       1.522 -25.925  15.858  1.00 94.07           N  
ATOM   3989  H   GLU B  98       0.587 -25.562  15.737  1.00 94.07           H  
ATOM   3990  CA  GLU B  98       2.129 -26.592  14.706  1.00 94.07           C  
ATOM   3991  HA  GLU B  98       2.814 -27.363  15.059  1.00 94.07           H  
ATOM   3992  C   GLU B  98       2.967 -25.641  13.824  1.00 94.07           C  
ATOM   3993  CB  GLU B  98       0.996 -27.289  13.933  1.00 94.07           C  
ATOM   3994  HB2 GLU B  98       1.363 -27.665  12.978  1.00 94.07           H  
ATOM   3995  HB3 GLU B  98       0.228 -26.542  13.734  1.00 94.07           H  
ATOM   3996  O   GLU B  98       3.447 -26.064  12.779  1.00 94.07           O  
ATOM   3997  CG  GLU B  98       0.407 -28.471  14.738  1.00 94.07           C  
ATOM   3998  HG2 GLU B  98       0.457 -28.254  15.804  1.00 94.07           H  
ATOM   3999  HG3 GLU B  98       1.028 -29.350  14.565  1.00 94.07           H  
ATOM   4000  CD  GLU B  98      -1.058 -28.801  14.407  1.00 94.07           C  
ATOM   4001  OE1 GLU B  98      -1.636 -29.620  15.158  1.00 94.07           O  
ATOM   4002  OE2 GLU B  98      -1.604 -28.230  13.439  1.00 94.07           O  
ATOM   4003  N   ALA B  99       3.196 -24.377  14.221  1.00 95.26           N  
ATOM   4004  H   ALA B  99       2.803 -24.074  15.100  1.00 95.26           H  
ATOM   4005  CA  ALA B  99       3.901 -23.367  13.406  1.00 95.26           C  
ATOM   4006  HA  ALA B  99       3.330 -23.204  12.492  1.00 95.26           H  
ATOM   4007  C   ALA B  99       5.331 -23.751  12.977  1.00 95.26           C  
ATOM   4008  CB  ALA B  99       3.956 -22.049  14.189  1.00 95.26           C  
ATOM   4009  HB1 ALA B  99       4.488 -22.190  15.130  1.00 95.26           H  
ATOM   4010  HB2 ALA B  99       2.946 -21.691  14.391  1.00 95.26           H  
ATOM   4011  HB3 ALA B  99       4.473 -21.292  13.599  1.00 95.26           H  
ATOM   4012  O   ALA B  99       5.864 -23.188  12.022  1.00 95.26           O  
ATOM   4013  N   ALA B 100       5.970 -24.691  13.679  1.00 93.04           N  
ATOM   4014  H   ALA B 100       5.484 -25.111  14.458  1.00 93.04           H  
ATOM   4015  CA  ALA B 100       7.284 -25.209  13.310  1.00 93.04           C  
ATOM   4016  HA  ALA B 100       7.886 -24.381  12.936  1.00 93.04           H  
ATOM   4017  C   ALA B 100       7.236 -26.272  12.191  1.00 93.04           C  
ATOM   4018  CB  ALA B 100       7.956 -25.745  14.580  1.00 93.04           C  
ATOM   4019  HB1 ALA B 100       8.962 -26.095  14.345  1.00 93.04           H  
ATOM   4020  HB2 ALA B 100       7.379 -26.574  14.988  1.00 93.04           H  
ATOM   4021  HB3 ALA B 100       8.023 -24.954  15.327  1.00 93.04           H  
ATOM   4022  O   ALA B 100       8.273 -26.535  11.577  1.00 93.04           O  
ATOM   4023  N   LEU B 101       6.070 -26.877  11.924  1.00 95.80           N  
ATOM   4024  H   LEU B 101       5.234 -26.524  12.368  1.00 95.80           H  
ATOM   4025  CA  LEU B 101       5.879 -27.879  10.874  1.00 95.80           C  
ATOM   4026  HA  LEU B 101       6.757 -28.524  10.855  1.00 95.80           H  
ATOM   4027  C   LEU B 101       5.774 -27.218   9.494  1.00 95.80           C  
ATOM   4028  CB  LEU B 101       4.639 -28.751  11.157  1.00 95.80           C  
ATOM   4029  HB2 LEU B 101       3.761 -28.105  11.172  1.00 95.80           H  
ATOM   4030  HB3 LEU B 101       4.513 -29.444  10.325  1.00 95.80           H  
ATOM   4031  O   LEU B 101       5.133 -26.185   9.323  1.00 95.80           O  
ATOM   4032  CG  LEU B 101       4.678 -29.564  12.464  1.00 95.80           C  
ATOM   4033  HG  LEU B 101       4.763 -28.887  13.315  1.00 95.80           H  
ATOM   4034  CD1 LEU B 101       3.386 -30.368  12.610  1.00 95.80           C  
ATOM   4035 HD11 LEU B 101       3.296 -31.093  11.801  1.00 95.80           H  
ATOM   4036 HD12 LEU B 101       3.376 -30.884  13.570  1.00 95.80           H  
ATOM   4037 HD13 LEU B 101       2.531 -29.693  12.574  1.00 95.80           H  
ATOM   4038  CD2 LEU B 101       5.844 -30.557  12.497  1.00 95.80           C  
ATOM   4039 HD21 LEU B 101       6.789 -30.015  12.515  1.00 95.80           H  
ATOM   4040 HD22 LEU B 101       5.782 -31.161  13.402  1.00 95.80           H  
ATOM   4041 HD23 LEU B 101       5.808 -31.206  11.621  1.00 95.80           H  
ATOM   4042  N   PHE B 102       6.429 -27.837   8.516  1.00 97.04           N  
ATOM   4043  H   PHE B 102       6.923 -28.691   8.731  1.00 97.04           H  
ATOM   4044  CA  PHE B 102       6.510 -27.398   7.125  1.00 97.04           C  
ATOM   4045  HA  PHE B 102       5.534 -27.053   6.784  1.00 97.04           H  
ATOM   4046  C   PHE B 102       6.962 -28.590   6.268  1.00 97.04           C  
ATOM   4047  CB  PHE B 102       7.536 -26.250   7.061  1.00 97.04           C  
ATOM   4048  HB2 PHE B 102       7.188 -25.447   7.711  1.00 97.04           H  
ATOM   4049  HB3 PHE B 102       8.482 -26.610   7.465  1.00 97.04           H  
ATOM   4050  O   PHE B 102       7.742 -29.410   6.764  1.00 97.04           O  
ATOM   4051  CG  PHE B 102       7.784 -25.643   5.694  1.00 97.04           C  
ATOM   4052  CD1 PHE B 102       9.088 -25.577   5.167  1.00 97.04           C  
ATOM   4053  HD1 PHE B 102       9.916 -25.994   5.721  1.00 97.04           H  
ATOM   4054  CD2 PHE B 102       6.714 -25.083   4.974  1.00 97.04           C  
ATOM   4055  HD2 PHE B 102       5.714 -25.107   5.381  1.00 97.04           H  
ATOM   4056  CE1 PHE B 102       9.316 -24.964   3.921  1.00 97.04           C  
ATOM   4057  HE1 PHE B 102      10.316 -24.909   3.517  1.00 97.04           H  
ATOM   4058  CE2 PHE B 102       6.939 -24.485   3.725  1.00 97.04           C  
ATOM   4059  HE2 PHE B 102       6.108 -24.069   3.173  1.00 97.04           H  
ATOM   4060  CZ  PHE B 102       8.237 -24.427   3.198  1.00 97.04           C  
ATOM   4061  HZ  PHE B 102       8.394 -23.969   2.233  1.00 97.04           H  
ATOM   4062  N   ASP B 103       6.541 -28.687   5.004  1.00 96.62           N  
ATOM   4063  H   ASP B 103       5.818 -28.052   4.696  1.00 96.62           H  
ATOM   4064  CA  ASP B 103       7.125 -29.624   4.027  1.00 96.62           C  
ATOM   4065  HA  ASP B 103       7.653 -30.406   4.573  1.00 96.62           H  
ATOM   4066  C   ASP B 103       8.157 -28.915   3.121  1.00 96.62           C  
ATOM   4067  CB  ASP B 103       6.046 -30.382   3.231  1.00 96.62           C  
ATOM   4068  HB2 ASP B 103       5.320 -30.790   3.934  1.00 96.62           H  
ATOM   4069  HB3 ASP B 103       5.523 -29.692   2.568  1.00 96.62           H  
ATOM   4070  O   ASP B 103       7.837 -28.485   2.007  1.00 96.62           O  
ATOM   4071  CG  ASP B 103       6.631 -31.549   2.405  1.00 96.62           C  
ATOM   4072  OD1 ASP B 103       7.861 -31.559   2.134  1.00 96.62           O  
ATOM   4073  OD2 ASP B 103       5.848 -32.450   2.022  1.00 96.62           O  
ATOM   4074  N   PRO B 104       9.432 -28.796   3.546  1.00 95.52           N  
ATOM   4075  CA  PRO B 104      10.453 -28.143   2.733  1.00 95.52           C  
ATOM   4076  HA  PRO B 104      10.118 -27.144   2.454  1.00 95.52           H  
ATOM   4077  C   PRO B 104      10.754 -28.914   1.439  1.00 95.52           C  
ATOM   4078  CB  PRO B 104      11.668 -28.035   3.657  1.00 95.52           C  
ATOM   4079  HB2 PRO B 104      12.615 -28.062   3.118  1.00 95.52           H  
ATOM   4080  HB3 PRO B 104      11.584 -27.110   4.227  1.00 95.52           H  
ATOM   4081  O   PRO B 104      11.076 -28.300   0.422  1.00 95.52           O  
ATOM   4082  CG  PRO B 104      11.521 -29.223   4.604  1.00 95.52           C  
ATOM   4083  HG2 PRO B 104      12.044 -29.060   5.545  1.00 95.52           H  
ATOM   4084  HG3 PRO B 104      11.866 -30.135   4.117  1.00 95.52           H  
ATOM   4085  CD  PRO B 104      10.010 -29.273   4.796  1.00 95.52           C  
ATOM   4086  HD2 PRO B 104       9.735 -28.588   5.598  1.00 95.52           H  
ATOM   4087  HD3 PRO B 104       9.698 -30.290   5.033  1.00 95.52           H  
ATOM   4088  N   GLY B 105      10.594 -30.243   1.436  1.00 91.81           N  
ATOM   4089  H   GLY B 105      10.113 -30.661   2.220  1.00 91.81           H  
ATOM   4090  CA  GLY B 105      10.828 -31.078   0.257  1.00 91.81           C  
ATOM   4091  HA2 GLY B 105      10.746 -32.125   0.549  1.00 91.81           H  
ATOM   4092  HA3 GLY B 105      11.830 -30.890  -0.131  1.00 91.81           H  
ATOM   4093  C   GLY B 105       9.813 -30.818  -0.857  1.00 91.81           C  
ATOM   4094  O   GLY B 105      10.169 -30.841  -2.038  1.00 91.81           O  
ATOM   4095  N   PHE B 106       8.569 -30.500  -0.498  1.00 95.44           N  
ATOM   4096  H   PHE B 106       8.322 -30.567   0.479  1.00 95.44           H  
ATOM   4097  CA  PHE B 106       7.518 -30.137  -1.445  1.00 95.44           C  
ATOM   4098  HA  PHE B 106       7.413 -30.950  -2.163  1.00 95.44           H  
ATOM   4099  C   PHE B 106       7.836 -28.855  -2.234  1.00 95.44           C  
ATOM   4100  CB  PHE B 106       6.201 -30.006  -0.678  1.00 95.44           C  
ATOM   4101  HB2 PHE B 106       6.251 -29.160   0.007  1.00 95.44           H  
ATOM   4102  HB3 PHE B 106       6.051 -30.910  -0.087  1.00 95.44           H  
ATOM   4103  O   PHE B 106       7.623 -28.809  -3.452  1.00 95.44           O  
ATOM   4104  CG  PHE B 106       5.004 -29.846  -1.580  1.00 95.44           C  
ATOM   4105  CD1 PHE B 106       4.603 -28.567  -2.000  1.00 95.44           C  
ATOM   4106  HD1 PHE B 106       5.126 -27.688  -1.652  1.00 95.44           H  
ATOM   4107  CD2 PHE B 106       4.298 -30.986  -2.006  1.00 95.44           C  
ATOM   4108  HD2 PHE B 106       4.585 -31.961  -1.641  1.00 95.44           H  
ATOM   4109  CE1 PHE B 106       3.507 -28.432  -2.864  1.00 95.44           C  
ATOM   4110  HE1 PHE B 106       3.190 -27.447  -3.173  1.00 95.44           H  
ATOM   4111  CE2 PHE B 106       3.204 -30.850  -2.876  1.00 95.44           C  
ATOM   4112  HE2 PHE B 106       2.638 -31.716  -3.185  1.00 95.44           H  
ATOM   4113  CZ  PHE B 106       2.810 -29.571  -3.303  1.00 95.44           C  
ATOM   4114  HZ  PHE B 106       1.948 -29.463  -3.945  1.00 95.44           H  
ATOM   4115  N   PHE B 107       8.406 -27.846  -1.568  1.00 95.10           N  
ATOM   4116  H   PHE B 107       8.511 -27.949  -0.569  1.00 95.10           H  
ATOM   4117  CA  PHE B 107       8.790 -26.562  -2.172  1.00 95.10           C  
ATOM   4118  HA  PHE B 107       8.158 -26.390  -3.044  1.00 95.10           H  
ATOM   4119  C   PHE B 107      10.238 -26.518  -2.694  1.00 95.10           C  
ATOM   4120  CB  PHE B 107       8.491 -25.428  -1.183  1.00 95.10           C  
ATOM   4121  HB2 PHE B 107       9.078 -25.585  -0.278  1.00 95.10           H  
ATOM   4122  HB3 PHE B 107       8.803 -24.478  -1.618  1.00 95.10           H  
ATOM   4123  O   PHE B 107      10.644 -25.517  -3.279  1.00 95.10           O  
ATOM   4124  CG  PHE B 107       7.020 -25.329  -0.825  1.00 95.10           C  
ATOM   4125  CD1 PHE B 107       6.092 -24.793  -1.740  1.00 95.10           C  
ATOM   4126  HD1 PHE B 107       6.423 -24.425  -2.700  1.00 95.10           H  
ATOM   4127  CD2 PHE B 107       6.568 -25.831   0.406  1.00 95.10           C  
ATOM   4128  HD2 PHE B 107       7.264 -26.251   1.117  1.00 95.10           H  
ATOM   4129  CE1 PHE B 107       4.724 -24.749  -1.419  1.00 95.10           C  
ATOM   4130  HE1 PHE B 107       4.014 -24.328  -2.115  1.00 95.10           H  
ATOM   4131  CE2 PHE B 107       5.201 -25.816   0.715  1.00 95.10           C  
ATOM   4132  HE2 PHE B 107       4.873 -26.241   1.652  1.00 95.10           H  
ATOM   4133  CZ  PHE B 107       4.276 -25.269  -0.193  1.00 95.10           C  
ATOM   4134  HZ  PHE B 107       3.223 -25.260   0.045  1.00 95.10           H  
ATOM   4135  N   GLY B 108      11.015 -27.595  -2.530  1.00 89.42           N  
ATOM   4136  H   GLY B 108      10.642 -28.372  -2.003  1.00 89.42           H  
ATOM   4137  CA  GLY B 108      12.418 -27.663  -2.964  1.00 89.42           C  
ATOM   4138  HA2 GLY B 108      12.723 -28.709  -2.986  1.00 89.42           H  
ATOM   4139  HA3 GLY B 108      12.506 -27.252  -3.970  1.00 89.42           H  
ATOM   4140  C   GLY B 108      13.403 -26.910  -2.058  1.00 89.42           C  
ATOM   4141  O   GLY B 108      14.513 -26.605  -2.485  1.00 89.42           O  
ATOM   4142  N   ILE B 109      13.003 -26.616  -0.822  1.00 91.85           N  
ATOM   4143  H   ILE B 109      12.123 -27.009  -0.519  1.00 91.85           H  
ATOM   4144  CA  ILE B 109      13.794 -25.914   0.194  1.00 91.85           C  
ATOM   4145  HA  ILE B 109      14.476 -25.223  -0.300  1.00 91.85           H  
ATOM   4146  C   ILE B 109      14.646 -26.934   0.965  1.00 91.85           C  
ATOM   4147  CB  ILE B 109      12.837 -25.080   1.081  1.00 91.85           C  
ATOM   4148  HB  ILE B 109      12.023 -25.727   1.408  1.00 91.85           H  
ATOM   4149  O   ILE B 109      14.213 -28.054   1.246  1.00 91.85           O  
ATOM   4150  CG1 ILE B 109      12.250 -23.920   0.240  1.00 91.85           C  
ATOM   4151 HG12 ILE B 109      13.028 -23.181   0.050  1.00 91.85           H  
ATOM   4152 HG13 ILE B 109      11.912 -24.296  -0.726  1.00 91.85           H  
ATOM   4153  CG2 ILE B 109      13.527 -24.519   2.335  1.00 91.85           C  
ATOM   4154 HG21 ILE B 109      13.938 -25.328   2.939  1.00 91.85           H  
ATOM   4155 HG22 ILE B 109      12.813 -23.977   2.956  1.00 91.85           H  
ATOM   4156 HG23 ILE B 109      14.326 -23.838   2.044  1.00 91.85           H  
ATOM   4157  CD1 ILE B 109      11.047 -23.224   0.881  1.00 91.85           C  
ATOM   4158 HD11 ILE B 109      11.329 -22.742   1.817  1.00 91.85           H  
ATOM   4159 HD12 ILE B 109      10.665 -22.465   0.197  1.00 91.85           H  
ATOM   4160 HD13 ILE B 109      10.265 -23.960   1.066  1.00 91.85           H  
ATOM   4161  N   SER B 110      15.881 -26.571   1.321  1.00 87.74           N  
ATOM   4162  H   SER B 110      16.177 -25.628   1.115  1.00 87.74           H  
ATOM   4163  CA  SER B 110      16.748 -27.475   2.094  1.00 87.74           C  
ATOM   4164  HA  SER B 110      16.610 -28.475   1.683  1.00 87.74           H  
ATOM   4165  C   SER B 110      16.364 -27.503   3.585  1.00 87.74           C  
ATOM   4166  CB  SER B 110      18.228 -27.126   1.907  1.00 87.74           C  
ATOM   4167  HB2 SER B 110      18.828 -27.973   2.239  1.00 87.74           H  
ATOM   4168  HB3 SER B 110      18.434 -26.952   0.851  1.00 87.74           H  
ATOM   4169  O   SER B 110      15.932 -26.480   4.113  1.00 87.74           O  
ATOM   4170  OG  SER B 110      18.602 -25.991   2.664  1.00 87.74           O  
ATOM   4171  HG  SER B 110      18.241 -25.215   2.230  1.00 87.74           H  
ATOM   4172  N   PRO B 111      16.592 -28.603   4.333  1.00 88.40           N  
ATOM   4173  CA  PRO B 111      16.319 -28.630   5.775  1.00 88.40           C  
ATOM   4174  HA  PRO B 111      15.252 -28.466   5.924  1.00 88.40           H  
ATOM   4175  C   PRO B 111      17.087 -27.572   6.587  1.00 88.40           C  
ATOM   4176  CB  PRO B 111      16.672 -30.048   6.231  1.00 88.40           C  
ATOM   4177  HB2 PRO B 111      17.721 -30.101   6.523  1.00 88.40           H  
ATOM   4178  HB3 PRO B 111      16.032 -30.377   7.050  1.00 88.40           H  
ATOM   4179  O   PRO B 111      16.574 -27.097   7.594  1.00 88.40           O  
ATOM   4180  CG  PRO B 111      16.455 -30.883   4.971  1.00 88.40           C  
ATOM   4181  HG2 PRO B 111      15.393 -31.103   4.856  1.00 88.40           H  
ATOM   4182  HG3 PRO B 111      17.039 -31.803   4.986  1.00 88.40           H  
ATOM   4183  CD  PRO B 111      16.907 -29.941   3.855  1.00 88.40           C  
ATOM   4184  HD2 PRO B 111      17.982 -30.031   3.702  1.00 88.40           H  
ATOM   4185  HD3 PRO B 111      16.369 -30.179   2.938  1.00 88.40           H  
ATOM   4186  N   ARG B 112      18.296 -27.173   6.151  1.00 83.33           N  
ATOM   4187  H   ARG B 112      18.625 -27.553   5.275  1.00 83.33           H  
ATOM   4188  CA  ARG B 112      19.063 -26.078   6.780  1.00 83.33           C  
ATOM   4189  HA  ARG B 112      19.041 -26.202   7.862  1.00 83.33           H  
ATOM   4190  C   ARG B 112      18.405 -24.721   6.541  1.00 83.33           C  
ATOM   4191  CB  ARG B 112      20.526 -26.062   6.291  1.00 83.33           C  
ATOM   4192  HB2 ARG B 112      20.872 -25.029   6.257  1.00 83.33           H  
ATOM   4193  HB3 ARG B 112      20.590 -26.468   5.282  1.00 83.33           H  
ATOM   4194  O   ARG B 112      18.249 -23.956   7.483  1.00 83.33           O  
ATOM   4195  CG  ARG B 112      21.456 -26.842   7.237  1.00 83.33           C  
ATOM   4196  HG2 ARG B 112      21.093 -27.867   7.315  1.00 83.33           H  
ATOM   4197  HG3 ARG B 112      21.418 -26.403   8.234  1.00 83.33           H  
ATOM   4198  CD  ARG B 112      22.922 -26.884   6.774  1.00 83.33           C  
ATOM   4199  HD2 ARG B 112      22.964 -27.453   5.846  1.00 83.33           H  
ATOM   4200  HD3 ARG B 112      23.498 -27.416   7.531  1.00 83.33           H  
ATOM   4201  NE  ARG B 112      23.530 -25.551   6.557  1.00 83.33           N  
ATOM   4202  HE  ARG B 112      23.017 -24.740   6.873  1.00 83.33           H  
ATOM   4203  NH1 ARG B 112      25.482 -26.303   5.616  1.00 83.33           N  
ATOM   4204 HH11 ARG B 112      25.260 -27.228   5.955  1.00 83.33           H  
ATOM   4205 HH12 ARG B 112      26.387 -26.098   5.217  1.00 83.33           H  
ATOM   4206  NH2 ARG B 112      25.098 -24.129   5.673  1.00 83.33           N  
ATOM   4207 HH21 ARG B 112      24.703 -23.336   6.158  1.00 83.33           H  
ATOM   4208 HH22 ARG B 112      25.977 -23.973   5.200  1.00 83.33           H  
ATOM   4209  CZ  ARG B 112      24.689 -25.328   5.956  1.00 83.33           C  
ATOM   4210  N   GLU B 113      17.997 -24.447   5.306  1.00 86.15           N  
ATOM   4211  H   GLU B 113      18.125 -25.138   4.580  1.00 86.15           H  
ATOM   4212  CA  GLU B 113      17.275 -23.218   4.967  1.00 86.15           C  
ATOM   4213  HA  GLU B 113      17.862 -22.355   5.280  1.00 86.15           H  
ATOM   4214  C   GLU B 113      15.929 -23.154   5.699  1.00 86.15           C  
ATOM   4215  CB  GLU B 113      17.098 -23.158   3.448  1.00 86.15           C  
ATOM   4216  HB2 GLU B 113      16.482 -24.001   3.136  1.00 86.15           H  
ATOM   4217  HB3 GLU B 113      18.077 -23.255   2.979  1.00 86.15           H  
ATOM   4218  O   GLU B 113      15.632 -22.146   6.324  1.00 86.15           O  
ATOM   4219  CG  GLU B 113      16.453 -21.849   2.972  1.00 86.15           C  
ATOM   4220  HG2 GLU B 113      17.087 -21.013   3.270  1.00 86.15           H  
ATOM   4221  HG3 GLU B 113      15.485 -21.731   3.459  1.00 86.15           H  
ATOM   4222  CD  GLU B 113      16.241 -21.819   1.454  1.00 86.15           C  
ATOM   4223  OE1 GLU B 113      15.785 -20.757   0.966  1.00 86.15           O  
ATOM   4224  OE2 GLU B 113      16.499 -22.861   0.800  1.00 86.15           O  
ATOM   4225  N   ALA B 114      15.162 -24.248   5.723  1.00 92.00           N  
ATOM   4226  H   ALA B 114      15.452 -25.046   5.176  1.00 92.00           H  
ATOM   4227  CA  ALA B 114      13.876 -24.326   6.419  1.00 92.00           C  
ATOM   4228  HA  ALA B 114      13.220 -23.553   6.019  1.00 92.00           H  
ATOM   4229  C   ALA B 114      13.978 -24.109   7.939  1.00 92.00           C  
ATOM   4230  CB  ALA B 114      13.262 -25.695   6.120  1.00 92.00           C  
ATOM   4231  HB1 ALA B 114      13.192 -25.829   5.041  1.00 92.00           H  
ATOM   4232  HB2 ALA B 114      13.885 -26.484   6.542  1.00 92.00           H  
ATOM   4233  HB3 ALA B 114      12.266 -25.751   6.558  1.00 92.00           H  
ATOM   4234  O   ALA B 114      13.030 -23.605   8.539  1.00 92.00           O  
ATOM   4235  N   LEU B 115      15.107 -24.483   8.557  1.00 87.66           N  
ATOM   4236  H   LEU B 115      15.823 -24.942   8.012  1.00 87.66           H  
ATOM   4237  CA  LEU B 115      15.376 -24.220   9.972  1.00 87.66           C  
ATOM   4238  HA  LEU B 115      14.467 -24.432  10.537  1.00 87.66           H  
ATOM   4239  C   LEU B 115      15.732 -22.748  10.225  1.00 87.66           C  
ATOM   4240  CB  LEU B 115      16.509 -25.144  10.459  1.00 87.66           C  
ATOM   4241  HB2 LEU B 115      17.459 -24.737  10.114  1.00 87.66           H  
ATOM   4242  HB3 LEU B 115      16.390 -26.135  10.020  1.00 87.66           H  
ATOM   4243  O   LEU B 115      15.347 -22.206  11.252  1.00 87.66           O  
ATOM   4244  CG  LEU B 115      16.538 -25.291  11.994  1.00 87.66           C  
ATOM   4245  HG  LEU B 115      16.354 -24.330  12.473  1.00 87.66           H  
ATOM   4246  CD1 LEU B 115      15.486 -26.300  12.466  1.00 87.66           C  
ATOM   4247 HD11 LEU B 115      15.672 -27.278  12.022  1.00 87.66           H  
ATOM   4248 HD12 LEU B 115      15.519 -26.379  13.552  1.00 87.66           H  
ATOM   4249 HD13 LEU B 115      14.492 -25.957  12.180  1.00 87.66           H  
ATOM   4250  CD2 LEU B 115      17.902 -25.797  12.460  1.00 87.66           C  
ATOM   4251 HD21 LEU B 115      17.892 -25.933  13.541  1.00 87.66           H  
ATOM   4252 HD22 LEU B 115      18.657 -25.048  12.218  1.00 87.66           H  
ATOM   4253 HD23 LEU B 115      18.144 -26.739  11.969  1.00 87.66           H  
ATOM   4254  N   ALA B 116      16.455 -22.113   9.297  1.00 86.17           N  
ATOM   4255  H   ALA B 116      16.750 -22.623   8.477  1.00 86.17           H  
ATOM   4256  CA  ALA B 116      16.781 -20.691   9.377  1.00 86.17           C  
ATOM   4257  HA  ALA B 116      17.074 -20.453  10.400  1.00 86.17           H  
ATOM   4258  C   ALA B 116      15.583 -19.790   9.028  1.00 86.17           C  
ATOM   4259  CB  ALA B 116      17.976 -20.417   8.455  1.00 86.17           C  
ATOM   4260  HB1 ALA B 116      18.262 -19.369   8.539  1.00 86.17           H  
ATOM   4261  HB2 ALA B 116      18.819 -21.039   8.754  1.00 86.17           H  
ATOM   4262  HB3 ALA B 116      17.710 -20.636   7.421  1.00 86.17           H  
ATOM   4263  O   ALA B 116      15.487 -18.692   9.563  1.00 86.17           O  
ATOM   4264  N   MET B 117      14.693 -20.233   8.131  1.00 92.15           N  
ATOM   4265  H   MET B 117      14.879 -21.128   7.702  1.00 92.15           H  
ATOM   4266  CA  MET B 117      13.517 -19.492   7.664  1.00 92.15           C  
ATOM   4267  HA  MET B 117      13.837 -18.537   7.247  1.00 92.15           H  
ATOM   4268  C   MET B 117      12.524 -19.195   8.786  1.00 92.15           C  
ATOM   4269  CB  MET B 117      12.777 -20.271   6.564  1.00 92.15           C  
ATOM   4270  HB2 MET B 117      11.745 -19.922   6.529  1.00 92.15           H  
ATOM   4271  HB3 MET B 117      12.764 -21.332   6.811  1.00 92.15           H  
ATOM   4272  O   MET B 117      12.018 -20.110   9.450  1.00 92.15           O  
ATOM   4273  CG  MET B 117      13.376 -20.071   5.169  1.00 92.15           C  
ATOM   4274  HG2 MET B 117      14.440 -20.306   5.199  1.00 92.15           H  
ATOM   4275  HG3 MET B 117      13.277 -19.021   4.893  1.00 92.15           H  
ATOM   4276  SD  MET B 117      12.600 -21.087   3.879  1.00 92.15           S  
ATOM   4277  CE  MET B 117      10.925 -20.392   3.865  1.00 92.15           C  
ATOM   4278  HE1 MET B 117      10.978 -19.310   3.739  1.00 92.15           H  
ATOM   4279  HE2 MET B 117      10.350 -20.830   3.049  1.00 92.15           H  
ATOM   4280  HE3 MET B 117      10.424 -20.610   4.808  1.00 92.15           H  
ATOM   4281  N   ASP B 118      12.136 -17.923   8.872  1.00 93.59           N  
ATOM   4282  H   ASP B 118      12.605 -17.221   8.318  1.00 93.59           H  
ATOM   4283  CA  ASP B 118      10.990 -17.473   9.653  1.00 93.59           C  
ATOM   4284  HA  ASP B 118      11.249 -17.574  10.707  1.00 93.59           H  
ATOM   4285  C   ASP B 118       9.748 -18.341   9.327  1.00 93.59           C  
ATOM   4286  CB  ASP B 118      10.779 -15.974   9.369  1.00 93.59           C  
ATOM   4287  HB2 ASP B 118      11.679 -15.438   9.670  1.00 93.59           H  
ATOM   4288  HB3 ASP B 118      10.649 -15.836   8.296  1.00 93.59           H  
ATOM   4289  O   ASP B 118       9.397 -18.505   8.146  1.00 93.59           O  
ATOM   4290  CG  ASP B 118       9.584 -15.334  10.079  1.00 93.59           C  
ATOM   4291  OD1 ASP B 118       8.776 -16.068  10.684  1.00 93.59           O  
ATOM   4292  OD2 ASP B 118       9.418 -14.107   9.944  1.00 93.59           O  
ATOM   4293  N   PRO B 119       9.081 -18.941  10.338  1.00 96.17           N  
ATOM   4294  CA  PRO B 119       7.845 -19.698  10.141  1.00 96.17           C  
ATOM   4295  HA  PRO B 119       8.060 -20.587   9.547  1.00 96.17           H  
ATOM   4296  C   PRO B 119       6.745 -18.908   9.413  1.00 96.17           C  
ATOM   4297  CB  PRO B 119       7.404 -20.141  11.541  1.00 96.17           C  
ATOM   4298  HB2 PRO B 119       6.320 -20.136  11.655  1.00 96.17           H  
ATOM   4299  HB3 PRO B 119       7.796 -21.137  11.743  1.00 96.17           H  
ATOM   4300  O   PRO B 119       5.930 -19.523   8.727  1.00 96.17           O  
ATOM   4301  CG  PRO B 119       8.076 -19.135  12.473  1.00 96.17           C  
ATOM   4302  HG2 PRO B 119       7.490 -18.216  12.511  1.00 96.17           H  
ATOM   4303  HG3 PRO B 119       8.231 -19.541  13.473  1.00 96.17           H  
ATOM   4304  CD  PRO B 119       9.391 -18.858  11.762  1.00 96.17           C  
ATOM   4305  HD2 PRO B 119      10.128 -19.619  12.021  1.00 96.17           H  
ATOM   4306  HD3 PRO B 119       9.752 -17.875  12.063  1.00 96.17           H  
ATOM   4307  N   GLN B 120       6.743 -17.572   9.461  1.00 97.63           N  
ATOM   4308  H   GLN B 120       7.441 -17.104  10.021  1.00 97.63           H  
ATOM   4309  CA  GLN B 120       5.839 -16.737   8.665  1.00 97.63           C  
ATOM   4310  HA  GLN B 120       4.813 -16.998   8.927  1.00 97.63           H  
ATOM   4311  C   GLN B 120       6.004 -16.984   7.154  1.00 97.63           C  
ATOM   4312  CB  GLN B 120       6.063 -15.252   9.001  1.00 97.63           C  
ATOM   4313  HB2 GLN B 120       5.423 -14.645   8.361  1.00 97.63           H  
ATOM   4314  HB3 GLN B 120       7.096 -14.982   8.779  1.00 97.63           H  
ATOM   4315  O   GLN B 120       5.009 -17.166   6.452  1.00 97.63           O  
ATOM   4316  CG  GLN B 120       5.743 -14.914  10.467  1.00 97.63           C  
ATOM   4317  HG2 GLN B 120       4.729 -15.241  10.698  1.00 97.63           H  
ATOM   4318  HG3 GLN B 120       6.427 -15.440  11.134  1.00 97.63           H  
ATOM   4319  CD  GLN B 120       5.846 -13.424  10.761  1.00 97.63           C  
ATOM   4320  NE2 GLN B 120       7.024 -12.849  10.681  1.00 97.63           N  
ATOM   4321 HE21 GLN B 120       7.129 -11.875  10.926  1.00 97.63           H  
ATOM   4322 HE22 GLN B 120       7.853 -13.386  10.469  1.00 97.63           H  
ATOM   4323  OE1 GLN B 120       4.849 -12.777  11.055  1.00 97.63           O  
ATOM   4324  N   GLN B 121       7.243 -17.087   6.648  1.00 97.78           N  
ATOM   4325  H   GLN B 121       8.024 -17.022   7.284  1.00 97.78           H  
ATOM   4326  CA  GLN B 121       7.505 -17.403   5.233  1.00 97.78           C  
ATOM   4327  HA  GLN B 121       6.936 -16.714   4.609  1.00 97.78           H  
ATOM   4328  C   GLN B 121       7.054 -18.830   4.875  1.00 97.78           C  
ATOM   4329  CB  GLN B 121       9.002 -17.251   4.890  1.00 97.78           C  
ATOM   4330  HB2 GLN B 121       9.110 -17.464   3.827  1.00 97.78           H  
ATOM   4331  HB3 GLN B 121       9.575 -17.996   5.441  1.00 97.78           H  
ATOM   4332  O   GLN B 121       6.533 -19.071   3.785  1.00 97.78           O  
ATOM   4333  CG  GLN B 121       9.611 -15.865   5.169  1.00 97.78           C  
ATOM   4334  HG2 GLN B 121       9.675 -15.710   6.246  1.00 97.78           H  
ATOM   4335  HG3 GLN B 121       8.955 -15.093   4.767  1.00 97.78           H  
ATOM   4336  CD  GLN B 121      11.009 -15.678   4.563  1.00 97.78           C  
ATOM   4337  NE2 GLN B 121      11.630 -14.537   4.754  1.00 97.78           N  
ATOM   4338 HE21 GLN B 121      11.216 -13.797   5.303  1.00 97.78           H  
ATOM   4339 HE22 GLN B 121      12.569 -14.444   4.393  1.00 97.78           H  
ATOM   4340  OE1 GLN B 121      11.559 -16.534   3.874  1.00 97.78           O  
ATOM   4341  N   ARG B 122       7.239 -19.784   5.799  1.00 98.04           N  
ATOM   4342  H   ARG B 122       7.641 -19.496   6.679  1.00 98.04           H  
ATOM   4343  CA  ARG B 122       6.849 -21.196   5.625  1.00 98.04           C  
ATOM   4344  HA  ARG B 122       7.229 -21.564   4.672  1.00 98.04           H  
ATOM   4345  C   ARG B 122       5.329 -21.363   5.544  1.00 98.04           C  
ATOM   4346  CB  ARG B 122       7.453 -22.040   6.762  1.00 98.04           C  
ATOM   4347  HB2 ARG B 122       7.025 -23.042   6.719  1.00 98.04           H  
ATOM   4348  HB3 ARG B 122       7.191 -21.610   7.729  1.00 98.04           H  
ATOM   4349  O   ARG B 122       4.829 -22.009   4.625  1.00 98.04           O  
ATOM   4350  CG  ARG B 122       8.980 -22.145   6.633  1.00 98.04           C  
ATOM   4351  HG2 ARG B 122       9.209 -22.543   5.644  1.00 98.04           H  
ATOM   4352  HG3 ARG B 122       9.430 -21.156   6.721  1.00 98.04           H  
ATOM   4353  CD  ARG B 122       9.604 -23.080   7.675  1.00 98.04           C  
ATOM   4354  HD2 ARG B 122      10.494 -23.530   7.236  1.00 98.04           H  
ATOM   4355  HD3 ARG B 122       8.900 -23.880   7.904  1.00 98.04           H  
ATOM   4356  NE  ARG B 122      10.018 -22.370   8.898  1.00 98.04           N  
ATOM   4357  HE  ARG B 122      10.464 -21.470   8.786  1.00 98.04           H  
ATOM   4358  NH1 ARG B 122       9.657 -24.059  10.423  1.00 98.04           N  
ATOM   4359 HH11 ARG B 122       9.754 -24.438  11.354  1.00 98.04           H  
ATOM   4360 HH12 ARG B 122       9.092 -24.557   9.751  1.00 98.04           H  
ATOM   4361  NH2 ARG B 122      10.773 -22.201  11.011  1.00 98.04           N  
ATOM   4362 HH21 ARG B 122      11.276 -21.381  10.703  1.00 98.04           H  
ATOM   4363 HH22 ARG B 122      10.983 -22.591  11.918  1.00 98.04           H  
ATOM   4364  CZ  ARG B 122      10.139 -22.885  10.105  1.00 98.04           C  
ATOM   4365  N   LEU B 123       4.595 -20.724   6.456  1.00 98.57           N  
ATOM   4366  H   LEU B 123       5.080 -20.220   7.184  1.00 98.57           H  
ATOM   4367  CA  LEU B 123       3.131 -20.739   6.475  1.00 98.57           C  
ATOM   4368  HA  LEU B 123       2.790 -21.774   6.429  1.00 98.57           H  
ATOM   4369  C   LEU B 123       2.515 -20.038   5.258  1.00 98.57           C  
ATOM   4370  CB  LEU B 123       2.633 -20.090   7.776  1.00 98.57           C  
ATOM   4371  HB2 LEU B 123       1.565 -19.895   7.677  1.00 98.57           H  
ATOM   4372  HB3 LEU B 123       3.130 -19.127   7.894  1.00 98.57           H  
ATOM   4373  O   LEU B 123       1.499 -20.513   4.753  1.00 98.57           O  
ATOM   4374  CG  LEU B 123       2.847 -20.927   9.051  1.00 98.57           C  
ATOM   4375  HG  LEU B 123       3.908 -21.136   9.189  1.00 98.57           H  
ATOM   4376  CD1 LEU B 123       2.340 -20.118  10.242  1.00 98.57           C  
ATOM   4377 HD11 LEU B 123       2.837 -19.148  10.250  1.00 98.57           H  
ATOM   4378 HD12 LEU B 123       1.264 -19.962  10.166  1.00 98.57           H  
ATOM   4379 HD13 LEU B 123       2.573 -20.641  11.170  1.00 98.57           H  
ATOM   4380  CD2 LEU B 123       2.078 -22.252   9.029  1.00 98.57           C  
ATOM   4381 HD21 LEU B 123       2.502 -22.909   8.269  1.00 98.57           H  
ATOM   4382 HD22 LEU B 123       2.182 -22.746   9.995  1.00 98.57           H  
ATOM   4383 HD23 LEU B 123       1.025 -22.067   8.818  1.00 98.57           H  
ATOM   4384  N   LEU B 124       3.120 -18.950   4.763  1.00 98.59           N  
ATOM   4385  H   LEU B 124       3.919 -18.570   5.251  1.00 98.59           H  
ATOM   4386  CA  LEU B 124       2.664 -18.282   3.539  1.00 98.59           C  
ATOM   4387  HA  LEU B 124       1.609 -18.033   3.651  1.00 98.59           H  
ATOM   4388  C   LEU B 124       2.748 -19.201   2.313  1.00 98.59           C  
ATOM   4389  CB  LEU B 124       3.464 -16.988   3.303  1.00 98.59           C  
ATOM   4390  HB2 LEU B 124       4.521 -17.196   3.469  1.00 98.59           H  
ATOM   4391  HB3 LEU B 124       3.353 -16.691   2.260  1.00 98.59           H  
ATOM   4392  O   LEU B 124       1.781 -19.272   1.563  1.00 98.59           O  
ATOM   4393  CG  LEU B 124       3.032 -15.801   4.183  1.00 98.59           C  
ATOM   4394  HG  LEU B 124       3.003 -16.108   5.228  1.00 98.59           H  
ATOM   4395  CD1 LEU B 124       4.043 -14.671   4.014  1.00 98.59           C  
ATOM   4396 HD11 LEU B 124       3.756 -13.807   4.613  1.00 98.59           H  
ATOM   4397 HD12 LEU B 124       4.103 -14.375   2.967  1.00 98.59           H  
ATOM   4398 HD13 LEU B 124       5.021 -15.021   4.346  1.00 98.59           H  
ATOM   4399  CD2 LEU B 124       1.657 -15.250   3.803  1.00 98.59           C  
ATOM   4400 HD21 LEU B 124       1.427 -14.382   4.421  1.00 98.59           H  
ATOM   4401 HD22 LEU B 124       0.891 -16.007   3.973  1.00 98.59           H  
ATOM   4402 HD23 LEU B 124       1.657 -14.957   2.753  1.00 98.59           H  
ATOM   4403  N   LEU B 125       3.843 -19.951   2.133  1.00 98.44           N  
ATOM   4404  H   LEU B 125       4.605 -19.854   2.789  1.00 98.44           H  
ATOM   4405  CA  LEU B 125       3.989 -20.884   1.005  1.00 98.44           C  
ATOM   4406  HA  LEU B 125       3.883 -20.326   0.075  1.00 98.44           H  
ATOM   4407  C   LEU B 125       2.890 -21.957   0.983  1.00 98.44           C  
ATOM   4408  CB  LEU B 125       5.375 -21.552   1.056  1.00 98.44           C  
ATOM   4409  HB2 LEU B 125       5.361 -22.434   0.415  1.00 98.44           H  
ATOM   4410  HB3 LEU B 125       5.559 -21.896   2.074  1.00 98.44           H  
ATOM   4411  O   LEU B 125       2.256 -22.173  -0.053  1.00 98.44           O  
ATOM   4412  CG  LEU B 125       6.543 -20.659   0.609  1.00 98.44           C  
ATOM   4413  HG  LEU B 125       6.539 -19.724   1.169  1.00 98.44           H  
ATOM   4414  CD1 LEU B 125       7.857 -21.393   0.881  1.00 98.44           C  
ATOM   4415 HD11 LEU B 125       7.855 -22.355   0.370  1.00 98.44           H  
ATOM   4416 HD12 LEU B 125       7.967 -21.545   1.955  1.00 98.44           H  
ATOM   4417 HD13 LEU B 125       8.692 -20.795   0.517  1.00 98.44           H  
ATOM   4418  CD2 LEU B 125       6.481 -20.344  -0.887  1.00 98.44           C  
ATOM   4419 HD21 LEU B 125       6.431 -21.268  -1.463  1.00 98.44           H  
ATOM   4420 HD22 LEU B 125       7.365 -19.783  -1.192  1.00 98.44           H  
ATOM   4421 HD23 LEU B 125       5.605 -19.733  -1.102  1.00 98.44           H  
ATOM   4422  N   GLU B 126       2.637 -22.607   2.122  1.00 98.64           N  
ATOM   4423  H   GLU B 126       3.191 -22.389   2.937  1.00 98.64           H  
ATOM   4424  CA  GLU B 126       1.601 -23.641   2.219  1.00 98.64           C  
ATOM   4425  HA  GLU B 126       1.713 -24.332   1.383  1.00 98.64           H  
ATOM   4426  C   GLU B 126       0.191 -23.055   2.075  1.00 98.64           C  
ATOM   4427  CB  GLU B 126       1.759 -24.450   3.515  1.00 98.64           C  
ATOM   4428  HB2 GLU B 126       1.847 -23.777   4.368  1.00 98.64           H  
ATOM   4429  HB3 GLU B 126       0.868 -25.066   3.638  1.00 98.64           H  
ATOM   4430  O   GLU B 126      -0.601 -23.565   1.281  1.00 98.64           O  
ATOM   4431  CG  GLU B 126       2.985 -25.376   3.434  1.00 98.64           C  
ATOM   4432  HG2 GLU B 126       3.878 -24.765   3.301  1.00 98.64           H  
ATOM   4433  HG3 GLU B 126       2.861 -26.007   2.554  1.00 98.64           H  
ATOM   4434  CD  GLU B 126       3.181 -26.292   4.650  1.00 98.64           C  
ATOM   4435  OE1 GLU B 126       4.212 -26.999   4.697  1.00 98.64           O  
ATOM   4436  OE2 GLU B 126       2.294 -26.304   5.534  1.00 98.64           O  
ATOM   4437  N   ALA B 127      -0.114 -21.941   2.749  1.00 98.74           N  
ATOM   4438  H   ALA B 127       0.578 -21.525   3.355  1.00 98.74           H  
ATOM   4439  CA  ALA B 127      -1.413 -21.283   2.619  1.00 98.74           C  
ATOM   4440  HA  ALA B 127      -2.187 -22.009   2.867  1.00 98.74           H  
ATOM   4441  C   ALA B 127      -1.682 -20.807   1.179  1.00 98.74           C  
ATOM   4442  CB  ALA B 127      -1.493 -20.131   3.627  1.00 98.74           C  
ATOM   4443  HB1 ALA B 127      -1.343 -20.514   4.636  1.00 98.74           H  
ATOM   4444  HB2 ALA B 127      -0.723 -19.391   3.407  1.00 98.74           H  
ATOM   4445  HB3 ALA B 127      -2.473 -19.657   3.566  1.00 98.74           H  
ATOM   4446  O   ALA B 127      -2.794 -20.977   0.682  1.00 98.74           O  
ATOM   4447  N   SER B 128      -0.681 -20.267   0.475  1.00 98.75           N  
ATOM   4448  H   SER B 128       0.205 -20.097   0.930  1.00 98.75           H  
ATOM   4449  CA  SER B 128      -0.809 -19.883  -0.937  1.00 98.75           C  
ATOM   4450  HA  SER B 128      -1.666 -19.217  -1.041  1.00 98.75           H  
ATOM   4451  C   SER B 128      -1.066 -21.083  -1.851  1.00 98.75           C  
ATOM   4452  CB  SER B 128       0.441 -19.132  -1.406  1.00 98.75           C  
ATOM   4453  HB2 SER B 128       1.332 -19.709  -1.157  1.00 98.75           H  
ATOM   4454  HB3 SER B 128       0.402 -19.001  -2.487  1.00 98.75           H  
ATOM   4455  O   SER B 128      -1.930 -20.990  -2.725  1.00 98.75           O  
ATOM   4456  OG  SER B 128       0.510 -17.861  -0.788  1.00 98.75           O  
ATOM   4457  HG  SER B 128      -0.224 -17.321  -1.090  1.00 98.75           H  
ATOM   4458  N   TRP B 129      -0.387 -22.218  -1.635  1.00 98.52           N  
ATOM   4459  H   TRP B 129       0.297 -22.245  -0.893  1.00 98.52           H  
ATOM   4460  CA  TRP B 129      -0.639 -23.445  -2.405  1.00 98.52           C  
ATOM   4461  HA  TRP B 129      -0.527 -23.226  -3.467  1.00 98.52           H  
ATOM   4462  C   TRP B 129      -2.074 -23.937  -2.206  1.00 98.52           C  
ATOM   4463  CB  TRP B 129       0.356 -24.555  -2.025  1.00 98.52           C  
ATOM   4464  HB2 TRP B 129       1.377 -24.180  -2.104  1.00 98.52           H  
ATOM   4465  HB3 TRP B 129       0.202 -24.845  -0.985  1.00 98.52           H  
ATOM   4466  O   TRP B 129      -2.813 -24.142  -3.171  1.00 98.52           O  
ATOM   4467  CG  TRP B 129       0.241 -25.776  -2.888  1.00 98.52           C  
ATOM   4468  CD1 TRP B 129      -0.683 -26.755  -2.745  1.00 98.52           C  
ATOM   4469  HD1 TRP B 129      -1.440 -26.786  -1.975  1.00 98.52           H  
ATOM   4470  CD2 TRP B 129       1.006 -26.130  -4.082  1.00 98.52           C  
ATOM   4471  CE2 TRP B 129       0.446 -27.319  -4.639  1.00 98.52           C  
ATOM   4472  CE3 TRP B 129       2.106 -25.562  -4.765  1.00 98.52           C  
ATOM   4473  HE3 TRP B 129       2.565 -24.668  -4.370  1.00 98.52           H  
ATOM   4474  NE1 TRP B 129      -0.572 -27.660  -3.780  1.00 98.52           N  
ATOM   4475  HE1 TRP B 129      -1.239 -28.403  -3.937  1.00 98.52           H  
ATOM   4476  CH2 TRP B 129       2.033 -27.316  -6.466  1.00 98.52           C  
ATOM   4477  HH2 TRP B 129       2.430 -27.761  -7.366  1.00 98.52           H  
ATOM   4478  CZ2 TRP B 129       0.931 -27.899  -5.819  1.00 98.52           C  
ATOM   4479  HZ2 TRP B 129       0.459 -28.789  -6.208  1.00 98.52           H  
ATOM   4480  CZ3 TRP B 129       2.619 -26.151  -5.938  1.00 98.52           C  
ATOM   4481  HZ3 TRP B 129       3.460 -25.695  -6.440  1.00 98.52           H  
ATOM   4482  N   GLU B 130      -2.492 -24.082  -0.948  1.00 98.54           N  
ATOM   4483  H   GLU B 130      -1.846 -23.889  -0.196  1.00 98.54           H  
ATOM   4484  CA  GLU B 130      -3.831 -24.562  -0.622  1.00 98.54           C  
ATOM   4485  HA  GLU B 130      -3.993 -25.530  -1.097  1.00 98.54           H  
ATOM   4486  C   GLU B 130      -4.937 -23.605  -1.105  1.00 98.54           C  
ATOM   4487  CB  GLU B 130      -3.990 -24.717   0.890  1.00 98.54           C  
ATOM   4488  HB2 GLU B 130      -3.861 -23.738   1.351  1.00 98.54           H  
ATOM   4489  HB3 GLU B 130      -5.024 -25.039   1.022  1.00 98.54           H  
ATOM   4490  O   GLU B 130      -6.021 -24.058  -1.473  1.00 98.54           O  
ATOM   4491  CG  GLU B 130      -3.138 -25.743   1.655  1.00 98.54           C  
ATOM   4492  HG2 GLU B 130      -3.387 -26.741   1.296  1.00 98.54           H  
ATOM   4493  HG3 GLU B 130      -2.078 -25.570   1.469  1.00 98.54           H  
ATOM   4494  CD  GLU B 130      -3.440 -25.651   3.168  1.00 98.54           C  
ATOM   4495  OE1 GLU B 130      -2.596 -26.077   3.992  1.00 98.54           O  
ATOM   4496  OE2 GLU B 130      -4.558 -25.173   3.508  1.00 98.54           O  
ATOM   4497  N   ALA B 131      -4.702 -22.287  -1.102  1.00 98.76           N  
ATOM   4498  H   ALA B 131      -3.818 -21.952  -0.746  1.00 98.76           H  
ATOM   4499  CA  ALA B 131      -5.686 -21.302  -1.555  1.00 98.76           C  
ATOM   4500  HA  ALA B 131      -6.623 -21.482  -1.029  1.00 98.76           H  
ATOM   4501  C   ALA B 131      -5.971 -21.440  -3.059  1.00 98.76           C  
ATOM   4502  CB  ALA B 131      -5.196 -19.893  -1.193  1.00 98.76           C  
ATOM   4503  HB1 ALA B 131      -5.958 -19.158  -1.453  1.00 98.76           H  
ATOM   4504  HB2 ALA B 131      -5.009 -19.821  -0.122  1.00 98.76           H  
ATOM   4505  HB3 ALA B 131      -4.275 -19.665  -1.730  1.00 98.76           H  
ATOM   4506  O   ALA B 131      -7.135 -21.401  -3.465  1.00 98.76           O  
ATOM   4507  N   LEU B 132      -4.929 -21.670  -3.866  1.00 98.47           N  
ATOM   4508  H   LEU B 132      -4.009 -21.703  -3.450  1.00 98.47           H  
ATOM   4509  CA  LEU B 132      -5.037 -21.940  -5.303  1.00 98.47           C  
ATOM   4510  HA  LEU B 132      -5.666 -21.180  -5.765  1.00 98.47           H  
ATOM   4511  C   LEU B 132      -5.715 -23.292  -5.574  1.00 98.47           C  
ATOM   4512  CB  LEU B 132      -3.631 -21.874  -5.923  1.00 98.47           C  
ATOM   4513  HB2 LEU B 132      -3.667 -22.265  -6.940  1.00 98.47           H  
ATOM   4514  HB3 LEU B 132      -2.974 -22.517  -5.336  1.00 98.47           H  
ATOM   4515  O   LEU B 132      -6.665 -23.354  -6.355  1.00 98.47           O  
ATOM   4516  CG  LEU B 132      -3.033 -20.457  -5.955  1.00 98.47           C  
ATOM   4517  HG  LEU B 132      -3.171 -19.979  -4.985  1.00 98.47           H  
ATOM   4518  CD1 LEU B 132      -1.536 -20.527  -6.239  1.00 98.47           C  
ATOM   4519 HD11 LEU B 132      -1.046 -21.128  -5.473  1.00 98.47           H  
ATOM   4520 HD12 LEU B 132      -1.128 -19.517  -6.199  1.00 98.47           H  
ATOM   4521 HD13 LEU B 132      -1.358 -20.958  -7.224  1.00 98.47           H  
ATOM   4522  CD2 LEU B 132      -3.679 -19.581  -7.031  1.00 98.47           C  
ATOM   4523 HD21 LEU B 132      -3.554 -20.036  -8.014  1.00 98.47           H  
ATOM   4524 HD22 LEU B 132      -3.213 -18.596  -7.035  1.00 98.47           H  
ATOM   4525 HD23 LEU B 132      -4.743 -19.454  -6.829  1.00 98.47           H  
ATOM   4526  N   GLU B 133      -5.339 -24.356  -4.854  1.00 97.20           N  
ATOM   4527  H   GLU B 133      -4.538 -24.274  -4.244  1.00 97.20           H  
ATOM   4528  CA  GLU B 133      -6.020 -25.654  -4.977  1.00 97.20           C  
ATOM   4529  HA  GLU B 133      -5.953 -25.984  -6.014  1.00 97.20           H  
ATOM   4530  C   GLU B 133      -7.514 -25.581  -4.614  1.00 97.20           C  
ATOM   4531  CB  GLU B 133      -5.372 -26.714  -4.076  1.00 97.20           C  
ATOM   4532  HB2 GLU B 133      -6.080 -27.537  -3.986  1.00 97.20           H  
ATOM   4533  HB3 GLU B 133      -5.208 -26.302  -3.080  1.00 97.20           H  
ATOM   4534  O   GLU B 133      -8.336 -26.270  -5.232  1.00 97.20           O  
ATOM   4535  CG  GLU B 133      -4.062 -27.291  -4.627  1.00 97.20           C  
ATOM   4536  HG2 GLU B 133      -3.271 -26.548  -4.537  1.00 97.20           H  
ATOM   4537  HG3 GLU B 133      -4.202 -27.515  -5.685  1.00 97.20           H  
ATOM   4538  CD  GLU B 133      -3.653 -28.590  -3.907  1.00 97.20           C  
ATOM   4539  OE1 GLU B 133      -2.777 -29.300  -4.455  1.00 97.20           O  
ATOM   4540  OE2 GLU B 133      -4.230 -28.919  -2.844  1.00 97.20           O  
ATOM   4541  N   ARG B 134      -7.890 -24.756  -3.625  1.00 97.67           N  
ATOM   4542  H   ARG B 134      -7.162 -24.269  -3.122  1.00 97.67           H  
ATOM   4543  CA  ARG B 134      -9.295 -24.516  -3.246  1.00 97.67           C  
ATOM   4544  HA  ARG B 134      -9.835 -25.460  -3.316  1.00 97.67           H  
ATOM   4545  C   ARG B 134     -10.039 -23.588  -4.220  1.00 97.67           C  
ATOM   4546  CB  ARG B 134      -9.396 -24.030  -1.786  1.00 97.67           C  
ATOM   4547  HB2 ARG B 134      -8.733 -23.177  -1.642  1.00 97.67           H  
ATOM   4548  HB3 ARG B 134     -10.418 -23.696  -1.605  1.00 97.67           H  
ATOM   4549  O   ARG B 134     -11.264 -23.660  -4.251  1.00 97.67           O  
ATOM   4550  CG  ARG B 134      -9.066 -25.130  -0.753  1.00 97.67           C  
ATOM   4551  HG2 ARG B 134      -8.017 -25.414  -0.839  1.00 97.67           H  
ATOM   4552  HG3 ARG B 134      -9.678 -26.011  -0.947  1.00 97.67           H  
ATOM   4553  CD  ARG B 134      -9.350 -24.632   0.674  1.00 97.67           C  
ATOM   4554  HD2 ARG B 134      -8.965 -23.615   0.755  1.00 97.67           H  
ATOM   4555  HD3 ARG B 134     -10.428 -24.588   0.826  1.00 97.67           H  
ATOM   4556  NE  ARG B 134      -8.732 -25.465   1.732  1.00 97.67           N  
ATOM   4557  HE  ARG B 134      -9.207 -26.326   1.964  1.00 97.67           H  
ATOM   4558  NH1 ARG B 134      -6.938 -24.103   2.263  1.00 97.67           N  
ATOM   4559 HH11 ARG B 134      -7.186 -23.442   1.541  1.00 97.67           H  
ATOM   4560 HH12 ARG B 134      -6.023 -24.108   2.691  1.00 97.67           H  
ATOM   4561  NH2 ARG B 134      -7.149 -26.006   3.304  1.00 97.67           N  
ATOM   4562 HH21 ARG B 134      -6.240 -25.786   3.684  1.00 97.67           H  
ATOM   4563 HH22 ARG B 134      -7.578 -26.892   3.531  1.00 97.67           H  
ATOM   4564  CZ  ARG B 134      -7.627 -25.190   2.414  1.00 97.67           C  
ATOM   4565  N   ALA B 135      -9.336 -22.808  -5.046  1.00 97.23           N  
ATOM   4566  H   ALA B 135      -8.334 -22.761  -4.928  1.00 97.23           H  
ATOM   4567  CA  ALA B 135      -9.912 -22.103  -6.201  1.00 97.23           C  
ATOM   4568  HA  ALA B 135     -10.881 -21.694  -5.913  1.00 97.23           H  
ATOM   4569  C   ALA B 135     -10.168 -23.017  -7.418  1.00 97.23           C  
ATOM   4570  CB  ALA B 135      -8.993 -20.938  -6.597  1.00 97.23           C  
ATOM   4571  HB1 ALA B 135      -8.812 -20.275  -5.751  1.00 97.23           H  
ATOM   4572  HB2 ALA B 135      -9.462 -20.365  -7.397  1.00 97.23           H  
ATOM   4573  HB3 ALA B 135      -8.038 -21.321  -6.957  1.00 97.23           H  
ATOM   4574  O   ALA B 135     -10.801 -22.595  -8.381  1.00 97.23           O  
ATOM   4575  N   GLY B 136      -9.677 -24.263  -7.393  1.00 96.27           N  
ATOM   4576  H   GLY B 136      -9.150 -24.549  -6.580  1.00 96.27           H  
ATOM   4577  CA  GLY B 136      -9.695 -25.160  -8.554  1.00 96.27           C  
ATOM   4578  HA2 GLY B 136      -9.642 -26.189  -8.197  1.00 96.27           H  
ATOM   4579  HA3 GLY B 136     -10.627 -25.033  -9.104  1.00 96.27           H  
ATOM   4580  C   GLY B 136      -8.533 -24.932  -9.530  1.00 96.27           C  
ATOM   4581  O   GLY B 136      -8.567 -25.439 -10.647  1.00 96.27           O  
ATOM   4582  N   ILE B 137      -7.499 -24.197  -9.114  1.00 96.22           N  
ATOM   4583  H   ILE B 137      -7.495 -23.859  -8.163  1.00 96.22           H  
ATOM   4584  CA  ILE B 137      -6.344 -23.843  -9.942  1.00 96.22           C  
ATOM   4585  HA  ILE B 137      -6.611 -23.949 -10.993  1.00 96.22           H  
ATOM   4586  C   ILE B 137      -5.191 -24.807  -9.638  1.00 96.22           C  
ATOM   4587  CB  ILE B 137      -5.970 -22.359  -9.704  1.00 96.22           C  
ATOM   4588  HB  ILE B 137      -5.760 -22.226  -8.643  1.00 96.22           H  
ATOM   4589  O   ILE B 137      -4.829 -25.001  -8.479  1.00 96.22           O  
ATOM   4590  CG1 ILE B 137      -7.151 -21.430 -10.090  1.00 96.22           C  
ATOM   4591 HG12 ILE B 137      -7.263 -21.414 -11.174  1.00 96.22           H  
ATOM   4592 HG13 ILE B 137      -8.084 -21.803  -9.668  1.00 96.22           H  
ATOM   4593  CG2 ILE B 137      -4.701 -21.977 -10.492  1.00 96.22           C  
ATOM   4594 HG21 ILE B 137      -3.853 -22.579 -10.165  1.00 96.22           H  
ATOM   4595 HG22 ILE B 137      -4.859 -22.127 -11.560  1.00 96.22           H  
ATOM   4596 HG23 ILE B 137      -4.436 -20.935 -10.316  1.00 96.22           H  
ATOM   4597  CD1 ILE B 137      -6.987 -19.996  -9.577  1.00 96.22           C  
ATOM   4598 HD11 ILE B 137      -6.873 -19.997  -8.493  1.00 96.22           H  
ATOM   4599 HD12 ILE B 137      -7.866 -19.410  -9.843  1.00 96.22           H  
ATOM   4600 HD13 ILE B 137      -6.104 -19.538 -10.022  1.00 96.22           H  
ATOM   4601  N   ASP B 138      -4.582 -25.381 -10.679  1.00 95.75           N  
ATOM   4602  H   ASP B 138      -4.932 -25.173 -11.604  1.00 95.75           H  
ATOM   4603  CA  ASP B 138      -3.282 -26.056 -10.580  1.00 95.75           C  
ATOM   4604  HA  ASP B 138      -3.295 -26.745  -9.735  1.00 95.75           H  
ATOM   4605  C   ASP B 138      -2.183 -24.991 -10.387  1.00 95.75           C  
ATOM   4606  CB  ASP B 138      -3.047 -26.900 -11.846  1.00 95.75           C  
ATOM   4607  HB2 ASP B 138      -3.175 -26.261 -12.720  1.00 95.75           H  
ATOM   4608  HB3 ASP B 138      -3.812 -27.675 -11.889  1.00 95.75           H  
ATOM   4609  O   ASP B 138      -1.907 -24.237 -11.330  1.00 95.75           O  
ATOM   4610  CG  ASP B 138      -1.667 -27.571 -11.941  1.00 95.75           C  
ATOM   4611  OD1 ASP B 138      -0.768 -27.298 -11.107  1.00 95.75           O  
ATOM   4612  OD2 ASP B 138      -1.492 -28.364 -12.891  1.00 95.75           O  
ATOM   4613  N   PRO B 139      -1.518 -24.914  -9.215  1.00 95.32           N  
ATOM   4614  CA  PRO B 139      -0.548 -23.853  -8.949  1.00 95.32           C  
ATOM   4615  HA  PRO B 139      -1.043 -22.891  -9.077  1.00 95.32           H  
ATOM   4616  C   PRO B 139       0.673 -23.903  -9.873  1.00 95.32           C  
ATOM   4617  CB  PRO B 139      -0.146 -24.021  -7.480  1.00 95.32           C  
ATOM   4618  HB2 PRO B 139       0.779 -24.594  -7.406  1.00 95.32           H  
ATOM   4619  HB3 PRO B 139      -0.039 -23.053  -6.991  1.00 95.32           H  
ATOM   4620  O   PRO B 139       1.348 -22.894 -10.052  1.00 95.32           O  
ATOM   4621  CG  PRO B 139      -1.288 -24.828  -6.867  1.00 95.32           C  
ATOM   4622  HG2 PRO B 139      -2.120 -24.172  -6.615  1.00 95.32           H  
ATOM   4623  HG3 PRO B 139      -0.971 -25.398  -5.993  1.00 95.32           H  
ATOM   4624  CD  PRO B 139      -1.697 -25.731  -8.022  1.00 95.32           C  
ATOM   4625  HD2 PRO B 139      -1.033 -26.595  -8.068  1.00 95.32           H  
ATOM   4626  HD3 PRO B 139      -2.726 -26.059  -7.875  1.00 95.32           H  
ATOM   4627  N   THR B 140       0.956 -25.058 -10.490  1.00 92.61           N  
ATOM   4628  H   THR B 140       0.318 -25.832 -10.376  1.00 92.61           H  
ATOM   4629  CA  THR B 140       2.077 -25.215 -11.430  1.00 92.61           C  
ATOM   4630  HA  THR B 140       2.912 -24.627 -11.051  1.00 92.61           H  
ATOM   4631  C   THR B 140       1.780 -24.662 -12.822  1.00 92.61           C  
ATOM   4632  CB  THR B 140       2.558 -26.672 -11.534  1.00 92.61           C  
ATOM   4633  HB  THR B 140       3.474 -26.677 -12.124  1.00 92.61           H  
ATOM   4634  O   THR B 140       2.718 -24.322 -13.543  1.00 92.61           O  
ATOM   4635  CG2 THR B 140       2.887 -27.279 -10.174  1.00 92.61           C  
ATOM   4636 HG21 THR B 140       1.976 -27.356  -9.581  1.00 92.61           H  
ATOM   4637 HG22 THR B 140       3.609 -26.647  -9.656  1.00 92.61           H  
ATOM   4638 HG23 THR B 140       3.310 -28.274 -10.316  1.00 92.61           H  
ATOM   4639  OG1 THR B 140       1.644 -27.538 -12.164  1.00 92.61           O  
ATOM   4640  HG1 THR B 140       0.775 -27.459 -11.763  1.00 92.61           H  
ATOM   4641  N   LYS B 141       0.497 -24.514 -13.186  1.00 92.58           N  
ATOM   4642  H   LYS B 141      -0.212 -24.783 -12.518  1.00 92.58           H  
ATOM   4643  CA  LYS B 141       0.062 -23.913 -14.460  1.00 92.58           C  
ATOM   4644  HA  LYS B 141       0.806 -24.131 -15.226  1.00 92.58           H  
ATOM   4645  C   LYS B 141      -0.025 -22.390 -14.424  1.00 92.58           C  
ATOM   4646  CB  LYS B 141      -1.279 -24.503 -14.909  1.00 92.58           C  
ATOM   4647  HB2 LYS B 141      -1.993 -24.464 -14.087  1.00 92.58           H  
ATOM   4648  HB3 LYS B 141      -1.670 -23.902 -15.731  1.00 92.58           H  
ATOM   4649  O   LYS B 141       0.074 -21.784 -15.478  1.00 92.58           O  
ATOM   4650  CG  LYS B 141      -1.115 -25.943 -15.404  1.00 92.58           C  
ATOM   4651  HG2 LYS B 141      -0.736 -26.562 -14.591  1.00 92.58           H  
ATOM   4652  HG3 LYS B 141      -0.399 -25.967 -16.226  1.00 92.58           H  
ATOM   4653  CD  LYS B 141      -2.460 -26.489 -15.889  1.00 92.58           C  
ATOM   4654  HD2 LYS B 141      -2.784 -25.940 -16.773  1.00 92.58           H  
ATOM   4655  HD3 LYS B 141      -3.198 -26.360 -15.097  1.00 92.58           H  
ATOM   4656  CE  LYS B 141      -2.321 -27.977 -16.208  1.00 92.58           C  
ATOM   4657  HE2 LYS B 141      -1.640 -28.103 -17.049  1.00 92.58           H  
ATOM   4658  HE3 LYS B 141      -1.880 -28.460 -15.336  1.00 92.58           H  
ATOM   4659  NZ  LYS B 141      -3.645 -28.579 -16.494  1.00 92.58           N  
ATOM   4660  HZ1 LYS B 141      -4.086 -28.136 -17.287  1.00 92.58           H  
ATOM   4661  HZ2 LYS B 141      -4.239 -28.463 -15.686  1.00 92.58           H  
ATOM   4662  HZ3 LYS B 141      -3.557 -29.573 -16.652  1.00 92.58           H  
ATOM   4663  N   ALA B 142      -0.137 -21.787 -13.240  1.00 92.82           N  
ATOM   4664  H   ALA B 142      -0.250 -22.365 -12.420  1.00 92.82           H  
ATOM   4665  CA  ALA B 142      -0.084 -20.332 -13.050  1.00 92.82           C  
ATOM   4666  HA  ALA B 142      -0.635 -19.854 -13.860  1.00 92.82           H  
ATOM   4667  C   ALA B 142       1.355 -19.756 -13.107  1.00 92.82           C  
ATOM   4668  CB  ALA B 142      -0.811 -20.016 -11.737  1.00 92.82           C  
ATOM   4669  HB1 ALA B 142      -0.327 -20.533 -10.908  1.00 92.82           H  
ATOM   4670  HB2 ALA B 142      -0.796 -18.941 -11.561  1.00 92.82           H  
ATOM   4671  HB3 ALA B 142      -1.849 -20.342 -11.806  1.00 92.82           H  
ATOM   4672  O   ALA B 142       1.584 -18.573 -12.852  1.00 92.82           O  
ATOM   4673  N   ARG B 143       2.356 -20.590 -13.417  1.00 92.62           N  
ATOM   4674  H   ARG B 143       2.111 -21.540 -13.660  1.00 92.62           H  
ATOM   4675  CA  ARG B 143       3.756 -20.184 -13.567  1.00 92.62           C  
ATOM   4676  HA  ARG B 143       4.029 -19.567 -12.712  1.00 92.62           H  
ATOM   4677  C   ARG B 143       3.946 -19.359 -14.841  1.00 92.62           C  
ATOM   4678  CB  ARG B 143       4.626 -21.444 -13.569  1.00 92.62           C  
ATOM   4679  HB2 ARG B 143       4.449 -21.983 -12.638  1.00 92.62           H  
ATOM   4680  HB3 ARG B 143       4.337 -22.087 -14.400  1.00 92.62           H  
ATOM   4681  O   ARG B 143       3.674 -19.841 -15.935  1.00 92.62           O  
ATOM   4682  CG  ARG B 143       6.117 -21.109 -13.683  1.00 92.62           C  
ATOM   4683  HG2 ARG B 143       6.383 -20.399 -12.900  1.00 92.62           H  
ATOM   4684  HG3 ARG B 143       6.334 -20.671 -14.657  1.00 92.62           H  
ATOM   4685  CD  ARG B 143       6.930 -22.389 -13.505  1.00 92.62           C  
ATOM   4686  HD2 ARG B 143       6.612 -22.848 -12.569  1.00 92.62           H  
ATOM   4687  HD3 ARG B 143       6.697 -23.071 -14.323  1.00 92.62           H  
ATOM   4688  NE  ARG B 143       8.382 -22.124 -13.475  1.00 92.62           N  
ATOM   4689  HE  ARG B 143       8.705 -21.323 -13.999  1.00 92.62           H  
ATOM   4690  NH1 ARG B 143       8.950 -23.850 -12.077  1.00 92.62           N  
ATOM   4691 HH11 ARG B 143       9.638 -24.305 -11.493  1.00 92.62           H  
ATOM   4692 HH12 ARG B 143       7.965 -24.031 -11.951  1.00 92.62           H  
ATOM   4693  NH2 ARG B 143      10.551 -22.530 -12.884  1.00 92.62           N  
ATOM   4694 HH21 ARG B 143      10.845 -21.697 -13.373  1.00 92.62           H  
ATOM   4695 HH22 ARG B 143      11.228 -23.027 -12.323  1.00 92.62           H  
ATOM   4696  CZ  ARG B 143       9.284 -22.830 -12.816  1.00 92.62           C  
ATOM   4697  N   GLY B 144       4.503 -18.161 -14.699  1.00 93.49           N  
ATOM   4698  H   GLY B 144       4.740 -17.853 -13.767  1.00 93.49           H  
ATOM   4699  CA  GLY B 144       4.663 -17.187 -15.781  1.00 93.49           C  
ATOM   4700  HA2 GLY B 144       5.573 -16.611 -15.610  1.00 93.49           H  
ATOM   4701  HA3 GLY B 144       4.764 -17.707 -16.734  1.00 93.49           H  
ATOM   4702  C   GLY B 144       3.495 -16.204 -15.913  1.00 93.49           C  
ATOM   4703  O   GLY B 144       3.612 -15.244 -16.668  1.00 93.49           O  
ATOM   4704  N   ASP B 145       2.399 -16.394 -15.171  1.00 95.03           N  
ATOM   4705  H   ASP B 145       2.336 -17.196 -14.560  1.00 95.03           H  
ATOM   4706  CA  ASP B 145       1.279 -15.452 -15.172  1.00 95.03           C  
ATOM   4707  HA  ASP B 145       1.124 -15.104 -16.193  1.00 95.03           H  
ATOM   4708  C   ASP B 145       1.574 -14.212 -14.312  1.00 95.03           C  
ATOM   4709  CB  ASP B 145      -0.026 -16.128 -14.708  1.00 95.03           C  
ATOM   4710  HB2 ASP B 145      -0.748 -15.350 -14.462  1.00 95.03           H  
ATOM   4711  HB3 ASP B 145       0.164 -16.690 -13.793  1.00 95.03           H  
ATOM   4712  O   ASP B 145       2.314 -14.253 -13.320  1.00 95.03           O  
ATOM   4713  CG  ASP B 145      -0.690 -17.039 -15.745  1.00 95.03           C  
ATOM   4714  OD1 ASP B 145      -0.449 -16.838 -16.956  1.00 95.03           O  
ATOM   4715  OD2 ASP B 145      -1.527 -17.864 -15.313  1.00 95.03           O  
ATOM   4716  N   ALA B 146       0.914 -13.101 -14.651  1.00 97.63           N  
ATOM   4717  H   ALA B 146       0.310 -13.148 -15.460  1.00 97.63           H  
ATOM   4718  CA  ALA B 146       0.915 -11.860 -13.879  1.00 97.63           C  
ATOM   4719  HA  ALA B 146       1.933 -11.674 -13.537  1.00 97.63           H  
ATOM   4720  C   ALA B 146       0.031 -11.979 -12.619  1.00 97.63           C  
ATOM   4721  CB  ALA B 146       0.524 -10.700 -14.805  1.00 97.63           C  
ATOM   4722  HB1 ALA B 146      -0.488 -10.848 -15.181  1.00 97.63           H  
ATOM   4723  HB2 ALA B 146       1.218 -10.646 -15.643  1.00 97.63           H  
ATOM   4724  HB3 ALA B 146       0.564  -9.761 -14.253  1.00 97.63           H  
ATOM   4725  O   ALA B 146      -0.970 -11.274 -12.461  1.00 97.63           O  
ATOM   4726  N   VAL B 147       0.381 -12.910 -11.728  1.00 98.58           N  
ATOM   4727  H   VAL B 147       1.170 -13.497 -11.955  1.00 98.58           H  
ATOM   4728  CA  VAL B 147      -0.234 -13.053 -10.403  1.00 98.58           C  
ATOM   4729  HA  VAL B 147      -1.274 -12.737 -10.481  1.00 98.58           H  
ATOM   4730  C   VAL B 147       0.492 -12.136  -9.418  1.00 98.58           C  
ATOM   4731  CB  VAL B 147      -0.247 -14.514  -9.911  1.00 98.58           C  
ATOM   4732  HB  VAL B 147       0.777 -14.832  -9.716  1.00 98.58           H  
ATOM   4733  O   VAL B 147       1.698 -12.273  -9.222  1.00 98.58           O  
ATOM   4734  CG1 VAL B 147      -1.048 -14.661  -8.610  1.00 98.58           C  
ATOM   4735 HG11 VAL B 147      -1.039 -15.703  -8.292  1.00 98.58           H  
ATOM   4736 HG12 VAL B 147      -2.078 -14.337  -8.759  1.00 98.58           H  
ATOM   4737 HG13 VAL B 147      -0.590 -14.066  -7.820  1.00 98.58           H  
ATOM   4738  CG2 VAL B 147      -0.838 -15.470 -10.954  1.00 98.58           C  
ATOM   4739 HG21 VAL B 147      -0.909 -16.476 -10.539  1.00 98.58           H  
ATOM   4740 HG22 VAL B 147      -1.826 -15.135 -11.271  1.00 98.58           H  
ATOM   4741 HG23 VAL B 147      -0.178 -15.517 -11.820  1.00 98.58           H  
ATOM   4742  N   GLY B 148      -0.223 -11.190  -8.811  1.00 98.79           N  
ATOM   4743  H   GLY B 148      -1.206 -11.119  -9.032  1.00 98.79           H  
ATOM   4744  CA  GLY B 148       0.317 -10.350  -7.737  1.00 98.79           C  
ATOM   4745  HA2 GLY B 148       1.339 -10.058  -7.979  1.00 98.79           H  
ATOM   4746  HA3 GLY B 148      -0.278  -9.441  -7.644  1.00 98.79           H  
ATOM   4747  C   GLY B 148       0.316 -11.071  -6.386  1.00 98.79           C  
ATOM   4748  O   GLY B 148      -0.545 -11.914  -6.133  1.00 98.79           O  
ATOM   4749  N   VAL B 149       1.247 -10.728  -5.497  1.00 98.92           N  
ATOM   4750  H   VAL B 149       1.914 -10.018  -5.764  1.00 98.92           H  
ATOM   4751  CA  VAL B 149       1.326 -11.253  -4.125  1.00 98.92           C  
ATOM   4752  HA  VAL B 149       0.413 -11.803  -3.897  1.00 98.92           H  
ATOM   4753  C   VAL B 149       1.428 -10.089  -3.144  1.00 98.92           C  
ATOM   4754  CB  VAL B 149       2.502 -12.236  -3.947  1.00 98.92           C  
ATOM   4755  HB  VAL B 149       3.443 -11.723  -4.147  1.00 98.92           H  
ATOM   4756  O   VAL B 149       2.453  -9.415  -3.070  1.00 98.92           O  
ATOM   4757  CG1 VAL B 149       2.535 -12.787  -2.514  1.00 98.92           C  
ATOM   4758 HG11 VAL B 149       3.388 -13.458  -2.402  1.00 98.92           H  
ATOM   4759 HG12 VAL B 149       2.661 -11.980  -1.792  1.00 98.92           H  
ATOM   4760 HG13 VAL B 149       1.616 -13.330  -2.294  1.00 98.92           H  
ATOM   4761  CG2 VAL B 149       2.388 -13.436  -4.897  1.00 98.92           C  
ATOM   4762 HG21 VAL B 149       2.456 -13.099  -5.932  1.00 98.92           H  
ATOM   4763 HG22 VAL B 149       1.437 -13.947  -4.749  1.00 98.92           H  
ATOM   4764 HG23 VAL B 149       3.209 -14.128  -4.713  1.00 98.92           H  
ATOM   4765  N   PHE B 150       0.372  -9.871  -2.363  1.00 98.88           N  
ATOM   4766  H   PHE B 150      -0.429 -10.477  -2.472  1.00 98.88           H  
ATOM   4767  CA  PHE B 150       0.273  -8.784  -1.390  1.00 98.88           C  
ATOM   4768  HA  PHE B 150       1.187  -8.191  -1.405  1.00 98.88           H  
ATOM   4769  C   PHE B 150       0.118  -9.375   0.016  1.00 98.88           C  
ATOM   4770  CB  PHE B 150      -0.880  -7.849  -1.786  1.00 98.88           C  
ATOM   4771  HB2 PHE B 150      -1.813  -8.414  -1.798  1.00 98.88           H  
ATOM   4772  HB3 PHE B 150      -0.976  -7.076  -1.024  1.00 98.88           H  
ATOM   4773  O   PHE B 150      -0.928  -9.933   0.361  1.00 98.88           O  
ATOM   4774  CG  PHE B 150      -0.696  -7.170  -3.134  1.00 98.88           C  
ATOM   4775  CD1 PHE B 150      -0.107  -5.892  -3.208  1.00 98.88           C  
ATOM   4776  HD1 PHE B 150       0.217  -5.393  -2.307  1.00 98.88           H  
ATOM   4777  CD2 PHE B 150      -1.105  -7.815  -4.319  1.00 98.88           C  
ATOM   4778  HD2 PHE B 150      -1.549  -8.799  -4.271  1.00 98.88           H  
ATOM   4779  CE1 PHE B 150       0.067  -5.264  -4.455  1.00 98.88           C  
ATOM   4780  HE1 PHE B 150       0.521  -4.286  -4.512  1.00 98.88           H  
ATOM   4781  CE2 PHE B 150      -0.934  -7.185  -5.565  1.00 98.88           C  
ATOM   4782  HE2 PHE B 150      -1.251  -7.676  -6.473  1.00 98.88           H  
ATOM   4783  CZ  PHE B 150      -0.347  -5.910  -5.633  1.00 98.88           C  
ATOM   4784  HZ  PHE B 150      -0.210  -5.427  -6.589  1.00 98.88           H  
ATOM   4785  N   SER B 151       1.169  -9.285   0.833  1.00 98.74           N  
ATOM   4786  H   SER B 151       1.991  -8.798   0.503  1.00 98.74           H  
ATOM   4787  CA  SER B 151       1.235  -9.960   2.136  1.00 98.74           C  
ATOM   4788  HA  SER B 151       0.306 -10.501   2.317  1.00 98.74           H  
ATOM   4789  C   SER B 151       1.410  -8.970   3.283  1.00 98.74           C  
ATOM   4790  CB  SER B 151       2.365 -10.996   2.161  1.00 98.74           C  
ATOM   4791  HB2 SER B 151       3.324 -10.498   2.019  1.00 98.74           H  
ATOM   4792  HB3 SER B 151       2.373 -11.496   3.129  1.00 98.74           H  
ATOM   4793  O   SER B 151       2.427  -8.288   3.379  1.00 98.74           O  
ATOM   4794  OG  SER B 151       2.182 -11.962   1.142  1.00 98.74           O  
ATOM   4795  HG  SER B 151       1.252 -12.194   1.091  1.00 98.74           H  
ATOM   4796  N   GLY B 152       0.434  -8.930   4.189  1.00 98.67           N  
ATOM   4797  H   GLY B 152      -0.410  -9.457   4.016  1.00 98.67           H  
ATOM   4798  CA  GLY B 152       0.553  -8.226   5.458  1.00 98.67           C  
ATOM   4799  HA2 GLY B 152      -0.433  -8.140   5.916  1.00 98.67           H  
ATOM   4800  HA3 GLY B 152       0.937  -7.223   5.270  1.00 98.67           H  
ATOM   4801  C   GLY B 152       1.473  -8.967   6.431  1.00 98.67           C  
ATOM   4802  O   GLY B 152       1.147 -10.089   6.826  1.00 98.67           O  
ATOM   4803  N   VAL B 153       2.580  -8.340   6.834  1.00 97.20           N  
ATOM   4804  H   VAL B 153       2.765  -7.416   6.470  1.00 97.20           H  
ATOM   4805  CA  VAL B 153       3.550  -8.861   7.819  1.00 97.20           C  
ATOM   4806  HA  VAL B 153       3.070  -9.623   8.433  1.00 97.20           H  
ATOM   4807  C   VAL B 153       3.991  -7.706   8.715  1.00 97.20           C  
ATOM   4808  CB  VAL B 153       4.793  -9.489   7.145  1.00 97.20           C  
ATOM   4809  HB  VAL B 153       5.350  -8.709   6.627  1.00 97.20           H  
ATOM   4810  O   VAL B 153       4.300  -6.632   8.211  1.00 97.20           O  
ATOM   4811  CG1 VAL B 153       5.726 -10.139   8.179  1.00 97.20           C  
ATOM   4812 HG11 VAL B 153       6.141  -9.384   8.847  1.00 97.20           H  
ATOM   4813 HG12 VAL B 153       6.565 -10.619   7.675  1.00 97.20           H  
ATOM   4814 HG13 VAL B 153       5.189 -10.887   8.762  1.00 97.20           H  
ATOM   4815  CG2 VAL B 153       4.420 -10.571   6.123  1.00 97.20           C  
ATOM   4816 HG21 VAL B 153       3.817 -11.335   6.614  1.00 97.20           H  
ATOM   4817 HG22 VAL B 153       5.325 -11.024   5.719  1.00 97.20           H  
ATOM   4818 HG23 VAL B 153       3.856 -10.134   5.299  1.00 97.20           H  
ATOM   4819  N   SER B 154       4.004  -7.907  10.035  1.00 91.37           N  
ATOM   4820  H   SER B 154       3.684  -8.797  10.389  1.00 91.37           H  
ATOM   4821  CA  SER B 154       4.362  -6.856  11.008  1.00 91.37           C  
ATOM   4822  HA  SER B 154       4.915  -6.069  10.495  1.00 91.37           H  
ATOM   4823  C   SER B 154       5.267  -7.329  12.151  1.00 91.37           C  
ATOM   4824  CB  SER B 154       3.086  -6.220  11.574  1.00 91.37           C  
ATOM   4825  HB2 SER B 154       3.349  -5.320  12.130  1.00 91.37           H  
ATOM   4826  HB3 SER B 154       2.433  -5.933  10.750  1.00 91.37           H  
ATOM   4827  O   SER B 154       5.552  -6.557  13.064  1.00 91.37           O  
ATOM   4828  OG  SER B 154       2.401  -7.122  12.432  1.00 91.37           O  
ATOM   4829  HG  SER B 154       2.903  -7.158  13.250  1.00 91.37           H  
ATOM   4830  N   ILE B 155       5.677  -8.601  12.151  1.00 83.72           N  
ATOM   4831  H   ILE B 155       5.496  -9.166  11.334  1.00 83.72           H  
ATOM   4832  CA  ILE B 155       6.506  -9.211  13.199  1.00 83.72           C  
ATOM   4833  HA  ILE B 155       6.706  -8.472  13.975  1.00 83.72           H  
ATOM   4834  C   ILE B 155       7.837  -9.617  12.570  1.00 83.72           C  
ATOM   4835  CB  ILE B 155       5.802 -10.416  13.868  1.00 83.72           C  
ATOM   4836  HB  ILE B 155       5.714 -11.214  13.132  1.00 83.72           H  
ATOM   4837  O   ILE B 155       7.850 -10.249  11.517  1.00 83.72           O  
ATOM   4838  CG1 ILE B 155       4.381 -10.060  14.363  1.00 83.72           C  
ATOM   4839 HG12 ILE B 155       4.437  -9.284  15.126  1.00 83.72           H  
ATOM   4840 HG13 ILE B 155       3.795  -9.676  13.528  1.00 83.72           H  
ATOM   4841  CG2 ILE B 155       6.668 -10.927  15.034  1.00 83.72           C  
ATOM   4842 HG21 ILE B 155       7.630 -11.277  14.661  1.00 83.72           H  
ATOM   4843 HG22 ILE B 155       6.206 -11.793  15.510  1.00 83.72           H  
ATOM   4844 HG23 ILE B 155       6.816 -10.151  15.784  1.00 83.72           H  
ATOM   4845  CD1 ILE B 155       3.612 -11.262  14.920  1.00 83.72           C  
ATOM   4846 HD11 ILE B 155       3.699 -12.108  14.237  1.00 83.72           H  
ATOM   4847 HD12 ILE B 155       2.559 -10.992  15.008  1.00 83.72           H  
ATOM   4848 HD13 ILE B 155       3.990 -11.541  15.903  1.00 83.72           H  
ATOM   4849  N   HIS B 156       8.940  -9.257  13.225  1.00 78.51           N  
ATOM   4850  H   HIS B 156       8.830  -8.733  14.081  1.00 78.51           H  
ATOM   4851  CA  HIS B 156      10.312  -9.520  12.770  1.00 78.51           C  
ATOM   4852  HA  HIS B 156      10.284 -10.289  11.998  1.00 78.51           H  
ATOM   4853  C   HIS B 156      11.193 -10.085  13.909  1.00 78.51           C  
ATOM   4854  CB  HIS B 156      10.881  -8.235  12.135  1.00 78.51           C  
ATOM   4855  HB2 HIS B 156      11.882  -8.443  11.758  1.00 78.51           H  
ATOM   4856  HB3 HIS B 156      10.970  -7.466  12.903  1.00 78.51           H  
ATOM   4857  O   HIS B 156      12.418 -10.000  13.869  1.00 78.51           O  
ATOM   4858  CG  HIS B 156      10.050  -7.692  10.990  1.00 78.51           C  
ATOM   4859  CD2 HIS B 156       9.985  -8.199   9.719  1.00 78.51           C  
ATOM   4860  HD2 HIS B 156      10.516  -9.068   9.359  1.00 78.51           H  
ATOM   4861  ND1 HIS B 156       9.209  -6.600  11.027  1.00 78.51           N  
ATOM   4862  HD1 HIS B 156       9.066  -5.977  11.809  1.00 78.51           H  
ATOM   4863  CE1 HIS B 156       8.664  -6.448   9.807  1.00 78.51           C  
ATOM   4864  HE1 HIS B 156       7.986  -5.656   9.526  1.00 78.51           H  
ATOM   4865  NE2 HIS B 156       9.114  -7.398   8.971  1.00 78.51           N  
ATOM   4866  N   ASP B 157      10.563 -10.647  14.948  1.00 79.49           N  
ATOM   4867  H   ASP B 157       9.572 -10.828  14.866  1.00 79.49           H  
ATOM   4868  CA  ASP B 157      11.197 -11.091  16.200  1.00 79.49           C  
ATOM   4869  HA  ASP B 157      11.928 -10.339  16.493  1.00 79.49           H  
ATOM   4870  C   ASP B 157      11.963 -12.421  16.084  1.00 79.49           C  
ATOM   4871  CB  ASP B 157      10.132 -11.155  17.313  1.00 79.49           C  
ATOM   4872  HB2 ASP B 157      10.641 -11.304  18.265  1.00 79.49           H  
ATOM   4873  HB3 ASP B 157       9.617 -10.195  17.364  1.00 79.49           H  
ATOM   4874  O   ASP B 157      12.797 -12.730  16.935  1.00 79.49           O  
ATOM   4875  CG  ASP B 157       9.087 -12.269  17.143  1.00 79.49           C  
ATOM   4876  OD1 ASP B 157       9.060 -12.936  16.087  1.00 79.49           O  
ATOM   4877  OD2 ASP B 157       8.287 -12.485  18.075  1.00 79.49           O  
ATOM   4878  N   TYR B 158      11.744 -13.196  15.014  1.00 82.81           N  
ATOM   4879  H   TYR B 158      10.944 -12.968  14.442  1.00 82.81           H  
ATOM   4880  CA  TYR B 158      12.416 -14.482  14.820  1.00 82.81           C  
ATOM   4881  HA  TYR B 158      12.141 -15.121  15.659  1.00 82.81           H  
ATOM   4882  C   TYR B 158      13.946 -14.346  14.841  1.00 82.81           C  
ATOM   4883  CB  TYR B 158      11.922 -15.145  13.524  1.00 82.81           C  
ATOM   4884  HB2 TYR B 158      10.834 -15.085  13.490  1.00 82.81           H  
ATOM   4885  HB3 TYR B 158      12.308 -14.593  12.667  1.00 82.81           H  
ATOM   4886  O   TYR B 158      14.619 -15.228  15.368  1.00 82.81           O  
ATOM   4887  CG  TYR B 158      12.304 -16.612  13.408  1.00 82.81           C  
ATOM   4888  CD1 TYR B 158      13.156 -17.063  12.381  1.00 82.81           C  
ATOM   4889  HD1 TYR B 158      13.556 -16.370  11.656  1.00 82.81           H  
ATOM   4890  CD2 TYR B 158      11.792 -17.533  14.344  1.00 82.81           C  
ATOM   4891  HD2 TYR B 158      11.139 -17.185  15.131  1.00 82.81           H  
ATOM   4892  CE1 TYR B 158      13.466 -18.433  12.280  1.00 82.81           C  
ATOM   4893  HE1 TYR B 158      14.105 -18.800  11.491  1.00 82.81           H  
ATOM   4894  CE2 TYR B 158      12.139 -18.894  14.271  1.00 82.81           C  
ATOM   4895  HE2 TYR B 158      11.758 -19.584  15.009  1.00 82.81           H  
ATOM   4896  OH  TYR B 158      13.303 -20.661  13.153  1.00 82.81           O  
ATOM   4897  HH  TYR B 158      13.083 -21.122  13.966  1.00 82.81           H  
ATOM   4898  CZ  TYR B 158      12.977 -19.346  13.232  1.00 82.81           C  
ATOM   4899  N   LEU B 159      14.488 -13.208  14.380  1.00 70.15           N  
ATOM   4900  H   LEU B 159      13.851 -12.495  14.052  1.00 70.15           H  
ATOM   4901  CA  LEU B 159      15.917 -12.872  14.434  1.00 70.15           C  
ATOM   4902  HA  LEU B 159      16.460 -13.568  13.794  1.00 70.15           H  
ATOM   4903  C   LEU B 159      16.505 -12.980  15.855  1.00 70.15           C  
ATOM   4904  CB  LEU B 159      16.099 -11.439  13.894  1.00 70.15           C  
ATOM   4905  HB2 LEU B 159      15.742 -10.743  14.653  1.00 70.15           H  
ATOM   4906  HB3 LEU B 159      15.481 -11.295  13.008  1.00 70.15           H  
ATOM   4907  O   LEU B 159      17.617 -13.472  16.023  1.00 70.15           O  
ATOM   4908  CG  LEU B 159      17.563 -11.101  13.540  1.00 70.15           C  
ATOM   4909  HG  LEU B 159      18.244 -11.580  14.244  1.00 70.15           H  
ATOM   4910  CD1 LEU B 159      17.903 -11.564  12.122  1.00 70.15           C  
ATOM   4911 HD11 LEU B 159      17.731 -12.636  12.028  1.00 70.15           H  
ATOM   4912 HD12 LEU B 159      17.288 -11.030  11.398  1.00 70.15           H  
ATOM   4913 HD13 LEU B 159      18.955 -11.359  11.919  1.00 70.15           H  
ATOM   4914  CD2 LEU B 159      17.800  -9.594  13.604  1.00 70.15           C  
ATOM   4915 HD21 LEU B 159      17.125  -9.071  12.927  1.00 70.15           H  
ATOM   4916 HD22 LEU B 159      18.833  -9.369  13.339  1.00 70.15           H  
ATOM   4917 HD23 LEU B 159      17.631  -9.242  14.622  1.00 70.15           H  
ATOM   4918  N   GLU B 160      15.749 -12.596  16.887  1.00 67.48           N  
ATOM   4919  H   GLU B 160      14.803 -12.292  16.709  1.00 67.48           H  
ATOM   4920  CA  GLU B 160      16.181 -12.672  18.289  1.00 67.48           C  
ATOM   4921  HA  GLU B 160      17.125 -12.140  18.401  1.00 67.48           H  
ATOM   4922  C   GLU B 160      16.401 -14.132  18.727  1.00 67.48           C  
ATOM   4923  CB  GLU B 160      15.114 -11.976  19.152  1.00 67.48           C  
ATOM   4924  HB2 GLU B 160      14.880 -11.007  18.711  1.00 67.48           H  
ATOM   4925  HB3 GLU B 160      14.210 -12.586  19.150  1.00 67.48           H  
ATOM   4926  O   GLU B 160      17.369 -14.453  19.421  1.00 67.48           O  
ATOM   4927  CG  GLU B 160      15.565 -11.750  20.598  1.00 67.48           C  
ATOM   4928  HG2 GLU B 160      15.788 -12.713  21.057  1.00 67.48           H  
ATOM   4929  HG3 GLU B 160      16.482 -11.160  20.588  1.00 67.48           H  
ATOM   4930  CD  GLU B 160      14.491 -11.039  21.436  1.00 67.48           C  
ATOM   4931  OE1 GLU B 160      14.884 -10.169  22.242  1.00 67.48           O  
ATOM   4932  OE2 GLU B 160      13.292 -11.397  21.307  1.00 67.48           O  
ATOM   4933  N   SER B 161      15.569 -15.048  18.217  1.00 60.89           N  
ATOM   4934  H   SER B 161      14.877 -14.722  17.557  1.00 60.89           H  
ATOM   4935  CA  SER B 161      15.733 -16.498  18.404  1.00 60.89           C  
ATOM   4936  HA  SER B 161      15.875 -16.699  19.466  1.00 60.89           H  
ATOM   4937  C   SER B 161      16.955 -17.053  17.658  1.00 60.89           C
[truncated: 1,783,954 more chars]
