# Supplementary material for: Module-Based Polyketide Synthase Engineering for de Novo Polyketide Biosynthesis
Source: ACS Synth Biol. 2023 Oct 23;12(11):3148–55. doi: 10.1021/acssynbio.3c00282 (PMC10661043; doi:10.1021/acssynbio.3c00282)
Supplement: Supplementary file 2 — sb3c00282_si_002.zip [file sb3c00282_si_002.zip › Final_PKS_Structures/menzella_pdbs/epoM7_ACP_rifM5_KSAT_dimer.pdb]

ATOM      1  N   LEU A   1      27.489 -56.406  26.527  1.00 64.74           N  
ATOM      2  H   LEU A   1      27.671 -55.938  27.403  1.00 64.74           H  
ATOM      3  H2  LEU A   1      26.707 -55.948  26.081  1.00 64.74           H  
ATOM      4  H3  LEU A   1      27.239 -57.369  26.702  1.00 64.74           H  
ATOM      5  CA  LEU A   1      28.674 -56.336  25.640  1.00 64.74           C  
ATOM      6  HA  LEU A   1      28.404 -56.831  24.707  1.00 64.74           H  
ATOM      7  C   LEU A   1      29.853 -57.164  26.154  1.00 64.74           C  
ATOM      8  CB  LEU A   1      29.024 -54.888  25.265  1.00 64.74           C  
ATOM      9  HB2 LEU A   1      28.778 -54.226  26.095  1.00 64.74           H  
ATOM     10  HB3 LEU A   1      30.090 -54.792  25.059  1.00 64.74           H  
ATOM     11  O   LEU A   1      30.080 -58.210  25.569  1.00 64.74           O  
ATOM     12  CG  LEU A   1      28.226 -54.491  24.004  1.00 64.74           C  
ATOM     13  HG  LEU A   1      27.241 -54.957  24.045  1.00 64.74           H  
ATOM     14  CD1 LEU A   1      28.018 -52.986  23.947  1.00 64.74           C  
ATOM     15 HD11 LEU A   1      28.973 -52.467  24.022  1.00 64.74           H  
ATOM     16 HD12 LEU A   1      27.371 -52.652  24.759  1.00 64.74           H  
ATOM     17 HD13 LEU A   1      27.550 -52.713  23.001  1.00 64.74           H  
ATOM     18  CD2 LEU A   1      28.943 -54.976  22.743  1.00 64.74           C  
ATOM     19 HD21 LEU A   1      28.343 -54.733  21.867  1.00 64.74           H  
ATOM     20 HD22 LEU A   1      29.905 -54.474  22.638  1.00 64.74           H  
ATOM     21 HD23 LEU A   1      29.089 -56.056  22.763  1.00 64.74           H  
ATOM     22  N   GLN A   2      30.554 -56.796  27.237  1.00 67.91           N  
ATOM     23  H   GLN A   2      30.391 -55.893  27.661  1.00 67.91           H  
ATOM     24  CA  GLN A   2      31.737 -57.552  27.717  1.00 67.91           C  
ATOM     25  HA  GLN A   2      32.529 -57.479  26.971  1.00 67.91           H  
ATOM     26  C   GLN A   2      31.493 -59.059  27.951  1.00 67.91           C  
ATOM     27  CB  GLN A   2      32.251 -56.942  29.030  1.00 67.91           C  
ATOM     28  HB2 GLN A   2      32.962 -57.637  29.478  1.00 67.91           H  
ATOM     29  HB3 GLN A   2      31.416 -56.825  29.721  1.00 67.91           H  
ATOM     30  O   GLN A   2      32.341 -59.876  27.606  1.00 67.91           O  
ATOM     31  CG  GLN A   2      32.972 -55.595  28.857  1.00 67.91           C  
ATOM     32  HG2 GLN A   2      32.294 -54.860  28.423  1.00 67.91           H  
ATOM     33  HG3 GLN A   2      33.819 -55.724  28.184  1.00 67.91           H  
ATOM     34  CD  GLN A   2      33.488 -55.047  30.190  1.00 67.91           C  
ATOM     35  NE2 GLN A   2      34.311 -54.024  30.179  1.00 67.91           N  
ATOM     36 HE21 GLN A   2      34.602 -53.670  31.080  1.00 67.91           H  
ATOM     37 HE22 GLN A   2      34.592 -53.565  29.324  1.00 67.91           H  
ATOM     38  OE1 GLN A   2      33.146 -55.526  31.258  1.00 67.91           O  
ATOM     39  N   SER A   3      30.328 -59.422  28.497  1.00 71.81           N  
ATOM     40  H   SER A   3      29.689 -58.701  28.799  1.00 71.81           H  
ATOM     41  CA  SER A   3      29.908 -60.807  28.763  1.00 71.81           C  
ATOM     42  HA  SER A   3      30.755 -61.359  29.169  1.00 71.81           H  
ATOM     43  C   SER A   3      29.420 -61.587  27.534  1.00 71.81           C  
ATOM     44  CB  SER A   3      28.797 -60.787  29.820  1.00 71.81           C  
ATOM     45  HB2 SER A   3      28.370 -61.784  29.924  1.00 71.81           H  
ATOM     46  HB3 SER A   3      29.225 -60.492  30.778  1.00 71.81           H  
ATOM     47  O   SER A   3      29.204 -62.793  27.637  1.00 71.81           O  
ATOM     48  OG  SER A   3      27.782 -59.856  29.462  1.00 71.81           O  
ATOM     49  HG  SER A   3      27.038 -60.001  30.050  1.00 71.81           H  
ATOM     50  N   ALA A   4      29.226 -60.928  26.388  1.00 70.43           N  
ATOM     51  H   ALA A   4      29.562 -59.978  26.318  1.00 70.43           H  
ATOM     52  CA  ALA A   4      28.883 -61.598  25.138  1.00 70.43           C  
ATOM     53  HA  ALA A   4      28.229 -62.442  25.356  1.00 70.43           H  
ATOM     54  C   ALA A   4      30.154 -62.143  24.475  1.00 70.43           C  
ATOM     55  CB  ALA A   4      28.110 -60.636  24.226  1.00 70.43           C  
ATOM     56  HB1 ALA A   4      28.739 -59.788  23.954  1.00 70.43           H  
ATOM     57  HB2 ALA A   4      27.818 -61.154  23.313  1.00 70.43           H  
ATOM     58  HB3 ALA A   4      27.212 -60.283  24.733  1.00 70.43           H  
ATOM     59  O   ALA A   4      31.211 -61.493  24.500  1.00 70.43           O  
ATOM     60  N   ARG A   5      30.042 -63.324  23.854  1.00 73.63           N  
ATOM     61  H   ARG A   5      29.127 -63.743  23.768  1.00 73.63           H  
ATOM     62  CA  ARG A   5      31.123 -63.878  23.032  1.00 73.63           C  
ATOM     63  HA  ARG A   5      32.004 -64.021  23.658  1.00 73.63           H  
ATOM     64  C   ARG A   5      31.443 -62.898  21.902  1.00 73.63           C  
ATOM     65  CB  ARG A   5      30.725 -65.209  22.398  1.00 73.63           C  
ATOM     66  HB2 ARG A   5      30.004 -65.019  21.603  1.00 73.63           H  
ATOM     67  HB3 ARG A   5      31.617 -65.645  21.950  1.00 73.63           H  
ATOM     68  O   ARG A   5      30.516 -62.218  21.463  1.00 73.63           O  
ATOM     69  CG  ARG A   5      30.131 -66.228  23.368  1.00 73.63           C  
ATOM     70  HG2 ARG A   5      29.193 -65.852  23.776  1.00 73.63           H  
ATOM     71  HG3 ARG A   5      30.834 -66.446  24.172  1.00 73.63           H  
ATOM     72  CD  ARG A   5      29.857 -67.483  22.552  1.00 73.63           C  
ATOM     73  HD2 ARG A   5      29.312 -67.190  21.654  1.00 73.63           H  
ATOM     74  HD3 ARG A   5      30.806 -67.925  22.250  1.00 73.63           H  
ATOM     75  NE  ARG A   5      29.051 -68.461  23.294  1.00 73.63           N  
ATOM     76  HE  ARG A   5      28.711 -68.181  24.203  1.00 73.63           H  
ATOM     77  NH1 ARG A   5      28.874 -69.868  21.507  1.00 73.63           N  
ATOM     78 HH11 ARG A   5      28.408 -70.605  20.999  1.00 73.63           H  
ATOM     79 HH12 ARG A   5      29.457 -69.218  21.000  1.00 73.63           H  
ATOM     80  NH2 ARG A   5      27.706 -70.289  23.379  1.00 73.63           N  
ATOM     81 HH21 ARG A   5      27.280 -71.068  22.897  1.00 73.63           H  
ATOM     82 HH22 ARG A   5      27.380 -69.989  24.286  1.00 73.63           H  
ATOM     83  CZ  ARG A   5      28.549 -69.536  22.727  1.00 73.63           C  
ATOM     84  N   PRO A   6      32.699 -62.796  21.432  1.00 66.96           N  
ATOM     85  CA  PRO A   6      33.074 -61.848  20.385  1.00 66.96           C  
ATOM     86  HA  PRO A   6      33.075 -60.844  20.811  1.00 66.96           H  
ATOM     87  C   PRO A   6      32.126 -61.858  19.178  1.00 66.96           C  
ATOM     88  CB  PRO A   6      34.508 -62.222  19.998  1.00 66.96           C  
ATOM     89  HB2 PRO A   6      35.076 -61.352  19.669  1.00 66.96           H  
ATOM     90  HB3 PRO A   6      34.503 -62.990  19.226  1.00 66.96           H  
ATOM     91  O   PRO A   6      31.709 -60.788  18.746  1.00 66.96           O  
ATOM     92  CG  PRO A   6      35.066 -62.811  21.292  1.00 66.96           C  
ATOM     93  HG2 PRO A   6      35.362 -62.007  21.965  1.00 66.96           H  
ATOM     94  HG3 PRO A   6      35.901 -63.485  21.103  1.00 66.96           H  
ATOM     95  CD  PRO A   6      33.862 -63.551  21.871  1.00 66.96           C  
ATOM     96  HD2 PRO A   6      33.815 -64.558  21.457  1.00 66.96           H  
ATOM     97  HD3 PRO A   6      33.942 -63.588  22.957  1.00 66.96           H  
ATOM     98  N   GLU A   7      31.715 -63.044  18.722  1.00 71.90           N  
ATOM     99  H   GLU A   7      32.104 -63.882  19.131  1.00 71.90           H  
ATOM    100  CA  GLU A   7      30.781 -63.245  17.610  1.00 71.90           C  
ATOM    101  HA  GLU A   7      31.149 -62.677  16.755  1.00 71.90           H  
ATOM    102  C   GLU A   7      29.351 -62.724  17.867  1.00 71.90           C  
ATOM    103  CB  GLU A   7      30.785 -64.738  17.203  1.00 71.90           C  
ATOM    104  HB2 GLU A   7      31.788 -65.015  16.878  1.00 71.90           H  
ATOM    105  HB3 GLU A   7      30.143 -64.825  16.326  1.00 71.90           H  
ATOM    106  O   GLU A   7      28.693 -62.256  16.942  1.00 71.90           O  
ATOM    107  CG  GLU A   7      30.289 -65.780  18.238  1.00 71.90           C  
ATOM    108  HG2 GLU A   7      29.457 -65.365  18.806  1.00 71.90           H  
ATOM    109  HG3 GLU A   7      29.894 -66.625  17.673  1.00 71.90           H  
ATOM    110  CD  GLU A   7      31.345 -66.332  19.219  1.00 71.90           C  
ATOM    111  OE1 GLU A   7      31.113 -67.441  19.769  1.00 71.90           O  
ATOM    112  OE2 GLU A   7      32.353 -65.634  19.489  1.00 71.90           O  
ATOM    113  N   ASP A   8      28.880 -62.736  19.117  1.00 74.56           N  
ATOM    114  H   ASP A   8      29.489 -63.074  19.848  1.00 74.56           H  
ATOM    115  CA  ASP A   8      27.517 -62.323  19.487  1.00 74.56           C  
ATOM    116  HA  ASP A   8      26.836 -62.565  18.671  1.00 74.56           H  
ATOM    117  C   ASP A   8      27.409 -60.809  19.759  1.00 74.56           C  
ATOM    118  CB  ASP A   8      27.061 -63.093  20.739  1.00 74.56           C  
ATOM    119  HB2 ASP A   8      27.746 -62.863  21.556  1.00 74.56           H  
ATOM    120  HB3 ASP A   8      26.075 -62.732  21.031  1.00 74.56           H  
ATOM    121  O   ASP A   8      26.308 -60.267  19.897  1.00 74.56           O  
ATOM    122  CG  ASP A   8      26.968 -64.616  20.581  1.00 74.56           C  
ATOM    123  OD1 ASP A   8      26.437 -65.081  19.551  1.00 74.56           O  
ATOM    124  OD2 ASP A   8      27.369 -65.307  21.553  1.00 74.56           O  
ATOM    125  N   ARG A   9      28.544 -60.103  19.893  1.00 76.99           N  
ATOM    126  H   ARG A   9      29.411 -60.591  19.720  1.00 76.99           H  
ATOM    127  CA  ARG A   9      28.569 -58.708  20.370  1.00 76.99           C  
ATOM    128  HA  ARG A   9      28.071 -58.664  21.339  1.00 76.99           H  
ATOM    129  C   ARG A   9      27.791 -57.754  19.475  1.00 76.99           C  
ATOM    130  CB  ARG A   9      30.007 -58.200  20.514  1.00 76.99           C  
ATOM    131  HB2 ARG A   9      30.571 -58.427  19.609  1.00 76.99           H  
ATOM    132  HB3 ARG A   9      29.967 -57.118  20.640  1.00 76.99           H  
ATOM    133  O   ARG A   9      27.126 -56.871  20.015  1.00 76.99           O  
ATOM    134  CG  ARG A   9      30.707 -58.781  21.740  1.00 76.99           C  
ATOM    135  HG2 ARG A   9      30.681 -59.869  21.687  1.00 76.99           H  
ATOM    136  HG3 ARG A   9      30.186 -58.458  22.642  1.00 76.99           H  
ATOM    137  CD  ARG A   9      32.162 -58.327  21.807  1.00 76.99           C  
ATOM    138  HD2 ARG A   9      32.190 -57.242  21.916  1.00 76.99           H  
ATOM    139  HD3 ARG A   9      32.656 -58.600  20.875  1.00 76.99           H  
ATOM    140  NE  ARG A   9      32.844 -58.970  22.944  1.00 76.99           N  
ATOM    141  HE  ARG A   9      32.305 -59.637  23.477  1.00 76.99           H  
ATOM    142  NH1 ARG A   9      34.893 -57.979  22.640  1.00 76.99           N  
ATOM    143 HH11 ARG A   9      35.841 -57.803  22.938  1.00 76.99           H  
ATOM    144 HH12 ARG A   9      34.531 -57.498  21.829  1.00 76.99           H  
ATOM    145  NH2 ARG A   9      34.567 -59.391  24.350  1.00 76.99           N  
ATOM    146 HH21 ARG A   9      35.522 -59.241  24.642  1.00 76.99           H  
ATOM    147 HH22 ARG A   9      33.950 -59.981  24.890  1.00 76.99           H  
ATOM    148  CZ  ARG A   9      34.098 -58.778  23.301  1.00 76.99           C  
ATOM    149  N   GLN A  10      27.861 -57.931  18.154  1.00 80.54           N  
ATOM    150  H   GLN A  10      28.431 -58.681  17.789  1.00 80.54           H  
ATOM    151  CA  GLN A  10      27.173 -57.043  17.216  1.00 80.54           C  
ATOM    152  HA  GLN A  10      27.384 -56.010  17.493  1.00 80.54           H  
ATOM    153  C   GLN A  10      25.665 -57.214  17.338  1.00 80.54           C  
ATOM    154  CB  GLN A  10      27.677 -57.257  15.782  1.00 80.54           C  
ATOM    155  HB2 GLN A  10      28.760 -57.143  15.767  1.00 80.54           H  
ATOM    156  HB3 GLN A  10      27.425 -58.261  15.442  1.00 80.54           H  
ATOM    157  O   GLN A  10      24.968 -56.229  17.524  1.00 80.54           O  
ATOM    158  CG  GLN A  10      27.047 -56.220  14.835  1.00 80.54           C  
ATOM    159  HG2 GLN A  10      27.236 -55.217  15.217  1.00 80.54           H  
ATOM    160  HG3 GLN A  10      25.968 -56.373  14.797  1.00 80.54           H  
ATOM    161  CD  GLN A  10      27.583 -56.282  13.410  1.00 80.54           C  
ATOM    162  NE2 GLN A  10      26.827 -55.812  12.446  1.00 80.54           N  
ATOM    163 HE21 GLN A  10      27.209 -55.809  11.511  1.00 80.54           H  
ATOM    164 HE22 GLN A  10      25.873 -55.543  12.639  1.00 80.54           H  
ATOM    165  OE1 GLN A  10      28.672 -56.764  13.141  1.00 80.54           O  
ATOM    166  N   LEU A  11      25.168 -58.451  17.375  1.00 81.14           N  
ATOM    167  H   LEU A  11      25.799 -59.229  17.252  1.00 81.14           H  
ATOM    168  CA  LEU A  11      23.735 -58.725  17.499  1.00 81.14           C  
ATOM    169  HA  LEU A  11      23.231 -58.226  16.672  1.00 81.14           H  
ATOM    170  C   LEU A  11      23.145 -58.180  18.817  1.00 81.14           C  
ATOM    171  CB  LEU A  11      23.533 -60.246  17.387  1.00 81.14           C  
ATOM    172  HB2 LEU A  11      23.581 -60.684  18.384  1.00 81.14           H  
ATOM    173  HB3 LEU A  11      24.346 -60.689  16.812  1.00 81.14           H  
ATOM    174  O   LEU A  11      22.020 -57.681  18.852  1.00 81.14           O  
ATOM    175  CG  LEU A  11      22.195 -60.594  16.708  1.00 81.14           C  
ATOM    176  HG  LEU A  11      21.544 -59.720  16.681  1.00 81.14           H  
ATOM    177  CD1 LEU A  11      22.437 -61.079  15.277  1.00 81.14           C  
ATOM    178 HD11 LEU A  11      22.938 -60.292  14.713  1.00 81.14           H  
ATOM    179 HD12 LEU A  11      23.056 -61.976  15.276  1.00 81.14           H  
ATOM    180 HD13 LEU A  11      21.483 -61.291  14.795  1.00 81.14           H  
ATOM    181  CD2 LEU A  11      21.462 -61.693  17.475  1.00 81.14           C  
ATOM    182 HD21 LEU A  11      21.243 -61.344  18.484  1.00 81.14           H  
ATOM    183 HD22 LEU A  11      20.524 -61.926  16.969  1.00 81.14           H  
ATOM    184 HD23 LEU A  11      22.082 -62.588  17.524  1.00 81.14           H  
ATOM    185  N   VAL A  12      23.919 -58.241  19.908  1.00 82.12           N  
ATOM    186  H   VAL A  12      24.813 -58.703  19.816  1.00 82.12           H  
ATOM    187  CA  VAL A  12      23.557 -57.634  21.202  1.00 82.12           C  
ATOM    188  HA  VAL A  12      22.555 -57.968  21.474  1.00 82.12           H  
ATOM    189  C   VAL A  12      23.495 -56.105  21.111  1.00 82.12           C  
ATOM    190  CB  VAL A  12      24.540 -58.091  22.303  1.00 82.12           C  
ATOM    191  HB  VAL A  12      25.563 -57.933  21.960  1.00 82.12           H  
ATOM    192  O   VAL A  12      22.626 -55.498  21.738  1.00 82.12           O  
ATOM    193  CG1 VAL A  12      24.371 -57.347  23.638  1.00 82.12           C  
ATOM    194 HG11 VAL A  12      24.637 -56.297  23.512  1.00 82.12           H  
ATOM    195 HG12 VAL A  12      23.334 -57.411  23.964  1.00 82.12           H  
ATOM    196 HG13 VAL A  12      25.022 -57.787  24.394  1.00 82.12           H  
ATOM    197  CG2 VAL A  12      24.353 -59.584  22.607  1.00 82.12           C  
ATOM    198 HG21 VAL A  12      25.103 -59.920  23.324  1.00 82.12           H  
ATOM    199 HG22 VAL A  12      23.355 -59.764  23.006  1.00 82.12           H  
ATOM    200 HG23 VAL A  12      24.472 -60.171  21.696  1.00 82.12           H  
ATOM    201  N   LEU A  13      24.395 -55.483  20.346  1.00 85.63           N  
ATOM    202  H   LEU A  13      25.053 -56.040  19.820  1.00 85.63           H  
ATOM    203  CA  LEU A  13      24.438 -54.035  20.153  1.00 85.63           C  
ATOM    204  HA  LEU A  13      24.226 -53.563  21.112  1.00 85.63           H  
ATOM    205  C   LEU A  13      23.359 -53.546  19.176  1.00 85.63           C  
ATOM    206  CB  LEU A  13      25.863 -53.644  19.735  1.00 85.63           C  
ATOM    207  HB2 LEU A  13      26.117 -54.163  18.810  1.00 85.63           H  
ATOM    208  HB3 LEU A  13      26.547 -53.986  20.510  1.00 85.63           H  
ATOM    209  O   LEU A  13      22.649 -52.608  19.516  1.00 85.63           O  
ATOM    210  CG  LEU A  13      26.084 -52.138  19.512  1.00 85.63           C  
ATOM    211  HG  LEU A  13      25.541 -51.822  18.621  1.00 85.63           H  
ATOM    212  CD1 LEU A  13      25.655 -51.266  20.694  1.00 85.63           C  
ATOM    213 HD11 LEU A  13      26.175 -51.572  21.602  1.00 85.63           H  
ATOM    214 HD12 LEU A  13      24.577 -51.331  20.843  1.00 85.63           H  
ATOM    215 HD13 LEU A  13      25.896 -50.227  20.473  1.00 85.63           H  
ATOM    216  CD2 LEU A  13      27.575 -51.909  19.290  1.00 85.63           C  
ATOM    217 HD21 LEU A  13      27.911 -52.482  18.427  1.00 85.63           H  
ATOM    218 HD22 LEU A  13      28.149 -52.204  20.168  1.00 85.63           H  
ATOM    219 HD23 LEU A  13      27.755 -50.852  19.093  1.00 85.63           H  
ATOM    220  N   GLU A  14      23.161 -54.208  18.034  1.00 86.31           N  
ATOM    221  H   GLU A  14      23.797 -54.957  17.801  1.00 86.31           H  
ATOM    222  CA  GLU A  14      22.068 -53.939  17.087  1.00 86.31           C  
ATOM    223  HA  GLU A  14      22.193 -52.946  16.654  1.00 86.31           H  
ATOM    224  C   GLU A  14      20.716 -53.963  17.796  1.00 86.31           C  
ATOM    225  CB  GLU A  14      22.045 -54.980  15.952  1.00 86.31           C  
ATOM    226  HB2 GLU A  14      21.104 -54.877  15.411  1.00 86.31           H  
ATOM    227  HB3 GLU A  14      22.089 -55.981  16.381  1.00 86.31           H  
ATOM    228  O   GLU A  14      19.945 -53.018  17.676  1.00 86.31           O  
ATOM    229  CG  GLU A  14      23.191 -54.796  14.951  1.00 86.31           C  
ATOM    230  HG2 GLU A  14      24.136 -54.895  15.484  1.00 86.31           H  
ATOM    231  HG3 GLU A  14      23.132 -53.786  14.547  1.00 86.31           H  
ATOM    232  CD  GLU A  14      23.174 -55.794  13.779  1.00 86.31           C  
ATOM    233  OE1 GLU A  14      24.042 -55.646  12.887  1.00 86.31           O  
ATOM    234  OE2 GLU A  14      22.316 -56.709  13.764  1.00 86.31           O  
ATOM    235  N   LYS A  15      20.458 -54.984  18.625  1.00 85.04           N  
ATOM    236  H   LYS A  15      21.120 -55.746  18.668  1.00 85.04           H  
ATOM    237  CA  LYS A  15      19.222 -55.051  19.408  1.00 85.04           C  
ATOM    238  HA  LYS A  15      18.387 -54.988  18.711  1.00 85.04           H  
ATOM    239  C   LYS A  15      19.069 -53.855  20.357  1.00 85.04           C  
ATOM    240  CB  LYS A  15      19.161 -56.393  20.146  1.00 85.04           C  
ATOM    241  HB2 LYS A  15      19.957 -56.450  20.889  1.00 85.04           H  
ATOM    242  HB3 LYS A  15      19.283 -57.203  19.427  1.00 85.04           H  
ATOM    243  O   LYS A  15      17.985 -53.285  20.450  1.00 85.04           O  
ATOM    244  CG  LYS A  15      17.795 -56.522  20.825  1.00 85.04           C  
ATOM    245  HG2 LYS A  15      17.016 -56.371  20.078  1.00 85.04           H  
ATOM    246  HG3 LYS A  15      17.698 -55.750  21.589  1.00 85.04           H  
ATOM    247  CD  LYS A  15      17.586 -57.878  21.490  1.00 85.04           C  
ATOM    248  HD2 LYS A  15      18.341 -58.029  22.262  1.00 85.04           H  
ATOM    249  HD3 LYS A  15      17.640 -58.668  20.742  1.00 85.04           H  
ATOM    250  CE  LYS A  15      16.188 -57.801  22.105  1.00 85.04           C  
ATOM    251  HE2 LYS A  15      16.163 -56.966  22.806  1.00 85.04           H  
ATOM    252  HE3 LYS A  15      15.474 -57.564  21.317  1.00 85.04           H  
ATOM    253  NZ  LYS A  15      15.809 -59.057  22.783  1.00 85.04           N  
ATOM    254  HZ1 LYS A  15      14.882 -58.939  23.165  1.00 85.04           H  
ATOM    255  HZ2 LYS A  15      16.456 -59.239  23.537  1.00 85.04           H  
ATOM    256  HZ3 LYS A  15      15.805 -59.819  22.119  1.00 85.04           H  
ATOM    257  N   HIS A  16      20.141 -53.459  21.043  1.00 87.43           N  
ATOM    258  H   HIS A  16      21.018 -53.935  20.887  1.00 87.43           H  
ATOM    259  CA  HIS A  16      20.106 -52.314  21.953  1.00 87.43           C  
ATOM    260  HA  HIS A  16      19.248 -52.438  22.614  1.00 87.43           H  
ATOM    261  C   HIS A  16      19.919 -50.977  21.214  1.00 87.43           C  
ATOM    262  CB  HIS A  16      21.383 -52.313  22.802  1.00 87.43           C  
ATOM    263  HB2 HIS A  16      22.234 -52.033  22.182  1.00 87.43           H  
ATOM    264  HB3 HIS A  16      21.557 -53.318  23.187  1.00 87.43           H  
ATOM    265  O   HIS A  16      19.197 -50.100  21.686  1.00 87.43           O  
ATOM    266  CG  HIS A  16      21.285 -51.381  23.978  1.00 87.43           C  
ATOM    267  CD2 HIS A  16      22.184 -50.412  24.339  1.00 87.43           C  
ATOM    268  HD2 HIS A  16      23.102 -50.168  23.825  1.00 87.43           H  
ATOM    269  ND1 HIS A  16      20.250 -51.340  24.888  1.00 87.43           N  
ATOM    270  HD1 HIS A  16      19.386 -51.860  24.831  1.00 87.43           H  
ATOM    271  CE1 HIS A  16      20.525 -50.373  25.776  1.00 87.43           C  
ATOM    272  HE1 HIS A  16      19.882 -50.080  26.593  1.00 87.43           H  
ATOM    273  NE2 HIS A  16      21.698 -49.792  25.494  1.00 87.43           N  
ATOM    274  N   LEU A  17      20.511 -50.840  20.026  1.00 89.23           N  
ATOM    275  H   LEU A  17      21.098 -51.593  19.696  1.00 89.23           H  
ATOM    276  CA  LEU A  17      20.335 -49.687  19.150  1.00 89.23           C  
ATOM    277  HA  LEU A  17      20.477 -48.776  19.732  1.00 89.23           H  
ATOM    278  C   LEU A  17      18.915 -49.625  18.583  1.00 89.23           C  
ATOM    279  CB  LEU A  17      21.380 -49.727  18.030  1.00 89.23           C  
ATOM    280  HB2 LEU A  17      21.340 -50.713  17.566  1.00 89.23           H  
ATOM    281  HB3 LEU A  17      21.121 -48.988  17.272  1.00 89.23           H  
ATOM    282  O   LEU A  17      18.323 -48.555  18.631  1.00 89.23           O  
ATOM    283  CG  LEU A  17      22.816 -49.456  18.506  1.00 89.23           C  
ATOM    284  HG  LEU A  17      23.056 -50.095  19.356  1.00 89.23           H  
ATOM    285  CD1 LEU A  17      23.771 -49.797  17.368  1.00 89.23           C  
ATOM    286 HD11 LEU A  17      23.562 -49.179  16.495  1.00 89.23           H  
ATOM    287 HD12 LEU A  17      23.643 -50.846  17.103  1.00 89.23           H  
ATOM    288 HD13 LEU A  17      24.799 -49.641  17.697  1.00 89.23           H  
ATOM    289  CD2 LEU A  17      23.034 -48.004  18.930  1.00 89.23           C  
ATOM    290 HD21 LEU A  17      24.080 -47.853  19.197  1.00 89.23           H  
ATOM    291 HD22 LEU A  17      22.422 -47.770  19.801  1.00 89.23           H  
ATOM    292 HD23 LEU A  17      22.773 -47.332  18.113  1.00 89.23           H  
ATOM    293  N   SER A  18      18.325 -50.738  18.138  1.00 85.61           N  
ATOM    294  H   SER A  18      18.876 -51.577  18.031  1.00 85.61           H  
ATOM    295  CA  SER A  18      16.912 -50.790  17.729  1.00 85.61           C  
ATOM    296  HA  SER A  18      16.750 -50.069  16.928  1.00 85.61           H  
ATOM    297  C   SER A  18      15.967 -50.426  18.882  1.00 85.61           C  
ATOM    298  CB  SER A  18      16.546 -52.180  17.196  1.00 85.61           C  
ATOM    299  HB2 SER A  18      15.482 -52.203  16.960  1.00 85.61           H  
ATOM    300  HB3 SER A  18      16.754 -52.930  17.959  1.00 85.61           H  
ATOM    301  O   SER A  18      14.976 -49.733  18.667  1.00 85.61           O  
ATOM    302  OG  SER A  18      17.282 -52.482  16.028  1.00 85.61           O  
ATOM    303  HG  SER A  18      16.666 -52.612  15.303  1.00 85.61           H  
ATOM    304  N   GLU A  19      16.278 -50.818  20.123  1.00 86.52           N  
ATOM    305  H   GLU A  19      17.065 -51.439  20.247  1.00 86.52           H  
ATOM    306  CA  GLU A  19      15.532 -50.382  21.315  1.00 86.52           C  
ATOM    307  HA  GLU A  19      14.470 -50.556  21.146  1.00 86.52           H  
ATOM    308  C   GLU A  19      15.682 -48.873  21.602  1.00 86.52           C  
ATOM    309  CB  GLU A  19      15.959 -51.206  22.545  1.00 86.52           C  
ATOM    310  HB2 GLU A  19      15.600 -50.698  23.440  1.00 86.52           H  
ATOM    311  HB3 GLU A  19      17.048 -51.239  22.591  1.00 86.52           H  
ATOM    312  O   GLU A  19      14.725 -48.239  22.054  1.00 86.52           O  
ATOM    313  CG  GLU A  19      15.402 -52.643  22.563  1.00 86.52           C  
ATOM    314  HG2 GLU A  19      15.620 -53.127  21.611  1.00 86.52           H  
ATOM    315  HG3 GLU A  19      14.318 -52.589  22.664  1.00 86.52           H  
ATOM    316  CD  GLU A  19      15.974 -53.504  23.712  1.00 86.52           C  
ATOM    317  OE1 GLU A  19      15.783 -54.748  23.673  1.00 86.52           O  
ATOM    318  OE2 GLU A  19      16.584 -52.929  24.649  1.00 86.52           O  
ATOM    319  N   LEU A  20      16.852 -48.282  21.337  1.00 85.95           N  
ATOM    320  H   LEU A  20      17.606 -48.867  21.007  1.00 85.95           H  
ATOM    321  CA  LEU A  20      17.112 -46.842  21.479  1.00 85.95           C  
ATOM    322  HA  LEU A  20      16.689 -46.502  22.425  1.00 85.95           H  
ATOM    323  C   LEU A  20      16.425 -46.017  20.382  1.00 85.95           C  
ATOM    324  CB  LEU A  20      18.635 -46.603  21.481  1.00 85.95           C  
ATOM    325  HB2 LEU A  20      18.836 -45.571  21.192  1.00 85.95           H  
ATOM    326  HB3 LEU A  20      19.095 -47.238  20.724  1.00 85.95           H  
ATOM    327  O   LEU A  20      15.672 -45.091  20.693  1.00 85.95           O  
ATOM    328  CG  LEU A  20      19.306 -46.870  22.839  1.00 85.95           C  
ATOM    329  HG  LEU A  20      18.982 -47.831  23.238  1.00 85.95           H  
ATOM    330  CD1 LEU A  20      20.826 -46.892  22.680  1.00 85.95           C  
ATOM    331 HD11 LEU A  20      21.185 -45.934  22.304  1.00 85.95           H  
ATOM    332 HD12 LEU A  20      21.293 -47.103  23.641  1.00 85.95           H  
ATOM    333 HD13 LEU A  20      21.106 -47.684  21.985  1.00 85.95           H  
ATOM    334  CD2 LEU A  20      18.944 -45.765  23.832  1.00 85.95           C  
ATOM    335 HD21 LEU A  20      17.895 -45.841  24.118  1.00 85.95           H  
ATOM    336 HD22 LEU A  20      19.561 -45.856  24.726  1.00 85.95           H  
ATOM    337 HD23 LEU A  20      19.128 -44.800  23.360  1.00 85.95           H  
ATOM    338  N   LEU A  21      16.639 -46.400  19.122  1.00 82.45           N  
ATOM    339  H   LEU A  21      17.271 -47.176  18.983  1.00 82.45           H  
ATOM    340  CA  LEU A  21      16.003 -45.854  17.921  1.00 82.45           C  
ATOM    341  HA  LEU A  21      16.232 -44.794  17.816  1.00 82.45           H  
ATOM    342  C   LEU A  21      14.483 -45.949  18.009  1.00 82.45           C  
ATOM    343  CB  LEU A  21      16.567 -46.579  16.687  1.00 82.45           C  
ATOM    344  HB2 LEU A  21      16.651 -47.644  16.905  1.00 82.45           H  
ATOM    345  HB3 LEU A  21      15.876 -46.467  15.852  1.00 82.45           H  
ATOM    346  O   LEU A  21      13.806 -44.967  17.726  1.00 82.45           O  
ATOM    347  CG  LEU A  21      17.935 -46.015  16.263  1.00 82.45           C  
ATOM    348  HG  LEU A  21      18.497 -45.688  17.138  1.00 82.45           H  
ATOM    349  CD1 LEU A  21      18.753 -47.063  15.526  1.00 82.45           C  
ATOM    350 HD11 LEU A  21      18.954 -47.910  16.183  1.00 82.45           H  
ATOM    351 HD12 LEU A  21      18.189 -47.399  14.657  1.00 82.45           H  
ATOM    352 HD13 LEU A  21      19.700 -46.629  15.206  1.00 82.45           H  
ATOM    353  CD2 LEU A  21      17.735 -44.844  15.304  1.00 82.45           C  
ATOM    354 HD21 LEU A  21      18.680 -44.328  15.140  1.00 82.45           H  
ATOM    355 HD22 LEU A  21      17.358 -45.197  14.345  1.00 82.45           H  
ATOM    356 HD23 LEU A  21      16.997 -44.154  15.714  1.00 82.45           H  
ATOM    357  N   GLY A  22      13.945 -47.064  18.509  1.00 81.05           N  
ATOM    358  H   GLY A  22      14.543 -47.862  18.667  1.00 81.05           H  
ATOM    359  CA  GLY A  22      12.505 -47.241  18.696  1.00 81.05           C  
ATOM    360  HA2 GLY A  22      12.316 -48.238  19.095  1.00 81.05           H  
ATOM    361  HA3 GLY A  22      11.989 -47.146  17.741  1.00 81.05           H  
ATOM    362  C   GLY A  22      11.911 -46.213  19.652  1.00 81.05           C  
ATOM    363  O   GLY A  22      10.858 -45.639  19.388  1.00 81.05           O  
ATOM    364  N   ARG A  23      12.627 -45.879  20.733  1.00 78.67           N  
ATOM    365  H   ARG A  23      13.517 -46.336  20.872  1.00 78.67           H  
ATOM    366  CA  ARG A  23      12.196 -44.815  21.653  1.00 78.67           C  
ATOM    367  HA  ARG A  23      11.129 -44.933  21.844  1.00 78.67           H  
ATOM    368  C   ARG A  23      12.346 -43.410  21.071  1.00 78.67           C  
ATOM    369  CB  ARG A  23      12.950 -44.903  22.979  1.00 78.67           C  
ATOM    370  HB2 ARG A  23      12.672 -44.048  23.595  1.00 78.67           H  
ATOM    371  HB3 ARG A  23      14.021 -44.858  22.780  1.00 78.67           H  
ATOM    372  O   ARG A  23      11.545 -42.559  21.436  1.00 78.67           O  
ATOM    373  CG  ARG A  23      12.627 -46.176  23.763  1.00 78.67           C  
ATOM    374  HG2 ARG A  23      12.869 -47.049  23.157  1.00 78.67           H  
ATOM    375  HG3 ARG A  23      11.567 -46.208  24.012  1.00 78.67           H  
ATOM    376  CD  ARG A  23      13.462 -46.181  25.046  1.00 78.67           C  
ATOM    377  HD2 ARG A  23      12.958 -45.570  25.795  1.00 78.67           H  
ATOM    378  HD3 ARG A  23      14.439 -45.746  24.835  1.00 78.67           H  
ATOM    379  NE  ARG A  23      13.674 -47.548  25.541  1.00 78.67           N  
ATOM    380  HE  ARG A  23      13.470 -48.290  24.886  1.00 78.67           H  
ATOM    381  NH1 ARG A  23      14.676 -46.984  27.526  1.00 78.67           N  
ATOM    382 HH11 ARG A  23      15.185 -47.253  28.356  1.00 78.67           H  
ATOM    383 HH12 ARG A  23      14.496 -46.011  27.325  1.00 78.67           H  
ATOM    384  NH2 ARG A  23      14.567 -49.129  26.907  1.00 78.67           N  
ATOM    385 HH21 ARG A  23      14.383 -49.829  26.203  1.00 78.67           H  
ATOM    386 HH22 ARG A  23      15.101 -49.388  27.724  1.00 78.67           H  
ATOM    387  CZ  ARG A  23      14.296 -47.880  26.655  1.00 78.67           C  
ATOM    388  N   GLY A  24      13.363 -43.153  20.245  1.00 72.61           N  
ATOM    389  H   GLY A  24      13.992 -43.908  20.009  1.00 72.61           H  
ATOM    390  CA  GLY A  24      13.561 -41.849  19.593  1.00 72.61           C  
ATOM    391  HA2 GLY A  24      13.505 -41.047  20.328  1.00 72.61           H  
ATOM    392  HA3 GLY A  24      14.545 -41.820  19.126  1.00 72.61           H  
ATOM    393  C   GLY A  24      12.515 -41.584  18.508  1.00 72.61           C  
ATOM    394  O   GLY A  24      11.793 -40.598  18.565  1.00 72.61           O  
ATOM    395  N   LEU A  25      12.359 -42.533  17.584  1.00 71.59           N  
ATOM    396  H   LEU A  25      12.970 -43.336  17.627  1.00 71.59           H  
ATOM    397  CA  LEU A  25      11.438 -42.473  16.439  1.00 71.59           C  
ATOM    398  HA  LEU A  25      11.409 -41.450  16.063  1.00 71.59           H  
ATOM    399  C   LEU A  25       9.985 -42.846  16.800  1.00 71.59           C  
ATOM    400  CB  LEU A  25      11.996 -43.396  15.333  1.00 71.59           C  
ATOM    401  HB2 LEU A  25      11.296 -43.420  14.498  1.00 71.59           H  
ATOM    402  HB3 LEU A  25      12.061 -44.407  15.734  1.00 71.59           H  
ATOM    403  O   LEU A  25       9.115 -42.866  15.937  1.00 71.59           O  
ATOM    404  CG  LEU A  25      13.378 -42.969  14.795  1.00 71.59           C  
ATOM    405  HG  LEU A  25      14.017 -42.649  15.618  1.00 71.59           H  
ATOM    406  CD1 LEU A  25      14.073 -44.142  14.104  1.00 71.59           C  
ATOM    407 HD11 LEU A  25      14.249 -44.939  14.826  1.00 71.59           H  
ATOM    408 HD12 LEU A  25      15.028 -43.811  13.695  1.00 71.59           H  
ATOM    409 HD13 LEU A  25      13.445 -44.518  13.297  1.00 71.59           H  
ATOM    410  CD2 LEU A  25      13.261 -41.824  13.795  1.00 71.59           C  
ATOM    411 HD21 LEU A  25      12.827 -42.181  12.861  1.00 71.59           H  
ATOM    412 HD22 LEU A  25      14.250 -41.412  13.595  1.00 71.59           H  
ATOM    413 HD23 LEU A  25      12.618 -41.034  14.182  1.00 71.59           H  
ATOM    414  N   ARG A  26       9.715 -43.189  18.069  1.00 70.32           N  
ATOM    415  H   ARG A  26      10.490 -43.135  18.714  1.00 70.32           H  
ATOM    416  CA  ARG A  26       8.426 -43.716  18.572  1.00 70.32           C  
ATOM    417  HA  ARG A  26       8.615 -44.102  19.573  1.00 70.32           H  
ATOM    418  C   ARG A  26       7.908 -44.939  17.790  1.00 70.32           C  
ATOM    419  CB  ARG A  26       7.387 -42.588  18.700  1.00 70.32           C  
ATOM    420  HB2 ARG A  26       7.152 -42.198  17.709  1.00 70.32           H  
ATOM    421  HB3 ARG A  26       6.474 -43.004  19.126  1.00 70.32           H  
ATOM    422  O   ARG A  26       6.702 -45.132  17.635  1.00 70.32           O  
ATOM    423  CG  ARG A  26       7.861 -41.435  19.598  1.00 70.32           C  
ATOM    424  HG2 ARG A  26       8.162 -41.830  20.568  1.00 70.32           H  
ATOM    425  HG3 ARG A  26       8.711 -40.932  19.137  1.00 70.32           H  
ATOM    426  CD  ARG A  26       6.723 -40.427  19.789  1.00 70.32           C  
ATOM    427  HD2 ARG A  26       5.871 -40.947  20.227  1.00 70.32           H  
ATOM    428  HD3 ARG A  26       6.435 -40.037  18.813  1.00 70.32           H  
ATOM    429  NE  ARG A  26       7.133 -39.308  20.658  1.00 70.32           N  
ATOM    430  HE  ARG A  26       8.123 -39.109  20.689  1.00 70.32           H  
ATOM    431  NH1 ARG A  26       5.034 -38.576  21.250  1.00 70.32           N  
ATOM    432 HH11 ARG A  26       4.452 -37.869  21.677  1.00 70.32           H  
ATOM    433 HH12 ARG A  26       4.631 -39.259  20.625  1.00 70.32           H  
ATOM    434  NH2 ARG A  26       6.831 -37.493  22.001  1.00 70.32           N  
ATOM    435 HH21 ARG A  26       6.223 -36.808  22.426  1.00 70.32           H  
ATOM    436 HH22 ARG A  26       7.826 -37.319  21.987  1.00 70.32           H  
ATOM    437  CZ  ARG A  26       6.334 -38.471  21.299  1.00 70.32           C  
ATOM    438  N   LEU A  27       8.825 -45.798  17.348  1.00 76.09           N  
ATOM    439  H   LEU A  27       9.776 -45.618  17.637  1.00 76.09           H  
ATOM    440  CA  LEU A  27       8.554 -47.048  16.635  1.00 76.09           C  
ATOM    441  HA  LEU A  27       7.504 -47.054  16.343  1.00 76.09           H  
ATOM    442  C   LEU A  27       8.807 -48.273  17.537  1.00 76.09           C  
ATOM    443  CB  LEU A  27       9.418 -47.105  15.358  1.00 76.09           C  
ATOM    444  HB2 LEU A  27      10.453 -46.909  15.636  1.00 76.09           H  
ATOM    445  HB3 LEU A  27       9.379 -48.113  14.945  1.00 76.09           H  
ATOM    446  O   LEU A  27       9.697 -48.242  18.388  1.00 76.09           O  
ATOM    447  CG  LEU A  27       8.998 -46.109  14.257  1.00 76.09           C  
ATOM    448  HG  LEU A  27       8.930 -45.104  14.674  1.00 76.09           H  
ATOM    449  CD1 LEU A  27      10.046 -46.099  13.145  1.00 76.09           C  
ATOM    450 HD11 LEU A  27      10.121 -47.079  12.674  1.00 76.09           H  
ATOM    451 HD12 LEU A  27      11.017 -45.822  13.557  1.00 76.09           H  
ATOM    452 HD13 LEU A  27       9.779 -45.353  12.397  1.00 76.09           H  
ATOM    453  CD2 LEU A  27       7.648 -46.486  13.634  1.00 76.09           C  
ATOM    454 HD21 LEU A  27       7.688 -47.503  13.244  1.00 76.09           H  
ATOM    455 HD22 LEU A  27       7.433 -45.793  12.821  1.00 76.09           H  
ATOM    456 HD23 LEU A  27       6.856 -46.387  14.376  1.00 76.09           H  
ATOM    457  N   PRO A  28       8.083 -49.393  17.348  1.00 78.66           N  
ATOM    458  CA  PRO A  28       8.483 -50.675  17.925  1.00 78.66           C  
ATOM    459  HA  PRO A  28       8.422 -50.600  19.011  1.00 78.66           H  
ATOM    460  C   PRO A  28       9.904 -51.042  17.459  1.00 78.66           C  
ATOM    461  CB  PRO A  28       7.456 -51.702  17.430  1.00 78.66           C  
ATOM    462  HB2 PRO A  28       7.194 -52.413  18.214  1.00 78.66           H  
ATOM    463  HB3 PRO A  28       7.836 -52.232  16.557  1.00 78.66           H  
ATOM    464  O   PRO A  28      10.177 -50.901  16.263  1.00 78.66           O  
ATOM    465  CG  PRO A  28       6.254 -50.851  17.020  1.00 78.66           C  
ATOM    466  HG2 PRO A  28       5.637 -50.647  17.895  1.00 78.66           H  
ATOM    467  HG3 PRO A  28       5.667 -51.329  16.237  1.00 78.66           H  
ATOM    468  CD  PRO A  28       6.894 -49.552  16.535  1.00 78.66           C  
ATOM    469  HD2 PRO A  28       7.188 -49.643  15.489  1.00 78.66           H  
ATOM    470  HD3 PRO A  28       6.199 -48.723  16.669  1.00 78.66           H  
ATOM    471  N   PRO A  29      10.799 -51.544  18.333  1.00 78.99           N  
ATOM    472  CA  PRO A  29      12.145 -51.972  17.936  1.00 78.99           C  
ATOM    473  HA  PRO A  29      12.722 -51.098  17.634  1.00 78.99           H  
ATOM    474  C   PRO A  29      12.137 -52.989  16.786  1.00 78.99           C  
ATOM    475  CB  PRO A  29      12.763 -52.578  19.201  1.00 78.99           C  
ATOM    476  HB2 PRO A  29      12.542 -53.644  19.256  1.00 78.99           H  
ATOM    477  HB3 PRO A  29      13.839 -52.412  19.245  1.00 78.99           H  
ATOM    478  O   PRO A  29      13.038 -52.998  15.954  1.00 78.99           O  
ATOM    479  CG  PRO A  29      12.027 -51.858  20.328  1.00 78.99           C  
ATOM    480  HG2 PRO A  29      12.035 -52.433  21.254  1.00 78.99           H  
ATOM    481  HG3 PRO A  29      12.456 -50.867  20.477  1.00 78.99           H  
ATOM    482  CD  PRO A  29      10.620 -51.701  19.767  1.00 78.99           C  
ATOM    483  HD2 PRO A  29      10.036 -52.599  19.969  1.00 78.99           H  
ATOM    484  HD3 PRO A  29      10.146 -50.827  20.213  1.00 78.99           H  
ATOM    485  N   GLU A  30      11.086 -53.808  16.703  1.00 77.74           N  
ATOM    486  H   GLU A  30      10.386 -53.745  17.429  1.00 77.74           H  
ATOM    487  CA  GLU A  30      10.873 -54.828  15.674  1.00 77.74           C  
ATOM    488  HA  GLU A  30      11.789 -55.407  15.559  1.00 77.74           H  
ATOM    489  C   GLU A  30      10.535 -54.244  14.290  1.00 77.74           C  
ATOM    490  CB  GLU A  30       9.737 -55.779  16.104  1.00 77.74           C  
ATOM    491  HB2 GLU A  30       9.679 -56.577  15.363  1.00 77.74           H  
ATOM    492  HB3 GLU A  30       8.786 -55.247  16.072  1.00 77.74           H  
ATOM    493  O   GLU A  30      10.639 -54.959  13.298  1.00 77.74           O  
ATOM    494  CG  GLU A  30       9.905 -56.448  17.483  1.00 77.74           C  
ATOM    495  HG2 GLU A  30       9.195 -57.273  17.541  1.00 77.74           H  
ATOM    496  HG3 GLU A  30      10.906 -56.876  17.541  1.00 77.74           H  
ATOM    497  CD  GLU A  30       9.661 -55.522  18.690  1.00 77.74           C  
ATOM    498  OE1 GLU A  30      10.124 -55.885  19.794  1.00 77.74           O  
ATOM    499  OE2 GLU A  30       9.040 -54.446  18.510  1.00 77.74           O  
ATOM    500  N   ARG A  31      10.133 -52.966  14.206  1.00 75.83           N  
ATOM    501  H   ARG A  31      10.113 -52.428  15.061  1.00 75.83           H  
ATOM    502  CA  ARG A  31       9.941 -52.243  12.934  1.00 75.83           C  
ATOM    503  HA  ARG A  31       9.687 -52.955  12.149  1.00 75.83           H  
ATOM    504  C   ARG A  31      11.209 -51.561  12.425  1.00 75.83           C  
ATOM    505  CB  ARG A  31       8.818 -51.201  13.052  1.00 75.83           C  
ATOM    506  HB2 ARG A  31       8.907 -50.509  12.215  1.00 75.83           H  
ATOM    507  HB3 ARG A  31       8.934 -50.621  13.968  1.00 75.83           H  
ATOM    508  O   ARG A  31      11.206 -51.052  11.309  1.00 75.83           O  
ATOM    509  CG  ARG A  31       7.420 -51.822  12.996  1.00 75.83           C  
ATOM    510  HG2 ARG A  31       7.386 -52.567  12.201  1.00 75.83           H  
ATOM    511  HG3 ARG A  31       7.185 -52.297  13.949  1.00 75.83           H  
ATOM    512  CD  ARG A  31       6.410 -50.712  12.681  1.00 75.83           C  
ATOM    513  HD2 ARG A  31       6.727 -50.215  11.764  1.00 75.83           H  
ATOM    514  HD3 ARG A  31       6.415 -49.981  13.490  1.00 75.83           H  
ATOM    515  NE  ARG A  31       5.046 -51.237  12.494  1.00 75.83           N  
ATOM    516  HE  ARG A  31       4.906 -52.216  12.698  1.00 75.83           H  
ATOM    517  NH1 ARG A  31       4.127 -49.299  11.665  1.00 75.83           N  
ATOM    518 HH11 ARG A  31       3.357 -48.796  11.248  1.00 75.83           H  
ATOM    519 HH12 ARG A  31       5.023 -48.842  11.753  1.00 75.83           H  
ATOM    520  NH2 ARG A  31       2.869 -51.132  11.830  1.00 75.83           N  
ATOM    521 HH21 ARG A  31       2.111 -50.609  11.416  1.00 75.83           H  
ATOM    522 HH22 ARG A  31       2.758 -52.115  12.036  1.00 75.83           H  
ATOM    523  CZ  ARG A  31       4.026 -50.556  12.001  1.00 75.83           C  
ATOM    524  N   ILE A  32      12.273 -51.511  13.223  1.00 80.08           N  
ATOM    525  H   ILE A  32      12.243 -51.988  14.113  1.00 80.08           H  
ATOM    526  CA  ILE A  32      13.525 -50.875  12.817  1.00 80.08           C  
ATOM    527  HA  ILE A  32      13.311 -50.102  12.078  1.00 80.08           H  
ATOM    528  C   ILE A  32      14.371 -51.927  12.119  1.00 80.08           C  
ATOM    529  CB  ILE A  32      14.198 -50.161  13.997  1.00 80.08           C  
ATOM    530  HB  ILE A  32      14.349 -50.868  14.812  1.00 80.08           H  
ATOM    531  O   ILE A  32      15.156 -52.659  12.728  1.00 80.08           O  
ATOM    532  CG1 ILE A  32      13.262 -49.019  14.447  1.00 80.08           C  
ATOM    533 HG12 ILE A  32      12.223 -49.345  14.489  1.00 80.08           H  
ATOM    534 HG13 ILE A  32      13.317 -48.201  13.729  1.00 80.08           H  
ATOM    535  CG2 ILE A  32      15.555 -49.568  13.566  1.00 80.08           C  
ATOM    536 HG21 ILE A  32      16.196 -50.348  13.157  1.00 80.08           H  
ATOM    537 HG22 ILE A  32      15.412 -48.808  12.798  1.00 80.08           H  
ATOM    538 HG23 ILE A  32      16.072 -49.123  14.417  1.00 80.08           H  
ATOM    539  CD1 ILE A  32      13.602 -48.488  15.825  1.00 80.08           C  
ATOM    540 HD11 ILE A  32      13.207 -49.166  16.581  1.00 80.08           H  
ATOM    541 HD12 ILE A  32      13.141 -47.506  15.926  1.00 80.08           H  
ATOM    542 HD13 ILE A  32      14.680 -48.400  15.956  1.00 80.08           H  
ATOM    543  N   GLU A  33      14.162 -52.019  10.811  1.00 75.47           N  
ATOM    544  H   GLU A  33      13.441 -51.448  10.393  1.00 75.47           H  
ATOM    545  CA  GLU A  33      14.928 -52.906   9.957  1.00 75.47           C  
ATOM    546  HA  GLU A  33      14.889 -53.906  10.388  1.00 75.47           H  
ATOM    547  C   GLU A  33      16.392 -52.471   9.896  1.00 75.47           C  
ATOM    548  CB  GLU A  33      14.318 -52.975   8.560  1.00 75.47           C  
ATOM    549  HB2 GLU A  33      15.050 -53.436   7.898  1.00 75.47           H  
ATOM    550  HB3 GLU A  33      14.098 -51.966   8.211  1.00 75.47           H  
ATOM    551  O   GLU A  33      16.731 -51.323   9.613  1.00 75.47           O  
ATOM    552  CG  GLU A  33      13.031 -53.808   8.567  1.00 75.47           C  
ATOM    553  HG2 GLU A  33      12.275 -53.293   9.160  1.00 75.47           H  
ATOM    554  HG3 GLU A  33      13.235 -54.769   9.040  1.00 75.47           H  
ATOM    555  CD  GLU A  33      12.514 -54.060   7.147  1.00 75.47           C  
ATOM    556  OE1 GLU A  33      11.284 -53.947   6.955  1.00 75.47           O  
ATOM    557  OE2 GLU A  33      13.357 -54.418   6.293  1.00 75.47           O  
ATOM    558  N   ARG A  34      17.276 -53.440  10.134  1.00 77.01           N  
ATOM    559  H   ARG A  34      16.888 -54.336  10.393  1.00 77.01           H  
ATOM    560  CA  ARG A  34      18.720 -53.248  10.327  1.00 77.01           C  
ATOM    561  HA  ARG A  34      18.837 -52.650  11.231  1.00 77.01           H  
ATOM    562  C   ARG A  34      19.452 -52.464   9.225  1.00 77.01           C  
ATOM    563  CB  ARG A  34      19.363 -54.624  10.571  1.00 77.01           C  
ATOM    564  HB2 ARG A  34      20.437 -54.492  10.696  1.00 77.01           H  
ATOM    565  HB3 ARG A  34      18.965 -55.049  11.493  1.00 77.01           H  
ATOM    566  O   ARG A  34      20.510 -51.906   9.504  1.00 77.01           O  
ATOM    567  CG  ARG A  34      19.089 -55.591   9.410  1.00 77.01           C  
ATOM    568  HG2 ARG A  34      19.408 -55.105   8.488  1.00 77.01           H  
ATOM    569  HG3 ARG A  34      18.026 -55.815   9.331  1.00 77.01           H  
ATOM    570  CD  ARG A  34      19.856 -56.903   9.559  1.00 77.01           C  
ATOM    571  HD2 ARG A  34      20.799 -56.712  10.071  1.00 77.01           H  
ATOM    572  HD3 ARG A  34      19.264 -57.601  10.151  1.00 77.01           H  
ATOM    573  NE  ARG A  34      20.141 -57.438   8.219  1.00 77.01           N  
ATOM    574  HE  ARG A  34      20.056 -56.774   7.463  1.00 77.01           H  
ATOM    575  NH1 ARG A  34      20.841 -59.528   8.831  1.00 77.01           N  
ATOM    576 HH11 ARG A  34      21.229 -60.430   8.593  1.00 77.01           H  
ATOM    577 HH12 ARG A  34      20.742 -59.248   9.796  1.00 77.01           H  
ATOM    578  NH2 ARG A  34      20.818 -58.942   6.669  1.00 77.01           N  
ATOM    579 HH21 ARG A  34      21.144 -59.866   6.424  1.00 77.01           H  
ATOM    580 HH22 ARG A  34      20.532 -58.299   5.945  1.00 77.01           H  
ATOM    581  CZ  ARG A  34      20.597 -58.633   7.916  1.00 77.01           C  
ATOM    582  N   HIS A  35      18.892 -52.423   8.013  1.00 74.84           N  
ATOM    583  H   HIS A  35      17.968 -52.823   7.931  1.00 74.84           H  
ATOM    584  CA  HIS A  35      19.470 -51.801   6.814  1.00 74.84           C  
ATOM    585  HA  HIS A  35      20.443 -51.378   7.064  1.00 74.84           H  
ATOM    586  C   HIS A  35      18.646 -50.631   6.254  1.00 74.84           C  
ATOM    587  CB  HIS A  35      19.708 -52.885   5.748  1.00 74.84           C  
ATOM    588  HB2 HIS A  35      18.765 -53.384   5.526  1.00 74.84           H  
ATOM    589  HB3 HIS A  35      20.059 -52.411   4.831  1.00 74.84           H  
ATOM    590  O   HIS A  35      19.026 -50.078   5.227  1.00 74.84           O  
ATOM    591  CG  HIS A  35      20.741 -53.913   6.139  1.00 74.84           C  
ATOM    592  CD2 HIS A  35      20.826 -55.187   5.657  1.00 74.84           C  
ATOM    593  HD2 HIS A  35      20.166 -55.610   4.914  1.00 74.84           H  
ATOM    594  ND1 HIS A  35      21.856 -53.668   6.937  1.00 74.84           N  
ATOM    595  CE1 HIS A  35      22.598 -54.778   6.909  1.00 74.84           C  
ATOM    596  HE1 HIS A  35      23.566 -54.873   7.378  1.00 74.84           H  
ATOM    597  NE2 HIS A  35      22.004 -55.715   6.150  1.00 74.84           N  
ATOM    598  HE2 HIS A  35      22.478 -56.545   5.823  1.00 74.84           H  
ATOM    599  N   VAL A  36      17.544 -50.235   6.900  1.00 74.31           N  
ATOM    600  H   VAL A  36      17.310 -50.647   7.792  1.00 74.31           H  
ATOM    601  CA  VAL A  36      16.751 -49.074   6.461  1.00 74.31           C  
ATOM    602  HA  VAL A  36      16.754 -49.061   5.371  1.00 74.31           H  
ATOM    603  C   VAL A  36      17.396 -47.780   6.981  1.00 74.31           C  
ATOM    604  CB  VAL A  36      15.274 -49.203   6.878  1.00 74.31           C  
ATOM    605  HB  VAL A  36      15.209 -49.426   7.943  1.00 74.31           H  
ATOM    606  O   VAL A  36      17.691 -47.706   8.178  1.00 74.31           O  
ATOM    607  CG1 VAL A  36      14.466 -47.931   6.588  1.00 74.31           C  
ATOM    608 HG11 VAL A  36      14.566 -47.649   5.540  1.00 74.31           H  
ATOM    609 HG12 VAL A  36      14.813 -47.113   7.219  1.00 74.31           H  
ATOM    610 HG13 VAL A  36      13.412 -48.103   6.808  1.00 74.31           H  
ATOM    611  CG2 VAL A  36      14.617 -50.336   6.078  1.00 74.31           C  
ATOM    612 HG21 VAL A  36      15.147 -51.275   6.235  1.00 74.31           H  
ATOM    613 HG22 VAL A  36      13.583 -50.467   6.397  1.00 74.31           H  
ATOM    614 HG23 VAL A  36      14.627 -50.105   5.013  1.00 74.31           H  
ATOM    615  N   PRO A  37      17.620 -46.761   6.123  1.00 72.44           N  
ATOM    616  CA  PRO A  37      18.126 -45.459   6.546  1.00 72.44           C  
ATOM    617  HA  PRO A  37      19.121 -45.612   6.966  1.00 72.44           H  
ATOM    618  C   PRO A  37      17.209 -44.771   7.564  1.00 72.44           C  
ATOM    619  CB  PRO A  37      18.275 -44.621   5.273  1.00 72.44           C  
ATOM    620  HB2 PRO A  37      17.353 -44.078   5.064  1.00 72.44           H  
ATOM    621  HB3 PRO A  37      19.117 -43.931   5.337  1.00 72.44           H  
ATOM    622  O   PRO A  37      15.998 -44.706   7.356  1.00 72.44           O  
ATOM    623  CG  PRO A  37      18.488 -45.678   4.194  1.00 72.44           C  
ATOM    624  HG2 PRO A  37      19.527 -46.008   4.200  1.00 72.44           H  
ATOM    625  HG3 PRO A  37      18.201 -45.315   3.208  1.00 72.44           H  
ATOM    626  CD  PRO A  37      17.584 -46.813   4.667  1.00 72.44           C  
ATOM    627  HD2 PRO A  37      17.966 -47.759   4.282  1.00 72.44           H  
ATOM    628  HD3 PRO A  37      16.564 -46.644   4.322  1.00 72.44           H  
ATOM    629  N   PHE A  38      17.767 -44.193   8.630  1.00 79.91           N  
ATOM    630  H   PHE A  38      18.748 -44.366   8.799  1.00 79.91           H  
ATOM    631  CA  PHE A  38      16.988 -43.531   9.685  1.00 79.91           C  
ATOM    632  HA  PHE A  38      16.297 -44.259  10.108  1.00 79.91           H  
ATOM    633  C   PHE A  38      16.131 -42.363   9.167  1.00 79.91           C  
ATOM    634  CB  PHE A  38      17.927 -43.042  10.798  1.00 79.91           C  
ATOM    635  HB2 PHE A  38      17.316 -42.639  11.607  1.00 79.91           H  
ATOM    636  HB3 PHE A  38      18.523 -42.224  10.394  1.00 79.91           H  
ATOM    637  O   PHE A  38      15.034 -42.142   9.677  1.00 79.91           O  
ATOM    638  CG  PHE A  38      18.870 -44.068  11.404  1.00 79.91           C  
ATOM    639  CD1 PHE A  38      18.435 -45.376  11.696  1.00 79.91           C  
ATOM    640  HD1 PHE A  38      17.419 -45.674  11.482  1.00 79.91           H  
ATOM    641  CD2 PHE A  38      20.202 -43.708  11.674  1.00 79.91           C  
ATOM    642  HD2 PHE A  38      20.550 -42.714  11.434  1.00 79.91           H  
ATOM    643  CE1 PHE A  38      19.329 -46.314  12.242  1.00 79.91           C  
ATOM    644  HE1 PHE A  38      18.992 -47.321  12.438  1.00 79.91           H  
ATOM    645  CE2 PHE A  38      21.093 -44.643  12.227  1.00 79.91           C  
ATOM    646  HE2 PHE A  38      22.119 -44.362  12.411  1.00 79.91           H  
ATOM    647  CZ  PHE A  38      20.657 -45.946  12.514  1.00 79.91           C  
ATOM    648  HZ  PHE A  38      21.351 -46.666  12.922  1.00 79.91           H  
ATOM    649  N   SER A  39      16.571 -41.666   8.113  1.00 66.60           N  
ATOM    650  H   SER A  39      17.457 -41.921   7.701  1.00 66.60           H  
ATOM    651  CA  SER A  39      15.778 -40.642   7.410  1.00 66.60           C  
ATOM    652  HA  SER A  39      15.582 -39.808   8.083  1.00 66.60           H  
ATOM    653  C   SER A  39      14.429 -41.183   6.924  1.00 66.60           C  
ATOM    654  CB  SER A  39      16.573 -40.123   6.204  1.00 66.60           C  
ATOM    655  HB2 SER A  39      17.444 -39.579   6.570  1.00 66.60           H  
ATOM    656  HB3 SER A  39      15.958 -39.438   5.621  1.00 66.60           H  
ATOM    657  O   SER A  39      13.400 -40.534   7.084  1.00 66.60           O  
ATOM    658  OG  SER A  39      17.016 -41.198   5.386  1.00 66.60           O  
ATOM    659  HG  SER A  39      16.348 -41.397   4.726  1.00 66.60           H  
ATOM    660  N   ASN A  40      14.408 -42.417   6.413  1.00 64.11           N  
ATOM    661  H   ASN A  40      15.277 -42.931   6.377  1.00 64.11           H  
ATOM    662  CA  ASN A  40      13.205 -43.073   5.897  1.00 64.11           C  
ATOM    663  HA  ASN A  40      12.631 -42.344   5.325  1.00 64.11           H  
ATOM    664  C   ASN A  40      12.287 -43.571   7.030  1.00 64.11           C  
ATOM    665  CB  ASN A  40      13.606 -44.225   4.955  1.00 64.11           C  
ATOM    666  HB2 ASN A  40      12.694 -44.699   4.592  1.00 64.11           H  
ATOM    667  HB3 ASN A  40      14.170 -44.973   5.513  1.00 64.11           H  
ATOM    668  O   ASN A  40      11.149 -43.959   6.777  1.00 64.11           O  
ATOM    669  CG  ASN A  40      14.430 -43.811   3.744  1.00 64.11           C  
ATOM    670  ND2 ASN A  40      14.574 -44.694   2.783  1.00 64.11           N  
ATOM    671 HD21 ASN A  40      15.085 -44.380   1.970  1.00 64.11           H  
ATOM    672 HD22 ASN A  40      14.090 -45.579   2.820  1.00 64.11           H  
ATOM    673  OD1 ASN A  40      14.981 -42.726   3.639  1.00 64.11           O  
ATOM    674  N   LEU A  41      12.773 -43.550   8.275  1.00 69.48           N  
ATOM    675  H   LEU A  41      13.720 -43.222   8.399  1.00 69.48           H  
ATOM    676  CA  LEU A  41      12.004 -43.826   9.489  1.00 69.48           C  
ATOM    677  HA  LEU A  41      11.121 -44.407   9.222  1.00 69.48           H  
ATOM    678  C   LEU A  41      11.475 -42.542  10.156  1.00 69.48           C  
ATOM    679  CB  LEU A  41      12.858 -44.667  10.459  1.00 69.48           C  
ATOM    680  HB2 LEU A  41      12.244 -44.908  11.327  1.00 69.48           H  
ATOM    681  HB3 LEU A  41      13.692 -44.055  10.804  1.00 69.48           H  
ATOM    682  O   LEU A  41      10.886 -42.625  11.232  1.00 69.48           O  
ATOM    683  CG  LEU A  41      13.416 -45.981   9.882  1.00 69.48           C  
ATOM    684  HG  LEU A  41      14.045 -45.768   9.018  1.00 69.48           H  
ATOM    685  CD1 LEU A  41      14.277 -46.678  10.935  1.00 69.48           C  
ATOM    686 HD11 LEU A  41      15.071 -46.005  11.260  1.00 69.48           H  
ATOM    687 HD12 LEU A  41      13.663 -46.953  11.793  1.00 69.48           H  
ATOM    688 HD13 LEU A  41      14.729 -47.570  10.502  1.00 69.48           H  
ATOM    689  CD2 LEU A  41      12.302 -46.946   9.470  1.00 69.48           C  
ATOM    690 HD21 LEU A  41      12.733 -47.899   9.162  1.00 69.48           H  
ATOM    691 HD22 LEU A  41      11.620 -47.113  10.304  1.00 69.48           H  
ATOM    692 HD23 LEU A  41      11.751 -46.531   8.626  1.00 69.48           H  
ATOM    693  N   GLY A  42      11.679 -41.371   9.537  1.00 60.65           N  
ATOM    694  H   GLY A  42      12.161 -41.373   8.649  1.00 60.65           H  
ATOM    695  CA  GLY A  42      11.261 -40.071  10.067  1.00 60.65           C  
ATOM    696  HA2 GLY A  42      11.050 -39.409   9.228  1.00 60.65           H  
ATOM    697  HA3 GLY A  42      10.346 -40.185  10.648  1.00 60.65           H  
ATOM    698  C   GLY A  42      12.301 -39.373  10.949  1.00 60.65           C  
ATOM    699  O   GLY A  42      11.929 -38.509  11.735  1.00 60.65           O  
ATOM    700  N   MET A  43      13.589 -39.732  10.861  1.00 65.42           N  
ATOM    701  H   MET A  43      13.852 -40.470  10.224  1.00 65.42           H  
ATOM    702  CA  MET A  43      14.647 -39.002  11.569  1.00 65.42           C  
ATOM    703  HA  MET A  43      14.323 -38.846  12.598  1.00 65.42           H  
ATOM    704  C   MET A  43      14.896 -37.630  10.930  1.00 65.42           C  
ATOM    705  CB  MET A  43      15.948 -39.818  11.606  1.00 65.42           C  
ATOM    706  HB2 MET A  43      16.343 -39.913  10.594  1.00 65.42           H  
ATOM    707  HB3 MET A  43      15.742 -40.817  11.992  1.00 65.42           H  
ATOM    708  O   MET A  43      15.469 -37.540   9.844  1.00 65.42           O  
ATOM    709  CG  MET A  43      17.008 -39.160  12.499  1.00 65.42           C  
ATOM    710  HG2 MET A  43      17.185 -38.138  12.164  1.00 65.42           H  
ATOM    711  HG3 MET A  43      16.621 -39.114  13.516  1.00 65.42           H  
ATOM    712  SD  MET A  43      18.604 -40.021  12.537  1.00 65.42           S  
ATOM    713  CE  MET A  43      19.288 -39.461  10.951  1.00 65.42           C  
ATOM    714  HE1 MET A  43      19.383 -38.376  10.958  1.00 65.42           H  
ATOM    715  HE2 MET A  43      18.630 -39.757  10.133  1.00 65.42           H  
ATOM    716  HE3 MET A  43      20.272 -39.903  10.798  1.00 65.42           H  
ATOM    717  N   ASP A  44      14.532 -36.576  11.655  1.00 55.53           N  
ATOM    718  H   ASP A  44      13.984 -36.734  12.488  1.00 55.53           H  
ATOM    719  CA  ASP A  44      14.969 -35.201  11.413  1.00 55.53           C  
ATOM    720  HA  ASP A  44      15.239 -35.098  10.362  1.00 55.53           H  
ATOM    721  C   ASP A  44      16.229 -34.840  12.235  1.00 55.53           C  
ATOM    722  CB  ASP A  44      13.782 -34.248  11.662  1.00 55.53           C  
ATOM    723  HB2 ASP A  44      12.962 -34.541  11.005  1.00 55.53           H  
ATOM    724  HB3 ASP A  44      14.073 -33.235  11.382  1.00 55.53           H  
ATOM    725  O   ASP A  44      16.812 -35.671  12.943  1.00 55.53           O  
ATOM    726  CG  ASP A  44      13.282 -34.231  13.113  1.00 55.53           C  
ATOM    727  OD1 ASP A  44      14.133 -34.307  14.031  1.00 55.53           O  
ATOM    728  OD2 ASP A  44      12.056 -34.136  13.307  1.00 55.53           O  
ATOM    729  N   SER A  45      16.661 -33.579  12.141  1.00 52.68           N  
ATOM    730  H   SER A  45      16.175 -32.952  11.516  1.00 52.68           H  
ATOM    731  CA  SER A  45      17.811 -33.021  12.867  1.00 52.68           C  
ATOM    732  HA  SER A  45      18.723 -33.525  12.546  1.00 52.68           H  
ATOM    733  C   SER A  45      17.713 -33.163  14.390  1.00 52.68           C  
ATOM    734  CB  SER A  45      17.948 -31.532  12.529  1.00 52.68           C  
ATOM    735  HB2 SER A  45      17.128 -30.980  12.989  1.00 52.68           H  
ATOM    736  HB3 SER A  45      18.891 -31.156  12.925  1.00 52.68           H  
ATOM    737  O   SER A  45      18.722 -33.423  15.049  1.00 52.68           O  
ATOM    738  OG  SER A  45      17.904 -31.332  11.127  1.00 52.68           O  
ATOM    739  HG  SER A  45      17.965 -30.391  10.947  1.00 52.68           H  
ATOM    740  N   LEU A  46      16.512 -33.006  14.954  1.00 52.31           N  
ATOM    741  H   LEU A  46      15.696 -33.018  14.360  1.00 52.31           H  
ATOM    742  CA  LEU A  46      16.277 -33.020  16.396  1.00 52.31           C  
ATOM    743  HA  LEU A  46      17.074 -32.460  16.885  1.00 52.31           H  
ATOM    744  C   LEU A  46      16.317 -34.458  16.926  1.00 52.31           C  
ATOM    745  CB  LEU A  46      14.923 -32.335  16.671  1.00 52.31           C  
ATOM    746  HB2 LEU A  46      14.890 -31.379  16.148  1.00 52.31           H  
ATOM    747  HB3 LEU A  46      14.129 -32.958  16.261  1.00 52.31           H  
ATOM    748  O   LEU A  46      17.047 -34.757  17.874  1.00 52.31           O  
ATOM    749  CG  LEU A  46      14.638 -32.090  18.162  1.00 52.31           C  
ATOM    750  HG  LEU A  46      14.833 -33.000  18.730  1.00 52.31           H  
ATOM    751  CD1 LEU A  46      15.502 -30.956  18.720  1.00 52.31           C  
ATOM    752 HD11 LEU A  46      15.330 -30.041  18.154  1.00 52.31           H  
ATOM    753 HD12 LEU A  46      15.246 -30.780  19.765  1.00 52.31           H  
ATOM    754 HD13 LEU A  46      16.557 -31.224  18.664  1.00 52.31           H  
ATOM    755  CD2 LEU A  46      13.171 -31.713  18.360  1.00 52.31           C  
ATOM    756 HD21 LEU A  46      12.533 -32.517  17.993  1.00 52.31           H  
ATOM    757 HD22 LEU A  46      12.943 -30.800  17.809  1.00 52.31           H  
ATOM    758 HD23 LEU A  46      12.968 -31.555  19.419  1.00 52.31           H  
ATOM    759  N   ILE A  47      15.594 -35.361  16.259  1.00 65.14           N  
ATOM    760  H   ILE A  47      15.040 -35.029  15.482  1.00 65.14           H  
ATOM    761  CA  ILE A  47      15.560 -36.792  16.580  1.00 65.14           C  
ATOM    762  HA  ILE A  47      15.270 -36.906  17.625  1.00 65.14           H  
ATOM    763  C   ILE A  47      16.961 -37.403  16.430  1.00 65.14           C  
ATOM    764  CB  ILE A  47      14.502 -37.497  15.698  1.00 65.14           C  
ATOM    765  HB  ILE A  47      14.713 -37.268  14.653  1.00 65.14           H  
ATOM    766  O   ILE A  47      17.386 -38.190  17.281  1.00 65.14           O  
ATOM    767  CG1 ILE A  47      13.081 -36.989  16.039  1.00 65.14           C  
ATOM    768 HG12 ILE A  47      12.805 -37.322  17.039  1.00 65.14           H  
ATOM    769 HG13 ILE A  47      13.075 -35.899  16.039  1.00 65.14           H  
ATOM    770  CG2 ILE A  47      14.572 -39.023  15.885  1.00 65.14           C  
ATOM    771 HG21 ILE A  47      13.751 -39.507  15.356  1.00 65.14           H  
ATOM    772 HG22 ILE A  47      15.500 -39.402  15.457  1.00 65.14           H  
ATOM    773 HG23 ILE A  47      14.513 -39.274  16.944  1.00 65.14           H  
ATOM    774  CD1 ILE A  47      12.000 -37.433  15.045  1.00 65.14           C  
ATOM    775 HD11 ILE A  47      11.065 -36.927  15.285  1.00 65.14           H  
ATOM    776 HD12 ILE A  47      11.831 -38.509  15.097  1.00 65.14           H  
ATOM    777 HD13 ILE A  47      12.295 -37.154  14.033  1.00 65.14           H  
ATOM    778  N   GLY A  48      17.710 -37.005  15.395  1.00 67.99           N  
ATOM    779  H   GLY A  48      17.298 -36.380  14.717  1.00 67.99           H  
ATOM    780  CA  GLY A  48      19.093 -37.429  15.195  1.00 67.99           C  
ATOM    781  HA2 GLY A  48      19.466 -36.989  14.270  1.00 67.99           H  
ATOM    782  HA3 GLY A  48      19.114 -38.515  15.099  1.00 67.99           H  
ATOM    783  C   GLY A  48      20.017 -37.013  16.346  1.00 67.99           C  
ATOM    784  O   GLY A  48      20.734 -37.848  16.906  1.00 67.99           O  
ATOM    785  N   LEU A  49      19.972 -35.747  16.772  1.00 66.42           N  
ATOM    786  H   LEU A  49      19.357 -35.090  16.313  1.00 66.42           H  
ATOM    787  CA  LEU A  49      20.803 -35.280  17.886  1.00 66.42           C  
ATOM    788  HA  LEU A  49      21.837 -35.535  17.652  1.00 66.42           H  
ATOM    789  C   LEU A  49      20.444 -35.985  19.206  1.00 66.42           C  
ATOM    790  CB  LEU A  49      20.677 -33.751  18.002  1.00 66.42           C  
ATOM    791  HB2 LEU A  49      19.708 -33.515  18.442  1.00 66.42           H  
ATOM    792  HB3 LEU A  49      20.705 -33.304  17.008  1.00 66.42           H  
ATOM    793  O   LEU A  49      21.332 -36.392  19.961  1.00 66.42           O  
ATOM    794  CG  LEU A  49      21.798 -33.124  18.852  1.00 66.42           C  
ATOM    795  HG  LEU A  49      21.930 -33.694  19.772  1.00 66.42           H  
ATOM    796  CD1 LEU A  49      23.130 -33.085  18.094  1.00 66.42           C  
ATOM    797 HD11 LEU A  49      23.466 -34.095  17.863  1.00 66.42           H  
ATOM    798 HD12 LEU A  49      23.012 -32.524  17.167  1.00 66.42           H  
ATOM    799 HD13 LEU A  49      23.887 -32.599  18.709  1.00 66.42           H  
ATOM    800  CD2 LEU A  49      21.431 -31.693  19.238  1.00 66.42           C  
ATOM    801 HD21 LEU A  49      20.505 -31.691  19.813  1.00 66.42           H  
ATOM    802 HD22 LEU A  49      21.289 -31.090  18.341  1.00 66.42           H  
ATOM    803 HD23 LEU A  49      22.222 -31.252  19.844  1.00 66.42           H  
ATOM    804  N   GLU A  50      19.150 -36.193  19.470  1.00 67.67           N  
ATOM    805  H   GLU A  50      18.458 -35.821  18.836  1.00 67.67           H  
ATOM    806  CA  GLU A  50      18.702 -36.866  20.690  1.00 67.67           C  
ATOM    807  HA  GLU A  50      19.170 -36.354  21.531  1.00 67.67           H  
ATOM    808  C   GLU A  50      19.149 -38.337  20.736  1.00 67.67           C  
ATOM    809  CB  GLU A  50      17.174 -36.758  20.842  1.00 67.67           C  
ATOM    810  HB2 GLU A  50      16.807 -35.832  20.398  1.00 67.67           H  
ATOM    811  HB3 GLU A  50      16.697 -37.603  20.347  1.00 67.67           H  
ATOM    812  O   GLU A  50      19.637 -38.823  21.761  1.00 67.67           O  
ATOM    813  CG  GLU A  50      16.846 -36.744  22.342  1.00 67.67           C  
ATOM    814  HG2 GLU A  50      17.025 -35.740  22.727  1.00 67.67           H  
ATOM    815  HG3 GLU A  50      17.541 -37.409  22.854  1.00 67.67           H  
ATOM    816  CD  GLU A  50      15.432 -37.201  22.710  1.00 67.67           C  
ATOM    817  OE1 GLU A  50      15.295 -37.639  23.879  1.00 67.67           O  
ATOM    818  OE2 GLU A  50      14.530 -37.291  21.855  1.00 67.67           O  
ATOM    819  N   LEU A  51      19.049 -39.048  19.611  1.00 78.05           N  
ATOM    820  H   LEU A  51      18.640 -38.603  18.801  1.00 78.05           H  
ATOM    821  CA  LEU A  51      19.511 -40.430  19.495  1.00 78.05           C  
ATOM    822  HA  LEU A  51      19.070 -41.008  20.307  1.00 78.05           H  
ATOM    823  C   LEU A  51      21.023 -40.557  19.653  1.00 78.05           C  
ATOM    824  CB  LEU A  51      19.061 -40.988  18.143  1.00 78.05           C  
ATOM    825  HB2 LEU A  51      19.150 -40.204  17.392  1.00 78.05           H  
ATOM    826  HB3 LEU A  51      19.706 -41.817  17.852  1.00 78.05           H  
ATOM    827  O   LEU A  51      21.483 -41.444  20.375  1.00 78.05           O  
ATOM    828  CG  LEU A  51      17.620 -41.491  18.189  1.00 78.05           C  
ATOM    829  HG  LEU A  51      16.985 -40.784  18.724  1.00 78.05           H  
ATOM    830  CD1 LEU A  51      17.107 -41.634  16.764  1.00 78.05           C  
ATOM    831 HD11 LEU A  51      17.817 -42.209  16.169  1.00 78.05           H  
ATOM    832 HD12 LEU A  51      17.049 -40.641  16.317  1.00 78.05           H  
ATOM    833 HD13 LEU A  51      16.118 -42.091  16.752  1.00 78.05           H  
ATOM    834  CD2 LEU A  51      17.565 -42.848  18.894  1.00 78.05           C  
ATOM    835 HD21 LEU A  51      18.018 -42.794  19.884  1.00 78.05           H  
ATOM    836 HD22 LEU A  51      18.095 -43.595  18.302  1.00 78.05           H  
ATOM    837 HD23 LEU A  51      16.519 -43.126  19.022  1.00 78.05           H  
ATOM    838  N   ARG A  52      21.791 -39.646  19.047  1.00 75.46           N  
ATOM    839  H   ARG A  52      21.331 -38.958  18.468  1.00 75.46           H  
ATOM    840  CA  ARG A  52      23.247 -39.566  19.203  1.00 75.46           C  
ATOM    841  HA  ARG A  52      23.693 -40.499  18.858  1.00 75.46           H  
ATOM    842  C   ARG A  52      23.626 -39.436  20.683  1.00 75.46           C  
ATOM    843  CB  ARG A  52      23.740 -38.423  18.293  1.00 75.46           C  
ATOM    844  HB2 ARG A  52      23.176 -37.514  18.500  1.00 75.46           H  
ATOM    845  HB3 ARG A  52      23.512 -38.707  17.265  1.00 75.46           H  
ATOM    846  O   ARG A  52      24.447 -40.211  21.167  1.00 75.46           O  
ATOM    847  CG  ARG A  52      25.239 -38.103  18.357  1.00 75.46           C  
ATOM    848  HG2 ARG A  52      25.805 -39.028  18.472  1.00 75.46           H  
ATOM    849  HG3 ARG A  52      25.526 -37.633  17.416  1.00 75.46           H  
ATOM    850  CD  ARG A  52      25.561 -37.131  19.497  1.00 75.46           C  
ATOM    851  HD2 ARG A  52      24.893 -36.272  19.433  1.00 75.46           H  
ATOM    852  HD3 ARG A  52      25.396 -37.627  20.454  1.00 75.46           H  
ATOM    853  NE  ARG A  52      26.951 -36.658  19.452  1.00 75.46           N  
ATOM    854  HE  ARG A  52      27.544 -36.981  18.701  1.00 75.46           H  
ATOM    855  NH1 ARG A  52      26.907 -35.638  21.513  1.00 75.46           N  
ATOM    856 HH11 ARG A  52      25.900 -35.708  21.524  1.00 75.46           H  
ATOM    857 HH12 ARG A  52      27.317 -35.961  22.378  1.00 75.46           H  
ATOM    858  NH2 ARG A  52      28.820 -35.831  20.442  1.00 75.46           N  
ATOM    859 HH21 ARG A  52      29.207 -35.641  21.356  1.00 75.46           H  
ATOM    860 HH22 ARG A  52      29.376 -36.425  19.844  1.00 75.46           H  
ATOM    861  CZ  ARG A  52      27.543 -36.030  20.451  1.00 75.46           C  
ATOM    862  N   ASN A  53      22.971 -38.544  21.426  1.00 72.59           N  
ATOM    863  H   ASN A  53      22.316 -37.931  20.961  1.00 72.59           H  
ATOM    864  CA  ASN A  53      23.235 -38.347  22.858  1.00 72.59           C  
ATOM    865  HA  ASN A  53      24.305 -38.196  23.003  1.00 72.59           H  
ATOM    866  C   ASN A  53      22.845 -39.571  23.708  1.00 72.59           C  
ATOM    867  CB  ASN A  53      22.496 -37.078  23.315  1.00 72.59           C  
ATOM    868  HB2 ASN A  53      22.596 -36.976  24.395  1.00 72.59           H  
ATOM    869  HB3 ASN A  53      21.437 -37.163  23.072  1.00 72.59           H  
ATOM    870  O   ASN A  53      23.546 -39.931  24.656  1.00 72.59           O  
ATOM    871  CG  ASN A  53      23.045 -35.807  22.685  1.00 72.59           C  
ATOM    872  ND2 ASN A  53      22.323 -34.716  22.785  1.00 72.59           N  
ATOM    873 HD21 ASN A  53      22.684 -33.894  22.322  1.00 72.59           H  
ATOM    874 HD22 ASN A  53      21.406 -34.735  23.207  1.00 72.59           H  
ATOM    875  OD1 ASN A  53      24.126 -35.767  22.112  1.00 72.59           O  
ATOM    876  N   ARG A  54      21.753 -40.264  23.357  1.00 79.30           N  
ATOM    877  H   ARG A  54      21.188 -39.906  22.600  1.00 79.30           H  
ATOM    878  CA  ARG A  54      21.355 -41.513  24.030  1.00 79.30           C  
ATOM    879  HA  ARG A  54      21.363 -41.348  25.107  1.00 79.30           H  
ATOM    880  C   ARG A  54      22.346 -42.657  23.781  1.00 79.30           C  
ATOM    881  CB  ARG A  54      19.939 -41.914  23.600  1.00 79.30           C  
ATOM    882  HB2 ARG A  54      19.743 -42.904  24.012  1.00 79.30           H  
ATOM    883  HB3 ARG A  54      19.900 -41.972  22.513  1.00 79.30           H  
ATOM    884  O   ARG A  54      22.542 -43.474  24.677  1.00 79.30           O  
ATOM    885  CG  ARG A  54      18.834 -40.980  24.121  1.00 79.30           C  
ATOM    886  HG2 ARG A  54      19.090 -39.938  23.930  1.00 79.30           H  
ATOM    887  HG3 ARG A  54      18.730 -41.117  25.197  1.00 79.30           H  
ATOM    888  CD  ARG A  54      17.508 -41.316  23.424  1.00 79.30           C  
ATOM    889  HD2 ARG A  54      17.302 -42.375  23.577  1.00 79.30           H  
ATOM    890  HD3 ARG A  54      17.631 -41.139  22.356  1.00 79.30           H  
ATOM    891  NE  ARG A  54      16.379 -40.493  23.913  1.00 79.30           N  
ATOM    892  HE  ARG A  54      16.536 -39.504  24.044  1.00 79.30           H  
ATOM    893  NH1 ARG A  54      14.700 -42.062  23.743  1.00 79.30           N  
ATOM    894 HH11 ARG A  54      13.701 -42.200  23.696  1.00 79.30           H  
ATOM    895 HH12 ARG A  54      15.346 -42.669  23.257  1.00 79.30           H  
ATOM    896  NH2 ARG A  54      14.187 -39.993  24.301  1.00 79.30           N  
ATOM    897 HH21 ARG A  54      13.222 -40.137  24.038  1.00 79.30           H  
ATOM    898 HH22 ARG A  54      14.475 -39.025  24.298  1.00 79.30           H  
ATOM    899  CZ  ARG A  54      15.109 -40.850  23.995  1.00 79.30           C  
ATOM    900  N   ILE A  55      22.980 -42.712  22.607  1.00 80.29           N  
ATOM    901  H   ILE A  55      22.735 -42.027  21.907  1.00 80.29           H  
ATOM    902  CA  ILE A  55      24.032 -43.692  22.284  1.00 80.29           C  
ATOM    903  HA  ILE A  55      23.678 -44.686  22.557  1.00 80.29           H  
ATOM    904  C   ILE A  55      25.290 -43.435  23.124  1.00 80.29           C  
ATOM    905  CB  ILE A  55      24.312 -43.690  20.763  1.00 80.29           C  
ATOM    906  HB  ILE A  55      24.463 -42.660  20.440  1.00 80.29           H  
ATOM    907  O   ILE A  55      25.810 -44.382  23.716  1.00 80.29           O  
ATOM    908  CG1 ILE A  55      23.095 -44.280  20.013  1.00 80.29           C  
ATOM    909 HG12 ILE A  55      22.167 -43.921  20.457  1.00 80.29           H  
ATOM    910 HG13 ILE A  55      23.099 -45.366  20.110  1.00 80.29           H  
ATOM    911  CG2 ILE A  55      25.577 -44.491  20.400  1.00 80.29           C  
ATOM    912 HG21 ILE A  55      25.744 -44.464  19.324  1.00 80.29           H  
ATOM    913 HG22 ILE A  55      25.471 -45.526  20.725  1.00 80.29           H  
ATOM    914 HG23 ILE A  55      26.457 -44.052  20.871  1.00 80.29           H  
ATOM    915  CD1 ILE A  55      23.066 -43.901  18.531  1.00 80.29           C  
ATOM    916 HD11 ILE A  55      23.924 -44.326  18.011  1.00 80.29           H  
ATOM    917 HD12 ILE A  55      23.079 -42.816  18.424  1.00 80.29           H  
ATOM    918 HD13 ILE A  55      22.149 -44.286  18.084  1.00 80.29           H  
ATOM    919  N   GLU A  56      25.734 -42.178  23.249  1.00 77.92           N  
ATOM    920  H   GLU A  56      25.291 -41.445  22.714  1.00 77.92           H  
ATOM    921  CA  GLU A  56      26.859 -41.815  24.130  1.00 77.92           C  
ATOM    922  HA  GLU A  56      27.757 -42.337  23.798  1.00 77.92           H  
ATOM    923  C   GLU A  56      26.596 -42.246  25.579  1.00 77.92           C  
ATOM    924  CB  GLU A  56      27.140 -40.300  24.096  1.00 77.92           C  
ATOM    925  HB2 GLU A  56      26.231 -39.752  24.346  1.00 77.92           H  
ATOM    926  HB3 GLU A  56      27.892 -40.076  24.853  1.00 77.92           H  
ATOM    927  O   GLU A  56      27.413 -42.942  26.186  1.00 77.92           O  
ATOM    928  CG  GLU A  56      27.664 -39.818  22.740  1.00 77.92           C  
ATOM    929  HG2 GLU A  56      28.453 -40.491  22.405  1.00 77.92           H  
ATOM    930  HG3 GLU A  56      26.856 -39.871  22.010  1.00 77.92           H  
ATOM    931  CD  GLU A  56      28.205 -38.382  22.784  1.00 77.92           C  
ATOM    932  OE1 GLU A  56      29.247 -38.121  22.138  1.00 77.92           O  
ATOM    933  OE2 GLU A  56      27.547 -37.489  23.364  1.00 77.92           O  
ATOM    934  N   ALA A  57      25.416 -41.916  26.116  1.00 78.17           N  
ATOM    935  H   ALA A  57      24.800 -41.325  25.577  1.00 78.17           H  
ATOM    936  CA  ALA A  57      25.033 -42.264  27.483  1.00 78.17           C  
ATOM    937  HA  ALA A  57      25.808 -41.903  28.159  1.00 78.17           H  
ATOM    938  C   ALA A  57      24.892 -43.782  27.717  1.00 78.17           C  
ATOM    939  CB  ALA A  57      23.726 -41.530  27.806  1.00 78.17           C  
ATOM    940  HB1 ALA A  57      23.441 -41.728  28.839  1.00 78.17           H  
ATOM    941  HB2 ALA A  57      22.933 -41.871  27.140  1.00 78.17           H  
ATOM    942  HB3 ALA A  57      23.865 -40.457  27.675  1.00 78.17           H  
ATOM    943  O   ALA A  57      25.228 -44.273  28.795  1.00 78.17           O  
ATOM    944  N   ALA A  58      24.401 -44.534  26.727  1.00 79.94           N  
ATOM    945  H   ALA A  58      24.106 -44.078  25.876  1.00 79.94           H  
ATOM    946  CA  ALA A  58      24.214 -45.982  26.833  1.00 79.94           C  
ATOM    947  HA  ALA A  58      23.767 -46.208  27.801  1.00 79.94           H  
ATOM    948  C   ALA A  58      25.528 -46.777  26.743  1.00 79.94           C  
ATOM    949  CB  ALA A  58      23.238 -46.418  25.736  1.00 79.94           C  
ATOM    950  HB1 ALA A  58      22.283 -45.908  25.864  1.00 79.94           H  
ATOM    951  HB2 ALA A  58      23.078 -47.494  25.801  1.00 79.94           H  
ATOM    952  HB3 ALA A  58      23.647 -46.177  24.755  1.00 79.94           H  
ATOM    953  O   ALA A  58      25.629 -47.860  27.324  1.00 79.94           O  
ATOM    954  N   LEU A  59      26.519 -46.261  26.009  1.00 75.60           N  
ATOM    955  H   LEU A  59      26.346 -45.394  25.522  1.00 75.60           H  
ATOM    956  CA  LEU A  59      27.781 -46.958  25.739  1.00 75.60           C  
ATOM    957  HA  LEU A  59      27.703 -47.988  26.087  1.00 75.60           H  
ATOM    958  C   LEU A  59      28.985 -46.388  26.503  1.00 75.60           C  
ATOM    959  CB  LEU A  59      28.009 -46.995  24.218  1.00 75.60           C  
ATOM    960  HB2 LEU A  59      28.973 -47.463  24.021  1.00 75.60           H  
ATOM    961  HB3 LEU A  59      28.046 -45.968  23.856  1.00 75.60           H  
ATOM    962  O   LEU A  59      30.006 -47.067  26.584  1.00 75.60           O  
ATOM    963  CG  LEU A  59      26.920 -47.739  23.422  1.00 75.60           C  
ATOM    964  HG  LEU A  59      25.963 -47.233  23.547  1.00 75.60           H  
ATOM    965  CD1 LEU A  59      27.280 -47.711  21.941  1.00 75.60           C  
ATOM    966 HD11 LEU A  59      27.403 -46.674  21.628  1.00 75.60           H  
ATOM    967 HD12 LEU A  59      26.471 -48.156  21.360  1.00 75.60           H  
ATOM    968 HD13 LEU A  59      28.210 -48.250  21.762  1.00 75.60           H  
ATOM    969  CD2 LEU A  59      26.753 -49.204  23.839  1.00 75.60           C  
ATOM    970 HD21 LEU A  59      26.023 -49.683  23.187  1.00 75.60           H  
ATOM    971 HD22 LEU A  59      26.377 -49.253  24.862  1.00 75.60           H  
ATOM    972 HD23 LEU A  59      27.709 -49.722  23.770  1.00 75.60           H  
ATOM    973  N   GLY A  60      28.869 -45.196  27.096  1.00 73.50           N  
ATOM    974  H   GLY A  60      28.030 -44.657  26.935  1.00 73.50           H  
ATOM    975  CA  GLY A  60      29.943 -44.553  27.862  1.00 73.50           C  
ATOM    976  HA2 GLY A  60      30.362 -45.266  28.572  1.00 73.50           H  
ATOM    977  HA3 GLY A  60      29.520 -43.713  28.413  1.00 73.50           H  
ATOM    978  C   GLY A  60      31.083 -44.015  26.993  1.00 73.50           C  
ATOM    979  O   GLY A  60      32.221 -43.964  27.451  1.00 73.50           O  
ATOM    980  N   ILE A  61      30.784 -43.648  25.745  1.00 75.98           N  
ATOM    981  H   ILE A  61      29.807 -43.614  25.493  1.00 75.98           H  
ATOM    982  CA  ILE A  61      31.750 -43.204  24.728  1.00 75.98           C  
ATOM    983  HA  ILE A  61      32.717 -43.045  25.204  1.00 75.98           H  
ATOM    984  C   ILE A  61      31.317 -41.865  24.129  1.00 75.98           C  
ATOM    985  CB  ILE A  61      31.934 -44.268  23.616  1.00 75.98           C  
ATOM    986  HB  ILE A  61      32.669 -43.885  22.908  1.00 75.98           H  
ATOM    987  O   ILE A  61      30.125 -41.570  24.080  1.00 75.98           O  
ATOM    988  CG1 ILE A  61      30.617 -44.514  22.845  1.00 75.98           C  
ATOM    989 HG12 ILE A  61      29.827 -44.761  23.555  1.00 75.98           H  
ATOM    990 HG13 ILE A  61      30.328 -43.592  22.340  1.00 75.98           H  
ATOM    991  CG2 ILE A  61      32.510 -45.563  24.212  1.00 75.98           C  
ATOM    992 HG21 ILE A  61      33.363 -45.330  24.849  1.00 75.98           H  
ATOM    993 HG22 ILE A  61      32.852 -46.227  23.418  1.00 75.98           H  
ATOM    994 HG23 ILE A  61      31.757 -46.073  24.812  1.00 75.98           H  
ATOM    995  CD1 ILE A  61      30.674 -45.615  21.783  1.00 75.98           C  
ATOM    996 HD11 ILE A  61      31.429 -45.376  21.034  1.00 75.98           H  
ATOM    997 HD12 ILE A  61      29.698 -45.675  21.303  1.00 75.98           H  
ATOM    998 HD13 ILE A  61      30.890 -46.582  22.237  1.00 75.98           H  
ATOM    999  N   THR A  62      32.274 -41.094  23.616  1.00 68.42           N  
ATOM   1000  H   THR A  62      33.237 -41.384  23.711  1.00 68.42           H  
ATOM   1001  CA  THR A  62      32.005 -39.878  22.834  1.00 68.42           C  
ATOM   1002  HA  THR A  62      31.030 -39.484  23.118  1.00 68.42           H  
ATOM   1003  C   THR A  62      31.984 -40.214  21.343  1.00 68.42           C  
ATOM   1004  CB  THR A  62      33.048 -38.787  23.113  1.00 68.42           C  
ATOM   1005  HB  THR A  62      33.998 -39.068  22.658  1.00 68.42           H  
ATOM   1006  O   THR A  62      32.853 -40.941  20.862  1.00 68.42           O  
ATOM   1007  CG2 THR A  62      32.627 -37.417  22.583  1.00 68.42           C  
ATOM   1008 HG21 THR A  62      31.671 -37.128  23.020  1.00 68.42           H  
ATOM   1009 HG22 THR A  62      32.520 -37.454  21.498  1.00 68.42           H  
ATOM   1010 HG23 THR A  62      33.383 -36.672  22.830  1.00 68.42           H  
ATOM   1011  OG1 THR A  62      33.250 -38.630  24.499  1.00 68.42           O  
ATOM   1012  HG1 THR A  62      33.423 -37.699  24.659  1.00 68.42           H  
ATOM   1013  N   VAL A  63      31.020 -39.677  20.596  1.00 71.02           N  
ATOM   1014  H   VAL A  63      30.354 -39.074  21.057  1.00 71.02           H  
ATOM   1015  CA  VAL A  63      30.816 -39.960  19.162  1.00 71.02           C  
ATOM   1016  HA  VAL A  63      31.708 -40.464  18.788  1.00 71.02           H  
ATOM   1017  C   VAL A  63      30.630 -38.670  18.346  1.00 71.02           C  
ATOM   1018  CB  VAL A  63      29.627 -40.918  18.943  1.00 71.02           C  
ATOM   1019  HB  VAL A  63      29.606 -41.189  17.887  1.00 71.02           H  
ATOM   1020  O   VAL A  63      30.216 -37.649  18.899  1.00 71.02           O  
ATOM   1021  CG1 VAL A  63      29.775 -42.224  19.730  1.00 71.02           C  
ATOM   1022 HG11 VAL A  63      30.752 -42.666  19.538  1.00 71.02           H  
ATOM   1023 HG12 VAL A  63      29.670 -42.025  20.797  1.00 71.02           H  
ATOM   1024 HG13 VAL A  63      29.000 -42.927  19.426  1.00 71.02           H  
ATOM   1025  CG2 VAL A  63      28.286 -40.251  19.274  1.00 71.02           C  
ATOM   1026 HG21 VAL A  63      27.513 -40.994  19.470  1.00 71.02           H  
ATOM   1027 HG22 VAL A  63      28.384 -39.618  20.156  1.00 71.02           H  
ATOM   1028 HG23 VAL A  63      27.985 -39.625  18.434  1.00 71.02           H  
ATOM   1029  N   PRO A  64      30.889 -38.665  17.024  1.00 62.35           N  
ATOM   1030  CA  PRO A  64      30.640 -37.490  16.184  1.00 62.35           C  
ATOM   1031  HA  PRO A  64      31.301 -36.687  16.510  1.00 62.35           H  
ATOM   1032  C   PRO A  64      29.181 -37.013  16.257  1.00 62.35           C  
ATOM   1033  CB  PRO A  64      31.023 -37.913  14.761  1.00 62.35           C  
ATOM   1034  HB2 PRO A  64      30.153 -38.311  14.239  1.00 62.35           H  
ATOM   1035  HB3 PRO A  64      31.458 -37.087  14.197  1.00 62.35           H  
ATOM   1036  O   PRO A  64      28.262 -37.824  16.356  1.00 62.35           O  
ATOM   1037  CG  PRO A  64      32.032 -39.040  14.985  1.00 62.35           C  
ATOM   1038  HG2 PRO A  64      32.075 -39.721  14.136  1.00 62.35           H  
ATOM   1039  HG3 PRO A  64      33.015 -38.618  15.193  1.00 62.35           H  
ATOM   1040  CD  PRO A  64      31.493 -39.729  16.237  1.00 62.35           C  
ATOM   1041  HD2 PRO A  64      32.309 -40.220  16.767  1.00 62.35           H  
ATOM   1042  HD3 PRO A  64      30.729 -40.454  15.956  1.00 62.35           H  
ATOM   1043  N   ALA A  65      28.938 -35.702  16.159  1.00 54.25           N  
ATOM   1044  H   ALA A  65      29.712 -35.054  16.117  1.00 54.25           H  
ATOM   1045  CA  ALA A  65      27.573 -35.162  16.097  1.00 54.25           C  
ATOM   1046  HA  ALA A  65      27.029 -35.453  16.995  1.00 54.25           H  
ATOM   1047  C   ALA A  65      26.788 -35.716  14.889  1.00 54.25           C  
ATOM   1048  CB  ALA A  65      27.658 -33.632  16.064  1.00 54.25           C  
ATOM   1049  HB1 ALA A  65      28.193 -33.298  15.175  1.00 54.25           H  
ATOM   1050  HB2 ALA A  65      26.652 -33.214  16.047  1.00 54.25           H  
ATOM   1051  HB3 ALA A  65      28.170 -33.267  16.955  1.00 54.25           H  
ATOM   1052  O   ALA A  65      25.603 -36.016  14.993  1.00 54.25           O  
ATOM   1053  N   THR A  66      27.479 -35.949  13.771  1.00 57.42           N  
ATOM   1054  H   THR A  66      28.455 -35.689  13.744  1.00 57.42           H  
ATOM   1055  CA  THR A  66      26.924 -36.499  12.528  1.00 57.42           C  
ATOM   1056  HA  THR A  66      25.925 -36.086  12.394  1.00 57.42           H  
ATOM   1057  C   THR A  66      26.775 -38.027  12.516  1.00 57.42           C  
ATOM   1058  CB  THR A  66      27.769 -36.053  11.323  1.00 57.42           C  
ATOM   1059  HB  THR A  66      27.413 -36.542  10.416  1.00 57.42           H  
ATOM   1060  O   THR A  66      26.444 -38.577  11.469  1.00 57.42           O  
ATOM   1061  CG2 THR A  66      27.704 -34.541  11.107  1.00 57.42           C  
ATOM   1062 HG21 THR A  66      28.126 -34.009  11.960  1.00 57.42           H  
ATOM   1063 HG22 THR A  66      28.261 -34.275  10.208  1.00 57.42           H  
ATOM   1064 HG23 THR A  66      26.667 -34.235  10.972  1.00 57.42           H  
ATOM   1065  OG1 THR A  66      29.125 -36.387  11.538  1.00 57.42           O  
ATOM   1066  HG1 THR A  66      29.573 -36.223  10.705  1.00 57.42           H  
ATOM   1067  N   LEU A  67      26.992 -38.737  13.638  1.00 68.59           N  
ATOM   1068  H   LEU A  67      27.212 -38.227  14.481  1.00 68.59           H  
ATOM   1069  CA  LEU A  67      27.056 -40.211  13.698  1.00 68.59           C  
ATOM   1070  HA  LEU A  67      28.003 -40.526  13.260  1.00 68.59           H  
ATOM   1071  C   LEU A  67      25.937 -40.917  12.910  1.00 68.59           C  
ATOM   1072  CB  LEU A  67      27.016 -40.653  15.178  1.00 68.59           C  
ATOM   1073  HB2 LEU A  67      26.087 -40.288  15.617  1.00 68.59           H  
ATOM   1074  HB3 LEU A  67      27.845 -40.192  15.714  1.00 68.59           H  
ATOM   1075  O   LEU A  67      26.217 -41.851  12.165  1.00 68.59           O  
ATOM   1076  CG  LEU A  67      27.100 -42.179  15.393  1.00 68.59           C  
ATOM   1077  HG  LEU A  67      26.420 -42.694  14.714  1.00 68.59           H  
ATOM   1078  CD1 LEU A  67      28.519 -42.704  15.172  1.00 68.59           C  
ATOM   1079 HD11 LEU A  67      29.191 -42.330  15.944  1.00 68.59           H  
ATOM   1080 HD12 LEU A  67      28.895 -42.389  14.198  1.00 68.59           H  
ATOM   1081 HD13 LEU A  67      28.519 -43.794  15.207  1.00 68.59           H  
ATOM   1082  CD2 LEU A  67      26.681 -42.532  16.817  1.00 68.59           C  
ATOM   1083 HD21 LEU A  67      25.645 -42.236  16.986  1.00 68.59           H  
ATOM   1084 HD22 LEU A  67      27.330 -42.019  17.527  1.00 68.59           H  
ATOM   1085 HD23 LEU A  67      26.779 -43.606  16.974  1.00 68.59           H  
ATOM   1086  N   LEU A  68      24.692 -40.461  13.056  1.00 75.46           N  
ATOM   1087  H   LEU A  68      24.552 -39.659  13.654  1.00 75.46           H  
ATOM   1088  CA  LEU A  68      23.507 -41.079  12.447  1.00 75.46           C  
ATOM   1089  HA  LEU A  68      23.623 -42.162  12.462  1.00 75.46           H  
ATOM   1090  C   LEU A  68      23.282 -40.701  10.977  1.00 75.46           C  
ATOM   1091  CB  LEU A  68      22.276 -40.700  13.277  1.00 75.46           C  
ATOM   1092  HB2 LEU A  68      21.388 -41.134  12.816  1.00 75.46           H  
ATOM   1093  HB3 LEU A  68      22.164 -39.616  13.245  1.00 75.46           H  
ATOM   1094  O   LEU A  68      22.488 -41.346  10.305  1.00 75.46           O  
ATOM   1095  CG  LEU A  68      22.338 -41.163  14.738  1.00 75.46           C  
ATOM   1096  HG  LEU A  68      23.232 -40.765  15.217  1.00 75.46           H  
ATOM   1097  CD1 LEU A  68      21.133 -40.608  15.464  1.00 75.46           C  
ATOM   1098 HD11 LEU A  68      21.063 -39.543  15.242  1.00 75.46           H  
ATOM   1099 HD12 LEU A  68      21.276 -40.740  16.536  1.00 75.46           H  
ATOM   1100 HD13 LEU A  68      20.217 -41.097  15.131  1.00 75.46           H  
ATOM   1101  CD2 LEU A  68      22.313 -42.680  14.907  1.00 75.46           C  
ATOM   1102 HD21 LEU A  68      22.324 -42.928  15.968  1.00 75.46           H  
ATOM   1103 HD22 LEU A  68      21.409 -43.088  14.456  1.00 75.46           H  
ATOM   1104 HD23 LEU A  68      23.191 -43.121  14.435  1.00 75.46           H  
ATOM   1105  N   TRP A  69      23.982 -39.690  10.467  1.00 67.52           N  
ATOM   1106  H   TRP A  69      24.631 -39.204  11.069  1.00 67.52           H  
ATOM   1107  CA  TRP A  69      24.043 -39.395   9.033  1.00 67.52           C  
ATOM   1108  HA  TRP A  69      23.134 -39.748   8.546  1.00 67.52           H  
ATOM   1109  C   TRP A  69      25.209 -40.141   8.372  1.00 67.52           C  
ATOM   1110  CB  TRP A  69      24.113 -37.877   8.831  1.00 67.52           C  
ATOM   1111  HB2 TRP A  69      24.947 -37.470   9.403  1.00 67.52           H  
ATOM   1112  HB3 TRP A  69      24.313 -37.680   7.778  1.00 67.52           H  
ATOM   1113  O   TRP A  69      25.074 -40.618   7.250  1.00 67.52           O  
ATOM   1114  CG  TRP A  69      22.857 -37.147   9.210  1.00 67.52           C  
ATOM   1115  CD1 TRP A  69      21.835 -36.876   8.365  1.00 67.52           C  
ATOM   1116  HD1 TRP A  69      21.812 -37.144   7.319  1.00 67.52           H  
ATOM   1117  CD2 TRP A  69      22.449 -36.607  10.510  1.00 67.52           C  
ATOM   1118  CE2 TRP A  69      21.159 -36.016  10.365  1.00 67.52           C  
ATOM   1119  CE3 TRP A  69      23.027 -36.562  11.799  1.00 67.52           C  
ATOM   1120  HE3 TRP A  69      23.994 -37.018  11.952  1.00 67.52           H  
ATOM   1121  NE1 TRP A  69      20.832 -36.211   9.042  1.00 67.52           N  
ATOM   1122  HE1 TRP A  69      19.975 -35.896   8.610  1.00 67.52           H  
ATOM   1123  CH2 TRP A  69      21.099 -35.353  12.692  1.00 67.52           C  
ATOM   1124  HH2 TRP A  69      20.596 -34.871  13.518  1.00 67.52           H  
ATOM   1125  CZ2 TRP A  69      20.482 -35.412  11.430  1.00 67.52           C  
ATOM   1126  HZ2 TRP A  69      19.497 -34.999  11.271  1.00 67.52           H  
ATOM   1127  CZ3 TRP A  69      22.369 -35.932  12.875  1.00 67.52           C  
ATOM   1128  HZ3 TRP A  69      22.839 -35.890  13.847  1.00 67.52           H  
ATOM   1129  N   THR A  70      26.326 -40.314   9.089  1.00 67.05           N  
ATOM   1130  H   THR A  70      26.406 -39.816   9.963  1.00 67.05           H  
ATOM   1131  CA  THR A  70      27.494 -41.094   8.641  1.00 67.05           C  
ATOM   1132  HA  THR A  70      27.750 -40.792   7.625  1.00 67.05           H  
ATOM   1133  C   THR A  70      27.223 -42.602   8.624  1.00 67.05           C  
ATOM   1134  CB  THR A  70      28.698 -40.807   9.553  1.00 67.05           C  
ATOM   1135  HB  THR A  70      28.498 -41.209  10.546  1.00 67.05           H  
ATOM   1136  O   THR A  70      27.658 -43.298   7.710  1.00 67.05           O  
ATOM   1137  CG2 THR A  70      30.007 -41.395   9.028  1.00 67.05           C  
ATOM   1138 HG21 THR A  70      29.941 -42.483   8.996  1.00 67.05           H  
ATOM   1139 HG22 THR A  70      30.830 -41.118   9.687  1.00 67.05           H  
ATOM   1140 HG23 THR A  70      30.203 -41.021   8.024  1.00 67.05           H  
ATOM   1141  OG1 THR A  70      28.909 -39.416   9.669  1.00 67.05           O  
ATOM   1142  HG1 THR A  70      29.540 -39.270  10.377  1.00 67.05           H  
ATOM   1143  N   TYR A  71      26.488 -43.115   9.615  1.00 76.04           N  
ATOM   1144  H   TYR A  71      26.202 -42.497  10.361  1.00 76.04           H  
ATOM   1145  CA  TYR A  71      26.105 -44.524   9.735  1.00 76.04           C  
ATOM   1146  HA  TYR A  71      26.430 -45.067   8.848  1.00 76.04           H  
ATOM   1147  C   TYR A  71      24.577 -44.647   9.828  1.00 76.04           C  
ATOM   1148  CB  TYR A  71      26.819 -45.156  10.937  1.00 76.04           C  
ATOM   1149  HB2 TYR A  71      26.466 -44.687  11.856  1.00 76.04           H  
ATOM   1150  HB3 TYR A  71      26.542 -46.210  10.976  1.00 76.04           H  
ATOM   1151  O   TYR A  71      24.046 -44.905  10.909  1.00 76.04           O  
ATOM   1152  CG  TYR A  71      28.328 -45.066  10.884  1.00 76.04           C  
ATOM   1153  CD1 TYR A  71      29.062 -45.899  10.020  1.00 76.04           C  
ATOM   1154  HD1 TYR A  71      28.552 -46.619   9.397  1.00 76.04           H  
ATOM   1155  CD2 TYR A  71      28.993 -44.119  11.683  1.00 76.04           C  
ATOM   1156  HD2 TYR A  71      28.414 -43.481  12.334  1.00 76.04           H  
ATOM   1157  CE1 TYR A  71      30.461 -45.778   9.945  1.00 76.04           C  
ATOM   1158  HE1 TYR A  71      31.033 -46.403   9.275  1.00 76.04           H  
ATOM   1159  CE2 TYR A  71      30.393 -44.000  11.622  1.00 76.04           C  
ATOM   1160  HE2 TYR A  71      30.902 -43.285  12.251  1.00 76.04           H  
ATOM   1161  OH  TYR A  71      32.479 -44.719  10.672  1.00 76.04           O  
ATOM   1162  HH  TYR A  71      32.808 -44.059  11.286  1.00 76.04           H  
ATOM   1163  CZ  TYR A  71      31.128 -44.827  10.743  1.00 76.04           C  
ATOM   1164  N   PRO A  72      23.846 -44.449   8.715  1.00 72.82           N  
ATOM   1165  CA  PRO A  72      22.403 -44.209   8.734  1.00 72.82           C  
ATOM   1166  HA  PRO A  72      22.165 -43.524   9.547  1.00 72.82           H  
ATOM   1167  C   PRO A  72      21.536 -45.449   8.972  1.00 72.82           C  
ATOM   1168  CB  PRO A  72      22.100 -43.518   7.398  1.00 72.82           C  
ATOM   1169  HB2 PRO A  72      22.282 -42.448   7.496  1.00 72.82           H  
ATOM   1170  HB3 PRO A  72      21.084 -43.695   7.046  1.00 72.82           H  
ATOM   1171  O   PRO A  72      20.320 -45.347   8.880  1.00 72.82           O  
ATOM   1172  CG  PRO A  72      23.141 -44.127   6.462  1.00 72.82           C  
ATOM   1173  HG2 PRO A  72      22.821 -45.120   6.146  1.00 72.82           H  
ATOM   1174  HG3 PRO A  72      23.333 -43.488   5.600  1.00 72.82           H  
ATOM   1175  CD  PRO A  72      24.364 -44.236   7.368  1.00 72.82           C  
ATOM   1176  HD2 PRO A  72      25.002 -45.059   7.048  1.00 72.82           H  
ATOM   1177  HD3 PRO A  72      24.914 -43.296   7.331  1.00 72.82           H  
ATOM   1178  N   THR A  73      22.113 -46.616   9.260  1.00 81.72           N  
ATOM   1179  H   THR A  73      23.105 -46.619   9.449  1.00 81.72           H  
ATOM   1180  CA  THR A  73      21.374 -47.865   9.506  1.00 81.72           C  
ATOM   1181  HA  THR A  73      20.317 -47.634   9.636  1.00 81.72           H  
ATOM   1182  C   THR A  73      21.863 -48.525  10.791  1.00 81.72           C  
ATOM   1183  CB  THR A  73      21.486 -48.851   8.331  1.00 81.72           C  
ATOM   1184  HB  THR A  73      20.729 -49.622   8.473  1.00 81.72           H  
ATOM   1185  O   THR A  73      23.008 -48.321  11.198  1.00 81.72           O  
ATOM   1186  CG2 THR A  73      21.255 -48.216   6.960  1.00 81.72           C  
ATOM   1187 HG21 THR A  73      20.291 -47.707   6.955  1.00 81.72           H  
ATOM   1188 HG22 THR A  73      21.250 -48.986   6.188  1.00 81.72           H  
ATOM   1189 HG23 THR A  73      22.040 -47.495   6.734  1.00 81.72           H  
ATOM   1190  OG1 THR A  73      22.753 -49.474   8.281  1.00 81.72           O  
ATOM   1191  HG1 THR A  73      22.789 -49.943   7.443  1.00 81.72           H  
ATOM   1192  N   VAL A  74      21.029 -49.348  11.439  1.00 88.11           N  
ATOM   1193  H   VAL A  74      20.109 -49.508  11.054  1.00 88.11           H  
ATOM   1194  CA  VAL A  74      21.415 -50.025  12.696  1.00 88.11           C  
ATOM   1195  HA  VAL A  74      21.658 -49.263  13.436  1.00 88.11           H  
ATOM   1196  C   VAL A  74      22.659 -50.891  12.505  1.00 88.11           C  
ATOM   1197  CB  VAL A  74      20.287 -50.907  13.260  1.00 88.11           C  
ATOM   1198  HB  VAL A  74      20.084 -51.716  12.559  1.00 88.11           H  
ATOM   1199  O   VAL A  74      23.537 -50.885  13.365  1.00 88.11           O  
ATOM   1200  CG1 VAL A  74      20.663 -51.529  14.609  1.00 88.11           C  
ATOM   1201 HG11 VAL A  74      20.908 -50.741  15.321  1.00 88.11           H  
ATOM   1202 HG12 VAL A  74      21.519 -52.194  14.496  1.00 88.11           H  
ATOM   1203 HG13 VAL A  74      19.831 -52.117  14.997  1.00 88.11           H  
ATOM   1204  CG2 VAL A  74      19.009 -50.107  13.489  1.00 88.11           C  
ATOM   1205 HG21 VAL A  74      19.237 -49.265  14.143  1.00 88.11           H  
ATOM   1206 HG22 VAL A  74      18.603 -49.747  12.544  1.00 88.11           H  
ATOM   1207 HG23 VAL A  74      18.266 -50.741  13.972  1.00 88.11           H  
ATOM   1208  N   ALA A  75      22.766 -51.602  11.380  1.00 82.99           N  
ATOM   1209  H   ALA A  75      22.021 -51.559  10.699  1.00 82.99           H  
ATOM   1210  CA  ALA A  75      23.920 -52.443  11.089  1.00 82.99           C  
ATOM   1211  HA  ALA A  75      24.053 -53.153  11.905  1.00 82.99           H  
ATOM   1212  C   ALA A  75      25.210 -51.612  10.975  1.00 82.99           C  
ATOM   1213  CB  ALA A  75      23.636 -53.237   9.812  1.00 82.99           C  
ATOM   1214  HB1 ALA A  75      22.749 -53.855   9.956  1.00 82.99           H  
ATOM   1215  HB2 ALA A  75      23.469 -52.557   8.977  1.00 82.99           H  
ATOM   1216  HB3 ALA A  75      24.485 -53.883   9.593  1.00 82.99           H  
ATOM   1217  O   ALA A  75      26.186 -51.910  11.664  1.00 82.99           O  
ATOM   1218  N   ALA A  76      25.194 -50.534  10.179  1.00 81.24           N  
ATOM   1219  H   ALA A  76      24.336 -50.293   9.704  1.00 81.24           H  
ATOM   1220  CA  ALA A  76      26.345 -49.645  10.004  1.00 81.24           C  
ATOM   1221  HA  ALA A  76      27.194 -50.229   9.648  1.00 81.24           H  
ATOM   1222  C   ALA A  76      26.760 -48.982  11.330  1.00 81.24           C  
ATOM   1223  CB  ALA A  76      25.980 -48.604   8.936  1.00 81.24           C  
ATOM   1224  HB1 ALA A  76      25.708 -49.106   8.007  1.00 81.24           H  
ATOM   1225  HB2 ALA A  76      25.139 -47.997   9.272  1.00 81.24           H  
ATOM   1226  HB3 ALA A  76      26.835 -47.956   8.745  1.00 81.24           H  
ATOM   1227  O   ALA A  76      27.939 -48.971  11.690  1.00 81.24           O  
ATOM   1228  N   LEU A  77      25.771 -48.498  12.084  1.00 89.30           N  
ATOM   1229  H   LEU A  77      24.834 -48.528  11.707  1.00 89.30           H  
ATOM   1230  CA  LEU A  77      25.943 -47.868  13.386  1.00 89.30           C  
ATOM   1231  HA  LEU A  77      26.630 -47.027  13.283  1.00 89.30           H  
ATOM   1232  C   LEU A  77      26.544 -48.844  14.408  1.00 89.30           C  
ATOM   1233  CB  LEU A  77      24.553 -47.352  13.796  1.00 89.30           C  
ATOM   1234  HB2 LEU A  77      23.873 -48.202  13.858  1.00 89.30           H  
ATOM   1235  HB3 LEU A  77      24.185 -46.691  13.011  1.00 89.30           H  
ATOM   1236  O   LEU A  77      27.504 -48.512  15.100  1.00 89.30           O  
ATOM   1237  CG  LEU A  77      24.490 -46.594  15.124  1.00 89.30           C  
ATOM   1238  HG  LEU A  77      24.836 -47.240  15.931  1.00 89.30           H  
ATOM   1239  CD1 LEU A  77      25.334 -45.325  15.091  1.00 89.30           C  
ATOM   1240 HD11 LEU A  77      25.119 -44.730  15.979  1.00 89.30           H  
ATOM   1241 HD12 LEU A  77      26.394 -45.582  15.081  1.00 89.30           H  
ATOM   1242 HD13 LEU A  77      25.095 -44.742  14.203  1.00 89.30           H  
ATOM   1243  CD2 LEU A  77      23.037 -46.217  15.407  1.00 89.30           C  
ATOM   1244 HD21 LEU A  77      22.966 -45.706  16.368  1.00 89.30           H  
ATOM   1245 HD22 LEU A  77      22.417 -47.113  15.437  1.00 89.30           H  
ATOM   1246 HD23 LEU A  77      22.669 -45.552  14.626  1.00 89.30           H  
ATOM   1247  N   SER A  78      26.021 -50.072  14.477  1.00 88.42           N  
ATOM   1248  H   SER A  78      25.230 -50.286  13.888  1.00 88.42           H  
ATOM   1249  CA  SER A  78      26.495 -51.093  15.417  1.00 88.42           C  
ATOM   1250  HA  SER A  78      26.468 -50.666  16.419  1.00 88.42           H  
ATOM   1251  C   SER A  78      27.937 -51.527  15.157  1.00 88.42           C  
ATOM   1252  CB  SER A  78      25.572 -52.313  15.404  1.00 88.42           C  
ATOM   1253  HB2 SER A  78      24.531 -51.994  15.451  1.00 88.42           H  
ATOM   1254  HB3 SER A  78      25.785 -52.922  16.282  1.00 88.42           H  
ATOM   1255  O   SER A  78      28.685 -51.694  16.117  1.00 88.42           O  
ATOM   1256  OG  SER A  78      25.770 -53.108  14.255  1.00 88.42           O  
ATOM   1257  HG  SER A  78      25.603 -52.597  13.460  1.00 88.42           H  
ATOM   1258  N   GLY A  79      28.340 -51.664  13.887  1.00 80.63           N  
ATOM   1259  H   GLY A  79      27.661 -51.538  13.150  1.00 80.63           H  
ATOM   1260  CA  GLY A  79      29.705 -52.030  13.513  1.00 80.63           C  
ATOM   1261  HA2 GLY A  79      29.771 -52.116  12.428  1.00 80.63           H  
ATOM   1262  HA3 GLY A  79      29.966 -52.989  13.961  1.00 80.63           H  
ATOM   1263  C   GLY A  79      30.709 -50.978  13.979  1.00 80.63           C  
ATOM   1264  O   GLY A  79      31.634 -51.296  14.724  1.00 80.63           O  
ATOM   1265  N   ASN A  80      30.462 -49.707  13.643  1.00 77.93           N  
ATOM   1266  H   ASN A  80      29.657 -49.501  13.068  1.00 77.93           H  
ATOM   1267  CA  ASN A  80      31.331 -48.602  14.051  1.00 77.93           C  
ATOM   1268  HA  ASN A  80      32.333 -48.794  13.665  1.00 77.93           H  
ATOM   1269  C   ASN A  80      31.465 -48.482  15.581  1.00 77.93           C  
ATOM   1270  CB  ASN A  80      30.793 -47.300  13.435  1.00 77.93           C  
ATOM   1271  HB2 ASN A  80      29.754 -47.148  13.729  1.00 77.93           H  
ATOM   1272  HB3 ASN A  80      30.840 -47.360  12.348  1.00 77.93           H  
ATOM   1273  O   ASN A  80      32.570 -48.340  16.104  1.00 77.93           O  
ATOM   1274  CG  ASN A  80      31.603 -46.108  13.907  1.00 77.93           C  
ATOM   1275  ND2 ASN A  80      32.845 -46.004  13.498  1.00 77.93           N  
ATOM   1276 HD21 ASN A  80      33.234 -46.700  12.878  1.00 77.93           H  
ATOM   1277 HD22 ASN A  80      33.403 -45.290  13.944  1.00 77.93           H  
ATOM   1278  OD1 ASN A  80      31.156 -45.281  14.682  1.00 77.93           O  
ATOM   1279  N   LEU A  81      30.351 -48.583  16.309  1.00 84.13           N  
ATOM   1280  H   LEU A  81      29.469 -48.680  15.827  1.00 84.13           H  
ATOM   1281  CA  LEU A  81      30.350 -48.494  17.772  1.00 84.13           C  
ATOM   1282  HA  LEU A  81      30.895 -47.599  18.071  1.00 84.13           H  
ATOM   1283  C   LEU A  81      31.076 -49.683  18.430  1.00 84.13           C  
ATOM   1284  CB  LEU A  81      28.893 -48.376  18.243  1.00 84.13           C  
ATOM   1285  HB2 LEU A  81      28.857 -48.475  19.328  1.00 84.13           H  
ATOM   1286  HB3 LEU A  81      28.340 -49.203  17.799  1.00 84.13           H  
ATOM   1287  O   LEU A  81      31.644 -49.536  19.513  1.00 84.13           O  
ATOM   1288  CG  LEU A  81      28.199 -47.061  17.838  1.00 84.13           C  
ATOM   1289  HG  LEU A  81      28.360 -46.858  16.779  1.00 84.13           H  
ATOM   1290  CD1 LEU A  81      26.699 -47.201  18.089  1.00 84.13           C  
ATOM   1291 HD11 LEU A  81      26.507 -47.401  19.143  1.00 84.13           H  
ATOM   1292 HD12 LEU A  81      26.191 -46.284  17.790  1.00 84.13           H  
ATOM   1293 HD13 LEU A  81      26.320 -48.024  17.483  1.00 84.13           H  
ATOM   1294  CD2 LEU A  81      28.678 -45.846  18.623  1.00 84.13           C  
ATOM   1295 HD21 LEU A  81      28.353 -45.924  19.661  1.00 84.13           H  
ATOM   1296 HD22 LEU A  81      29.764 -45.761  18.574  1.00 84.13           H  
ATOM   1297 HD23 LEU A  81      28.247 -44.945  18.187  1.00 84.13           H  
ATOM   1298  N   LEU A  82      31.103 -50.851  17.781  1.00 77.67           N  
ATOM   1299  H   LEU A  82      30.635 -50.919  16.889  1.00 77.67           H  
ATOM   1300  CA  LEU A  82      31.862 -52.008  18.253  1.00 77.67           C  
ATOM   1301  HA  LEU A  82      31.674 -52.101  19.323  1.00 77.67           H  
ATOM   1302  C   LEU A  82      33.370 -51.847  18.095  1.00 77.67           C  
ATOM   1303  CB  LEU A  82      31.395 -53.275  17.524  1.00 77.67           C  
ATOM   1304  HB2 LEU A  82      30.711 -53.015  16.717  1.00 77.67           H  
ATOM   1305  HB3 LEU A  82      32.242 -53.786  17.066  1.00 77.67           H  
ATOM   1306  O   LEU A  82      34.107 -52.224  19.009  1.00 77.67           O  
ATOM   1307  CG  LEU A  82      30.706 -54.223  18.499  1.00 77.67           C  
ATOM   1308  HG  LEU A  82      29.951 -53.684  19.071  1.00 77.67           H  
ATOM   1309  CD1 LEU A  82      30.023 -55.324  17.711  1.00 77.67           C  
ATOM   1310 HD11 LEU A  82      29.547 -56.005  18.416  1.00 77.67           H  
ATOM   1311 HD12 LEU A  82      29.276 -54.876  17.054  1.00 77.67           H  
ATOM   1312 HD13 LEU A  82      30.749 -55.861  17.101  1.00 77.67           H  
ATOM   1313  CD2 LEU A  82      31.697 -54.871  19.476  1.00 77.67           C  
ATOM   1314 HD21 LEU A  82      31.150 -55.405  20.252  1.00 77.67           H  
ATOM   1315 HD22 LEU A  82      32.306 -54.105  19.957  1.00 77.67           H  
ATOM   1316 HD23 LEU A  82      32.359 -55.545  18.932  1.00 77.67           H  
ATOM   1317  N   ASP A  83      33.815 -51.279  16.975  1.00 71.35           N  
ATOM   1318  H   ASP A  83      33.156 -51.068  16.238  1.00 71.35           H  
ATOM   1319  CA  ASP A  83      35.228 -50.980  16.747  1.00 71.35           C  
ATOM   1320  HA  ASP A  83      35.809 -51.894  16.869  1.00 71.35           H  
ATOM   1321  C   ASP A  83      35.741 -49.983  17.794  1.00 71.35           C  
ATOM   1322  CB  ASP A  83      35.443 -50.460  15.316  1.00 71.35           C  
ATOM   1323  HB2 ASP A  83      36.439 -50.021  15.256  1.00 71.35           H  
ATOM   1324  HB3 ASP A  83      34.720 -49.672  15.103  1.00 71.35           H  
ATOM   1325  O   ASP A  83      36.766 -50.239  18.428  1.00 71.35           O  
ATOM   1326  CG  ASP A  83      35.352 -51.552  14.242  1.00 71.35           C  
ATOM   1327  OD1 ASP A  83      35.631 -52.731  14.569  1.00 71.35           O  
ATOM   1328  OD2 ASP A  83      35.066 -51.183  13.082  1.00 71.35           O  
ATOM   1329  N   ILE A  84      34.973 -48.920  18.078  1.00 72.48           N  
ATOM   1330  H   ILE A  84      34.145 -48.779  17.516  1.00 72.48           H  
ATOM   1331  CA  ILE A  84      35.289 -47.946  19.139  1.00 72.48           C  
ATOM   1332  HA  ILE A  84      36.239 -47.473  18.892  1.00 72.48           H  
ATOM   1333  C   ILE A  84      35.494 -48.661  20.489  1.00 72.48           C  
ATOM   1334  CB  ILE A  84      34.204 -46.838  19.204  1.00 72.48           C  
ATOM   1335  HB  ILE A  84      33.227 -47.311  19.301  1.00 72.48           H  
ATOM   1336  O   ILE A  84      36.534 -48.493  21.130  1.00 72.48           O  
ATOM   1337  CG1 ILE A  84      34.220 -45.986  17.910  1.00 72.48           C  
ATOM   1338 HG12 ILE A  84      35.119 -45.370  17.896  1.00 72.48           H  
ATOM   1339 HG13 ILE A  84      34.266 -46.640  17.039  1.00 72.48           H  
ATOM   1340  CG2 ILE A  84      34.426 -45.925  20.427  1.00 72.48           C  
ATOM   1341 HG21 ILE A  84      33.715 -45.099  20.434  1.00 72.48           H  
ATOM   1342 HG22 ILE A  84      34.287 -46.484  21.353  1.00 72.48           H  
ATOM   1343 HG23 ILE A  84      35.437 -45.517  20.410  1.00 72.48           H  
ATOM   1344  CD1 ILE A  84      32.994 -45.079  17.728  1.00 72.48           C  
ATOM   1345 HD11 ILE A  84      32.955 -44.314  18.504  1.00 72.48           H  
ATOM   1346 HD12 ILE A  84      32.083 -45.676  17.757  1.00 72.48           H  
ATOM   1347 HD13 ILE A  84      33.055 -44.584  16.759  1.00 72.48           H  
ATOM   1348  N   LEU A  85      34.552 -49.523  20.890  1.00 70.45           N  
ATOM   1349  H   LEU A  85      33.743 -49.633  20.295  1.00 70.45           H  
ATOM   1350  CA  LEU A  85      34.589 -50.257  22.165  1.00 70.45           C  
ATOM   1351  HA  LEU A  85      34.823 -49.555  22.965  1.00 70.45           H  
ATOM   1352  C   LEU A  85      35.657 -51.368  22.238  1.00 70.45           C  
ATOM   1353  CB  LEU A  85      33.197 -50.868  22.402  1.00 70.45           C  
ATOM   1354  HB2 LEU A  85      32.912 -51.415  21.504  1.00 70.45           H  
ATOM   1355  HB3 LEU A  85      33.261 -51.586  23.220  1.00 70.45           H  
ATOM   1356  O   LEU A  85      36.007 -51.818  23.332  1.00 70.45           O  
ATOM   1357  CG  LEU A  85      32.097 -49.846  22.742  1.00 70.45           C  
ATOM   1358  HG  LEU A  85      32.102 -49.021  22.030  1.00 70.45           H  
ATOM   1359  CD1 LEU A  85      30.746 -50.556  22.677  1.00 70.45           C  
ATOM   1360 HD11 LEU A  85      30.750 -51.399  23.369  1.00 70.45           H  
ATOM   1361 HD12 LEU A  85      29.957 -49.851  22.941  1.00 70.45           H  
ATOM   1362 HD13 LEU A  85      30.570 -50.904  21.659  1.00 70.45           H  
ATOM   1363  CD2 LEU A  85      32.258 -49.283  24.156  1.00 70.45           C  
ATOM   1364 HD21 LEU A  85      31.439 -48.600  24.378  1.00 70.45           H  
ATOM   1365 HD22 LEU A  85      32.271 -50.085  24.894  1.00 70.45           H  
ATOM   1366 HD23 LEU A  85      33.187 -48.717  24.227  1.00 70.45           H  
ATOM   1367  N   GLY A  86      36.146 -51.869  21.102  1.00 57.83           N  
ATOM   1368  H   GLY A  86      35.800 -51.494  20.230  1.00 57.83           H  
ATOM   1369  CA  GLY A  86      37.100 -52.979  21.054  1.00 57.83           C  
ATOM   1370  HA2 GLY A  86      37.108 -53.370  20.036  1.00 57.83           H  
ATOM   1371  HA3 GLY A  86      36.775 -53.769  21.732  1.00 57.83           H  
ATOM   1372  C   GLY A  86      38.536 -52.587  21.414  1.00 57.83           C  
ATOM   1373  O   GLY A  86      39.294 -53.423  21.915  1.00 57.83           O  
ATOM   1374  N   THR A  87      38.910 -51.330  21.166  1.00 43.99           N  
ATOM   1375  H   THR A  87      38.235 -50.730  20.713  1.00 43.99           H  
ATOM   1376  CA  THR A  87      40.313 -50.886  21.156  1.00 43.99           C  
ATOM   1377  HA  THR A  87      40.880 -51.637  20.606  1.00 43.99           H  
ATOM   1378  C   THR A  87      40.959 -50.785  22.543  1.00 43.99           C  
ATOM   1379  CB  THR A  87      40.477 -49.541  20.414  1.00 43.99           C  
ATOM   1380  HB  THR A  87      40.517 -48.720  21.130  1.00 43.99           H  
ATOM   1381  O   THR A  87      42.135 -51.116  22.688  1.00 43.99           O  
ATOM   1382  CG2 THR A  87      41.750 -49.550  19.566  1.00 43.99           C  
ATOM   1383 HG21 THR A  87      42.617 -49.724  20.203  1.00 43.99           H  
ATOM   1384 HG22 THR A  87      41.860 -48.583  19.076  1.00 43.99           H  
ATOM   1385 HG23 THR A  87      41.685 -50.328  18.805  1.00 43.99           H  
ATOM   1386  OG1 THR A  87      39.438 -49.287  19.499  1.00 43.99           O  
ATOM   1387  HG1 THR A  87      38.676 -48.910  19.944  1.00 43.99           H  
ATOM   1388  N   GLU A  88      40.215 -50.367  23.574  1.00 38.65           N  
ATOM   1389  H   GLU A  88      39.257 -50.102  23.397  1.00 38.65           H  
ATOM   1390  CA  GLU A  88      40.791 -49.999  24.884  1.00 38.65           C  
ATOM   1391  HA  GLU A  88      41.674 -49.381  24.721  1.00 38.65           H  
ATOM   1392  C   GLU A  88      41.248 -51.183  25.757  1.00 38.65           C  
ATOM   1393  CB  GLU A  88      39.781 -49.167  25.688  1.00 38.65           C  
ATOM   1394  HB2 GLU A  88      38.846 -49.721  25.767  1.00 38.65           H  
ATOM   1395  HB3 GLU A  88      40.181 -49.032  26.693  1.00 38.65           H  
ATOM   1396  O   GLU A  88      42.120 -51.028  26.608  1.00 38.65           O  
ATOM   1397  CG  GLU A  88      39.516 -47.776  25.097  1.00 38.65           C  
ATOM   1398  HG2 GLU A  88      38.937 -47.879  24.180  1.00 38.65           H  
ATOM   1399  HG3 GLU A  88      40.472 -47.314  24.847  1.00 38.65           H  
ATOM   1400  CD  GLU A  88      38.759 -46.895  26.104  1.00 38.65           C  
ATOM   1401  OE1 GLU A  88      39.163 -45.721  26.261  1.00 38.65           O  
ATOM   1402  OE2 GLU A  88      37.818 -47.425  26.738  1.00 38.65           O  
ATOM   1403  N   VAL A  89      40.694 -52.388  25.579  1.00 34.69           N  
ATOM   1404  H   VAL A  89      40.009 -52.472  24.841  1.00 34.69           H  
ATOM   1405  CA  VAL A  89      40.832 -53.482  26.574  1.00 34.69           C  
ATOM   1406  HA  VAL A  89      40.823 -53.003  27.553  1.00 34.69           H  
ATOM   1407  C   VAL A  89      42.189 -54.221  26.502  1.00 34.69           C  
ATOM   1408  CB  VAL A  89      39.603 -54.429  26.544  1.00 34.69           C  
ATOM   1409  HB  VAL A  89      39.663 -55.063  25.659  1.00 34.69           H  
ATOM   1410  O   VAL A  89      42.424 -55.182  27.237  1.00 34.69           O  
ATOM   1411  CG1 VAL A  89      39.483 -55.330  27.788  1.00 34.69           C  
ATOM   1412 HG11 VAL A  89      38.530 -55.860  27.783  1.00 34.69           H  
ATOM   1413 HG12 VAL A  89      39.551 -54.725  28.692  1.00 34.69           H  
ATOM   1414 HG13 VAL A  89      40.270 -56.085  27.799  1.00 34.69           H  
ATOM   1415  CG2 VAL A  89      38.279 -53.647  26.485  1.00 34.69           C  
ATOM   1416 HG21 VAL A  89      38.200 -53.093  25.549  1.00 34.69           H  
ATOM   1417 HG22 VAL A  89      38.223 -52.941  27.313  1.00 34.69           H  
ATOM   1418 HG23 VAL A  89      37.427 -54.325  26.529  1.00 34.69           H  
ATOM   1419  N   ARG A  90      43.126 -53.799  25.641  1.00 31.22           N  
ATOM   1420  H   ARG A  90      42.934 -52.938  25.150  1.00 31.22           H  
ATOM   1421  CA  ARG A  90      44.478 -54.388  25.545  1.00 31.22           C  
ATOM   1422  HA  ARG A  90      44.403 -55.465  25.700  1.00 31.22           H  
ATOM   1423  C   ARG A  90      45.400 -53.895  26.671  1.00 31.22           C  
ATOM   1424  CB  ARG A  90      45.082 -54.157  24.149  1.00 31.22           C  
ATOM   1425  HB2 ARG A  90      44.938 -53.118  23.853  1.00 31.22           H  
ATOM   1426  HB3 ARG A  90      46.154 -54.352  24.199  1.00 31.22           H  
ATOM   1427  O   ARG A  90      46.313 -53.109  26.439  1.00 31.22           O  
ATOM   1428  CG  ARG A  90      44.488 -55.096  23.091  1.00 31.22           C  
ATOM   1429  HG2 ARG A  90      43.430 -54.876  22.954  1.00 31.22           H  
ATOM   1430  HG3 ARG A  90      44.603 -56.128  23.423  1.00 31.22           H  
ATOM   1431  CD  ARG A  90      45.234 -54.905  21.765  1.00 31.22           C  
ATOM   1432  HD2 ARG A  90      45.030 -53.898  21.401  1.00 31.22           H  
ATOM   1433  HD3 ARG A  90      46.304 -55.000  21.947  1.00 31.22           H  
ATOM   1434  NE  ARG A  90      44.824 -55.898  20.752  1.00 31.22           N  
ATOM   1435  HE  ARG A  90      44.110 -56.556  21.028  1.00 31.22           H  
ATOM   1436  NH1 ARG A  90      46.118 -55.092  19.035  1.00 31.22           N  
ATOM   1437 HH11 ARG A  90      46.420 -54.342  19.640  1.00 31.22           H  
ATOM   1438 HH12 ARG A  90      46.387 -55.094  18.062  1.00 31.22           H  
ATOM   1439  NH2 ARG A  90      44.806 -56.861  18.684  1.00 31.22           N  
ATOM   1440 HH21 ARG A  90      44.079 -57.494  18.985  1.00 31.22           H  
ATOM   1441 HH22 ARG A  90      45.092 -56.847  17.715  1.00 31.22           H  
ATOM   1442  CZ  ARG A  90      45.252 -55.948  19.502  1.00 31.22           C  
ATOM   1443  N   GLY A  91      45.167 -54.396  27.885  1.00 29.77           N  
ATOM   1444  H   GLY A  91      44.345 -54.972  27.994  1.00 29.77           H  
ATOM   1445  CA  GLY A  91      46.027 -54.150  29.048  1.00 29.77           C  
ATOM   1446  HA2 GLY A  91      45.596 -54.624  29.930  1.00 29.77           H  
ATOM   1447  HA3 GLY A  91      46.068 -53.076  29.227  1.00 29.77           H  
ATOM   1448  C   GLY A  91      47.465 -54.667  28.877  1.00 29.77           C  
ATOM   1449  O   GLY A  91      47.719 -55.610  28.124  1.00 29.77           O  
ATOM   1450  N   GLU A  92      48.405 -54.044  29.591  1.00 32.17           N  
ATOM   1451  H   GLU A  92      48.132 -53.275  30.187  1.00 32.17           H  
ATOM   1452  CA  GLU A  92      49.844 -54.305  29.467  1.00 32.17           C  
ATOM   1453  HA  GLU A  92      50.117 -54.165  28.421  1.00 32.17           H  
ATOM   1454  C   GLU A  92      50.236 -55.739  29.864  1.00 32.17           C  
ATOM   1455  CB  GLU A  92      50.649 -53.289  30.294  1.00 32.17           C  
ATOM   1456  HB2 GLU A  92      50.329 -53.347  31.334  1.00 32.17           H  
ATOM   1457  HB3 GLU A  92      51.703 -53.559  30.242  1.00 32.17           H  
ATOM   1458  O   GLU A  92      49.821 -56.270  30.897  1.00 32.17           O  
ATOM   1459  CG  GLU A  92      50.492 -51.849  29.780  1.00 32.17           C  
ATOM   1460  HG2 GLU A  92      49.449 -51.545  29.873  1.00 32.17           H  
ATOM   1461  HG3 GLU A  92      50.757 -51.828  28.723  1.00 32.17           H  
ATOM   1462  CD  GLU A  92      51.375 -50.864  30.562  1.00 32.17           C  
ATOM   1463  OE1 GLU A  92      52.053 -50.045  29.903  1.00 32.17           O  
ATOM   1464  OE2 GLU A  92      51.374 -50.950  31.812  1.00 32.17           O  
ATOM   1465  N   ALA A  93      51.077 -56.373  29.042  1.00 37.95           N  
ATOM   1466  H   ALA A  93      51.429 -55.879  28.234  1.00 37.95           H  
ATOM   1467  CA  ALA A  93      51.553 -57.731  29.285  1.00 37.95           C  
ATOM   1468  HA  ALA A  93      50.686 -58.328  29.567  1.00 37.95           H  
ATOM   1469  C   ALA A  93      52.598 -57.758  30.426  1.00 37.95           C  
ATOM   1470  CB  ALA A  93      52.106 -58.306  27.976  1.00 37.95           C  
ATOM   1471  HB1 ALA A  93      52.430 -59.334  28.137  1.00 37.95           H  
ATOM   1472  HB2 ALA A  93      52.959 -57.714  27.643  1.00 37.95           H  
ATOM   1473  HB3 ALA A  93      51.332 -58.290  27.209  1.00 37.95           H  
ATOM   1474  O   ALA A  93      53.589 -57.026  30.356  1.00 37.95           O  
ATOM   1475  N   PRO A  94      52.432 -58.603  31.464  1.00 40.17           N  
ATOM   1476  CA  PRO A  94      53.322 -58.608  32.625  1.00 40.17           C  
ATOM   1477  HA  PRO A  94      53.375 -57.593  33.018  1.00 40.17           H  
ATOM   1478  C   PRO A  94      54.754 -59.064  32.292  1.00 40.17           C  
ATOM   1479  CB  PRO A  94      52.639 -59.496  33.671  1.00 40.17           C  
ATOM   1480  HB2 PRO A  94      53.356 -60.058  34.269  1.00 40.17           H  
ATOM   1481  HB3 PRO A  94      52.011 -58.879  34.313  1.00 40.17           H  
ATOM   1482  O   PRO A  94      54.981 -59.938  31.454  1.00 40.17           O  
ATOM   1483  CG  PRO A  94      51.753 -60.420  32.835  1.00 40.17           C  
ATOM   1484  HG2 PRO A  94      52.346 -61.255  32.462  1.00 40.17           H  
ATOM   1485  HG3 PRO A  94      50.893 -60.779  33.401  1.00 40.17           H  
ATOM   1486  CD  PRO A  94      51.331 -59.531  31.667  1.00 40.17           C  
ATOM   1487  HD2 PRO A  94      50.433 -58.972  31.930  1.00 40.17           H  
ATOM   1488  HD3 PRO A  94      51.154 -60.141  30.781  1.00 40.17           H  
ATOM   1489  N   SER A  95      55.727 -58.470  32.991  1.00 47.56           N  
ATOM   1490  H   SER A  95      55.443 -57.773  33.665  1.00 47.56           H  
ATOM   1491  CA  SER A  95      57.167 -58.627  32.735  1.00 47.56           C  
ATOM   1492  HA  SER A  95      57.360 -58.297  31.714  1.00 47.56           H  
ATOM   1493  C   SER A  95      57.677 -60.067  32.880  1.00 47.56           C  
ATOM   1494  CB  SER A  95      57.955 -57.715  33.681  1.00 47.56           C  
ATOM   1495  HB2 SER A  95      57.693 -56.677  33.475  1.00 47.56           H  
ATOM   1496  HB3 SER A  95      57.689 -57.949  34.712  1.00 47.56           H  
ATOM   1497  O   SER A  95      57.468 -60.720  33.903  1.00 47.56           O  
ATOM   1498  OG  SER A  95      59.353 -57.889  33.516  1.00 47.56           O  
ATOM   1499  HG  SER A  95      59.794 -57.190  34.004  1.00 47.56           H  
ATOM   1500  N   ALA A  96      58.454 -60.518  31.890  1.00 53.97           N  
ATOM   1501  H   ALA A  96      58.575 -59.925  31.082  1.00 53.97           H  
ATOM   1502  CA  ALA A  96      59.063 -61.849  31.861  1.00 53.97           C  
ATOM   1503  HA  ALA A  96      58.269 -62.591  31.940  1.00 53.97           H  
ATOM   1504  C   ALA A  96      60.055 -62.116  33.014  1.00 53.97           C  
ATOM   1505  CB  ALA A  96      59.755 -62.013  30.500  1.00 53.97           C  
ATOM   1506  HB1 ALA A  96      60.565 -61.290  30.401  1.00 53.97           H  
ATOM   1507  HB2 ALA A  96      60.165 -63.020  30.422  1.00 53.97           H  
ATOM   1508  HB3 ALA A  96      59.034 -61.864  29.696  1.00 53.97           H  
ATOM   1509  O   ALA A  96      60.246 -63.271  33.392  1.00 53.97           O  
ATOM   1510  N   LEU A  97      60.673 -61.072  33.585  1.00 58.95           N  
ATOM   1511  H   LEU A  97      60.423 -60.144  33.275  1.00 58.95           H  
ATOM   1512  CA  LEU A  97      61.678 -61.214  34.649  1.00 58.95           C  
ATOM   1513  HA  LEU A  97      62.448 -61.910  34.314  1.00 58.95           H  
ATOM   1514  C   LEU A  97      61.095 -61.824  35.932  1.00 58.95           C  
ATOM   1515  CB  LEU A  97      62.325 -59.845  34.937  1.00 58.95           C  
ATOM   1516  HB2 LEU A  97      61.534 -59.102  35.038  1.00 58.95           H  
ATOM   1517  HB3 LEU A  97      62.848 -59.896  35.892  1.00 58.95           H  
ATOM   1518  O   LEU A  97      61.728 -62.687  36.531  1.00 58.95           O  
ATOM   1519  CG  LEU A  97      63.330 -59.387  33.863  1.00 58.95           C  
ATOM   1520  HG  LEU A  97      62.886 -59.504  32.874  1.00 58.95           H  
ATOM   1521  CD1 LEU A  97      63.672 -57.910  34.061  1.00 58.95           C  
ATOM   1522 HD11 LEU A  97      62.767 -57.308  33.980  1.00 58.95           H  
ATOM   1523 HD12 LEU A  97      64.117 -57.760  35.045  1.00 58.95           H  
ATOM   1524 HD13 LEU A  97      64.376 -57.588  33.294  1.00 58.95           H  
ATOM   1525  CD2 LEU A  97      64.637 -60.184  33.923  1.00 58.95           C  
ATOM   1526 HD21 LEU A  97      64.449 -61.237  33.714  1.00 58.95           H  
ATOM   1527 HD22 LEU A  97      65.085 -60.094  34.912  1.00 58.95           H  
ATOM   1528 HD23 LEU A  97      65.336 -59.805  33.177  1.00 58.95           H  
ATOM   1529  N   ALA A  98      59.863 -61.463  36.302  1.00 55.49           N  
ATOM   1530  H   ALA A  98      59.350 -60.815  35.721  1.00 55.49           H  
ATOM   1531  CA  ALA A  98      59.223 -61.946  37.531  1.00 55.49           C  
ATOM   1532  HA  ALA A  98      59.873 -61.713  38.375  1.00 55.49           H  
ATOM   1533  C   ALA A  98      58.991 -63.474  37.549  1.00 55.49           C  
ATOM   1534  CB  ALA A  98      57.906 -61.178  37.700  1.00 55.49           C  
ATOM   1535  HB1 ALA A  98      58.106 -60.108  37.752  1.00 55.49           H  
ATOM   1536  HB2 ALA A  98      57.242 -61.384  36.861  1.00 55.49           H  
ATOM   1537  HB3 ALA A  98      57.423 -61.490  38.625  1.00 55.49           H  
ATOM   1538  O   ALA A  98      58.819 -64.069  38.611  1.00 55.49           O  
ATOM   1539  N   GLY A  99      58.998 -64.127  36.379  1.00 57.01           N  
ATOM   1540  H   GLY A  99      59.178 -63.597  35.539  1.00 57.01           H  
ATOM   1541  CA  GLY A  99      58.905 -65.585  36.276  1.00 57.01           C  
ATOM   1542  HA2 GLY A  99      58.089 -65.941  36.906  1.00 57.01           H  
ATOM   1543  HA3 GLY A  99      58.685 -65.847  35.241  1.00 57.01           H  
ATOM   1544  C   GLY A  99      60.184 -66.327  36.686  1.00 57.01           C  
ATOM   1545  O   GLY A  99      60.105 -67.500  37.051  1.00 57.01           O  
ATOM   1546  N   LEU A 100      61.351 -65.670  36.644  1.00 60.87           N  
ATOM   1547  H   LEU A 100      61.344 -64.685  36.420  1.00 60.87           H  
ATOM   1548  CA  LEU A 100      62.635 -66.269  37.030  1.00 60.87           C  
ATOM   1549  HA  LEU A 100      62.660 -67.301  36.680  1.00 60.87           H  
ATOM   1550  C   LEU A 100      62.795 -66.344  38.555  1.00 60.87           C  
ATOM   1551  CB  LEU A 100      63.790 -65.494  36.363  1.00 60.87           C  
ATOM   1552  HB2 LEU A 100      64.702 -65.638  36.942  1.00 60.87           H  
ATOM   1553  HB3 LEU A 100      63.567 -64.428  36.389  1.00 60.87           H  
ATOM   1554  O   LEU A 100      63.164 -67.402  39.066  1.00 60.87           O  
ATOM   1555  CG  LEU A 100      64.047 -65.946  34.914  1.00 60.87           C  
ATOM   1556  HG  LEU A 100      63.099 -66.168  34.424  1.00 60.87           H  
ATOM   1557  CD1 LEU A 100      64.749 -64.853  34.108  1.00 60.87           C  
ATOM   1558 HD11 LEU A 100      64.923 -65.195  33.088  1.00 60.87           H  
ATOM   1559 HD12 LEU A 100      64.116 -63.966  34.081  1.00 60.87           H  
ATOM   1560 HD13 LEU A 100      65.698 -64.597  34.579  1.00 60.87           H  
ATOM   1561  CD2 LEU A 100      64.932 -67.198  34.882  1.00 60.87           C  
ATOM   1562 HD21 LEU A 100      65.082 -67.516  33.851  1.00 60.87           H  
ATOM   1563 HD22 LEU A 100      65.896 -66.982  35.342  1.00 60.87           H  
ATOM   1564 HD23 LEU A 100      64.450 -68.004  35.435  1.00 60.87           H  
ATOM   1565  N   ASP A 101      62.442 -65.279  39.279  1.00 61.04           N  
ATOM   1566  H   ASP A 101      62.246 -64.416  38.792  1.00 61.04           H  
ATOM   1567  CA  ASP A 101      62.583 -65.197  40.744  1.00 61.04           C  
ATOM   1568  HA  ASP A 101      63.640 -65.257  41.007  1.00 61.04           H  
ATOM   1569  C   ASP A 101      61.837 -66.337  41.467  1.00 61.04           C  
ATOM   1570  CB  ASP A 101      62.026 -63.849  41.243  1.00 61.04           C  
ATOM   1571  HB2 ASP A 101      62.129 -63.815  42.327  1.00 61.04           H  
ATOM   1572  HB3 ASP A 101      60.962 -63.806  41.011  1.00 61.04           H  
ATOM   1573  O   ASP A 101      62.347 -66.959  42.403  1.00 61.04           O  
ATOM   1574  CG  ASP A 101      62.703 -62.599  40.662  1.00 61.04           C  
ATOM   1575  OD1 ASP A 101      63.859 -62.702  40.202  1.00 61.04           O  
ATOM   1576  OD2 ASP A 101      62.033 -61.542  40.673  1.00 61.04           O  
ATOM   1577  N   ALA A 102      60.625 -66.658  40.998  1.00 61.79           N  
ATOM   1578  H   ALA A 102      60.263 -66.109  40.232  1.00 61.79           H  
ATOM   1579  CA  ALA A 102      59.793 -67.718  41.566  1.00 61.79           C  
ATOM   1580  HA  ALA A 102      59.687 -67.538  42.636  1.00 61.79           H  
ATOM   1581  C   ALA A 102      60.405 -69.121  41.395  1.00 61.79           C  
ATOM   1582  CB  ALA A 102      58.408 -67.633  40.914  1.00 61.79           C  
ATOM   1583  HB1 ALA A 102      57.753 -68.389  41.348  1.00 61.79           H  
ATOM   1584  HB2 ALA A 102      58.491 -67.803  39.840  1.00 61.79           H  
ATOM   1585  HB3 ALA A 102      57.978 -66.647  41.087  1.00 61.79           H  
ATOM   1586  O   ALA A 102      60.233 -69.980  42.262  1.00 61.79           O  
ATOM   1587  N   LEU A 103      61.131 -69.355  40.296  1.00 61.50           N  
ATOM   1588  H   LEU A 103      61.303 -68.584  39.665  1.00 61.50           H  
ATOM   1589  CA  LEU A 103      61.847 -70.609  40.067  1.00 61.50           C  
ATOM   1590  HA  LEU A 103      61.163 -71.435  40.260  1.00 61.50           H  
ATOM   1591  C   LEU A 103      63.023 -70.739  41.042  1.00 61.50           C  
ATOM   1592  CB  LEU A 103      62.310 -70.658  38.598  1.00 61.50           C  
ATOM   1593  HB2 LEU A 103      63.015 -69.844  38.432  1.00 61.50           H  
ATOM   1594  HB3 LEU A 103      61.450 -70.487  37.950  1.00 61.50           H  
ATOM   1595  O   LEU A 103      63.219 -71.808  41.618  1.00 61.50           O  
ATOM   1596  CG  LEU A 103      62.995 -71.974  38.184  1.00 61.50           C  
ATOM   1597  HG  LEU A 103      63.814 -72.200  38.866  1.00 61.50           H  
ATOM   1598  CD1 LEU A 103      62.019 -73.153  38.166  1.00 61.50           C  
ATOM   1599 HD11 LEU A 103      61.655 -73.341  39.176  1.00 61.50           H  
ATOM   1600 HD12 LEU A 103      61.176 -72.931  37.512  1.00 61.50           H  
ATOM   1601 HD13 LEU A 103      62.531 -74.049  37.815  1.00 61.50           H  
ATOM   1602  CD2 LEU A 103      63.579 -71.822  36.779  1.00 61.50           C  
ATOM   1603 HD21 LEU A 103      62.787 -71.577  36.071  1.00 61.50           H  
ATOM   1604 HD22 LEU A 103      64.068 -72.747  36.476  1.00 61.50           H  
ATOM   1605 HD23 LEU A 103      64.316 -71.019  36.780  1.00 61.50           H  
ATOM   1606  N   GLU A 104      63.773 -69.655  41.249  1.00 67.33           N  
ATOM   1607  H   GLU A 104      63.529 -68.803  40.764  1.00 67.33           H  
ATOM   1608  CA  GLU A 104      64.976 -69.637  42.086  1.00 67.33           C  
ATOM   1609  HA  GLU A 104      65.634 -70.430  41.731  1.00 67.33           H  
ATOM   1610  C   GLU A 104      64.657 -69.939  43.562  1.00 67.33           C  
ATOM   1611  CB  GLU A 104      65.700 -68.288  41.894  1.00 67.33           C  
ATOM   1612  HB2 GLU A 104      65.507 -67.917  40.887  1.00 67.33           H  
ATOM   1613  HB3 GLU A 104      65.320 -67.559  42.609  1.00 67.33           H  
ATOM   1614  O   GLU A 104      65.333 -70.756  44.193  1.00 67.33           O  
ATOM   1615  CG  GLU A 104      67.219 -68.450  42.044  1.00 67.33           C  
ATOM   1616  HG2 GLU A 104      67.550 -69.233  41.363  1.00 67.33           H  
ATOM   1617  HG3 GLU A 104      67.439 -68.781  43.059  1.00 67.33           H  
ATOM   1618  CD  GLU A 104      68.001 -67.158  41.752  1.00 67.33           C  
ATOM   1619  OE1 GLU A 104      69.044 -67.265  41.063  1.00 67.33           O  
ATOM   1620  OE2 GLU A 104      67.598 -66.096  42.273  1.00 67.33           O  
ATOM   1621  N   ALA A 105      63.559 -69.380  44.084  1.00 63.20           N  
ATOM   1622  H   ALA A 105      63.065 -68.703  43.520  1.00 63.20           H  
ATOM   1623  CA  ALA A 105      63.092 -69.622  45.451  1.00 63.20           C  
ATOM   1624  HA  ALA A 105      63.918 -69.420  46.133  1.00 63.20           H  
ATOM   1625  C   ALA A 105      62.628 -71.071  45.716  1.00 63.20           C  
ATOM   1626  CB  ALA A 105      61.968 -68.622  45.746  1.00 63.20           C  
ATOM   1627  HB1 ALA A 105      62.332 -67.605  45.603  1.00 63.20           H  
ATOM   1628  HB2 ALA A 105      61.130 -68.797  45.073  1.00 63.20           H  
ATOM   1629  HB3 ALA A 105      61.633 -68.740  46.777  1.00 63.20           H  
ATOM   1630  O   ALA A 105      62.700 -71.532  46.855  1.00 63.20           O  
ATOM   1631  N   ALA A 106      62.173 -71.799  44.690  1.00 66.34           N  
ATOM   1632  H   ALA A 106      62.134 -71.365  43.779  1.00 66.34           H  
ATOM   1633  CA  ALA A 106      61.700 -73.182  44.815  1.00 66.34           C  
ATOM   1634  HA  ALA A 106      61.213 -73.297  45.783  1.00 66.34           H  
ATOM   1635  C   ALA A 106      62.831 -74.234  44.758  1.00 66.34           C  
ATOM   1636  CB  ALA A 106      60.644 -73.420  43.730  1.00 66.34           C  
ATOM   1637  HB1 ALA A 106      59.841 -72.689  43.829  1.00 66.34           H  
ATOM   1638  HB2 ALA A 106      61.095 -73.321  42.743  1.00 66.34           H  
ATOM   1639  HB3 ALA A 106      60.228 -74.422  43.837  1.00 66.34           H  
ATOM   1640  O   ALA A 106      62.652 -75.361  45.225  1.00 66.34           O  
ATOM   1641  N   LEU A 107      64.011 -73.879  44.228  1.00 68.69           N  
ATOM   1642  H   LEU A 107      64.099 -72.936  43.877  1.00 68.69           H  
ATOM   1643  CA  LEU A 107      65.167 -74.782  44.096  1.00 68.69           C  
ATOM   1644  HA  LEU A 107      64.894 -75.565  43.389  1.00 68.69           H  
ATOM   1645  C   LEU A 107      65.594 -75.519  45.389  1.00 68.69           C  
ATOM   1646  CB  LEU A 107      66.380 -74.008  43.535  1.00 68.69           C  
ATOM   1647  HB2 LEU A 107      66.570 -73.144  44.171  1.00 68.69           H  
ATOM   1648  HB3 LEU A 107      67.258 -74.652  43.595  1.00 68.69           H  
ATOM   1649  O   LEU A 107      65.967 -76.693  45.281  1.00 68.69           O  
ATOM   1650  CG  LEU A 107      66.251 -73.524  42.082  1.00 68.69           C  
ATOM   1651  HG  LEU A 107      65.351 -72.919  41.981  1.00 68.69           H  
ATOM   1652  CD1 LEU A 107      67.452 -72.655  41.710  1.00 68.69           C  
ATOM   1653 HD11 LEU A 107      67.323 -72.260  40.702  1.00 68.69           H  
ATOM   1654 HD12 LEU A 107      67.517 -71.813  42.398  1.00 68.69           H  
ATOM   1655 HD13 LEU A 107      68.374 -73.235  41.762  1.00 68.69           H  
ATOM   1656  CD2 LEU A 107      66.187 -74.686  41.088  1.00 68.69           C  
ATOM   1657 HD21 LEU A 107      65.267 -75.249  41.250  1.00 68.69           H  
ATOM   1658 HD22 LEU A 107      66.162 -74.285  40.075  1.00 68.69           H  
ATOM   1659 HD23 LEU A 107      67.053 -75.336  41.206  1.00 68.69           H  
ATOM   1660  N   PRO A 108      65.577 -74.916  46.601  1.00 66.85           N  
ATOM   1661  CA  PRO A 108      66.099 -75.572  47.803  1.00 66.85           C  
ATOM   1662  HA  PRO A 108      67.135 -75.853  47.618  1.00 66.85           H  
ATOM   1663  C   PRO A 108      65.316 -76.824  48.215  1.00 66.85           C  
ATOM   1664  CB  PRO A 108      66.058 -74.510  48.911  1.00 66.85           C  
ATOM   1665  HB2 PRO A 108      66.912 -74.597  49.583  1.00 66.85           H  
ATOM   1666  HB3 PRO A 108      65.127 -74.585  49.473  1.00 66.85           H  
ATOM   1667  O   PRO A 108      65.919 -77.800  48.672  1.00 66.85           O  
ATOM   1668  CG  PRO A 108      66.072 -73.187  48.151  1.00 66.85           C  
ATOM   1669  HG2 PRO A 108      65.613 -72.381  48.724  1.00 66.85           H  
ATOM   1670  HG3 PRO A 108      67.092 -72.931  47.864  1.00 66.85           H  
ATOM   1671  CD  PRO A 108      65.259 -73.529  46.910  1.00 66.85           C  
ATOM   1672  HD2 PRO A 108      65.515 -72.842  46.103  1.00 66.85           H  
ATOM   1673  HD3 PRO A 108      64.196 -73.459  47.144  1.00 66.85           H  
ATOM   1674  N   GLU A 109      63.990 -76.813  48.045  1.00 64.13           N  
ATOM   1675  H   GLU A 109      63.560 -76.007  47.615  1.00 64.13           H  
ATOM   1676  CA  GLU A 109      63.103 -77.890  48.507  1.00 64.13           C  
ATOM   1677  HA  GLU A 109      63.517 -78.303  49.427  1.00 64.13           H  
ATOM   1678  C   GLU A 109      63.014 -79.076  47.536  1.00 64.13           C  
ATOM   1679  CB  GLU A 109      61.706 -77.349  48.860  1.00 64.13           C  
ATOM   1680  HB2 GLU A 109      61.101 -78.196  49.183  1.00 64.13           H  
ATOM   1681  HB3 GLU A 109      61.243 -76.906  47.978  1.00 64.13           H  
ATOM   1682  O   GLU A 109      62.469 -80.118  47.899  1.00 64.13           O  
ATOM   1683  CG  GLU A 109      61.755 -76.315  49.999  1.00 64.13           C  
ATOM   1684  HG2 GLU A 109      62.546 -76.604  50.691  1.00 64.13           H  
ATOM   1685  HG3 GLU A 109      62.021 -75.342  49.585  1.00 64.13           H  
ATOM   1686  CD  GLU A 109      60.440 -76.204  50.793  1.00 64.13           C  
ATOM   1687  OE1 GLU A 109      60.527 -75.766  51.964  1.00 64.13           O  
ATOM   1688  OE2 GLU A 109      59.374 -76.587  50.261  1.00 64.13           O  
ATOM   1689  N   VAL A 110      63.598 -78.972  46.333  1.00 67.17           N  
ATOM   1690  H   VAL A 110      64.026 -78.092  46.082  1.00 67.17           H  
ATOM   1691  CA  VAL A 110      63.570 -80.060  45.343  1.00 67.17           C  
ATOM   1692  HA  VAL A 110      62.523 -80.230  45.096  1.00 67.17           H  
ATOM   1693  C   VAL A 110      64.183 -81.339  45.944  1.00 67.17           C  
ATOM   1694  CB  VAL A 110      64.267 -79.675  44.025  1.00 67.17           C  
ATOM   1695  HB  VAL A 110      65.307 -79.416  44.220  1.00 67.17           H  
ATOM   1696  O   VAL A 110      65.344 -81.300  46.382  1.00 67.17           O  
ATOM   1697  CG1 VAL A 110      64.223 -80.844  43.025  1.00 67.17           C  
ATOM   1698 HG11 VAL A 110      64.795 -81.694  43.395  1.00 67.17           H  
ATOM   1699 HG12 VAL A 110      63.192 -81.156  42.858  1.00 67.17           H  
ATOM   1700 HG13 VAL A 110      64.651 -80.545  42.068  1.00 67.17           H  
ATOM   1701  CG2 VAL A 110      63.558 -78.471  43.390  1.00 67.17           C  
ATOM   1702 HG21 VAL A 110      62.513 -78.710  43.190  1.00 67.17           H  
ATOM   1703 HG22 VAL A 110      63.597 -77.611  44.059  1.00 67.17           H  
ATOM   1704 HG23 VAL A 110      64.043 -78.188  42.456  1.00 67.17           H  
ATOM   1705  N   PRO A 111      63.454 -82.476  45.965  1.00 73.26           N  
ATOM   1706  CA  PRO A 111      63.926 -83.724  46.557  1.00 73.26           C  
ATOM   1707  HA  PRO A 111      64.055 -83.559  47.627  1.00 73.26           H  
ATOM   1708  C   PRO A 111      65.242 -84.206  45.946  1.00 73.26           C  
ATOM   1709  CB  PRO A 111      62.806 -84.748  46.339  1.00 73.26           C  
ATOM   1710  HB2 PRO A 111      62.939 -85.256  45.384  1.00 73.26           H  
ATOM   1711  HB3 PRO A 111      62.753 -85.471  47.153  1.00 73.26           H  
ATOM   1712  O   PRO A 111      65.444 -84.147  44.734  1.00 73.26           O  
ATOM   1713  CG  PRO A 111      61.553 -83.882  46.270  1.00 73.26           C  
ATOM   1714  HG2 PRO A 111      61.219 -83.631  47.277  1.00 73.26           H  
ATOM   1715  HG3 PRO A 111      60.756 -84.365  45.705  1.00 73.26           H  
ATOM   1716  CD  PRO A 111      62.056 -82.625  45.569  1.00 73.26           C  
ATOM   1717  HD2 PRO A 111      61.993 -82.753  44.489  1.00 73.26           H  
ATOM   1718  HD3 PRO A 111      61.447 -81.779  45.888  1.00 73.26           H  
ATOM   1719  N   ALA A 112      66.139 -84.740  46.779  1.00 70.83           N  
ATOM   1720  H   ALA A 112      65.914 -84.769  47.763  1.00 70.83           H  
ATOM   1721  CA  ALA A 112      67.492 -85.121  46.360  1.00 70.83           C  
ATOM   1722  HA  ALA A 112      68.010 -84.220  46.031  1.00 70.83           H  
ATOM   1723  C   ALA A 112      67.533 -86.110  45.176  1.00 70.83           C  
ATOM   1724  CB  ALA A 112      68.230 -85.687  47.579  1.00 70.83           C  
ATOM   1725  HB1 ALA A 112      68.252 -84.946  48.378  1.00 70.83           H  
ATOM   1726  HB2 ALA A 112      67.731 -86.589  47.932  1.00 70.83           H  
ATOM   1727  HB3 ALA A 112      69.253 -85.935  47.298  1.00 70.83           H  
ATOM   1728  O   ALA A 112      68.464 -86.054  44.381  1.00 70.83           O  
ATOM   1729  N   THR A 113      66.519 -86.970  45.044  1.00 67.16           N  
ATOM   1730  H   THR A 113      65.753 -86.919  45.700  1.00 67.16           H  
ATOM   1731  CA  THR A 113      66.350 -87.929  43.939  1.00 67.16           C  
ATOM   1732  HA  THR A 113      67.273 -88.492  43.801  1.00 67.16           H  
ATOM   1733  C   THR A 113      66.028 -87.280  42.595  1.00 67.16           C  
ATOM   1734  CB  THR A 113      65.210 -88.904  44.274  1.00 67.16           C  
ATOM   1735  HB  THR A 113      64.909 -89.450  43.380  1.00 67.16           H  
ATOM   1736  O   THR A 113      66.351 -87.853  41.563  1.00 67.16           O  
ATOM   1737  CG2 THR A 113      65.643 -89.912  45.340  1.00 67.16           C  
ATOM   1738 HG21 THR A 113      65.915 -89.396  46.261  1.00 67.16           H  
ATOM   1739 HG22 THR A 113      66.497 -90.483  44.975  1.00 67.16           H  
ATOM   1740 HG23 THR A 113      64.819 -90.596  45.541  1.00 67.16           H  
ATOM   1741  OG1 THR A 113      64.100 -88.208  44.809  1.00 67.16           O  
ATOM   1742  HG1 THR A 113      63.517 -87.967  44.085  1.00 67.16           H  
ATOM   1743  N   GLU A 114      65.401 -86.104  42.595  1.00 72.89           N  
ATOM   1744  H   GLU A 114      65.179 -85.672  43.481  1.00 72.89           H  
ATOM   1745  CA  GLU A 114      64.992 -85.380  41.383  1.00 72.89           C  
ATOM   1746  HA  GLU A 114      64.960 -86.060  40.531  1.00 72.89           H  
ATOM   1747  C   GLU A 114      65.974 -84.261  41.019  1.00 72.89           C  
ATOM   1748  CB  GLU A 114      63.580 -84.811  41.582  1.00 72.89           C  
ATOM   1749  HB2 GLU A 114      63.560 -84.219  42.497  1.00 72.89           H  
ATOM   1750  HB3 GLU A 114      63.341 -84.161  40.740  1.00 72.89           H  
ATOM   1751  O   GLU A 114      66.032 -83.845  39.864  1.00 72.89           O  
ATOM   1752  CG  GLU A 114      62.524 -85.926  41.662  1.00 72.89           C  
ATOM   1753  HG2 GLU A 114      62.815 -86.638  42.434  1.00 72.89           H  
ATOM   1754  HG3 GLU A 114      62.501 -86.457  40.710  1.00 72.89           H  
ATOM   1755  CD  GLU A 114      61.119 -85.400  41.988  1.00 72.89           C  
ATOM   1756  OE1 GLU A 114      60.316 -86.227  42.478  1.00 72.89           O  
ATOM   1757  OE2 GLU A 114      60.870 -84.189  41.795  1.00 72.89           O  
ATOM   1758  N   ARG A 115      66.798 -83.797  41.974  1.00 70.55           N  
ATOM   1759  H   ARG A 115      66.661 -84.159  42.907  1.00 70.55           H  
ATOM   1760  CA  ARG A 115      67.800 -82.737  41.752  1.00 70.55           C  
ATOM   1761  HA  ARG A 115      67.282 -81.808  41.511  1.00 70.55           H  
ATOM   1762  C   ARG A 115      68.723 -83.013  40.571  1.00 70.55           C  
ATOM   1763  CB  ARG A 115      68.668 -82.528  43.000  1.00 70.55           C  
ATOM   1764  HB2 ARG A 115      68.995 -83.495  43.384  1.00 70.55           H  
ATOM   1765  HB3 ARG A 115      69.552 -81.955  42.721  1.00 70.55           H  
ATOM   1766  O   ARG A 115      69.063 -82.080  39.859  1.00 70.55           O  
ATOM   1767  CG  ARG A 115      67.932 -81.750  44.091  1.00 70.55           C  
ATOM   1768  HG2 ARG A 115      67.602 -80.789  43.698  1.00 70.55           H  
ATOM   1769  HG3 ARG A 115      67.058 -82.315  44.415  1.00 70.55           H  
ATOM   1770  CD  ARG A 115      68.858 -81.518  45.285  1.00 70.55           C  
ATOM   1771  HD2 ARG A 115      69.282 -82.471  45.601  1.00 70.55           H  
ATOM   1772  HD3 ARG A 115      69.666 -80.854  44.975  1.00 70.55           H  
ATOM   1773  NE  ARG A 115      68.116 -80.911  46.398  1.00 70.55           N  
ATOM   1774  HE  ARG A 115      67.121 -80.794  46.269  1.00 70.55           H  
ATOM   1775  NH1 ARG A 115      69.828 -80.738  47.905  1.00 70.55           N  
ATOM   1776 HH11 ARG A 115      70.171 -80.389  48.788  1.00 70.55           H  
ATOM   1777 HH12 ARG A 115      70.434 -81.177  47.227  1.00 70.55           H  
ATOM   1778  NH2 ARG A 115      67.818 -79.901  48.406  1.00 70.55           N  
ATOM   1779 HH21 ARG A 115      68.162 -79.504  49.268  1.00 70.55           H  
ATOM   1780 HH22 ARG A 115      66.897 -79.600  48.120  1.00 70.55           H  
ATOM   1781  CZ  ARG A 115      68.587 -80.522  47.562  1.00 70.55           C  
ATOM   1782  N   GLU A 116      69.134 -84.259  40.360  1.00 73.32           N  
ATOM   1783  H   GLU A 116      68.802 -84.988  40.974  1.00 73.32           H  
ATOM   1784  CA  GLU A 116      70.058 -84.615  39.277  1.00 73.32           C  
ATOM   1785  HA  GLU A 116      70.898 -83.920  39.298  1.00 73.32           H  
ATOM   1786  C   GLU A 116      69.392 -84.470  37.894  1.00 73.32           C  
ATOM   1787  CB  GLU A 116      70.600 -86.024  39.569  1.00 73.32           C  
ATOM   1788  HB2 GLU A 116      69.839 -86.767  39.330  1.00 73.32           H  
ATOM   1789  HB3 GLU A 116      70.806 -86.083  40.638  1.00 73.32           H  
ATOM   1790  O   GLU A 116      69.988 -83.923  36.966  1.00 73.32           O  
ATOM   1791  CG  GLU A 116      71.906 -86.353  38.833  1.00 73.32           C  
ATOM   1792  HG2 GLU A 116      72.555 -85.478  38.870  1.00 73.32           H  
ATOM   1793  HG3 GLU A 116      71.684 -86.563  37.786  1.00 73.32           H  
ATOM   1794  CD  GLU A 116      72.638 -87.550  39.469  1.00 73.32           C  
ATOM   1795  OE1 GLU A 116      73.890 -87.514  39.497  1.00 73.32           O  
ATOM   1796  OE2 GLU A 116      71.955 -88.494  39.926  1.00 73.32           O  
ATOM   1797  N   GLU A 117      68.112 -84.841  37.774  1.00 72.65           N  
ATOM   1798  H   GLU A 117      67.636 -85.214  38.584  1.00 72.65           H  
ATOM   1799  CA  GLU A 117      67.323 -84.626  36.556  1.00 72.65           C  
ATOM   1800  HA  GLU A 117      67.941 -84.902  35.702  1.00 72.65           H  
ATOM   1801  C   GLU A 117      66.935 -83.147  36.377  1.00 72.65           C  
ATOM   1802  CB  GLU A 117      66.094 -85.552  36.562  1.00 72.65           C  
ATOM   1803  HB2 GLU A 117      66.423 -86.568  36.782  1.00 72.65           H  
ATOM   1804  HB3 GLU A 117      65.394 -85.230  37.334  1.00 72.65           H  
ATOM   1805  O   GLU A 117      66.988 -82.630  35.257  1.00 72.65           O  
ATOM   1806  CG  GLU A 117      65.403 -85.543  35.188  1.00 72.65           C  
ATOM   1807  HG2 GLU A 117      66.153 -85.752  34.425  1.00 72.65           H  
ATOM   1808  HG3 GLU A 117      65.011 -84.544  34.997  1.00 72.65           H  
ATOM   1809  CD  GLU A 117      64.253 -86.550  35.039  1.00 72.65           C  
ATOM   1810  OE1 GLU A 117      63.836 -86.731  33.870  1.00 72.65           O  
ATOM   1811  OE2 GLU A 117      63.775 -87.090  36.059  1.00 72.65           O  
ATOM   1812  N   LEU A 118      66.621 -82.435  37.468  1.00 70.01           N  
ATOM   1813  H   LEU A 118      66.548 -82.929  38.346  1.00 70.01           H  
ATOM   1814  CA  LEU A 118      66.390 -80.990  37.459  1.00 70.01           C  
ATOM   1815  HA  LEU A 118      65.579 -80.777  36.763  1.00 70.01           H  
ATOM   1816  C   LEU A 118      67.635 -80.239  36.978  1.00 70.01           C  
ATOM   1817  CB  LEU A 118      65.985 -80.497  38.859  1.00 70.01           C  
ATOM   1818  HB2 LEU A 118      65.188 -81.124  39.258  1.00 70.01           H  
ATOM   1819  HB3 LEU A 118      66.846 -80.597  39.520  1.00 70.01           H  
ATOM   1820  O   LEU A 118      67.510 -79.390  36.101  1.00 70.01           O  
ATOM   1821  CG  LEU A 118      65.525 -79.022  38.837  1.00 70.01           C  
ATOM   1822  HG  LEU A 118      66.012 -78.481  38.026  1.00 70.01           H  
ATOM   1823  CD1 LEU A 118      64.016 -78.915  38.620  1.00 70.01           C  
ATOM   1824 HD11 LEU A 118      63.741 -79.408  37.688  1.00 70.01           H  
ATOM   1825 HD12 LEU A 118      63.487 -79.387  39.448  1.00 70.01           H  
ATOM   1826 HD13 LEU A 118      63.727 -77.865  38.566  1.00 70.01           H  
ATOM   1827  CD2 LEU A 118      65.910 -78.316  40.132  1.00 70.01           C  
ATOM   1828 HD21 LEU A 118      65.547 -78.880  40.991  1.00 70.01           H  
ATOM   1829 HD22 LEU A 118      66.996 -78.233  40.193  1.00 70.01           H  
ATOM   1830 HD23 LEU A 118      65.480 -77.315  40.145  1.00 70.01           H  
ATOM   1831  N   VAL A 119      68.826 -80.570  37.489  1.00 73.43           N  
ATOM   1832  H   VAL A 119      68.854 -81.271  38.216  1.00 73.43           H  
ATOM   1833  CA  VAL A 119      70.099 -79.990  37.036  1.00 73.43           C  
ATOM   1834  HA  VAL A 119      70.041 -78.906  37.142  1.00 73.43           H  
ATOM   1835  C   VAL A 119      70.290 -80.264  35.550  1.00 73.43           C  
ATOM   1836  CB  VAL A 119      71.291 -80.476  37.887  1.00 73.43           C  
ATOM   1837  HB  VAL A 119      71.222 -81.555  38.023  1.00 73.43           H  
ATOM   1838  O   VAL A 119      70.425 -79.307  34.801  1.00 73.43           O  
ATOM   1839  CG1 VAL A 119      72.652 -80.151  37.257  1.00 73.43           C  
ATOM   1840 HG11 VAL A 119      73.456 -80.434  37.937  1.00 73.43           H  
ATOM   1841 HG12 VAL A 119      72.792 -80.713  36.334  1.00 73.43           H  
ATOM   1842 HG13 VAL A 119      72.728 -79.087  37.036  1.00 73.43           H  
ATOM   1843  CG2 VAL A 119      71.268 -79.789  39.261  1.00 73.43           C  
ATOM   1844 HG21 VAL A 119      71.461 -78.722  39.148  1.00 73.43           H  
ATOM   1845 HG22 VAL A 119      72.032 -80.229  39.901  1.00 73.43           H  
ATOM   1846 HG23 VAL A 119      70.296 -79.916  39.737  1.00 73.43           H  
ATOM   1847  N   GLN A 120      70.153 -81.507  35.072  1.00 71.06           N  
ATOM   1848  H   GLN A 120      70.031 -82.269  35.723  1.00 71.06           H  
ATOM   1849  CA  GLN A 120      70.238 -81.801  33.631  1.00 71.06           C  
ATOM   1850  HA  GLN A 120      71.227 -81.519  33.270  1.00 71.06           H  
ATOM   1851  C   GLN A 120      69.194 -81.052  32.784  1.00 71.06           C  
ATOM   1852  CB  GLN A 120      70.016 -83.297  33.389  1.00 71.06           C  
ATOM   1853  HB2 GLN A 120      69.114 -83.618  33.910  1.00 71.06           H  
ATOM   1854  HB3 GLN A 120      69.862 -83.452  32.321  1.00 71.06           H  
ATOM   1855  O   GLN A 120      69.390 -80.824  31.586  1.00 71.06           O  
ATOM   1856  CG  GLN A 120      71.188 -84.182  33.817  1.00 71.06           C  
ATOM   1857  HG2 GLN A 120      72.080 -83.904  33.256  1.00 71.06           H  
ATOM   1858  HG3 GLN A 120      71.399 -84.036  34.877  1.00 71.06           H  
ATOM   1859  CD  GLN A 120      70.889 -85.657  33.563  1.00 71.06           C  
ATOM   1860  NE2 GLN A 120      71.621 -86.557  34.177  1.00 71.06           N  
ATOM   1861 HE21 GLN A 120      72.282 -86.267  34.884  1.00 71.06           H  
ATOM   1862 HE22 GLN A 120      71.339 -87.520  34.064  1.00 71.06           H  
ATOM   1863  OE1 GLN A 120      70.008 -86.030  32.799  1.00 71.06           O  
ATOM   1864  N   ARG A 121      68.023 -80.731  33.342  1.00 72.90           N  
ATOM   1865  H   ARG A 121      67.877 -81.002  34.305  1.00 72.90           H  
ATOM   1866  CA  ARG A 121      66.942 -80.029  32.636  1.00 72.90           C  
ATOM   1867  HA  ARG A 121      66.950 -80.335  31.590  1.00 72.90           H  
ATOM   1868  C   ARG A 121      67.171 -78.516  32.621  1.00 72.90           C  
ATOM   1869  CB  ARG A 121      65.603 -80.460  33.246  1.00 72.90           C  
ATOM   1870  HB2 ARG A 121      65.463 -79.981  34.216  1.00 72.90           H  
ATOM   1871  HB3 ARG A 121      65.633 -81.539  33.398  1.00 72.90           H  
ATOM   1872  O   ARG A 121      67.041 -77.915  31.559  1.00 72.90           O  
ATOM   1873  CG  ARG A 121      64.408 -80.160  32.334  1.00 72.90           C  
ATOM   1874  HG2 ARG A 121      64.609 -80.539  31.332  1.00 72.90           H  
ATOM   1875  HG3 ARG A 121      64.238 -79.084  32.288  1.00 72.90           H  
ATOM   1876  CD  ARG A 121      63.172 -80.867  32.901  1.00 72.90           C  
ATOM   1877  HD2 ARG A 121      62.961 -80.465  33.892  1.00 72.90           H  
ATOM   1878  HD3 ARG A 121      63.393 -81.930  32.999  1.00 72.90           H  
ATOM   1879  NE  ARG A 121      61.989 -80.692  32.038  1.00 72.90           N  
ATOM   1880  HE  ARG A 121      62.049 -79.987  31.316  1.00 72.90           H  
ATOM   1881  NH1 ARG A 121      60.634 -82.196  33.128  1.00 72.90           N  
ATOM   1882 HH11 ARG A 121      61.390 -82.426  33.757  1.00 72.90           H  
ATOM   1883 HH12 ARG A 121      59.747 -82.666  33.242  1.00 72.90           H  
ATOM   1884  NH2 ARG A 121      59.836 -81.051  31.388  1.00 72.90           N  
ATOM   1885 HH21 ARG A 121      59.927 -80.339  30.678  1.00 72.90           H  
ATOM   1886 HH22 ARG A 121      58.947 -81.508  31.535  1.00 72.90           H  
ATOM   1887  CZ  ARG A 121      60.831 -81.313  32.188  1.00 72.90           C  
ATOM   1888  N   LEU A 122      67.607 -77.938  33.739  1.00 69.41           N  
ATOM   1889  H   LEU A 122      67.701 -78.521  34.559  1.00 69.41           H  
ATOM   1890  CA  LEU A 122      68.070 -76.555  33.847  1.00 69.41           C  
ATOM   1891  HA  LEU A 122      67.293 -75.888  33.472  1.00 69.41           H  
ATOM   1892  C   LEU A 122      69.308 -76.325  32.979  1.00 69.41           C  
ATOM   1893  CB  LEU A 122      68.369 -76.213  35.319  1.00 69.41           C  
ATOM   1894  HB2 LEU A 122      68.988 -77.005  35.740  1.00 69.41           H  
ATOM   1895  HB3 LEU A 122      68.949 -75.291  35.357  1.00 69.41           H  
ATOM   1896  O   LEU A 122      69.315 -75.379  32.206  1.00 69.41           O  
ATOM   1897  CG  LEU A 122      67.117 -76.028  36.195  1.00 69.41           C  
ATOM   1898  HG  LEU A 122      66.446 -76.878  36.066  1.00 69.41           H  
ATOM   1899  CD1 LEU A 122      67.526 -75.952  37.665  1.00 69.41           C  
ATOM   1900 HD11 LEU A 122      66.636 -75.852  38.286  1.00 69.41           H  
ATOM   1901 HD12 LEU A 122      68.178 -75.095  37.833  1.00 69.41           H  
ATOM   1902 HD13 LEU A 122      68.047 -76.866  37.950  1.00 69.41           H  
ATOM   1903  CD2 LEU A 122      66.357 -74.745  35.850  1.00 69.41           C  
ATOM   1904 HD21 LEU A 122      65.514 -74.633  36.533  1.00 69.41           H  
ATOM   1905 HD22 LEU A 122      65.967 -74.791  34.833  1.00 69.41           H  
ATOM   1906 HD23 LEU A 122      67.010 -73.879  35.952  1.00 69.41           H  
ATOM   1907  N   GLU A 123      70.301 -77.216  33.006  1.00 72.18           N  
ATOM   1908  H   GLU A 123      70.263 -77.953  33.697  1.00 72.18           H  
ATOM   1909  CA  GLU A 123      71.473 -77.182  32.124  1.00 72.18           C  
ATOM   1910  HA  GLU A 123      72.022 -76.254  32.286  1.00 72.18           H  
ATOM   1911  C   GLU A 123      71.074 -77.225  30.649  1.00 72.18           C  
ATOM   1912  CB  GLU A 123      72.411 -78.365  32.408  1.00 72.18           C  
ATOM   1913  HB2 GLU A 123      71.818 -79.277  32.474  1.00 72.18           H  
ATOM   1914  HB3 GLU A 123      73.097 -78.470  31.566  1.00 72.18           H  
ATOM   1915  O   GLU A 123      71.617 -76.456  29.861  1.00 72.18           O  
ATOM   1916  CG  GLU A 123      73.260 -78.179  33.673  1.00 72.18           C  
ATOM   1917  HG2 GLU A 123      73.846 -77.268  33.555  1.00 72.18           H  
ATOM   1918  HG3 GLU A 123      72.615 -78.042  34.541  1.00 72.18           H  
ATOM   1919  CD  GLU A 123      74.205 -79.368  33.912  1.00 72.18           C  
ATOM   1920  OE1 GLU A 123      75.291 -79.124  34.484  1.00 72.18           O  
ATOM   1921  OE2 GLU A 123      73.856 -80.500  33.498  1.00 72.18           O  
ATOM   1922  N   ARG A 124      70.090 -78.051  30.260  1.00 70.22           N  
ATOM   1923  H   ARG A 124      69.709 -78.685  30.947  1.00 70.22           H  
ATOM   1924  CA  ARG A 124      69.542 -78.044  28.890  1.00 70.22           C  
ATOM   1925  HA  ARG A 124      70.374 -78.118  28.189  1.00 70.22           H  
ATOM   1926  C   ARG A 124      68.857 -76.722  28.541  1.00 70.22           C  
ATOM   1927  CB  ARG A 124      68.599 -79.238  28.669  1.00 70.22           C  
ATOM   1928  HB2 ARG A 124      68.008 -79.414  29.568  1.00 70.22           H  
ATOM   1929  HB3 ARG A 124      67.915 -79.006  27.853  1.00 70.22           H  
ATOM   1930  O   ARG A 124      69.063 -76.226  27.438  1.00 70.22           O  
ATOM   1931  CG  ARG A 124      69.386 -80.499  28.284  1.00 70.22           C  
ATOM   1932  HG2 ARG A 124      70.153 -80.706  29.030  1.00 70.22           H  
ATOM   1933  HG3 ARG A 124      69.883 -80.317  27.331  1.00 70.22           H  
ATOM   1934  CD  ARG A 124      68.477 -81.727  28.130  1.00 70.22           C  
ATOM   1935  HD2 ARG A 124      67.626 -81.469  27.499  1.00 70.22           H  
ATOM   1936  HD3 ARG A 124      69.054 -82.510  27.639  1.00 70.22           H  
ATOM   1937  NE  ARG A 124      68.013 -82.220  29.440  1.00 70.22           N  
ATOM   1938  HE  ARG A 124      68.355 -81.711  30.242  1.00 70.22           H  
ATOM   1939  NH1 ARG A 124      67.001 -84.157  28.730  1.00 70.22           N  
ATOM   1940 HH11 ARG A 124      66.533 -85.022  28.962  1.00 70.22           H  
ATOM   1941 HH12 ARG A 124      67.261 -83.937  27.779  1.00 70.22           H  
ATOM   1942  NH2 ARG A 124      67.036 -83.668  30.905  1.00 70.22           N  
ATOM   1943 HH21 ARG A 124      67.359 -83.107  31.681  1.00 70.22           H  
ATOM   1944 HH22 ARG A 124      66.613 -84.560  31.119  1.00 70.22           H  
ATOM   1945  CZ  ARG A 124      67.353 -83.340  29.684  1.00 70.22           C  
ATOM   1946  N   MET A 125      68.093 -76.127  29.458  1.00 66.86           N  
ATOM   1947  H   MET A 125      67.960 -76.591  30.346  1.00 66.86           H  
ATOM   1948  CA  MET A 125      67.474 -74.809  29.251  1.00 66.86           C  
ATOM   1949  HA  MET A 125      66.927 -74.820  28.308  1.00 66.86           H  
ATOM   1950  C   MET A 125      68.531 -73.698  29.131  1.00 66.86           C  
ATOM   1951  CB  MET A 125      66.473 -74.508  30.380  1.00 66.86           C  
ATOM   1952  HB2 MET A 125      66.161 -73.467  30.305  1.00 66.86           H  
ATOM   1953  HB3 MET A 125      66.950 -74.654  31.349  1.00 66.86           H  
ATOM   1954  O   MET A 125      68.468 -72.889  28.210  1.00 66.86           O  
ATOM   1955  CG  MET A 125      65.227 -75.399  30.286  1.00 66.86           C  
ATOM   1956  HG2 MET A 125      65.542 -76.439  30.196  1.00 66.86           H  
ATOM   1957  HG3 MET A 125      64.682 -75.141  29.377  1.00 66.86           H  
ATOM   1958  SD  MET A 125      64.086 -75.297  31.694  1.00 66.86           S  
ATOM   1959  CE  MET A 125      63.494 -73.589  31.530  1.00 66.86           C  
ATOM   1960  HE1 MET A 125      63.050 -73.442  30.545  1.00 66.86           H  
ATOM   1961  HE2 MET A 125      64.322 -72.893  31.665  1.00 66.86           H  
ATOM   1962  HE3 MET A 125      62.743 -73.392  32.295  1.00 66.86           H  
ATOM   1963  N   LEU A 126      69.551 -73.702  29.991  1.00 66.86           N  
ATOM   1964  H   LEU A 126      69.531 -74.389  30.732  1.00 66.86           H  
ATOM   1965  CA  LEU A 126      70.675 -72.759  29.976  1.00 66.86           C  
ATOM   1966  HA  LEU A 126      70.264 -71.750  29.941  1.00 66.86           H  
ATOM   1967  C   LEU A 126      71.551 -72.930  28.724  1.00 66.86           C  
ATOM   1968  CB  LEU A 126      71.485 -72.937  31.282  1.00 66.86           C  
ATOM   1969  HB2 LEU A 126      71.006 -73.686  31.911  1.00 66.86           H  
ATOM   1970  HB3 LEU A 126      72.481 -73.322  31.060  1.00 66.86           H  
ATOM   1971  O   LEU A 126      71.987 -71.944  28.132  1.00 66.86           O  
ATOM   1972  CG  LEU A 126      71.601 -71.646  32.111  1.00 66.86           C  
ATOM   1973  HG  LEU A 126      70.675 -71.076  32.037  1.00 66.86           H  
ATOM   1974  CD1 LEU A 126      71.836 -71.977  33.585  1.00 66.86           C  
ATOM   1975 HD11 LEU A 126      71.937 -71.056  34.158  1.00 66.86           H  
ATOM   1976 HD12 LEU A 126      70.982 -72.531  33.977  1.00 66.86           H  
ATOM   1977 HD13 LEU A 126      72.737 -72.579  33.701  1.00 66.86           H  
ATOM   1978  CD2 LEU A 126      72.765 -70.789  31.612  1.00 66.86           C  
ATOM   1979 HD21 LEU A 126      73.708 -71.316  31.756  1.00 66.86           H  
ATOM   1980 HD22 LEU A 126      72.783 -69.851  32.168  1.00 66.86           H  
ATOM   1981 HD23 LEU A 126      72.624 -70.564  30.555  1.00 66.86           H  
ATOM   1982  N   ALA A 127      71.776 -74.169  28.282  1.00 65.91           N  
ATOM   1983  H   ALA A 127      71.448 -74.943  28.842  1.00 65.91           H  
ATOM   1984  CA  ALA A 127      72.487 -74.482  27.047  1.00 65.91           C  
ATOM   1985  HA  ALA A 127      73.427 -73.929  27.038  1.00 65.91           H  
ATOM   1986  C   ALA A 127      71.703 -74.060  25.795  1.00 65.91           C  
ATOM   1987  CB  ALA A 127      72.814 -75.980  27.022  1.00 65.91           C  
ATOM   1988  HB1 ALA A 127      73.422 -76.243  27.887  1.00 65.91           H  
ATOM   1989  HB2 ALA A 127      73.368 -76.218  26.113  1.00 65.91           H  
ATOM   1990  HB3 ALA A 127      71.892 -76.563  27.039  1.00 65.91           H  
ATOM   1991  O   ALA A 127      72.323 -73.621  24.831  1.00 65.91           O  
ATOM   1992  N   ALA A 128      70.367 -74.139  25.817  1.00 61.30           N  
ATOM   1993  H   ALA A 128      69.920 -74.580  26.608  1.00 61.30           H  
ATOM   1994  CA  ALA A 128      69.508 -73.631  24.747  1.00 61.30           C  
ATOM   1995  HA  ALA A 128      69.926 -73.937  23.788  1.00 61.30           H  
ATOM   1996  C   ALA A 128      69.424 -72.091  24.730  1.00 61.30           C  
ATOM   1997  CB  ALA A 128      68.124 -74.277  24.891  1.00 61.30           C  
ATOM   1998  HB1 ALA A 128      67.483 -73.945  24.074  1.00 61.30           H  
ATOM   1999  HB2 ALA A 128      67.671 -73.987  25.839  1.00 61.30           H  
ATOM   2000  HB3 ALA A 128      68.216 -75.362  24.852  1.00 61.30           H  
ATOM   2001  O   ALA A 128      69.387 -71.497  23.656  1.00 61.30           O  
ATOM   2002  N   LEU A 129      69.452 -71.439  25.899  1.00 57.18           N  
ATOM   2003  H   LEU A 129      69.382 -71.988  26.744  1.00 57.18           H  
ATOM   2004  CA  LEU A 129      69.462 -69.974  26.030  1.00 57.18           C  
ATOM   2005  HA  LEU A 129      68.711 -69.558  25.359  1.00 57.18           H  
ATOM   2006  C   LEU A 129      70.801 -69.337  25.620  1.00 57.18           C  
ATOM   2007  CB  LEU A 129      69.101 -69.605  27.484  1.00 57.18           C  
ATOM   2008  HB2 LEU A 129      69.533 -68.635  27.730  1.00 57.18           H  
ATOM   2009  HB3 LEU A 129      69.549 -70.336  28.158  1.00 57.18           H  
ATOM   2010  O   LEU A 129      70.810 -68.282  24.989  1.00 57.18           O  
ATOM   2011  CG  LEU A 129      67.582 -69.533  27.727  1.00 57.18           C  
ATOM   2012  HG  LEU A 129      67.088 -70.358  27.215  1.00 57.18           H  
ATOM   2013  CD1 LEU A 129      67.271 -69.636  29.220  1.00 57.18           C  
ATOM   2014 HD11 LEU A 129      67.629 -70.592  29.604  1.00 57.18           H  
ATOM   2015 HD12 LEU A 129      67.754 -68.824  29.763  1.00 57.18           H  
ATOM   2016 HD13 LEU A 129      66.194 -69.579  29.375  1.00 57.18           H  
ATOM   2017  CD2 LEU A 129      67.015 -68.205  27.217  1.00 57.18           C  
ATOM   2018 HD21 LEU A 129      67.197 -68.100  26.147  1.00 57.18           H  
ATOM   2019 HD22 LEU A 129      67.476 -67.368  27.741  1.00 57.18           H  
ATOM   2020 HD23 LEU A 129      65.938 -68.178  27.386  1.00 57.18           H  
ATOM   2021  N   ARG A 130      71.937 -69.972  25.943  1.00 57.90           N  
ATOM   2022  H   ARG A 130      71.851 -70.815  26.492  1.00 57.90           H  
ATOM   2023  CA  ARG A 130      73.290 -69.457  25.643  1.00 57.90           C  
ATOM   2024  HA  ARG A 130      73.445 -68.571  26.259  1.00 57.90           H  
ATOM   2025  C   ARG A 130      73.514 -68.959  24.206  1.00 57.90           C  
ATOM   2026  CB  ARG A 130      74.356 -70.507  25.989  1.00 57.90           C  
ATOM   2027  HB2 ARG A 130      73.945 -71.510  25.878  1.00 57.90           H  
ATOM   2028  HB3 ARG A 130      75.194 -70.410  25.298  1.00 57.90           H  
ATOM   2029  O   ARG A 130      73.994 -67.834  24.078  1.00 57.90           O  
ATOM   2030  CG  ARG A 130      74.897 -70.312  27.406  1.00 57.90           C  
ATOM   2031  HG2 ARG A 130      74.098 -70.459  28.133  1.00 57.90           H  
ATOM   2032  HG3 ARG A 130      75.292 -69.301  27.511  1.00 57.90           H  
ATOM   2033  CD  ARG A 130      76.020 -71.321  27.650  1.00 57.90           C  
ATOM   2034  HD2 ARG A 130      75.623 -72.323  27.487  1.00 57.90           H  
ATOM   2035  HD3 ARG A 130      76.823 -71.135  26.937  1.00 57.90           H  
ATOM   2036  NE  ARG A 130      76.540 -71.217  29.023  1.00 57.90           N  
ATOM   2037  HE  ARG A 130      76.125 -70.507  29.608  1.00 57.90           H  
ATOM   2038  NH1 ARG A 130      78.031 -72.956  28.898  1.00 57.90           N  
ATOM   2039 HH11 ARG A 130      77.780 -73.079  27.927  1.00 57.90           H  
ATOM   2040 HH12 ARG A 130      78.686 -73.581  29.346  1.00 57.90           H  
ATOM   2041  NH2 ARG A 130      77.753 -71.873  30.831  1.00 57.90           N  
ATOM   2042 HH21 ARG A 130      77.293 -71.169  31.390  1.00 57.90           H  
ATOM   2043 HH22 ARG A 130      78.408 -72.506  31.267  1.00 57.90           H  
ATOM   2044  CZ  ARG A 130      77.438 -72.011  29.574  1.00 57.90           C  
ATOM   2045  N   PRO A 131      73.230 -69.736  23.139  1.00 50.72           N  
ATOM   2046  CA  PRO A 131      73.511 -69.298  21.771  1.00 50.72           C  
ATOM   2047  HA  PRO A 131      74.565 -69.035  21.681  1.00 50.72           H  
ATOM   2048  C   PRO A 131      72.692 -68.069  21.360  1.00 50.72           C  
ATOM   2049  CB  PRO A 131      73.223 -70.510  20.876  1.00 50.72           C  
ATOM   2050  HB2 PRO A 131      72.800 -70.225  19.914  1.00 50.72           H  
ATOM   2051  HB3 PRO A 131      74.145 -71.074  20.728  1.00 50.72           H  
ATOM   2052  O   PRO A 131      73.169 -67.285  20.546  1.00 50.72           O  
ATOM   2053  CG  PRO A 131      72.244 -71.346  21.697  1.00 50.72           C  
ATOM   2054  HG2 PRO A 131      72.284 -72.403  21.433  1.00 50.72           H  
ATOM   2055  HG3 PRO A 131      71.234 -70.956  21.573  1.00 50.72           H  
ATOM   2056  CD  PRO A 131      72.724 -71.099  23.123  1.00 50.72           C  
ATOM   2057  HD2 PRO A 131      73.535 -71.788  23.361  1.00 50.72           H  
ATOM   2058  HD3 PRO A 131      71.894 -71.245  23.815  1.00 50.72           H  
ATOM   2059  N   VAL A 132      71.507 -67.858  21.947  1.00 47.58           N  
ATOM   2060  H   VAL A 132      71.185 -68.509  22.649  1.00 47.58           H  
ATOM   2061  CA  VAL A 132      70.664 -66.684  21.661  1.00 47.58           C  
ATOM   2062  HA  VAL A 132      70.541 -66.600  20.582  1.00 47.58           H  
ATOM   2063  C   VAL A 132      71.339 -65.396  22.142  1.00 47.58           C  
ATOM   2064  CB  VAL A 132      69.265 -66.830  22.298  1.00 47.58           C  
ATOM   2065  HB  VAL A 132      69.356 -66.790  23.383  1.00 47.58           H  
ATOM   2066  O   VAL A 132      71.371 -64.408  21.415  1.00 47.58           O  
ATOM   2067  CG1 VAL A 132      68.327 -65.701  21.857  1.00 47.58           C  
ATOM   2068 HG11 VAL A 132      68.717 -64.735  22.179  1.00 47.58           H  
ATOM   2069 HG12 VAL A 132      68.226 -65.697  20.772  1.00 47.58           H  
ATOM   2070 HG13 VAL A 132      67.344 -65.835  22.309  1.00 47.58           H  
ATOM   2071  CG2 VAL A 132      68.597 -68.161  21.920  1.00 47.58           C  
ATOM   2072 HG21 VAL A 132      69.157 -69.000  22.332  1.00 47.58           H  
ATOM   2073 HG22 VAL A 132      68.543 -68.257  20.835  1.00 47.58           H  
ATOM   2074 HG23 VAL A 132      67.589 -68.198  22.333  1.00 47.58           H  
ATOM   2075  N   ALA A 133      71.935 -65.414  23.338  1.00 43.18           N  
ATOM   2076  H   ALA A 133      71.899 -66.265  23.882  1.00 43.18           H  
ATOM   2077  CA  ALA A 133      72.569 -64.234  23.929  1.00 43.18           C  
ATOM   2078  HA  ALA A 133      71.867 -63.401  23.878  1.00 43.18           H  
ATOM   2079  C   ALA A 133      73.850 -63.783  23.198  1.00 43.18           C  
ATOM   2080  CB  ALA A 133      72.848 -64.541  25.405  1.00 43.18           C  
ATOM   2081  HB1 ALA A 133      73.551 -65.370  25.489  1.00 43.18           H  
ATOM   2082  HB2 ALA A 133      73.276 -63.659  25.882  1.00 43.18           H  
ATOM   2083  HB3 ALA A 133      71.919 -64.800  25.912  1.00 43.18           H  
ATOM   2084  O   ALA A 133      74.187 -62.603  23.224  1.00 43.18           O  
ATOM   2085  N   GLN A 134      74.576 -64.699  22.545  1.00 40.18           N  
ATOM   2086  H   GLN A 134      74.236 -65.649  22.514  1.00 40.18           H  
ATOM   2087  CA  GLN A 134      75.867 -64.386  21.912  1.00 40.18           C  
ATOM   2088  HA  GLN A 134      76.445 -63.764  22.596  1.00 40.18           H  
ATOM   2089  C   GLN A 134      75.761 -63.576  20.613  1.00 40.18           C  
ATOM   2090  CB  GLN A 134      76.653 -65.680  21.652  1.00 40.18           C  
ATOM   2091  HB2 GLN A 134      77.483 -65.460  20.981  1.00 40.18           H  
ATOM   2092  HB3 GLN A 134      76.009 -66.416  21.170  1.00 40.18           H  
ATOM   2093  O   GLN A 134      76.749 -62.975  20.201  1.00 40.18           O  
ATOM   2094  CG  GLN A 134      77.237 -66.256  22.946  1.00 40.18           C  
ATOM   2095  HG2 GLN A 134      77.792 -65.470  23.459  1.00 40.18           H  
ATOM   2096  HG3 GLN A 134      76.432 -66.590  23.600  1.00 40.18           H  
ATOM   2097  CD  GLN A 134      78.178 -67.429  22.689  1.00 40.18           C  
ATOM   2098  NE2 GLN A 134      79.210 -67.589  23.489  1.00 40.18           N  
ATOM   2099 HE21 GLN A 134      79.417 -66.885  24.183  1.00 40.18           H  
ATOM   2100 HE22 GLN A 134      79.848 -68.326  23.225  1.00 40.18           H  
ATOM   2101  OE1 GLN A 134      78.019 -68.239  21.792  1.00 40.18           O  
ATOM   2102  N   ALA A 135      74.596 -63.539  19.962  1.00 35.30           N  
ATOM   2103  H   ALA A 135      73.798 -64.015  20.359  1.00 35.30           H  
ATOM   2104  CA  ALA A 135      74.430 -62.887  18.660  1.00 35.30           C  
ATOM   2105  HA  ALA A 135      75.273 -63.175  18.031  1.00 35.30           H  
ATOM   2106  C   ALA A 135      74.442 -61.338  18.705  1.00 35.30           C  
ATOM   2107  CB  ALA A 135      73.157 -63.451  18.015  1.00 35.30           C  
ATOM   2108  HB1 ALA A 135      73.220 -64.538  17.952  1.00 35.30           H  
ATOM   2109  HB2 ALA A 135      73.043 -63.044  17.010  1.00 35.30           H  
ATOM   2110  HB3 ALA A 135      72.287 -63.175  18.610  1.00 35.30           H  
ATOM   2111  O   ALA A 135      74.266 -60.706  17.667  1.00 35.30           O  
ATOM   2112  N   ALA A 136      74.634 -60.729  19.881  1.00 32.74           N  
ATOM   2113  H   ALA A 136      74.802 -61.307  20.692  1.00 32.74           H  
ATOM   2114  CA  ALA A 136      74.456 -59.293  20.109  1.00 32.74           C  
ATOM   2115  HA  ALA A 136      73.529 -58.982  19.628  1.00 32.74           H  
ATOM   2116  C   ALA A 136      75.572 -58.381  19.549  1.00 32.74           C  
ATOM   2117  CB  ALA A 136      74.293 -59.095  21.623  1.00 32.74           C  
ATOM   2118  HB1 ALA A 136      74.099 -58.043  21.831  1.00 32.74           H  
ATOM   2119  HB2 ALA A 136      73.457 -59.689  21.992  1.00 32.74           H  
ATOM   2120  HB3 ALA A 136      75.204 -59.392  22.143  1.00 32.74           H  
ATOM   2121  O   ALA A 136      75.268 -57.344  18.968  1.00 32.74           O  
ATOM   2122  N   ASP A 137      76.850 -58.731  19.736  1.00 29.38           N  
ATOM   2123  H   ASP A 137      77.024 -59.601  20.218  1.00 29.38           H  
ATOM   2124  CA  ASP A 137      77.952 -57.740  19.734  1.00 29.38           C  
ATOM   2125  HA  ASP A 137      77.633 -56.861  20.295  1.00 29.38           H  
ATOM   2126  C   ASP A 137      78.407 -57.212  18.358  1.00 29.38           C  
ATOM   2127  CB  ASP A 137      79.185 -58.361  20.434  1.00 29.38           C  
ATOM   2128  HB2 ASP A 137      80.091 -57.960  19.980  1.00 29.38           H  
ATOM   2129  HB3 ASP A 137      79.199 -59.436  20.254  1.00 29.38           H  
ATOM   2130  O   ASP A 137      79.041 -56.162  18.277  1.00 29.38           O  
ATOM   2131  CG  ASP A 137      79.307 -58.096  21.940  1.00 29.38           C  
ATOM   2132  OD1 ASP A 137      78.533 -57.277  22.481  1.00 29.38           O  
ATOM   2133  OD2 ASP A 137      80.201 -58.733  22.543  1.00 29.38           O  
ATOM   2134  N   ALA A 138      78.189 -57.950  17.267  1.00 27.79           N  
ATOM   2135  H   ALA A 138      77.581 -58.750  17.369  1.00 27.79           H  
ATOM   2136  CA  ALA A 138      79.049 -57.863  16.076  1.00 27.79           C  
ATOM   2137  HA  ALA A 138      80.066 -57.720  16.442  1.00 27.79           H  
ATOM   2138  C   ALA A 138      78.805 -56.662  15.121  1.00 27.79           C  
ATOM   2139  CB  ALA A 138      79.027 -59.225  15.367  1.00 27.79           C  
ATOM   2140  HB1 ALA A 138      79.277 -60.016  16.074  1.00 27.79           H  
ATOM   2141  HB2 ALA A 138      79.757 -59.232  14.558  1.00 27.79           H  
ATOM   2142  HB3 ALA A 138      78.035 -59.408  14.954  1.00 27.79           H  
ATOM   2143  O   ALA A 138      79.192 -56.720  13.950  1.00 27.79           O  
ATOM   2144  N   SER A 139      78.175 -55.574  15.575  1.00 27.90           N  
ATOM   2145  H   SER A 139      77.973 -55.527  16.563  1.00 27.90           H  
ATOM   2146  CA  SER A 139      77.893 -54.385  14.753  1.00 27.90           C  
ATOM   2147  HA  SER A 139      77.408 -54.717  13.835  1.00 27.90           H  
ATOM   2148  C   SER A 139      79.176 -53.624  14.369  1.00 27.90           C  
ATOM   2149  CB  SER A 139      76.906 -53.462  15.476  1.00 27.90           C  
ATOM   2150  HB2 SER A 139      76.744 -52.565  14.877  1.00 27.90           H  
ATOM   2151  HB3 SER A 139      75.954 -53.976  15.601  1.00 27.90           H  
ATOM   2152  O   SER A 139      79.861 -53.072  15.229  1.00 27.90           O  
ATOM   2153  OG  SER A 139      77.400 -53.095  16.745  1.00 27.90           O  
ATOM   2154  HG  SER A 139      78.346 -52.950  16.669  1.00 27.90           H  
ATOM   2155  N   GLY A 140      79.504 -53.607  13.071  1.00 25.16           N  
ATOM   2156  H   GLY A 140      78.891 -54.102  12.440  1.00 25.16           H  
ATOM   2157  CA  GLY A 140      80.781 -53.113  12.533  1.00 25.16           C  
ATOM   2158  HA2 GLY A 140      80.958 -53.600  11.574  1.00 25.16           H  
ATOM   2159  HA3 GLY A 140      81.579 -53.426  13.206  1.00 25.16           H  
ATOM   2160  C   GLY A 140      80.925 -51.592  12.324  1.00 25.16           C  
ATOM   2161  O   GLY A 140      80.046 -50.794  12.626  1.00 25.16           O  
ATOM   2162  N   THR A 141      82.073 -51.201  11.762  1.00 25.15           N  
ATOM   2163  H   THR A 141      82.720 -51.926  11.488  1.00 25.15           H  
ATOM   2164  CA  THR A 141      82.701 -49.861  11.859  1.00 25.15           C  
ATOM   2165  HA  THR A 141      82.248 -49.318  12.687  1.00 25.15           H  
ATOM   2166  C   THR A 141      82.588 -48.943  10.622  1.00 25.15           C  
ATOM   2167  CB  THR A 141      84.201 -50.069  12.169  1.00 25.15           C  
ATOM   2168  HB  THR A 141      84.757 -49.143  12.020  1.00 25.15           H  
ATOM   2169  O   THR A 141      83.303 -47.949  10.532  1.00 25.15           O  
ATOM   2170  CG2 THR A 141      84.452 -50.527  13.604  1.00 25.15           C  
ATOM   2171 HG21 THR A 141      83.963 -51.484  13.789  1.00 25.15           H  
ATOM   2172 HG22 THR A 141      84.052 -49.786  14.296  1.00 25.15           H  
ATOM   2173 HG23 THR A 141      85.523 -50.628  13.778  1.00 25.15           H  
ATOM   2174  OG1 THR A 141      84.733 -51.078  11.330  1.00 25.15           O  
ATOM   2175  HG1 THR A 141      85.689 -50.993  11.359  1.00 25.15           H  
ATOM   2176  N   GLY A 142      81.778 -49.282   9.616  1.00 23.59           N  
ATOM   2177  H   GLY A 142      81.142 -50.050   9.781  1.00 23.59           H  
ATOM   2178  CA  GLY A 142      82.127 -48.969   8.216  1.00 23.59           C  
ATOM   2179  HA2 GLY A 142      83.139 -49.333   8.033  1.00 23.59           H  
ATOM   2180  HA3 GLY A 142      81.460 -49.545   7.575  1.00 23.59           H  
ATOM   2181  C   GLY A 142      82.077 -47.514   7.700  1.00 23.59           C  
ATOM   2182  O   GLY A 142      82.853 -47.173   6.812  1.00 23.59           O  
ATOM   2183  N   ALA A 143      81.154 -46.668   8.159  1.00 25.68           N  
ATOM   2184  H   ALA A 143      80.642 -46.941   8.986  1.00 25.68           H  
ATOM   2185  CA  ALA A 143      80.482 -45.706   7.264  1.00 25.68           C  
ATOM   2186  HA  ALA A 143      80.449 -46.165   6.277  1.00 25.68           H  
ATOM   2187  C   ALA A 143      81.143 -44.320   7.019  1.00 25.68           C  
ATOM   2188  CB  ALA A 143      79.021 -45.592   7.730  1.00 25.68           C  
ATOM   2189  HB1 ALA A 143      78.977 -45.084   8.693  1.00 25.68           H  
ATOM   2190  HB2 ALA A 143      78.572 -46.582   7.818  1.00 25.68           H  
ATOM   2191  HB3 ALA A 143      78.444 -45.017   7.005  1.00 25.68           H  
ATOM   2192  O   ALA A 143      80.425 -43.358   6.762  1.00 25.68           O  
ATOM   2193  N   ASN A 144      82.473 -44.171   7.077  1.00 23.49           N  
ATOM   2194  H   ASN A 144      83.036 -44.998   7.218  1.00 23.49           H  
ATOM   2195  CA  ASN A 144      83.120 -42.838   7.081  1.00 23.49           C  
ATOM   2196  HA  ASN A 144      82.369 -42.138   7.446  1.00 23.49           H  
ATOM   2197  C   ASN A 144      83.594 -42.190   5.737  1.00 23.49           C  
ATOM   2198  CB  ASN A 144      84.237 -42.857   8.149  1.00 23.49           C  
ATOM   2199  HB2 ASN A 144      83.938 -43.489   8.984  1.00 23.49           H  
ATOM   2200  HB3 ASN A 144      85.146 -43.270   7.711  1.00 23.49           H  
ATOM   2201  O   ASN A 144      84.349 -41.219   5.826  1.00 23.49           O  
ATOM   2202  CG  ASN A 144      84.520 -41.478   8.734  1.00 23.49           C  
ATOM   2203  ND2 ASN A 144      85.766 -41.127   8.945  1.00 23.49           N  
ATOM   2204 HD21 ASN A 144      85.881 -40.169   9.244  1.00 23.49           H  
ATOM   2205 HD22 ASN A 144      86.519 -41.685   8.568  1.00 23.49           H  
ATOM   2206  OD1 ASN A 144      83.633 -40.716   9.066  1.00 23.49           O  
ATOM   2207  N   PRO A 145      83.282 -42.655   4.502  1.00 25.74           N  
ATOM   2208  CA  PRO A 145      83.840 -42.033   3.293  1.00 25.74           C  
ATOM   2209  HA  PRO A 145      84.893 -41.799   3.445  1.00 25.74           H  
ATOM   2210  C   PRO A 145      83.115 -40.726   2.910  1.00 25.74           C  
ATOM   2211  CB  PRO A 145      83.751 -43.112   2.209  1.00 25.74           C  
ATOM   2212  HB2 PRO A 145      84.621 -43.765   2.278  1.00 25.74           H  
ATOM   2213  HB3 PRO A 145      83.675 -42.690   1.207  1.00 25.74           H  
ATOM   2214  O   PRO A 145      82.077 -40.747   2.255  1.00 25.74           O  
ATOM   2215  CG  PRO A 145      82.498 -43.892   2.597  1.00 25.74           C  
ATOM   2216  HG2 PRO A 145      82.540 -44.923   2.245  1.00 25.74           H  
ATOM   2217  HG3 PRO A 145      81.614 -43.393   2.201  1.00 25.74           H  
ATOM   2218  CD  PRO A 145      82.485 -43.817   4.125  1.00 25.74           C  
ATOM   2219  HD2 PRO A 145      82.935 -44.722   4.533  1.00 25.74           H  
ATOM   2220  HD3 PRO A 145      81.455 -43.709   4.463  1.00 25.74           H  
ATOM   2221  N   SER A 146      83.690 -39.578   3.281  1.00 23.82           N  
ATOM   2222  H   SER A 146      84.504 -39.619   3.876  1.00 23.82           H  
ATOM   2223  CA  SER A 146      83.317 -38.254   2.753  1.00 23.82           C  
ATOM   2224  HA  SER A 146      82.239 -38.118   2.842  1.00 23.82           H  
ATOM   2225  C   SER A 146      83.717 -38.130   1.276  1.00 23.82           C  
ATOM   2226  CB  SER A 146      84.022 -37.163   3.570  1.00 23.82           C  
ATOM   2227  HB2 SER A 146      83.811 -36.187   3.134  1.00 23.82           H  
ATOM   2228  HB3 SER A 146      83.650 -37.179   4.595  1.00 23.82           H  
ATOM   2229  O   SER A 146      84.882 -38.385   0.960  1.00 23.82           O  
ATOM   2230  OG  SER A 146      85.421 -37.395   3.576  1.00 23.82           O  
ATOM   2231  HG  SER A 146      85.674 -37.557   2.664  1.00 23.82           H  
ATOM   2232  N   GLY A 147      82.792 -37.748   0.388  1.00 23.77           N  
ATOM   2233  H   GLY A 147      81.875 -37.484   0.719  1.00 23.77           H  
ATOM   2234  CA  GLY A 147      82.931 -37.974  -1.060  1.00 23.77           C  
ATOM   2235  HA2 GLY A 147      83.957 -38.256  -1.294  1.00 23.77           H  
ATOM   2236  HA3 GLY A 147      82.291 -38.809  -1.343  1.00 23.77           H  
ATOM   2237  C   GLY A 147      82.587 -36.798  -1.980  1.00 23.77           C  
ATOM   2238  O   GLY A 147      81.956 -37.031  -3.006  1.00 23.77           O  
ATOM   2239  N   ASP A 148      82.967 -35.565  -1.633  1.00 27.08           N  
ATOM   2240  H   ASP A 148      83.477 -35.421  -0.773  1.00 27.08           H  
ATOM   2241  CA  ASP A 148      82.781 -34.404  -2.521  1.00 27.08           C  
ATOM   2242  HA  ASP A 148      81.744 -34.392  -2.858  1.00 27.08           H  
ATOM   2243  C   ASP A 148      83.686 -34.517  -3.772  1.00 27.08           C  
ATOM   2244  CB  ASP A 148      83.036 -33.090  -1.757  1.00 27.08           C  
ATOM   2245  HB2 ASP A 148      84.045 -33.111  -1.347  1.00 27.08           H  
ATOM   2246  HB3 ASP A 148      82.981 -32.264  -2.466  1.00 27.08           H  
ATOM   2247  O   ASP A 148      84.902 -34.677  -3.644  1.00 27.08           O  
ATOM   2248  CG  ASP A 148      82.033 -32.811  -0.627  1.00 27.08           C  
ATOM   2249  OD1 ASP A 148      80.879 -33.284  -0.717  1.00 27.08           O  
ATOM   2250  OD2 ASP A 148      82.442 -32.132   0.343  1.00 27.08           O  
ATOM   2251  N   ASP A 149      83.087 -34.458  -4.971  1.00 24.70           N  
ATOM   2252  H   ASP A 149      82.093 -34.275  -4.981  1.00 24.70           H  
ATOM   2253  CA  ASP A 149      83.688 -34.903  -6.247  1.00 24.70           C  
ATOM   2254  HA  ASP A 149      84.714 -35.206  -6.041  1.00 24.70           H  
ATOM   2255  C   ASP A 149      83.786 -33.784  -7.338  1.00 24.70           C  
ATOM   2256  CB  ASP A 149      82.924 -36.178  -6.693  1.00 24.70           C  
ATOM   2257  HB2 ASP A 149      82.677 -36.768  -5.810  1.00 24.70           H  
ATOM   2258  HB3 ASP A 149      81.986 -35.879  -7.161  1.00 24.70           H  
ATOM   2259  O   ASP A 149      83.734 -32.593  -7.039  1.00 24.70           O  
ATOM   2260  CG  ASP A 149      83.704 -37.104  -7.639  1.00 24.70           C  
ATOM   2261  OD1 ASP A 149      84.953 -37.094  -7.588  1.00 24.70           O  
ATOM   2262  OD2 ASP A 149      83.051 -37.787  -8.457  1.00 24.70           O  
ATOM   2263  N   LEU A 150      83.987 -34.159  -8.612  1.00 23.32           N  
ATOM   2264  H   LEU A 150      83.915 -35.156  -8.755  1.00 23.32           H  
ATOM   2265  CA  LEU A 150      84.827 -33.480  -9.632  1.00 23.32           C  
ATOM   2266  HA  LEU A 150      85.791 -33.260  -9.173  1.00 23.32           H  
ATOM   2267  C   LEU A 150      84.410 -32.168 -10.362  1.00 23.32           C  
ATOM   2268  CB  LEU A 150      85.031 -34.543 -10.736  1.00 23.32           C  
ATOM   2269  HB2 LEU A 150      84.069 -35.016 -10.935  1.00 23.32           H  
ATOM   2270  HB3 LEU A 150      85.335 -34.065 -11.667  1.00 23.32           H  
ATOM   2271  O   LEU A 150      85.301 -31.533 -10.920  1.00 23.32           O  
ATOM   2272  CG  LEU A 150      86.073 -35.619 -10.389  1.00 23.32           C  
ATOM   2273  HG  LEU A 150      86.113 -35.769  -9.310  1.00 23.32           H  
ATOM   2274  CD1 LEU A 150      85.720 -36.942 -11.069  1.00 23.32           C  
ATOM   2275 HD11 LEU A 150      84.765 -37.294 -10.678  1.00 23.32           H  
ATOM   2276 HD12 LEU A 150      86.475 -37.689 -10.826  1.00 23.32           H  
ATOM   2277 HD13 LEU A 150      85.650 -36.809 -12.149  1.00 23.32           H  
ATOM   2278  CD2 LEU A 150      87.467 -35.193 -10.854  1.00 23.32           C  
ATOM   2279 HD21 LEU A 150      87.724 -34.241 -10.391  1.00 23.32           H  
ATOM   2280 HD22 LEU A 150      87.482 -35.082 -11.938  1.00 23.32           H  
ATOM   2281 HD23 LEU A 150      88.195 -35.945 -10.549  1.00 23.32           H  
ATOM   2282  N   GLY A 151      83.120 -31.840 -10.508  1.00 29.00           N  
ATOM   2283  H   GLY A 151      82.492 -32.314  -9.876  1.00 29.00           H  
ATOM   2284  CA  GLY A 151      82.510 -31.274 -11.749  1.00 29.00           C  
ATOM   2285  HA2 GLY A 151      81.478 -31.012 -11.512  1.00 29.00           H  
ATOM   2286  HA3 GLY A 151      82.459 -32.093 -12.466  1.00 29.00           H  
ATOM   2287  C   GLY A 151      83.099 -30.052 -12.521  1.00 29.00           C  
ATOM   2288  O   GLY A 151      83.767 -29.172 -11.985  1.00 29.00           O  
ATOM   2289  N   GLU A 152      82.766 -29.976 -13.823  1.00 30.62           N  
ATOM   2290  H   GLU A 152      82.154 -30.694 -14.183  1.00 30.62           H  
ATOM   2291  CA  GLU A 152      83.347 -29.081 -14.855  1.00 30.62           C  
ATOM   2292  HA  GLU A 152      84.396 -28.911 -14.611  1.00 30.62           H  
ATOM   2293  C   GLU A 152      82.669 -27.688 -14.993  1.00 30.62           C  
ATOM   2294  CB  GLU A 152      83.295 -29.800 -16.228  1.00 30.62           C  
ATOM   2295  HB2 GLU A 152      83.725 -29.137 -16.978  1.00 30.62           H  
ATOM   2296  HB3 GLU A 152      82.249 -29.973 -16.482  1.00 30.62           H  
ATOM   2297  O   GLU A 152      81.770 -27.493 -15.810  1.00 30.62           O  
ATOM   2298  CG  GLU A 152      84.037 -31.146 -16.301  1.00 30.62           C  
ATOM   2299  HG2 GLU A 152      83.615 -31.829 -15.564  1.00 30.62           H  
ATOM   2300  HG3 GLU A 152      85.081 -30.975 -16.039  1.00 30.62           H  
ATOM   2301  CD  GLU A 152      83.950 -31.810 -17.692  1.00 30.62           C  
ATOM   2302  OE1 GLU A 152      84.930 -32.499 -18.062  1.00 30.62           O  
ATOM   2303  OE2 GLU A 152      82.909 -31.656 -18.369  1.00 30.62           O  
ATOM   2304  N   ALA A 153      83.129 -26.669 -14.259  1.00 29.68           N  
ATOM   2305  H   ALA A 153      83.821 -26.872 -13.552  1.00 29.68           H  
ATOM   2306  CA  ALA A 153      82.587 -25.294 -14.319  1.00 29.68           C  
ATOM   2307  HA  ALA A 153      81.511 -25.362 -14.481  1.00 29.68           H  
ATOM   2308  C   ALA A 153      83.145 -24.438 -15.490  1.00 29.68           C  
ATOM   2309  CB  ALA A 153      82.793 -24.645 -12.942  1.00 29.68           C  
ATOM   2310  HB1 ALA A 153      83.858 -24.539 -12.736  1.00 29.68           H  
ATOM   2311  HB2 ALA A 153      82.331 -25.259 -12.169  1.00 29.68           H  
ATOM   2312  HB3 ALA A 153      82.331 -23.658 -12.933  1.00 29.68           H  
ATOM   2313  O   ALA A 153      83.718 -23.375 -15.272  1.00 29.68           O  
ATOM   2314  N   GLY A 154      83.073 -24.947 -16.725  1.00 34.70           N  
ATOM   2315  H   GLY A 154      82.559 -25.811 -16.825  1.00 34.70           H  
ATOM   2316  CA  GLY A 154      83.928 -24.509 -17.839  1.00 34.70           C  
ATOM   2317  HA2 GLY A 154      84.967 -24.574 -17.514  1.00 34.70           H  
ATOM   2318  HA3 GLY A 154      83.797 -25.212 -18.661  1.00 34.70           H  
ATOM   2319  C   GLY A 154      83.721 -23.095 -18.406  1.00 34.70           C  
ATOM   2320  O   GLY A 154      84.634 -22.272 -18.345  1.00 34.70           O  
ATOM   2321  N   VAL A 155      82.602 -22.866 -19.101  1.00 26.16           N  
ATOM   2322  H   VAL A 155      81.845 -23.534 -19.050  1.00 26.16           H  
ATOM   2323  CA  VAL A 155      82.488 -21.784 -20.095  1.00 26.16           C  
ATOM   2324  HA  VAL A 155      83.426 -21.229 -20.107  1.00 26.16           H  
ATOM   2325  C   VAL A 155      81.393 -20.790 -19.697  1.00 26.16           C  
ATOM   2326  CB  VAL A 155      82.283 -22.333 -21.534  1.00 26.16           C  
ATOM   2327  HB  VAL A 155      81.220 -22.488 -21.721  1.00 26.16           H  
ATOM   2328  O   VAL A 155      80.206 -21.066 -19.838  1.00 26.16           O  
ATOM   2329  CG1 VAL A 155      82.855 -21.334 -22.552  1.00 26.16           C  
ATOM   2330 HG11 VAL A 155      83.943 -21.308 -22.487  1.00 26.16           H  
ATOM   2331 HG12 VAL A 155      82.469 -20.335 -22.354  1.00 26.16           H  
ATOM   2332 HG13 VAL A 155      82.554 -21.633 -23.557  1.00 26.16           H  
ATOM   2333  CG2 VAL A 155      82.984 -23.673 -21.815  1.00 26.16           C  
ATOM   2334 HG21 VAL A 155      82.848 -23.937 -22.864  1.00 26.16           H  
ATOM   2335 HG22 VAL A 155      82.528 -24.461 -21.214  1.00 26.16           H  
ATOM   2336 HG23 VAL A 155      84.047 -23.599 -21.585  1.00 26.16           H  
ATOM   2337  N   ASP A 156      81.792 -19.613 -19.214  1.00 31.33           N  
ATOM   2338  H   ASP A 156      82.771 -19.473 -19.009  1.00 31.33           H  
ATOM   2339  CA  ASP A 156      80.879 -18.487 -18.986  1.00 31.33           C  
ATOM   2340  HA  ASP A 156      79.913 -18.870 -18.657  1.00 31.33           H  
ATOM   2341  C   ASP A 156      80.652 -17.745 -20.321  1.00 31.33           C  
ATOM   2342  CB  ASP A 156      81.416 -17.589 -17.858  1.00 31.33           C  
ATOM   2343  HB2 ASP A 156      82.464 -17.356 -18.047  1.00 31.33           H  
ATOM   2344  HB3 ASP A 156      80.859 -16.652 -17.868  1.00 31.33           H  
ATOM   2345  O   ASP A 156      81.443 -16.892 -20.728  1.00 31.33           O  
ATOM   2346  CG  ASP A 156      81.255 -18.213 -16.464  1.00 31.33           C  
ATOM   2347  OD1 ASP A 156      80.139 -18.694 -16.168  1.00 31.33           O  
ATOM   2348  OD2 ASP A 156      82.233 -18.141 -15.684  1.00 31.33           O  
ATOM   2349  N   GLU A 157      79.608 -18.157 -21.053  1.00 26.31           N  
ATOM   2350  H   GLU A 157      79.093 -18.936 -20.668  1.00 26.31           H  
ATOM   2351  CA  GLU A 157      79.485 -17.954 -22.511  1.00 26.31           C  
ATOM   2352  HA  GLU A 157      80.480 -17.857 -22.944  1.00 26.31           H  
ATOM   2353  C   GLU A 157      78.684 -16.737 -22.997  1.00 26.31           C  
ATOM   2354  CB  GLU A 157      78.804 -19.195 -23.129  1.00 26.31           C  
ATOM   2355  HB2 GLU A 157      78.456 -18.959 -24.135  1.00 26.31           H  
ATOM   2356  HB3 GLU A 157      77.940 -19.462 -22.522  1.00 26.31           H  
ATOM   2357  O   GLU A 157      79.008 -16.190 -24.049  1.00 26.31           O  
ATOM   2358  CG  GLU A 157      79.766 -20.377 -23.238  1.00 26.31           C  
ATOM   2359  HG2 GLU A 157      80.572 -20.091 -23.913  1.00 26.31           H  
ATOM   2360  HG3 GLU A 157      80.193 -20.548 -22.250  1.00 26.31           H  
ATOM   2361  CD  GLU A 157      79.125 -21.684 -23.730  1.00 26.31           C  
ATOM   2362  OE1 GLU A 157      79.879 -22.492 -24.325  1.00 26.31           O  
ATOM   2363  OE2 GLU A 157      77.902 -21.867 -23.537  1.00 26.31           O  
ATOM   2364  N   LEU A 158      77.563 -16.399 -22.352  1.00 21.45           N  
ATOM   2365  H   LEU A 158      77.401 -16.832 -21.455  1.00 21.45           H  
ATOM   2366  CA  LEU A 158      76.401 -15.882 -23.096  1.00 21.45           C  
ATOM   2367  HA  LEU A 158      76.329 -16.535 -23.966  1.00 21.45           H  
ATOM   2368  C   LEU A 158      76.548 -14.457 -23.687  1.00 21.45           C  
ATOM   2369  CB  LEU A 158      75.110 -16.104 -22.274  1.00 21.45           C  
ATOM   2370  HB2 LEU A 158      75.378 -16.409 -21.262  1.00 21.45           H  
ATOM   2371  HB3 LEU A 158      74.557 -15.168 -22.189  1.00 21.45           H  
ATOM   2372  O   LEU A 158      76.803 -13.480 -22.983  1.00 21.45           O  
ATOM   2373  CG  LEU A 158      74.202 -17.185 -22.898  1.00 21.45           C  
ATOM   2374  HG  LEU A 158      74.816 -18.005 -23.270  1.00 21.45           H  
ATOM   2375  CD1 LEU A 158      73.236 -17.765 -21.866  1.00 21.45           C  
ATOM   2376 HD11 LEU A 158      72.603 -16.976 -21.460  1.00 21.45           H  
ATOM   2377 HD12 LEU A 158      72.614 -18.529 -22.331  1.00 21.45           H  
ATOM   2378 HD13 LEU A 158      73.802 -18.226 -21.056  1.00 21.45           H  
ATOM   2379  CD2 LEU A 158      73.374 -16.615 -24.054  1.00 21.45           C  
ATOM   2380 HD21 LEU A 158      72.778 -17.409 -24.504  1.00 21.45           H  
ATOM   2381 HD22 LEU A 158      74.031 -16.199 -24.818  1.00 21.45           H  
ATOM   2382 HD23 LEU A 158      72.713 -15.828 -23.692  1.00 21.45           H  
ATOM   2383  N   LEU A 159      76.309 -14.380 -25.009  1.00 27.70           N  
ATOM   2384  H   LEU A 159      76.065 -15.257 -25.447  1.00 27.70           H  
ATOM   2385  CA  LEU A 159      76.376 -13.221 -25.924  1.00 27.70           C  
ATOM   2386  HA  LEU A 159      76.841 -12.381 -25.409  1.00 27.70           H  
ATOM   2387  C   LEU A 159      74.947 -12.799 -26.386  1.00 27.70           C  
ATOM   2388  CB  LEU A 159      77.247 -13.628 -27.139  1.00 27.70           C  
ATOM   2389  HB2 LEU A 159      77.486 -12.727 -27.705  1.00 27.70           H  
ATOM   2390  HB3 LEU A 159      76.643 -14.281 -27.769  1.00 27.70           H  
ATOM   2391  O   LEU A 159      73.969 -13.440 -26.017  1.00 27.70           O  
ATOM   2392  CG  LEU A 159      78.594 -14.330 -26.892  1.00 27.70           C  
ATOM   2393  HG  LEU A 159      78.451 -15.197 -26.248  1.00 27.70           H  
ATOM   2394  CD1 LEU A 159      79.149 -14.837 -28.226  1.00 27.70           C  
ATOM   2395 HD11 LEU A 159      80.108 -15.327 -28.057  1.00 27.70           H  
ATOM   2396 HD12 LEU A 159      79.274 -14.011 -28.927  1.00 27.70           H  
ATOM   2397 HD13 LEU A 159      78.460 -15.568 -28.648  1.00 27.70           H  
ATOM   2398  CD2 LEU A 159      79.619 -13.376 -26.276  1.00 27.70           C  
ATOM   2399 HD21 LEU A 159      79.246 -13.016 -25.317  1.00 27.70           H  
ATOM   2400 HD22 LEU A 159      80.548 -13.917 -26.098  1.00 27.70           H  
ATOM   2401 HD23 LEU A 159      79.803 -12.536 -26.945  1.00 27.70           H  
ATOM   2402  N   GLU A 160      74.682 -11.782 -27.222  1.00 26.54           N  
ATOM   2403  H   GLU A 160      73.688 -11.680 -27.368  1.00 26.54           H  
ATOM   2404  CA  GLU A 160      75.558 -10.829 -27.936  1.00 26.54           C  
ATOM   2405  HA  GLU A 160      76.492 -10.704 -27.388  1.00 26.54           H  
ATOM   2406  C   GLU A 160      74.911  -9.431 -28.076  1.00 26.54           C  
ATOM   2407  CB  GLU A 160      75.869 -11.346 -29.368  1.00 26.54           C  
ATOM   2408  HB2 GLU A 160      74.964 -11.294 -29.973  1.00 26.54           H  
ATOM   2409  HB3 GLU A 160      76.158 -12.397 -29.352  1.00 26.54           H  
ATOM   2410  O   GLU A 160      75.471  -8.435 -27.628  1.00 26.54           O  
ATOM   2411  CG  GLU A 160      76.992 -10.533 -30.043  1.00 26.54           C  
ATOM   2412  HG2 GLU A 160      77.930 -10.754 -29.534  1.00 26.54           H  
ATOM   2413  HG3 GLU A 160      76.799  -9.468 -29.920  1.00 26.54           H  
ATOM   2414  CD  GLU A 160      77.122 -10.817 -31.550  1.00 26.54           C  
ATOM   2415  OE1 GLU A 160      78.242 -11.163 -31.987  1.00 26.54           O  
ATOM   2416  OE2 GLU A 160      76.112 -10.624 -32.267  1.00 26.54           O  
ATOM   2417  N   ALA A 161      73.757  -9.348 -28.758  1.00 24.52           N  
ATOM   2418  H   ALA A 161      73.381 -10.227 -29.083  1.00 24.52           H  
ATOM   2419  CA  ALA A 161      73.425  -8.174 -29.586  1.00 24.52           C  
ATOM   2420  HA  ALA A 161      74.107  -7.358 -29.346  1.00 24.52           H  
ATOM   2421  C   ALA A 161      71.996  -7.608 -29.454  1.00 24.52           C  
ATOM   2422  CB  ALA A 161      73.674  -8.593 -31.042  1.00 24.52           C  
ATOM   2423  HB1 ALA A 161      73.068  -9.461 -31.302  1.00 24.52           H  
ATOM   2424  HB2 ALA A 161      73.432  -7.772 -31.716  1.00 24.52           H  
ATOM   2425  HB3 ALA A 161      74.727  -8.839 -31.174  1.00 24.52           H  
ATOM   2426  O   ALA A 161      71.683  -6.584 -30.072  1.00 24.52           O  
ATOM   2427  N   LEU A 162      71.111  -8.273 -28.709  1.00 22.19           N  
ATOM   2428  H   LEU A 162      71.459  -9.041 -28.152  1.00 22.19           H  
ATOM   2429  CA  LEU A 162      69.649  -8.129 -28.808  1.00 22.19           C  
ATOM   2430  HA  LEU A 162      69.434  -7.895 -29.851  1.00 22.19           H  
ATOM   2431  C   LEU A 162      69.068  -6.936 -28.008  1.00 22.19           C  
ATOM   2432  CB  LEU A 162      69.003  -9.507 -28.509  1.00 22.19           C  
ATOM   2433  HB2 LEU A 162      69.791 -10.254 -28.412  1.00 22.19           H  
ATOM   2434  HB3 LEU A 162      68.477  -9.494 -27.555  1.00 22.19           H  
ATOM   2435  O   LEU A 162      68.075  -7.072 -27.306  1.00 22.19           O  
ATOM   2436  CG  LEU A 162      68.052  -9.998 -29.616  1.00 22.19           C  
ATOM   2437  HG  LEU A 162      68.564  -9.932 -30.576  1.00 22.19           H  
ATOM   2438  CD1 LEU A 162      67.692 -11.464 -29.375  1.00 22.19           C  
ATOM   2439 HD11 LEU A 162      67.182 -11.568 -28.417  1.00 22.19           H  
ATOM   2440 HD12 LEU A 162      68.594 -12.076 -29.371  1.00 22.19           H  
ATOM   2441 HD13 LEU A 162      67.033 -11.816 -30.169  1.00 22.19           H  
ATOM   2442  CD2 LEU A 162      66.761  -9.184 -29.692  1.00 22.19           C  
ATOM   2443 HD21 LEU A 162      66.982  -8.142 -29.923  1.00 22.19           H  
ATOM   2444 HD22 LEU A 162      66.237  -9.227 -28.737  1.00 22.19           H  
ATOM   2445 HD23 LEU A 162      66.114  -9.582 -30.474  1.00 22.19           H  
ATOM   2446  N   GLY A 163      69.693  -5.758 -28.099  1.00 26.67           N  
ATOM   2447  H   GLY A 163      70.518  -5.716 -28.680  1.00 26.67           H  
ATOM   2448  CA  GLY A 163      69.303  -4.566 -27.325  1.00 26.67           C  
ATOM   2449  HA2 GLY A 163      68.585  -4.840 -26.552  1.00 26.67           H  
ATOM   2450  HA3 GLY A 163      70.187  -4.182 -26.815  1.00 26.67           H  
ATOM   2451  C   GLY A 163      68.689  -3.403 -28.115  1.00 26.67           C  
ATOM   2452  O   GLY A 163      68.585  -2.316 -27.560  1.00 26.67           O  
ATOM   2453  N   ARG A 164      68.401  -3.559 -29.417  1.00 26.49           N  
ATOM   2454  H   ARG A 164      68.412  -4.499 -29.785  1.00 26.49           H  
ATOM   2455  CA  ARG A 164      68.478  -2.424 -30.364  1.00 26.49           C  
ATOM   2456  HA  ARG A 164      69.032  -1.629 -29.864  1.00 26.49           H  
ATOM   2457  C   ARG A 164      67.187  -1.709 -30.792  1.00 26.49           C  
ATOM   2458  CB  ARG A 164      69.277  -2.855 -31.615  1.00 26.49           C  
ATOM   2459  HB2 ARG A 164      68.624  -2.833 -32.488  1.00 26.49           H  
ATOM   2460  HB3 ARG A 164      69.638  -3.877 -31.502  1.00 26.49           H  
ATOM   2461  O   ARG A 164      67.304  -0.543 -31.142  1.00 26.49           O  
ATOM   2462  CG  ARG A 164      70.480  -1.933 -31.858  1.00 26.49           C  
ATOM   2463  HG2 ARG A 164      71.218  -2.077 -31.069  1.00 26.49           H  
ATOM   2464  HG3 ARG A 164      70.138  -0.898 -31.822  1.00 26.49           H  
ATOM   2465  CD  ARG A 164      71.131  -2.161 -33.230  1.00 26.49           C  
ATOM   2466  HD2 ARG A 164      70.357  -2.060 -33.991  1.00 26.49           H  
ATOM   2467  HD3 ARG A 164      71.871  -1.377 -33.386  1.00 26.49           H  
ATOM   2468  NE  ARG A 164      71.791  -3.479 -33.348  1.00 26.49           N  
ATOM   2469  HE  ARG A 164      71.861  -4.029 -32.504  1.00 26.49           H  
ATOM   2470  NH1 ARG A 164      72.177  -3.400 -35.609  1.00 26.49           N  
ATOM   2471 HH11 ARG A 164      71.643  -2.544 -35.642  1.00 26.49           H  
ATOM   2472 HH12 ARG A 164      72.475  -3.857 -36.460  1.00 26.49           H  
ATOM   2473  NH2 ARG A 164      72.866  -5.170 -34.433  1.00 26.49           N  
ATOM   2474 HH21 ARG A 164      73.207  -5.600 -35.281  1.00 26.49           H  
ATOM   2475 HH22 ARG A 164      72.920  -5.683 -33.564  1.00 26.49           H  
ATOM   2476  CZ  ARG A 164      72.275  -4.008 -34.459  1.00 26.49           C  
ATOM   2477  N   GLU A 165      66.057  -2.403 -30.943  1.00 22.89           N  
ATOM   2478  H   GLU A 165      66.006  -3.331 -30.546  1.00 22.89           H  
ATOM   2479  CA  GLU A 165      65.172  -2.108 -32.092  1.00 22.89           C  
ATOM   2480  HA  GLU A 165      65.766  -1.552 -32.817  1.00 22.89           H  
ATOM   2481  C   GLU A 165      63.953  -1.194 -31.864  1.00 22.89           C  
ATOM   2482  CB  GLU A 165      64.799  -3.419 -32.803  1.00 22.89           C  
ATOM   2483  HB2 GLU A 165      65.710  -4.002 -32.939  1.00 22.89           H  
ATOM   2484  HB3 GLU A 165      64.116  -3.992 -32.176  1.00 22.89           H  
ATOM   2485  O   GLU A 165      63.914  -0.127 -32.464  1.00 22.89           O  
ATOM   2486  CG  GLU A 165      64.170  -3.183 -34.187  1.00 22.89           C  
ATOM   2487  HG2 GLU A 165      63.178  -2.748 -34.064  1.00 22.89           H  
ATOM   2488  HG3 GLU A 165      64.790  -2.475 -34.736  1.00 22.89           H  
ATOM   2489  CD  GLU A 165      64.060  -4.491 -34.983  1.00 22.89           C  
ATOM   2490  OE1 GLU A 165      64.527  -4.509 -36.146  1.00 22.89           O  
ATOM   2491  OE2 GLU A 165      63.569  -5.485 -34.403  1.00 22.89           O  
ATOM   2492  N   LEU A 166      62.929  -1.624 -31.117  1.00 22.56           N  
ATOM   2493  H   LEU A 166      63.022  -2.486 -30.599  1.00 22.56           H  
ATOM   2494  CA  LEU A 166      61.595  -1.002 -31.203  1.00 22.56           C  
ATOM   2495  HA  LEU A 166      61.383  -0.862 -32.263  1.00 22.56           H  
ATOM   2496  C   LEU A 166      61.538   0.410 -30.587  1.00 22.56           C  
ATOM   2497  CB  LEU A 166      60.529  -1.956 -30.631  1.00 22.56           C  
ATOM   2498  HB2 LEU A 166      59.626  -1.389 -30.403  1.00 22.56           H  
ATOM   2499  HB3 LEU A 166      60.901  -2.370 -29.694  1.00 22.56           H  
ATOM   2500  O   LEU A 166      61.999   0.621 -29.465  1.00 22.56           O  
ATOM   2501  CG  LEU A 166      60.166  -3.094 -31.608  1.00 22.56           C  
ATOM   2502  HG  LEU A 166      61.075  -3.495 -32.056  1.00 22.56           H  
ATOM   2503  CD1 LEU A 166      59.461  -4.234 -30.872  1.00 22.56           C  
ATOM   2504 HD11 LEU A 166      60.118  -4.628 -30.097  1.00 22.56           H  
ATOM   2505 HD12 LEU A 166      58.542  -3.868 -30.414  1.00 22.56           H  
ATOM   2506 HD13 LEU A 166      59.227  -5.034 -31.574  1.00 22.56           H  
ATOM   2507  CD2 LEU A 166      59.229  -2.611 -32.721  1.00 22.56           C  
ATOM   2508 HD21 LEU A 166      59.717  -1.835 -33.311  1.00 22.56           H  
ATOM   2509 HD22 LEU A 166      58.312  -2.208 -32.292  1.00 22.56           H  
ATOM   2510 HD23 LEU A 166      58.988  -3.442 -33.383  1.00 22.56           H  
ATOM   2511  N   ASP A 167      60.967   1.346 -31.354  1.00 24.14           N  
ATOM   2512  H   ASP A 167      60.628   1.064 -32.263  1.00 24.14           H  
ATOM   2513  CA  ASP A 167      61.026   2.795 -31.125  1.00 24.14           C  
ATOM   2514  HA  ASP A 167      62.078   3.075 -31.075  1.00 24.14           H  
ATOM   2515  C   ASP A 167      60.375   3.262 -29.809  1.00 24.14           C  
ATOM   2516  CB  ASP A 167      60.401   3.546 -32.318  1.00 24.14           C  
ATOM   2517  HB2 ASP A 167      59.434   3.103 -32.557  1.00 24.14           H  
ATOM   2518  HB3 ASP A 167      60.224   4.582 -32.027  1.00 24.14           H  
ATOM   2519  O   ASP A 167      59.384   2.700 -29.340  1.00 24.14           O  
ATOM   2520  CG  ASP A 167      61.295   3.570 -33.564  1.00 24.14           C  
ATOM   2521  OD1 ASP A 167      62.467   3.990 -33.432  1.00 24.14           O  
ATOM   2522  OD2 ASP A 167      60.793   3.200 -34.652  1.00 24.14           O  
ATOM   2523  N   GLY A 168      60.943   4.330 -29.239  1.00 27.48           N  
ATOM   2524  H   GLY A 168      61.697   4.776 -29.741  1.00 27.48           H  
ATOM   2525  CA  GLY A 168      60.559   4.913 -27.949  1.00 27.48           C  
ATOM   2526  HA2 GLY A 168      61.378   4.788 -27.241  1.00 27.48           H  
ATOM   2527  HA3 GLY A 168      59.685   4.394 -27.556  1.00 27.48           H  
ATOM   2528  C   GLY A 168      60.208   6.400 -28.027  1.00 27.48           C  
ATOM   2529  O   GLY A 168      60.814   7.192 -27.304  1.00 27.48           O  
ATOM   2530  N   ASP A 169      59.267   6.744 -28.909  1.00 18.88           N  
ATOM   2531  H   ASP A 169      58.793   5.992 -29.389  1.00 18.88           H  
ATOM   2532  CA  ASP A 169      58.531   8.023 -28.924  1.00 18.88           C  
ATOM   2533  HA  ASP A 169      59.078   8.759 -28.335  1.00 18.88           H  
ATOM   2534  C   ASP A 169      57.164   7.822 -28.227  1.00 18.88           C  
ATOM   2535  CB  ASP A 169      58.420   8.548 -30.389  1.00 18.88           C  
ATOM   2536  HB2 ASP A 169      57.412   8.352 -30.754  1.00 18.88           H  
ATOM   2537  HB3 ASP A 169      59.091   7.964 -31.020  1.00 18.88           H  
ATOM   2538  O   ASP A 169      56.474   6.833 -28.577  1.00 18.88           O  
ATOM   2539  CG  ASP A 169      58.766  10.038 -30.643  1.00 18.88           C  
ATOM   2540  OD1 ASP A 169      59.618  10.621 -29.930  1.00 18.88           O  
ATOM   2541  OD2 ASP A 169      58.246  10.594 -31.646  1.00 18.88           O  
ATOM   2542  OXT ASP A 169      56.846   8.610 -27.307  1.00 18.88           O  
TER    2543      ASP A 169                                                       
ATOM   2543  N   MET B   1      24.216  36.131 -37.448  1.00 77.29           N  
ATOM   2544  H   MET B   1      25.120  36.410 -37.803  1.00 77.29           H  
ATOM   2545  H2  MET B   1      24.068  36.592 -36.562  1.00 77.29           H  
ATOM   2546  H3  MET B   1      23.492  36.391 -38.103  1.00 77.29           H  
ATOM   2547  CA  MET B   1      24.212  34.675 -37.247  1.00 77.29           C  
ATOM   2548  HA  MET B   1      25.043  34.419 -36.589  1.00 77.29           H  
ATOM   2549  C   MET B   1      24.446  33.942 -38.554  1.00 77.29           C  
ATOM   2550  CB  MET B   1      22.960  34.163 -36.543  1.00 77.29           C  
ATOM   2551  HB2 MET B   1      22.070  34.699 -36.874  1.00 77.29           H  
ATOM   2552  HB3 MET B   1      22.846  33.106 -36.784  1.00 77.29           H  
ATOM   2553  O   MET B   1      23.546  33.839 -39.385  1.00 77.29           O  
ATOM   2554  CG  MET B   1      23.128  34.268 -35.030  1.00 77.29           C  
ATOM   2555  HG2 MET B   1      22.979  35.301 -34.717  1.00 77.29           H  
ATOM   2556  HG3 MET B   1      24.135  33.961 -34.747  1.00 77.29           H  
ATOM   2557  SD  MET B   1      21.959  33.192 -34.185  1.00 77.29           S  
ATOM   2558  CE  MET B   1      21.219  34.364 -33.017  1.00 77.29           C  
ATOM   2559  HE1 MET B   1      21.969  34.690 -32.297  1.00 77.29           H  
ATOM   2560  HE2 MET B   1      20.813  35.224 -33.550  1.00 77.29           H  
ATOM   2561  HE3 MET B   1      20.412  33.869 -32.475  1.00 77.29           H  
ATOM   2562  N   THR B   2      25.674  33.463 -38.710  1.00 85.71           N  
ATOM   2563  H   THR B   2      26.322  33.655 -37.959  1.00 85.71           H  
ATOM   2564  CA  THR B   2      26.072  32.348 -39.571  1.00 85.71           C  
ATOM   2565  HA  THR B   2      25.892  32.604 -40.616  1.00 85.71           H  
ATOM   2566  C   THR B   2      25.275  31.089 -39.230  1.00 85.71           C  
ATOM   2567  CB  THR B   2      27.568  32.036 -39.377  1.00 85.71           C  
ATOM   2568  HB  THR B   2      27.841  31.213 -40.037  1.00 85.71           H  
ATOM   2569  O   THR B   2      24.621  31.018 -38.188  1.00 85.71           O  
ATOM   2570  CG2 THR B   2      28.479  33.223 -39.686  1.00 85.71           C  
ATOM   2571 HG21 THR B   2      29.518  32.906 -39.600  1.00 85.71           H  
ATOM   2572 HG22 THR B   2      28.300  33.570 -40.704  1.00 85.71           H  
ATOM   2573 HG23 THR B   2      28.305  34.040 -38.986  1.00 85.71           H  
ATOM   2574  OG1 THR B   2      27.818  31.649 -38.049  1.00 85.71           O  
ATOM   2575  HG1 THR B   2      27.815  32.438 -37.502  1.00 85.71           H  
ATOM   2576  N   ASP B   3      25.323  30.084 -40.102  1.00 77.03           N  
ATOM   2577  H   ASP B   3      25.873  30.159 -40.946  1.00 77.03           H  
ATOM   2578  CA  ASP B   3      24.619  28.825 -39.854  1.00 77.03           C  
ATOM   2579  HA  ASP B   3      23.575  29.060 -39.648  1.00 77.03           H  
ATOM   2580  C   ASP B   3      25.170  28.108 -38.607  1.00 77.03           C  
ATOM   2581  CB  ASP B   3      24.679  27.968 -41.123  1.00 77.03           C  
ATOM   2582  HB2 ASP B   3      24.636  28.614 -42.000  1.00 77.03           H  
ATOM   2583  HB3 ASP B   3      25.619  27.417 -41.155  1.00 77.03           H  
ATOM   2584  O   ASP B   3      24.402  27.734 -37.725  1.00 77.03           O  
ATOM   2585  CG  ASP B   3      23.486  27.021 -41.185  1.00 77.03           C  
ATOM   2586  OD1 ASP B   3      22.353  27.559 -41.151  1.00 77.03           O  
ATOM   2587  OD2 ASP B   3      23.731  25.802 -41.288  1.00 77.03           O  
ATOM   2588  N   SER B   4      26.500  28.068 -38.447  1.00 75.81           N  
ATOM   2589  H   SER B   4      27.095  28.358 -39.210  1.00 75.81           H  
ATOM   2590  CA  SER B   4      27.167  27.540 -37.249  1.00 75.81           C  
ATOM   2591  HA  SER B   4      26.942  26.476 -37.167  1.00 75.81           H  
ATOM   2592  C   SER B   4      26.703  28.210 -35.950  1.00 75.81           C  
ATOM   2593  CB  SER B   4      28.687  27.700 -37.372  1.00 75.81           C  
ATOM   2594  HB2 SER B   4      29.168  27.238 -36.510  1.00 75.81           H  
ATOM   2595  HB3 SER B   4      28.941  28.760 -37.390  1.00 75.81           H  
ATOM   2596  O   SER B   4      26.450  27.512 -34.973  1.00 75.81           O  
ATOM   2597  OG  SER B   4      29.160  27.089 -38.559  1.00 75.81           O  
ATOM   2598  HG  SER B   4      29.806  26.425 -38.305  1.00 75.81           H  
ATOM   2599  N   GLU B   5      26.533  29.540 -35.926  1.00 81.00           N  
ATOM   2600  H   GLU B   5      26.748  30.074 -36.756  1.00 81.00           H  
ATOM   2601  CA  GLU B   5      26.026  30.248 -34.737  1.00 81.00           C  
ATOM   2602  HA  GLU B   5      26.640  29.984 -33.876  1.00 81.00           H  
ATOM   2603  C   GLU B   5      24.586  29.833 -34.388  1.00 81.00           C  
ATOM   2604  CB  GLU B   5      26.102  31.772 -34.935  1.00 81.00           C  
ATOM   2605  HB2 GLU B   5      25.515  32.255 -34.153  1.00 81.00           H  
ATOM   2606  HB3 GLU B   5      25.646  32.017 -35.894  1.00 81.00           H  
ATOM   2607  O   GLU B   5      24.299  29.577 -33.219  1.00 81.00           O  
ATOM   2608  CG  GLU B   5      27.532  32.341 -34.861  1.00 81.00           C  
ATOM   2609  HG2 GLU B   5      27.874  32.289 -33.827  1.00 81.00           H  
ATOM   2610  HG3 GLU B   5      28.202  31.724 -35.460  1.00 81.00           H  
ATOM   2611  CD  GLU B   5      27.601  33.790 -35.374  1.00 81.00           C  
ATOM   2612  OE1 GLU B   5      28.178  34.662 -34.704  1.00 81.00           O  
ATOM   2613  OE2 GLU B   5      27.066  34.044 -36.482  1.00 81.00           O  
ATOM   2614  N   LYS B   6      23.696  29.692 -35.384  1.00 84.13           N  
ATOM   2615  H   LYS B   6      24.016  29.836 -36.331  1.00 84.13           H  
ATOM   2616  CA  LYS B   6      22.309  29.238 -35.153  1.00 84.13           C  
ATOM   2617  HA  LYS B   6      21.842  29.870 -34.398  1.00 84.13           H  
ATOM   2618  C   LYS B   6      22.270  27.810 -34.621  1.00 84.13           C  
ATOM   2619  CB  LYS B   6      21.478  29.272 -36.441  1.00 84.13           C  
ATOM   2620  HB2 LYS B   6      20.488  28.875 -36.220  1.00 84.13           H  
ATOM   2621  HB3 LYS B   6      21.945  28.616 -37.177  1.00 84.13           H  
ATOM   2622  O   LYS B   6      21.583  27.529 -33.643  1.00 84.13           O  
ATOM   2623  CG  LYS B   6      21.313  30.662 -37.051  1.00 84.13           C  
ATOM   2624  HG2 LYS B   6      22.299  31.074 -37.265  1.00 84.13           H  
ATOM   2625  HG3 LYS B   6      20.776  31.316 -36.365  1.00 84.13           H  
ATOM   2626  CD  LYS B   6      20.541  30.520 -38.362  1.00 84.13           C  
ATOM   2627  HD2 LYS B   6      19.522  30.199 -38.148  1.00 84.13           H  
ATOM   2628  HD3 LYS B   6      21.028  29.757 -38.970  1.00 84.13           H  
ATOM   2629  CE  LYS B   6      20.529  31.833 -39.138  1.00 84.13           C  
ATOM   2630  HE2 LYS B   6      21.554  32.194 -39.219  1.00 84.13           H  
ATOM   2631  HE3 LYS B   6      19.943  32.568 -38.586  1.00 84.13           H  
ATOM   2632  NZ  LYS B   6      19.964  31.596 -40.486  1.00 84.13           N  
ATOM   2633  HZ1 LYS B   6      19.993  32.434 -41.049  1.00 84.13           H  
ATOM   2634  HZ2 LYS B   6      20.500  30.874 -40.945  1.00 84.13           H  
ATOM   2635  HZ3 LYS B   6      19.013  31.262 -40.414  1.00 84.13           H  
ATOM   2636  N   VAL B   7      23.000  26.897 -35.264  1.00 83.79           N  
ATOM   2637  H   VAL B   7      23.539  27.191 -36.066  1.00 83.79           H  
ATOM   2638  CA  VAL B   7      23.010  25.479 -34.877  1.00 83.79           C  
ATOM   2639  HA  VAL B   7      21.977  25.141 -34.793  1.00 83.79           H  
ATOM   2640  C   VAL B   7      23.636  25.308 -33.487  1.00 83.79           C  
ATOM   2641  CB  VAL B   7      23.686  24.603 -35.952  1.00 83.79           C  
ATOM   2642  HB  VAL B   7      24.733  24.889 -36.046  1.00 83.79           H  
ATOM   2643  O   VAL B   7      23.128  24.515 -32.696  1.00 83.79           O  
ATOM   2644  CG1 VAL B   7      23.593  23.114 -35.600  1.00 83.79           C  
ATOM   2645 HG11 VAL B   7      22.561  22.772 -35.676  1.00 83.79           H  
ATOM   2646 HG12 VAL B   7      24.211  22.535 -36.286  1.00 83.79           H  
ATOM   2647 HG13 VAL B   7      23.933  22.942 -34.579  1.00 83.79           H  
ATOM   2648  CG2 VAL B   7      22.992  24.724 -37.319  1.00 83.79           C  
ATOM   2649 HG21 VAL B   7      22.997  25.753 -37.677  1.00 83.79           H  
ATOM   2650 HG22 VAL B   7      23.516  24.116 -38.057  1.00 83.79           H  
ATOM   2651 HG23 VAL B   7      21.956  24.393 -37.254  1.00 83.79           H  
ATOM   2652  N   ALA B   8      24.655  26.098 -33.127  1.00 82.19           N  
ATOM   2653  H   ALA B   8      25.062  26.718 -33.813  1.00 82.19           H  
ATOM   2654  CA  ALA B   8      25.204  26.125 -31.770  1.00 82.19           C  
ATOM   2655  HA  ALA B   8      25.511  25.114 -31.502  1.00 82.19           H  
ATOM   2656  C   ALA B   8      24.175  26.587 -30.719  1.00 82.19           C  
ATOM   2657  CB  ALA B   8      26.448  27.022 -31.763  1.00 82.19           C  
ATOM   2658  HB1 ALA B   8      27.182  26.639 -32.472  1.00 82.19           H  
ATOM   2659  HB2 ALA B   8      26.179  28.040 -32.043  1.00 82.19           H  
ATOM   2660  HB3 ALA B   8      26.890  27.028 -30.767  1.00 82.19           H  
ATOM   2661  O   ALA B   8      24.131  26.042 -29.614  1.00 82.19           O  
ATOM   2662  N   GLU B   9      23.317  27.555 -31.051  1.00 85.05           N  
ATOM   2663  H   GLU B   9      23.416  28.007 -31.949  1.00 85.05           H  
ATOM   2664  CA  GLU B   9      22.256  28.031 -30.159  1.00 85.05           C  
ATOM   2665  HA  GLU B   9      22.699  28.184 -29.175  1.00 85.05           H  
ATOM   2666  C   GLU B   9      21.137  26.985 -29.982  1.00 85.05           C  
ATOM   2667  CB  GLU B   9      21.757  29.393 -30.669  1.00 85.05           C  
ATOM   2668  HB2 GLU B   9      22.605  29.942 -31.078  1.00 85.05           H  
ATOM   2669  HB3 GLU B   9      21.022  29.250 -31.462  1.00 85.05           H  
ATOM   2670  O   GLU B   9      20.738  26.691 -28.850  1.00 85.05           O  
ATOM   2671  CG  GLU B   9      21.167  30.242 -29.540  1.00 85.05           C  
ATOM   2672  HG2 GLU B   9      20.220  29.807 -29.221  1.00 85.05           H  
ATOM   2673  HG3 GLU B   9      21.848  30.218 -28.689  1.00 85.05           H  
ATOM   2674  CD  GLU B   9      20.955  31.695 -29.984  1.00 85.05           C  
ATOM   2675  OE1 GLU B   9      21.494  32.582 -29.282  1.00 85.05           O  
ATOM   2676  OE2 GLU B   9      20.270  31.901 -31.009  1.00 85.05           O  
ATOM   2677  N   TYR B  10      20.720  26.317 -31.066  1.00 87.01           N  
ATOM   2678  H   TYR B  10      21.054  26.623 -31.969  1.00 87.01           H  
ATOM   2679  CA  TYR B  10      19.799  25.174 -31.003  1.00 87.01           C  
ATOM   2680  HA  TYR B  10      18.900  25.488 -30.471  1.00 87.01           H  
ATOM   2681  C   TYR B  10      20.380  23.990 -30.215  1.00 87.01           C  
ATOM   2682  CB  TYR B  10      19.398  24.723 -32.417  1.00 87.01           C  
ATOM   2683  HB2 TYR B  10      20.301  24.543 -33.000  1.00 87.01           H  
ATOM   2684  HB3 TYR B  10      18.872  23.772 -32.338  1.00 87.01           H  
ATOM   2685  O   TYR B  10      19.676  23.400 -29.393  1.00 87.01           O  
ATOM   2686  CG  TYR B  10      18.484  25.677 -33.169  1.00 87.01           C  
ATOM   2687  CD1 TYR B  10      17.240  26.045 -32.617  1.00 87.01           C  
ATOM   2688  HD1 TYR B  10      16.941  25.659 -31.654  1.00 87.01           H  
ATOM   2689  CD2 TYR B  10      18.855  26.167 -34.438  1.00 87.01           C  
ATOM   2690  HD2 TYR B  10      19.803  25.882 -34.871  1.00 87.01           H  
ATOM   2691  CE1 TYR B  10      16.385  26.922 -33.313  1.00 87.01           C  
ATOM   2692  HE1 TYR B  10      15.439  27.211 -32.878  1.00 87.01           H  
ATOM   2693  CE2 TYR B  10      18.001  27.038 -35.140  1.00 87.01           C  
ATOM   2694  HE2 TYR B  10      18.282  27.421 -36.110  1.00 87.01           H  
ATOM   2695  OH  TYR B  10      15.952  28.272 -35.254  1.00 87.01           O  
ATOM   2696  HH  TYR B  10      15.159  28.472 -34.751  1.00 87.01           H  
ATOM   2697  CZ  TYR B  10      16.768  27.424 -34.576  1.00 87.01           C  
ATOM   2698  N   LEU B  11      21.664  23.661 -30.400  1.00 83.83           N  
ATOM   2699  H   LEU B  11      22.185  24.151 -31.113  1.00 83.83           H  
ATOM   2700  CA  LEU B  11      22.341  22.595 -29.653  1.00 83.83           C  
ATOM   2701  HA  LEU B  11      21.745  21.687 -29.746  1.00 83.83           H  
ATOM   2702  C   LEU B  11      22.425  22.917 -28.156  1.00 83.83           C  
ATOM   2703  CB  LEU B  11      23.729  22.344 -30.275  1.00 83.83           C  
ATOM   2704  HB2 LEU B  11      23.600  22.089 -31.327  1.00 83.83           H  
ATOM   2705  HB3 LEU B  11      24.304  23.268 -30.225  1.00 83.83           H  
ATOM   2706  O   LEU B  11      22.189  22.032 -27.328  1.00 83.83           O  
ATOM   2707  CG  LEU B  11      24.542  21.226 -29.592  1.00 83.83           C  
ATOM   2708  HG  LEU B  11      24.701  21.478 -28.543  1.00 83.83           H  
ATOM   2709  CD1 LEU B  11      23.854  19.862 -29.678  1.00 83.83           C  
ATOM   2710 HD11 LEU B  11      24.491  19.099 -29.231  1.00 83.83           H  
ATOM   2711 HD12 LEU B  11      23.679  19.611 -30.724  1.00 83.83           H  
ATOM   2712 HD13 LEU B  11      22.909  19.876 -29.136  1.00 83.83           H  
ATOM   2713  CD2 LEU B  11      25.908  21.094 -30.262  1.00 83.83           C  
ATOM   2714 HD21 LEU B  11      26.427  22.052 -30.241  1.00 83.83           H  
ATOM   2715 HD22 LEU B  11      25.784  20.772 -31.296  1.00 83.83           H  
ATOM   2716 HD23 LEU B  11      26.511  20.358 -29.731  1.00 83.83           H  
ATOM   2717  N   ARG B  12      22.688  24.181 -27.796  1.00 86.20           N  
ATOM   2718  H   ARG B  12      22.908  24.843 -28.526  1.00 86.20           H  
ATOM   2719  CA  ARG B  12      22.657  24.652 -26.402  1.00 86.20           C  
ATOM   2720  HA  ARG B  12      23.328  24.032 -25.808  1.00 86.20           H  
ATOM   2721  C   ARG B  12      21.262  24.491 -25.794  1.00 86.20           C  
ATOM   2722  CB  ARG B  12      23.143  26.109 -26.341  1.00 86.20           C  
ATOM   2723  HB2 ARG B  12      24.092  26.185 -26.873  1.00 86.20           H  
ATOM   2724  HB3 ARG B  12      22.419  26.754 -26.840  1.00 86.20           H  
ATOM   2725  O   ARG B  12      21.148  23.992 -24.678  1.00 86.20           O  
ATOM   2726  CG  ARG B  12      23.348  26.597 -24.896  1.00 86.20           C  
ATOM   2727  HG2 ARG B  12      22.441  26.421 -24.318  1.00 86.20           H  
ATOM   2728  HG3 ARG B  12      24.162  26.038 -24.435  1.00 86.20           H  
ATOM   2729  CD  ARG B  12      23.654  28.101 -24.834  1.00 86.20           C  
ATOM   2730  HD2 ARG B  12      23.737  28.393 -23.787  1.00 86.20           H  
ATOM   2731  HD3 ARG B  12      22.809  28.637 -25.265  1.00 86.20           H  
ATOM   2732  NE  ARG B  12      24.913  28.449 -25.528  1.00 86.20           N  
ATOM   2733  HE  ARG B  12      25.708  27.855 -25.338  1.00 86.20           H  
ATOM   2734  NH1 ARG B  12      24.176  30.291 -26.712  1.00 86.20           N  
ATOM   2735 HH11 ARG B  12      23.246  30.190 -26.331  1.00 86.20           H  
ATOM   2736 HH12 ARG B  12      24.328  31.015 -27.400  1.00 86.20           H  
ATOM   2737  NH2 ARG B  12      26.286  29.615 -26.917  1.00 86.20           N  
ATOM   2738 HH21 ARG B  12      26.422  30.369 -27.575  1.00 86.20           H  
ATOM   2739 HH22 ARG B  12      27.045  28.981 -26.710  1.00 86.20           H  
ATOM   2740  CZ  ARG B  12      25.113  29.447 -26.376  1.00 86.20           C  
ATOM   2741  N   ARG B  13      20.195  24.855 -26.518  1.00 88.11           N  
ATOM   2742  H   ARG B  13      20.350  25.284 -27.419  1.00 88.11           H  
ATOM   2743  CA  ARG B  13      18.818  24.649 -26.034  1.00 88.11           C  
ATOM   2744  HA  ARG B  13      18.756  25.081 -25.035  1.00 88.11           H  
ATOM   2745  C   ARG B  13      18.503  23.162 -25.852  1.00 88.11           C  
ATOM   2746  CB  ARG B  13      17.804  25.357 -26.955  1.00 88.11           C  
ATOM   2747  HB2 ARG B  13      17.844  24.900 -27.944  1.00 88.11           H  
ATOM   2748  HB3 ARG B  13      18.077  26.407 -27.060  1.00 88.11           H  
ATOM   2749  O   ARG B  13      18.026  22.782 -24.788  1.00 88.11           O  
ATOM   2750  CG  ARG B  13      16.356  25.265 -26.432  1.00 88.11           C  
ATOM   2751  HG2 ARG B  13      16.107  24.218 -26.257  1.00 88.11           H  
ATOM   2752  HG3 ARG B  13      15.677  25.634 -27.201  1.00 88.11           H  
ATOM   2753  CD  ARG B  13      16.123  26.080 -25.149  1.00 88.11           C  
ATOM   2754  HD2 ARG B  13      15.886  27.106 -25.434  1.00 88.11           H  
ATOM   2755  HD3 ARG B  13      17.030  26.097 -24.546  1.00 88.11           H  
ATOM   2756  NE  ARG B  13      15.048  25.510 -24.319  1.00 88.11           N  
ATOM   2757  HE  ARG B  13      14.859  24.523 -24.423  1.00 88.11           H  
ATOM   2758  NH1 ARG B  13      14.526  27.387 -23.088  1.00 88.11           N  
ATOM   2759 HH11 ARG B  13      14.005  27.803 -22.329  1.00 88.11           H  
ATOM   2760 HH12 ARG B  13      15.120  27.945 -23.684  1.00 88.11           H  
ATOM   2761  NH2 ARG B  13      13.614  25.429 -22.566  1.00 88.11           N  
ATOM   2762 HH21 ARG B  13      13.137  25.839 -21.777  1.00 88.11           H  
ATOM   2763 HH22 ARG B  13      13.711  24.424 -22.613  1.00 88.11           H  
ATOM   2764  CZ  ARG B  13      14.399  26.112 -23.338  1.00 88.11           C  
ATOM   2765  N   ALA B  14      18.837  22.322 -26.832  1.00 89.13           N  
ATOM   2766  H   ALA B  14      19.219  22.709 -27.684  1.00 89.13           H  
ATOM   2767  CA  ALA B  14      18.590  20.882 -26.772  1.00 89.13           C  
ATOM   2768  HA  ALA B  14      17.525  20.723 -26.608  1.00 89.13           H  
ATOM   2769  C   ALA B  14      19.337  20.197 -25.611  1.00 89.13           C  
ATOM   2770  CB  ALA B  14      18.969  20.264 -28.124  1.00 89.13           C  
ATOM   2771  HB1 ALA B  14      18.752  19.195 -28.110  1.00 89.13           H  
ATOM   2772  HB2 ALA B  14      18.391  20.731 -28.922  1.00 89.13           H  
ATOM   2773  HB3 ALA B  14      20.031  20.410 -28.320  1.00 89.13           H  
ATOM   2774  O   ALA B  14      18.765  19.341 -24.941  1.00 89.13           O  
ATOM   2775  N   THR B  15      20.586  20.590 -25.328  1.00 89.37           N  
ATOM   2776  H   THR B  15      21.013  21.296 -25.911  1.00 89.37           H  
ATOM   2777  CA  THR B  15      21.349  20.058 -24.181  1.00 89.37           C  
ATOM   2778  HA  THR B  15      21.212  18.977 -24.162  1.00 89.37           H  
ATOM   2779  C   THR B  15      20.828  20.556 -22.831  1.00 89.37           C  
ATOM   2780  CB  THR B  15      22.864  20.314 -24.286  1.00 89.37           C  
ATOM   2781  HB  THR B  15      23.302  20.238 -23.291  1.00 89.37           H  
ATOM   2782  O   THR B  15      20.808  19.775 -21.880  1.00 89.37           O  
ATOM   2783  CG2 THR B  15      23.544  19.276 -25.174  1.00 89.37           C  
ATOM   2784 HG21 THR B  15      24.612  19.488 -25.233  1.00 89.37           H  
ATOM   2785 HG22 THR B  15      23.407  18.281 -24.750  1.00 89.37           H  
ATOM   2786 HG23 THR B  15      23.117  19.302 -26.177  1.00 89.37           H  
ATOM   2787  OG1 THR B  15      23.170  21.581 -24.816  1.00 89.37           O  
ATOM   2788  HG1 THR B  15      22.913  21.596 -25.741  1.00 89.37           H  
ATOM   2789  N   LEU B  16      20.341  21.799 -22.736  1.00 91.74           N  
ATOM   2790  H   LEU B  16      20.424  22.414 -23.533  1.00 91.74           H  
ATOM   2791  CA  LEU B  16      19.658  22.298 -21.534  1.00 91.74           C  
ATOM   2792  HA  LEU B  16      20.290  22.102 -20.668  1.00 91.74           H  
ATOM   2793  C   LEU B  16      18.341  21.551 -21.270  1.00 91.74           C  
ATOM   2794  CB  LEU B  16      19.420  23.816 -21.654  1.00 91.74           C  
ATOM   2795  HB2 LEU B  16      18.978  24.022 -22.629  1.00 91.74           H  
ATOM   2796  HB3 LEU B  16      18.694  24.116 -20.898  1.00 91.74           H  
ATOM   2797  O   LEU B  16      18.131  21.074 -20.156  1.00 91.74           O  
ATOM   2798  CG  LEU B  16      20.685  24.676 -21.480  1.00 91.74           C  
ATOM   2799  HG  LEU B  16      21.480  24.311 -22.130  1.00 91.74           H  
ATOM   2800  CD1 LEU B  16      20.373  26.125 -21.859  1.00 91.74           C  
ATOM   2801 HD11 LEU B  16      21.267  26.738 -21.748  1.00 91.74           H  
ATOM   2802 HD12 LEU B  16      19.584  26.518 -21.217  1.00 91.74           H  
ATOM   2803 HD13 LEU B  16      20.047  26.165 -22.898  1.00 91.74           H  
ATOM   2804  CD2 LEU B  16      21.200  24.666 -20.037  1.00 91.74           C  
ATOM   2805 HD21 LEU B  16      20.414  24.999 -19.359  1.00 91.74           H  
ATOM   2806 HD22 LEU B  16      22.057  25.334 -19.950  1.00 91.74           H  
ATOM   2807 HD23 LEU B  16      21.520  23.660 -19.762  1.00 91.74           H  
ATOM   2808  N   ASP B  17      17.498  21.386 -22.294  1.00 92.08           N  
ATOM   2809  H   ASP B  17      17.719  21.826 -23.175  1.00 92.08           H  
ATOM   2810  CA  ASP B  17      16.233  20.649 -22.185  1.00 92.08           C  
ATOM   2811  HA  ASP B  17      15.657  21.059 -21.356  1.00 92.08           H  
ATOM   2812  C   ASP B  17      16.465  19.157 -21.871  1.00 92.08           C  
ATOM   2813  CB  ASP B  17      15.411  20.819 -23.480  1.00 92.08           C  
ATOM   2814  HB2 ASP B  17      14.589  20.104 -23.463  1.00 92.08           H  
ATOM   2815  HB3 ASP B  17      16.040  20.583 -24.338  1.00 92.08           H  
ATOM   2816  O   ASP B  17      15.726  18.572 -21.080  1.00 92.08           O  
ATOM   2817  CG  ASP B  17      14.801  22.218 -23.655  1.00 92.08           C  
ATOM   2818  OD1 ASP B  17      14.450  22.866 -22.649  1.00 92.08           O  
ATOM   2819  OD2 ASP B  17      14.593  22.661 -24.805  1.00 92.08           O  
ATOM   2820  N   LEU B  18      17.517  18.541 -22.429  1.00 91.32           N  
ATOM   2821  H   LEU B  18      18.048  19.045 -23.125  1.00 91.32           H  
ATOM   2822  CA  LEU B  18      17.915  17.161 -22.117  1.00 91.32           C  
ATOM   2823  HA  LEU B  18      17.047  16.513 -22.232  1.00 91.32           H  
ATOM   2824  C   LEU B  18      18.391  17.018 -20.667  1.00 91.32           C  
ATOM   2825  CB  LEU B  18      19.004  16.714 -23.111  1.00 91.32           C  
ATOM   2826  HB2 LEU B  18      19.808  17.450 -23.093  1.00 91.32           H  
ATOM   2827  HB3 LEU B  18      18.576  16.710 -24.113  1.00 91.32           H  
ATOM   2828  O   LEU B  18      18.054  16.036 -20.006  1.00 91.32           O  
ATOM   2829  CG  LEU B  18      19.626  15.331 -22.828  1.00 91.32           C  
ATOM   2830  HG  LEU B  18      20.128  15.342 -21.860  1.00 91.32           H  
ATOM   2831  CD1 LEU B  18      18.593  14.207 -22.835  1.00 91.32           C  
ATOM   2832 HD11 LEU B  18      19.083  13.242 -22.707  1.00 91.32           H  
ATOM   2833 HD12 LEU B  18      17.869  14.342 -22.031  1.00 91.32           H  
ATOM   2834 HD13 LEU B  18      18.069  14.212 -23.791  1.00 91.32           H  
ATOM   2835  CD2 LEU B  18      20.672  15.016 -23.897  1.00 91.32           C  
ATOM   2836 HD21 LEU B  18      21.132  14.048 -23.697  1.00 91.32           H  
ATOM   2837 HD22 LEU B  18      21.447  15.782 -23.893  1.00 91.32           H  
ATOM   2838 HD23 LEU B  18      20.202  14.988 -24.880  1.00 91.32           H  
ATOM   2839  N   ARG B  19      19.161  17.988 -20.159  1.00 91.70           N  
ATOM   2840  H   ARG B  19      19.418  18.759 -20.759  1.00 91.70           H  
ATOM   2841  CA  ARG B  19      19.611  17.994 -18.761  1.00 91.70           C  
ATOM   2842  HA  ARG B  19      20.088  17.037 -18.549  1.00 91.70           H  
ATOM   2843  C   ARG B  19      18.424  18.097 -17.806  1.00 91.70           C  
ATOM   2844  CB  ARG B  19      20.633  19.119 -18.545  1.00 91.70           C  
ATOM   2845  HB2 ARG B  19      20.144  20.083 -18.679  1.00 91.70           H  
ATOM   2846  HB3 ARG B  19      21.423  19.027 -19.291  1.00 91.70           H  
ATOM   2847  O   ARG B  19      18.369  17.319 -16.860  1.00 91.70           O  
ATOM   2848  CG  ARG B  19      21.269  19.044 -17.147  1.00 91.70           C  
ATOM   2849  HG2 ARG B  19      21.772  18.082 -17.040  1.00 91.70           H  
ATOM   2850  HG3 ARG B  19      20.502  19.117 -16.376  1.00 91.70           H  
ATOM   2851  CD  ARG B  19      22.299  20.158 -16.930  1.00 91.70           C  
ATOM   2852  HD2 ARG B  19      22.830  19.954 -16.000  1.00 91.70           H  
ATOM   2853  HD3 ARG B  19      23.014  20.144 -17.752  1.00 91.70           H  
ATOM   2854  NE  ARG B  19      21.656  21.483 -16.833  1.00 91.70           N  
ATOM   2855  HE  ARG B  19      20.652  21.489 -16.727  1.00 91.70           H  
ATOM   2856  NH1 ARG B  19      23.567  22.758 -16.815  1.00 91.70           N  
ATOM   2857 HH11 ARG B  19      24.119  21.913 -16.862  1.00 91.70           H  
ATOM   2858 HH12 ARG B  19      24.016  23.651 -16.671  1.00 91.70           H  
ATOM   2859  NH2 ARG B  19      21.577  23.742 -16.589  1.00 91.70           N  
ATOM   2860 HH21 ARG B  19      20.580  23.685 -16.441  1.00 91.70           H  
ATOM   2861 HH22 ARG B  19      22.043  24.627 -16.450  1.00 91.70           H  
ATOM   2862  CZ  ARG B  19      22.269  22.650 -16.751  1.00 91.70           C  
ATOM   2863  N   ALA B  20      17.474  18.992 -18.087  1.00 94.23           N  
ATOM   2864  H   ALA B  20      17.600  19.595 -18.888  1.00 94.23           H  
ATOM   2865  CA  ALA B  20      16.247  19.134 -17.306  1.00 94.23           C  
ATOM   2866  HA  ALA B  20      16.509  19.327 -16.266  1.00 94.23           H  
ATOM   2867  C   ALA B  20      15.401  17.847 -17.330  1.00 94.23           C  
ATOM   2868  CB  ALA B  20      15.470  20.344 -17.839  1.00 94.23           C  
ATOM   2869  HB1 ALA B  20      15.188  20.187 -18.880  1.00 94.23           H  
ATOM   2870  HB2 ALA B  20      14.567  20.485 -17.244  1.00 94.23           H  
ATOM   2871  HB3 ALA B  20      16.083  21.242 -17.764  1.00 94.23           H  
ATOM   2872  O   ALA B  20      15.007  17.355 -16.278  1.00 94.23           O  
ATOM   2873  N   ALA B  21      15.205  17.235 -18.504  1.00 94.70           N  
ATOM   2874  H   ALA B  21      15.514  17.689 -19.352  1.00 94.70           H  
ATOM   2875  CA  ALA B  21      14.459  15.981 -18.614  1.00 94.70           C  
ATOM   2876  HA  ALA B  21      13.477  16.134 -18.168  1.00 94.70           H  
ATOM   2877  C   ALA B  21      15.131  14.826 -17.841  1.00 94.70           C  
ATOM   2878  CB  ALA B  21      14.269  15.652 -20.101  1.00 94.70           C  
ATOM   2879  HB1 ALA B  21      15.236  15.485 -20.576  1.00 94.70           H  
ATOM   2880  HB2 ALA B  21      13.762  16.479 -20.598  1.00 94.70           H  
ATOM   2881  HB3 ALA B  21      13.658  14.755 -20.198  1.00 94.70           H  
ATOM   2882  O   ALA B  21      14.473  14.122 -17.083  1.00 94.70           O  
ATOM   2883  N   ARG B  22      16.457  14.659 -17.960  1.00 93.20           N  
ATOM   2884  H   ARG B  22      16.958  15.271 -18.588  1.00 93.20           H  
ATOM   2885  CA  ARG B  22      17.206  13.648 -17.185  1.00 93.20           C  
ATOM   2886  HA  ARG B  22      16.720  12.679 -17.296  1.00 93.20           H  
ATOM   2887  C   ARG B  22      17.206  13.910 -15.680  1.00 93.20           C  
ATOM   2888  CB  ARG B  22      18.653  13.556 -17.683  1.00 93.20           C  
ATOM   2889  HB2 ARG B  22      19.069  14.557 -17.791  1.00 93.20           H  
ATOM   2890  HB3 ARG B  22      19.243  13.018 -16.941  1.00 93.20           H  
ATOM   2891  O   ARG B  22      17.382  12.970 -14.914  1.00 93.20           O  
ATOM   2892  CG  ARG B  22      18.758  12.794 -19.008  1.00 93.20           C  
ATOM   2893  HG2 ARG B  22      18.345  11.794 -18.878  1.00 93.20           H  
ATOM   2894  HG3 ARG B  22      18.194  13.313 -19.784  1.00 93.20           H  
ATOM   2895  CD  ARG B  22      20.230  12.688 -19.420  1.00 93.20           C  
ATOM   2896  HD2 ARG B  22      20.610  13.691 -19.613  1.00 93.20           H  
ATOM   2897  HD3 ARG B  22      20.792  12.244 -18.597  1.00 93.20           H  
ATOM   2898  NE  ARG B  22      20.395  11.850 -20.621  1.00 93.20           N  
ATOM   2899  HE  ARG B  22      19.564  11.392 -20.967  1.00 93.20           H  
ATOM   2900  NH1 ARG B  22      22.659  12.123 -20.894  1.00 93.20           N  
ATOM   2901 HH11 ARG B  22      22.695  12.633 -20.023  1.00 93.20           H  
ATOM   2902 HH12 ARG B  22      23.506  11.885 -21.389  1.00 93.20           H  
ATOM   2903  NH2 ARG B  22      21.512  10.891 -22.358  1.00 93.20           N  
ATOM   2904 HH21 ARG B  22      20.658  10.455 -22.677  1.00 93.20           H  
ATOM   2905 HH22 ARG B  22      22.355  10.737 -22.892  1.00 93.20           H  
ATOM   2906  CZ  ARG B  22      21.517  11.625 -21.281  1.00 93.20           C  
ATOM   2907  N   GLN B  23      17.061  15.163 -15.259  1.00 93.72           N  
ATOM   2908  H   GLN B  23      16.957  15.903 -15.939  1.00 93.72           H  
ATOM   2909  CA  GLN B  23      16.911  15.501 -13.850  1.00 93.72           C  
ATOM   2910  HA  GLN B  23      17.615  14.901 -13.273  1.00 93.72           H  
ATOM   2911  C   GLN B  23      15.515  15.116 -13.340  1.00 93.72           C  
ATOM   2912  CB  GLN B  23      17.281  16.973 -13.641  1.00 93.72           C  
ATOM   2913  HB2 GLN B  23      18.300  17.136 -13.991  1.00 93.72           H  
ATOM   2914  HB3 GLN B  23      16.603  17.617 -14.201  1.00 93.72           H  
ATOM   2915  O   GLN B  23      15.442  14.393 -12.353  1.00 93.72           O  
ATOM   2916  CG  GLN B  23      17.194  17.322 -12.155  1.00 93.72           C  
ATOM   2917  HG2 GLN B  23      17.799  16.632 -11.567  1.00 93.72           H  
ATOM   2918  HG3 GLN B  23      16.154  17.205 -11.848  1.00 93.72           H  
ATOM   2919  CD  GLN B  23      17.632  18.740 -11.829  1.00 93.72           C  
ATOM   2920  NE2 GLN B  23      17.092  19.284 -10.765  1.00 93.72           N  
ATOM   2921 HE21 GLN B  23      16.330  18.798 -10.315  1.00 93.72           H  
ATOM   2922 HE22 GLN B  23      17.333  20.229 -10.501  1.00 93.72           H  
ATOM   2923  OE1 GLN B  23      18.463  19.339 -12.507  1.00 93.72           O  
ATOM   2924  N   ARG B  24      14.441  15.467 -14.064  1.00 94.36           N  
ATOM   2925  H   ARG B  24      14.572  16.086 -14.852  1.00 94.36           H  
ATOM   2926  CA  ARG B  24      13.065  15.078 -13.703  1.00 94.36           C  
ATOM   2927  HA  ARG B  24      12.863  15.479 -12.710  1.00 94.36           H  
ATOM   2928  C   ARG B  24      12.884  13.560 -13.587  1.00 94.36           C  
ATOM   2929  CB  ARG B  24      12.067  15.698 -14.701  1.00 94.36           C  
ATOM   2930  HB2 ARG B  24      12.193  16.781 -14.690  1.00 94.36           H  
ATOM   2931  HB3 ARG B  24      12.303  15.343 -15.705  1.00 94.36           H  
ATOM   2932  O   ARG B  24      12.217  13.111 -12.668  1.00 94.36           O  
ATOM   2933  CG  ARG B  24      10.585  15.379 -14.411  1.00 94.36           C  
ATOM   2934  HG2 ARG B  24       9.966  15.898 -15.143  1.00 94.36           H  
ATOM   2935  HG3 ARG B  24      10.412  14.309 -14.528  1.00 94.36           H  
ATOM   2936  CD  ARG B  24      10.147  15.806 -13.003  1.00 94.36           C  
ATOM   2937  HD2 ARG B  24      10.335  16.872 -12.874  1.00 94.36           H  
ATOM   2938  HD3 ARG B  24      10.740  15.262 -12.268  1.00 94.36           H  
ATOM   2939  NE  ARG B  24       8.722  15.528 -12.749  1.00 94.36           N  
ATOM   2940  HE  ARG B  24       8.129  15.187 -13.493  1.00 94.36           H  
ATOM   2941  NH1 ARG B  24       8.768  15.797 -10.461  1.00 94.36           N  
ATOM   2942 HH11 ARG B  24       9.758  15.992 -10.495  1.00 94.36           H  
ATOM   2943 HH12 ARG B  24       8.316  15.607  -9.578  1.00 94.36           H  
ATOM   2944  NH2 ARG B  24       6.880  15.193 -11.501  1.00 94.36           N  
ATOM   2945 HH21 ARG B  24       6.407  15.028 -10.624  1.00 94.36           H  
ATOM   2946 HH22 ARG B  24       6.462  14.858 -12.358  1.00 94.36           H  
ATOM   2947  CZ  ARG B  24       8.135  15.515 -11.567  1.00 94.36           C  
ATOM   2948  N   ILE B  25      13.518  12.769 -14.460  1.00 94.61           N  
ATOM   2949  H   ILE B  25      13.992  13.207 -15.237  1.00 94.61           H  
ATOM   2950  CA  ILE B  25      13.511  11.295 -14.351  1.00 94.61           C  
ATOM   2951  HA  ILE B  25      12.479  10.945 -14.370  1.00 94.61           H  
ATOM   2952  C   ILE B  25      14.093  10.837 -13.004  1.00 94.61           C  
ATOM   2953  CB  ILE B  25      14.258  10.652 -15.542  1.00 94.61           C  
ATOM   2954  HB  ILE B  25      15.243  11.113 -15.618  1.00 94.61           H  
ATOM   2955  O   ILE B  25      13.455  10.064 -12.300  1.00 94.61           O  
ATOM   2956  CG1 ILE B  25      13.487  10.900 -16.855  1.00 94.61           C  
ATOM   2957 HG12 ILE B  25      12.566  10.317 -16.855  1.00 94.61           H  
ATOM   2958 HG13 ILE B  25      13.209  11.953 -16.915  1.00 94.61           H  
ATOM   2959  CG2 ILE B  25      14.450   9.139 -15.351  1.00 94.61           C  
ATOM   2960 HG21 ILE B  25      14.954   8.680 -16.201  1.00 94.61           H  
ATOM   2961 HG22 ILE B  25      13.488   8.649 -15.202  1.00 94.61           H  
ATOM   2962 HG23 ILE B  25      15.066   8.934 -14.475  1.00 94.61           H  
ATOM   2963  CD1 ILE B  25      14.296  10.570 -18.113  1.00 94.61           C  
ATOM   2964 HD11 ILE B  25      14.434   9.493 -18.212  1.00 94.61           H  
ATOM   2965 HD12 ILE B  25      15.267  11.065 -18.078  1.00 94.61           H  
ATOM   2966 HD13 ILE B  25      13.747  10.931 -18.983  1.00 94.61           H  
ATOM   2967  N   ARG B  26      15.260  11.361 -12.599  1.00 93.62           N  
ATOM   2968  H   ARG B  26      15.701  12.066 -13.173  1.00 93.62           H  
ATOM   2969  CA  ARG B  26      15.869  11.003 -11.305  1.00 93.62           C  
ATOM   2970  HA  ARG B  26      15.926   9.917 -11.233  1.00 93.62           H  
ATOM   2971  C   ARG B  26      15.025  11.433 -10.109  1.00 93.62           C  
ATOM   2972  CB  ARG B  26      17.274  11.593 -11.165  1.00 93.62           C  
ATOM   2973  HB2 ARG B  26      17.577  11.508 -10.122  1.00 93.62           H  
ATOM   2974  HB3 ARG B  26      17.252  12.650 -11.429  1.00 93.62           H  
ATOM   2975  O   ARG B  26      15.027  10.721  -9.115  1.00 93.62           O  
ATOM   2976  CG  ARG B  26      18.305  10.845 -12.018  1.00 93.62           C  
ATOM   2977  HG2 ARG B  26      18.088  10.984 -13.077  1.00 93.62           H  
ATOM   2978  HG3 ARG B  26      18.254   9.781 -11.786  1.00 93.62           H  
ATOM   2979  CD  ARG B  26      19.716  11.349 -11.695  1.00 93.62           C  
ATOM   2980  HD2 ARG B  26      19.892  11.216 -10.628  1.00 93.62           H  
ATOM   2981  HD3 ARG B  26      20.444  10.730 -12.219  1.00 93.62           H  
ATOM   2982  NE  ARG B  26      19.876  12.778 -12.039  1.00 93.62           N  
ATOM   2983  HE  ARG B  26      19.519  13.424 -11.350  1.00 93.62           H  
ATOM   2984  NH1 ARG B  26      20.828  12.505 -14.103  1.00 93.62           N  
ATOM   2985 HH11 ARG B  26      20.739  11.510 -13.953  1.00 93.62           H  
ATOM   2986 HH12 ARG B  26      21.240  12.887 -14.942  1.00 93.62           H  
ATOM   2987  NH2 ARG B  26      20.397  14.567 -13.339  1.00 93.62           N  
ATOM   2988 HH21 ARG B  26      20.733  14.965 -14.204  1.00 93.62           H  
ATOM   2989 HH22 ARG B  26      20.047  15.163 -12.602  1.00 93.62           H  
ATOM   2990  CZ  ARG B  26      20.362  13.275 -13.158  1.00 93.62           C  
ATOM   2991  N   GLU B  27      14.319  12.558 -10.199  1.00 93.60           N  
ATOM   2992  H   GLU B  27      14.408  13.117 -11.035  1.00 93.60           H  
ATOM   2993  CA  GLU B  27      13.380  13.009  -9.160  1.00 93.60           C  
ATOM   2994  HA  GLU B  27      13.876  12.990  -8.190  1.00 93.60           H  
ATOM   2995  C   GLU B  27      12.154  12.072  -9.057  1.00 93.60           C  
ATOM   2996  CB  GLU B  27      12.959  14.463  -9.455  1.00 93.60           C  
ATOM   2997  HB2 GLU B  27      12.571  14.507 -10.472  1.00 93.60           H  
ATOM   2998  HB3 GLU B  27      12.156  14.746  -8.774  1.00 93.60           H  
ATOM   2999  O   GLU B  27      11.693  11.769  -7.964  1.00 93.60           O  
ATOM   3000  CG  GLU B  27      14.110  15.484  -9.300  1.00 93.60           C  
ATOM   3001  HG2 GLU B  27      14.334  15.595  -8.239  1.00 93.60           H  
ATOM   3002  HG3 GLU B  27      15.006  15.093  -9.783  1.00 93.60           H  
ATOM   3003  CD  GLU B  27      13.810  16.871  -9.905  1.00 93.60           C  
ATOM   3004  OE1 GLU B  27      14.753  17.705  -9.954  1.00 93.60           O  
ATOM   3005  OE2 GLU B  27      12.666  17.098 -10.368  1.00 93.60           O  
ATOM   3006  N   LEU B  28      11.654  11.539 -10.175  1.00 94.17           N  
ATOM   3007  H   LEU B  28      12.050  11.813 -11.063  1.00 94.17           H  
ATOM   3008  CA  LEU B  28      10.526  10.594 -10.178  1.00 94.17           C  
ATOM   3009  HA  LEU B  28       9.748  10.960  -9.508  1.00 94.17           H  
ATOM   3010  C   LEU B  28      10.901   9.186  -9.679  1.00 94.17           C  
ATOM   3011  CB  LEU B  28       9.972  10.521 -11.608  1.00 94.17           C  
ATOM   3012  HB2 LEU B  28      10.808  10.364 -12.290  1.00 94.17           H  
ATOM   3013  HB3 LEU B  28       9.314   9.655 -11.692  1.00 94.17           H  
ATOM   3014  O   LEU B  28      10.103   8.538  -9.002  1.00 94.17           O  
ATOM   3015  CG  LEU B  28       9.192  11.774 -12.035  1.00 94.17           C  
ATOM   3016  HG  LEU B  28       9.738  12.676 -11.758  1.00 94.17           H  
ATOM   3017  CD1 LEU B  28       9.031  11.767 -13.555  1.00 94.17           C  
ATOM   3018 HD11 LEU B  28       8.503  12.669 -13.867  1.00 94.17           H  
ATOM   3019 HD12 LEU B  28       8.450  10.895 -13.855  1.00 94.17           H  
ATOM   3020 HD13 LEU B  28      10.011  11.739 -14.031  1.00 94.17           H  
ATOM   3021  CD2 LEU B  28       7.812  11.811 -11.381  1.00 94.17           C  
ATOM   3022 HD21 LEU B  28       7.286  10.871 -11.550  1.00 94.17           H  
ATOM   3023 HD22 LEU B  28       7.905  11.974 -10.307  1.00 94.17           H  
ATOM   3024 HD23 LEU B  28       7.211  12.611 -11.812  1.00 94.17           H  
ATOM   3025  N   GLU B  29      12.101   8.710 -10.022  1.00 92.51           N  
ATOM   3026  H   GLU B  29      12.650   9.260 -10.666  1.00 92.51           H  
ATOM   3027  CA  GLU B  29      12.558   7.341  -9.726  1.00 92.51           C  
ATOM   3028  HA  GLU B  29      11.700   6.673  -9.653  1.00 92.51           H  
ATOM   3029  C   GLU B  29      13.324   7.236  -8.391  1.00 92.51           C  
ATOM   3030  CB  GLU B  29      13.451   6.848 -10.889  1.00 92.51           C  
ATOM   3031  HB2 GLU B  29      13.884   5.885 -10.618  1.00 92.51           H  
ATOM   3032  HB3 GLU B  29      14.265   7.560 -11.026  1.00 92.51           H  
ATOM   3033  O   GLU B  29      13.251   6.219  -7.706  1.00 92.51           O  
ATOM   3034  CG  GLU B  29      12.688   6.677 -12.220  1.00 92.51           C  
ATOM   3035  HG2 GLU B  29      11.919   5.918 -12.074  1.00 92.51           H  
ATOM   3036  HG3 GLU B  29      12.186   7.613 -12.463  1.00 92.51           H  
ATOM   3037  CD  GLU B  29      13.565   6.280 -13.428  1.00 92.51           C  
ATOM   3038  OE1 GLU B  29      13.008   5.720 -14.411  1.00 92.51           O  
ATOM   3039  OE2 GLU B  29      14.777   6.592 -13.449  1.00 92.51           O  
ATOM   3040  N   SER B  30      14.090   8.269  -8.022  1.00 91.17           N  
ATOM   3041  H   SER B  30      14.048   9.104  -8.589  1.00 91.17           H  
ATOM   3042  CA  SER B  30      15.218   8.136  -7.082  1.00 91.17           C  
ATOM   3043  HA  SER B  30      14.985   7.338  -6.377  1.00 91.17           H  
ATOM   3044  C   SER B  30      15.506   9.378  -6.222  1.00 91.17           C  
ATOM   3045  CB  SER B  30      16.474   7.700  -7.858  1.00 91.17           C  
ATOM   3046  HB2 SER B  30      16.269   6.755  -8.360  1.00 91.17           H  
ATOM   3047  HB3 SER B  30      17.301   7.542  -7.166  1.00 91.17           H  
ATOM   3048  O   SER B  30      16.608   9.504  -5.687  1.00 91.17           O  
ATOM   3049  OG  SER B  30      16.841   8.672  -8.831  1.00 91.17           O  
ATOM   3050  HG  SER B  30      16.159   9.348  -8.815  1.00 91.17           H  
ATOM   3051  N   ASP B  31      14.557  10.314  -6.070  1.00 94.28           N  
ATOM   3052  H   ASP B  31      13.675  10.217  -6.554  1.00 94.28           H  
ATOM   3053  CA  ASP B  31      14.787  11.495  -5.221  1.00 94.28           C  
ATOM   3054  HA  ASP B  31      15.651  12.009  -5.642  1.00 94.28           H  
ATOM   3055  C   ASP B  31      15.070  11.057  -3.770  1.00 94.28           C  
ATOM   3056  CB  ASP B  31      13.603  12.477  -5.249  1.00 94.28           C  
ATOM   3057  HB2 ASP B  31      12.915  12.260  -4.431  1.00 94.28           H  
ATOM   3058  HB3 ASP B  31      13.057  12.324  -6.180  1.00 94.28           H  
ATOM   3059  O   ASP B  31      14.328  10.208  -3.247  1.00 94.28           O  
ATOM   3060  CG  ASP B  31      13.994  13.959  -5.210  1.00 94.28           C  
ATOM   3061  OD1 ASP B  31      15.172  14.290  -4.967  1.00 94.28           O  
ATOM   3062  OD2 ASP B  31      13.099  14.794  -5.472  1.00 94.28           O  
ATOM   3063  N   PRO B  32      16.114  11.589  -3.106  1.00 97.10           N  
ATOM   3064  CA  PRO B  32      16.366  11.306  -1.702  1.00 97.10           C  
ATOM   3065  HA  PRO B  32      16.356  10.226  -1.555  1.00 97.10           H  
ATOM   3066  C   PRO B  32      15.298  11.956  -0.818  1.00 97.10           C  
ATOM   3067  CB  PRO B  32      17.774  11.836  -1.408  1.00 97.10           C  
ATOM   3068  HB2 PRO B  32      17.721  12.795  -0.892  1.00 97.10           H  
ATOM   3069  HB3 PRO B  32      18.345  11.113  -0.826  1.00 97.10           H  
ATOM   3070  O   PRO B  32      14.990  13.144  -0.956  1.00 97.10           O  
ATOM   3071  CG  PRO B  32      18.411  12.030  -2.781  1.00 97.10           C  
ATOM   3072  HG2 PRO B  32      19.151  12.829  -2.777  1.00 97.10           H  
ATOM   3073  HG3 PRO B  32      18.852  11.091  -3.117  1.00 97.10           H  
ATOM   3074  CD  PRO B  32      17.213  12.370  -3.654  1.00 97.10           C  
ATOM   3075  HD2 PRO B  32      17.437  12.109  -4.688  1.00 97.10           H  
ATOM   3076  HD3 PRO B  32      16.987  13.432  -3.562  1.00 97.10           H  
ATOM   3077  N   ILE B  33      14.754  11.188   0.123  1.00 98.73           N  
ATOM   3078  H   ILE B  33      15.081  10.237   0.218  1.00 98.73           H  
ATOM   3079  CA  ILE B  33      13.720  11.651   1.054  1.00 98.73           C  
ATOM   3080  HA  ILE B  33      13.301  12.592   0.697  1.00 98.73           H  
ATOM   3081  C   ILE B  33      14.374  11.933   2.410  1.00 98.73           C  
ATOM   3082  CB  ILE B  33      12.566  10.625   1.104  1.00 98.73           C  
ATOM   3083  HB  ILE B  33      12.985   9.669   1.417  1.00 98.73           H  
ATOM   3084  O   ILE B  33      15.000  11.057   2.998  1.00 98.73           O  
ATOM   3085  CG1 ILE B  33      11.908  10.383  -0.277  1.00 98.73           C  
ATOM   3086 HG12 ILE B  33      12.619   9.866  -0.922  1.00 98.73           H  
ATOM   3087 HG13 ILE B  33      11.059   9.712  -0.141  1.00 98.73           H  
ATOM   3088  CG2 ILE B  33      11.493  10.997   2.140  1.00 98.73           C  
ATOM   3089 HG21 ILE B  33      11.020  11.945   1.884  1.00 98.73           H  
ATOM   3090 HG22 ILE B  33      11.935  11.084   3.132  1.00 98.73           H  
ATOM   3091 HG23 ILE B  33      10.729  10.221   2.174  1.00 98.73           H  
ATOM   3092  CD1 ILE B  33      11.412  11.632  -1.020  1.00 98.73           C  
ATOM   3093 HD11 ILE B  33      10.743  12.216  -0.388  1.00 98.73           H  
ATOM   3094 HD12 ILE B  33      10.866  11.325  -1.912  1.00 98.73           H  
ATOM   3095 HD13 ILE B  33      12.257  12.248  -1.328  1.00 98.73           H  
ATOM   3096  N   ALA B  34      14.265  13.161   2.907  1.00 98.68           N  
ATOM   3097  H   ALA B  34      13.620  13.789   2.449  1.00 98.68           H  
ATOM   3098  CA  ALA B  34      14.743  13.550   4.226  1.00 98.68           C  
ATOM   3099  HA  ALA B  34      15.712  13.086   4.410  1.00 98.68           H  
ATOM   3100  C   ALA B  34      13.769  13.086   5.318  1.00 98.68           C  
ATOM   3101  CB  ALA B  34      14.926  15.071   4.256  1.00 98.68           C  
ATOM   3102  HB1 ALA B  34      15.717  15.362   3.566  1.00 98.68           H  
ATOM   3103  HB2 ALA B  34      15.196  15.387   5.264  1.00 98.68           H  
ATOM   3104  HB3 ALA B  34      13.994  15.564   3.977  1.00 98.68           H  
ATOM   3105  O   ALA B  34      12.562  13.297   5.209  1.00 98.68           O  
ATOM   3106  N   ILE B  35      14.313  12.520   6.396  1.00 98.81           N  
ATOM   3107  H   ILE B  35      15.312  12.371   6.398  1.00 98.81           H  
ATOM   3108  CA  ILE B  35      13.621  12.384   7.681  1.00 98.81           C  
ATOM   3109  HA  ILE B  35      12.547  12.306   7.516  1.00 98.81           H  
ATOM   3110  C   ILE B  35      13.914  13.666   8.464  1.00 98.81           C  
ATOM   3111  CB  ILE B  35      14.097  11.120   8.441  1.00 98.81           C  
ATOM   3112  HB  ILE B  35      15.169  11.204   8.620  1.00 98.81           H  
ATOM   3113  O   ILE B  35      15.077  13.925   8.773  1.00 98.81           O  
ATOM   3114  CG1 ILE B  35      13.845   9.838   7.612  1.00 98.81           C  
ATOM   3115 HG12 ILE B  35      12.771   9.697   7.494  1.00 98.81           H  
ATOM   3116 HG13 ILE B  35      14.282   9.953   6.620  1.00 98.81           H  
ATOM   3117  CG2 ILE B  35      13.382  11.039   9.805  1.00 98.81           C  
ATOM   3118 HG21 ILE B  35      13.614  11.914  10.412  1.00 98.81           H  
ATOM   3119 HG22 ILE B  35      12.303  10.990   9.659  1.00 98.81           H  
ATOM   3120 HG23 ILE B  35      13.711  10.162  10.362  1.00 98.81           H  
ATOM   3121  CD1 ILE B  35      14.432   8.554   8.210  1.00 98.81           C  
ATOM   3122 HD11 ILE B  35      13.934   8.301   9.145  1.00 98.81           H  
ATOM   3123 HD12 ILE B  35      15.501   8.678   8.382  1.00 98.81           H  
ATOM   3124 HD13 ILE B  35      14.282   7.732   7.509  1.00 98.81           H  
ATOM   3125  N   VAL B  36      12.891  14.467   8.772  1.00 98.35           N  
ATOM   3126  H   VAL B  36      11.973  14.208   8.440  1.00 98.35           H  
ATOM   3127  CA  VAL B  36      13.054  15.768   9.462  1.00 98.35           C  
ATOM   3128  HA  VAL B  36      14.116  16.008   9.525  1.00 98.35           H  
ATOM   3129  C   VAL B  36      12.567  15.758  10.911  1.00 98.35           C  
ATOM   3130  CB  VAL B  36      12.406  16.922   8.674  1.00 98.35           C  
ATOM   3131  HB  VAL B  36      12.549  17.842   9.240  1.00 98.35           H  
ATOM   3132  O   VAL B  36      13.075  16.501  11.743  1.00 98.35           O  
ATOM   3133  CG1 VAL B  36      13.100  17.095   7.317  1.00 98.35           C  
ATOM   3134 HG11 VAL B  36      14.173  17.219   7.465  1.00 98.35           H  
ATOM   3135 HG12 VAL B  36      12.714  17.991   6.831  1.00 98.35           H  
ATOM   3136 HG13 VAL B  36      12.909  16.236   6.674  1.00 98.35           H  
ATOM   3137  CG2 VAL B  36      10.900  16.721   8.461  1.00 98.35           C  
ATOM   3138 HG21 VAL B  36      10.396  16.584   9.417  1.00 98.35           H  
ATOM   3139 HG22 VAL B  36      10.710  15.869   7.808  1.00 98.35           H  
ATOM   3140 HG23 VAL B  36      10.483  17.614   7.997  1.00 98.35           H  
ATOM   3141  N   GLY B  37      11.632  14.868  11.245  1.00 98.64           N  
ATOM   3142  H   GLY B  37      11.280  14.259  10.520  1.00 98.64           H  
ATOM   3143  CA  GLY B  37      11.105  14.685  12.597  1.00 98.64           C  
ATOM   3144  HA2 GLY B  37      11.833  15.027  13.332  1.00 98.64           H  
ATOM   3145  HA3 GLY B  37      10.191  15.263  12.727  1.00 98.64           H  
ATOM   3146  C   GLY B  37      10.773  13.226  12.868  1.00 98.64           C  
ATOM   3147  O   GLY B  37      10.542  12.452  11.940  1.00 98.64           O  
ATOM   3148  N   MET B  38      10.774  12.837  14.142  1.00 98.81           N  
ATOM   3149  H   MET B  38      10.937  13.528  14.861  1.00 98.81           H  
ATOM   3150  CA  MET B  38      10.490  11.467  14.577  1.00 98.81           C  
ATOM   3151  HA  MET B  38       9.827  10.994  13.852  1.00 98.81           H  
ATOM   3152  C   MET B  38       9.804  11.473  15.943  1.00 98.81           C  
ATOM   3153  CB  MET B  38      11.779  10.634  14.689  1.00 98.81           C  
ATOM   3154  HB2 MET B  38      12.354  10.999  15.541  1.00 98.81           H  
ATOM   3155  HB3 MET B  38      11.500   9.599  14.885  1.00 98.81           H  
ATOM   3156  O   MET B  38      10.154  12.279  16.804  1.00 98.81           O  
ATOM   3157  CG  MET B  38      12.688  10.671  13.455  1.00 98.81           C  
ATOM   3158  HG2 MET B  38      13.096  11.676  13.351  1.00 98.81           H  
ATOM   3159  HG3 MET B  38      12.087  10.464  12.569  1.00 98.81           H  
ATOM   3160  SD  MET B  38      14.070   9.497  13.482  1.00 98.81           S  
ATOM   3161  CE  MET B  38      15.001  10.062  14.934  1.00 98.81           C  
ATOM   3162  HE1 MET B  38      15.327  11.092  14.791  1.00 98.81           H  
ATOM   3163  HE2 MET B  38      15.875   9.425  15.073  1.00 98.81           H  
ATOM   3164  HE3 MET B  38      14.377   9.999  15.826  1.00 98.81           H  
ATOM   3165  N   ALA B  39       8.895  10.536  16.184  1.00 98.88           N  
ATOM   3166  H   ALA B  39       8.628   9.920  15.430  1.00 98.88           H  
ATOM   3167  CA  ALA B  39       8.347  10.249  17.505  1.00 98.88           C  
ATOM   3168  HA  ALA B  39       9.045  10.588  18.271  1.00 98.88           H  
ATOM   3169  C   ALA B  39       8.148   8.747  17.686  1.00 98.88           C  
ATOM   3170  CB  ALA B  39       7.018  10.982  17.684  1.00 98.88           C  
ATOM   3171  HB1 ALA B  39       6.618  10.807  18.682  1.00 98.88           H  
ATOM   3172  HB2 ALA B  39       6.304  10.602  16.953  1.00 98.88           H  
ATOM   3173  HB3 ALA B  39       7.156  12.053  17.535  1.00 98.88           H  
ATOM   3174  O   ALA B  39       7.881   8.028  16.723  1.00 98.88           O  
ATOM   3175  N   CYS B  40       8.244   8.274  18.925  1.00 98.86           N  
ATOM   3176  H   CYS B  40       8.444   8.897  19.695  1.00 98.86           H  
ATOM   3177  CA  CYS B  40       7.921   6.897  19.261  1.00 98.86           C  
ATOM   3178  HA  CYS B  40       7.055   6.605  18.667  1.00 98.86           H  
ATOM   3179  C   CYS B  40       7.540   6.751  20.732  1.00 98.86           C  
ATOM   3180  CB  CYS B  40       9.102   5.974  18.914  1.00 98.86           C  
ATOM   3181  HB2 CYS B  40       8.845   4.949  19.182  1.00 98.86           H  
ATOM   3182  HB3 CYS B  40       9.277   6.003  17.839  1.00 98.86           H  
ATOM   3183  O   CYS B  40       8.084   7.457  21.582  1.00 98.86           O  
ATOM   3184  SG  CYS B  40      10.620   6.471  19.788  1.00 98.86           S  
ATOM   3185  HG  CYS B  40      10.076   6.587  21.003  1.00 98.86           H  
ATOM   3186  N   ARG B  41       6.687   5.767  21.024  1.00 98.77           N  
ATOM   3187  H   ARG B  41       6.320   5.226  20.254  1.00 98.77           H  
ATOM   3188  CA  ARG B  41       6.576   5.174  22.361  1.00 98.77           C  
ATOM   3189  HA  ARG B  41       7.378   5.579  22.979  1.00 98.77           H  
ATOM   3190  C   ARG B  41       6.806   3.681  22.246  1.00 98.77           C  
ATOM   3191  CB  ARG B  41       5.256   5.503  23.067  1.00 98.77           C  
ATOM   3192  HB2 ARG B  41       4.415   5.086  22.514  1.00 98.77           H  
ATOM   3193  HB3 ARG B  41       5.273   5.053  24.060  1.00 98.77           H  
ATOM   3194  O   ARG B  41       6.195   3.035  21.393  1.00 98.77           O  
ATOM   3195  CG  ARG B  41       5.087   7.018  23.213  1.00 98.77           C  
ATOM   3196  HG2 ARG B  41       4.977   7.465  22.225  1.00 98.77           H  
ATOM   3197  HG3 ARG B  41       5.967   7.443  23.695  1.00 98.77           H  
ATOM   3198  CD  ARG B  41       3.855   7.358  24.043  1.00 98.77           C  
ATOM   3199  HD2 ARG B  41       3.988   6.996  25.062  1.00 98.77           H  
ATOM   3200  HD3 ARG B  41       2.993   6.857  23.601  1.00 98.77           H  
ATOM   3201  NE  ARG B  41       3.644   8.815  24.045  1.00 98.77           N  
ATOM   3202  HE  ARG B  41       4.437   9.411  23.856  1.00 98.77           H  
ATOM   3203  NH1 ARG B  41       1.374   8.809  24.389  1.00 98.77           N  
ATOM   3204 HH11 ARG B  41       1.339   7.813  24.556  1.00 98.77           H  
ATOM   3205 HH12 ARG B  41       0.543   9.381  24.438  1.00 98.77           H  
ATOM   3206  NH2 ARG B  41       2.408  10.719  24.024  1.00 98.77           N  
ATOM   3207 HH21 ARG B  41       3.167  11.277  23.660  1.00 98.77           H  
ATOM   3208 HH22 ARG B  41       1.476  11.103  24.086  1.00 98.77           H  
ATOM   3209  CZ  ARG B  41       2.489   9.433  24.155  1.00 98.77           C  
ATOM   3210  N   LEU B  42       7.730   3.163  23.046  1.00 98.85           N  
ATOM   3211  H   LEU B  42       8.097   3.748  23.782  1.00 98.85           H  
ATOM   3212  CA  LEU B  42       8.211   1.783  22.981  1.00 98.85           C  
ATOM   3213  HA  LEU B  42       7.450   1.184  22.481  1.00 98.85           H  
ATOM   3214  C   LEU B  42       8.377   1.215  24.411  1.00 98.85           C  
ATOM   3215  CB  LEU B  42       9.514   1.726  22.142  1.00 98.85           C  
ATOM   3216  HB2 LEU B  42       9.905   0.709  22.146  1.00 98.85           H  
ATOM   3217  HB3 LEU B  42      10.263   2.353  22.627  1.00 98.85           H  
ATOM   3218  O   LEU B  42       8.423   1.985  25.377  1.00 98.85           O  
ATOM   3219  CG  LEU B  42       9.379   2.190  20.674  1.00 98.85           C  
ATOM   3220  HG  LEU B  42       8.878   3.157  20.638  1.00 98.85           H  
ATOM   3221  CD1 LEU B  42      10.753   2.382  20.036  1.00 98.85           C  
ATOM   3222 HD11 LEU B  42      11.284   3.166  20.575  1.00 98.85           H  
ATOM   3223 HD12 LEU B  42      11.326   1.456  20.076  1.00 98.85           H  
ATOM   3224 HD13 LEU B  42      10.639   2.696  18.999  1.00 98.85           H  
ATOM   3225  CD2 LEU B  42       8.599   1.200  19.810  1.00 98.85           C  
ATOM   3226 HD21 LEU B  42       9.152   0.265  19.716  1.00 98.85           H  
ATOM   3227 HD22 LEU B  42       8.436   1.631  18.821  1.00 98.85           H  
ATOM   3228 HD23 LEU B  42       7.628   1.003  20.264  1.00 98.85           H  
ATOM   3229  N   PRO B  43       8.449  -0.119  24.573  1.00 98.52           N  
ATOM   3230  CA  PRO B  43       8.555  -0.774  25.877  1.00 98.52           C  
ATOM   3231  HA  PRO B  43       7.633  -0.579  26.423  1.00 98.52           H  
ATOM   3232  C   PRO B  43       9.740  -0.296  26.728  1.00 98.52           C  
ATOM   3233  CB  PRO B  43       8.637  -2.273  25.577  1.00 98.52           C  
ATOM   3234  HB2 PRO B  43       8.185  -2.865  26.372  1.00 98.52           H  
ATOM   3235  HB3 PRO B  43       9.673  -2.571  25.417  1.00 98.52           H  
ATOM   3236  O   PRO B  43      10.719   0.253  26.227  1.00 98.52           O  
ATOM   3237  CG  PRO B  43       7.864  -2.392  24.264  1.00 98.52           C  
ATOM   3238  HG2 PRO B  43       6.792  -2.374  24.459  1.00 98.52           H  
ATOM   3239  HG3 PRO B  43       8.146  -3.279  23.697  1.00 98.52           H  
ATOM   3240  CD  PRO B  43       8.258  -1.117  23.534  1.00 98.52           C  
ATOM   3241  HD2 PRO B  43       9.193  -1.266  22.995  1.00 98.52           H  
ATOM   3242  HD3 PRO B  43       7.466  -0.836  22.840  1.00 98.52           H  
ATOM   3243  N   GLY B  44       9.656  -0.514  28.043  1.00 97.49           N  
ATOM   3244  H   GLY B  44       8.865  -1.043  28.382  1.00 97.49           H  
ATOM   3245  CA  GLY B  44      10.698  -0.121  29.001  1.00 97.49           C  
ATOM   3246  HA2 GLY B  44      11.666  -0.480  28.649  1.00 97.49           H  
ATOM   3247  HA3 GLY B  44      10.486  -0.611  29.951  1.00 97.49           H  
ATOM   3248  C   GLY B  44      10.805   1.389  29.268  1.00 97.49           C  
ATOM   3249  O   GLY B  44      11.872   1.861  29.674  1.00 97.49           O  
ATOM   3250  N   GLY B  45       9.709   2.132  29.068  1.00 96.53           N  
ATOM   3251  H   GLY B  45       8.890   1.675  28.694  1.00 96.53           H  
ATOM   3252  CA  GLY B  45       9.597   3.560  29.390  1.00 96.53           C  
ATOM   3253  HA2 GLY B  45      10.103   3.766  30.333  1.00 96.53           H  
ATOM   3254  HA3 GLY B  45       8.542   3.806  29.511  1.00 96.53           H  
ATOM   3255  C   GLY B  45      10.168   4.500  28.325  1.00 96.53           C  
ATOM   3256  O   GLY B  45      10.568   5.617  28.646  1.00 96.53           O  
ATOM   3257  N   VAL B  46      10.250   4.054  27.069  1.00 98.36           N  
ATOM   3258  H   VAL B  46       9.863   3.148  26.846  1.00 98.36           H  
ATOM   3259  CA  VAL B  46      10.702   4.888  25.951  1.00 98.36           C  
ATOM   3260  HA  VAL B  46      11.516   5.530  26.289  1.00 98.36           H  
ATOM   3261  C   VAL B  46       9.547   5.778  25.496  1.00 98.36           C  
ATOM   3262  CB  VAL B  46      11.237   4.003  24.814  1.00 98.36           C  
ATOM   3263  HB  VAL B  46      10.506   3.220  24.608  1.00 98.36           H  
ATOM   3264  O   VAL B  46       8.587   5.286  24.909  1.00 98.36           O  
ATOM   3265  CG1 VAL B  46      11.481   4.778  23.515  1.00 98.36           C  
ATOM   3266 HG11 VAL B  46      10.541   5.146  23.104  1.00 98.36           H  
ATOM   3267 HG12 VAL B  46      11.928   4.108  22.781  1.00 98.36           H  
ATOM   3268 HG13 VAL B  46      12.149   5.619  23.701  1.00 98.36           H  
ATOM   3269  CG2 VAL B  46      12.550   3.326  25.223  1.00 98.36           C  
ATOM   3270 HG21 VAL B  46      12.385   2.693  26.095  1.00 98.36           H  
ATOM   3271 HG22 VAL B  46      13.307   4.075  25.457  1.00 98.36           H  
ATOM   3272 HG23 VAL B  46      12.907   2.692  24.412  1.00 98.36           H  
ATOM   3273  N   MET B  47       9.658   7.088  25.736  1.00 96.98           N  
ATOM   3274  H   MET B  47      10.448   7.410  26.277  1.00 96.98           H  
ATOM   3275  CA  MET B  47       8.643   8.095  25.381  1.00 96.98           C  
ATOM   3276  HA  MET B  47       7.757   7.589  24.997  1.00 96.98           H  
ATOM   3277  C   MET B  47       9.102   9.049  24.263  1.00 96.98           C  
ATOM   3278  CB  MET B  47       8.235   8.868  26.647  1.00 96.98           C  
ATOM   3279  HB2 MET B  47       7.568   9.686  26.378  1.00 96.98           H  
ATOM   3280  HB3 MET B  47       9.127   9.294  27.106  1.00 96.98           H  
ATOM   3281  O   MET B  47       8.382   9.973  23.886  1.00 96.98           O  
ATOM   3282  CG  MET B  47       7.522   7.976  27.673  1.00 96.98           C  
ATOM   3283  HG2 MET B  47       8.156   7.119  27.900  1.00 96.98           H  
ATOM   3284  HG3 MET B  47       7.396   8.538  28.598  1.00 96.98           H  
ATOM   3285  SD  MET B  47       5.894   7.360  27.154  1.00 96.98           S  
ATOM   3286  CE  MET B  47       4.874   8.830  27.441  1.00 96.98           C  
ATOM   3287  HE1 MET B  47       4.941   9.120  28.489  1.00 96.98           H  
ATOM   3288  HE2 MET B  47       5.216   9.649  26.809  1.00 96.98           H  
ATOM   3289  HE3 MET B  47       3.836   8.601  27.200  1.00 96.98           H  
ATOM   3290  N   SER B  48      10.317   8.857  23.747  1.00 97.73           N  
ATOM   3291  H   SER B  48      10.883   8.113  24.129  1.00 97.73           H  
ATOM   3292  CA  SER B  48      10.917   9.683  22.700  1.00 97.73           C  
ATOM   3293  HA  SER B  48      10.138   9.941  21.983  1.00 97.73           H  
ATOM   3294  C   SER B  48      12.052   8.942  21.974  1.00 97.73           C  
ATOM   3295  CB  SER B  48      11.463  10.971  23.329  1.00 97.73           C  
ATOM   3296  HB2 SER B  48      10.690  11.445  23.933  1.00 97.73           H  
ATOM   3297  HB3 SER B  48      11.753  11.662  22.538  1.00 97.73           H  
ATOM   3298  O   SER B  48      12.581   7.958  22.503  1.00 97.73           O  
ATOM   3299  OG  SER B  48      12.593  10.706  24.133  1.00 97.73           O  
ATOM   3300  HG  SER B  48      12.293  10.331  24.965  1.00 97.73           H  
ATOM   3301  N   PRO B  49      12.500   9.426  20.798  1.00 98.71           N  
ATOM   3302  CA  PRO B  49      13.695   8.901  20.135  1.00 98.71           C  
ATOM   3303  HA  PRO B  49      13.513   7.862  19.859  1.00 98.71           H  
ATOM   3304  C   PRO B  49      14.970   8.971  20.993  1.00 98.71           C  
ATOM   3305  CB  PRO B  49      13.851   9.743  18.864  1.00 98.71           C  
ATOM   3306  HB2 PRO B  49      14.466  10.619  19.067  1.00 98.71           H  
ATOM   3307  HB3 PRO B  49      14.281   9.161  18.049  1.00 98.71           H  
ATOM   3308  O   PRO B  49      15.864   8.142  20.832  1.00 98.71           O  
ATOM   3309  CG  PRO B  49      12.423  10.193  18.558  1.00 98.71           C  
ATOM   3310  HG2 PRO B  49      11.879   9.392  18.057  1.00 98.71           H  
ATOM   3311  HG3 PRO B  49      12.406  11.108  17.965  1.00 98.71           H  
ATOM   3312  CD  PRO B  49      11.847  10.417  19.954  1.00 98.71           C  
ATOM   3313  HD2 PRO B  49      12.103  11.419  20.299  1.00 98.71           H  
ATOM   3314  HD3 PRO B  49      10.766  10.285  19.933  1.00 98.71           H  
ATOM   3315  N   ASP B  50      15.082   9.940  21.904  1.00 97.54           N  
ATOM   3316  H   ASP B  50      14.339  10.617  22.002  1.00 97.54           H  
ATOM   3317  CA  ASP B  50      16.256  10.099  22.774  1.00 97.54           C  
ATOM   3318  HA  ASP B  50      17.158   9.879  22.203  1.00 97.54           H  
ATOM   3319  C   ASP B  50      16.228   9.118  23.959  1.00 97.54           C  
ATOM   3320  CB  ASP B  50      16.357  11.564  23.225  1.00 97.54           C  
ATOM   3321  HB2 ASP B  50      17.249  11.685  23.840  1.00 97.54           H  
ATOM   3322  HB3 ASP B  50      15.487  11.810  23.834  1.00 97.54           H  
ATOM   3323  O   ASP B  50      17.272   8.633  24.402  1.00 97.54           O  
ATOM   3324  CG  ASP B  50      16.443  12.520  22.027  1.00 97.54           C  
ATOM   3325  OD1 ASP B  50      17.301  12.281  21.143  1.00 97.54           O  
ATOM   3326  OD2 ASP B  50      15.606  13.448  21.967  1.00 97.54           O  
ATOM   3327  N   ASP B  51      15.034   8.732  24.421  1.00 98.19           N  
ATOM   3328  H   ASP B  51      14.210   9.181  24.048  1.00 98.19           H  
ATOM   3329  CA  ASP B  51      14.867   7.622  25.367  1.00 98.19           C  
ATOM   3330  HA  ASP B  51      15.568   7.755  26.191  1.00 98.19           H  
ATOM   3331  C   ASP B  51      15.184   6.275  24.711  1.00 98.19           C  
ATOM   3332  CB  ASP B  51      13.451   7.602  25.950  1.00 98.19           C  
ATOM   3333  HB2 ASP B  51      12.731   7.415  25.153  1.00 98.19           H  
ATOM   3334  HB3 ASP B  51      13.382   6.787  26.672  1.00 98.19           H  
ATOM   3335  O   ASP B  51      15.846   5.439  25.330  1.00 98.19           O  
ATOM   3336  CG  ASP B  51      13.104   8.905  26.656  1.00 98.19           C  
ATOM   3337  OD1 ASP B  51      13.954   9.387  27.439  1.00 98.19           O  
ATOM   3338  OD2 ASP B  51      12.010   9.436  26.357  1.00 98.19           O  
ATOM   3339  N   LEU B  52      14.778   6.087  23.447  1.00 98.72           N  
ATOM   3340  H   LEU B  52      14.209   6.802  23.017  1.00 98.72           H  
ATOM   3341  CA  LEU B  52      15.151   4.909  22.660  1.00 98.72           C  
ATOM   3342  HA  LEU B  52      14.817   4.023  23.199  1.00 98.72           H  
ATOM   3343  C   LEU B  52      16.672   4.822  22.514  1.00 98.72           C  
ATOM   3344  CB  LEU B  52      14.479   4.948  21.272  1.00 98.72           C  
ATOM   3345  HB2 LEU B  52      14.808   5.841  20.742  1.00 98.72           H  
ATOM   3346  HB3 LEU B  52      13.398   5.023  21.392  1.00 98.72           H  
ATOM   3347  O   LEU B  52      17.242   3.753  22.726  1.00 98.72           O  
ATOM   3348  CG  LEU B  52      14.809   3.723  20.394  1.00 98.72           C  
ATOM   3349  HG  LEU B  52      15.882   3.680  20.211  1.00 98.72           H  
ATOM   3350  CD1 LEU B  52      14.378   2.407  21.041  1.00 98.72           C  
ATOM   3351 HD11 LEU B  52      13.345   2.468  21.383  1.00 98.72           H  
ATOM   3352 HD12 LEU B  52      15.022   2.179  21.891  1.00 98.72           H  
ATOM   3353 HD13 LEU B  52      14.472   1.599  20.315  1.00 98.72           H  
ATOM   3354  CD2 LEU B  52      14.122   3.857  19.036  1.00 98.72           C  
ATOM   3355 HD21 LEU B  52      13.046   3.975  19.163  1.00 98.72           H  
ATOM   3356 HD22 LEU B  52      14.522   4.732  18.524  1.00 98.72           H  
ATOM   3357 HD23 LEU B  52      14.319   2.978  18.424  1.00 98.72           H  
ATOM   3358  N   TRP B  53      17.326   5.944  22.192  1.00 98.42           N  
ATOM   3359  H   TRP B  53      16.790   6.779  22.004  1.00 98.42           H  
ATOM   3360  CA  TRP B  53      18.781   5.999  22.082  1.00 98.42           C  
ATOM   3361  HA  TRP B  53      19.094   5.271  21.334  1.00 98.42           H  
ATOM   3362  C   TRP B  53      19.469   5.602  23.391  1.00 98.42           C  
ATOM   3363  CB  TRP B  53      19.260   7.378  21.623  1.00 98.42           C  
ATOM   3364  HB2 TRP B  53      18.901   8.142  22.313  1.00 98.42           H  
ATOM   3365  HB3 TRP B  53      18.852   7.592  20.635  1.00 98.42           H  
ATOM   3366  O   TRP B  53      20.305   4.700  23.378  1.00 98.42           O  
ATOM   3367  CG  TRP B  53      20.753   7.427  21.570  1.00 98.42           C  
ATOM   3368  CD1 TRP B  53      21.547   8.173  22.370  1.00 98.42           C  
ATOM   3369  HD1 TRP B  53      21.194   8.901  23.086  1.00 98.42           H  
ATOM   3370  CD2 TRP B  53      21.653   6.576  20.795  1.00 98.42           C  
ATOM   3371  CE2 TRP B  53      22.991   6.825  21.224  1.00 98.42           C  
ATOM   3372  CE3 TRP B  53      21.466   5.589  19.802  1.00 98.42           C  
ATOM   3373  HE3 TRP B  53      20.469   5.371  19.450  1.00 98.42           H  
ATOM   3374  NE1 TRP B  53      22.867   7.824  22.164  1.00 98.42           N  
ATOM   3375  HE1 TRP B  53      23.640   8.267  22.641  1.00 98.42           H  
ATOM   3376  CH2 TRP B  53      23.862   5.130  19.736  1.00 98.42           C  
ATOM   3377  HH2 TRP B  53      24.685   4.559  19.335  1.00 98.42           H  
ATOM   3378  CZ2 TRP B  53      24.087   6.116  20.712  1.00 98.42           C  
ATOM   3379  HZ2 TRP B  53      25.088   6.323  21.062  1.00 98.42           H  
ATOM   3380  CZ3 TRP B  53      22.559   4.876  19.278  1.00 98.42           C  
ATOM   3381  HZ3 TRP B  53      22.397   4.124  18.519  1.00 98.42           H  
ATOM   3382  N   ARG B  54      19.076   6.204  24.525  1.00 97.92           N  
ATOM   3383  H   ARG B  54      18.384   6.938  24.459  1.00 97.92           H  
ATOM   3384  CA  ARG B  54      19.585   5.809  25.850  1.00 97.92           C  
ATOM   3385  HA  ARG B  54      20.658   5.993  25.895  1.00 97.92           H  
ATOM   3386  C   ARG B  54      19.425   4.317  26.093  1.00 97.92           C  
ATOM   3387  CB  ARG B  54      18.871   6.572  26.974  1.00 97.92           C  
ATOM   3388  HB2 ARG B  54      18.705   5.901  27.817  1.00 97.92           H  
ATOM   3389  HB3 ARG B  54      17.899   6.926  26.630  1.00 97.92           H  
ATOM   3390  O   ARG B  54      20.387   3.663  26.471  1.00 97.92           O  
ATOM   3391  CG  ARG B  54      19.724   7.736  27.479  1.00 97.92           C  
ATOM   3392  HG2 ARG B  54      19.847   8.475  26.686  1.00 97.92           H  
ATOM   3393  HG3 ARG B  54      20.705   7.362  27.769  1.00 97.92           H  
ATOM   3394  CD  ARG B  54      19.077   8.386  28.702  1.00 97.92           C  
ATOM   3395  HD2 ARG B  54      19.776   9.131  29.083  1.00 97.92           H  
ATOM   3396  HD3 ARG B  54      18.932   7.626  29.469  1.00 97.92           H  
ATOM   3397  NE  ARG B  54      17.785   9.027  28.369  1.00 97.92           N  
ATOM   3398  HE  ARG B  54      17.332   8.746  27.511  1.00 97.92           H  
ATOM   3399  NH1 ARG B  54      17.718  10.466  30.144  1.00 97.92           N  
ATOM   3400 HH11 ARG B  54      18.597  10.075  30.449  1.00 97.92           H  
ATOM   3401 HH12 ARG B  54      17.254  11.211  30.643  1.00 97.92           H  
ATOM   3402  NH2 ARG B  54      16.046  10.478  28.689  1.00 97.92           N  
ATOM   3403 HH21 ARG B  54      15.467  10.013  28.004  1.00 97.92           H  
ATOM   3404 HH22 ARG B  54      15.576  11.200  29.216  1.00 97.92           H  
ATOM   3405  CZ  ARG B  54      17.187   9.980  29.057  1.00 97.92           C  
ATOM   3406  N   MET B  55      18.236   3.775  25.841  1.00 97.71           N  
ATOM   3407  H   MET B  55      17.495   4.375  25.508  1.00 97.71           H  
ATOM   3408  CA  MET B  55      17.951   2.363  26.072  1.00 97.71           C  
ATOM   3409  HA  MET B  55      18.094   2.154  27.132  1.00 97.71           H  
ATOM   3410  C   MET B  55      18.898   1.441  25.291  1.00 97.71           C  
ATOM   3411  CB  MET B  55      16.491   2.089  25.707  1.00 97.71           C  
ATOM   3412  HB2 MET B  55      16.335   2.261  24.642  1.00 97.71           H  
ATOM   3413  HB3 MET B  55      15.842   2.763  26.266  1.00 97.71           H  
ATOM   3414  O   MET B  55      19.483   0.535  25.884  1.00 97.71           O  
ATOM   3415  CG  MET B  55      16.107   0.652  26.038  1.00 97.71           C  
ATOM   3416  HG2 MET B  55      16.184   0.513  27.116  1.00 97.71           H  
ATOM   3417  HG3 MET B  55      16.786  -0.046  25.550  1.00 97.71           H  
ATOM   3418  SD  MET B  55      14.436   0.260  25.503  1.00 97.71           S  
ATOM   3419  CE  MET B  55      13.839  -0.460  27.040  1.00 97.71           C  
ATOM   3420  HE1 MET B  55      14.481  -1.292  27.328  1.00 97.71           H  
ATOM   3421  HE2 MET B  55      13.830   0.301  27.821  1.00 97.71           H  
ATOM   3422  HE3 MET B  55      12.823  -0.818  26.872  1.00 97.71           H  
ATOM   3423  N   VAL B  56      19.073   1.666  23.984  1.00 98.24           N  
ATOM   3424  H   VAL B  56      18.580   2.432  23.548  1.00 98.24           H  
ATOM   3425  CA  VAL B  56      19.929   0.796  23.159  1.00 98.24           C  
ATOM   3426  HA  VAL B  56      19.728  -0.235  23.450  1.00 98.24           H  
ATOM   3427  C   VAL B  56      21.419   1.018  23.436  1.00 98.24           C  
ATOM   3428  CB  VAL B  56      19.606   0.888  21.655  1.00 98.24           C  
ATOM   3429  HB  VAL B  56      20.229   0.161  21.134  1.00 98.24           H  
ATOM   3430  O   VAL B  56      22.173   0.050  23.464  1.00 98.24           O  
ATOM   3431  CG1 VAL B  56      18.146   0.508  21.378  1.00 98.24           C  
ATOM   3432 HG11 VAL B  56      17.971   0.482  20.302  1.00 98.24           H  
ATOM   3433 HG12 VAL B  56      17.467   1.231  21.830  1.00 98.24           H  
ATOM   3434 HG13 VAL B  56      17.940  -0.480  21.790  1.00 98.24           H  
ATOM   3435  CG2 VAL B  56      19.883   2.263  21.034  1.00 98.24           C  
ATOM   3436 HG21 VAL B  56      19.630   2.254  19.974  1.00 98.24           H  
ATOM   3437 HG22 VAL B  56      20.936   2.524  21.134  1.00 98.24           H  
ATOM   3438 HG23 VAL B  56      19.285   3.027  21.532  1.00 98.24           H  
ATOM   3439  N   ALA B  57      21.847   2.256  23.706  1.00 97.42           N  
ATOM   3440  H   ALA B  57      21.186   3.019  23.672  1.00 97.42           H  
ATOM   3441  CA  ALA B  57      23.239   2.582  24.022  1.00 97.42           C  
ATOM   3442  HA  ALA B  57      23.885   2.112  23.280  1.00 97.42           H  
ATOM   3443  C   ALA B  57      23.673   2.057  25.404  1.00 97.42           C  
ATOM   3444  CB  ALA B  57      23.412   4.101  23.913  1.00 97.42           C  
ATOM   3445  HB1 ALA B  57      23.119   4.434  22.918  1.00 97.42           H  
ATOM   3446  HB2 ALA B  57      22.791   4.603  24.656  1.00 97.42           H  
ATOM   3447  HB3 ALA B  57      24.457   4.363  24.082  1.00 97.42           H  
ATOM   3448  O   ALA B  57      24.801   1.597  25.562  1.00 97.42           O  
ATOM   3449  N   GLU B  58      22.771   2.061  26.391  1.00 96.71           N  
ATOM   3450  H   GLU B  58      21.884   2.515  26.225  1.00 96.71           H  
ATOM   3451  CA  GLU B  58      22.971   1.442  27.711  1.00 96.71           C  
ATOM   3452  HA  GLU B  58      23.973   1.683  28.067  1.00 96.71           H  
ATOM   3453  C   GLU B  58      22.878  -0.098  27.670  1.00 96.71           C  
ATOM   3454  CB  GLU B  58      21.946   2.013  28.719  1.00 96.71           C  
ATOM   3455  HB2 GLU B  58      20.946   1.885  28.305  1.00 96.71           H  
ATOM   3456  HB3 GLU B  58      21.997   1.436  29.643  1.00 96.71           H  
ATOM   3457  O   GLU B  58      23.105  -0.751  28.689  1.00 96.71           O  
ATOM   3458  CG  GLU B  58      22.177   3.494  29.088  1.00 96.71           C  
ATOM   3459  HG2 GLU B  58      23.077   3.558  29.700  1.00 96.71           H  
ATOM   3460  HG3 GLU B  58      22.363   4.068  28.181  1.00 96.71           H  
ATOM   3461  CD  GLU B  58      20.999   4.140  29.854  1.00 96.71           C  
ATOM   3462  OE1 GLU B  58      20.971   5.392  29.938  1.00 96.71           O  
ATOM   3463  OE2 GLU B  58      20.116   3.413  30.375  1.00 96.71           O  
ATOM   3464  N   GLY B  59      22.523  -0.697  26.523  1.00 97.16           N  
ATOM   3465  H   GLY B  59      22.390  -0.121  25.704  1.00 97.16           H  
ATOM   3466  CA  GLY B  59      22.304  -2.140  26.394  1.00 97.16           C  
ATOM   3467  HA2 GLY B  59      22.103  -2.366  25.347  1.00 97.16           H  
ATOM   3468  HA3 GLY B  59      23.202  -2.673  26.705  1.00 97.16           H  
ATOM   3469  C   GLY B  59      21.123  -2.647  27.230  1.00 97.16           C  
ATOM   3470  O   GLY B  59      21.139  -3.782  27.705  1.00 97.16           O  
ATOM   3471  N   ARG B  60      20.113  -1.799  27.462  1.00 97.59           N  
ATOM   3472  H   ARG B  60      20.132  -0.905  26.992  1.00 97.59           H  
ATOM   3473  CA  ARG B  60      18.958  -2.129  28.300  1.00 97.59           C  
ATOM   3474  HA  ARG B  60      19.331  -2.682  29.162  1.00 97.59           H  
ATOM   3475  C   ARG B  60      17.967  -3.041  27.590  1.00 97.59           C  
ATOM   3476  CB  ARG B  60      18.250  -0.864  28.795  1.00 97.59           C  
ATOM   3477  HB2 ARG B  60      17.228  -1.131  29.066  1.00 97.59           H  
ATOM   3478  HB3 ARG B  60      18.202  -0.133  27.988  1.00 97.59           H  
ATOM   3479  O   ARG B  60      17.679  -2.902  26.401  1.00 97.59           O  
ATOM   3480  CG  ARG B  60      18.936  -0.241  30.018  1.00 97.59           C  
ATOM   3481  HG2 ARG B  60      18.901  -0.944  30.850  1.00 97.59           H  
ATOM   3482  HG3 ARG B  60      19.979  -0.029  29.783  1.00 97.59           H  
ATOM   3483  CD  ARG B  60      18.243   1.065  30.424  1.00 97.59           C  
ATOM   3484  HD2 ARG B  60      18.408   1.785  29.623  1.00 97.59           H  
ATOM   3485  HD3 ARG B  60      18.715   1.450  31.328  1.00 97.59           H  
ATOM   3486  NE  ARG B  60      16.790   0.887  30.643  1.00 97.59           N  
ATOM   3487  HE  ARG B  60      16.460  -0.062  30.747  1.00 97.59           H  
ATOM   3488  NH1 ARG B  60      16.207   3.088  30.434  1.00 97.59           N  
ATOM   3489 HH11 ARG B  60      15.503   3.797  30.282  1.00 97.59           H  
ATOM   3490 HH12 ARG B  60      17.190   3.321  30.430  1.00 97.59           H  
ATOM   3491  NH2 ARG B  60      14.613   1.503  30.508  1.00 97.59           N  
ATOM   3492 HH21 ARG B  60      14.340   0.531  30.538  1.00 97.59           H  
ATOM   3493 HH22 ARG B  60      13.884   2.171  30.299  1.00 97.59           H  
ATOM   3494  CZ  ARG B  60      15.875   1.832  30.534  1.00 97.59           C  
ATOM   3495  N   ASP B  61      17.391  -3.909  28.405  1.00 97.61           N  
ATOM   3496  H   ASP B  61      17.705  -3.921  29.364  1.00 97.61           H  
ATOM   3497  CA  ASP B  61      16.290  -4.808  28.090  1.00 97.61           C  
ATOM   3498  HA  ASP B  61      16.216  -4.947  27.012  1.00 97.61           H  
ATOM   3499  C   ASP B  61      14.975  -4.196  28.612  1.00 97.61           C  
ATOM   3500  CB  ASP B  61      16.659  -6.148  28.730  1.00 97.61           C  
ATOM   3501  HB2 ASP B  61      17.637  -6.451  28.356  1.00 97.61           H  
ATOM   3502  HB3 ASP B  61      16.744  -6.016  29.809  1.00 97.61           H  
ATOM   3503  O   ASP B  61      14.911  -3.697  29.741  1.00 97.61           O  
ATOM   3504  CG  ASP B  61      15.683  -7.282  28.468  1.00 97.61           C  
ATOM   3505  OD1 ASP B  61      14.476  -7.022  28.240  1.00 97.61           O  
ATOM   3506  OD2 ASP B  61      16.125  -8.436  28.651  1.00 97.61           O  
ATOM   3507  N   GLY B  62      13.959  -4.153  27.752  1.00 97.08           N  
ATOM   3508  H   GLY B  62      14.099  -4.605  26.859  1.00 97.08           H  
ATOM   3509  CA  GLY B  62      12.702  -3.432  27.929  1.00 97.08           C  
ATOM   3510  HA2 GLY B  62      12.787  -2.733  28.762  1.00 97.08           H  
ATOM   3511  HA3 GLY B  62      12.513  -2.873  27.012  1.00 97.08           H  
ATOM   3512  C   GLY B  62      11.464  -4.290  28.158  1.00 97.08           C  
ATOM   3513  O   GLY B  62      10.379  -3.721  28.291  1.00 97.08           O  
ATOM   3514  N   MET B  63      11.583  -5.621  28.181  1.00 97.46           N  
ATOM   3515  H   MET B  63      12.501  -6.033  28.100  1.00 97.46           H  
ATOM   3516  CA  MET B  63      10.408  -6.475  28.401  1.00 97.46           C  
ATOM   3517  HA  MET B  63       9.582  -6.034  27.843  1.00 97.46           H  
ATOM   3518  C   MET B  63      10.001  -6.498  29.874  1.00 97.46           C  
ATOM   3519  CB  MET B  63      10.550  -7.911  27.880  1.00 97.46           C  
ATOM   3520  HB2 MET B  63      10.956  -8.529  28.680  1.00 97.46           H  
ATOM   3521  HB3 MET B  63       9.553  -8.310  27.694  1.00 97.46           H  
ATOM   3522  O   MET B  63      10.786  -6.231  30.786  1.00 97.46           O  
ATOM   3523  CG  MET B  63      11.377  -8.052  26.598  1.00 97.46           C  
ATOM   3524  HG2 MET B  63      11.592  -9.107  26.430  1.00 97.46           H  
ATOM   3525  HG3 MET B  63      12.331  -7.535  26.704  1.00 97.46           H  
ATOM   3526  SD  MET B  63      10.518  -7.410  25.154  1.00 97.46           S  
ATOM   3527  CE  MET B  63       9.583  -8.898  24.748  1.00 97.46           C  
ATOM   3528  HE1 MET B  63       9.073  -9.264  25.639  1.00 97.46           H  
ATOM   3529  HE2 MET B  63      10.273  -9.667  24.402  1.00 97.46           H  
ATOM   3530  HE3 MET B  63       8.853  -8.680  23.969  1.00 97.46           H  
ATOM   3531  N   SER B  64       8.741  -6.847  30.098  1.00 97.16           N  
ATOM   3532  H   SER B  64       8.177  -7.117  29.305  1.00 97.16           H  
ATOM   3533  CA  SER B  64       8.090  -6.813  31.403  1.00 97.16           C  
ATOM   3534  HA  SER B  64       8.838  -6.966  32.182  1.00 97.16           H  
ATOM   3535  C   SER B  64       7.031  -7.914  31.511  1.00 97.16           C  
ATOM   3536  CB  SER B  64       7.452  -5.431  31.586  1.00 97.16           C  
ATOM   3537  HB2 SER B  64       6.932  -5.382  32.543  1.00 97.16           H  
ATOM   3538  HB3 SER B  64       8.236  -4.674  31.581  1.00 97.16           H  
ATOM   3539  O   SER B  64       6.628  -8.465  30.483  1.00 97.16           O  
ATOM   3540  OG  SER B  64       6.536  -5.151  30.542  1.00 97.16           O  
ATOM   3541  HG  SER B  64       6.584  -5.864  29.901  1.00 97.16           H  
ATOM   3542  N   PRO B  65       6.532  -8.226  32.721  1.00 95.98           N  
ATOM   3543  CA  PRO B  65       5.315  -9.014  32.881  1.00 95.98           C  
ATOM   3544  HA  PRO B  65       5.509 -10.017  32.501  1.00 95.98           H  
ATOM   3545  C   PRO B  65       4.118  -8.406  32.136  1.00 95.98           C  
ATOM   3546  CB  PRO B  65       5.057  -9.086  34.389  1.00 95.98           C  
ATOM   3547  HB2 PRO B  65       4.650 -10.055  34.681  1.00 95.98           H  
ATOM   3548  HB3 PRO B  65       4.383  -8.284  34.692  1.00 95.98           H  
ATOM   3549  O   PRO B  65       4.093  -7.204  31.864  1.00 95.98           O  
ATOM   3550  CG  PRO B  65       6.438  -8.842  34.997  1.00 95.98           C  
ATOM   3551  HG2 PRO B  65       6.371  -8.431  36.004  1.00 95.98           H  
ATOM   3552  HG3 PRO B  65       7.011  -9.769  34.992  1.00 95.98           H  
ATOM   3553  CD  PRO B  65       7.060  -7.848  34.019  1.00 95.98           C  
ATOM   3554  HD2 PRO B  65       6.736  -6.837  34.266  1.00 95.98           H  
ATOM   3555  HD3 PRO B  65       8.147  -7.922  34.051  1.00 95.98           H  
ATOM   3556  N   PHE B  66       3.114  -9.231  31.839  1.00 96.24           N  
ATOM   3557  H   PHE B  66       3.209 -10.214  32.052  1.00 96.24           H  
ATOM   3558  CA  PHE B  66       1.872  -8.774  31.202  1.00 96.24           C  
ATOM   3559  HA  PHE B  66       2.143  -8.328  30.245  1.00 96.24           H  
ATOM   3560  C   PHE B  66       1.137  -7.708  32.053  1.00 96.24           C  
ATOM   3561  CB  PHE B  66       0.953  -9.977  30.933  1.00 96.24           C  
ATOM   3562  HB2 PHE B  66      -0.020  -9.589  30.633  1.00 96.24           H  
ATOM   3563  HB3 PHE B  66       0.815 -10.514  31.871  1.00 96.24           H  
ATOM   3564  O   PHE B  66       1.203  -7.775  33.286  1.00 96.24           O  
ATOM   3565  CG  PHE B  66       1.376 -10.979  29.865  1.00 96.24           C  
ATOM   3566  CD1 PHE B  66       2.596 -10.869  29.166  1.00 96.24           C  
ATOM   3567  HD1 PHE B  66       3.302 -10.089  29.409  1.00 96.24           H  
ATOM   3568  CD2 PHE B  66       0.503 -12.038  29.550  1.00 96.24           C  
ATOM   3569  HD2 PHE B  66      -0.438 -12.136  30.072  1.00 96.24           H  
ATOM   3570  CE1 PHE B  66       2.913 -11.771  28.139  1.00 96.24           C  
ATOM   3571  HE1 PHE B  66       3.825 -11.662  27.571  1.00 96.24           H  
ATOM   3572  CE2 PHE B  66       0.842 -12.970  28.554  1.00 96.24           C  
ATOM   3573  HE2 PHE B  66       0.176 -13.789  28.327  1.00 96.24           H  
ATOM   3574  CZ  PHE B  66       2.043 -12.828  27.844  1.00 96.24           C  
ATOM   3575  HZ  PHE B  66       2.307 -13.535  27.072  1.00 96.24           H  
ATOM   3576  N   PRO B  67       0.420  -6.744  31.436  1.00 95.01           N  
ATOM   3577  CA  PRO B  67      -0.290  -5.687  32.160  1.00 95.01           C  
ATOM   3578  HA  PRO B  67       0.426  -5.158  32.788  1.00 95.01           H  
ATOM   3579  C   PRO B  67      -1.431  -6.238  33.027  1.00 95.01           C  
ATOM   3580  CB  PRO B  67      -0.818  -4.716  31.094  1.00 95.01           C  
ATOM   3581  HB2 PRO B  67      -0.742  -3.679  31.420  1.00 95.01           H  
ATOM   3582  HB3 PRO B  67      -1.850  -4.961  30.841  1.00 95.01           H  
ATOM   3583  O   PRO B  67      -2.268  -7.008  32.557  1.00 95.01           O  
ATOM   3584  CG  PRO B  67       0.068  -4.993  29.884  1.00 95.01           C  
ATOM   3585  HG2 PRO B  67       1.006  -4.446  29.982  1.00 95.01           H  
ATOM   3586  HG3 PRO B  67      -0.427  -4.749  28.944  1.00 95.01           H  
ATOM   3587  CD  PRO B  67       0.328  -6.489  30.005  1.00 95.01           C  
ATOM   3588  HD2 PRO B  67       1.249  -6.728  29.473  1.00 95.01           H  
ATOM   3589  HD3 PRO B  67      -0.508  -7.049  29.586  1.00 95.01           H  
ATOM   3590  N   GLY B  68      -1.485  -5.822  34.295  1.00 93.73           N  
ATOM   3591  H   GLY B  68      -0.785  -5.163  34.601  1.00 93.73           H  
ATOM   3592  CA  GLY B  68      -2.496  -6.278  35.264  1.00 93.73           C  
ATOM   3593  HA2 GLY B  68      -2.071  -6.219  36.266  1.00 93.73           H  
ATOM   3594  HA3 GLY B  68      -2.745  -7.320  35.063  1.00 93.73           H  
ATOM   3595  C   GLY B  68      -3.809  -5.485  35.265  1.00 93.73           C  
ATOM   3596  O   GLY B  68      -4.699  -5.785  36.055  1.00 93.73           O  
ATOM   3597  N   ASP B  69      -3.925  -4.456  34.427  1.00 92.10           N  
ATOM   3598  H   ASP B  69      -3.149  -4.234  33.820  1.00 92.10           H  
ATOM   3599  CA  ASP B  69      -4.998  -3.454  34.427  1.00 92.10           C  
ATOM   3600  HA  ASP B  69      -5.659  -3.645  35.273  1.00 92.10           H  
ATOM   3601  C   ASP B  69      -5.896  -3.489  33.176  1.00 92.10           C  
ATOM   3602  CB  ASP B  69      -4.370  -2.068  34.655  1.00 92.10           C  
ATOM   3603  HB2 ASP B  69      -5.168  -1.328  34.701  1.00 92.10           H  
ATOM   3604  HB3 ASP B  69      -3.872  -2.072  35.624  1.00 92.10           H  
ATOM   3605  O   ASP B  69      -6.909  -2.793  33.123  1.00 92.10           O  
ATOM   3606  CG  ASP B  69      -3.350  -1.638  33.589  1.00 92.10           C  
ATOM   3607  OD1 ASP B  69      -2.904  -2.503  32.794  1.00 92.10           O  
ATOM   3608  OD2 ASP B  69      -2.994  -0.443  33.626  1.00 92.10           O  
ATOM   3609  N   ARG B  70      -5.591  -4.358  32.202  1.00 90.65           N  
ATOM   3610  H   ARG B  70      -4.718  -4.856  32.305  1.00 90.65           H  
ATOM   3611  CA  ARG B  70      -6.358  -4.531  30.949  1.00 90.65           C  
ATOM   3612  HA  ARG B  70      -6.840  -3.582  30.713  1.00 90.65           H  
ATOM   3613  C   ARG B  70      -7.510  -5.540  31.030  1.00 90.65           C  
ATOM   3614  CB  ARG B  70      -5.399  -4.865  29.799  1.00 90.65           C  
ATOM   3615  HB2 ARG B  70      -5.973  -5.009  28.884  1.00 90.65           H  
ATOM   3616  HB3 ARG B  70      -4.865  -5.789  30.021  1.00 90.65           H  
ATOM   3617  O   ARG B  70      -8.119  -5.866  30.018  1.00 90.65           O  
ATOM   3618  CG  ARG B  70      -4.399  -3.728  29.568  1.00 90.65           C  
ATOM   3619  HG2 ARG B  70      -4.933  -2.792  29.406  1.00 90.65           H  
ATOM   3620  HG3 ARG B  70      -3.745  -3.620  30.433  1.00 90.65           H  
ATOM   3621  CD  ARG B  70      -3.563  -4.050  28.337  1.00 90.65           C  
ATOM   3622  HD2 ARG B  70      -4.220  -4.089  27.468  1.00 90.65           H  
ATOM   3623  HD3 ARG B  70      -3.100  -5.029  28.464  1.00 90.65           H  
ATOM   3624  NE  ARG B  70      -2.513  -3.041  28.129  1.00 90.65           N  
ATOM   3625  HE  ARG B  70      -2.320  -2.396  28.881  1.00 90.65           H  
ATOM   3626  NH1 ARG B  70      -1.902  -3.819  26.076  1.00 90.65           N  
ATOM   3627 HH11 ARG B  70      -1.323  -3.703  25.256  1.00 90.65           H  
ATOM   3628 HH12 ARG B  70      -2.735  -4.378  25.962  1.00 90.65           H  
ATOM   3629  NH2 ARG B  70      -0.725  -2.187  26.997  1.00 90.65           N  
ATOM   3630 HH21 ARG B  70      -0.499  -1.502  27.705  1.00 90.65           H  
ATOM   3631 HH22 ARG B  70      -0.094  -2.279  26.214  1.00 90.65           H  
ATOM   3632  CZ  ARG B  70      -1.725  -3.013  27.075  1.00 90.65           C  
ATOM   3633  N   GLY B  71      -7.803  -6.064  32.220  1.00 89.06           N  
ATOM   3634  H   GLY B  71      -7.277  -5.727  33.015  1.00 89.06           H  
ATOM   3635  CA  GLY B  71      -8.866  -7.057  32.433  1.00 89.06           C  
ATOM   3636  HA2 GLY B  71      -9.767  -6.732  31.912  1.00 89.06           H  
ATOM   3637  HA3 GLY B  71      -9.088  -7.111  33.499  1.00 89.06           H  
ATOM   3638  C   GLY B  71      -8.536  -8.478  31.955  1.00 89.06           C  
ATOM   3639  O   GLY B  71      -9.422  -9.327  31.937  1.00 89.06           O  
ATOM   3640  N   TRP B  72      -7.284  -8.752  31.583  1.00 90.06           N  
ATOM   3641  H   TRP B  72      -6.597  -8.012  31.607  1.00 90.06           H  
ATOM   3642  CA  TRP B  72      -6.824 -10.087  31.196  1.00 90.06           C  
ATOM   3643  HA  TRP B  72      -7.536 -10.519  30.494  1.00 90.06           H  
ATOM   3644  C   TRP B  72      -6.733 -11.006  32.428  1.00 90.06           C  
ATOM   3645  CB  TRP B  72      -5.456  -9.972  30.500  1.00 90.06           C  
ATOM   3646  HB2 TRP B  72      -4.738  -9.588  31.224  1.00 90.06           H  
ATOM   3647  HB3 TRP B  72      -5.132 -10.977  30.232  1.00 90.06           H  
ATOM   3648  O   TRP B  72      -6.156 -10.621  33.446  1.00 90.06           O  
ATOM   3649  CG  TRP B  72      -5.343  -9.119  29.262  1.00 90.06           C  
ATOM   3650  CD1 TRP B  72      -6.336  -8.441  28.632  1.00 90.06           C  
ATOM   3651  HD1 TRP B  72      -7.370  -8.403  28.942  1.00 90.06           H  
ATOM   3652  CD2 TRP B  72      -4.139  -8.866  28.469  1.00 90.06           C  
ATOM   3653  CE2 TRP B  72      -4.495  -8.055  27.351  1.00 90.06           C  
ATOM   3654  CE3 TRP B  72      -2.785  -9.265  28.567  1.00 90.06           C  
ATOM   3655  HE3 TRP B  72      -2.479  -9.876  29.403  1.00 90.06           H  
ATOM   3656  NE1 TRP B  72      -5.835  -7.798  27.517  1.00 90.06           N  
ATOM   3657  HE1 TRP B  72      -6.393  -7.232  26.893  1.00 90.06           H  
ATOM   3658  CH2 TRP B  72      -2.247  -8.138  26.467  1.00 90.06           C  
ATOM   3659  HH2 TRP B  72      -1.548  -7.905  25.677  1.00 90.06           H  
ATOM   3660  CZ2 TRP B  72      -3.574  -7.699  26.361  1.00 90.06           C  
ATOM   3661  HZ2 TRP B  72      -3.901  -7.135  25.500  1.00 90.06           H  
ATOM   3662  CZ3 TRP B  72      -1.847  -8.903  27.578  1.00 90.06           C  
ATOM   3663  HZ3 TRP B  72      -0.824  -9.240  27.656  1.00 90.06           H  
ATOM   3664  N   ASP B  73      -7.248 -12.236  32.340  1.00 91.35           N  
ATOM   3665  H   ASP B  73      -7.729 -12.512  31.496  1.00 91.35           H  
ATOM   3666  CA  ASP B  73      -7.078 -13.251  33.392  1.00 91.35           C  
ATOM   3667  HA  ASP B  73      -7.200 -12.775  34.365  1.00 91.35           H  
ATOM   3668  C   ASP B  73      -5.657 -13.834  33.342  1.00 91.35           C  
ATOM   3669  CB  ASP B  73      -8.166 -14.338  33.289  1.00 91.35           C  
ATOM   3670  HB2 ASP B  73      -9.143 -13.861  33.368  1.00 91.35           H  
ATOM   3671  HB3 ASP B  73      -8.104 -14.817  32.312  1.00 91.35           H  
ATOM   3672  O   ASP B  73      -5.419 -14.880  32.749  1.00 91.35           O  
ATOM   3673  CG  ASP B  73      -8.055 -15.414  34.386  1.00 91.35           C  
ATOM   3674  OD1 ASP B  73      -7.174 -15.292  35.273  1.00 91.35           O  
ATOM   3675  OD2 ASP B  73      -8.866 -16.365  34.346  1.00 91.35           O  
ATOM   3676  N   LEU B  74      -4.688 -13.133  33.935  1.00 93.78           N  
ATOM   3677  H   LEU B  74      -4.944 -12.236  34.320  1.00 93.78           H  
ATOM   3678  CA  LEU B  74      -3.268 -13.509  33.877  1.00 93.78           C  
ATOM   3679  HA  LEU B  74      -2.983 -13.607  32.829  1.00 93.78           H  
ATOM   3680  C   LEU B  74      -2.940 -14.863  34.535  1.00 93.78           C  
ATOM   3681  CB  LEU B  74      -2.418 -12.403  34.529  1.00 93.78           C  
ATOM   3682  HB2 LEU B  74      -2.700 -12.325  35.579  1.00 93.78           H  
ATOM   3683  HB3 LEU B  74      -1.376 -12.722  34.491  1.00 93.78           H  
ATOM   3684  O   LEU B  74      -1.906 -15.452  34.212  1.00 93.78           O  
ATOM   3685  CG  LEU B  74      -2.515 -11.005  33.890  1.00 93.78           C  
ATOM   3686  HG  LEU B  74      -3.517 -10.602  34.038  1.00 93.78           H  
ATOM   3687  CD1 LEU B  74      -1.514 -10.080  34.584  1.00 93.78           C  
ATOM   3688 HD11 LEU B  74      -1.753 -10.007  35.645  1.00 93.78           H  
ATOM   3689 HD12 LEU B  74      -1.573  -9.086  34.139  1.00 93.78           H  
ATOM   3690 HD13 LEU B  74      -0.499 -10.456  34.457  1.00 93.78           H  
ATOM   3691  CD2 LEU B  74      -2.200 -11.023  32.395  1.00 93.78           C  
ATOM   3692 HD21 LEU B  74      -2.992 -11.547  31.859  1.00 93.78           H  
ATOM   3693 HD22 LEU B  74      -2.155 -10.001  32.020  1.00 93.78           H  
ATOM   3694 HD23 LEU B  74      -1.249 -11.527  32.224  1.00 93.78           H  
ATOM   3695  N   ASP B  75      -3.781 -15.349  35.453  1.00 93.40           N  
ATOM   3696  H   ASP B  75      -4.658 -14.871  35.601  1.00 93.40           H  
ATOM   3697  CA  ASP B  75      -3.601 -16.660  36.087  1.00 93.40           C  
ATOM   3698  HA  ASP B  75      -2.536 -16.890  36.136  1.00 93.40           H  
ATOM   3699  C   ASP B  75      -4.233 -17.781  35.249  1.00 93.40           C  
ATOM   3700  CB  ASP B  75      -4.149 -16.653  37.527  1.00 93.40           C  
ATOM   3701  HB2 ASP B  75      -4.350 -17.682  37.823  1.00 93.40           H  
ATOM   3702  HB3 ASP B  75      -5.097 -16.115  37.551  1.00 93.40           H  
ATOM   3703  O   ASP B  75      -3.622 -18.841  35.111  1.00 93.40           O  
ATOM   3704  CG  ASP B  75      -3.182 -16.065  38.570  1.00 93.40           C  
ATOM   3705  OD1 ASP B  75      -1.946 -16.245  38.418  1.00 93.40           O  
ATOM   3706  OD2 ASP B  75      -3.684 -15.513  39.577  1.00 93.40           O  
ATOM   3707  N   GLY B  76      -5.412 -17.551  34.658  1.00 94.38           N  
ATOM   3708  H   GLY B  76      -5.891 -16.683  34.849  1.00 94.38           H  
ATOM   3709  CA  GLY B  76      -6.065 -18.492  33.741  1.00 94.38           C  
ATOM   3710  HA2 GLY B  76      -6.057 -19.491  34.178  1.00 94.38           H  
ATOM   3711  HA3 GLY B  76      -7.101 -18.179  33.608  1.00 94.38           H  
ATOM   3712  C   GLY B  76      -5.418 -18.571  32.352  1.00 94.38           C  
ATOM   3713  O   GLY B  76      -5.437 -19.631  31.731  1.00 94.38           O  
ATOM   3714  N   LEU B  77      -4.807 -17.477  31.887  1.00 93.81           N  
ATOM   3715  H   LEU B  77      -4.912 -16.629  32.425  1.00 93.81           H  
ATOM   3716  CA  LEU B  77      -4.131 -17.369  30.590  1.00 93.81           C  
ATOM   3717  HA  LEU B  77      -4.801 -17.748  29.819  1.00 93.81           H  
ATOM   3718  C   LEU B  77      -2.837 -18.187  30.519  1.00 93.81           C  
ATOM   3719  CB  LEU B  77      -3.853 -15.872  30.329  1.00 93.81           C  
ATOM   3720  HB2 LEU B  77      -4.807 -15.345  30.326  1.00 93.81           H  
ATOM   3721  HB3 LEU B  77      -3.259 -15.492  31.160  1.00 93.81           H  
ATOM   3722  O   LEU B  77      -2.427 -18.560  29.424  1.00 93.81           O  
ATOM   3723  CG  LEU B  77      -3.121 -15.521  29.021  1.00 93.81           C  
ATOM   3724  HG  LEU B  77      -2.160 -16.034  28.978  1.00 93.81           H  
ATOM   3725  CD1 LEU B  77      -3.943 -15.882  27.787  1.00 93.81           C  
ATOM   3726 HD11 LEU B  77      -4.904 -15.367  27.809  1.00 93.81           H  
ATOM   3727 HD12 LEU B  77      -3.395 -15.600  26.888  1.00 93.81           H  
ATOM   3728 HD13 LEU B  77      -4.119 -16.957  27.755  1.00 93.81           H  
ATOM   3729  CD2 LEU B  77      -2.839 -14.018  28.987  1.00 93.81           C  
ATOM   3730 HD21 LEU B  77      -3.777 -13.463  29.010  1.00 93.81           H  
ATOM   3731 HD22 LEU B  77      -2.238 -13.742  29.853  1.00 93.81           H  
ATOM   3732 HD23 LEU B  77      -2.290 -13.767  28.079  1.00 93.81           H  
ATOM   3733  N   PHE B  78      -2.166 -18.454  31.643  1.00 95.70           N  
ATOM   3734  H   PHE B  78      -2.580 -18.202  32.529  1.00 95.70           H  
ATOM   3735  CA  PHE B  78      -0.881 -19.152  31.624  1.00 95.70           C  
ATOM   3736  HA  PHE B  78      -0.393 -18.937  30.674  1.00 95.70           H  
ATOM   3737  C   PHE B  78      -1.023 -20.673  31.739  1.00 95.70           C  
ATOM   3738  CB  PHE B  78       0.048 -18.611  32.712  1.00 95.70           C  
ATOM   3739  HB2 PHE B  78      -0.442 -18.721  33.679  1.00 95.70           H  
ATOM   3740  HB3 PHE B  78       0.208 -17.546  32.540  1.00 95.70           H  
ATOM   3741  O   PHE B  78      -1.464 -21.181  32.772  1.00 95.70           O  
ATOM   3742  CG  PHE B  78       1.394 -19.320  32.744  1.00 95.70           C  
ATOM   3743  CD1 PHE B  78       1.587 -20.451  33.563  1.00 95.70           C  
ATOM   3744  HD1 PHE B  78       0.754 -20.857  34.119  1.00 95.70           H  
ATOM   3745  CD2 PHE B  78       2.443 -18.877  31.922  1.00 95.70           C  
ATOM   3746  HD2 PHE B  78       2.278 -18.066  31.228  1.00 95.70           H  
ATOM   3747  CE1 PHE B  78       2.840 -21.087  33.615  1.00 95.70           C  
ATOM   3748  HE1 PHE B  78       2.974 -21.975  34.215  1.00 95.70           H  
ATOM   3749  CE2 PHE B  78       3.698 -19.510  31.977  1.00 95.70           C  
ATOM   3750  HE2 PHE B  78       4.498 -19.178  31.333  1.00 95.70           H  
ATOM   3751  CZ  PHE B  78       3.901 -20.609  32.827  1.00 95.70           C  
ATOM   3752  HZ  PHE B  78       4.853 -21.118  32.824  1.00 95.70           H  
ATOM   3753  N   ASP B  79      -0.484 -21.404  30.763  1.00 95.23           N  
ATOM   3754  H   ASP B  79      -0.116 -20.934  29.948  1.00 95.23           H  
ATOM   3755  CA  ASP B  79      -0.133 -22.815  30.928  1.00 95.23           C  
ATOM   3756  HA  ASP B  79       0.027 -22.998  31.991  1.00 95.23           H  
ATOM   3757  C   ASP B  79       1.172 -23.150  30.203  1.00 95.23           C  
ATOM   3758  CB  ASP B  79      -1.260 -23.748  30.469  1.00 95.23           C  
ATOM   3759  HB2 ASP B  79      -1.249 -23.844  29.383  1.00 95.23           H  
ATOM   3760  HB3 ASP B  79      -2.220 -23.332  30.772  1.00 95.23           H  
ATOM   3761  O   ASP B  79       1.397 -22.732  29.074  1.00 95.23           O  
ATOM   3762  CG  ASP B  79      -1.089 -25.127  31.112  1.00 95.23           C  
ATOM   3763  OD1 ASP B  79      -0.076 -25.813  30.856  1.00 95.23           O  
ATOM   3764  OD2 ASP B  79      -1.955 -25.503  31.933  1.00 95.23           O  
ATOM   3765  N   SER B  80       2.029 -23.938  30.852  1.00 92.85           N  
ATOM   3766  H   SER B  80       1.708 -24.351  31.716  1.00 92.85           H  
ATOM   3767  CA  SER B  80       3.285 -24.443  30.291  1.00 92.85           C  
ATOM   3768  HA  SER B  80       3.882 -23.598  29.947  1.00 92.85           H  
ATOM   3769  C   SER B  80       3.128 -25.394  29.095  1.00 92.85           C  
ATOM   3770  CB  SER B  80       4.057 -25.172  31.394  1.00 92.85           C  
ATOM   3771  HB2 SER B  80       4.913 -25.691  30.961  1.00 92.85           H  
ATOM   3772  HB3 SER B  80       4.426 -24.440  32.112  1.00 92.85           H  
ATOM   3773  O   SER B  80       4.122 -25.671  28.431  1.00 92.85           O  
ATOM   3774  OG  SER B  80       3.222 -26.102  32.072  1.00 92.85           O  
ATOM   3775  HG  SER B  80       2.493 -26.326  31.490  1.00 92.85           H  
ATOM   3776  N   ASP B  81       1.937 -25.944  28.842  1.00 92.84           N  
ATOM   3777  H   ASP B  81       1.153 -25.702  29.431  1.00 92.84           H  
ATOM   3778  CA  ASP B  81       1.662 -26.810  27.692  1.00 92.84           C  
ATOM   3779  HA  ASP B  81       2.586 -27.313  27.405  1.00 92.84           H  
ATOM   3780  C   ASP B  81       1.126 -26.004  26.488  1.00 92.84           C  
ATOM   3781  CB  ASP B  81       0.689 -27.930  28.101  1.00 92.84           C  
ATOM   3782  HB2 ASP B  81       1.115 -28.470  28.947  1.00 92.84           H  
ATOM   3783  HB3 ASP B  81      -0.255 -27.491  28.423  1.00 92.84           H  
ATOM   3784  O   ASP B  81      -0.031 -25.575  26.517  1.00 92.84           O  
ATOM   3785  CG  ASP B  81       0.421 -28.936  26.971  1.00 92.84           C  
ATOM   3786  OD1 ASP B  81       1.113 -28.868  25.925  1.00 92.84           O  
ATOM   3787  OD2 ASP B  81      -0.455 -29.807  27.176  1.00 92.84           O  
ATOM   3788  N   PRO B  82       1.894 -25.855  25.386  1.00 88.31           N  
ATOM   3789  CA  PRO B  82       1.434 -25.167  24.175  1.00 88.31           C  
ATOM   3790  HA  PRO B  82       1.226 -24.126  24.422  1.00 88.31           H  
ATOM   3791  C   PRO B  82       0.173 -25.786  23.546  1.00 88.31           C  
ATOM   3792  CB  PRO B  82       2.612 -25.237  23.192  1.00 88.31           C  
ATOM   3793  HB2 PRO B  82       2.713 -24.314  22.622  1.00 88.31           H  
ATOM   3794  HB3 PRO B  82       2.486 -26.083  22.516  1.00 88.31           H  
ATOM   3795  O   PRO B  82      -0.548 -25.107  22.814  1.00 88.31           O  
ATOM   3796  CG  PRO B  82       3.834 -25.482  24.073  1.00 88.31           C  
ATOM   3797  HG2 PRO B  82       4.625 -26.009  23.541  1.00 88.31           H  
ATOM   3798  HG3 PRO B  82       4.206 -24.537  24.470  1.00 88.31           H  
ATOM   3799  CD  PRO B  82       3.262 -26.317  25.209  1.00 88.31           C  
ATOM   3800  HD2 PRO B  82       3.867 -26.164  26.102  1.00 88.31           H  
ATOM   3801  HD3 PRO B  82       3.253 -27.371  24.933  1.00 88.31           H  
ATOM   3802  N   GLU B  83      -0.108 -27.068  23.828  1.00 87.33           N  
ATOM   3803  H   GLU B  83       0.491 -27.560  24.476  1.00 87.33           H  
ATOM   3804  CA  GLU B  83      -1.290 -27.795  23.346  1.00 87.33           C  
ATOM   3805  HA  GLU B  83      -1.488 -27.498  22.316  1.00 87.33           H  
ATOM   3806  C   GLU B  83      -2.561 -27.483  24.161  1.00 87.33           C  
ATOM   3807  CB  GLU B  83      -1.039 -29.311  23.352  1.00 87.33           C  
ATOM   3808  HB2 GLU B  83      -1.948 -29.823  23.036  1.00 87.33           H  
ATOM   3809  HB3 GLU B  83      -0.848 -29.626  24.378  1.00 87.33           H  
ATOM   3810  O   GLU B  83      -3.673 -27.807  23.721  1.00 87.33           O  
ATOM   3811  CG  GLU B  83       0.127 -29.794  22.473  1.00 87.33           C  
ATOM   3812  HG2 GLU B  83       0.332 -30.833  22.731  1.00 87.33           H  
ATOM   3813  HG3 GLU B  83       1.028 -29.228  22.712  1.00 87.33           H  
ATOM   3814  CD  GLU B  83      -0.155 -29.730  20.965  1.00 87.33           C  
ATOM   3815  OE1 GLU B  83       0.774 -29.300  20.242  1.00 87.33           O  
ATOM   3816  OE2 GLU B  83      -1.240 -30.193  20.541  1.00 87.33           O  
ATOM   3817  N   ARG B  84      -2.480 -26.729  25.269  1.00 90.77           N  
ATOM   3818  H   ARG B  84      -1.572 -26.409  25.575  1.00 90.77           H  
ATOM   3819  CA  ARG B  84      -3.654 -26.360  26.078  1.00 90.77           C  
ATOM   3820  HA  ARG B  84      -4.304 -27.235  26.073  1.00 90.77           H  
ATOM   3821  C   ARG B  84      -4.423 -25.147  25.500  1.00 90.77           C  
ATOM   3822  CB  ARG B  84      -3.222 -26.168  27.536  1.00 90.77           C  
ATOM   3823  HB2 ARG B  84      -2.698 -25.220  27.664  1.00 90.77           H  
ATOM   3824  HB3 ARG B  84      -2.546 -26.977  27.814  1.00 90.77           H  
ATOM   3825  O   ARG B  84      -3.851 -24.062  25.417  1.00 90.77           O  
ATOM   3826  CG  ARG B  84      -4.459 -26.234  28.434  1.00 90.77           C  
ATOM   3827  HG2 ARG B  84      -5.105 -25.379  28.237  1.00 90.77           H  
ATOM   3828  HG3 ARG B  84      -5.004 -27.150  28.207  1.00 90.77           H  
ATOM   3829  CD  ARG B  84      -4.081 -26.249  29.912  1.00 90.77           C  
ATOM   3830  HD2 ARG B  84      -3.260 -26.947  30.073  1.00 90.77           H  
ATOM   3831  HD3 ARG B  84      -3.755 -25.247  30.189  1.00 90.77           H  
ATOM   3832  NE  ARG B  84      -5.242 -26.649  30.726  1.00 90.77           N  
ATOM   3833  HE  ARG B  84      -6.090 -26.838  30.211  1.00 90.77           H  
ATOM   3834  NH1 ARG B  84      -4.309 -26.350  32.812  1.00 90.77           N  
ATOM   3835 HH11 ARG B  84      -3.442 -26.076  32.372  1.00 90.77           H  
ATOM   3836 HH12 ARG B  84      -4.390 -26.162  33.801  1.00 90.77           H  
ATOM   3837  NH2 ARG B  84      -6.439 -26.918  32.630  1.00 90.77           N  
ATOM   3838 HH21 ARG B  84      -6.492 -26.795  33.631  1.00 90.77           H  
ATOM   3839 HH22 ARG B  84      -7.268 -27.016  32.062  1.00 90.77           H  
ATOM   3840  CZ  ARG B  84      -5.310 -26.639  32.042  1.00 90.77           C  
ATOM   3841  N   PRO B  85      -5.689 -25.304  25.055  1.00 87.08           N  
ATOM   3842  CA  PRO B  85      -6.386 -24.251  24.307  1.00 87.08           C  
ATOM   3843  HA  PRO B  85      -5.761 -23.966  23.461  1.00 87.08           H  
ATOM   3844  C   PRO B  85      -6.671 -23.003  25.142  1.00 87.08           C  
ATOM   3845  CB  PRO B  85      -7.696 -24.855  23.793  1.00 87.08           C  
ATOM   3846  HB2 PRO B  85      -7.859 -24.598  22.746  1.00 87.08           H  
ATOM   3847  HB3 PRO B  85      -8.535 -24.506  24.395  1.00 87.08           H  
ATOM   3848  O   PRO B  85      -6.912 -23.124  26.344  1.00 87.08           O  
ATOM   3849  CG  PRO B  85      -7.536 -26.361  23.990  1.00 87.08           C  
ATOM   3850  HG2 PRO B  85      -7.129 -26.815  23.087  1.00 87.08           H  
ATOM   3851  HG3 PRO B  85      -8.483 -26.833  24.251  1.00 87.08           H  
ATOM   3852  CD  PRO B  85      -6.519 -26.498  25.114  1.00 87.08           C  
ATOM   3853  HD2 PRO B  85      -7.032 -26.529  26.076  1.00 87.08           H  
ATOM   3854  HD3 PRO B  85      -5.950 -27.414  24.955  1.00 87.08           H  
ATOM   3855  N   GLY B  86      -6.694 -21.831  24.508  1.00 88.07           N  
ATOM   3856  H   GLY B  86      -6.617 -21.815  23.501  1.00 88.07           H  
ATOM   3857  CA  GLY B  86      -6.976 -20.547  25.154  1.00 88.07           C  
ATOM   3858  HA2 GLY B  86      -7.899 -20.631  25.729  1.00 88.07           H  
ATOM   3859  HA3 GLY B  86      -7.129 -19.798  24.377  1.00 88.07           H  
ATOM   3860  C   GLY B  86      -5.878 -20.037  26.094  1.00 88.07           C  
ATOM   3861  O   GLY B  86      -6.130 -19.116  26.867  1.00 88.07           O  
ATOM   3862  N   THR B  87      -4.679 -20.634  26.067  1.00 92.73           N  
ATOM   3863  H   THR B  87      -4.517 -21.343  25.367  1.00 92.73           H  
ATOM   3864  CA  THR B  87      -3.577 -20.311  26.992  1.00 92.73           C  
ATOM   3865  HA  THR B  87      -3.843 -19.404  27.535  1.00 92.73           H  
ATOM   3866  C   THR B  87      -2.262 -19.999  26.274  1.00 92.73           C  
ATOM   3867  CB  THR B  87      -3.361 -21.401  28.060  1.00 92.73           C  
ATOM   3868  HB  THR B  87      -2.639 -21.028  28.786  1.00 92.73           H  
ATOM   3869  O   THR B  87      -2.097 -20.262  25.082  1.00 92.73           O  
ATOM   3870  CG2 THR B  87      -4.626 -21.767  28.834  1.00 92.73           C  
ATOM   3871 HG21 THR B  87      -5.068 -20.862  29.250  1.00 92.73           H  
ATOM   3872 HG22 THR B  87      -5.349 -22.253  28.179  1.00 92.73           H  
ATOM   3873 HG23 THR B  87      -4.365 -22.440  29.651  1.00 92.73           H  
ATOM   3874  OG1 THR B  87      -2.832 -22.587  27.520  1.00 92.73           O  
ATOM   3875  HG1 THR B  87      -3.271 -22.805  26.695  1.00 92.73           H  
ATOM   3876  N   ALA B  88      -1.318 -19.420  27.014  1.00 94.65           N  
ATOM   3877  H   ALA B  88      -1.543 -19.215  27.977  1.00 94.65           H  
ATOM   3878  CA  ALA B  88       0.031 -19.095  26.580  1.00 94.65           C  
ATOM   3879  HA  ALA B  88       0.227 -19.584  25.626  1.00 94.65           H  
ATOM   3880  C   ALA B  88       1.074 -19.596  27.592  1.00 94.65           C  
ATOM   3881  CB  ALA B  88       0.118 -17.577  26.386  1.00 94.65           C  
ATOM   3882  HB1 ALA B  88      -0.138 -17.071  27.317  1.00 94.65           H  
ATOM   3883  HB2 ALA B  88      -0.576 -17.267  25.605  1.00 94.65           H  
ATOM   3884  HB3 ALA B  88       1.134 -17.304  26.101  1.00 94.65           H  
ATOM   3885  O   ALA B  88       0.877 -19.489  28.802  1.00 94.65           O  
ATOM   3886  N   TYR B  89       2.222 -20.074  27.105  1.00 94.77           N  
ATOM   3887  H   TYR B  89       2.342 -20.129  26.103  1.00 94.77           H  
ATOM   3888  CA  TYR B  89       3.306 -20.591  27.955  1.00 94.77           C  
ATOM   3889  HA  TYR B  89       2.870 -20.950  28.888  1.00 94.77           H  
ATOM   3890  C   TYR B  89       4.314 -19.531  28.410  1.00 94.77           C  
ATOM   3891  CB  TYR B  89       3.972 -21.798  27.282  1.00 94.77           C  
ATOM   3892  HB2 TYR B  89       3.225 -22.581  27.150  1.00 94.77           H  
ATOM   3893  HB3 TYR B  89       4.736 -22.203  27.946  1.00 94.77           H  
ATOM   3894  O   TYR B  89       5.282 -19.853  29.098  1.00 94.77           O  
ATOM   3895  CG  TYR B  89       4.605 -21.494  25.940  1.00 94.77           C  
ATOM   3896  CD1 TYR B  89       3.939 -21.864  24.759  1.00 94.77           C  
ATOM   3897  HD1 TYR B  89       2.984 -22.366  24.811  1.00 94.77           H  
ATOM   3898  CD2 TYR B  89       5.866 -20.868  25.873  1.00 94.77           C  
ATOM   3899  HD2 TYR B  89       6.394 -20.617  26.781  1.00 94.77           H  
ATOM   3900  CE1 TYR B  89       4.546 -21.622  23.515  1.00 94.77           C  
ATOM   3901  HE1 TYR B  89       4.076 -21.954  22.601  1.00 94.77           H  
ATOM   3902  CE2 TYR B  89       6.455 -20.591  24.624  1.00 94.77           C  
ATOM   3903  HE2 TYR B  89       7.424 -20.118  24.571  1.00 94.77           H  
ATOM   3904  OH  TYR B  89       6.347 -20.745  22.223  1.00 94.77           O  
ATOM   3905  HH  TYR B  89       7.217 -20.350  22.313  1.00 94.77           H  
ATOM   3906  CZ  TYR B  89       5.792 -20.974  23.440  1.00 94.77           C  
ATOM   3907  N   ILE B  90       4.087 -18.259  28.072  1.00 94.73           N  
ATOM   3908  H   ILE B  90       3.238 -18.055  27.565  1.00 94.73           H  
ATOM   3909  CA  ILE B  90       4.942 -17.137  28.479  1.00 94.73           C  
ATOM   3910  HA  ILE B  90       5.800 -17.542  29.015  1.00 94.73           H  
ATOM   3911  C   ILE B  90       4.210 -16.213  29.458  1.00 94.73           C  
ATOM   3912  CB  ILE B  90       5.527 -16.379  27.265  1.00 94.73           C  
ATOM   3913  HB  ILE B  90       6.374 -15.802  27.639  1.00 94.73           H  
ATOM   3914  O   ILE B  90       2.983 -16.172  29.505  1.00 94.73           O  
ATOM   3915  CG1 ILE B  90       4.529 -15.371  26.662  1.00 94.73           C  
ATOM   3916 HG12 ILE B  90       4.226 -14.663  27.433  1.00 94.73           H  
ATOM   3917 HG13 ILE B  90       3.646 -15.892  26.293  1.00 94.73           H  
ATOM   3918  CG2 ILE B  90       6.084 -17.355  26.213  1.00 94.73           C  
ATOM   3919 HG21 ILE B  90       6.717 -18.097  26.700  1.00 94.73           H  
ATOM   3920 HG22 ILE B  90       5.278 -17.861  25.682  1.00 94.73           H  
ATOM   3921 HG23 ILE B  90       6.707 -16.823  25.494  1.00 94.73           H  
ATOM   3922  CD1 ILE B  90       5.142 -14.547  25.535  1.00 94.73           C  
ATOM   3923 HD11 ILE B  90       6.105 -14.140  25.844  1.00 94.73           H  
ATOM   3924 HD12 ILE B  90       4.470 -13.729  25.277  1.00 94.73           H  
ATOM   3925 HD13 ILE B  90       5.290 -15.188  24.666  1.00 94.73           H  
ATOM   3926  N   ARG B  91       4.974 -15.422  30.222  1.00 94.36           N  
ATOM   3927  H   ARG B  91       5.973 -15.546  30.150  1.00 94.36           H  
ATOM   3928  CA  ARG B  91       4.440 -14.384  31.133  1.00 94.36           C  
ATOM   3929  HA  ARG B  91       3.371 -14.275  30.950  1.00 94.36           H  
ATOM   3930  C   ARG B  91       5.007 -12.984  30.888  1.00 94.36           C  
ATOM   3931  CB  ARG B  91       4.632 -14.811  32.602  1.00 94.36           C  
ATOM   3932  HB2 ARG B  91       5.692 -14.971  32.797  1.00 94.36           H  
ATOM   3933  HB3 ARG B  91       4.282 -14.009  33.252  1.00 94.36           H  
ATOM   3934  O   ARG B  91       4.716 -12.079  31.668  1.00 94.36           O  
ATOM   3935  CG  ARG B  91       3.847 -16.079  32.959  1.00 94.36           C  
ATOM   3936  HG2 ARG B  91       2.799 -15.935  32.699  1.00 94.36           H  
ATOM   3937  HG3 ARG B  91       4.253 -16.913  32.386  1.00 94.36           H  
ATOM   3938  CD  ARG B  91       3.960 -16.402  34.455  1.00 94.36           C  
ATOM   3939  HD2 ARG B  91       3.715 -15.504  35.024  1.00 94.36           H  
ATOM   3940  HD3 ARG B  91       4.993 -16.671  34.676  1.00 94.36           H  
ATOM   3941  NE  ARG B  91       3.074 -17.520  34.843  1.00 94.36           N  
ATOM   3942  HE  ARG B  91       3.160 -18.363  34.293  1.00 94.36           H  
ATOM   3943  NH1 ARG B  91       1.743 -16.442  36.404  1.00 94.36           N  
ATOM   3944 HH11 ARG B  91       2.149 -15.554  36.148  1.00 94.36           H  
ATOM   3945 HH12 ARG B  91       0.881 -16.443  36.931  1.00 94.36           H  
ATOM   3946  NH2 ARG B  91       1.367 -18.564  35.937  1.00 94.36           N  
ATOM   3947 HH21 ARG B  91       1.486 -19.354  35.319  1.00 94.36           H  
ATOM   3948 HH22 ARG B  91       0.509 -18.478  36.463  1.00 94.36           H  
ATOM   3949  CZ  ARG B  91       2.081 -17.500  35.723  1.00 94.36           C  
ATOM   3950  N   GLN B  92       5.850 -12.808  29.868  1.00 94.81           N  
ATOM   3951  H   GLN B  92       5.955 -13.554  29.194  1.00 94.81           H  
ATOM   3952  CA  GLN B  92       6.548 -11.551  29.582  1.00 94.81           C  
ATOM   3953  HA  GLN B  92       6.089 -10.761  30.177  1.00 94.81           H  
ATOM   3954  C   GLN B  92       6.410 -11.127  28.120  1.00 94.81           C  
ATOM   3955  CB  GLN B  92       8.035 -11.635  29.964  1.00 94.81           C  
ATOM   3956  HB2 GLN B  92       8.519 -10.716  29.632  1.00 94.81           H  
ATOM   3957  HB3 GLN B  92       8.506 -12.472  29.449  1.00 94.81           H  
ATOM   3958  O   GLN B  92       6.309 -11.964  27.230  1.00 94.81           O  
ATOM   3959  CG  GLN B  92       8.248 -11.776  31.476  1.00 94.81           C  
ATOM   3960  HG2 GLN B  92       7.582 -11.091  32.002  1.00 94.81           H  
ATOM   3961  HG3 GLN B  92       8.005 -12.793  31.784  1.00 94.81           H  
ATOM   3962  CD  GLN B  92       9.675 -11.430  31.887  1.00 94.81           C  
ATOM   3963  NE2 GLN B  92      10.398 -12.330  32.513  1.00 94.81           N  
ATOM   3964 HE21 GLN B  92      11.368 -12.074  32.627  1.00 94.81           H  
ATOM   3965 HE22 GLN B  92      10.091 -13.292  32.532  1.00 94.81           H  
ATOM   3966  OE1 GLN B  92      10.165 -10.334  31.683  1.00 94.81           O  
ATOM   3967  N   GLY B  93       6.426  -9.816  27.894  1.00 96.41           N  
ATOM   3968  H   GLY B  93       6.524  -9.204  28.691  1.00 96.41           H  
ATOM   3969  CA  GLY B  93       6.349  -9.169  26.586  1.00 96.41           C  
ATOM   3970  HA2 GLY B  93       5.332  -9.220  26.198  1.00 96.41           H  
ATOM   3971  HA3 GLY B  93       7.000  -9.683  25.880  1.00 96.41           H  
ATOM   3972  C   GLY B  93       6.771  -7.701  26.686  1.00 96.41           C  
ATOM   3973  O   GLY B  93       7.005  -7.185  27.785  1.00 96.41           O  
ATOM   3974  N   GLY B  94       6.894  -7.016  25.552  1.00 98.19           N  
ATOM   3975  H   GLY B  94       6.687  -7.464  24.670  1.00 98.19           H  
ATOM   3976  CA  GLY B  94       7.173  -5.582  25.541  1.00 98.19           C  
ATOM   3977  HA2 GLY B  94       7.748  -5.330  24.649  1.00 98.19           H  
ATOM   3978  HA3 GLY B  94       7.769  -5.295  26.407  1.00 98.19           H  
ATOM   3979  C   GLY B  94       5.872  -4.788  25.526  1.00 98.19           C  
ATOM   3980  O   GLY B  94       5.236  -4.697  24.483  1.00 98.19           O  
ATOM   3981  N   PHE B  95       5.482  -4.189  26.650  1.00 98.19           N  
ATOM   3982  H   PHE B  95       6.055  -4.270  27.477  1.00 98.19           H  
ATOM   3983  CA  PHE B  95       4.209  -3.467  26.767  1.00 98.19           C  
ATOM   3984  HA  PHE B  95       3.631  -3.602  25.853  1.00 98.19           H  
ATOM   3985  C   PHE B  95       4.396  -1.963  26.942  1.00 98.19           C  
ATOM   3986  CB  PHE B  95       3.366  -4.055  27.904  1.00 98.19           C  
ATOM   3987  HB2 PHE B  95       3.937  -4.030  28.832  1.00 98.19           H  
ATOM   3988  HB3 PHE B  95       2.479  -3.437  28.045  1.00 98.19           H  
ATOM   3989  O   PHE B  95       5.344  -1.503  27.584  1.00 98.19           O  
ATOM   3990  CG  PHE B  95       2.920  -5.469  27.615  1.00 98.19           C  
ATOM   3991  CD1 PHE B  95       1.762  -5.701  26.850  1.00 98.19           C  
ATOM   3992  HD1 PHE B  95       1.164  -4.870  26.507  1.00 98.19           H  
ATOM   3993  CD2 PHE B  95       3.697  -6.555  28.053  1.00 98.19           C  
ATOM   3994  HD2 PHE B  95       4.587  -6.385  28.641  1.00 98.19           H  
ATOM   3995  CE1 PHE B  95       1.387  -7.014  26.522  1.00 98.19           C  
ATOM   3996  HE1 PHE B  95       0.502  -7.185  25.926  1.00 98.19           H  
ATOM   3997  CE2 PHE B  95       3.333  -7.863  27.700  1.00 98.19           C  
ATOM   3998  HE2 PHE B  95       3.959  -8.688  28.004  1.00 98.19           H  
ATOM   3999  CZ  PHE B  95       2.175  -8.099  26.940  1.00 98.19           C  
ATOM   4000  HZ  PHE B  95       1.895  -9.106  26.669  1.00 98.19           H  
ATOM   4001  N   LEU B  96       3.428  -1.211  26.423  1.00 98.42           N  
ATOM   4002  H   LEU B  96       2.686  -1.684  25.928  1.00 98.42           H  
ATOM   4003  CA  LEU B  96       3.177   0.169  26.808  1.00 98.42           C  
ATOM   4004  HA  LEU B  96       4.101   0.647  27.134  1.00 98.42           H  
ATOM   4005  C   LEU B  96       2.216   0.148  28.004  1.00 98.42           C  
ATOM   4006  CB  LEU B  96       2.618   0.941  25.599  1.00 98.42           C  
ATOM   4007  HB2 LEU B  96       1.723   0.426  25.251  1.00 98.42           H  
ATOM   4008  HB3 LEU B  96       2.335   1.939  25.934  1.00 98.42           H  
ATOM   4009  O   LEU B  96       0.997   0.052  27.847  1.00 98.42           O  
ATOM   4010  CG  LEU B  96       3.563   1.067  24.391  1.00 98.42           C  
ATOM   4011  HG  LEU B  96       3.739   0.082  23.959  1.00 98.42           H  
ATOM   4012  CD1 LEU B  96       2.900   1.949  23.330  1.00 98.42           C  
ATOM   4013 HD11 LEU B  96       2.672   2.930  23.746  1.00 98.42           H  
ATOM   4014 HD12 LEU B  96       1.978   1.475  22.995  1.00 98.42           H  
ATOM   4015 HD13 LEU B  96       3.563   2.069  22.474  1.00 98.42           H  
ATOM   4016  CD2 LEU B  96       4.912   1.685  24.747  1.00 98.42           C  
ATOM   4017 HD21 LEU B  96       5.495   1.798  23.833  1.00 98.42           H  
ATOM   4018 HD22 LEU B  96       4.774   2.657  25.221  1.00 98.42           H  
ATOM   4019 HD23 LEU B  96       5.461   1.026  25.420  1.00 98.42           H  
ATOM   4020  N   HIS B  97       2.761   0.208  29.220  1.00 94.47           N  
ATOM   4021  H   HIS B  97       3.766   0.272  29.302  1.00 94.47           H  
ATOM   4022  CA  HIS B  97       1.943   0.243  30.441  1.00 94.47           C  
ATOM   4023  HA  HIS B  97       1.231  -0.582  30.416  1.00 94.47           H  
ATOM   4024  C   HIS B  97       1.092   1.522  30.507  1.00 94.47           C  
ATOM   4025  CB  HIS B  97       2.829   0.035  31.678  1.00 94.47           C  
ATOM   4026  HB2 HIS B  97       3.638   0.765  31.679  1.00 94.47           H  
ATOM   4027  HB3 HIS B  97       2.224   0.198  32.571  1.00 94.47           H  
ATOM   4028  O   HIS B  97      -0.036   1.483  30.982  1.00 94.47           O  
ATOM   4029  CG  HIS B  97       3.399  -1.365  31.752  1.00 94.47           C  
ATOM   4030  CD2 HIS B  97       4.618  -1.761  31.280  1.00 94.47           C  
ATOM   4031  HD2 HIS B  97       5.352  -1.130  30.803  1.00 94.47           H  
ATOM   4032  ND1 HIS B  97       2.713  -2.493  32.211  1.00 94.47           N  
ATOM   4033  CE1 HIS B  97       3.525  -3.539  32.001  1.00 94.47           C  
ATOM   4034  HE1 HIS B  97       3.273  -4.568  32.207  1.00 94.47           H  
ATOM   4035  NE2 HIS B  97       4.679  -3.128  31.450  1.00 94.47           N  
ATOM   4036  HE2 HIS B  97       5.404  -3.747  31.119  1.00 94.47           H  
ATOM   4037  N   GLU B  98       1.551   2.630  29.915  1.00 93.60           N  
ATOM   4038  H   GLU B  98       2.525   2.681  29.654  1.00 93.60           H  
ATOM   4039  CA  GLU B  98       0.752   3.848  29.743  1.00 93.60           C  
ATOM   4040  HA  GLU B  98       0.117   3.955  30.623  1.00 93.60           H  
ATOM   4041  C   GLU B  98      -0.215   3.835  28.535  1.00 93.60           C  
ATOM   4042  CB  GLU B  98       1.659   5.095  29.696  1.00 93.60           C  
ATOM   4043  HB2 GLU B  98       1.015   5.971  29.618  1.00 93.60           H  
ATOM   4044  HB3 GLU B  98       2.265   5.079  28.790  1.00 93.60           H  
ATOM   4045  O   GLU B  98      -0.803   4.873  28.247  1.00 93.60           O  
ATOM   4046  CG  GLU B  98       2.544   5.307  30.938  1.00 93.60           C  
ATOM   4047  HG2 GLU B  98       2.008   4.967  31.824  1.00 93.60           H  
ATOM   4048  HG3 GLU B  98       2.699   6.380  31.049  1.00 93.60           H  
ATOM   4049  CD  GLU B  98       3.928   4.636  30.867  1.00 93.60           C  
ATOM   4050  OE1 GLU B  98       4.724   4.882  31.801  1.00 93.60           O  
ATOM   4051  OE2 GLU B  98       4.180   3.871  29.905  1.00 93.60           O  
ATOM   4052  N   ALA B  99      -0.435   2.719  27.818  1.00 94.83           N  
ATOM   4053  H   ALA B  99       0.049   1.873  28.084  1.00 94.83           H  
ATOM   4054  CA  ALA B  99      -1.249   2.695  26.581  1.00 94.83           C  
ATOM   4055  HA  ALA B  99      -0.758   3.324  25.838  1.00 94.83           H  
ATOM   4056  C   ALA B  99      -2.692   3.223  26.729  1.00 94.83           C  
ATOM   4057  CB  ALA B  99      -1.307   1.262  26.039  1.00 94.83           C  
ATOM   4058  HB1 ALA B  99      -1.909   1.236  25.130  1.00 94.83           H  
ATOM   4059  HB2 ALA B  99      -1.752   0.597  26.779  1.00 94.83           H  
ATOM   4060  HB3 ALA B  99      -0.305   0.911  25.792  1.00 94.83           H  
ATOM   4061  O   ALA B  99      -3.306   3.639  25.747  1.00 94.83           O  
ATOM   4062  N   ALA B 100      -3.250   3.200  27.943  1.00 93.06           N  
ATOM   4063  H   ALA B 100      -2.698   2.838  28.707  1.00 93.06           H  
ATOM   4064  CA  ALA B 100      -4.573   3.747  28.229  1.00 93.06           C  
ATOM   4065  HA  ALA B 100      -5.225   3.525  27.384  1.00 93.06           H  
ATOM   4066  C   ALA B 100      -4.585   5.280  28.416  1.00 93.06           C  
ATOM   4067  CB  ALA B 100      -5.130   3.019  29.457  1.00 93.06           C  
ATOM   4068  HB1 ALA B 100      -6.141   3.370  29.668  1.00 93.06           H  
ATOM   4069  HB2 ALA B 100      -5.161   1.945  29.272  1.00 93.06           H  
ATOM   4070  HB3 ALA B 100      -4.500   3.212  30.325  1.00 93.06           H  
ATOM   4071  O   ALA B 100      -5.660   5.882  28.332  1.00 93.06           O  
ATOM   4072  N   LEU B 101      -3.431   5.911  28.669  1.00 95.80           N  
ATOM   4073  H   LEU B 101      -2.572   5.387  28.581  1.00 95.80           H  
ATOM   4074  CA  LEU B 101      -3.303   7.357  28.859  1.00 95.80           C  
ATOM   4075  HA  LEU B 101      -4.169   7.701  29.425  1.00 95.80           H  
ATOM   4076  C   LEU B 101      -3.324   8.096  27.515  1.00 95.80           C  
ATOM   4077  CB  LEU B 101      -2.032   7.707  29.661  1.00 95.80           C  
ATOM   4078  HB2 LEU B 101      -1.962   8.793  29.723  1.00 95.80           H  
ATOM   4079  HB3 LEU B 101      -1.164   7.360  29.100  1.00 95.80           H  
ATOM   4080  O   LEU B 101      -2.685   7.693  26.547  1.00 95.80           O  
ATOM   4081  CG  LEU B 101      -1.960   7.135  31.089  1.00 95.80           C  
ATOM   4082  HG  LEU B 101      -1.937   6.046  31.045  1.00 95.80           H  
ATOM   4083  CD1 LEU B 101      -0.688   7.625  31.785  1.00 95.80           C  
ATOM   4084 HD11 LEU B 101      -0.595   7.150  32.761  1.00 95.80           H  
ATOM   4085 HD12 LEU B 101       0.185   7.356  31.189  1.00 95.80           H  
ATOM   4086 HD13 LEU B 101      -0.713   8.708  31.903  1.00 95.80           H  
ATOM   4087  CD2 LEU B 101      -3.142   7.576  31.958  1.00 95.80           C  
ATOM   4088 HD21 LEU B 101      -3.223   8.663  31.960  1.00 95.80           H  
ATOM   4089 HD22 LEU B 101      -2.999   7.218  32.978  1.00 95.80           H  
ATOM   4090 HD23 LEU B 101      -4.064   7.139  31.575  1.00 95.80           H  
ATOM   4091  N   PHE B 102      -4.078   9.191  27.481  1.00 97.29           N  
ATOM   4092  H   PHE B 102      -4.560   9.470  28.324  1.00 97.29           H  
ATOM   4093  CA  PHE B 102      -4.296  10.049  26.319  1.00 97.29           C  
ATOM   4094  HA  PHE B 102      -3.364  10.180  25.769  1.00 97.29           H  
ATOM   4095  C   PHE B 102      -4.797  11.415  26.812  1.00 97.29           C  
ATOM   4096  CB  PHE B 102      -5.348   9.359  25.429  1.00 97.29           C  
ATOM   4097  HB2 PHE B 102      -4.955   8.386  25.133  1.00 97.29           H  
ATOM   4098  HB3 PHE B 102      -6.242   9.180  26.027  1.00 97.29           H  
ATOM   4099  O   PHE B 102      -5.503  11.457  27.824  1.00 97.29           O  
ATOM   4100  CG  PHE B 102      -5.745  10.088  24.160  1.00 97.29           C  
ATOM   4101  CD1 PHE B 102      -7.097  10.387  23.901  1.00 97.29           C  
ATOM   4102  HD1 PHE B 102      -7.855  10.130  24.625  1.00 97.29           H  
ATOM   4103  CD2 PHE B 102      -4.767  10.409  23.203  1.00 97.29           C  
ATOM   4104  HD2 PHE B 102      -3.731  10.162  23.383  1.00 97.29           H  
ATOM   4105  CE1 PHE B 102      -7.463  11.013  22.695  1.00 97.29           C  
ATOM   4106  HE1 PHE B 102      -8.500  11.237  22.491  1.00 97.29           H  
ATOM   4107  CE2 PHE B 102      -5.130  11.045  22.006  1.00 97.29           C  
ATOM   4108  HE2 PHE B 102      -4.370  11.297  21.281  1.00 97.29           H  
ATOM   4109  CZ  PHE B 102      -6.476  11.349  21.753  1.00 97.29           C  
ATOM   4110  HZ  PHE B 102      -6.741  11.841  20.828  1.00 97.29           H  
ATOM   4111  N   ASP B 103      -4.491  12.514  26.115  1.00 96.89           N  
ATOM   4112  H   ASP B 103      -3.817  12.427  25.369  1.00 96.89           H  
ATOM   4113  CA  ASP B 103      -5.128  13.824  26.345  1.00 96.89           C  
ATOM   4114  HA  ASP B 103      -5.585  13.817  27.335  1.00 96.89           H  
ATOM   4115  C   ASP B 103      -6.254  14.084  25.318  1.00 96.89           C  
ATOM   4116  CB  ASP B 103      -4.092  14.963  26.410  1.00 96.89           C  
ATOM   4117  HB2 ASP B 103      -3.648  15.114  25.426  1.00 96.89           H  
ATOM   4118  HB3 ASP B 103      -3.298  14.668  27.096  1.00 96.89           H  
ATOM   4119  O   ASP B 103      -6.045  14.758  24.303  1.00 96.89           O  
ATOM   4120  CG  ASP B 103      -4.696  16.292  26.912  1.00 96.89           C  
ATOM   4121  OD1 ASP B 103      -5.943  16.463  26.861  1.00 96.89           O  
ATOM   4122  OD2 ASP B 103      -3.910  17.169  27.345  1.00 96.89           O  
ATOM   4123  N   PRO B 104      -7.487  13.587  25.552  1.00 96.16           N  
ATOM   4124  CA  PRO B 104      -8.589  13.800  24.620  1.00 96.16           C  
ATOM   4125  HA  PRO B 104      -8.300  13.462  23.625  1.00 96.16           H  
ATOM   4126  C   PRO B 104      -8.991  15.278  24.515  1.00 96.16           C  
ATOM   4127  CB  PRO B 104      -9.718  12.911  25.150  1.00 96.16           C  
ATOM   4128  HB2 PRO B 104      -9.604  11.917  24.718  1.00 96.16           H  
ATOM   4129  HB3 PRO B 104     -10.709  13.307  24.928  1.00 96.16           H  
ATOM   4130  O   PRO B 104      -9.402  15.728  23.445  1.00 96.16           O  
ATOM   4131  CG  PRO B 104      -9.459  12.838  26.652  1.00 96.16           C  
ATOM   4132  HG2 PRO B 104      -9.831  13.740  27.139  1.00 96.16           H  
ATOM   4133  HG3 PRO B 104      -9.896  11.944  27.097  1.00 96.16           H  
ATOM   4134  CD  PRO B 104      -7.936  12.810  26.699  1.00 96.16           C  
ATOM   4135  HD2 PRO B 104      -7.600  11.779  26.585  1.00 96.16           H  
ATOM   4136  HD3 PRO B 104      -7.586  13.227  27.643  1.00 96.16           H  
ATOM   4137  N   GLY B 105      -8.815  16.064  25.585  1.00 93.11           N  
ATOM   4138  H   GLY B 105      -8.279  15.694  26.357  1.00 93.11           H  
ATOM   4139  CA  GLY B 105      -9.133  17.493  25.595  1.00 93.11           C  
ATOM   4140  HA2 GLY B 105     -10.168  17.638  25.286  1.00 93.11           H  
ATOM   4141  HA3 GLY B 105      -9.003  17.872  26.608  1.00 93.11           H  
ATOM   4142  C   GLY B 105      -8.225  18.304  24.667  1.00 93.11           C  
ATOM   4143  O   GLY B 105      -8.682  19.256  24.030  1.00 93.11           O  
ATOM   4144  N   PHE B 106      -6.963  17.896  24.524  1.00 96.06           N  
ATOM   4145  H   PHE B 106      -6.627  17.158  25.127  1.00 96.06           H  
ATOM   4146  CA  PHE B 106      -6.013  18.511  23.602  1.00 96.06           C  
ATOM   4147  HA  PHE B 106      -5.955  19.575  23.835  1.00 96.06           H  
ATOM   4148  C   PHE B 106      -6.432  18.378  22.129  1.00 96.06           C  
ATOM   4149  CB  PHE B 106      -4.634  17.896  23.844  1.00 96.06           C  
ATOM   4150  HB2 PHE B 106      -4.406  17.963  24.908  1.00 96.06           H  
ATOM   4151  HB3 PHE B 106      -4.643  16.842  23.565  1.00 96.06           H  
ATOM   4152  O   PHE B 106      -6.321  19.346  21.367  1.00 96.06           O  
ATOM   4153  CG  PHE B 106      -3.530  18.597  23.096  1.00 96.06           C  
ATOM   4154  CD1 PHE B 106      -3.203  18.203  21.788  1.00 96.06           C  
ATOM   4155  HD1 PHE B 106      -3.715  17.374  21.322  1.00 96.06           H  
ATOM   4156  CD2 PHE B 106      -2.837  19.656  23.711  1.00 96.06           C  
ATOM   4157  HD2 PHE B 106      -3.066  19.922  24.732  1.00 96.06           H  
ATOM   4158  CE1 PHE B 106      -2.194  18.882  21.089  1.00 96.06           C  
ATOM   4159  HE1 PHE B 106      -1.934  18.568  20.089  1.00 96.06           H  
ATOM   4160  CE2 PHE B 106      -1.830  20.338  23.009  1.00 96.06           C  
ATOM   4161  HE2 PHE B 106      -1.275  21.134  23.482  1.00 96.06           H  
ATOM   4162  CZ  PHE B 106      -1.511  19.950  21.697  1.00 96.06           C  
ATOM   4163  HZ  PHE B 106      -0.717  20.454  21.167  1.00 96.06           H  
ATOM   4164  N   PHE B 107      -6.973  17.221  21.740  1.00 95.71           N  
ATOM   4165  H   PHE B 107      -6.995  16.467  22.412  1.00 95.71           H  
ATOM   4166  CA  PHE B 107      -7.443  16.942  20.375  1.00 95.71           C  
ATOM   4167  HA  PHE B 107      -6.891  17.580  19.685  1.00 95.71           H  
ATOM   4168  C   PHE B 107      -8.930  17.265  20.143  1.00 95.71           C  
ATOM   4169  CB  PHE B 107      -7.096  15.494  20.007  1.00 95.71           C  
ATOM   4170  HB2 PHE B 107      -7.470  15.276  19.007  1.00 95.71           H  
ATOM   4171  HB3 PHE B 107      -7.601  14.824  20.703  1.00 95.71           H  
ATOM   4172  O   PHE B 107      -9.412  17.143  19.020  1.00 95.71           O  
ATOM   4173  CG  PHE B 107      -5.605  15.219  20.030  1.00 95.71           C  
ATOM   4174  CD1 PHE B 107      -4.771  15.701  19.001  1.00 95.71           C  
ATOM   4175  HD1 PHE B 107      -5.191  16.250  18.171  1.00 95.71           H  
ATOM   4176  CD2 PHE B 107      -5.038  14.534  21.118  1.00 95.71           C  
ATOM   4177  HD2 PHE B 107      -5.661  14.167  21.920  1.00 95.71           H  
ATOM   4178  CE1 PHE B 107      -3.382  15.486  19.054  1.00 95.71           C  
ATOM   4179  HE1 PHE B 107      -2.744  15.847  18.261  1.00 95.71           H  
ATOM   4180  CE2 PHE B 107      -3.651  14.344  21.186  1.00 95.71           C  
ATOM   4181  HE2 PHE B 107      -3.235  13.845  22.048  1.00 95.71           H  
ATOM   4182  CZ  PHE B 107      -2.821  14.814  20.153  1.00 95.71           C  
ATOM   4183  HZ  PHE B 107      -1.752  14.671  20.209  1.00 95.71           H  
ATOM   4184  N   GLY B 108      -9.660  17.714  21.172  1.00 91.24           N  
ATOM   4185  H   GLY B 108      -9.223  17.747  22.082  1.00 91.24           H  
ATOM   4186  CA  GLY B 108     -11.094  18.025  21.080  1.00 91.24           C  
ATOM   4187  HA2 GLY B 108     -11.371  18.640  21.937  1.00 91.24           H  
ATOM   4188  HA3 GLY B 108     -11.285  18.592  20.168  1.00 91.24           H  
ATOM   4189  C   GLY B 108     -12.012  16.796  21.074  1.00 91.24           C  
ATOM   4190  O   GLY B 108     -13.164  16.898  20.660  1.00 91.24           O  
ATOM   4191  N   ILE B 109     -11.510  15.649  21.530  1.00 92.85           N  
ATOM   4192  H   ILE B 109     -10.595  15.685  21.956  1.00 92.85           H  
ATOM   4193  CA  ILE B 109     -12.225  14.373  21.620  1.00 92.85           C  
ATOM   4194  HA  ILE B 109     -12.973  14.325  20.828  1.00 92.85           H  
ATOM   4195  C   ILE B 109     -12.967  14.304  22.963  1.00 92.85           C  
ATOM   4196  CB  ILE B 109     -11.217  13.220  21.389  1.00 92.85           C  
ATOM   4197  HB  ILE B 109     -10.356  13.386  22.037  1.00 92.85           H  
ATOM   4198  O   ILE B 109     -12.471  14.761  23.996  1.00 92.85           O  
ATOM   4199  CG1 ILE B 109     -10.746  13.246  19.913  1.00 92.85           C  
ATOM   4200 HG12 ILE B 109     -10.499  14.267  19.620  1.00 92.85           H  
ATOM   4201 HG13 ILE B 109     -11.557  12.907  19.269  1.00 92.85           H  
ATOM   4202  CG2 ILE B 109     -11.802  11.840  21.727  1.00 92.85           C  
ATOM   4203 HG21 ILE B 109     -12.124  11.806  22.768  1.00 92.85           H  
ATOM   4204 HG22 ILE B 109     -11.052  11.061  21.592  1.00 92.85           H  
ATOM   4205 HG23 ILE B 109     -12.650  11.627  21.076  1.00 92.85           H  
ATOM   4206  CD1 ILE B 109      -9.501  12.401  19.637  1.00 92.85           C  
ATOM   4207 HD11 ILE B 109      -9.697  11.345  19.825  1.00 92.85           H  
ATOM   4208 HD12 ILE B 109      -8.687  12.742  20.277  1.00 92.85           H  
ATOM   4209 HD13 ILE B 109      -9.207  12.523  18.595  1.00 92.85           H  
ATOM   4210  N   SER B 110     -14.176  13.737  22.979  1.00 89.74           N  
ATOM   4211  H   SER B 110     -14.521  13.330  22.121  1.00 89.74           H  
ATOM   4212  CA  SER B 110     -14.937  13.594  24.230  1.00 89.74           C  
ATOM   4213  HA  SER B 110     -14.807  14.522  24.788  1.00 89.74           H  
ATOM   4214  C   SER B 110     -14.414  12.428  25.089  1.00 89.74           C  
ATOM   4215  CB  SER B 110     -16.439  13.455  23.959  1.00 89.74           C  
ATOM   4216  HB2 SER B 110     -16.750  14.194  23.221  1.00 89.74           H  
ATOM   4217  HB3 SER B 110     -16.978  13.648  24.887  1.00 89.74           H  
ATOM   4218  O   SER B 110     -13.962  11.429  24.533  1.00 89.74           O  
ATOM   4219  OG  SER B 110     -16.776  12.156  23.511  1.00 89.74           O  
ATOM   4220  HG  SER B 110     -16.491  12.073  22.598  1.00 89.74           H  
ATOM   4221  N   PRO B 111     -14.538  12.457  26.433  1.00 89.53           N  
ATOM   4222  CA  PRO B 111     -14.135  11.323  27.271  1.00 89.53           C  
ATOM   4223  HA  PRO B 111     -13.065  11.165  27.143  1.00 89.53           H  
ATOM   4224  C   PRO B 111     -14.861  10.007  26.945  1.00 89.53           C  
ATOM   4225  CB  PRO B 111     -14.402  11.765  28.714  1.00 89.53           C  
ATOM   4226  HB2 PRO B 111     -15.417  11.498  29.009  1.00 89.53           H  
ATOM   4227  HB3 PRO B 111     -13.678  11.334  29.405  1.00 89.53           H  
ATOM   4228  O   PRO B 111     -14.272   8.943  27.100  1.00 89.53           O  
ATOM   4229  CG  PRO B 111     -14.280  13.285  28.640  1.00 89.53           C  
ATOM   4230  HG2 PRO B 111     -14.835  13.778  29.439  1.00 89.53           H  
ATOM   4231  HG3 PRO B 111     -13.229  13.570  28.669  1.00 89.53           H  
ATOM   4232  CD  PRO B 111     -14.861  13.608  27.263  1.00 89.53           C  
ATOM   4233  HD2 PRO B 111     -14.406  14.522  26.881  1.00 89.53           H  
ATOM   4234  HD3 PRO B 111     -15.943  13.719  27.330  1.00 89.53           H  
ATOM   4235  N   ARG B 112     -16.118  10.061  26.469  1.00 85.86           N  
ATOM   4236  H   ARG B 112     -16.517  10.974  26.302  1.00 85.86           H  
ATOM   4237  CA  ARG B 112     -16.863   8.870  26.012  1.00 85.86           C  
ATOM   4238  HA  ARG B 112     -16.732   8.071  26.740  1.00 85.86           H  
ATOM   4239  C   ARG B 112     -16.275   8.304  24.721  1.00 85.86           C  
ATOM   4240  CB  ARG B 112     -18.368   9.173  25.845  1.00 85.86           C  
ATOM   4241  HB2 ARG B 112     -18.526  10.242  25.707  1.00 85.86           H  
ATOM   4242  HB3 ARG B 112     -18.729   8.665  24.950  1.00 85.86           H  
ATOM   4243  O   ARG B 112     -16.041   7.105  24.644  1.00 85.86           O  
ATOM   4244  CG  ARG B 112     -19.191   8.668  27.044  1.00 85.86           C  
ATOM   4245  HG2 ARG B 112     -18.808   9.136  27.951  1.00 85.86           H  
ATOM   4246  HG3 ARG B 112     -19.059   7.591  27.150  1.00 85.86           H  
ATOM   4247  CD  ARG B 112     -20.697   8.964  26.951  1.00 85.86           C  
ATOM   4248  HD2 ARG B 112     -21.186   8.495  27.805  1.00 85.86           H  
ATOM   4249  HD3 ARG B 112     -20.834  10.042  27.027  1.00 85.86           H  
ATOM   4250  NE  ARG B 112     -21.337   8.481  25.706  1.00 85.86           N  
ATOM   4251  HE  ARG B 112     -20.792   7.899  25.086  1.00 85.86           H  
ATOM   4252  NH1 ARG B 112     -23.397   9.404  26.105  1.00 85.86           N  
ATOM   4253 HH11 ARG B 112     -24.354   9.542  25.814  1.00 85.86           H  
ATOM   4254 HH12 ARG B 112     -23.156   9.440  27.085  1.00 85.86           H  
ATOM   4255  NH2 ARG B 112     -23.002   8.471  24.134  1.00 85.86           N  
ATOM   4256 HH21 ARG B 112     -22.576   7.687  23.661  1.00 85.86           H  
ATOM   4257 HH22 ARG B 112     -23.936   8.721  23.842  1.00 85.86           H  
ATOM   4258  CZ  ARG B 112     -22.564   8.787  25.316  1.00 85.86           C  
ATOM   4259  N   GLU B 113     -16.000   9.159  23.740  1.00 88.14           N  
ATOM   4260  H   GLU B 113     -16.184  10.142  23.878  1.00 88.14           H  
ATOM   4261  CA  GLU B 113     -15.351   8.744  22.493  1.00 88.14           C  
ATOM   4262  HA  GLU B 113     -15.937   7.951  22.028  1.00 88.14           H  
ATOM   4263  C   GLU B 113     -13.948   8.184  22.763  1.00 88.14           C  
ATOM   4264  CB  GLU B 113     -15.309   9.938  21.535  1.00 88.14           C  
ATOM   4265  HB2 GLU B 113     -14.701  10.723  21.984  1.00 88.14           H  
ATOM   4266  HB3 GLU B 113     -16.323  10.319  21.408  1.00 88.14           H  
ATOM   4267  O   GLU B 113     -13.631   7.101  22.292  1.00 88.14           O  
ATOM   4268  CG  GLU B 113     -14.744   9.574  20.155  1.00 88.14           C  
ATOM   4269  HG2 GLU B 113     -13.740   9.166  20.277  1.00 88.14           H  
ATOM   4270  HG3 GLU B 113     -15.372   8.803  19.709  1.00 88.14           H  
ATOM   4271  CD  GLU B 113     -14.663  10.781  19.213  1.00 88.14           C  
ATOM   4272  OE1 GLU B 113     -14.302  10.555  18.031  1.00 88.14           O  
ATOM   4273  OE2 GLU B 113     -14.922  11.917  19.681  1.00 88.14           O  
ATOM   4274  N   ALA B 114     -13.147   8.847  23.602  1.00 93.39           N  
ATOM   4275  H   ALA B 114     -13.458   9.741  23.954  1.00 93.39           H  
ATOM   4276  CA  ALA B 114     -11.808   8.391  23.979  1.00 93.39           C  
ATOM   4277  HA  ALA B 114     -11.210   8.292  23.073  1.00 93.39           H  
ATOM   4278  C   ALA B 114     -11.794   7.029  24.697  1.00 93.39           C  
ATOM   4279  CB  ALA B 114     -11.178   9.466  24.867  1.00 93.39           C  
ATOM   4280  HB1 ALA B 114     -11.195  10.421  24.344  1.00 93.39           H  
ATOM   4281  HB2 ALA B 114     -10.146   9.194  25.092  1.00 93.39           H  
ATOM   4282  HB3 ALA B 114     -11.736   9.554  25.799  1.00 93.39           H  
ATOM   4283  O   ALA B 114     -10.808   6.303  24.586  1.00 93.39           O  
ATOM   4284  N   LEU B 115     -12.867   6.684  25.422  1.00 89.60           N  
ATOM   4285  H   LEU B 115     -13.622   7.350  25.509  1.00 89.60           H  
ATOM   4286  CA  LEU B 115     -13.025   5.374  26.060  1.00 89.60           C  
ATOM   4287  HA  LEU B 115     -12.068   5.094  26.499  1.00 89.60           H  
ATOM   4288  C   LEU B 115     -13.398   4.276  25.052  1.00 89.60           C  
ATOM   4289  CB  LEU B 115     -14.088   5.468  27.172  1.00 89.60           C  
ATOM   4290  HB2 LEU B 115     -15.074   5.383  26.715  1.00 89.60           H  
ATOM   4291  HB3 LEU B 115     -14.031   6.440  27.662  1.00 89.60           H  
ATOM   4292  O   LEU B 115     -12.994   3.136  25.236  1.00 89.60           O  
ATOM   4293  CG  LEU B 115     -13.915   4.373  28.242  1.00 89.60           C  
ATOM   4294  HG  LEU B 115     -13.622   3.430  27.780  1.00 89.60           H  
ATOM   4295  CD1 LEU B 115     -12.853   4.782  29.267  1.00 89.60           C  
ATOM   4296 HD11 LEU B 115     -13.148   5.700  29.775  1.00 89.60           H  
ATOM   4297 HD12 LEU B 115     -12.726   3.983  29.999  1.00 89.60           H  
ATOM   4298 HD13 LEU B 115     -11.898   4.939  28.765  1.00 89.60           H  
ATOM   4299  CD2 LEU B 115     -15.222   4.140  28.998  1.00 89.60           C  
ATOM   4300 HD21 LEU B 115     -15.065   3.399  29.781  1.00 89.60           H  
ATOM   4301 HD22 LEU B 115     -15.965   3.748  28.303  1.00 89.60           H  
ATOM   4302 HD23 LEU B 115     -15.577   5.073  29.435  1.00 89.60           H  
ATOM   4303  N   ALA B 116     -14.158   4.614  24.006  1.00 88.61           N  
ATOM   4304  H   ALA B 116     -14.471   5.571  23.925  1.00 88.61           H  
ATOM   4305  CA  ALA B 116     -14.487   3.690  22.920  1.00 88.61           C  
ATOM   4306  HA  ALA B 116     -14.666   2.699  23.337  1.00 88.61           H  
ATOM   4307  C   ALA B 116     -13.346   3.550  21.896  1.00 88.61           C  
ATOM   4308  CB  ALA B 116     -15.780   4.173  22.252  1.00 88.61           C  
ATOM   4309  HB1 ALA B 116     -16.583   4.202  22.989  1.00 88.61           H  
ATOM   4310  HB2 ALA B 116     -16.057   3.479  21.458  1.00 88.61           H  
ATOM   4311  HB3 ALA B 116     -15.635   5.166  21.827  1.00 88.61           H  
ATOM   4312  O   ALA B 116     -13.233   2.508  21.258  1.00 88.61           O  
ATOM   4313  N   MET B 117     -12.521   4.590  21.717  1.00 93.42           N  
ATOM   4314  H   MET B 117     -12.726   5.436  22.230  1.00 93.42           H  
ATOM   4315  CA  MET B 117     -11.398   4.619  20.775  1.00 93.42           C  
ATOM   4316  HA  MET B 117     -11.755   4.398  19.769  1.00 93.42           H  
ATOM   4317  C   MET B 117     -10.340   3.575  21.110  1.00 93.42           C  
ATOM   4318  CB  MET B 117     -10.738   6.005  20.739  1.00 93.42           C  
ATOM   4319  HB2 MET B 117     -10.688   6.417  21.747  1.00 93.42           H  
ATOM   4320  HB3 MET B 117      -9.720   5.892  20.367  1.00 93.42           H  
ATOM   4321  O   MET B 117      -9.750   3.597  22.196  1.00 93.42           O  
ATOM   4322  CG  MET B 117     -11.466   6.979  19.808  1.00 93.42           C  
ATOM   4323  HG2 MET B 117     -12.514   7.037  20.102  1.00 93.42           H  
ATOM   4324  HG3 MET B 117     -11.429   6.586  18.792  1.00 93.42           H  
ATOM   4325  SD  MET B 117     -10.777   8.658  19.804  1.00 93.42           S  
ATOM   4326  CE  MET B 117      -9.152   8.347  19.062  1.00 93.42           C  
ATOM   4327  HE1 MET B 117      -8.638   9.293  18.890  1.00 93.42           H  
ATOM   4328  HE2 MET B 117      -9.276   7.819  18.117  1.00 93.42           H  
ATOM   4329  HE3 MET B 117      -8.548   7.733  19.730  1.00 93.42           H  
ATOM   4330  N   ASP B 118     -10.006   2.766  20.107  1.00 94.58           N  
ATOM   4331  H   ASP B 118     -10.549   2.785  19.255  1.00 94.58           H  
ATOM   4332  CA  ASP B 118      -8.818   1.926  20.104  1.00 94.58           C  
ATOM   4333  HA  ASP B 118      -8.980   1.119  20.819  1.00 94.58           H  
ATOM   4334  C   ASP B 118      -7.581   2.765  20.514  1.00 94.58           C  
ATOM   4335  CB  ASP B 118      -8.688   1.289  18.707  1.00 94.58           C  
ATOM   4336  HB2 ASP B 118      -8.651   2.082  17.960  1.00 94.58           H  
ATOM   4337  HB3 ASP B 118      -9.579   0.691  18.517  1.00 94.58           H  
ATOM   4338  O   ASP B 118      -7.334   3.835  19.931  1.00 94.58           O  
ATOM   4339  CG  ASP B 118      -7.460   0.396  18.514  1.00 94.58           C  
ATOM   4340  OD1 ASP B 118      -6.570   0.394  19.388  1.00 94.58           O  
ATOM   4341  OD2 ASP B 118      -7.354  -0.220  17.437  1.00 94.58           O  
ATOM   4342  N   PRO B 119      -6.809   2.341  21.538  1.00 96.80           N  
ATOM   4343  CA  PRO B 119      -5.576   3.017  21.939  1.00 96.80           C  
ATOM   4344  HA  PRO B 119      -5.821   4.007  22.325  1.00 96.80           H  
ATOM   4345  C   PRO B 119      -4.573   3.202  20.788  1.00 96.80           C  
ATOM   4346  CB  PRO B 119      -4.997   2.177  23.084  1.00 96.80           C  
ATOM   4347  HB2 PRO B 119      -5.338   2.584  24.036  1.00 96.80           H  
ATOM   4348  HB3 PRO B 119      -3.908   2.141  23.063  1.00 96.80           H  
ATOM   4349  O   PRO B 119      -3.806   4.164  20.819  1.00 96.80           O  
ATOM   4350  CG  PRO B 119      -5.615   0.796  22.876  1.00 96.80           C  
ATOM   4351  HG2 PRO B 119      -5.056   0.250  22.115  1.00 96.80           H  
ATOM   4352  HG3 PRO B 119      -5.670   0.226  23.803  1.00 96.80           H  
ATOM   4353  CD  PRO B 119      -6.994   1.130  22.330  1.00 96.80           C  
ATOM   4354  HD2 PRO B 119      -7.351   0.286  21.739  1.00 96.80           H  
ATOM   4355  HD3 PRO B 119      -7.686   1.328  23.150  1.00 96.80           H  
ATOM   4356  N   GLN B 120      -4.613   2.382  19.732  1.00 97.86           N  
ATOM   4357  H   GLN B 120      -5.272   1.617  19.735  1.00 97.86           H  
ATOM   4358  CA  GLN B 120      -3.821   2.590  18.516  1.00 97.86           C  
ATOM   4359  HA  GLN B 120      -2.766   2.589  18.791  1.00 97.86           H  
ATOM   4360  C   GLN B 120      -4.121   3.948  17.853  1.00 97.86           C  
ATOM   4361  CB  GLN B 120      -4.065   1.437  17.527  1.00 97.86           C  
ATOM   4362  HB2 GLN B 120      -5.123   1.400  17.267  1.00 97.86           H  
ATOM   4363  HB3 GLN B 120      -3.511   1.636  16.610  1.00 97.86           H  
ATOM   4364  O   GLN B 120      -3.191   4.687  17.523  1.00 97.86           O  
ATOM   4365  CG  GLN B 120      -3.619   0.074  18.080  1.00 97.86           C  
ATOM   4366  HG2 GLN B 120      -4.218  -0.199  18.948  1.00 97.86           H  
ATOM   4367  HG3 GLN B 120      -2.577   0.137  18.395  1.00 97.86           H  
ATOM   4368  CD  GLN B 120      -3.743  -1.042  17.052  1.00 97.86           C  
ATOM   4369  NE2 GLN B 120      -4.941  -1.386  16.641  1.00 97.86           N  
ATOM   4370 HE21 GLN B 120      -5.053  -2.164  16.007  1.00 97.86           H  
ATOM   4371 HE22 GLN B 120      -5.769  -0.956  17.027  1.00 97.86           H  
ATOM   4372  OE1 GLN B 120      -2.744  -1.596  16.613  1.00 97.86           O  
ATOM   4373  N   GLN B 121      -5.399   4.340  17.733  1.00 98.03           N  
ATOM   4374  H   GLN B 121      -6.119   3.738  18.106  1.00 98.03           H  
ATOM   4375  CA  GLN B 121      -5.784   5.653  17.187  1.00 98.03           C  
ATOM   4376  HA  GLN B 121      -5.295   5.787  16.222  1.00 98.03           H  
ATOM   4377  C   GLN B 121      -5.326   6.806  18.100  1.00 98.03           C  
ATOM   4378  CB  GLN B 121      -7.310   5.755  16.977  1.00 98.03           C  
ATOM   4379  HB2 GLN B 121      -7.811   5.705  17.944  1.00 98.03           H  
ATOM   4380  HB3 GLN B 121      -7.507   6.737  16.548  1.00 98.03           H  
ATOM   4381  O   GLN B 121      -4.899   7.856  17.619  1.00 98.03           O  
ATOM   4382  CG  GLN B 121      -7.935   4.693  16.051  1.00 98.03           C  
ATOM   4383  HG2 GLN B 121      -7.928   3.727  16.555  1.00 98.03           H  
ATOM   4384  HG3 GLN B 121      -7.329   4.596  15.150  1.00 98.03           H  
ATOM   4385  CD  GLN B 121      -9.377   5.020  15.633  1.00 98.03           C  
ATOM   4386  NE2 GLN B 121     -10.010   4.190  14.835  1.00 98.03           N  
ATOM   4387 HE21 GLN B 121      -9.581   3.339  14.502  1.00 98.03           H  
ATOM   4388 HE22 GLN B 121     -10.975   4.390  14.616  1.00 98.03           H  
ATOM   4389  OE1 GLN B 121      -9.953   6.051  15.976  1.00 98.03           O  
ATOM   4390  N   ARG B 122      -5.395   6.608  19.425  1.00 98.31           N  
ATOM   4391  H   ARG B 122      -5.725   5.705  19.735  1.00 98.31           H  
ATOM   4392  CA  ARG B 122      -4.976   7.597  20.436  1.00 98.31           C  
ATOM   4393  HA  ARG B 122      -5.435   8.561  20.216  1.00 98.31           H  
ATOM   4394  C   ARG B 122      -3.465   7.849  20.398  1.00 98.31           C  
ATOM   4395  CB  ARG B 122      -5.434   7.136  21.832  1.00 98.31           C  
ATOM   4396  HB2 ARG B 122      -5.093   6.118  22.022  1.00 98.31           H  
ATOM   4397  HB3 ARG B 122      -4.977   7.782  22.582  1.00 98.31           H  
ATOM   4398  O   ARG B 122      -3.032   8.999  20.336  1.00 98.31           O  
ATOM   4399  CG  ARG B 122      -6.962   7.208  21.980  1.00 98.31           C  
ATOM   4400  HG2 ARG B 122      -7.277   8.227  21.756  1.00 98.31           H  
ATOM   4401  HG3 ARG B 122      -7.438   6.535  21.267  1.00 98.31           H  
ATOM   4402  CD  ARG B 122      -7.438   6.865  23.397  1.00 98.31           C  
ATOM   4403  HD2 ARG B 122      -6.668   7.149  24.114  1.00 98.31           H  
ATOM   4404  HD3 ARG B 122      -8.330   7.456  23.608  1.00 98.31           H  
ATOM   4405  NE  ARG B 122      -7.800   5.443  23.547  1.00 98.31           N  
ATOM   4406  HE  ARG B 122      -8.279   4.998  22.777  1.00 98.31           H  
ATOM   4407  NH1 ARG B 122      -7.293   5.178  25.780  1.00 98.31           N  
ATOM   4408 HH11 ARG B 122      -6.755   6.033  25.774  1.00 98.31           H  
ATOM   4409 HH12 ARG B 122      -7.323   4.624  26.624  1.00 98.31           H  
ATOM   4410  NH2 ARG B 122      -8.426   3.595  24.674  1.00 98.31           N  
ATOM   4411 HH21 ARG B 122      -8.959   3.345  23.853  1.00 98.31           H  
ATOM   4412 HH22 ARG B 122      -8.574   3.075  25.527  1.00 98.31           H  
ATOM   4413  CZ  ARG B 122      -7.831   4.750  24.669  1.00 98.31           C  
ATOM   4414  N   LEU B 123      -2.669   6.780  20.358  1.00 98.60           N  
ATOM   4415  H   LEU B 123      -3.098   5.868  20.419  1.00 98.60           H  
ATOM   4416  CA  LEU B 123      -1.210   6.858  20.269  1.00 98.60           C  
ATOM   4417  HA  LEU B 123      -0.846   7.523  21.053  1.00 98.60           H  
ATOM   4418  C   LEU B 123      -0.727   7.463  18.943  1.00 98.60           C  
ATOM   4419  CB  LEU B 123      -0.615   5.454  20.473  1.00 98.60           C  
ATOM   4420  HB2 LEU B 123       0.433   5.477  20.175  1.00 98.60           H  
ATOM   4421  HB3 LEU B 123      -1.128   4.761  19.806  1.00 98.60           H  
ATOM   4422  O   LEU B 123       0.249   8.213  18.952  1.00 98.60           O  
ATOM   4423  CG  LEU B 123      -0.687   4.912  21.914  1.00 98.60           C  
ATOM   4424  HG  LEU B 123      -1.724   4.858  22.245  1.00 98.60           H  
ATOM   4425  CD1 LEU B 123      -0.089   3.507  21.923  1.00 98.60           C  
ATOM   4426 HD11 LEU B 123       0.972   3.542  21.675  1.00 98.60           H  
ATOM   4427 HD12 LEU B 123      -0.224   3.055  22.906  1.00 98.60           H  
ATOM   4428 HD13 LEU B 123      -0.604   2.897  21.181  1.00 98.60           H  
ATOM   4429  CD2 LEU B 123       0.109   5.759  22.911  1.00 98.60           C  
ATOM   4430 HD21 LEU B 123      -0.370   6.731  23.031  1.00 98.60           H  
ATOM   4431 HD22 LEU B 123       1.132   5.887  22.557  1.00 98.60           H  
ATOM   4432 HD23 LEU B 123       0.112   5.265  23.883  1.00 98.60           H  
ATOM   4433  N   LEU B 124      -1.404   7.192  17.820  1.00 98.63           N  
ATOM   4434  H   LEU B 124      -2.161   6.525  17.859  1.00 98.63           H  
ATOM   4435  CA  LEU B 124      -1.070   7.800  16.524  1.00 98.63           C  
ATOM   4436  HA  LEU B 124      -0.019   7.607  16.312  1.00 98.63           H  
ATOM   4437  C   LEU B 124      -1.231   9.327  16.523  1.00 98.63           C  
ATOM   4438  CB  LEU B 124      -1.936   7.181  15.412  1.00 98.63           C  
ATOM   4439  HB2 LEU B 124      -2.963   7.111  15.768  1.00 98.63           H  
ATOM   4440  HB3 LEU B 124      -1.938   7.851  14.552  1.00 98.63           H  
ATOM   4441  O   LEU B 124      -0.365  10.015  15.978  1.00 98.63           O  
ATOM   4442  CG  LEU B 124      -1.466   5.798  14.931  1.00 98.63           C  
ATOM   4443  HG  LEU B 124      -1.330   5.136  15.786  1.00 98.63           H  
ATOM   4444  CD1 LEU B 124      -2.532   5.219  14.005  1.00 98.63           C  
ATOM   4445 HD11 LEU B 124      -3.456   5.095  14.569  1.00 98.63           H  
ATOM   4446 HD12 LEU B 124      -2.219   4.246  13.623  1.00 98.63           H  
ATOM   4447 HD13 LEU B 124      -2.709   5.891  13.165  1.00 98.63           H  
ATOM   4448  CD2 LEU B 124      -0.153   5.860  14.149  1.00 98.63           C  
ATOM   4449 HD21 LEU B 124       0.100   4.865  13.783  1.00 98.63           H  
ATOM   4450 HD22 LEU B 124       0.654   6.201  14.799  1.00 98.63           H  
ATOM   4451 HD23 LEU B 124      -0.259   6.538  13.303  1.00 98.63           H  
ATOM   4452  N   LEU B 125      -2.291   9.858  17.148  1.00 98.53           N  
ATOM   4453  H   LEU B 125      -2.969   9.227  17.553  1.00 98.53           H  
ATOM   4454  CA  LEU B 125      -2.519  11.305  17.268  1.00 98.53           C  
ATOM   4455  HA  LEU B 125      -2.514  11.744  16.271  1.00 98.53           H  
ATOM   4456  C   LEU B 125      -1.396  12.001  18.048  1.00 98.53           C  
ATOM   4457  CB  LEU B 125      -3.879  11.573  17.943  1.00 98.53           C  
ATOM   4458  HB2 LEU B 125      -3.897  12.606  18.290  1.00 98.53           H  
ATOM   4459  HB3 LEU B 125      -3.965  10.937  18.824  1.00 98.53           H  
ATOM   4460  O   LEU B 125      -0.825  12.978  17.561  1.00 98.53           O  
ATOM   4461  CG  LEU B 125      -5.110  11.354  17.047  1.00 98.53           C  
ATOM   4462  HG  LEU B 125      -5.087  10.355  16.612  1.00 98.53           H  
ATOM   4463  CD1 LEU B 125      -6.373  11.495  17.898  1.00 98.53           C  
ATOM   4464 HD11 LEU B 125      -6.388  10.707  18.652  1.00 98.53           H  
ATOM   4465 HD12 LEU B 125      -6.387  12.470  18.385  1.00 98.53           H  
ATOM   4466 HD13 LEU B 125      -7.255  11.399  17.264  1.00 98.53           H  
ATOM   4467  CD2 LEU B 125      -5.186  12.387  15.920  1.00 98.53           C  
ATOM   4468 HD21 LEU B 125      -4.351  12.251  15.233  1.00 98.53           H  
ATOM   4469 HD22 LEU B 125      -6.110  12.261  15.355  1.00 98.53           H  
ATOM   4470 HD23 LEU B 125      -5.158  13.396  16.333  1.00 98.53           H  
ATOM   4471  N   GLU B 126      -1.046  11.483  19.229  1.00 98.65           N  
ATOM   4472  H   GLU B 126      -1.552  10.682  19.578  1.00 98.65           H  
ATOM   4473  CA  GLU B 126       0.022  12.064  20.051  1.00 98.65           C  
ATOM   4474  HA  GLU B 126      -0.144  13.138  20.136  1.00 98.65           H  
ATOM   4475  C   GLU B 126       1.397  11.917  19.390  1.00 98.65           C  
ATOM   4476  CB  GLU B 126       0.001  11.476  21.471  1.00 98.65           C  
ATOM   4477  HB2 GLU B 126       0.914  11.785  21.978  1.00 98.65           H  
ATOM   4478  HB3 GLU B 126      -0.030  10.387  21.424  1.00 98.65           H  
ATOM   4479  O   GLU B 126       2.129  12.901  19.283  1.00 98.65           O  
ATOM   4480  CG  GLU B 126      -1.205  12.012  22.262  1.00 98.65           C  
ATOM   4481  HG2 GLU B 126      -1.149  13.101  22.245  1.00 98.65           H  
ATOM   4482  HG3 GLU B 126      -2.120  11.704  21.757  1.00 98.65           H  
ATOM   4483  CD  GLU B 126      -1.267  11.563  23.729  1.00 98.65           C  
ATOM   4484  OE1 GLU B 126      -2.249  11.924  24.412  1.00 98.65           O  
ATOM   4485  OE2 GLU B 126      -0.326  10.873  24.183  1.00 98.65           O  
ATOM   4486  N   ALA B 127       1.727  10.738  18.850  1.00 98.73           N  
ATOM   4487  H   ALA B 127       1.084   9.963  18.927  1.00 98.73           H  
ATOM   4488  CA  ALA B 127       2.994  10.529  18.152  1.00 98.73           C  
ATOM   4489  HA  ALA B 127       3.805  10.796  18.830  1.00 98.73           H  
ATOM   4490  C   ALA B 127       3.132  11.431  16.912  1.00 98.73           C  
ATOM   4491  CB  ALA B 127       3.131   9.043  17.798  1.00 98.73           C  
ATOM   4492  HB1 ALA B 127       4.088   8.868  17.307  1.00 98.73           H  
ATOM   4493  HB2 ALA B 127       2.325   8.740  17.130  1.00 98.73           H  
ATOM   4494  HB3 ALA B 127       3.082   8.446  18.708  1.00 98.73           H  
ATOM   4495  O   ALA B 127       4.211  11.968  16.667  1.00 98.73           O  
ATOM   4496  N   SER B 128       2.054  11.657  16.156  1.00 98.75           N  
ATOM   4497  H   SER B 128       1.187  11.196  16.393  1.00 98.75           H  
ATOM   4498  CA  SER B 128       2.068  12.569  15.004  1.00 98.75           C  
ATOM   4499  HA  SER B 128       2.915  12.319  14.365  1.00 98.75           H  
ATOM   4500  C   SER B 128       2.259  14.031  15.414  1.00 98.75           C  
ATOM   4501  CB  SER B 128       0.790  12.394  14.183  1.00 98.75           C  
ATOM   4502  HB2 SER B 128       0.724  13.181  13.431  1.00 98.75           H  
ATOM   4503  HB3 SER B 128      -0.083  12.446  14.834  1.00 98.75           H  
ATOM   4504  O   SER B 128       3.039  14.739  14.775  1.00 98.75           O  
ATOM   4505  OG  SER B 128       0.826  11.132  13.547  1.00 98.75           O  
ATOM   4506  HG  SER B 128       0.678  10.467  14.224  1.00 98.75           H  
ATOM   4507  N   TRP B 129       1.633  14.476  16.512  1.00 98.59           N  
ATOM   4508  H   TRP B 129       1.022  13.851  17.017  1.00 98.59           H  
ATOM   4509  CA  TRP B 129       1.855  15.825  17.045  1.00 98.59           C  
ATOM   4510  HA  TRP B 129       1.653  16.553  16.260  1.00 98.59           H  
ATOM   4511  C   TRP B 129       3.314  16.024  17.463  1.00 98.59           C  
ATOM   4512  CB  TRP B 129       0.915  16.111  18.228  1.00 98.59           C  
ATOM   4513  HB2 TRP B 129       1.170  15.461  19.065  1.00 98.59           H  
ATOM   4514  HB3 TRP B 129      -0.113  15.882  17.946  1.00 98.59           H  
ATOM   4515  O   TRP B 129       3.977  16.962  17.016  1.00 98.59           O  
ATOM   4516  CG  TRP B 129       0.966  17.536  18.685  1.00 98.59           C  
ATOM   4517  CD1 TRP B 129       1.921  18.073  19.478  1.00 98.59           C  
ATOM   4518  HD1 TRP B 129       2.756  17.532  19.898  1.00 98.59           H  
ATOM   4519  CD2 TRP B 129       0.091  18.647  18.313  1.00 98.59           C  
ATOM   4520  CE2 TRP B 129       0.611  19.841  18.895  1.00 98.59           C  
ATOM   4521  CE3 TRP B 129      -1.080  18.774  17.532  1.00 98.59           C  
ATOM   4522  HE3 TRP B 129      -1.510  17.893  17.080  1.00 98.59           H  
ATOM   4523  NE1 TRP B 129       1.720  19.432  19.599  1.00 98.59           N  
ATOM   4524  HE1 TRP B 129       2.386  20.047  20.046  1.00 98.59           H  
ATOM   4525  CH2 TRP B 129      -1.152  21.185  17.926  1.00 98.59           C  
ATOM   4526  HH2 TRP B 129      -1.631  22.142  17.777  1.00 98.59           H  
ATOM   4527  CZ2 TRP B 129       0.019  21.095  18.697  1.00 98.59           C  
ATOM   4528  HZ2 TRP B 129       0.462  21.972  19.145  1.00 98.59           H  
ATOM   4529  CZ3 TRP B 129      -1.700  20.026  17.346  1.00 98.59           C  
ATOM   4530  HZ3 TRP B 129      -2.594  20.094  16.744  1.00 98.59           H  
ATOM   4531  N   GLU B 130       3.840  15.109  18.281  1.00 98.59           N  
ATOM   4532  H   GLU B 130       3.252  14.356  18.608  1.00 98.59           H  
ATOM   4533  CA  GLU B 130       5.214  15.191  18.769  1.00 98.59           C  
ATOM   4534  HA  GLU B 130       5.364  16.151  19.263  1.00 98.59           H  
ATOM   4535  C   GLU B 130       6.253  15.084  17.634  1.00 98.59           C  
ATOM   4536  CB  GLU B 130       5.496  14.069  19.772  1.00 98.59           C  
ATOM   4537  HB2 GLU B 130       5.352  13.111  19.272  1.00 98.59           H  
ATOM   4538  HB3 GLU B 130       6.551  14.181  20.022  1.00 98.59           H  
ATOM   4539  O   GLU B 130       7.317  15.698  17.716  1.00 98.59           O  
ATOM   4540  CG  GLU B 130       4.737  14.047  21.112  1.00 98.59           C  
ATOM   4541  HG2 GLU B 130       3.662  14.043  20.934  1.00 98.59           H  
ATOM   4542  HG3 GLU B 130       4.984  14.953  21.666  1.00 98.59           H  
ATOM   4543  CD  GLU B 130       5.142  12.811  21.949  1.00 98.59           C  
ATOM   4544  OE1 GLU B 130       4.339  12.343  22.792  1.00 98.59           O  
ATOM   4545  OE2 GLU B 130       6.293  12.331  21.762  1.00 98.59           O  
ATOM   4546  N   ALA B 131       5.979  14.310  16.575  1.00 98.77           N  
ATOM   4547  H   ALA B 131       5.116  13.785  16.567  1.00 98.77           H  
ATOM   4548  CA  ALA B 131       6.893  14.156  15.441  1.00 98.77           C  
ATOM   4549  HA  ALA B 131       7.879  13.895  15.825  1.00 98.77           H  
ATOM   4550  C   ALA B 131       7.043  15.465  14.648  1.00 98.77           C  
ATOM   4551  CB  ALA B 131       6.407  13.005  14.550  1.00 98.77           C  
ATOM   4552  HB1 ALA B 131       6.314  12.088  15.131  1.00 98.77           H  
ATOM   4553  HB2 ALA B 131       7.129  12.826  13.753  1.00 98.77           H  
ATOM   4554  HB3 ALA B 131       5.438  13.249  14.113  1.00 98.77           H  
ATOM   4555  O   ALA B 131       8.161  15.824  14.273  1.00 98.77           O  
ATOM   4556  N   LEU B 132       5.943  16.201  14.452  1.00 98.55           N  
ATOM   4557  H   LEU B 132       5.065  15.841  14.798  1.00 98.55           H  
ATOM   4558  CA  LEU B 132       5.936  17.523  13.817  1.00 98.55           C  
ATOM   4559  HA  LEU B 132       6.503  17.477  12.887  1.00 98.55           H  
ATOM   4560  C   LEU B 132       6.627  18.575  14.698  1.00 98.55           C  
ATOM   4561  CB  LEU B 132       4.483  17.913  13.501  1.00 98.55           C  
ATOM   4562  HB2 LEU B 132       3.893  17.781  14.409  1.00 98.55           H  
ATOM   4563  HB3 LEU B 132       4.445  18.966  13.222  1.00 98.55           H  
ATOM   4564  O   LEU B 132       7.507  19.292  14.221  1.00 98.55           O  
ATOM   4565  CG  LEU B 132       3.850  17.077  12.375  1.00 98.55           C  
ATOM   4566  HG  LEU B 132       4.059  16.020  12.539  1.00 98.55           H  
ATOM   4567  CD1 LEU B 132       2.337  17.266  12.373  1.00 98.55           C  
ATOM   4568 HD11 LEU B 132       1.930  16.969  13.340  1.00 98.55           H  
ATOM   4569 HD12 LEU B 132       2.083  18.305  12.163  1.00 98.55           H  
ATOM   4570 HD13 LEU B 132       1.909  16.618  11.607  1.00 98.55           H  
ATOM   4571  CD2 LEU B 132       4.378  17.474  10.994  1.00 98.55           C  
ATOM   4572 HD21 LEU B 132       5.451  17.296  10.933  1.00 98.55           H  
ATOM   4573 HD22 LEU B 132       3.889  16.874  10.226  1.00 98.55           H  
ATOM   4574 HD23 LEU B 132       4.178  18.528  10.801  1.00 98.55           H  
ATOM   4575  N   GLU B 133       6.344  18.603  16.006  1.00 97.70           N  
ATOM   4576  H   GLU B 133       5.598  18.020  16.356  1.00 97.70           H  
ATOM   4577  CA  GLU B 133       7.046  19.506  16.931  1.00 97.70           C  
ATOM   4578  HA  GLU B 133       6.903  20.531  16.591  1.00 97.70           H  
ATOM   4579  C   GLU B 133       8.564  19.246  16.976  1.00 97.70           C  
ATOM   4580  CB  GLU B 133       6.491  19.373  18.357  1.00 97.70           C  
ATOM   4581  HB2 GLU B 133       6.402  18.320  18.621  1.00 97.70           H  
ATOM   4582  HB3 GLU B 133       7.212  19.829  19.035  1.00 97.70           H  
ATOM   4583  O   GLU B 133       9.354  20.191  17.101  1.00 97.70           O  
ATOM   4584  CG  GLU B 133       5.145  20.081  18.565  1.00 97.70           C  
ATOM   4585  HG2 GLU B 133       4.361  19.531  18.044  1.00 97.70           H  
ATOM   4586  HG3 GLU B 133       5.207  21.077  18.126  1.00 97.70           H  
ATOM   4587  CD  GLU B 133       4.783  20.223  20.054  1.00 97.70           C  
ATOM   4588  OE1 GLU B 133       3.903  21.064  20.359  1.00 97.70           O  
ATOM   4589  OE2 GLU B 133       5.390  19.535  20.905  1.00 97.70           O  
ATOM   4590  N   ARG B 134       8.994  17.981  16.857  1.00 97.80           N  
ATOM   4591  H   ARG B 134       8.293  17.255  16.820  1.00 97.80           H  
ATOM   4592  CA  ARG B 134      10.415  17.592  16.770  1.00 97.80           C  
ATOM   4593  HA  ARG B 134      10.988  18.199  17.471  1.00 97.80           H  
ATOM   4594  C   ARG B 134      11.046  17.889  15.402  1.00 97.80           C  
ATOM   4595  CB  ARG B 134      10.587  16.116  17.167  1.00 97.80           C  
ATOM   4596  HB2 ARG B 134       9.860  15.513  16.623  1.00 97.80           H  
ATOM   4597  HB3 ARG B 134      11.583  15.782  16.877  1.00 97.80           H  
ATOM   4598  O   ARG B 134      12.263  18.043  15.354  1.00 97.80           O  
ATOM   4599  CG  ARG B 134      10.432  15.891  18.684  1.00 97.80           C  
ATOM   4600  HG2 ARG B 134      11.257  16.372  19.210  1.00 97.80           H  
ATOM   4601  HG3 ARG B 134       9.493  16.323  19.031  1.00 97.80           H  
ATOM   4602  CD  ARG B 134      10.432  14.388  18.984  1.00 97.80           C  
ATOM   4603  HD2 ARG B 134       9.641  13.959  18.369  1.00 97.80           H  
ATOM   4604  HD3 ARG B 134      11.385  13.957  18.676  1.00 97.80           H  
ATOM   4605  NE  ARG B 134      10.176  14.068  20.408  1.00 97.80           N  
ATOM   4606  HE  ARG B 134      10.748  14.536  21.096  1.00 97.80           H  
ATOM   4607  NH1 ARG B 134       8.452  12.571  20.084  1.00 97.80           N  
ATOM   4608 HH11 ARG B 134       8.510  12.706  19.085  1.00 97.80           H  
ATOM   4609 HH12 ARG B 134       7.610  12.221  20.518  1.00 97.80           H  
ATOM   4610  NH2 ARG B 134       8.954  13.134  22.124  1.00 97.80           N  
ATOM   4611 HH21 ARG B 134       8.108  12.629  22.347  1.00 97.80           H  
ATOM   4612 HH22 ARG B 134       9.445  13.646  22.843  1.00 97.80           H  
ATOM   4613  CZ  ARG B 134       9.217  13.271  20.860  1.00 97.80           C  
ATOM   4614  N   ALA B 135      10.253  18.046  14.338  1.00 97.27           N  
ATOM   4615  H   ALA B 135       9.266  17.860  14.442  1.00 97.27           H  
ATOM   4616  CA  ALA B 135      10.708  18.591  13.052  1.00 97.27           C  
ATOM   4617  HA  ALA B 135      11.681  18.160  12.817  1.00 97.27           H  
ATOM   4618  C   ALA B 135      10.901  20.122  13.068  1.00 97.27           C  
ATOM   4619  CB  ALA B 135       9.720  18.184  11.949  1.00 97.27           C  
ATOM   4620  HB1 ALA B 135       9.578  17.104  11.929  1.00 97.27           H  
ATOM   4621  HB2 ALA B 135       8.755  18.664  12.111  1.00 97.27           H  
ATOM   4622  HB3 ALA B 135      10.108  18.506  10.983  1.00 97.27           H  
ATOM   4623  O   ALA B 135      11.426  20.685  12.112  1.00 97.27           O  
ATOM   4624  N   GLY B 136      10.472  20.809  14.136  1.00 96.58           N  
ATOM   4625  H   GLY B 136      10.038  20.294  14.889  1.00 96.58           H  
ATOM   4626  CA  GLY B 136      10.425  22.274  14.186  1.00 96.58           C  
ATOM   4627  HA2 GLY B 136      10.430  22.589  15.229  1.00 96.58           H  
ATOM   4628  HA3 GLY B 136      11.306  22.688  13.696  1.00 96.58           H  
ATOM   4629  C   GLY B 136       9.182  22.871  13.513  1.00 96.58           C  
ATOM   4630  O   GLY B 136       9.155  24.066  13.230  1.00 96.58           O  
ATOM   4631  N   ILE B 137       8.149  22.063  13.270  1.00 96.63           N  
ATOM   4632  H   ILE B 137       8.199  21.101  13.574  1.00 96.63           H  
ATOM   4633  CA  ILE B 137       6.927  22.466  12.570  1.00 96.63           C  
ATOM   4634  HA  ILE B 137       7.111  23.396  12.032  1.00 96.63           H  
ATOM   4635  C   ILE B 137       5.820  22.717  13.600  1.00 96.63           C  
ATOM   4636  CB  ILE B 137       6.550  21.389  11.522  1.00 96.63           C  
ATOM   4637  HB  ILE B 137       6.407  20.441  12.040  1.00 96.63           H  
ATOM   4638  O   ILE B 137       5.532  21.853  14.426  1.00 96.63           O  
ATOM   4639  CG1 ILE B 137       7.693  21.213  10.488  1.00 96.63           C  
ATOM   4640 HG12 ILE B 137       8.646  21.075  11.000  1.00 96.63           H  
ATOM   4641 HG13 ILE B 137       7.774  22.113   9.879  1.00 96.63           H  
ATOM   4642  CG2 ILE B 137       5.228  21.749  10.815  1.00 96.63           C  
ATOM   4643 HG21 ILE B 137       4.414  21.812  11.538  1.00 96.63           H  
ATOM   4644 HG22 ILE B 137       5.324  22.702  10.296  1.00 96.63           H  
ATOM   4645 HG23 ILE B 137       4.955  20.976  10.096  1.00 96.63           H  
ATOM   4646  CD1 ILE B 137       7.516  19.999   9.572  1.00 96.63           C  
ATOM   4647 HD11 ILE B 137       7.374  19.097  10.167  1.00 96.63           H  
ATOM   4648 HD12 ILE B 137       6.650  20.143   8.926  1.00 96.63           H  
ATOM   4649 HD13 ILE B 137       8.403  19.879   8.950  1.00 96.63           H  
ATOM   4650  N   ASP B 138       5.166  23.881  13.529  1.00 96.85           N  
ATOM   4651  H   ASP B 138       5.458  24.548  12.828  1.00 96.85           H  
ATOM   4652  CA  ASP B 138       3.891  24.126  14.215  1.00 96.85           C  
ATOM   4653  HA  ASP B 138       3.991  23.859  15.267  1.00 96.85           H  
ATOM   4654  C   ASP B 138       2.797  23.268  13.547  1.00 96.85           C  
ATOM   4655  CB  ASP B 138       3.556  25.629  14.159  1.00 96.85           C  
ATOM   4656  HB2 ASP B 138       3.609  25.961  13.122  1.00 96.85           H  
ATOM   4657  HB3 ASP B 138       4.319  26.170  14.717  1.00 96.85           H  
ATOM   4658  O   ASP B 138       2.431  23.553  12.399  1.00 96.85           O  
ATOM   4659  CG  ASP B 138       2.177  26.019  14.720  1.00 96.85           C  
ATOM   4660  OD1 ASP B 138       1.353  25.131  15.056  1.00 96.85           O  
ATOM   4661  OD2 ASP B 138       1.924  27.241  14.792  1.00 96.85           O  
ATOM   4662  N   PRO B 139       2.235  22.246  14.225  1.00 96.52           N  
ATOM   4663  CA  PRO B 139       1.282  21.335  13.594  1.00 96.52           C  
ATOM   4664  HA  PRO B 139       1.759  20.886  12.723  1.00 96.52           H  
ATOM   4665  C   PRO B 139      -0.009  22.030  13.145  1.00 96.52           C  
ATOM   4666  CB  PRO B 139       1.003  20.245  14.634  1.00 96.52           C  
ATOM   4667  HB2 PRO B 139       0.102  20.486  15.198  1.00 96.52           H  
ATOM   4668  HB3 PRO B 139       0.911  19.266  14.162  1.00 96.52           H  
ATOM   4669  O   PRO B 139      -0.691  21.538  12.251  1.00 96.52           O  
ATOM   4670  CG  PRO B 139       2.212  20.303  15.563  1.00 96.52           C  
ATOM   4671  HG2 PRO B 139       3.052  19.764  15.125  1.00 96.52           H  
ATOM   4672  HG3 PRO B 139       1.990  19.920  16.560  1.00 96.52           H  
ATOM   4673  CD  PRO B 139       2.530  21.790  15.578  1.00 96.52           C  
ATOM   4674  HD2 PRO B 139       3.573  21.930  15.861  1.00 96.52           H  
ATOM   4675  HD3 PRO B 139       1.877  22.301  16.285  1.00 96.52           H  
ATOM   4676  N   THR B 140      -0.341  23.192  13.723  1.00 93.99           N  
ATOM   4677  H   THR B 140       0.308  23.605  14.379  1.00 93.99           H  
ATOM   4678  CA  THR B 140      -1.534  23.965  13.348  1.00 93.99           C  
ATOM   4679  HA  THR B 140      -2.342  23.258  13.158  1.00 93.99           H  
ATOM   4680  C   THR B 140      -1.354  24.756  12.052  1.00 93.99           C  
ATOM   4681  CB  THR B 140      -2.008  24.898  14.473  1.00 93.99           C  
ATOM   4682  HB  THR B 140      -2.963  25.324  14.167  1.00 93.99           H  
ATOM   4683  O   THR B 140      -2.350  25.071  11.401  1.00 93.99           O  
ATOM   4684  CG2 THR B 140      -2.234  24.158  15.789  1.00 93.99           C  
ATOM   4685 HG21 THR B 140      -2.645  24.846  16.528  1.00 93.99           H  
ATOM   4686 HG22 THR B 140      -1.287  23.761  16.155  1.00 93.99           H  
ATOM   4687 HG23 THR B 140      -2.934  23.337  15.633  1.00 93.99           H  
ATOM   4688  OG1 THR B 140      -1.132  25.970  14.730  1.00 93.99           O  
ATOM   4689  HG1 THR B 140      -0.240  25.649  14.879  1.00 93.99           H  
ATOM   4690  N   LYS B 141      -0.108  25.031  11.637  1.00 93.99           N  
ATOM   4691  H   LYS B 141       0.660  24.708  12.208  1.00 93.99           H  
ATOM   4692  CA  LYS B 141       0.207  25.713  10.368  1.00 93.99           C  
ATOM   4693  HA  LYS B 141      -0.598  26.408  10.132  1.00 93.99           H  
ATOM   4694  C   LYS B 141       0.275  24.780   9.163  1.00 93.99           C  
ATOM   4695  CB  LYS B 141       1.509  26.511  10.492  1.00 93.99           C  
ATOM   4696  HB2 LYS B 141       1.829  26.820   9.498  1.00 93.99           H  
ATOM   4697  HB3 LYS B 141       2.289  25.884  10.925  1.00 93.99           H  
ATOM   4698  O   LYS B 141       0.136  25.262   8.049  1.00 93.99           O  
ATOM   4699  CG  LYS B 141       1.302  27.767  11.342  1.00 93.99           C  
ATOM   4700  HG2 LYS B 141       1.031  27.479  12.358  1.00 93.99           H  
ATOM   4701  HG3 LYS B 141       0.494  28.365  10.919  1.00 93.99           H  
ATOM   4702  CD  LYS B 141       2.584  28.599  11.358  1.00 93.99           C  
ATOM   4703  HD2 LYS B 141       2.804  28.951  10.351  1.00 93.99           H  
ATOM   4704  HD3 LYS B 141       3.405  27.975  11.711  1.00 93.99           H  
ATOM   4705  CE  LYS B 141       2.407  29.782  12.307  1.00 93.99           C  
ATOM   4706  HE2 LYS B 141       1.597  30.415  11.944  1.00 93.99           H  
ATOM   4707  HE3 LYS B 141       2.119  29.384  13.280  1.00 93.99           H  
ATOM   4708  NZ  LYS B 141       3.669  30.548  12.429  1.00 93.99           N  
ATOM   4709  HZ1 LYS B 141       3.563  31.304  13.091  1.00 93.99           H  
ATOM   4710  HZ2 LYS B 141       4.387  29.936  12.788  1.00 93.99           H  
ATOM   4711  HZ3 LYS B 141       3.967  30.907  11.533  1.00 93.99           H  
ATOM   4712  N   ALA B 142       0.423  23.473   9.376  1.00 93.27           N  
ATOM   4713  H   ALA B 142       0.570  23.157  10.325  1.00 93.27           H  
ATOM   4714  CA  ALA B 142       0.335  22.457   8.321  1.00 93.27           C  
ATOM   4715  HA  ALA B 142       0.812  22.844   7.421  1.00 93.27           H  
ATOM   4716  C   ALA B 142      -1.125  22.116   7.924  1.00 93.27           C  
ATOM   4717  CB  ALA B 142       1.139  21.240   8.792  1.00 93.27           C  
ATOM   4718  HB1 ALA B 142       1.088  20.453   8.039  1.00 93.27           H  
ATOM   4719  HB2 ALA B 142       2.183  21.521   8.931  1.00 93.27           H  
ATOM   4720  HB3 ALA B 142       0.740  20.871   9.738  1.00 93.27           H  
ATOM   4721  O   ALA B 142      -1.372  21.244   7.092  1.00 93.27           O  
ATOM   4722  N   ARG B 143      -2.117  22.793   8.518  1.00 93.92           N  
ATOM   4723  H   ARG B 143      -1.864  23.516   9.175  1.00 93.92           H  
ATOM   4724  CA  ARG B 143      -3.536  22.634   8.186  1.00 93.92           C  
ATOM   4725  HA  ARG B 143      -3.772  21.570   8.194  1.00 93.92           H  
ATOM   4726  C   ARG B 143      -3.834  23.184   6.789  1.00 93.92           C  
ATOM   4727  CB  ARG B 143      -4.369  23.332   9.266  1.00 93.92           C  
ATOM   4728  HB2 ARG B 143      -4.111  24.391   9.301  1.00 93.92           H  
ATOM   4729  HB3 ARG B 143      -4.123  22.884  10.228  1.00 93.92           H  
ATOM   4730  O   ARG B 143      -3.596  24.357   6.522  1.00 93.92           O  
ATOM   4731  CG  ARG B 143      -5.873  23.187   9.008  1.00 93.92           C  
ATOM   4732  HG2 ARG B 143      -6.105  22.138   8.825  1.00 93.92           H  
ATOM   4733  HG3 ARG B 143      -6.162  23.777   8.137  1.00 93.92           H  
ATOM   4734  CD  ARG B 143      -6.645  23.670  10.234  1.00 93.92           C  
ATOM   4735  HD2 ARG B 143      -6.286  23.102  11.092  1.00 93.92           H  
ATOM   4736  HD3 ARG B 143      -6.427  24.726  10.395  1.00 93.92           H  
ATOM   4737  NE  ARG B 143      -8.101  23.479  10.079  1.00 93.92           N  
ATOM   4738  HE  ARG B 143      -8.448  23.386   9.136  1.00 93.92           H  
ATOM   4739  NH1 ARG B 143      -8.610  23.472  12.314  1.00 93.92           N  
ATOM   4740 HH11 ARG B 143      -9.277  23.312  13.055  1.00 93.92           H  
ATOM   4741 HH12 ARG B 143      -7.619  23.518  12.507  1.00 93.92           H  
ATOM   4742  NH2 ARG B 143     -10.247  23.232  10.822  1.00 93.92           N  
ATOM   4743 HH21 ARG B 143     -10.903  23.100  11.578  1.00 93.92           H  
ATOM   4744 HH22 ARG B 143     -10.565  23.076   9.876  1.00 93.92           H  
ATOM   4745  CZ  ARG B 143      -8.977  23.395  11.065  1.00 93.92           C  
ATOM   4746  N   GLY B 144      -4.433  22.358   5.937  1.00 94.83           N  
ATOM   4747  H   GLY B 144      -4.626  21.415   6.244  1.00 94.83           H  
ATOM   4748  CA  GLY B 144      -4.711  22.669   4.533  1.00 94.83           C  
ATOM   4749  HA2 GLY B 144      -4.879  23.740   4.420  1.00 94.83           H  
ATOM   4750  HA3 GLY B 144      -5.619  22.148   4.228  1.00 94.83           H  
ATOM   4751  C   GLY B 144      -3.589  22.272   3.568  1.00 94.83           C  
ATOM   4752  O   GLY B 144      -3.795  22.349   2.360  1.00 94.83           O  
ATOM   4753  N   ASP B 145      -2.432  21.816   4.062  1.00 95.61           N  
ATOM   4754  H   ASP B 145      -2.300  21.760   5.061  1.00 95.61           H  
ATOM   4755  CA  ASP B 145      -1.364  21.302   3.203  1.00 95.61           C  
ATOM   4756  HA  ASP B 145      -1.321  21.919   2.305  1.00 95.61           H  
ATOM   4757  C   ASP B 145      -1.645  19.864   2.740  1.00 95.61           C  
ATOM   4758  CB  ASP B 145       0.011  21.383   3.899  1.00 95.61           C  
ATOM   4759  HB2 ASP B 145      -0.086  21.086   4.943  1.00 95.61           H  
ATOM   4760  HB3 ASP B 145       0.677  20.661   3.425  1.00 95.61           H  
ATOM   4761  O   ASP B 145      -2.281  19.057   3.428  1.00 95.61           O  
ATOM   4762  CG  ASP B 145       0.714  22.742   3.809  1.00 95.61           C  
ATOM   4763  OD1 ASP B 145       0.394  23.516   2.879  1.00 95.61           O  
ATOM   4764  OD2 ASP B 145       1.683  22.931   4.578  1.00 95.61           O  
ATOM   4765  N   ALA B 146      -1.081  19.509   1.581  1.00 97.63           N  
ATOM   4766  H   ALA B 146      -0.594  20.228   1.065  1.00 97.63           H  
ATOM   4767  CA  ALA B 146      -1.057  18.150   1.039  1.00 97.63           C  
ATOM   4768  HA  ALA B 146      -2.047  17.716   1.179  1.00 97.63           H  
ATOM   4769  C   ALA B 146      -0.061  17.242   1.796  1.00 97.63           C  
ATOM   4770  CB  ALA B 146      -0.800  18.225  -0.473  1.00 97.63           C  
ATOM   4771  HB1 ALA B 146      -0.829  17.222  -0.899  1.00 97.63           H  
ATOM   4772  HB2 ALA B 146       0.180  18.663  -0.665  1.00 97.63           H  
ATOM   4773  HB3 ALA B 146      -1.571  18.831  -0.949  1.00 97.63           H  
ATOM   4774  O   ALA B 146       0.881  16.696   1.217  1.00 97.63           O  
ATOM   4775  N   VAL B 147      -0.252  17.105   3.111  1.00 98.59           N  
ATOM   4776  H   VAL B 147      -1.011  17.624   3.528  1.00 98.59           H  
ATOM   4777  CA  VAL B 147       0.479  16.152   3.952  1.00 98.59           C  
ATOM   4778  HA  VAL B 147       1.501  16.089   3.576  1.00 98.59           H  
ATOM   4779  C   VAL B 147      -0.186  14.780   3.832  1.00 98.59           C  
ATOM   4780  CB  VAL B 147       0.563  16.607   5.422  1.00 98.59           C  
ATOM   4781  HB  VAL B 147      -0.433  16.564   5.862  1.00 98.59           H  
ATOM   4782  O   VAL B 147      -1.372  14.641   4.124  1.00 98.59           O  
ATOM   4783  CG1 VAL B 147       1.481  15.689   6.242  1.00 98.59           C  
ATOM   4784 HG11 VAL B 147       1.086  14.672   6.246  1.00 98.59           H  
ATOM   4785 HG12 VAL B 147       2.488  15.688   5.827  1.00 98.59           H  
ATOM   4786 HG13 VAL B 147       1.515  16.036   7.275  1.00 98.59           H  
ATOM   4787  CG2 VAL B 147       1.062  18.051   5.555  1.00 98.59           C  
ATOM   4788 HG21 VAL B 147       1.982  18.198   4.989  1.00 98.59           H  
ATOM   4789 HG22 VAL B 147       0.300  18.734   5.180  1.00 98.59           H  
ATOM   4790 HG23 VAL B 147       1.234  18.292   6.604  1.00 98.59           H  
ATOM   4791  N   GLY B 148       0.556  13.767   3.386  1.00 98.79           N  
ATOM   4792  H   GLY B 148       1.522  13.953   3.156  1.00 98.79           H  
ATOM   4793  CA  GLY B 148       0.079  12.379   3.372  1.00 98.79           C  
ATOM   4794  HA2 GLY B 148       0.641  11.800   2.640  1.00 98.79           H  
ATOM   4795  HA3 GLY B 148      -0.972  12.355   3.082  1.00 98.79           H  
ATOM   4796  C   GLY B 148       0.227  11.706   4.740  1.00 98.79           C  
ATOM   4797  O   GLY B 148       1.150  12.026   5.488  1.00 98.79           O  
ATOM   4798  N   VAL B 149      -0.641  10.747   5.060  1.00 98.92           N  
ATOM   4799  H   VAL B 149      -1.361  10.520   4.389  1.00 98.92           H  
ATOM   4800  CA  VAL B 149      -0.579   9.937   6.287  1.00 98.92           C  
ATOM   4801  HA  VAL B 149       0.365  10.127   6.797  1.00 98.92           H  
ATOM   4802  C   VAL B 149      -0.623   8.458   5.916  1.00 98.92           C  
ATOM   4803  CB  VAL B 149      -1.708  10.297   7.275  1.00 98.92           C  
ATOM   4804  HB  VAL B 149      -2.675  10.110   6.807  1.00 98.92           H  
ATOM   4805  O   VAL B 149      -1.648   7.954   5.465  1.00 98.92           O  
ATOM   4806  CG1 VAL B 149      -1.607   9.448   8.551  1.00 98.92           C  
ATOM   4807 HG11 VAL B 149      -1.703   8.388   8.319  1.00 98.92           H  
ATOM   4808 HG12 VAL B 149      -0.653   9.624   9.049  1.00 98.92           H  
ATOM   4809 HG13 VAL B 149      -2.420   9.710   9.228  1.00 98.92           H  
ATOM   4810  CG2 VAL B 149      -1.646  11.770   7.696  1.00 98.92           C  
ATOM   4811 HG21 VAL B 149      -1.800  12.414   6.830  1.00 98.92           H  
ATOM   4812 HG22 VAL B 149      -0.678  11.996   8.143  1.00 98.92           H  
ATOM   4813 HG23 VAL B 149      -2.438  11.978   8.416  1.00 98.92           H  
ATOM   4814  N   PHE B 150       0.483   7.750   6.133  1.00 98.88           N  
ATOM   4815  H   PHE B 150       1.283   8.228   6.523  1.00 98.88           H  
ATOM   4816  CA  PHE B 150       0.626   6.328   5.821  1.00 98.88           C  
ATOM   4817  HA  PHE B 150      -0.305   5.945   5.404  1.00 98.88           H  
ATOM   4818  C   PHE B 150       0.919   5.554   7.110  1.00 98.88           C  
ATOM   4819  CB  PHE B 150       1.713   6.144   4.749  1.00 98.88           C  
ATOM   4820  HB2 PHE B 150       1.842   5.077   4.567  1.00 98.88           H  
ATOM   4821  HB3 PHE B 150       2.660   6.528   5.129  1.00 98.88           H  
ATOM   4822  O   PHE B 150       1.986   5.705   7.712  1.00 98.88           O  
ATOM   4823  CG  PHE B 150       1.401   6.820   3.423  1.00 98.88           C  
ATOM   4824  CD1 PHE B 150       0.779   6.096   2.388  1.00 98.88           C  
ATOM   4825  HD1 PHE B 150       0.520   5.057   2.534  1.00 98.88           H  
ATOM   4826  CD2 PHE B 150       1.721   8.178   3.226  1.00 98.88           C  
ATOM   4827  HD2 PHE B 150       2.187   8.742   4.020  1.00 98.88           H  
ATOM   4828  CE1 PHE B 150       0.483   6.723   1.164  1.00 98.88           C  
ATOM   4829  HE1 PHE B 150       0.001   6.169   0.372  1.00 98.88           H  
ATOM   4830  CE2 PHE B 150       1.427   8.805   2.001  1.00 98.88           C  
ATOM   4831  HE2 PHE B 150       1.671   9.846   1.852  1.00 98.88           H  
ATOM   4832  CZ  PHE B 150       0.807   8.078   0.970  1.00 98.88           C  
ATOM   4833  HZ  PHE B 150       0.573   8.558   0.032  1.00 98.88           H  
ATOM   4834  N   SER B 151      -0.033   4.736   7.560  1.00 98.72           N  
ATOM   4835  H   SER B 151      -0.881   4.638   7.021  1.00 98.72           H  
ATOM   4836  CA  SER B 151       0.031   4.081   8.874  1.00 98.72           C  
ATOM   4837  HA  SER B 151       0.987   4.300   9.349  1.00 98.72           H  
ATOM   4838  C   SER B 151      -0.076   2.565   8.760  1.00 98.72           C  
ATOM   4839  CB  SER B 151      -1.060   4.626   9.805  1.00 98.72           C  
ATOM   4840  HB2 SER B 151      -2.044   4.397   9.395  1.00 98.72           H  
ATOM   4841  HB3 SER B 151      -0.970   4.151  10.782  1.00 98.72           H  
ATOM   4842  O   SER B 151      -1.091   2.036   8.317  1.00 98.72           O  
ATOM   4843  OG  SER B 151      -0.927   6.030   9.954  1.00 98.72           O  
ATOM   4844  HG  SER B 151       0.006   6.253   9.988  1.00 98.72           H  
ATOM   4845  N   GLY B 152       0.967   1.863   9.202  1.00 98.66           N  
ATOM   4846  H   GLY B 152       1.800   2.359   9.484  1.00 98.66           H  
ATOM   4847  CA  GLY B 152       0.935   0.418   9.390  1.00 98.66           C  
ATOM   4848  HA2 GLY B 152       1.951   0.047   9.526  1.00 98.66           H  
ATOM   4849  HA3 GLY B 152       0.511  -0.047   8.500  1.00 98.66           H  
ATOM   4850  C   GLY B 152       0.114   0.036  10.624  1.00 98.66           C  
ATOM   4851  O   GLY B 152       0.500   0.406  11.735  1.00 98.66           O  
ATOM   4852  N   VAL B 153      -0.976  -0.709  10.431  1.00 97.32           N  
ATOM   4853  H   VAL B 153      -1.202  -0.991   9.488  1.00 97.32           H  
ATOM   4854  CA  VAL B 153      -1.858  -1.230  11.494  1.00 97.32           C  
ATOM   4855  HA  VAL B 153      -1.314  -1.258  12.438  1.00 97.32           H  
ATOM   4856  C   VAL B 153      -2.269  -2.649  11.109  1.00 97.32           C  
ATOM   4857  CB  VAL B 153      -3.129  -0.368  11.682  1.00 97.32           C  
ATOM   4858  HB  VAL B 153      -3.756  -0.457  10.795  1.00 97.32           H  
ATOM   4859  O   VAL B 153      -2.661  -2.872   9.970  1.00 97.32           O  
ATOM   4860  CG1 VAL B 153      -3.948  -0.838  12.895  1.00 97.32           C  
ATOM   4861 HG11 VAL B 153      -4.315  -1.852  12.738  1.00 97.32           H  
ATOM   4862 HG12 VAL B 153      -3.340  -0.810  13.799  1.00 97.32           H  
ATOM   4863 HG13 VAL B 153      -4.815  -0.193  13.032  1.00 97.32           H  
ATOM   4864  CG2 VAL B 153      -2.810   1.118  11.892  1.00 97.32           C  
ATOM   4865 HG21 VAL B 153      -2.337   1.531  11.001  1.00 97.32           H  
ATOM   4866 HG22 VAL B 153      -3.731   1.671  12.076  1.00 97.32           H  
ATOM   4867 HG23 VAL B 153      -2.141   1.225  12.746  1.00 97.32           H  
ATOM   4868  N   SER B 154      -2.169  -3.601  12.039  1.00 92.47           N  
ATOM   4869  H   SER B 154      -1.799  -3.355  12.946  1.00 92.47           H  
ATOM   4870  CA  SER B 154      -2.473  -5.021  11.777  1.00 92.47           C  
ATOM   4871  HA  SER B 154      -3.135  -5.087  10.914  1.00 92.47           H  
ATOM   4872  C   SER B 154      -3.199  -5.731  12.927  1.00 92.47           C  
ATOM   4873  CB  SER B 154      -1.178  -5.768  11.422  1.00 92.47           C  
ATOM   4874  HB2 SER B 154      -1.434  -6.736  10.991  1.00 92.47           H  
ATOM   4875  HB3 SER B 154      -0.622  -5.196  10.680  1.00 92.47           H  
ATOM   4876  O   SER B 154      -3.239  -6.960  12.966  1.00 92.47           O  
ATOM   4877  OG  SER B 154      -0.373  -5.973  12.577  1.00 92.47           O  
ATOM   4878  HG  SER B 154      -0.846  -6.616  13.110  1.00 92.47           H  
ATOM   4879  N   ILE B 155      -3.689  -4.981  13.918  1.00 85.22           N  
ATOM   4880  H   ILE B 155      -3.699  -3.979  13.795  1.00 85.22           H  
ATOM   4881  CA  ILE B 155      -4.386  -5.506  15.098  1.00 85.22           C  
ATOM   4882  HA  ILE B 155      -4.549  -6.576  14.975  1.00 85.22           H  
ATOM   4883  C   ILE B 155      -5.748  -4.819  15.170  1.00 85.22           C  
ATOM   4884  CB  ILE B 155      -3.578  -5.293  16.403  1.00 85.22           C  
ATOM   4885  HB  ILE B 155      -3.522  -4.222  16.601  1.00 85.22           H  
ATOM   4886  O   ILE B 155      -5.821  -3.595  15.082  1.00 85.22           O  
ATOM   4887  CG1 ILE B 155      -2.133  -5.834  16.297  1.00 85.22           C  
ATOM   4888 HG12 ILE B 155      -1.636  -5.359  15.452  1.00 85.22           H  
ATOM   4889 HG13 ILE B 155      -2.153  -6.909  16.120  1.00 85.22           H  
ATOM   4890  CG2 ILE B 155      -4.321  -5.960  17.577  1.00 85.22           C  
ATOM   4891 HG21 ILE B 155      -5.300  -5.503  17.715  1.00 85.22           H  
ATOM   4892 HG22 ILE B 155      -3.788  -5.802  18.514  1.00 85.22           H  
ATOM   4893 HG23 ILE B 155      -4.431  -7.032  17.409  1.00 85.22           H  
ATOM   4894  CD1 ILE B 155      -1.276  -5.542  17.535  1.00 85.22           C  
ATOM   4895 HD11 ILE B 155      -0.231  -5.733  17.291  1.00 85.22           H  
ATOM   4896 HD12 ILE B 155      -1.566  -6.185  18.366  1.00 85.22           H  
ATOM   4897 HD13 ILE B 155      -1.383  -4.496  17.822  1.00 85.22           H  
ATOM   4898  N   HIS B 156      -6.809  -5.610  15.339  1.00 81.15           N  
ATOM   4899  H   HIS B 156      -6.653  -6.607  15.376  1.00 81.15           H  
ATOM   4900  CA  HIS B 156      -8.203  -5.146  15.401  1.00 81.15           C  
ATOM   4901  HA  HIS B 156      -8.205  -4.071  15.580  1.00 81.15           H  
ATOM   4902  C   HIS B 156      -8.966  -5.773  16.585  1.00 81.15           C  
ATOM   4903  CB  HIS B 156      -8.877  -5.395  14.037  1.00 81.15           C  
ATOM   4904  HB2 HIS B 156      -9.896  -5.009  14.066  1.00 81.15           H  
ATOM   4905  HB3 HIS B 156      -8.928  -6.468  13.849  1.00 81.15           H  
ATOM   4906  O   HIS B 156     -10.193  -5.832  16.591  1.00 81.15           O  
ATOM   4907  CG  HIS B 156      -8.148  -4.724  12.896  1.00 81.15           C  
ATOM   4908  CD2 HIS B 156      -7.383  -5.337  11.939  1.00 81.15           C  
ATOM   4909  HD2 HIS B 156      -7.237  -6.401  11.826  1.00 81.15           H  
ATOM   4910  ND1 HIS B 156      -8.016  -3.366  12.710  1.00 81.15           N  
ATOM   4911  HD1 HIS B 156      -8.408  -2.647  13.301  1.00 81.15           H  
ATOM   4912  CE1 HIS B 156      -7.185  -3.169  11.673  1.00 81.15           C  
ATOM   4913  HE1 HIS B 156      -6.867  -2.205  11.304  1.00 81.15           H  
ATOM   4914  NE2 HIS B 156      -6.762  -4.341  11.180  1.00 81.15           N  
ATOM   4915  N   ASP B 157      -8.237  -6.262  17.594  1.00 81.14           N  
ATOM   4916  H   ASP B 157      -7.245  -6.077  17.610  1.00 81.14           H  
ATOM   4917  CA  ASP B 157      -8.769  -7.068  18.700  1.00 81.14           C  
ATOM   4918  HA  ASP B 157      -9.541  -7.724  18.296  1.00 81.14           H  
ATOM   4919  C   ASP B 157      -9.439  -6.254  19.820  1.00 81.14           C  
ATOM   4920  CB  ASP B 157      -7.652  -7.973  19.245  1.00 81.14           C  
ATOM   4921  HB2 ASP B 157      -8.120  -8.752  19.847  1.00 81.14           H  
ATOM   4922  HB3 ASP B 157      -7.149  -8.464  18.412  1.00 81.14           H  
ATOM   4923  O   ASP B 157     -10.143  -6.819  20.655  1.00 81.14           O  
ATOM   4924  CG  ASP B 157      -6.604  -7.259  20.109  1.00 81.14           C  
ATOM   4925  OD1 ASP B 157      -6.462  -6.020  20.038  1.00 81.14           O  
ATOM   4926  OD2 ASP B 157      -5.920  -7.967  20.879  1.00 81.14           O  
ATOM   4927  N   TYR B 158      -9.285  -4.924  19.820  1.00 84.43           N  
ATOM   4928  H   TYR B 158      -8.609  -4.537  19.176  1.00 84.43           H  
ATOM   4929  CA  TYR B 158      -9.894  -4.049  20.826  1.00 84.43           C  
ATOM   4930  HA  TYR B 158      -9.492  -4.337  21.797  1.00 84.43           H  
ATOM   4931  C   TYR B 158     -11.419  -4.219  20.908  1.00 84.43           C  
ATOM   4932  CB  TYR B 158      -9.511  -2.586  20.542  1.00 84.43           C  
ATOM   4933  HB2 TYR B 158     -10.012  -2.252  19.634  1.00 84.43           H  
ATOM   4934  HB3 TYR B 158      -8.437  -2.531  20.365  1.00 84.43           H  
ATOM   4935  O   TYR B 158     -11.994  -4.075  21.983  1.00 84.43           O  
ATOM   4936  CG  TYR B 158      -9.838  -1.646  21.689  1.00 84.43           C  
ATOM   4937  CD1 TYR B 158     -10.797  -0.623  21.544  1.00 84.43           C
[truncated: 1,787,923 more chars]
