# Supplementary material for: Module-Based Polyketide Synthase Engineering for de Novo Polyketide Biosynthesis
Source: ACS Synth Biol. 2023 Oct 23;12(11):3148–55. doi: 10.1021/acssynbio.3c00282 (PMC10661043; doi:10.1021/acssynbio.3c00282)
Supplement: Supplementary file 2 — sb3c00282_si_002.zip [file sb3c00282_si_002.zip › Final_PKS_Structures/menzella_pdbs/eryM1_ACP_eryM5_KSAT_dimer.pdb]

ATOM      1  N   LEU A   1      25.814 -48.152  17.996  1.00 78.85           N  
ATOM      2  H   LEU A   1      26.055 -49.131  18.050  1.00 78.85           H  
ATOM      3  H2  LEU A   1      24.877 -48.027  18.354  1.00 78.85           H  
ATOM      4  H3  LEU A   1      26.450 -47.617  18.570  1.00 78.85           H  
ATOM      5  CA  LEU A   1      25.874 -47.690  16.589  1.00 78.85           C  
ATOM      6  HA  LEU A   1      25.165 -48.279  16.008  1.00 78.85           H  
ATOM      7  C   LEU A   1      27.232 -47.996  15.960  1.00 78.85           C  
ATOM      8  CB  LEU A   1      25.447 -46.219  16.448  1.00 78.85           C  
ATOM      9  HB2 LEU A   1      25.844 -45.804  15.521  1.00 78.85           H  
ATOM     10  HB3 LEU A   1      25.866 -45.645  17.274  1.00 78.85           H  
ATOM     11  O   LEU A   1      27.256 -48.808  15.049  1.00 78.85           O  
ATOM     12  CG  LEU A   1      23.908 -46.090  16.433  1.00 78.85           C  
ATOM     13  HG  LEU A   1      23.487 -46.819  17.126  1.00 78.85           H  
ATOM     14  CD1 LEU A   1      23.472 -44.706  16.895  1.00 78.85           C  
ATOM     15 HD11 LEU A   1      23.821 -44.501  17.907  1.00 78.85           H  
ATOM     16 HD12 LEU A   1      22.384 -44.636  16.889  1.00 78.85           H  
ATOM     17 HD13 LEU A   1      23.867 -43.940  16.227  1.00 78.85           H  
ATOM     18  CD2 LEU A   1      23.345 -46.354  15.036  1.00 78.85           C  
ATOM     19 HD21 LEU A   1      23.716 -45.605  14.336  1.00 78.85           H  
ATOM     20 HD22 LEU A   1      23.619 -47.346  14.678  1.00 78.85           H  
ATOM     21 HD23 LEU A   1      22.257 -46.282  15.058  1.00 78.85           H  
ATOM     22  N   ALA A   2      28.350 -47.458  16.466  1.00 73.12           N  
ATOM     23  H   ALA A   2      28.299 -46.698  17.130  1.00 73.12           H  
ATOM     24  CA  ALA A   2      29.692 -47.740  15.920  1.00 73.12           C  
ATOM     25  HA  ALA A   2      29.737 -47.386  14.890  1.00 73.12           H  
ATOM     26  C   ALA A   2      30.074 -49.237  15.905  1.00 73.12           C  
ATOM     27  CB  ALA A   2      30.714 -46.941  16.736  1.00 73.12           C  
ATOM     28  HB1 ALA A   2      31.706 -47.076  16.305  1.00 73.12           H  
ATOM     29  HB2 ALA A   2      30.481 -45.877  16.703  1.00 73.12           H  
ATOM     30  HB3 ALA A   2      30.732 -47.276  17.773  1.00 73.12           H  
ATOM     31  O   ALA A   2      30.732 -49.705  14.982  1.00 73.12           O  
ATOM     32  N   SER A   3      29.601 -50.006  16.893  1.00 75.67           N  
ATOM     33  H   SER A   3      29.100 -49.566  17.651  1.00 75.67           H  
ATOM     34  CA  SER A   3      29.838 -51.452  17.005  1.00 75.67           C  
ATOM     35  HA  SER A   3      30.900 -51.642  16.850  1.00 75.67           H  
ATOM     36  C   SER A   3      29.083 -52.311  15.985  1.00 75.67           C  
ATOM     37  CB  SER A   3      29.466 -51.917  18.416  1.00 75.67           C  
ATOM     38  HB2 SER A   3      30.139 -51.452  19.136  1.00 75.67           H  
ATOM     39  HB3 SER A   3      29.586 -52.999  18.482  1.00 75.67           H  
ATOM     40  O   SER A   3      29.343 -53.511  15.907  1.00 75.67           O  
ATOM     41  OG  SER A   3      28.125 -51.562  18.732  1.00 75.67           O  
ATOM     42  HG  SER A   3      27.802 -52.217  19.355  1.00 75.67           H  
ATOM     43  N   LEU A   4      28.136 -51.739  15.233  1.00 82.51           N  
ATOM     44  H   LEU A   4      28.038 -50.734  15.244  1.00 82.51           H  
ATOM     45  CA  LEU A   4      27.378 -52.495  14.242  1.00 82.51           C  
ATOM     46  HA  LEU A   4      27.112 -53.449  14.698  1.00 82.51           H  
ATOM     47  C   LEU A   4      28.240 -52.770  12.998  1.00 82.51           C  
ATOM     48  CB  LEU A   4      26.073 -51.769  13.871  1.00 82.51           C  
ATOM     49  HB2 LEU A   4      25.642 -52.249  12.992  1.00 82.51           H  
ATOM     50  HB3 LEU A   4      26.316 -50.742  13.599  1.00 82.51           H  
ATOM     51  O   LEU A   4      28.972 -51.873  12.551  1.00 82.51           O  
ATOM     52  CG  LEU A   4      25.011 -51.753  14.982  1.00 82.51           C  
ATOM     53  HG  LEU A   4      25.450 -51.365  15.901  1.00 82.51           H  
ATOM     54  CD1 LEU A   4      23.868 -50.821  14.580  1.00 82.51           C  
ATOM     55 HD11 LEU A   4      23.398 -51.190  13.668  1.00 82.51           H  
ATOM     56 HD12 LEU A   4      23.117 -50.782  15.368  1.00 82.51           H  
ATOM     57 HD13 LEU A   4      24.250 -49.818  14.390  1.00 82.51           H  
ATOM     58  CD2 LEU A   4      24.433 -53.144  15.254  1.00 82.51           C  
ATOM     59 HD21 LEU A   4      25.197 -53.803  15.666  1.00 82.51           H  
ATOM     60 HD22 LEU A   4      24.059 -53.582  14.329  1.00 82.51           H  
ATOM     61 HD23 LEU A   4      23.612 -53.077  15.968  1.00 82.51           H  
ATOM     62  N   PRO A   5      28.129 -53.973  12.400  1.00 75.88           N  
ATOM     63  CA  PRO A   5      28.646 -54.249  11.065  1.00 75.88           C  
ATOM     64  HA  PRO A   5      29.735 -54.284  11.108  1.00 75.88           H  
ATOM     65  C   PRO A   5      28.184 -53.179  10.075  1.00 75.88           C  
ATOM     66  CB  PRO A   5      28.092 -55.624  10.672  1.00 75.88           C  
ATOM     67  HB2 PRO A   5      28.815 -56.202  10.096  1.00 75.88           H  
ATOM     68  HB3 PRO A   5      27.165 -55.511  10.110  1.00 75.88           H  
ATOM     69  O   PRO A   5      27.065 -52.683  10.177  1.00 75.88           O  
ATOM     70  CG  PRO A   5      27.772 -56.291  12.007  1.00 75.88           C  
ATOM     71  HG2 PRO A   5      28.670 -56.764  12.405  1.00 75.88           H  
ATOM     72  HG3 PRO A   5      26.962 -57.014  11.917  1.00 75.88           H  
ATOM     73  CD  PRO A   5      27.379 -55.117  12.896  1.00 75.88           C  
ATOM     74  HD2 PRO A   5      26.313 -54.913  12.799  1.00 75.88           H  
ATOM     75  HD3 PRO A   5      27.629 -55.346  13.932  1.00 75.88           H  
ATOM     76  N   ALA A   6      29.028 -52.831   9.104  1.00 76.98           N  
ATOM     77  H   ALA A   6      29.920 -53.301   9.042  1.00 76.98           H  
ATOM     78  CA  ALA A   6      28.795 -51.671   8.240  1.00 76.98           C  
ATOM     79  HA  ALA A   6      28.862 -50.786   8.873  1.00 76.98           H  
ATOM     80  C   ALA A   6      27.387 -51.599   7.595  1.00 76.98           C  
ATOM     81  CB  ALA A   6      29.932 -51.569   7.214  1.00 76.98           C  
ATOM     82  HB1 ALA A   6      30.891 -51.499   7.726  1.00 76.98           H  
ATOM     83  HB2 ALA A   6      29.944 -52.430   6.545  1.00 76.98           H  
ATOM     84  HB3 ALA A   6      29.789 -50.670   6.614  1.00 76.98           H  
ATOM     85  O   ALA A   6      26.769 -50.545   7.724  1.00 76.98           O  
ATOM     86  N   PRO A   7      26.819 -52.675   7.006  1.00 75.42           N  
ATOM     87  CA  PRO A   7      25.491 -52.607   6.381  1.00 75.42           C  
ATOM     88  HA  PRO A   7      25.479 -51.796   5.653  1.00 75.42           H  
ATOM     89  C   PRO A   7      24.361 -52.381   7.395  1.00 75.42           C  
ATOM     90  CB  PRO A   7      25.301 -53.949   5.658  1.00 75.42           C  
ATOM     91  HB2 PRO A   7      24.854 -53.808   4.674  1.00 75.42           H  
ATOM     92  HB3 PRO A   7      24.682 -54.619   6.255  1.00 75.42           H  
ATOM     93  O   PRO A   7      23.411 -51.644   7.143  1.00 75.42           O  
ATOM     94  CG  PRO A   7      26.707 -54.535   5.553  1.00 75.42           C  
ATOM     95  HG2 PRO A   7      27.197 -54.148   4.660  1.00 75.42           H  
ATOM     96  HG3 PRO A   7      26.693 -55.625   5.544  1.00 75.42           H  
ATOM     97  CD  PRO A   7      27.403 -53.989   6.791  1.00 75.42           C  
ATOM     98  HD2 PRO A   7      27.180 -54.626   7.647  1.00 75.42           H  
ATOM     99  HD3 PRO A   7      28.479 -53.952   6.619  1.00 75.42           H  
ATOM    100  N   GLU A   8      24.466 -53.008   8.570  1.00 81.79           N  
ATOM    101  H   GLU A   8      25.294 -53.554   8.757  1.00 81.79           H  
ATOM    102  CA  GLU A   8      23.503 -52.826   9.660  1.00 81.79           C  
ATOM    103  HA  GLU A   8      22.487 -52.921   9.275  1.00 81.79           H  
ATOM    104  C   GLU A   8      23.627 -51.430  10.272  1.00 81.79           C  
ATOM    105  CB  GLU A   8      23.726 -53.892  10.742  1.00 81.79           C  
ATOM    106  HB2 GLU A   8      24.775 -53.880  11.036  1.00 81.79           H  
ATOM    107  HB3 GLU A   8      23.119 -53.641  11.612  1.00 81.79           H  
ATOM    108  O   GLU A   8      22.617 -50.814  10.611  1.00 81.79           O  
ATOM    109  CG  GLU A   8      23.337 -55.301  10.265  1.00 81.79           C  
ATOM    110  HG2 GLU A   8      23.869 -55.520   9.340  1.00 81.79           H  
ATOM    111  HG3 GLU A   8      22.268 -55.313  10.050  1.00 81.79           H  
ATOM    112  CD  GLU A   8      23.669 -56.399  11.288  1.00 81.79           C  
ATOM    113  OE1 GLU A   8      23.396 -57.576  10.964  1.00 81.79           O  
ATOM    114  OE2 GLU A   8      24.219 -56.075  12.366  1.00 81.79           O  
ATOM    115  N   ARG A   9      24.856 -50.906  10.370  1.00 84.68           N  
ATOM    116  H   ARG A   9      25.631 -51.483  10.074  1.00 84.68           H  
ATOM    117  CA  ARG A   9      25.135 -49.542  10.827  1.00 84.68           C  
ATOM    118  HA  ARG A   9      24.657 -49.402  11.797  1.00 84.68           H  
ATOM    119  C   ARG A   9      24.518 -48.507   9.893  1.00 84.68           C  
ATOM    120  CB  ARG A   9      26.652 -49.337  10.969  1.00 84.68           C  
ATOM    121  HB2 ARG A   9      27.125 -49.391   9.989  1.00 84.68           H  
ATOM    122  HB3 ARG A   9      27.068 -50.130  11.589  1.00 84.68           H  
ATOM    123  O   ARG A   9      23.849 -47.603  10.376  1.00 84.68           O  
ATOM    124  CG  ARG A   9      26.970 -47.975  11.606  1.00 84.68           C  
ATOM    125  HG2 ARG A   9      26.390 -47.867  12.522  1.00 84.68           H  
ATOM    126  HG3 ARG A   9      26.687 -47.176  10.921  1.00 84.68           H  
ATOM    127  CD  ARG A   9      28.454 -47.824  11.955  1.00 84.68           C  
ATOM    128  HD2 ARG A   9      28.745 -48.625  12.633  1.00 84.68           H  
ATOM    129  HD3 ARG A   9      28.582 -46.881  12.487  1.00 84.68           H  
ATOM    130  NE  ARG A   9      29.311 -47.796  10.757  1.00 84.68           N  
ATOM    131  HE  ARG A   9      29.292 -46.949  10.206  1.00 84.68           H  
ATOM    132  NH1 ARG A   9      30.421 -49.804  11.055  1.00 84.68           N  
ATOM    133 HH11 ARG A   9      31.205 -50.401  10.832  1.00 84.68           H  
ATOM    134 HH12 ARG A   9      29.822 -50.067  11.825  1.00 84.68           H  
ATOM    135  NH2 ARG A   9      30.956 -48.440   9.363  1.00 84.68           N  
ATOM    136 HH21 ARG A   9      31.687 -49.073   9.072  1.00 84.68           H  
ATOM    137 HH22 ARG A   9      30.851 -47.543   8.911  1.00 84.68           H  
ATOM    138  CZ  ARG A   9      30.218 -48.687  10.407  1.00 84.68           C  
ATOM    139  N   GLU A  10      24.720 -48.649   8.587  1.00 81.98           N  
ATOM    140  H   GLU A  10      25.304 -49.408   8.267  1.00 81.98           H  
ATOM    141  CA  GLU A  10      24.176 -47.740   7.573  1.00 81.98           C  
ATOM    142  HA  GLU A  10      24.502 -46.722   7.785  1.00 81.98           H  
ATOM    143  C   GLU A  10      22.645 -47.746   7.585  1.00 81.98           C  
ATOM    144  CB  GLU A  10      24.741 -48.154   6.210  1.00 81.98           C  
ATOM    145  HB2 GLU A  10      24.336 -49.128   5.935  1.00 81.98           H  
ATOM    146  HB3 GLU A  10      25.823 -48.243   6.308  1.00 81.98           H  
ATOM    147  O   GLU A  10      22.024 -46.688   7.647  1.00 81.98           O  
ATOM    148  CG  GLU A  10      24.443 -47.136   5.101  1.00 81.98           C  
ATOM    149  HG2 GLU A  10      24.823 -46.163   5.412  1.00 81.98           H  
ATOM    150  HG3 GLU A  10      23.363 -47.058   4.975  1.00 81.98           H  
ATOM    151  CD  GLU A  10      25.083 -47.529   3.759  1.00 81.98           C  
ATOM    152  OE1 GLU A  10      24.933 -46.737   2.804  1.00 81.98           O  
ATOM    153  OE2 GLU A  10      25.708 -48.615   3.690  1.00 81.98           O  
ATOM    154  N   LYS A  11      22.023 -48.930   7.655  1.00 86.01           N  
ATOM    155  H   LYS A  11      22.582 -49.767   7.570  1.00 86.01           H  
ATOM    156  CA  LYS A  11      20.564 -49.049   7.760  1.00 86.01           C  
ATOM    157  HA  LYS A  11      20.124 -48.482   6.939  1.00 86.01           H  
ATOM    158  C   LYS A  11      20.014 -48.432   9.051  1.00 86.01           C  
ATOM    159  CB  LYS A  11      20.177 -50.525   7.611  1.00 86.01           C  
ATOM    160  HB2 LYS A  11      20.680 -50.933   6.734  1.00 86.01           H  
ATOM    161  HB3 LYS A  11      20.501 -51.082   8.490  1.00 86.01           H  
ATOM    162  O   LYS A  11      19.001 -47.738   9.013  1.00 86.01           O  
ATOM    163  CG  LYS A  11      18.663 -50.673   7.421  1.00 86.01           C  
ATOM    164  HG2 LYS A  11      18.144 -50.305   8.306  1.00 86.01           H  
ATOM    165  HG3 LYS A  11      18.352 -50.082   6.560  1.00 86.01           H  
ATOM    166  CD  LYS A  11      18.276 -52.136   7.194  1.00 86.01           C  
ATOM    167  HD2 LYS A  11      18.558 -52.725   8.067  1.00 86.01           H  
ATOM    168  HD3 LYS A  11      18.798 -52.512   6.314  1.00 86.01           H  
ATOM    169  CE  LYS A  11      16.763 -52.200   6.975  1.00 86.01           C  
ATOM    170  HE2 LYS A  11      16.266 -51.795   7.857  1.00 86.01           H  
ATOM    171  HE3 LYS A  11      16.507 -51.550   6.138  1.00 86.01           H  
ATOM    172  NZ  LYS A  11      16.302 -53.583   6.710  1.00 86.01           N  
ATOM    173  HZ1 LYS A  11      16.522 -54.181   7.493  1.00 86.01           H  
ATOM    174  HZ2 LYS A  11      16.744 -53.940   5.875  1.00 86.01           H  
ATOM    175  HZ3 LYS A  11      15.302 -53.580   6.568  1.00 86.01           H  
ATOM    176  N   ALA A  12      20.677 -48.660  10.186  1.00 89.80           N  
ATOM    177  H   ALA A  12      21.490 -49.258  10.162  1.00 89.80           H  
ATOM    178  CA  ALA A  12      20.277 -48.070  11.462  1.00 89.80           C  
ATOM    179  HA  ALA A  12      19.226 -48.300  11.641  1.00 89.80           H  
ATOM    180  C   ALA A  12      20.412 -46.539  11.460  1.00 89.80           C  
ATOM    181  CB  ALA A  12      21.112 -48.702  12.583  1.00 89.80           C  
ATOM    182  HB1 ALA A  12      20.956 -49.781  12.595  1.00 89.80           H  
ATOM    183  HB2 ALA A  12      22.170 -48.494  12.423  1.00 89.80           H  
ATOM    184  HB3 ALA A  12      20.804 -48.287  13.542  1.00 89.80           H  
ATOM    185  O   ALA A  12      19.553 -45.851  12.004  1.00 89.80           O  
ATOM    186  N   LEU A  13      21.465 -46.001  10.836  1.00 91.26           N  
ATOM    187  H   LEU A  13      22.148 -46.615  10.417  1.00 91.26           H  
ATOM    188  CA  LEU A  13      21.660 -44.557  10.699  1.00 91.26           C  
ATOM    189  HA  LEU A  13      21.470 -44.084  11.662  1.00 91.26           H  
ATOM    190  C   LEU A  13      20.674 -43.930   9.718  1.00 91.26           C  
ATOM    191  CB  LEU A  13      23.102 -44.263  10.270  1.00 91.26           C  
ATOM    192  HB2 LEU A  13      23.168 -43.242   9.894  1.00 91.26           H  
ATOM    193  HB3 LEU A  13      23.367 -44.931   9.450  1.00 91.26           H  
ATOM    194  O   LEU A  13      20.194 -42.836   9.984  1.00 91.26           O  
ATOM    195  CG  LEU A  13      24.099 -44.423  11.426  1.00 91.26           C  
ATOM    196  HG  LEU A  13      23.924 -45.366  11.944  1.00 91.26           H  
ATOM    197  CD1 LEU A  13      25.509 -44.448  10.864  1.00 91.26           C  
ATOM    198 HD11 LEU A  13      25.724 -43.485  10.400  1.00 91.26           H  
ATOM    199 HD12 LEU A  13      26.226 -44.648  11.660  1.00 91.26           H  
ATOM    200 HD13 LEU A  13      25.580 -45.235  10.114  1.00 91.26           H  
ATOM    201  CD2 LEU A  13      24.009 -43.274  12.437  1.00 91.26           C  
ATOM    202 HD21 LEU A  13      24.131 -42.319  11.926  1.00 91.26           H  
ATOM    203 HD22 LEU A  13      24.793 -43.375  13.188  1.00 91.26           H  
ATOM    204 HD23 LEU A  13      23.041 -43.284  12.938  1.00 91.26           H  
ATOM    205  N   PHE A  14      20.324 -44.617   8.635  1.00 90.82           N  
ATOM    206  H   PHE A  14      20.810 -45.478   8.425  1.00 90.82           H  
ATOM    207  CA  PHE A  14      19.292 -44.167   7.707  1.00 90.82           C  
ATOM    208  HA  PHE A  14      19.562 -43.189   7.309  1.00 90.82           H  
ATOM    209  C   PHE A  14      17.936 -43.993   8.404  1.00 90.82           C  
ATOM    210  CB  PHE A  14      19.224 -45.159   6.546  1.00 90.82           C  
ATOM    211  HB2 PHE A  14      19.095 -46.169   6.936  1.00 90.82           H  
ATOM    212  HB3 PHE A  14      20.170 -45.134   6.004  1.00 90.82           H  
ATOM    213  O   PHE A  14      17.339 -42.922   8.323  1.00 90.82           O  
ATOM    214  CG  PHE A  14      18.100 -44.862   5.587  1.00 90.82           C  
ATOM    215  CD1 PHE A  14      16.883 -45.559   5.695  1.00 90.82           C  
ATOM    216  HD1 PHE A  14      16.750 -46.310   6.460  1.00 90.82           H  
ATOM    217  CD2 PHE A  14      18.259 -43.857   4.619  1.00 90.82           C  
ATOM    218  HD2 PHE A  14      19.184 -43.304   4.555  1.00 90.82           H  
ATOM    219  CE1 PHE A  14      15.830 -45.270   4.815  1.00 90.82           C  
ATOM    220  HE1 PHE A  14      14.902 -45.816   4.894  1.00 90.82           H  
ATOM    221  CE2 PHE A  14      17.205 -43.564   3.741  1.00 90.82           C  
ATOM    222  HE2 PHE A  14      17.336 -42.785   3.004  1.00 90.82           H  
ATOM    223  CZ  PHE A  14      15.996 -44.279   3.835  1.00 90.82           C  
ATOM    224  HZ  PHE A  14      15.185 -44.075   3.152  1.00 90.82           H  
ATOM    225  N   GLU A  15      17.489 -45.002   9.159  1.00 90.90           N  
ATOM    226  H   GLU A  15      18.015 -45.863   9.174  1.00 90.90           H  
ATOM    227  CA  GLU A  15      16.275 -44.909   9.987  1.00 90.90           C  
ATOM    228  HA  GLU A  15      15.411 -44.682   9.362  1.00 90.90           H  
ATOM    229  C   GLU A  15      16.380 -43.783  11.028  1.00 90.90           C  
ATOM    230  CB  GLU A  15      16.042 -46.257  10.690  1.00 90.90           C  
ATOM    231  HB2 GLU A  15      16.988 -46.612  11.098  1.00 90.90           H  
ATOM    232  HB3 GLU A  15      15.365 -46.120  11.533  1.00 90.90           H  
ATOM    233  O   GLU A  15      15.447 -42.999  11.208  1.00 90.90           O  
ATOM    234  CG  GLU A  15      15.473 -47.341   9.758  1.00 90.90           C  
ATOM    235  HG2 GLU A  15      16.109 -47.423   8.877  1.00 90.90           H  
ATOM    236  HG3 GLU A  15      15.523 -48.296  10.282  1.00 90.90           H  
ATOM    237  CD  GLU A  15      14.017 -47.096   9.330  1.00 90.90           C  
ATOM    238  OE1 GLU A  15      13.629 -47.691   8.298  1.00 90.90           O  
ATOM    239  OE2 GLU A  15      13.307 -46.344  10.032  1.00 90.90           O  
ATOM    240  N   LEU A  16      17.542 -43.639  11.675  1.00 92.04           N  
ATOM    241  H   LEU A  16      18.276 -44.311  11.501  1.00 92.04           H  
ATOM    242  CA  LEU A  16      17.777 -42.588  12.663  1.00 92.04           C  
ATOM    243  HA  LEU A  16      16.999 -42.663  13.423  1.00 92.04           H  
ATOM    244  C   LEU A  16      17.676 -41.182  12.044  1.00 92.04           C  
ATOM    245  CB  LEU A  16      19.131 -42.843  13.345  1.00 92.04           C  
ATOM    246  HB2 LEU A  16      19.926 -42.740  12.607  1.00 92.04           H  
ATOM    247  HB3 LEU A  16      19.146 -43.873  13.702  1.00 92.04           H  
ATOM    248  O   LEU A  16      16.929 -40.349  12.555  1.00 92.04           O  
ATOM    249  CG  LEU A  16      19.385 -41.890  14.529  1.00 92.04           C  
ATOM    250  HG  LEU A  16      18.530 -41.227  14.658  1.00 92.04           H  
ATOM    251  CD1 LEU A  16      19.559 -42.669  15.832  1.00 92.04           C  
ATOM    252 HD11 LEU A  16      19.680 -41.965  16.656  1.00 92.04           H  
ATOM    253 HD12 LEU A  16      18.662 -43.261  16.017  1.00 92.04           H  
ATOM    254 HD13 LEU A  16      20.429 -43.322  15.771  1.00 92.04           H  
ATOM    255  CD2 LEU A  16      20.635 -41.042  14.287  1.00 92.04           C  
ATOM    256 HD21 LEU A  16      20.748 -40.324  15.100  1.00 92.04           H  
ATOM    257 HD22 LEU A  16      20.522 -40.494  13.352  1.00 92.04           H  
ATOM    258 HD23 LEU A  16      21.521 -41.674  14.230  1.00 92.04           H  
ATOM    259  N   VAL A  17      18.358 -40.922  10.924  1.00 93.84           N  
ATOM    260  H   VAL A  17      18.919 -41.661  10.525  1.00 93.84           H  
ATOM    261  CA  VAL A  17      18.308 -39.628  10.222  1.00 93.84           C  
ATOM    262  HA  VAL A  17      18.554 -38.834  10.927  1.00 93.84           H  
ATOM    263  C   VAL A  17      16.898 -39.329   9.740  1.00 93.84           C  
ATOM    264  CB  VAL A  17      19.312 -39.565   9.052  1.00 93.84           C  
ATOM    265  HB  VAL A  17      19.149 -40.416   8.391  1.00 93.84           H  
ATOM    266  O   VAL A  17      16.389 -38.239   9.994  1.00 93.84           O  
ATOM    267  CG1 VAL A  17      19.183 -38.269   8.238  1.00 93.84           C  
ATOM    268 HG11 VAL A  17      19.345 -37.403   8.879  1.00 93.84           H  
ATOM    269 HG12 VAL A  17      19.920 -38.267   7.434  1.00 93.84           H  
ATOM    270 HG13 VAL A  17      18.197 -38.186   7.782  1.00 93.84           H  
ATOM    271  CG2 VAL A  17      20.757 -39.597   9.563  1.00 93.84           C  
ATOM    272 HG21 VAL A  17      20.959 -38.710  10.163  1.00 93.84           H  
ATOM    273 HG22 VAL A  17      20.941 -40.483  10.169  1.00 93.84           H  
ATOM    274 HG23 VAL A  17      21.439 -39.605   8.712  1.00 93.84           H  
ATOM    275  N   ARG A  18      16.235 -40.302   9.110  1.00 92.90           N  
ATOM    276  H   ARG A  18      16.707 -41.181   8.952  1.00 92.90           H  
ATOM    277  CA  ARG A  18      14.875 -40.136   8.592  1.00 92.90           C  
ATOM    278  HA  ARG A  18      14.862 -39.272   7.928  1.00 92.90           H  
ATOM    279  C   ARG A  18      13.865 -39.853   9.706  1.00 92.90           C  
ATOM    280  CB  ARG A  18      14.514 -41.395   7.797  1.00 92.90           C  
ATOM    281  HB2 ARG A  18      15.376 -41.712   7.209  1.00 92.90           H  
ATOM    282  HB3 ARG A  18      14.266 -42.204   8.484  1.00 92.90           H  
ATOM    283  O   ARG A  18      13.012 -38.984   9.547  1.00 92.90           O  
ATOM    284  CG  ARG A  18      13.350 -41.154   6.837  1.00 92.90           C  
ATOM    285  HG2 ARG A  18      12.452 -40.924   7.410  1.00 92.90           H  
ATOM    286  HG3 ARG A  18      13.574 -40.320   6.171  1.00 92.90           H  
ATOM    287  CD  ARG A  18      13.129 -42.421   6.011  1.00 92.90           C  
ATOM    288  HD2 ARG A  18      13.961 -42.547   5.318  1.00 92.90           H  
ATOM    289  HD3 ARG A  18      13.090 -43.278   6.684  1.00 92.90           H  
ATOM    290  NE  ARG A  18      11.867 -42.333   5.275  1.00 92.90           N  
ATOM    291  HE  ARG A  18      11.385 -41.446   5.302  1.00 92.90           H  
ATOM    292  NH1 ARG A  18      11.849 -44.413   4.331  1.00 92.90           N  
ATOM    293 HH11 ARG A  18      11.356 -45.125   3.811  1.00 92.90           H  
ATOM    294 HH12 ARG A  18      12.687 -44.622   4.855  1.00 92.90           H  
ATOM    295  NH2 ARG A  18      10.148 -43.006   3.964  1.00 92.90           N  
ATOM    296 HH21 ARG A  18       9.677 -43.678   3.376  1.00 92.90           H  
ATOM    297 HH22 ARG A  18       9.767 -42.074   4.044  1.00 92.90           H  
ATOM    298  CZ  ARG A  18      11.295 -43.250   4.528  1.00 92.90           C  
ATOM    299  N   SER A  19      13.984 -40.536  10.847  1.00 92.47           N  
ATOM    300  H   SER A  19      14.674 -41.271  10.890  1.00 92.47           H  
ATOM    301  CA  SER A  19      13.108 -40.316  12.006  1.00 92.47           C  
ATOM    302  HA  SER A  19      12.077 -40.335  11.651  1.00 92.47           H  
ATOM    303  C   SER A  19      13.321 -38.946  12.659  1.00 92.47           C  
ATOM    304  CB  SER A  19      13.264 -41.451  13.025  1.00 92.47           C  
ATOM    305  HB2 SER A  19      12.473 -41.370  13.771  1.00 92.47           H  
ATOM    306  HB3 SER A  19      13.162 -42.410  12.517  1.00 92.47           H  
ATOM    307  O   SER A  19      12.347 -38.266  12.982  1.00 92.47           O  
ATOM    308  OG  SER A  19      14.517 -41.400  13.674  1.00 92.47           O  
ATOM    309  HG  SER A  19      15.203 -41.497  13.010  1.00 92.47           H  
ATOM    310  N   HIS A  20      14.572 -38.487  12.795  1.00 93.76           N  
ATOM    311  H   HIS A  20      15.345 -39.102  12.582  1.00 93.76           H  
ATOM    312  CA  HIS A  20      14.859 -37.143  13.298  1.00 93.76           C  
ATOM    313  HA  HIS A  20      14.271 -36.991  14.203  1.00 93.76           H  
ATOM    314  C   HIS A  20      14.426 -36.047  12.323  1.00 93.76           C  
ATOM    315  CB  HIS A  20      16.340 -36.999  13.662  1.00 93.76           C  
ATOM    316  HB2 HIS A  20      16.570 -35.940  13.780  1.00 93.76           H  
ATOM    317  HB3 HIS A  20      16.958 -37.385  12.851  1.00 93.76           H  
ATOM    318  O   HIS A  20      13.868 -35.054  12.786  1.00 93.76           O  
ATOM    319  CG  HIS A  20      16.696 -37.684  14.955  1.00 93.76           C  
ATOM    320  CD2 HIS A  20      17.666 -38.629  15.136  1.00 93.76           C  
ATOM    321  HD2 HIS A  20      18.308 -39.022  14.362  1.00 93.76           H  
ATOM    322  ND1 HIS A  20      16.115 -37.462  16.183  1.00 93.76           N  
ATOM    323  HD1 HIS A  20      15.302 -36.891  16.362  1.00 93.76           H  
ATOM    324  CE1 HIS A  20      16.723 -38.255  17.080  1.00 93.76           C  
ATOM    325  HE1 HIS A  20      16.461 -38.328  18.125  1.00 93.76           H  
ATOM    326  NE2 HIS A  20      17.683 -38.982  16.490  1.00 93.76           N  
ATOM    327  N   ALA A  21      14.622 -36.236  11.013  1.00 92.94           N  
ATOM    328  H   ALA A  21      15.128 -37.055  10.708  1.00 92.94           H  
ATOM    329  CA  ALA A  21      14.144 -35.316   9.982  1.00 92.94           C  
ATOM    330  HA  ALA A  21      14.573 -34.329  10.154  1.00 92.94           H  
ATOM    331  C   ALA A  21      12.615 -35.173  10.035  1.00 92.94           C  
ATOM    332  CB  ALA A  21      14.629 -35.798   8.609  1.00 92.94           C  
ATOM    333  HB1 ALA A  21      14.278 -35.110   7.840  1.00 92.94           H  
ATOM    334  HB2 ALA A  21      14.242 -36.794   8.396  1.00 92.94           H  
ATOM    335  HB3 ALA A  21      15.718 -35.820   8.587  1.00 92.94           H  
ATOM    336  O   ALA A  21      12.100 -34.062  10.114  1.00 92.94           O  
ATOM    337  N   ALA A  22      11.885 -36.290  10.104  1.00 92.27           N  
ATOM    338  H   ALA A  22      12.350 -37.183  10.017  1.00 92.27           H  
ATOM    339  CA  ALA A  22      10.432 -36.275  10.251  1.00 92.27           C  
ATOM    340  HA  ALA A  22       9.995 -35.762   9.395  1.00 92.27           H  
ATOM    341  C   ALA A  22       9.985 -35.521  11.512  1.00 92.27           C  
ATOM    342  CB  ALA A  22       9.947 -37.728  10.263  1.00 92.27           C  
ATOM    343  HB1 ALA A  22      10.399 -38.269  11.094  1.00 92.27           H  
ATOM    344  HB2 ALA A  22      10.233 -38.204   9.325  1.00 92.27           H  
ATOM    345  HB3 ALA A  22       8.863 -37.765  10.368  1.00 92.27           H  
ATOM    346  O   ALA A  22       9.065 -34.710  11.452  1.00 92.27           O  
ATOM    347  N   ALA A  23      10.666 -35.740  12.639  1.00 90.73           N  
ATOM    348  H   ALA A  23      11.394 -36.441  12.633  1.00 90.73           H  
ATOM    349  CA  ALA A  23      10.307 -35.115  13.903  1.00 90.73           C  
ATOM    350  HA  ALA A  23       9.235 -35.244  14.051  1.00 90.73           H  
ATOM    351  C   ALA A  23      10.578 -33.599  13.950  1.00 90.73           C  
ATOM    352  CB  ALA A  23      11.031 -35.871  15.022  1.00 90.73           C  
ATOM    353  HB1 ALA A  23      10.767 -36.927  14.973  1.00 90.73           H  
ATOM    354  HB2 ALA A  23      10.709 -35.482  15.988  1.00 90.73           H  
ATOM    355  HB3 ALA A  23      12.109 -35.769  14.901  1.00 90.73           H  
ATOM    356  O   ALA A  23       9.836 -32.902  14.631  1.00 90.73           O  
ATOM    357  N   VAL A  24      11.611 -33.077  13.272  1.00 90.21           N  
ATOM    358  H   VAL A  24      12.202 -33.685  12.723  1.00 90.21           H  
ATOM    359  CA  VAL A  24      11.835 -31.612  13.194  1.00 90.21           C  
ATOM    360  HA  VAL A  24      11.598 -31.169  14.162  1.00 90.21           H  
ATOM    361  C   VAL A  24      10.895 -30.929  12.199  1.00 90.21           C  
ATOM    362  CB  VAL A  24      13.294 -31.227  12.888  1.00 90.21           C  
ATOM    363  HB  VAL A  24      13.362 -30.139  12.885  1.00 90.21           H  
ATOM    364  O   VAL A  24      10.532 -29.776  12.393  1.00 90.21           O  
ATOM    365  CG1 VAL A  24      14.235 -31.747  13.981  1.00 90.21           C  
ATOM    366 HG11 VAL A  24      13.928 -31.318  14.935  1.00 90.21           H  
ATOM    367 HG12 VAL A  24      14.208 -32.836  14.026  1.00 90.21           H  
ATOM    368 HG13 VAL A  24      15.249 -31.414  13.760  1.00 90.21           H  
ATOM    369  CG2 VAL A  24      13.794 -31.727  11.532  1.00 90.21           C  
ATOM    370 HG21 VAL A  24      13.119 -31.415  10.735  1.00 90.21           H  
ATOM    371 HG22 VAL A  24      13.889 -32.813  11.541  1.00 90.21           H  
ATOM    372 HG23 VAL A  24      14.762 -31.270  11.325  1.00 90.21           H  
ATOM    373  N   LEU A  25      10.443 -31.657  11.174  1.00 89.47           N  
ATOM    374  H   LEU A  25      10.837 -32.576  11.029  1.00 89.47           H  
ATOM    375  CA  LEU A  25       9.456 -31.183  10.198  1.00 89.47           C  
ATOM    376  HA  LEU A  25       9.643 -30.131   9.982  1.00 89.47           H  
ATOM    377  C   LEU A  25       8.005 -31.257  10.712  1.00 89.47           C  
ATOM    378  CB  LEU A  25       9.624 -32.003   8.907  1.00 89.47           C  
ATOM    379  HB2 LEU A  25       9.590 -33.063   9.159  1.00 89.47           H  
ATOM    380  HB3 LEU A  25       8.782 -31.798   8.245  1.00 89.47           H  
ATOM    381  O   LEU A  25       7.097 -30.730  10.075  1.00 89.47           O  
ATOM    382  CG  LEU A  25      10.923 -31.705   8.134  1.00 89.47           C  
ATOM    383  HG  LEU A  25      11.788 -31.822   8.786  1.00 89.47           H  
ATOM    384  CD1 LEU A  25      11.061 -32.704   6.985  1.00 89.47           C  
ATOM    385 HD11 LEU A  25      11.090 -33.720   7.379  1.00 89.47           H  
ATOM    386 HD12 LEU A  25      11.983 -32.504   6.439  1.00 89.47           H  
ATOM    387 HD13 LEU A  25      10.213 -32.595   6.308  1.00 89.47           H  
ATOM    388  CD2 LEU A  25      10.920 -30.278   7.587  1.00 89.47           C  
ATOM    389 HD21 LEU A  25      11.097 -29.559   8.387  1.00 89.47           H  
ATOM    390 HD22 LEU A  25       9.961 -30.057   7.119  1.00 89.47           H  
ATOM    391 HD23 LEU A  25      11.696 -30.153   6.832  1.00 89.47           H  
ATOM    392  N   GLY A  26       7.764 -31.921  11.848  1.00 85.73           N  
ATOM    393  H   GLY A  26       8.556 -32.301  12.347  1.00 85.73           H  
ATOM    394  CA  GLY A  26       6.424 -32.096  12.421  1.00 85.73           C  
ATOM    395  HA2 GLY A  26       6.527 -32.271  13.492  1.00 85.73           H  
ATOM    396  HA3 GLY A  26       5.848 -31.181  12.284  1.00 85.73           H  
ATOM    397  C   GLY A  26       5.620 -33.262  11.828  1.00 85.73           C  
ATOM    398  O   GLY A  26       4.394 -33.284  11.911  1.00 85.73           O  
ATOM    399  N   HIS A  27       6.274 -34.257  11.222  1.00 87.72           N  
ATOM    400  H   HIS A  27       7.283 -34.214  11.199  1.00 87.72           H  
ATOM    401  CA  HIS A  27       5.616 -35.480  10.762  1.00 87.72           C  
ATOM    402  HA  HIS A  27       4.599 -35.231  10.457  1.00 87.72           H  
ATOM    403  C   HIS A  27       5.519 -36.538  11.873  1.00 87.72           C  
ATOM    404  CB  HIS A  27       6.339 -36.047   9.536  1.00 87.72           C  
ATOM    405  HB2 HIS A  27       5.935 -37.034   9.312  1.00 87.72           H  
ATOM    406  HB3 HIS A  27       7.396 -36.164   9.775  1.00 87.72           H  
ATOM    407  O   HIS A  27       6.504 -36.875  12.524  1.00 87.72           O  
ATOM    408  CG  HIS A  27       6.216 -35.205   8.293  1.00 87.72           C  
ATOM    409  CD2 HIS A  27       7.245 -34.811   7.483  1.00 87.72           C  
ATOM    410  HD2 HIS A  27       8.294 -35.026   7.626  1.00 87.72           H  
ATOM    411  ND1 HIS A  27       5.052 -34.703   7.748  1.00 87.72           N  
ATOM    412  HD1 HIS A  27       4.162 -34.623   8.218  1.00 87.72           H  
ATOM    413  CE1 HIS A  27       5.380 -34.029   6.631  1.00 87.72           C  
ATOM    414  HE1 HIS A  27       4.702 -33.456   6.016  1.00 87.72           H  
ATOM    415  NE2 HIS A  27       6.700 -34.082   6.429  1.00 87.72           N  
ATOM    416  N   ALA A  28       4.342 -37.159  12.020  1.00 83.12           N  
ATOM    417  H   ALA A  28       3.544 -36.773  11.535  1.00 83.12           H  
ATOM    418  CA  ALA A  28       4.099 -38.220  13.007  1.00 83.12           C  
ATOM    419  HA  ALA A  28       4.492 -37.889  13.969  1.00 83.12           H  
ATOM    420  C   ALA A  28       4.780 -39.571  12.685  1.00 83.12           C  
ATOM    421  CB  ALA A  28       2.580 -38.395  13.141  1.00 83.12           C  
ATOM    422  HB1 ALA A  28       2.153 -38.734  12.197  1.00 83.12           H  
ATOM    423  HB2 ALA A  28       2.367 -39.133  13.915  1.00 83.12           H  
ATOM    424  HB3 ALA A  28       2.124 -37.448  13.430  1.00 83.12           H  
ATOM    425  O   ALA A  28       4.856 -40.445  13.546  1.00 83.12           O  
ATOM    426  N   SER A  29       5.242 -39.773  11.446  1.00 85.61           N  
ATOM    427  H   SER A  29       5.244 -38.985  10.814  1.00 85.61           H  
ATOM    428  CA  SER A  29       5.894 -41.006  10.981  1.00 85.61           C  
ATOM    429  HA  SER A  29       6.277 -41.559  11.839  1.00 85.61           H  
ATOM    430  C   SER A  29       7.069 -40.674  10.064  1.00 85.61           C  
ATOM    431  CB  SER A  29       4.890 -41.909  10.244  1.00 85.61           C  
ATOM    432  HB2 SER A  29       4.188 -42.331  10.964  1.00 85.61           H  
ATOM    433  HB3 SER A  29       4.339 -41.314   9.516  1.00 85.61           H  
ATOM    434  O   SER A  29       6.946 -39.821   9.183  1.00 85.61           O  
ATOM    435  OG  SER A  29       5.567 -42.952   9.561  1.00 85.61           O  
ATOM    436  HG  SER A  29       4.940 -43.562   9.166  1.00 85.61           H  
ATOM    437  N   ALA A  30       8.178 -41.403  10.222  1.00 86.18           N  
ATOM    438  H   ALA A  30       8.185 -42.109  10.944  1.00 86.18           H  
ATOM    439  CA  ALA A  30       9.349 -41.316   9.347  1.00 86.18           C  
ATOM    440  HA  ALA A  30       9.727 -40.294   9.363  1.00 86.18           H  
ATOM    441  C   ALA A  30       9.030 -41.662   7.878  1.00 86.18           C  
ATOM    442  CB  ALA A  30      10.433 -42.242   9.912  1.00 86.18           C  
ATOM    443  HB1 ALA A  30      11.349 -42.132   9.331  1.00 86.18           H  
ATOM    444  HB2 ALA A  30      10.107 -43.281   9.858  1.00 86.18           H  
ATOM    445  HB3 ALA A  30      10.641 -41.986  10.950  1.00 86.18           H  
ATOM    446  O   ALA A  30       9.717 -41.200   6.967  1.00 86.18           O  
ATOM    447  N   GLU A  31       7.963 -42.431   7.626  1.00 80.65           N  
ATOM    448  H   GLU A  31       7.412 -42.763   8.404  1.00 80.65           H  
ATOM    449  CA  GLU A  31       7.537 -42.821   6.275  1.00 80.65           C  
ATOM    450  HA  GLU A  31       8.362 -43.330   5.778  1.00 80.65           H  
ATOM    451  C   GLU A  31       7.149 -41.615   5.411  1.00 80.65           C  
ATOM    452  CB  GLU A  31       6.359 -43.800   6.350  1.00 80.65           C  
ATOM    453  HB2 GLU A  31       5.986 -43.990   5.343  1.00 80.65           H  
ATOM    454  HB3 GLU A  31       5.562 -43.328   6.926  1.00 80.65           H  
ATOM    455  O   GLU A  31       7.298 -41.678   4.193  1.00 80.65           O  
ATOM    456  CG  GLU A  31       6.764 -45.146   6.977  1.00 80.65           C  
ATOM    457  HG2 GLU A  31       7.286 -44.964   7.917  1.00 80.65           H  
ATOM    458  HG3 GLU A  31       7.457 -45.647   6.301  1.00 80.65           H  
ATOM    459  CD  GLU A  31       5.564 -46.057   7.271  1.00 80.65           C  
ATOM    460  OE1 GLU A  31       5.786 -47.283   7.387  1.00 80.65           O  
ATOM    461  OE2 GLU A  31       4.445 -45.517   7.442  1.00 80.65           O  
ATOM    462  N   ARG A  32       6.731 -40.503   6.035  1.00 81.13           N  
ATOM    463  H   ARG A  32       6.720 -40.508   7.045  1.00 81.13           H  
ATOM    464  CA  ARG A  32       6.350 -39.263   5.342  1.00 81.13           C  
ATOM    465  HA  ARG A  32       5.759 -39.517   4.462  1.00 81.13           H  
ATOM    466  C   ARG A  32       7.517 -38.455   4.785  1.00 81.13           C  
ATOM    467  CB  ARG A  32       5.509 -38.371   6.263  1.00 81.13           C  
ATOM    468  HB2 ARG A  32       5.367 -37.409   5.770  1.00 81.13           H  
ATOM    469  HB3 ARG A  32       6.048 -38.182   7.191  1.00 81.13           H  
ATOM    470  O   ARG A  32       7.268 -37.510   4.054  1.00 81.13           O  
ATOM    471  CG  ARG A  32       4.139 -38.990   6.569  1.00 81.13           C  
ATOM    472  HG2 ARG A  32       4.152 -39.422   7.570  1.00 81.13           H  
ATOM    473  HG3 ARG A  32       3.909 -39.774   5.848  1.00 81.13           H  
ATOM    474  CD  ARG A  32       3.058 -37.911   6.469  1.00 81.13           C  
ATOM    475  HD2 ARG A  32       3.289 -37.112   7.174  1.00 81.13           H  
ATOM    476  HD3 ARG A  32       3.081 -37.501   5.459  1.00 81.13           H  
ATOM    477  NE  ARG A  32       1.717 -38.451   6.755  1.00 81.13           N  
ATOM    478  HE  ARG A  32       1.673 -39.363   7.186  1.00 81.13           H  
ATOM    479  NH1 ARG A  32       0.516 -36.707   5.855  1.00 81.13           N  
ATOM    480 HH11 ARG A  32       1.372 -36.278   5.532  1.00 81.13           H  
ATOM    481 HH12 ARG A  32      -0.363 -36.267   5.625  1.00 81.13           H  
ATOM    482  NH2 ARG A  32      -0.559 -38.407   6.814  1.00 81.13           N  
ATOM    483 HH21 ARG A  32      -0.574 -39.305   7.277  1.00 81.13           H  
ATOM    484 HH22 ARG A  32      -1.423 -37.936   6.586  1.00 81.13           H  
ATOM    485  CZ  ARG A  32       0.570 -37.854   6.473  1.00 81.13           C  
ATOM    486  N   VAL A  33       8.756 -38.814   5.114  1.00 88.93           N  
ATOM    487  H   VAL A  33       8.875 -39.604   5.733  1.00 88.93           H  
ATOM    488  CA  VAL A  33       9.958 -38.179   4.562  1.00 88.93           C  
ATOM    489  HA  VAL A  33       9.706 -37.210   4.132  1.00 88.93           H  
ATOM    490  C   VAL A  33      10.517 -39.080   3.461  1.00 88.93           C  
ATOM    491  CB  VAL A  33      10.986 -37.919   5.677  1.00 88.93           C  
ATOM    492  HB  VAL A  33      11.213 -38.850   6.196  1.00 88.93           H  
ATOM    493  O   VAL A  33      11.064 -40.139   3.789  1.00 88.93           O  
ATOM    494  CG1 VAL A  33      12.290 -37.341   5.122  1.00 88.93           C  
ATOM    495 HG11 VAL A  33      12.965 -37.076   5.935  1.00 88.93           H  
ATOM    496 HG12 VAL A  33      12.789 -38.066   4.479  1.00 88.93           H  
ATOM    497 HG13 VAL A  33      12.067 -36.452   4.532  1.00 88.93           H  
ATOM    498  CG2 VAL A  33      10.424 -36.918   6.693  1.00 88.93           C  
ATOM    499 HG21 VAL A  33       9.536 -37.324   7.178  1.00 88.93           H  
ATOM    500 HG22 VAL A  33      11.178 -36.706   7.450  1.00 88.93           H  
ATOM    501 HG23 VAL A  33      10.160 -35.988   6.188  1.00 88.93           H  
ATOM    502  N   PRO A  34      10.379 -38.735   2.169  1.00 81.10           N  
ATOM    503  CA  PRO A  34      11.029 -39.462   1.088  1.00 81.10           C  
ATOM    504  HA  PRO A  34      10.691 -40.498   1.114  1.00 81.10           H  
ATOM    505  C   PRO A  34      12.552 -39.406   1.237  1.00 81.10           C  
ATOM    506  CB  PRO A  34      10.548 -38.817  -0.216  1.00 81.10           C  
ATOM    507  HB2 PRO A  34      10.388 -39.556  -1.002  1.00 81.10           H  
ATOM    508  HB3 PRO A  34      11.260 -38.060  -0.543  1.00 81.10           H  
ATOM    509  O   PRO A  34      13.135 -38.368   1.528  1.00 81.10           O  
ATOM    510  CG  PRO A  34       9.245 -38.136   0.187  1.00 81.10           C  
ATOM    511  HG2 PRO A  34       8.434 -38.864   0.201  1.00 81.10           H  
ATOM    512  HG3 PRO A  34       8.999 -37.301  -0.469  1.00 81.10           H  
ATOM    513  CD  PRO A  34       9.548 -37.684   1.609  1.00 81.10           C  
ATOM    514  HD2 PRO A  34       8.611 -37.546   2.149  1.00 81.10           H  
ATOM    515  HD3 PRO A  34      10.118 -36.755   1.589  1.00 81.10           H  
ATOM    516  N   ALA A  35      13.204 -40.550   1.048  1.00 77.55           N  
ATOM    517  H   ALA A  35      12.670 -41.363   0.776  1.00 77.55           H  
ATOM    518  CA  ALA A  35      14.636 -40.716   1.303  1.00 77.55           C  
ATOM    519  HA  ALA A  35      14.859 -40.397   2.321  1.00 77.55           H  
ATOM    520  C   ALA A  35      15.544 -39.925   0.349  1.00 77.55           C  
ATOM    521  CB  ALA A  35      14.918 -42.208   1.153  1.00 77.55           C  
ATOM    522  HB1 ALA A  35      14.254 -42.767   1.813  1.00 77.55           H  
ATOM    523  HB2 ALA A  35      15.965 -42.407   1.383  1.00 77.55           H  
ATOM    524  HB3 ALA A  35      14.735 -42.515   0.123  1.00 77.55           H  
ATOM    525  O   ALA A  35      16.660 -39.568   0.723  1.00 77.55           O  
ATOM    526  N   ASP A  36      15.055 -39.712  -0.873  1.00 72.98           N  
ATOM    527  H   ASP A  36      14.117 -40.033  -1.067  1.00 72.98           H  
ATOM    528  CA  ASP A  36      15.803 -39.155  -2.001  1.00 72.98           C  
ATOM    529  HA  ASP A  36      16.859 -39.097  -1.740  1.00 72.98           H  
ATOM    530  C   ASP A  36      15.350 -37.720  -2.336  1.00 72.98           C  
ATOM    531  CB  ASP A  36      15.664 -40.109  -3.207  1.00 72.98           C  
ATOM    532  HB2 ASP A  36      14.632 -40.078  -3.557  1.00 72.98           H  
ATOM    533  HB3 ASP A  36      16.303 -39.753  -4.016  1.00 72.98           H  
ATOM    534  O   ASP A  36      15.809 -37.138  -3.316  1.00 72.98           O  
ATOM    535  CG  ASP A  36      16.041 -41.570  -2.900  1.00 72.98           C  
ATOM    536  OD1 ASP A  36      17.014 -41.837  -2.157  1.00 72.98           O  
ATOM    537  OD2 ASP A  36      15.345 -42.501  -3.359  1.00 72.98           O  
ATOM    538  N   GLN A  37      14.434 -37.151  -1.540  1.00 81.73           N  
ATOM    539  H   GLN A  37      14.174 -37.626  -0.688  1.00 81.73           H  
ATOM    540  CA  GLN A  37      14.002 -35.766  -1.693  1.00 81.73           C  
ATOM    541  HA  GLN A  37      14.085 -35.502  -2.748  1.00 81.73           H  
ATOM    542  C   GLN A  37      14.923 -34.839  -0.905  1.00 81.73           C  
ATOM    543  CB  GLN A  37      12.527 -35.612  -1.307  1.00 81.73           C  
ATOM    544  HB2 GLN A  37      12.396 -35.789  -0.239  1.00 81.73           H  
ATOM    545  HB3 GLN A  37      11.955 -36.352  -1.867  1.00 81.73           H  
ATOM    546  O   GLN A  37      15.324 -35.143   0.222  1.00 81.73           O  
ATOM    547  CG  GLN A  37      11.997 -34.221  -1.680  1.00 81.73           C  
ATOM    548  HG2 GLN A  37      12.319 -33.973  -2.692  1.00 81.73           H  
ATOM    549  HG3 GLN A  37      12.407 -33.476  -0.998  1.00 81.73           H  
ATOM    550  CD  GLN A  37      10.479 -34.127  -1.638  1.00 81.73           C  
ATOM    551  NE2 GLN A  37       9.917 -33.148  -2.310  1.00 81.73           N  
ATOM    552 HE21 GLN A  37      10.479 -32.565  -2.914  1.00 81.73           H  
ATOM    553 HE22 GLN A  37       8.908 -33.101  -2.288  1.00 81.73           H  
ATOM    554  OE1 GLN A  37       9.789 -34.925  -1.022  1.00 81.73           O  
ATOM    555  N   ALA A  38      15.251 -33.698  -1.509  1.00 84.57           N  
ATOM    556  H   ALA A  38      14.862 -33.485  -2.416  1.00 84.57           H  
ATOM    557  CA  ALA A  38      16.132 -32.734  -0.881  1.00 84.57           C  
ATOM    558  HA  ALA A  38      17.023 -33.281  -0.572  1.00 84.57           H  
ATOM    559  C   ALA A  38      15.474 -32.111   0.361  1.00 84.57           C  
ATOM    560  CB  ALA A  38      16.554 -31.678  -1.909  1.00 84.57           C  
ATOM    561  HB1 ALA A  38      17.038 -32.163  -2.757  1.00 84.57           H  
ATOM    562  HB2 ALA A  38      15.680 -31.128  -2.257  1.00 84.57           H  
ATOM    563  HB3 ALA A  38      17.258 -30.984  -1.450  1.00 84.57           H  
ATOM    564  O   ALA A  38      14.306 -31.732   0.333  1.00 84.57           O  
ATOM    565  N   PHE A  39      16.246 -31.920   1.426  1.00 88.06           N  
ATOM    566  H   PHE A  39      17.184 -32.290   1.383  1.00 88.06           H  
ATOM    567  CA  PHE A  39      15.856 -31.244   2.660  1.00 88.06           C  
ATOM    568  HA  PHE A  39      15.099 -31.839   3.171  1.00 88.06           H  
ATOM    569  C   PHE A  39      15.213 -29.879   2.400  1.00 88.06           C  
ATOM    570  CB  PHE A  39      17.119 -31.123   3.535  1.00 88.06           C  
ATOM    571  HB2 PHE A  39      17.930 -30.730   2.921  1.00 88.06           H  
ATOM    572  HB3 PHE A  39      16.963 -30.393   4.328  1.00 88.06           H  
ATOM    573  O   PHE A  39      14.196 -29.561   3.010  1.00 88.06           O  
ATOM    574  CG  PHE A  39      17.580 -32.400   4.212  1.00 88.06           C  
ATOM    575  CD1 PHE A  39      16.657 -33.280   4.816  1.00 88.06           C  
ATOM    576  HD1 PHE A  39      15.598 -33.073   4.788  1.00 88.06           H  
ATOM    577  CD2 PHE A  39      18.954 -32.691   4.278  1.00 88.06           C  
ATOM    578  HD2 PHE A  39      19.674 -32.035   3.811  1.00 88.06           H  
ATOM    579  CE1 PHE A  39      17.102 -34.444   5.462  1.00 88.06           C  
ATOM    580  HE1 PHE A  39      16.385 -35.113   5.913  1.00 88.06           H  
ATOM    581  CE2 PHE A  39      19.397 -33.859   4.921  1.00 88.06           C  
ATOM    582  HE2 PHE A  39      20.451 -34.097   4.929  1.00 88.06           H  
ATOM    583  CZ  PHE A  39      18.474 -34.736   5.511  1.00 88.06           C  
ATOM    584  HZ  PHE A  39      18.822 -35.642   5.986  1.00 88.06           H  
ATOM    585  N   ALA A  40      15.735 -29.121   1.434  1.00 77.89           N  
ATOM    586  H   ALA A  40      16.567 -29.448   0.964  1.00 77.89           H  
ATOM    587  CA  ALA A  40      15.158 -27.842   1.029  1.00 77.89           C  
ATOM    588  HA  ALA A  40      15.120 -27.185   1.898  1.00 77.89           H  
ATOM    589  C   ALA A  40      13.718 -27.968   0.491  1.00 77.89           C  
ATOM    590  CB  ALA A  40      16.087 -27.215  -0.016  1.00 77.89           C  
ATOM    591  HB1 ALA A  40      17.084 -27.081   0.405  1.00 77.89           H  
ATOM    592  HB2 ALA A  40      16.143 -27.850  -0.900  1.00 77.89           H  
ATOM    593  HB3 ALA A  40      15.695 -26.239  -0.304  1.00 77.89           H  
ATOM    594  O   ALA A  40      12.894 -27.103   0.760  1.00 77.89           O  
ATOM    595  N   GLU A  41      13.387 -29.047  -0.227  1.00 78.57           N  
ATOM    596  H   GLU A  41      14.052 -29.800  -0.326  1.00 78.57           H  
ATOM    597  CA  GLU A  41      12.020 -29.276  -0.722  1.00 78.57           C  
ATOM    598  HA  GLU A  41      11.591 -28.330  -1.052  1.00 78.57           H  
ATOM    599  C   GLU A  41      11.073 -29.829   0.347  1.00 78.57           C  
ATOM    600  CB  GLU A  41      12.020 -30.244  -1.906  1.00 78.57           C  
ATOM    601  HB2 GLU A  41      12.497 -31.182  -1.619  1.00 78.57           H  
ATOM    602  HB3 GLU A  41      10.976 -30.446  -2.144  1.00 78.57           H  
ATOM    603  O   GLU A  41       9.857 -29.720   0.207  1.00 78.57           O  
ATOM    604  CG  GLU A  41      12.695 -29.692  -3.166  1.00 78.57           C  
ATOM    605  HG2 GLU A  41      13.777 -29.731  -3.044  1.00 78.57           H  
ATOM    606  HG3 GLU A  41      12.402 -28.650  -3.292  1.00 78.57           H  
ATOM    607  CD  GLU A  41      12.277 -30.478  -4.419  1.00 78.57           C  
ATOM    608  OE1 GLU A  41      12.515 -29.947  -5.529  1.00 78.57           O  
ATOM    609  OE2 GLU A  41      11.700 -31.583  -4.266  1.00 78.57           O  
ATOM    610  N   LEU A  42      11.622 -30.407   1.417  1.00 85.55           N  
ATOM    611  H   LEU A  42      12.629 -30.474   1.447  1.00 85.55           H  
ATOM    612  CA  LEU A  42      10.861 -30.900   2.565  1.00 85.55           C  
ATOM    613  HA  LEU A  42       9.906 -31.291   2.214  1.00 85.55           H  
ATOM    614  C   LEU A  42      10.513 -29.793   3.571  1.00 85.55           C  
ATOM    615  CB  LEU A  42      11.660 -32.030   3.237  1.00 85.55           C  
ATOM    616  HB2 LEU A  42      11.136 -32.337   4.142  1.00 85.55           H  
ATOM    617  HB3 LEU A  42      12.634 -31.637   3.530  1.00 85.55           H  
ATOM    618  O   LEU A  42       9.835 -30.070   4.558  1.00 85.55           O  
ATOM    619  CG  LEU A  42      11.865 -33.272   2.358  1.00 85.55           C  
ATOM    620  HG  LEU A  42      12.258 -32.986   1.382  1.00 85.55           H  
ATOM    621  CD1 LEU A  42      12.876 -34.207   3.024  1.00 85.55           C  
ATOM    622 HD11 LEU A  42      12.916 -35.154   2.486  1.00 85.55           H  
ATOM    623 HD12 LEU A  42      13.865 -33.752   2.975  1.00 85.55           H  
ATOM    624 HD13 LEU A  42      12.600 -34.366   4.067  1.00 85.55           H  
ATOM    625  CD2 LEU A  42      10.561 -34.033   2.148  1.00 85.55           C  
ATOM    626 HD21 LEU A  42      10.756 -34.838   1.440  1.00 85.55           H  
ATOM    627 HD22 LEU A  42      10.183 -34.427   3.091  1.00 85.55           H  
ATOM    628 HD23 LEU A  42       9.812 -33.385   1.693  1.00 85.55           H  
ATOM    629  N   GLY A  43      10.994 -28.566   3.352  1.00 83.04           N  
ATOM    630  H   GLY A  43      11.477 -28.387   2.483  1.00 83.04           H  
ATOM    631  CA  GLY A  43      10.842 -27.457   4.292  1.00 83.04           C  
ATOM    632  HA2 GLY A  43      10.966 -26.520   3.748  1.00 83.04           H  
ATOM    633  HA3 GLY A  43       9.839 -27.467   4.717  1.00 83.04           H  
ATOM    634  C   GLY A  43      11.859 -27.479   5.437  1.00 83.04           C  
ATOM    635  O   GLY A  43      11.598 -26.930   6.503  1.00 83.04           O  
ATOM    636  N   VAL A  44      13.022 -28.123   5.261  1.00 88.03           N  
ATOM    637  H   VAL A  44      13.199 -28.562   4.369  1.00 88.03           H  
ATOM    638  CA  VAL A  44      14.127 -28.029   6.229  1.00 88.03           C  
ATOM    639  HA  VAL A  44      13.698 -28.040   7.231  1.00 88.03           H  
ATOM    640  C   VAL A  44      14.846 -26.692   6.037  1.00 88.03           C  
ATOM    641  CB  VAL A  44      15.101 -29.212   6.141  1.00 88.03           C  
ATOM    642  HB  VAL A  44      15.581 -29.162   5.164  1.00 88.03           H  
ATOM    643  O   VAL A  44      15.876 -26.595   5.370  1.00 88.03           O  
ATOM    644  CG1 VAL A  44      16.182 -29.165   7.229  1.00 88.03           C  
ATOM    645 HG11 VAL A  44      15.721 -29.206   8.216  1.00 88.03           H  
ATOM    646 HG12 VAL A  44      16.758 -28.244   7.138  1.00 88.03           H  
ATOM    647 HG13 VAL A  44      16.864 -30.007   7.110  1.00 88.03           H  
ATOM    648  CG2 VAL A  44      14.410 -30.572   6.293  1.00 88.03           C  
ATOM    649 HG21 VAL A  44      13.682 -30.710   5.494  1.00 88.03           H  
ATOM    650 HG22 VAL A  44      15.151 -31.370   6.236  1.00 88.03           H  
ATOM    651 HG23 VAL A  44      13.907 -30.624   7.258  1.00 88.03           H  
ATOM    652  N   ASP A  45      14.270 -25.652   6.620  1.00 76.71           N  
ATOM    653  H   ASP A  45      13.359 -25.794   7.033  1.00 76.71           H  
ATOM    654  CA  ASP A  45      14.863 -24.319   6.727  1.00 76.71           C  
ATOM    655  HA  ASP A  45      15.356 -24.071   5.787  1.00 76.71           H  
ATOM    656  C   ASP A  45      15.921 -24.234   7.845  1.00 76.71           C  
ATOM    657  CB  ASP A  45      13.727 -23.315   6.944  1.00 76.71           C  
ATOM    658  HB2 ASP A  45      13.062 -23.352   6.081  1.00 76.71           H  
ATOM    659  HB3 ASP A  45      14.124 -22.302   7.006  1.00 76.71           H  
ATOM    660  O   ASP A  45      16.317 -25.237   8.438  1.00 76.71           O  
ATOM    661  CG  ASP A  45      12.936 -23.631   8.212  1.00 76.71           C  
ATOM    662  OD1 ASP A  45      13.541 -23.962   9.260  1.00 76.71           O  
ATOM    663  OD2 ASP A  45      11.701 -23.586   8.135  1.00 76.71           O  
ATOM    664  N   SER A  46      16.383 -23.022   8.159  1.00 69.38           N  
ATOM    665  H   SER A  46      16.035 -22.231   7.637  1.00 69.38           H  
ATOM    666  CA  SER A  46      17.395 -22.764   9.188  1.00 69.38           C  
ATOM    667  HA  SER A  46      18.345 -23.183   8.855  1.00 69.38           H  
ATOM    668  C   SER A  46      17.069 -23.369  10.559  1.00 69.38           C  
ATOM    669  CB  SER A  46      17.564 -21.253   9.364  1.00 69.38           C  
ATOM    670  HB2 SER A  46      16.617 -20.821   9.688  1.00 69.38           H  
ATOM    671  HB3 SER A  46      18.320 -21.057  10.125  1.00 69.38           H  
ATOM    672  O   SER A  46      17.971 -23.927  11.190  1.00 69.38           O  
ATOM    673  OG  SER A  46      17.960 -20.655   8.144  1.00 69.38           O  
ATOM    674  HG  SER A  46      17.705 -19.730   8.162  1.00 69.38           H  
ATOM    675  N   LEU A  47      15.817 -23.277  11.026  1.00 71.94           N  
ATOM    676  H   LEU A  47      15.076 -23.008  10.395  1.00 71.94           H  
ATOM    677  CA  LEU A  47      15.432 -23.793  12.342  1.00 71.94           C  
ATOM    678  HA  LEU A  47      16.170 -23.467  13.074  1.00 71.94           H  
ATOM    679  C   LEU A  47      15.444 -25.320  12.312  1.00 71.94           C  
ATOM    680  CB  LEU A  47      14.052 -23.236  12.747  1.00 71.94           C  
ATOM    681  HB2 LEU A  47      13.321 -23.510  11.986  1.00 71.94           H  
ATOM    682  HB3 LEU A  47      14.106 -22.148  12.776  1.00 71.94           H  
ATOM    683  O   LEU A  47      16.137 -25.961  13.106  1.00 71.94           O  
ATOM    684  CG  LEU A  47      13.546 -23.745  14.114  1.00 71.94           C  
ATOM    685  HG  LEU A  47      13.461 -24.831  14.089  1.00 71.94           H  
ATOM    686  CD1 LEU A  47      14.477 -23.349  15.263  1.00 71.94           C  
ATOM    687 HD11 LEU A  47      14.038 -23.668  16.208  1.00 71.94           H  
ATOM    688 HD12 LEU A  47      15.444 -23.842  15.157  1.00 71.94           H  
ATOM    689 HD13 LEU A  47      14.608 -22.267  15.286  1.00 71.94           H  
ATOM    690  CD2 LEU A  47      12.167 -23.167  14.410  1.00 71.94           C  
ATOM    691 HD21 LEU A  47      11.479 -23.447  13.613  1.00 71.94           H  
ATOM    692 HD22 LEU A  47      12.212 -22.079  14.467  1.00 71.94           H  
ATOM    693 HD23 LEU A  47      11.787 -23.555  15.355  1.00 71.94           H  
ATOM    694  N   SER A  48      14.758 -25.896  11.328  1.00 82.67           N  
ATOM    695  H   SER A  48      14.262 -25.297  10.684  1.00 82.67           H  
ATOM    696  CA  SER A  48      14.668 -27.346  11.165  1.00 82.67           C  
ATOM    697  HA  SER A  48      14.274 -27.778  12.086  1.00 82.67           H  
ATOM    698  C   SER A  48      16.044 -27.981  10.904  1.00 82.67           C  
ATOM    699  CB  SER A  48      13.681 -27.650  10.039  1.00 82.67           C  
ATOM    700  HB2 SER A  48      13.652 -28.725   9.863  1.00 82.67           H  
ATOM    701  HB3 SER A  48      14.002 -27.141   9.130  1.00 82.67           H  
ATOM    702  O   SER A  48      16.355 -29.039  11.452  1.00 82.67           O  
ATOM    703  OG  SER A  48      12.387 -27.204  10.400  1.00 82.67           O  
ATOM    704  HG  SER A  48      12.259 -26.302  10.100  1.00 82.67           H  
ATOM    705  N   ALA A  49      16.920 -27.321  10.140  1.00 84.44           N  
ATOM    706  H   ALA A  49      16.607 -26.472   9.693  1.00 84.44           H  
ATOM    707  CA  ALA A  49      18.296 -27.750   9.888  1.00 84.44           C  
ATOM    708  HA  ALA A  49      18.284 -28.770   9.505  1.00 84.44           H  
ATOM    709  C   ALA A  49      19.155 -27.726  11.159  1.00 84.44           C  
ATOM    710  CB  ALA A  49      18.919 -26.831   8.829  1.00 84.44           C  
ATOM    711  HB1 ALA A  49      19.946 -27.137   8.634  1.00 84.44           H  
ATOM    712  HB2 ALA A  49      18.347 -26.879   7.903  1.00 84.44           H  
ATOM    713  HB3 ALA A  49      18.917 -25.799   9.181  1.00 84.44           H  
ATOM    714  O   ALA A  49      19.903 -28.674  11.426  1.00 84.44           O  
ATOM    715  N   LEU A  50      19.048 -26.658  11.957  1.00 79.71           N  
ATOM    716  H   LEU A  50      18.417 -25.917  11.687  1.00 79.71           H  
ATOM    717  CA  LEU A  50      19.763 -26.524  13.224  1.00 79.71           C  
ATOM    718  HA  LEU A  50      20.829 -26.658  13.039  1.00 79.71           H  
ATOM    719  C   LEU A  50      19.317 -27.604  14.215  1.00 79.71           C  
ATOM    720  CB  LEU A  50      19.526 -25.110  13.778  1.00 79.71           C  
ATOM    721  HB2 LEU A  50      18.454 -24.962  13.911  1.00 79.71           H  
ATOM    722  HB3 LEU A  50      19.851 -24.381  13.036  1.00 79.71           H  
ATOM    723  O   LEU A  50      20.161 -28.292  14.798  1.00 79.71           O  
ATOM    724  CG  LEU A  50      20.250 -24.848  15.115  1.00 79.71           C  
ATOM    725  HG  LEU A  50      20.715 -25.763  15.482  1.00 79.71           H  
ATOM    726  CD1 LEU A  50      21.370 -23.819  14.948  1.00 79.71           C  
ATOM    727 HD11 LEU A  50      20.931 -22.867  14.649  1.00 79.71           H  
ATOM    728 HD12 LEU A  50      22.057 -24.148  14.169  1.00 79.71           H  
ATOM    729 HD13 LEU A  50      21.889 -23.678  15.896  1.00 79.71           H  
ATOM    730  CD2 LEU A  50      19.280 -24.355  16.185  1.00 79.71           C  
ATOM    731 HD21 LEU A  50      18.497 -25.095  16.344  1.00 79.71           H  
ATOM    732 HD22 LEU A  50      19.797 -24.172  17.127  1.00 79.71           H  
ATOM    733 HD23 LEU A  50      18.806 -23.429  15.859  1.00 79.71           H  
ATOM    734  N   GLU A  51      18.008 -27.785  14.382  1.00 85.19           N  
ATOM    735  H   GLU A  51      17.369 -27.177  13.889  1.00 85.19           H  
ATOM    736  CA  GLU A  51      17.439 -28.811  15.253  1.00 85.19           C  
ATOM    737  HA  GLU A  51      17.826 -28.678  16.263  1.00 85.19           H  
ATOM    738  C   GLU A  51      17.827 -30.220  14.791  1.00 85.19           C  
ATOM    739  CB  GLU A  51      15.913 -28.684  15.304  1.00 85.19           C  
ATOM    740  HB2 GLU A  51      15.514 -29.564  15.809  1.00 85.19           H  
ATOM    741  HB3 GLU A  51      15.525 -28.663  14.286  1.00 85.19           H  
ATOM    742  O   GLU A  51      18.242 -31.037  15.618  1.00 85.19           O  
ATOM    743  CG  GLU A  51      15.443 -27.443  16.076  1.00 85.19           C  
ATOM    744  HG2 GLU A  51      15.814 -26.537  15.596  1.00 85.19           H  
ATOM    745  HG3 GLU A  51      15.868 -27.488  17.078  1.00 85.19           H  
ATOM    746  CD  GLU A  51      13.911 -27.393  16.166  1.00 85.19           C  
ATOM    747  OE1 GLU A  51      13.405 -26.949  17.211  1.00 85.19           O  
ATOM    748  OE2 GLU A  51      13.228 -27.888  15.240  1.00 85.19           O  
ATOM    749  N   LEU A  52      17.772 -30.500  13.482  1.00 90.41           N  
ATOM    750  H   LEU A  52      17.385 -29.804  12.860  1.00 90.41           H  
ATOM    751  CA  LEU A  52      18.178 -31.785  12.906  1.00 90.41           C  
ATOM    752  HA  LEU A  52      17.572 -32.569  13.360  1.00 90.41           H  
ATOM    753  C   LEU A  52      19.644 -32.082  13.218  1.00 90.41           C  
ATOM    754  CB  LEU A  52      17.934 -31.776  11.385  1.00 90.41           C  
ATOM    755  HB2 LEU A  52      18.473 -30.938  10.942  1.00 90.41           H  
ATOM    756  HB3 LEU A  52      16.871 -31.612  11.203  1.00 90.41           H  
ATOM    757  O   LEU A  52      19.963 -33.134  13.775  1.00 90.41           O  
ATOM    758  CG  LEU A  52      18.354 -33.064  10.654  1.00 90.41           C  
ATOM    759  HG  LEU A  52      19.430 -33.206  10.755  1.00 90.41           H  
ATOM    760  CD1 LEU A  52      17.640 -34.296  11.217  1.00 90.41           C  
ATOM    761 HD11 LEU A  52      16.568 -34.105  11.259  1.00 90.41           H  
ATOM    762 HD12 LEU A  52      17.829 -35.159  10.578  1.00 90.41           H  
ATOM    763 HD13 LEU A  52      18.012 -34.516  12.218  1.00 90.41           H  
ATOM    764  CD2 LEU A  52      18.032 -32.945   9.166  1.00 90.41           C  
ATOM    765 HD21 LEU A  52      18.375 -33.832   8.633  1.00 90.41           H  
ATOM    766 HD22 LEU A  52      16.958 -32.831   9.019  1.00 90.41           H  
ATOM    767 HD23 LEU A  52      18.536 -32.075   8.746  1.00 90.41           H  
ATOM    768  N   ARG A  53      20.536 -31.132  12.920  1.00 87.77           N  
ATOM    769  H   ARG A  53      20.193 -30.293  12.474  1.00 87.77           H  
ATOM    770  CA  ARG A  53      21.970 -31.243  13.207  1.00 87.77           C  
ATOM    771  HA  ARG A  53      22.381 -32.088  12.655  1.00 87.77           H  
ATOM    772  C   ARG A  53      22.219 -31.498  14.694  1.00 87.77           C  
ATOM    773  CB  ARG A  53      22.646 -29.948  12.740  1.00 87.77           C  
ATOM    774  HB2 ARG A  53      22.428 -29.785  11.685  1.00 87.77           H  
ATOM    775  HB3 ARG A  53      22.211 -29.116  13.295  1.00 87.77           H  
ATOM    776  O   ARG A  53      23.014 -32.370  15.040  1.00 87.77           O  
ATOM    777  CG  ARG A  53      24.173 -29.970  12.921  1.00 87.77           C  
ATOM    778  HG2 ARG A  53      24.610 -30.483  12.064  1.00 87.77           H  
ATOM    779  HG3 ARG A  53      24.459 -30.502  13.829  1.00 87.77           H  
ATOM    780  CD  ARG A  53      24.756 -28.560  13.005  1.00 87.77           C  
ATOM    781  HD2 ARG A  53      25.843 -28.636  13.027  1.00 87.77           H  
ATOM    782  HD3 ARG A  53      24.464 -28.013  12.108  1.00 87.77           H  
ATOM    783  NE  ARG A  53      24.283 -27.855  14.214  1.00 87.77           N  
ATOM    784  HE  ARG A  53      23.724 -28.378  14.873  1.00 87.77           H  
ATOM    785  NH1 ARG A  53      25.059 -25.770  13.679  1.00 87.77           N  
ATOM    786 HH11 ARG A  53      25.532 -26.179  12.886  1.00 87.77           H  
ATOM    787 HH12 ARG A  53      25.070 -24.772  13.839  1.00 87.77           H  
ATOM    788  NH2 ARG A  53      23.795 -26.066  15.499  1.00 87.77           N  
ATOM    789 HH21 ARG A  53      23.731 -25.068  15.640  1.00 87.77           H  
ATOM    790 HH22 ARG A  53      23.284 -26.704  16.093  1.00 87.77           H  
ATOM    791  CZ  ARG A  53      24.382 -26.566  14.455  1.00 87.77           C  
ATOM    792  N   ASN A  54      21.545 -30.763  15.578  1.00 86.36           N  
ATOM    793  H   ASN A  54      20.906 -30.064  15.225  1.00 86.36           H  
ATOM    794  CA  ASN A  54      21.717 -30.900  17.026  1.00 86.36           C  
ATOM    795  HA  ASN A  54      22.778 -30.829  17.265  1.00 86.36           H  
ATOM    796  C   ASN A  54      21.238 -32.273  17.526  1.00 86.36           C  
ATOM    797  CB  ASN A  54      20.978 -29.754  17.735  1.00 86.36           C  
ATOM    798  HB2 ASN A  54      19.939 -29.735  17.405  1.00 86.36           H  
ATOM    799  HB3 ASN A  54      20.985 -29.937  18.810  1.00 86.36           H  
ATOM    800  O   ASN A  54      21.945 -32.923  18.298  1.00 86.36           O  
ATOM    801  CG  ASN A  54      21.581 -28.376  17.507  1.00 86.36           C  
ATOM    802  ND2 ASN A  54      20.879 -27.348  17.925  1.00 86.36           N  
ATOM    803 HD21 ASN A  54      21.213 -26.412  17.746  1.00 86.36           H  
ATOM    804 HD22 ASN A  54      19.950 -27.488  18.298  1.00 86.36           H  
ATOM    805  OD1 ASN A  54      22.678 -28.196  16.983  1.00 86.36           O  
ATOM    806  N   ARG A  55      20.079 -32.746  17.048  1.00 91.03           N  
ATOM    807  H   ARG A  55      19.552 -32.159  16.418  1.00 91.03           H  
ATOM    808  CA  ARG A  55      19.540 -34.076  17.378  1.00 91.03           C  
ATOM    809  HA  ARG A  55      19.461 -34.176  18.461  1.00 91.03           H  
ATOM    810  C   ARG A  55      20.480 -35.189  16.922  1.00 91.03           C  
ATOM    811  CB  ARG A  55      18.145 -34.247  16.752  1.00 91.03           C  
ATOM    812  HB2 ARG A  55      17.868 -35.301  16.794  1.00 91.03           H  
ATOM    813  HB3 ARG A  55      18.178 -33.947  15.704  1.00 91.03           H  
ATOM    814  O   ARG A  55      20.782 -36.087  17.704  1.00 91.03           O  
ATOM    815  CG  ARG A  55      17.071 -33.435  17.492  1.00 91.03           C  
ATOM    816  HG2 ARG A  55      16.954 -33.833  18.500  1.00 91.03           H  
ATOM    817  HG3 ARG A  55      17.375 -32.391  17.569  1.00 91.03           H  
ATOM    818  CD  ARG A  55      15.727 -33.516  16.759  1.00 91.03           C  
ATOM    819  HD2 ARG A  55      15.423 -34.561  16.704  1.00 91.03           H  
ATOM    820  HD3 ARG A  55      15.865 -33.137  15.746  1.00 91.03           H  
ATOM    821  NE  ARG A  55      14.687 -32.712  17.436  1.00 91.03           N  
ATOM    822  HE  ARG A  55      14.985 -31.841  17.852  1.00 91.03           H  
ATOM    823  NH1 ARG A  55      12.841 -33.946  16.846  1.00 91.03           N  
ATOM    824 HH11 ARG A  55      13.396 -34.425  16.152  1.00 91.03           H  
ATOM    825 HH12 ARG A  55      11.833 -33.973  16.787  1.00 91.03           H  
ATOM    826  NH2 ARG A  55      12.573 -32.109  18.061  1.00 91.03           N  
ATOM    827 HH21 ARG A  55      11.571 -32.210  17.974  1.00 91.03           H  
ATOM    828 HH22 ARG A  55      12.904 -31.222  18.411  1.00 91.03           H  
ATOM    829  CZ  ARG A  55      13.381 -32.930  17.454  1.00 91.03           C  
ATOM    830  N   LEU A  56      21.002 -35.099  15.699  1.00 91.33           N  
ATOM    831  H   LEU A  56      20.697 -34.341  15.105  1.00 91.33           H  
ATOM    832  CA  LEU A  56      21.960 -36.070  15.169  1.00 91.33           C  
ATOM    833  HA  LEU A  56      21.556 -37.073  15.312  1.00 91.33           H  
ATOM    834  C   LEU A  56      23.288 -36.048  15.923  1.00 91.33           C  
ATOM    835  CB  LEU A  56      22.178 -35.812  13.672  1.00 91.33           C  
ATOM    836  HB2 LEU A  56      22.436 -34.762  13.533  1.00 91.33           H  
ATOM    837  HB3 LEU A  56      23.017 -36.416  13.327  1.00 91.33           H  
ATOM    838  O   LEU A  56      23.824 -37.114  16.226  1.00 91.33           O  
ATOM    839  CG  LEU A  56      20.953 -36.140  12.806  1.00 91.33           C  
ATOM    840  HG  LEU A  56      20.082 -35.594  13.167  1.00 91.33           H  
ATOM    841  CD1 LEU A  56      21.221 -35.727  11.362  1.00 91.33           C  
ATOM    842 HD11 LEU A  56      21.430 -34.658  11.324  1.00 91.33           H  
ATOM    843 HD12 LEU A  56      22.070 -36.274  10.953  1.00 91.33           H  
ATOM    844 HD13 LEU A  56      20.338 -35.925  10.754  1.00 91.33           H  
ATOM    845  CD2 LEU A  56      20.619 -37.628  12.840  1.00 91.33           C  
ATOM    846 HD21 LEU A  56      21.475 -38.218  12.510  1.00 91.33           H  
ATOM    847 HD22 LEU A  56      20.322 -37.932  13.843  1.00 91.33           H  
ATOM    848 HD23 LEU A  56      19.771 -37.803  12.178  1.00 91.33           H  
ATOM    849  N   GLY A  57      23.795 -34.870  16.288  1.00 90.82           N  
ATOM    850  H   GLY A  57      23.338 -34.025  15.974  1.00 90.82           H  
ATOM    851  CA  GLY A  57      25.013 -34.753  17.088  1.00 90.82           C  
ATOM    852  HA2 GLY A  57      25.280 -33.702  17.191  1.00 90.82           H  
ATOM    853  HA3 GLY A  57      25.819 -35.279  16.576  1.00 90.82           H  
ATOM    854  C   GLY A  57      24.857 -35.365  18.480  1.00 90.82           C  
ATOM    855  O   GLY A  57      25.735 -36.097  18.931  1.00 90.82           O  
ATOM    856  N   ALA A  58      23.709 -35.160  19.130  1.00 90.46           N  
ATOM    857  H   ALA A  58      23.024 -34.535  18.729  1.00 90.46           H  
ATOM    858  CA  ALA A  58      23.406 -35.793  20.413  1.00 90.46           C  
ATOM    859  HA  ALA A  58      24.234 -35.608  21.097  1.00 90.46           H  
ATOM    860  C   ALA A  58      23.245 -37.321  20.294  1.00 90.46           C  
ATOM    861  CB  ALA A  58      22.149 -35.132  20.991  1.00 90.46           C  
ATOM    862  HB1 ALA A  58      21.926 -35.561  21.967  1.00 90.46           H  
ATOM    863  HB2 ALA A  58      22.314 -34.060  21.104  1.00 90.46           H  
ATOM    864  HB3 ALA A  58      21.300 -35.293  20.327  1.00 90.46           H  
ATOM    865  O   ALA A  58      23.736 -38.061  21.144  1.00 90.46           O  
ATOM    866  N   ALA A  59      22.590 -37.802  19.233  1.00 91.31           N  
ATOM    867  H   ALA A  59      22.156 -37.147  18.598  1.00 91.31           H  
ATOM    868  CA  ALA A  59      22.329 -39.227  19.026  1.00 91.31           C  
ATOM    869  HA  ALA A  59      21.984 -39.657  19.966  1.00 91.31           H  
ATOM    870  C   ALA A  59      23.571 -40.028  18.591  1.00 91.31           C  
ATOM    871  CB  ALA A  59      21.200 -39.354  17.999  1.00 91.31           C  
ATOM    872  HB1 ALA A  59      20.305 -38.847  18.361  1.00 91.31           H  
ATOM    873  HB2 ALA A  59      20.967 -40.407  17.839  1.00 91.31           H  
ATOM    874  HB3 ALA A  59      21.500 -38.906  17.052  1.00 91.31           H  
ATOM    875  O   ALA A  59      23.679 -41.217  18.896  1.00 91.31           O  
ATOM    876  N   THR A  60      24.503 -39.400  17.868  1.00 88.93           N  
ATOM    877  H   THR A  60      24.325 -38.442  17.605  1.00 88.93           H  
ATOM    878  CA  THR A  60      25.685 -40.074  17.298  1.00 88.93           C  
ATOM    879  HA  THR A  60      25.571 -41.153  17.404  1.00 88.93           H  
ATOM    880  C   THR A  60      26.994 -39.723  18.001  1.00 88.93           C  
ATOM    881  CB  THR A  60      25.823 -39.791  15.795  1.00 88.93           C  
ATOM    882  HB  THR A  60      26.682 -40.346  15.418  1.00 88.93           H  
ATOM    883  O   THR A  60      27.967 -40.457  17.848  1.00 88.93           O  
ATOM    884  CG2 THR A  60      24.595 -40.222  14.991  1.00 88.93           C  
ATOM    885 HG21 THR A  60      24.415 -41.287  15.137  1.00 88.93           H  
ATOM    886 HG22 THR A  60      23.713 -39.662  15.301  1.00 88.93           H  
ATOM    887 HG23 THR A  60      24.778 -40.037  13.932  1.00 88.93           H  
ATOM    888  OG1 THR A  60      26.045 -38.421  15.578  1.00 88.93           O  
ATOM    889  HG1 THR A  60      25.217 -37.956  15.720  1.00 88.93           H  
ATOM    890  N   GLY A  61      27.038 -38.624  18.759  1.00 86.85           N  
ATOM    891  H   GLY A  61      26.207 -38.055  18.839  1.00 86.85           H  
ATOM    892  CA  GLY A  61      28.272 -38.044  19.295  1.00 86.85           C  
ATOM    893  HA2 GLY A  61      28.013 -37.312  20.060  1.00 86.85           H  
ATOM    894  HA3 GLY A  61      28.875 -38.829  19.751  1.00 86.85           H  
ATOM    895  C   GLY A  61      29.133 -37.336  18.240  1.00 86.85           C  
ATOM    896  O   GLY A  61      30.180 -36.789  18.581  1.00 86.85           O  
ATOM    897  N   VAL A  62      28.707 -37.329  16.972  1.00 88.22           N  
ATOM    898  H   VAL A  62      27.818 -37.758  16.757  1.00 88.22           H  
ATOM    899  CA  VAL A  62      29.446 -36.725  15.860  1.00 88.22           C  
ATOM    900  HA  VAL A  62      30.510 -36.888  16.032  1.00 88.22           H  
ATOM    901  C   VAL A  62      29.191 -35.223  15.829  1.00 88.22           C  
ATOM    902  CB  VAL A  62      29.093 -37.382  14.510  1.00 88.22           C  
ATOM    903  HB  VAL A  62      28.035 -37.227  14.300  1.00 88.22           H  
ATOM    904  O   VAL A  62      28.056 -34.752  15.907  1.00 88.22           O  
ATOM    905  CG1 VAL A  62      29.902 -36.776  13.355  1.00 88.22           C  
ATOM    906 HG11 VAL A  62      30.971 -36.864  13.547  1.00 88.22           H  
ATOM    907 HG12 VAL A  62      29.640 -35.729  13.207  1.00 88.22           H  
ATOM    908 HG13 VAL A  62      29.674 -37.304  12.429  1.00 88.22           H  
ATOM    909  CG2 VAL A  62      29.382 -38.890  14.537  1.00 88.22           C  
ATOM    910 HG21 VAL A  62      29.106 -39.333  13.580  1.00 88.22           H  
ATOM    911 HG22 VAL A  62      30.443 -39.065  14.718  1.00 88.22           H  
ATOM    912 HG23 VAL A  62      28.804 -39.378  15.321  1.00 88.22           H  
ATOM    913  N   ARG A  63      30.261 -34.441  15.685  1.00 84.23           N  
ATOM    914  H   ARG A  63      31.163 -34.883  15.578  1.00 84.23           H  
ATOM    915  CA  ARG A  63      30.160 -32.988  15.565  1.00 84.23           C  
ATOM    916  HA  ARG A  63      29.296 -32.658  16.143  1.00 84.23           H  
ATOM    917  C   ARG A  63      29.918 -32.599  14.108  1.00 84.23           C  
ATOM    918  CB  ARG A  63      31.408 -32.346  16.171  1.00 84.23           C  
ATOM    919  HB2 ARG A  63      32.270 -32.515  15.525  1.00 84.23           H  
ATOM    920  HB3 ARG A  63      31.606 -32.806  17.140  1.00 84.23           H  
ATOM    921  O   ARG A  63      30.852 -32.541  13.318  1.00 84.23           O  
ATOM    922  CG  ARG A  63      31.183 -30.847  16.379  1.00 84.23           C  
ATOM    923  HG2 ARG A  63      30.324 -30.698  17.033  1.00 84.23           H  
ATOM    924  HG3 ARG A  63      30.995 -30.362  15.420  1.00 84.23           H  
ATOM    925  CD  ARG A  63      32.424 -30.234  17.023  1.00 84.23           C  
ATOM    926  HD2 ARG A  63      32.654 -30.791  17.931  1.00 84.23           H  
ATOM    927  HD3 ARG A  63      33.258 -30.326  16.328  1.00 84.23           H  
ATOM    928  NE  ARG A  63      32.202 -28.818  17.358  1.00 84.23           N  
ATOM    929  HE  ARG A  63      31.318 -28.422  17.074  1.00 84.23           H  
ATOM    930  NH1 ARG A  63      34.231 -28.456  18.358  1.00 84.23           N  
ATOM    931 HH11 ARG A  63      34.485 -29.407  18.133  1.00 84.23           H  
ATOM    932 HH12 ARG A  63      34.882 -27.844  18.829  1.00 84.23           H  
ATOM    933  NH2 ARG A  63      32.733 -26.799  18.260  1.00 84.23           N  
ATOM    934 HH21 ARG A  63      33.382 -26.198  18.747  1.00 84.23           H  
ATOM    935 HH22 ARG A  63      31.829 -26.445  17.983  1.00 84.23           H  
ATOM    936  CZ  ARG A  63      33.053 -28.033  17.989  1.00 84.23           C  
ATOM    937  N   LEU A  64      28.664 -32.312  13.778  1.00 86.03           N  
ATOM    938  H   LEU A  64      27.946 -32.455  14.474  1.00 86.03           H  
ATOM    939  CA  LEU A  64      28.248 -31.955  12.424  1.00 86.03           C  
ATOM    940  HA  LEU A  64      28.831 -32.563  11.733  1.00 86.03           H  
ATOM    941  C   LEU A  64      28.503 -30.465  12.099  1.00 86.03           C  
ATOM    942  CB  LEU A  64      26.773 -32.341  12.263  1.00 86.03           C  
ATOM    943  HB2 LEU A  64      26.221 -31.956  13.121  1.00 86.03           H  
ATOM    944  HB3 LEU A  64      26.378 -31.859  11.368  1.00 86.03           H  
ATOM    945  O   LEU A  64      28.263 -29.608  12.961  1.00 86.03           O  
ATOM    946  CG  LEU A  64      26.515 -33.852  12.140  1.00 86.03           C  
ATOM    947  HG  LEU A  64      26.951 -34.373  12.992  1.00 86.03           H  
ATOM    948  CD1 LEU A  64      25.005 -34.091  12.154  1.00 86.03           C  
ATOM    949 HD11 LEU A  64      24.532 -33.568  11.323  1.00 86.03           H  
ATOM    950 HD12 LEU A  64      24.801 -35.158  12.065  1.00 86.03           H  
ATOM    951 HD13 LEU A  64      24.588 -33.730  13.094  1.00 86.03           H  
ATOM    952  CD2 LEU A  64      27.097 -34.431  10.848  1.00 86.03           C  
ATOM    953 HD21 LEU A  64      28.187 -34.436  10.883  1.00 86.03           H  
ATOM    954 HD22 LEU A  64      26.772 -33.844   9.990  1.00 86.03           H  
ATOM    955 HD23 LEU A  64      26.766 -35.461  10.709  1.00 86.03           H  
ATOM    956  N   PRO A  65      28.960 -30.128  10.875  1.00 74.64           N  
ATOM    957  CA  PRO A  65      29.110 -28.745  10.420  1.00 74.64           C  
ATOM    958  HA  PRO A  65      29.850 -28.254  11.051  1.00 74.64           H  
ATOM    959  C   PRO A  65      27.800 -27.947  10.448  1.00 74.64           C  
ATOM    960  CB  PRO A  65      29.652 -28.830   8.987  1.00 74.64           C  
ATOM    961  HB2 PRO A  65      28.830 -28.823   8.272  1.00 74.64           H  
ATOM    962  HB3 PRO A  65      30.348 -28.021   8.767  1.00 74.64           H  
ATOM    963  O   PRO A  65      26.698 -28.493  10.390  1.00 74.64           O  
ATOM    964  CG  PRO A  65      30.336 -30.192   8.936  1.00 74.64           C  
ATOM    965  HG2 PRO A  65      30.364 -30.592   7.922  1.00 74.64           H  
ATOM    966  HG3 PRO A  65      31.342 -30.116   9.349  1.00 74.64           H  
ATOM    967  CD  PRO A  65      29.464 -31.042   9.854  1.00 74.64           C  
ATOM    968  HD2 PRO A  65      30.075 -31.838  10.279  1.00 74.64           H  
ATOM    969  HD3 PRO A  65      28.632 -31.464   9.292  1.00 74.64           H  
ATOM    970  N   THR A  66      27.890 -26.617  10.478  1.00 69.76           N  
ATOM    971  H   THR A  66      28.800 -26.184  10.541  1.00 69.76           H  
ATOM    972  CA  THR A  66      26.695 -25.753  10.436  1.00 69.76           C  
ATOM    973  HA  THR A  66      26.001 -26.087  11.207  1.00 69.76           H  
ATOM    974  C   THR A  66      25.930 -25.863   9.115  1.00 69.76           C  
ATOM    975  CB  THR A  66      27.069 -24.294  10.732  1.00 69.76           C  
ATOM    976  HB  THR A  66      27.684 -23.905   9.920  1.00 69.76           H  
ATOM    977  O   THR A  66      24.712 -25.752   9.119  1.00 69.76           O  
ATOM    978  CG2 THR A  66      25.859 -23.382  10.934  1.00 69.76           C  
ATOM    979 HG21 THR A  66      26.184 -22.388  11.240  1.00 69.76           H  
ATOM    980 HG22 THR A  66      25.186 -23.795  11.685  1.00 69.76           H  
ATOM    981 HG23 THR A  66      25.312 -23.280   9.996  1.00 69.76           H  
ATOM    982  OG1 THR A  66      27.807 -24.237  11.934  1.00 69.76           O  
ATOM    983  HG1 THR A  66      28.140 -23.340  12.005  1.00 69.76           H  
ATOM    984  N   THR A  67      26.618 -26.152   8.011  1.00 72.02           N  
ATOM    985  H   THR A  67      27.621 -26.252   8.061  1.00 72.02           H  
ATOM    986  CA  THR A  67      26.067 -26.283   6.651  1.00 72.02           C  
ATOM    987  HA  THR A  67      25.173 -25.666   6.564  1.00 72.02           H  
ATOM    988  C   THR A  67      25.642 -27.706   6.290  1.00 72.02           C  
ATOM    989  CB  THR A  67      27.099 -25.774   5.631  1.00 72.02           C  
ATOM    990  HB  THR A  67      26.799 -26.015   4.612  1.00 72.02           H  
ATOM    991  O   THR A  67      25.381 -27.973   5.123  1.00 72.02           O  
ATOM    992  CG2 THR A  67      27.253 -24.253   5.749  1.00 72.02           C  
ATOM    993 HG21 THR A  67      26.292 -23.771   5.570  1.00 72.02           H  
ATOM    994 HG22 THR A  67      27.627 -23.977   6.735  1.00 72.02           H  
ATOM    995 HG23 THR A  67      27.960 -23.913   4.993  1.00 72.02           H  
ATOM    996  OG1 THR A  67      28.354 -26.354   5.920  1.00 72.02           O  
ATOM    997  HG1 THR A  67      28.394 -27.211   5.489  1.00 72.02           H  
ATOM    998  N   THR A  68      25.525 -28.613   7.270  1.00 83.35           N  
ATOM    999  H   THR A  68      25.758 -28.312   8.206  1.00 83.35           H  
ATOM   1000  CA  THR A  68      25.296 -30.057   7.047  1.00 83.35           C  
ATOM   1001  HA  THR A  68      26.211 -30.496   6.649  1.00 83.35           H  
ATOM   1002  C   THR A  68      24.178 -30.365   6.043  1.00 83.35           C  
ATOM   1003  CB  THR A  68      24.963 -30.752   8.378  1.00 83.35           C  
ATOM   1004  HB  THR A  68      24.139 -30.232   8.866  1.00 83.35           H  
ATOM   1005  O   THR A  68      24.329 -31.276   5.238  1.00 83.35           O  
ATOM   1006  CG2 THR A  68      24.603 -32.229   8.251  1.00 83.35           C  
ATOM   1007 HG21 THR A  68      24.474 -32.660   9.244  1.00 83.35           H  
ATOM   1008 HG22 THR A  68      23.669 -32.353   7.704  1.00 83.35           H  
ATOM   1009 HG23 THR A  68      25.404 -32.757   7.733  1.00 83.35           H  
ATOM   1010  OG1 THR A  68      26.083 -30.743   9.224  1.00 83.35           O  
ATOM   1011  HG1 THR A  68      26.228 -29.856   9.562  1.00 83.35           H  
ATOM   1012  N   VAL A  69      23.071 -29.614   6.061  1.00 81.83           N  
ATOM   1013  H   VAL A  69      23.016 -28.846   6.714  1.00 81.83           H  
ATOM   1014  CA  VAL A  69      21.927 -29.832   5.150  1.00 81.83           C  
ATOM   1015  HA  VAL A  69      21.723 -30.901   5.102  1.00 81.83           H  
ATOM   1016  C   VAL A  69      22.189 -29.400   3.704  1.00 81.83           C  
ATOM   1017  CB  VAL A  69      20.652 -29.139   5.668  1.00 81.83           C  
ATOM   1018  HB  VAL A  69      19.848 -29.320   4.954  1.00 81.83           H  
ATOM   1019  O   VAL A  69      21.485 -29.842   2.805  1.00 81.83           O  
ATOM   1020  CG1 VAL A  69      20.218 -29.739   7.011  1.00 81.83           C  
ATOM   1021 HG11 VAL A  69      20.106 -30.818   6.907  1.00 81.83           H  
ATOM   1022 HG12 VAL A  69      20.946 -29.518   7.792  1.00 81.83           H  
ATOM   1023 HG13 VAL A  69      19.251 -29.320   7.292  1.00 81.83           H  
ATOM   1024  CG2 VAL A  69      20.827 -27.620   5.818  1.00 81.83           C  
ATOM   1025 HG21 VAL A  69      21.561 -27.379   6.588  1.00 81.83           H  
ATOM   1026 HG22 VAL A  69      19.868 -27.176   6.086  1.00 81.83           H  
ATOM   1027 HG23 VAL A  69      21.132 -27.176   4.870  1.00 81.83           H  
ATOM   1028  N   PHE A  70      23.192 -28.555   3.463  1.00 76.65           N  
ATOM   1029  H   PHE A  70      23.757 -28.249   4.243  1.00 76.65           H  
ATOM   1030  CA  PHE A  70      23.668 -28.210   2.122  1.00 76.65           C  
ATOM   1031  HA  PHE A  70      22.855 -28.328   1.405  1.00 76.65           H  
ATOM   1032  C   PHE A  70      24.787 -29.152   1.667  1.00 76.65           C  
ATOM   1033  CB  PHE A  70      24.136 -26.746   2.095  1.00 76.65           C  
ATOM   1034  HB2 PHE A  70      24.989 -26.641   2.766  1.00 76.65           H  
ATOM   1035  HB3 PHE A  70      24.489 -26.521   1.088  1.00 76.65           H  
ATOM   1036  O   PHE A  70      24.848 -29.503   0.492  1.00 76.65           O  
ATOM   1037  CG  PHE A  70      23.080 -25.715   2.458  1.00 76.65           C  
ATOM   1038  CD1 PHE A  70      21.817 -25.741   1.833  1.00 76.65           C  
ATOM   1039  HD1 PHE A  70      21.585 -26.500   1.100  1.00 76.65           H  
ATOM   1040  CD2 PHE A  70      23.362 -24.712   3.406  1.00 76.65           C  
ATOM   1041  HD2 PHE A  70      24.330 -24.681   3.884  1.00 76.65           H  
ATOM   1042  CE1 PHE A  70      20.842 -24.784   2.164  1.00 76.65           C  
ATOM   1043  HE1 PHE A  70      19.869 -24.818   1.697  1.00 76.65           H  
ATOM   1044  CE2 PHE A  70      22.386 -23.752   3.735  1.00 76.65           C  
ATOM   1045  HE2 PHE A  70      22.597 -22.994   4.474  1.00 76.65           H  
ATOM   1046  CZ  PHE A  70      21.124 -23.791   3.117  1.00 76.65           C  
ATOM   1047  HZ  PHE A  70      20.361 -23.073   3.382  1.00 76.65           H  
ATOM   1048  N   ASP A  71      25.637 -29.595   2.600  1.00 77.21           N  
ATOM   1049  H   ASP A  71      25.571 -29.202   3.528  1.00 77.21           H  
ATOM   1050  CA  ASP A  71      26.708 -30.564   2.336  1.00 77.21           C  
ATOM   1051  HA  ASP A  71      27.291 -30.224   1.480  1.00 77.21           H  
ATOM   1052  C   ASP A  71      26.138 -31.958   1.997  1.00 77.21           C  
ATOM   1053  CB  ASP A  71      27.639 -30.638   3.563  1.00 77.21           C  
ATOM   1054  HB2 ASP A  71      28.431 -31.358   3.357  1.00 77.21           H  
ATOM   1055  HB3 ASP A  71      27.070 -31.005   4.417  1.00 77.21           H  
ATOM   1056  O   ASP A  71      26.676 -32.684   1.155  1.00 77.21           O  
ATOM   1057  CG  ASP A  71      28.292 -29.294   3.931  1.00 77.21           C  
ATOM   1058  OD1 ASP A  71      28.707 -28.560   3.010  1.00 77.21           O  
ATOM   1059  OD2 ASP A  71      28.378 -28.976   5.144  1.00 77.21           O  
ATOM   1060  N   HIS A  72      25.017 -32.315   2.632  1.00 88.93           N  
ATOM   1061  H   HIS A  72      24.671 -31.687   3.342  1.00 88.93           H  
ATOM   1062  CA  HIS A  72      24.283 -33.566   2.449  1.00 88.93           C  
ATOM   1063  HA  HIS A  72      24.660 -34.097   1.575  1.00 88.93           H  
ATOM   1064  C   HIS A  72      22.791 -33.265   2.235  1.00 88.93           C  
ATOM   1065  CB  HIS A  72      24.525 -34.469   3.661  1.00 88.93           C  
ATOM   1066  HB2 HIS A  72      24.081 -34.015   4.547  1.00 88.93           H  
ATOM   1067  HB3 HIS A  72      24.030 -35.423   3.475  1.00 88.93           H  
ATOM   1068  O   HIS A  72      22.037 -33.221   3.208  1.00 88.93           O  
ATOM   1069  CG  HIS A  72      25.983 -34.715   3.925  1.00 88.93           C  
ATOM   1070  CD2 HIS A  72      26.682 -34.298   5.023  1.00 88.93           C  
ATOM   1071  HD2 HIS A  72      26.269 -33.785   5.879  1.00 88.93           H  
ATOM   1072  ND1 HIS A  72      26.895 -35.207   3.022  1.00 88.93           N  
ATOM   1073  HD1 HIS A  72      26.714 -35.339   2.037  1.00 88.93           H  
ATOM   1074  CE1 HIS A  72      28.115 -35.091   3.567  1.00 88.93           C  
ATOM   1075  HE1 HIS A  72      29.044 -35.311   3.063  1.00 88.93           H  
ATOM   1076  NE2 HIS A  72      28.034 -34.555   4.791  1.00 88.93           N  
ATOM   1077  N   PRO A  73      22.361 -33.019   0.982  1.00 87.30           N  
ATOM   1078  CA  PRO A  73      21.047 -32.451   0.684  1.00 87.30           C  
ATOM   1079  HA  PRO A  73      20.921 -31.543   1.274  1.00 87.30           H  
ATOM   1080  C   PRO A  73      19.854 -33.354   0.968  1.00 87.30           C  
ATOM   1081  CB  PRO A  73      21.072 -32.066  -0.798  1.00 87.30           C  
ATOM   1082  HB2 PRO A  73      20.524 -31.142  -0.982  1.00 87.30           H  
ATOM   1083  HB3 PRO A  73      20.664 -32.876  -1.403  1.00 87.30           H  
ATOM   1084  O   PRO A  73      18.740 -32.859   0.907  1.00 87.30           O  
ATOM   1085  CG  PRO A  73      22.555 -31.914  -1.104  1.00 87.30           C  
ATOM   1086  HG2 PRO A  73      22.893 -30.925  -0.795  1.00 87.30           H  
ATOM   1087  HG3 PRO A  73      22.775 -32.086  -2.158  1.00 87.30           H  
ATOM   1088  CD  PRO A  73      23.188 -32.973  -0.213  1.00 87.30           C  
ATOM   1089  HD2 PRO A  73      23.159 -33.944  -0.708  1.00 87.30           H  
ATOM   1090  HD3 PRO A  73      24.219 -32.685  -0.005  1.00 87.30           H  
ATOM   1091  N   ASP A  74      20.041 -34.644   1.240  1.00 89.27           N  
ATOM   1092  H   ASP A  74      20.986 -34.978   1.359  1.00 89.27           H  
ATOM   1093  CA  ASP A  74      18.958 -35.604   1.460  1.00 89.27           C  
ATOM   1094  HA  ASP A  74      18.064 -35.061   1.766  1.00 89.27           H  
ATOM   1095  C   ASP A  74      19.288 -36.575   2.609  1.00 89.27           C  
ATOM   1096  CB  ASP A  74      18.619 -36.323   0.135  1.00 89.27           C  
ATOM   1097  HB2 ASP A  74      18.295 -35.579  -0.592  1.00 89.27           H  
ATOM   1098  HB3 ASP A  74      17.783 -37.002   0.301  1.00 89.27           H  
ATOM   1099  O   ASP A  74      20.410 -36.647   3.126  1.00 89.27           O  
ATOM   1100  CG  ASP A  74      19.793 -37.118  -0.446  1.00 89.27           C  
ATOM   1101  OD1 ASP A  74      20.432 -37.868   0.329  1.00 89.27           O  
ATOM   1102  OD2 ASP A  74      20.099 -36.979  -1.647  1.00 89.27           O  
ATOM   1103  N   VAL A  75      18.294 -37.360   3.026  1.00 89.51           N  
ATOM   1104  H   VAL A  75      17.409 -37.290   2.543  1.00 89.51           H  
ATOM   1105  CA  VAL A  75      18.439 -38.321   4.129  1.00 89.51           C  
ATOM   1106  HA  VAL A  75      18.762 -37.786   5.023  1.00 89.51           H  
ATOM   1107  C   VAL A  75      19.509 -39.374   3.827  1.00 89.51           C  
ATOM   1108  CB  VAL A  75      17.081 -38.988   4.411  1.00 89.51           C  
ATOM   1109  HB  VAL A  75      16.675 -39.368   3.473  1.00 89.51           H  
ATOM   1110  O   VAL A  75      20.250 -39.775   4.729  1.00 89.51           O  
ATOM   1111  CG1 VAL A  75      17.155 -40.169   5.387  1.00 89.51           C  
ATOM   1112 HG11 VAL A  75      16.155 -40.587   5.502  1.00 89.51           H  
ATOM   1113 HG12 VAL A  75      17.796 -40.957   4.991  1.00 89.51           H  
ATOM   1114 HG13 VAL A  75      17.537 -39.846   6.355  1.00 89.51           H  
ATOM   1115  CG2 VAL A  75      16.086 -37.977   4.995  1.00 89.51           C  
ATOM   1116 HG21 VAL A  75      15.124 -38.460   5.165  1.00 89.51           H  
ATOM   1117 HG22 VAL A  75      16.463 -37.578   5.937  1.00 89.51           H  
ATOM   1118 HG23 VAL A  75      15.930 -37.157   4.294  1.00 89.51           H  
ATOM   1119  N   ARG A  76      19.600 -39.843   2.576  1.00 85.76           N  
ATOM   1120  H   ARG A  76      19.063 -39.378   1.858  1.00 85.76           H  
ATOM   1121  CA  ARG A  76      20.495 -40.941   2.188  1.00 85.76           C  
ATOM   1122  HA  ARG A  76      20.382 -41.748   2.912  1.00 85.76           H  
ATOM   1123  C   ARG A  76      21.962 -40.513   2.240  1.00 85.76           C  
ATOM   1124  CB  ARG A  76      20.076 -41.445   0.799  1.00 85.76           C  
ATOM   1125  HB2 ARG A  76      18.990 -41.537   0.770  1.00 85.76           H  
ATOM   1126  HB3 ARG A  76      20.374 -40.720   0.041  1.00 85.76           H  
ATOM   1127  O   ARG A  76      22.788 -41.229   2.806  1.00 85.76           O  
ATOM   1128  CG  ARG A  76      20.694 -42.816   0.487  1.00 85.76           C  
ATOM   1129  HG2 ARG A  76      20.341 -43.549   1.212  1.00 85.76           H  
ATOM   1130  HG3 ARG A  76      21.779 -42.746   0.564  1.00 85.76           H  
ATOM   1131  CD  ARG A  76      20.344 -43.289  -0.929  1.00 85.76           C  
ATOM   1132  HD2 ARG A  76      20.906 -44.196  -1.149  1.00 85.76           H  
ATOM   1133  HD3 ARG A  76      20.667 -42.524  -1.635  1.00 85.76           H  
ATOM   1134  NE  ARG A  76      18.901 -43.513  -1.113  1.00 85.76           N  
ATOM   1135  HE  ARG A  76      18.353 -42.708  -1.379  1.00 85.76           H  
ATOM   1136  NH1 ARG A  76      18.796 -45.798  -0.910  1.00 85.76           N  
ATOM   1137 HH11 ARG A  76      19.768 -45.798  -0.635  1.00 85.76           H  
ATOM   1138 HH12 ARG A  76      18.249 -46.645  -0.971  1.00 85.76           H  
ATOM   1139  NH2 ARG A  76      16.979 -44.608  -1.495  1.00 85.76           N  
ATOM   1140 HH21 ARG A  76      16.426 -45.432  -1.681  1.00 85.76           H  
ATOM   1141 HH22 ARG A  76      16.645 -43.715  -1.828  1.00 85.76           H  
ATOM   1142  CZ  ARG A  76      18.235 -44.645  -1.162  1.00 85.76           C  
ATOM   1143  N   THR A  77      22.276 -39.338   1.705  1.00 90.40           N  
ATOM   1144  H   THR A  77      21.528 -38.813   1.275  1.00 90.40           H  
ATOM   1145  CA  THR A  77      23.615 -38.739   1.721  1.00 90.40           C  
ATOM   1146  HA  THR A  77      24.327 -39.465   1.329  1.00 90.40           H  
ATOM   1147  C   THR A  77      24.060 -38.410   3.142  1.00 90.40           C  
ATOM   1148  CB  THR A  77      23.694 -37.484   0.834  1.00 90.40           C  
ATOM   1149  HB  THR A  77      24.657 -37.002   1.002  1.00 90.40           H  
ATOM   1150  O   THR A  77      25.185 -38.750   3.515  1.00 90.40           O  
ATOM   1151  CG2 THR A  77      23.587 -37.820  -0.652  1.00 90.40           C  
ATOM   1152 HG21 THR A  77      24.429 -38.444  -0.951  1.00 90.40           H  
ATOM   1153 HG22 THR A  77      23.601 -36.897  -1.232  1.00 90.40           H  
ATOM   1154 HG23 THR A  77      22.656 -38.347  -0.864  1.00 90.40           H  
ATOM   1155  OG1 THR A  77      22.681 -36.560   1.136  1.00 90.40           O  
ATOM   1156  HG1 THR A  77      21.856 -36.942   0.827  1.00 90.40           H  
ATOM   1157  N   LEU A  78      23.172 -37.855   3.973  1.00 92.45           N  
ATOM   1158  H   LEU A  78      22.292 -37.535   3.594  1.00 92.45           H  
ATOM   1159  CA  LEU A  78      23.493 -37.539   5.366  1.00 92.45           C  
ATOM   1160  HA  LEU A  78      24.426 -36.975   5.368  1.00 92.45           H  
ATOM   1161  C   LEU A  78      23.727 -38.803   6.211  1.00 92.45           C  
ATOM   1162  CB  LEU A  78      22.380 -36.640   5.930  1.00 92.45           C  
ATOM   1163  HB2 LEU A  78      21.429 -37.168   5.864  1.00 92.45           H  
ATOM   1164  HB3 LEU A  78      22.306 -35.754   5.300  1.00 92.45           H  
ATOM   1165  O   LEU A  78      24.669 -38.861   7.005  1.00 92.45           O  
ATOM   1166  CG  LEU A  78      22.597 -36.192   7.387  1.00 92.45           C  
ATOM   1167  HG  LEU A  78      22.521 -37.055   8.048  1.00 92.45           H  
ATOM   1168  CD1 LEU A  78      23.956 -35.524   7.608  1.00 92.45           C  
ATOM   1169 HD11 LEU A  78      24.018 -35.132   8.623  1.00 92.45           H  
ATOM   1170 HD12 LEU A  78      24.763 -36.244   7.476  1.00 92.45           H  
ATOM   1171 HD13 LEU A  78      24.082 -34.711   6.893  1.00 92.45           H  
ATOM   1172  CD2 LEU A  78      21.513 -35.188   7.777  1.00 92.45           C  
ATOM   1173 HD21 LEU A  78      21.558 -34.321   7.118  1.00 92.45           H  
ATOM   1174 HD22 LEU A  78      20.529 -35.649   7.686  1.00 92.45           H  
ATOM   1175 HD23 LEU A  78      21.660 -34.852   8.803  1.00 92.45           H  
ATOM   1176  N   ALA A  79      22.921 -39.850   6.017  1.00 90.12           N  
ATOM   1177  H   ALA A  79      22.145 -39.751   5.378  1.00 90.12           H  
ATOM   1178  CA  ALA A  79      23.108 -41.130   6.700  1.00 90.12           C  
ATOM   1179  HA  ALA A  79      23.164 -40.948   7.773  1.00 90.12           H  
ATOM   1180  C   ALA A  79      24.413 -41.834   6.289  1.00 90.12           C  
ATOM   1181  CB  ALA A  79      21.889 -42.011   6.425  1.00 90.12           C  
ATOM   1182  HB1 ALA A  79      21.786 -42.186   5.354  1.00 90.12           H  
ATOM   1183  HB2 ALA A  79      22.008 -42.968   6.935  1.00 90.12           H  
ATOM   1184  HB3 ALA A  79      20.992 -41.512   6.793  1.00 90.12           H  
ATOM   1185  O   ALA A  79      25.132 -42.341   7.155  1.00 90.12           O  
ATOM   1186  N   ALA A  80      24.747 -41.832   4.992  1.00 87.44           N  
ATOM   1187  H   ALA A  80      24.103 -41.433   4.325  1.00 87.44           H  
ATOM   1188  CA  ALA A  80      25.999 -42.393   4.485  1.00 87.44           C  
ATOM   1189  HA  ALA A  80      26.067 -43.437   4.791  1.00 87.44           H  
ATOM   1190  C   ALA A  80      27.220 -41.655   5.055  1.00 87.44           C  
ATOM   1191  CB  ALA A  80      25.977 -42.340   2.954  1.00 87.44           C  
ATOM   1192  HB1 ALA A  80      25.889 -41.308   2.612  1.00 87.44           H  
ATOM   1193  HB2 ALA A  80      26.897 -42.773   2.560  1.00 87.44           H  
ATOM   1194  HB3 ALA A  80      25.131 -42.915   2.579  1.00 87.44           H  
ATOM   1195  O   ALA A  80      28.193 -42.292   5.466  1.00 87.44           O  
ATOM   1196  N   HIS A  81      27.146 -40.323   5.152  1.00 89.92           N  
ATOM   1197  H   HIS A  81      26.344 -39.845   4.766  1.00 89.92           H  
ATOM   1198  CA  HIS A  81      28.192 -39.521   5.778  1.00 89.92           C  
ATOM   1199  HA  HIS A  81      29.135 -39.728   5.271  1.00 89.92           H  
ATOM   1200  C   HIS A  81      28.389 -39.894   7.255  1.00 89.92           C  
ATOM   1201  CB  HIS A  81      27.879 -38.033   5.602  1.00 89.92           C  
ATOM   1202  HB2 HIS A  81      27.859 -37.792   4.539  1.00 89.92           H  
ATOM   1203  HB3 HIS A  81      26.897 -37.807   6.019  1.00 89.92           H  
ATOM   1204  O   HIS A  81      29.494 -40.260   7.656  1.00 89.92           O  
ATOM   1205  CG  HIS A  81      28.908 -37.170   6.281  1.00 89.92           C  
ATOM   1206  CD2 HIS A  81      28.694 -36.328   7.339  1.00 89.92           C  
ATOM   1207  HD2 HIS A  81      27.742 -36.126   7.807  1.00 89.92           H  
ATOM   1208  ND1 HIS A  81      30.257 -37.139   6.008  1.00 89.92           N  
ATOM   1209  HD1 HIS A  81      30.748 -37.684   5.313  1.00 89.92           H  
ATOM   1210  CE1 HIS A  81      30.840 -36.308   6.886  1.00 89.92           C  
ATOM   1211  HE1 HIS A  81      31.902 -36.123   6.956  1.00 89.92           H  
ATOM   1212  NE2 HIS A  81      29.927 -35.793   7.724  1.00 89.92           N  
ATOM   1213  N   LEU A  82      27.315 -39.926   8.050  1.00 90.74           N  
ATOM   1214  H   LEU A  82      26.430 -39.619   7.672  1.00 90.74           H  
ATOM   1215  CA  LEU A  82      27.386 -40.341   9.458  1.00 90.74           C  
ATOM   1216  HA  LEU A  82      28.081 -39.684   9.980  1.00 90.74           H  
ATOM   1217  C   LEU A  82      27.931 -41.772   9.631  1.00 90.74           C  
ATOM   1218  CB  LEU A  82      25.985 -40.217  10.082  1.00 90.74           C  
ATOM   1219  HB2 LEU A  82      25.959 -40.797  11.004  1.00 90.74           H  
ATOM   1220  HB3 LEU A  82      25.259 -40.655   9.397  1.00 90.74           H  
ATOM   1221  O   LEU A  82      28.644 -42.060  10.596  1.00 90.74           O  
ATOM   1222  CG  LEU A  82      25.570 -38.772  10.411  1.00 90.74           C  
ATOM   1223  HG  LEU A  82      25.721 -38.128   9.544  1.00 90.74           H  
ATOM   1224  CD1 LEU A  82      24.088 -38.750  10.781  1.00 90.74           C  
ATOM   1225 HD11 LEU A  82      23.796 -37.731  11.033  1.00 90.74           H  
ATOM   1226 HD12 LEU A  82      23.507 -39.073   9.917  1.00 90.74           H  
ATOM   1227 HD13 LEU A  82      23.893 -39.410  11.627  1.00 90.74           H  
ATOM   1228  CD2 LEU A  82      26.365 -38.218  11.597  1.00 90.74           C  
ATOM   1229 HD21 LEU A  82      26.335 -38.909  12.439  1.00 90.74           H  
ATOM   1230 HD22 LEU A  82      27.402 -38.053  11.304  1.00 90.74           H  
ATOM   1231 HD23 LEU A  82      25.947 -37.263  11.914  1.00 90.74           H  
ATOM   1232  N   ALA A  83      27.624 -42.684   8.702  1.00 85.20           N  
ATOM   1233  H   ALA A  83      27.004 -42.410   7.953  1.00 85.20           H  
ATOM   1234  CA  ALA A  83      28.109 -44.064   8.739  1.00 85.20           C  
ATOM   1235  HA  ALA A  83      27.939 -44.460   9.740  1.00 85.20           H  
ATOM   1236  C   ALA A  83      29.615 -44.182   8.463  1.00 85.20           C  
ATOM   1237  CB  ALA A  83      27.301 -44.898   7.737  1.00 85.20           C  
ATOM   1238  HB1 ALA A  83      27.565 -45.952   7.827  1.00 85.20           H  
ATOM   1239  HB2 ALA A  83      26.233 -44.779   7.920  1.00 85.20           H  
ATOM   1240  HB3 ALA A  83      27.512 -44.566   6.720  1.00 85.20           H  
ATOM   1241  O   ALA A  83      30.261 -45.090   9.013  1.00 85.20           O  
ATOM   1242  N   ALA A  84      30.150 -43.289   7.624  1.00 83.52           N  
ATOM   1243  H   ALA A  84      29.538 -42.605   7.203  1.00 83.52           H  
ATOM   1244  CA  ALA A  84      31.572 -43.175   7.329  1.00 83.52           C  
ATOM   1245  HA  ALA A  84      31.972 -44.171   7.137  1.00 83.52           H  
ATOM   1246  C   ALA A  84      32.343 -42.592   8.523  1.00 83.52           C  
ATOM   1247  CB  ALA A  84      31.750 -42.337   6.057  1.00 83.52           C  
ATOM   1248  HB1 ALA A  84      32.806 -42.293   5.791  1.00 83.52           H  
ATOM   1249  HB2 ALA A  84      31.189 -42.783   5.235  1.00 83.52           H  
ATOM   1250  HB3 ALA A  84      31.390 -41.321   6.220  1.00 83.52           H  
ATOM   1251  O   ALA A  84      33.338 -43.190   8.939  1.00 83.52           O  
ATOM   1252  N   GLU A  85      31.833 -41.514   9.127  1.00 85.02           N  
ATOM   1253  H   GLU A  85      31.044 -41.052   8.699  1.00 85.02           H  
ATOM   1254  CA  GLU A  85      32.454 -40.855  10.287  1.00 85.02           C  
ATOM   1255  HA  GLU A  85      33.470 -40.554  10.032  1.00 85.02           H  
ATOM   1256  C   GLU A  85      32.575 -41.794  11.499  1.00 85.02           C  
ATOM   1257  CB  GLU A  85      31.649 -39.596  10.659  1.00 85.02           C  
ATOM   1258  HB2 GLU A  85      31.985 -39.237  11.632  1.00 85.02           H  
ATOM   1259  HB3 GLU A  85      30.595 -39.857  10.753  1.00 85.02           H  
ATOM   1260  O   GLU A  85      33.619 -41.865  12.139  1.00 85.02           O  
ATOM   1261  CG  GLU A  85      31.795 -38.453   9.640  1.00 85.02           C  
ATOM   1262  HG2 GLU A  85      31.199 -37.608   9.985  1.00 85.02           H  
ATOM   1263  HG3 GLU A  85      31.390 -38.777   8.682  1.00 85.02           H  
ATOM   1264  CD  GLU A  85      33.255 -38.010   9.466  1.00 85.02           C  
ATOM   1265  OE1 GLU A  85      33.744 -38.045   8.312  1.00 85.02           O  
ATOM   1266  OE2 GLU A  85      33.898 -37.701  10.494  1.00 85.02           O  
ATOM   1267  N   LEU A  86      31.556 -42.615  11.776  1.00 77.94           N  
ATOM   1268  H   LEU A  86      30.700 -42.491  11.255  1.00 77.94           H  
ATOM   1269  CA  LEU A  86      31.610 -43.596  12.872  1.00 77.94           C  
ATOM   1270  HA  LEU A  86      32.032 -43.105  13.749  1.00 77.94           H  
ATOM   1271  C   LEU A  86      32.526 -44.808  12.591  1.00 77.94           C  
ATOM   1272  CB  LEU A  86      30.174 -44.054  13.186  1.00 77.94           C  
ATOM   1273  HB2 LEU A  86      29.676 -44.287  12.245  1.00 77.94           H  
ATOM   1274  HB3 LEU A  86      30.209 -44.967  13.780  1.00 77.94           H  
ATOM   1275  O   LEU A  86      32.808 -45.589  13.500  1.00 77.94           O  
ATOM   1276  CG  LEU A  86      29.346 -43.007  13.957  1.00 77.94           C  
ATOM   1277  HG  LEU A  86      29.467 -42.023  13.505  1.00 77.94           H  
ATOM   1278  CD1 LEU A  86      27.866 -43.390  13.902  1.00 77.94           C  
ATOM   1279 HD11 LEU A  86      27.533 -43.306  12.868  1.00 77.94           H  
ATOM   1280 HD12 LEU A  86      27.289 -42.682  14.497  1.00 77.94           H  
ATOM   1281 HD13 LEU A  86      27.717 -44.404  14.273  1.00 77.94           H  
ATOM   1282  CD2 LEU A  86      29.746 -42.941  15.433  1.00 77.94           C  
ATOM   1283 HD21 LEU A  86      30.793 -42.652  15.522  1.00 77.94           H  
ATOM   1284 HD22 LEU A  86      29.592 -43.903  15.922  1.00 77.94           H  
ATOM   1285 HD23 LEU A  86      29.156 -42.175  15.937  1.00 77.94           H  
ATOM   1286  N   GLY A  87      32.939 -45.037  11.339  1.00 63.61           N  
ATOM   1287  H   GLY A  87      32.755 -44.321  10.651  1.00 63.61           H  
ATOM   1288  CA  GLY A  87      33.704 -46.223  10.935  1.00 63.61           C  
ATOM   1289  HA2 GLY A  87      33.472 -46.429   9.890  1.00 63.61           H  
ATOM   1290  HA3 GLY A  87      33.397 -47.080  11.535  1.00 63.61           H  
ATOM   1291  C   GLY A  87      35.226 -46.082  11.046  1.00 63.61           C  
ATOM   1292  O   GLY A  87      35.920 -47.083  11.240  1.00 63.61           O  
ATOM   1293  N   THR A  88      35.763 -44.870  10.915  1.00 55.93           N  
ATOM   1294  H   THR A  88      35.158 -44.069  10.804  1.00 55.93           H  
ATOM   1295  CA  THR A  88      37.211 -44.593  10.914  1.00 55.93           C  
ATOM   1296  HA  THR A  88      37.704 -45.320  10.267  1.00 55.93           H  
ATOM   1297  C   THR A  88      37.854 -44.746  12.292  1.00 55.93           C  
ATOM   1298  CB  THR A  88      37.497 -43.187  10.357  1.00 55.93           C  
ATOM   1299  HB  THR A  88      38.461 -42.830  10.718  1.00 55.93           H  
ATOM   1300  O   THR A  88      38.971 -45.260  12.374  1.00 55.93           O  
ATOM   1301  CG2 THR A  88      37.512 -43.186   8.830  1.00 55.93           C  
ATOM   1302 HG21 THR A  88      37.714 -42.177   8.470  1.00 55.93           H  
ATOM   1303 HG22 THR A  88      36.543 -43.508   8.450  1.00 55.93           H  
ATOM   1304 HG23 THR A  88      38.291 -43.856   8.465  1.00 55.93           H  
ATOM   1305  OG1 THR A  88      36.478 -42.318  10.777  1.00 55.93           O  
ATOM   1306  HG1 THR A  88      36.572 -41.446  10.387  1.00 55.93           H  
ATOM   1307  N   GLU A  89      37.160 -44.397  13.378  1.00 45.93           N  
ATOM   1308  H   GLU A  89      36.280 -43.919  13.249  1.00 45.93           H  
ATOM   1309  CA  GLU A  89      37.711 -44.474  14.744  1.00 45.93           C  
ATOM   1310  HA  GLU A  89      38.622 -43.878  14.791  1.00 45.93           H  
ATOM   1311  C   GLU A  89      38.105 -45.898  15.181  1.00 45.93           C  
ATOM   1312  CB  GLU A  89      36.711 -43.891  15.754  1.00 45.93           C  
ATOM   1313  HB2 GLU A  89      35.717 -44.290  15.554  1.00 45.93           H  
ATOM   1314  HB3 GLU A  89      37.013 -44.212  16.751  1.00 45.93           H  
ATOM   1315  O   GLU A  89      39.038 -46.074  15.965  1.00 45.93           O  
ATOM   1316  CG  GLU A  89      36.680 -42.355  15.751  1.00 45.93           C  
ATOM   1317  HG2 GLU A  89      37.705 -41.987  15.800  1.00 45.93           H  
ATOM   1318  HG3 GLU A  89      36.240 -42.011  14.814  1.00 45.93           H  
ATOM   1319  CD  GLU A  89      35.879 -41.799  16.941  1.00 45.93           C  
ATOM   1320  OE1 GLU A  89      36.283 -40.734  17.461  1.00 45.93           O  
ATOM   1321  OE2 GLU A  89      34.902 -42.468  17.355  1.00 45.93           O  
ATOM   1322  N   VAL A  90      37.469 -46.948  14.646  1.00 39.94           N  
ATOM   1323  H   VAL A  90      36.725 -46.758  13.989  1.00 39.94           H  
ATOM   1324  CA  VAL A  90      37.720 -48.340  15.081  1.00 39.94           C  
ATOM   1325  HA  VAL A  90      37.754 -48.336  16.171  1.00 39.94           H  
ATOM   1326  C   VAL A  90      39.085 -48.875  14.616  1.00 39.94           C  
ATOM   1327  CB  VAL A  90      36.566 -49.278  14.662  1.00 39.94           C  
ATOM   1328  HB  VAL A  90      36.558 -49.369  13.576  1.00 39.94           H  
ATOM   1329  O   VAL A  90      39.572 -49.868  15.151  1.00 39.94           O  
ATOM   1330  CG1 VAL A  90      36.689 -50.685  15.272  1.00 39.94           C  
ATOM   1331 HG11 VAL A  90      37.530 -51.219  14.831  1.00 39.94           H  
ATOM   1332 HG12 VAL A  90      35.788 -51.263  15.065  1.00 39.94           H  
ATOM   1333 HG13 VAL A  90      36.831 -50.612  16.350  1.00 39.94           H  
ATOM   1334  CG2 VAL A  90      35.203 -48.726  15.110  1.00 39.94           C  
ATOM   1335 HG21 VAL A  90      35.201 -48.564  16.188  1.00 39.94           H  
ATOM   1336 HG22 VAL A  90      34.989 -47.781  14.611  1.00 39.94           H  
ATOM   1337 HG23 VAL A  90      34.407 -49.422  14.847  1.00 39.94           H  
ATOM   1338  N   ARG A  91      39.754 -48.223  13.653  1.00 36.42           N  
ATOM   1339  H   ARG A  91      39.349 -47.365  13.306  1.00 36.42           H  
ATOM   1340  CA  ARG A  91      41.131 -48.578  13.248  1.00 36.42           C  
ATOM   1341  HA  ARG A  91      41.218 -49.664  13.276  1.00 36.42           H  
ATOM   1342  C   ARG A  91      42.210 -48.123  14.238  1.00 36.42           C  
ATOM   1343  CB  ARG A  91      41.422 -48.088  11.817  1.00 36.42           C  
ATOM   1344  HB2 ARG A  91      40.742 -47.277  11.556  1.00 36.42           H  
ATOM   1345  HB3 ARG A  91      42.434 -47.688  11.754  1.00 36.42           H  
ATOM   1346  O   ARG A  91      43.390 -48.292  13.932  1.00 36.42           O  
ATOM   1347  CG  ARG A  91      41.296 -49.222  10.794  1.00 36.42           C  
ATOM   1348  HG2 ARG A  91      41.928 -50.057  11.095  1.00 36.42           H  
ATOM   1349  HG3 ARG A  91      40.257 -49.548  10.741  1.00 36.42           H  
ATOM   1350  CD  ARG A  91      41.758 -48.708   9.429  1.00 36.42           C  
ATOM   1351  HD2 ARG A  91      42.799 -48.395   9.510  1.00 36.42           H  
ATOM   1352  HD3 ARG A  91      41.150 -47.843   9.164  1.00 36.42           H  
ATOM   1353  NE  ARG A  91      41.631 -49.737   8.381  1.00 36.42           N  
ATOM   1354  HE  ARG A  91      41.263 -50.632   8.669  1.00 36.42           H  
ATOM   1355  NH1 ARG A  91      42.377 -48.435   6.645  1.00 36.42           N  
ATOM   1356 HH11 ARG A  91      42.547 -48.292   5.660  1.00 36.42           H  
ATOM   1357 HH12 ARG A  91      42.506 -47.675   7.297  1.00 36.42           H  
ATOM   1358  NH2 ARG A  91      41.708 -50.526   6.244  1.00 36.42           N  
ATOM   1359 HH21 ARG A  91      41.313 -51.402   6.556  1.00 36.42           H  
ATOM   1360 HH22 ARG A  91      41.890 -50.370   5.263  1.00 36.42           H  
ATOM   1361  CZ  ARG A  91      41.907 -49.564   7.101  1.00 36.42           C  
ATOM   1362  N   GLY A  92      41.834 -47.563  15.390  1.00 33.64           N  
ATOM   1363  H   GLY A  92      40.850 -47.410  15.560  1.00 33.64           H  
ATOM   1364  CA  GLY A  92      42.769 -47.284  16.477  1.00 33.64           C  
ATOM   1365  HA2 GLY A  92      43.414 -46.455  16.186  1.00 33.64           H  
ATOM   1366  HA3 GLY A  92      42.217 -46.996  17.372  1.00 33.64           H  
ATOM   1367  C   GLY A  92      43.629 -48.506  16.808  1.00 33.64           C  
ATOM   1368  O   GLY A  92      43.139 -49.638  16.828  1.00 33.64           O  
ATOM   1369  N   GLU A  93      44.929 -48.278  17.020  1.00 34.29           N  
ATOM   1370  H   GLU A  93      45.273 -47.329  16.986  1.00 34.29           H  
ATOM   1371  CA  GLU A  93      45.872 -49.331  17.401  1.00 34.29           C  
ATOM   1372  HA  GLU A  93      45.969 -50.030  16.571  1.00 34.29           H  
ATOM   1373  C   GLU A  93      45.329 -50.093  18.611  1.00 34.29           C  
ATOM   1374  CB  GLU A  93      47.261 -48.750  17.722  1.00 34.29           C  
ATOM   1375  HB2 GLU A  93      47.826 -49.495  18.283  1.00 34.29           H  
ATOM   1376  HB3 GLU A  93      47.145 -47.863  18.344  1.00 34.29           H  
ATOM   1377  O   GLU A  93      44.982 -49.496  19.633  1.00 34.29           O  
ATOM   1378  CG  GLU A  93      48.060 -48.411  16.454  1.00 34.29           C  
ATOM   1379  HG2 GLU A  93      48.135 -49.312  15.845  1.00 34.29           H  
ATOM   1380  HG3 GLU A  93      47.510 -47.664  15.881  1.00 34.29           H  
ATOM   1381  CD  GLU A  93      49.472 -47.875  16.752  1.00 34.29           C  
ATOM   1382  OE1 GLU A  93      50.364 -48.110  15.904  1.00 34.29           O  
ATOM   1383  OE2 GLU A  93      49.657 -47.234  17.811  1.00 34.29           O  
ATOM   1384  N   ALA A  94      45.239 -51.421  18.482  1.00 40.09           N  
ATOM   1385  H   ALA A  94      45.500 -51.845  17.603  1.00 40.09           H  
ATOM   1386  CA  ALA A  94      44.830 -52.278  19.582  1.00 40.09           C  
ATOM   1387  HA  ALA A  94      43.784 -52.058  19.799  1.00 40.09           H  
ATOM   1388  C   ALA A  94      45.716 -51.949  20.794  1.00 40.09           C  
ATOM   1389  CB  ALA A  94      44.956 -53.748  19.162  1.00 40.09           C  
ATOM   1390  HB1 ALA A  94      44.314 -53.941  18.303  1.00 40.09           H  
ATOM   1391  HB2 ALA A  94      44.649 -54.388  19.989  1.00 40.09           H  
ATOM   1392  HB3 ALA A  94      45.990 -53.973  18.902  1.00 40.09           H  
ATOM   1393  O   ALA A  94      46.945 -52.000  20.654  1.00 40.09           O  
ATOM   1394  N   PRO A  95      45.136 -51.582  21.954  1.00 42.68           N  
ATOM   1395  CA  PRO A  95      45.923 -51.177  23.104  1.00 42.68           C  
ATOM   1396  HA  PRO A  95      46.445 -50.250  22.867  1.00 42.68           H  
ATOM   1397  C   PRO A  95      46.942 -52.271  23.405  1.00 42.68           C  
ATOM   1398  CB  PRO A  95      44.933 -50.916  24.244  1.00 42.68           C  
ATOM   1399  HB2 PRO A  95      44.756 -49.844  24.324  1.00 42.68           H  
ATOM   1400  HB3 PRO A  95      45.287 -51.311  25.197  1.00 42.68           H  
ATOM   1401  O   PRO A  95      46.600 -53.450  23.523  1.00 42.68           O  
ATOM   1402  CG  PRO A  95      43.647 -51.606  23.791  1.00 42.68           C  
ATOM   1403  HG2 PRO A  95      42.759 -51.101  24.171  1.00 42.68           H  
ATOM   1404  HG3 PRO A  95      43.662 -52.647  24.112  1.00 42.68           H  
ATOM   1405  CD  PRO A  95      43.721 -51.548  22.268  1.00 42.68           C  
ATOM   1406  HD2 PRO A  95      43.186 -52.396  21.840  1.00 42.68           H  
ATOM   1407  HD3 PRO A  95      43.297 -50.610  21.910  1.00 42.68           H  
ATOM   1408  N   SER A  96      48.212 -51.868  23.441  1.00 51.73           N  
ATOM   1409  H   SER A  96      48.394 -50.899  23.226  1.00 51.73           H  
ATOM   1410  CA  SER A  96      49.343 -52.761  23.672  1.00 51.73           C  
ATOM   1411  HA  SER A  96      49.489 -53.378  22.786  1.00 51.73           H  
ATOM   1412  C   SER A  96      49.059 -53.670  24.870  1.00 51.73           C  
ATOM   1413  CB  SER A  96      50.595 -51.904  23.894  1.00 51.73           C  
ATOM   1414  HB2 SER A  96      50.314 -50.998  24.431  1.00 51.73           H  
ATOM   1415  HB3 SER A  96      51.009 -51.618  22.928  1.00 51.73           H  
ATOM   1416  O   SER A  96      48.579 -53.209  25.907  1.00 51.73           O  
ATOM   1417  OG  SER A  96      51.577 -52.572  24.660  1.00 51.73           O  
ATOM   1418  HG  SER A  96      52.275 -51.938  24.842  1.00 51.73           H  
ATOM   1419  N   ALA A  97      49.392 -54.959  24.750  1.00 59.35           N  
ATOM   1420  H   ALA A  97      49.745 -55.281  23.860  1.00 59.35           H  
ATOM   1421  CA  ALA A  97      49.223 -55.931  25.831  1.00 59.35           C  
ATOM   1422  HA  ALA A  97      48.157 -56.052  26.025  1.00 59.35           H  
ATOM   1423  C   ALA A  97      49.883 -55.478  27.153  1.00 59.35           C  
ATOM   1424  CB  ALA A  97      49.798 -57.271  25.356  1.00 59.35           C  
ATOM   1425  HB1 ALA A  97      49.284 -57.596  24.452  1.00 59.35           H  
ATOM   1426  HB2 ALA A  97      50.865 -57.172  25.154  1.00 59.35           H  
ATOM   1427  HB3 ALA A  97      49.652 -58.022  26.133  1.00 59.35           H  
ATOM   1428  O   ALA A  97      49.425 -55.864  28.226  1.00 59.35           O  
ATOM   1429  N   LEU A  98      50.920 -54.631  27.076  1.00 63.44           N  
ATOM   1430  H   LEU A  98      51.185 -54.297  26.160  1.00 63.44           H  
ATOM   1431  CA  LEU A  98      51.586 -54.031  28.235  1.00 63.44           C  
ATOM   1432  HA  LEU A  98      51.820 -54.814  28.957  1.00 63.44           H  
ATOM   1433  C   LEU A  98      50.694 -53.019  28.972  1.00 63.44           C  
ATOM   1434  CB  LEU A  98      52.897 -53.359  27.782  1.00 63.44           C  
ATOM   1435  HB2 LEU A  98      52.668 -52.644  26.993  1.00 63.44           H  
ATOM   1436  HB3 LEU A  98      53.300 -52.787  28.618  1.00 63.44           H  
ATOM   1437  O   LEU A  98      50.644 -53.045  30.194  1.00 63.44           O  
ATOM   1438  CG  LEU A  98      53.979 -54.341  27.297  1.00 63.44           C  
ATOM   1439  HG  LEU A  98      53.538 -55.080  26.629  1.00 63.44           H  
ATOM   1440  CD1 LEU A  98      55.065 -53.595  26.520  1.00 63.44           C  
ATOM   1441 HD11 LEU A  98      55.829 -54.297  26.186  1.00 63.44           H  
ATOM   1442 HD12 LEU A  98      54.626 -53.112  25.647  1.00 63.44           H  
ATOM   1443 HD13 LEU A  98      55.522 -52.839  27.158  1.00 63.44           H  
ATOM   1444  CD2 LEU A  98      54.641 -55.062  28.473  1.00 63.44           C  
ATOM   1445 HD21 LEU A  98      53.899 -55.645  29.020  1.00 63.44           H  
ATOM   1446 HD22 LEU A  98      55.087 -54.337  29.153  1.00 63.44           H  
ATOM   1447 HD23 LEU A  98      55.414 -55.738  28.107  1.00 63.44           H  
ATOM   1448  N   ALA A  99      49.926 -52.192  28.256  1.00 59.03           N  
ATOM   1449  H   ALA A  99      49.891 -52.297  27.252  1.00 59.03           H  
ATOM   1450  CA  ALA A  99      49.061 -51.183  28.876  1.00 59.03           C  
ATOM   1451  HA  ALA A  99      49.650 -50.605  29.588  1.00 59.03           H  
ATOM   1452  C   ALA A  99      47.892 -51.816  29.657  1.00 59.03           C  
ATOM   1453  CB  ALA A  99      48.558 -50.240  27.776  1.00 59.03           C  
ATOM   1454  HB1 ALA A  99      49.405 -49.775  27.273  1.00 59.03           H  
ATOM   1455  HB2 ALA A  99      47.958 -50.790  27.051  1.00 59.03           H  
ATOM   1456  HB3 ALA A  99      47.946 -49.458  28.226  1.00 59.03           H  
ATOM   1457  O   ALA A  99      47.468 -51.302  30.691  1.00 59.03           O  
ATOM   1458  N   GLY A 100      47.392 -52.971  29.200  1.00 59.95           N  
ATOM   1459  H   GLY A 100      47.762 -53.340  28.335  1.00 59.95           H  
ATOM   1460  CA  GLY A 100      46.425 -53.763  29.968  1.00 59.95           C  
ATOM   1461  HA2 GLY A 100      45.572 -53.138  30.232  1.00 59.95           H  
ATOM   1462  HA3 GLY A 100      46.077 -54.591  29.350  1.00 59.95           H  
ATOM   1463  C   GLY A 100      47.013 -54.349  31.261  1.00 59.95           C  
ATOM   1464  O   GLY A 100      46.289 -54.530  32.240  1.00 59.95           O  
ATOM   1465  N   LEU A 101      48.323 -54.615  31.277  1.00 66.35           N  
ATOM   1466  H   LEU A 101      48.869 -54.358  30.467  1.00 66.35           H  
ATOM   1467  CA  LEU A 101      49.067 -55.109  32.438  1.00 66.35           C  
ATOM   1468  HA  LEU A 101      48.481 -55.900  32.906  1.00 66.35           H  
ATOM   1469  C   LEU A 101      49.233 -54.016  33.508  1.00 66.35           C  
ATOM   1470  CB  LEU A 101      50.413 -55.691  31.945  1.00 66.35           C  
ATOM   1471  HB2 LEU A 101      50.494 -55.529  30.870  1.00 66.35           H  
ATOM   1472  HB3 LEU A 101      51.241 -55.144  32.397  1.00 66.35           H  
ATOM   1473  O   LEU A 101      48.985 -54.302  34.676  1.00 66.35           O  
ATOM   1474  CG  LEU A 101      50.574 -57.198  32.212  1.00 66.35           C  
ATOM   1475  HG  LEU A 101      49.595 -57.671  32.283  1.00 66.35           H  
ATOM   1476  CD1 LEU A 101      51.325 -57.877  31.064  1.00 66.35           C  
ATOM   1477 HD11 LEU A 101      52.310 -57.422  30.951  1.00 66.35           H  
ATOM   1478 HD12 LEU A 101      51.433 -58.942  31.269  1.00 66.35           H  
ATOM   1479 HD13 LEU A 101      50.763 -57.746  30.139  1.00 66.35           H  
ATOM   1480  CD2 LEU A 101      51.343 -57.455  33.509  1.00 66.35           C  
ATOM   1481 HD21 LEU A 101      50.824 -56.969  34.335  1.00 66.35           H  
ATOM   1482 HD22 LEU A 101      51.404 -58.525  33.705  1.00 66.35           H  
ATOM   1483 HD23 LEU A 101      52.346 -57.035  33.440  1.00 66.35           H  
ATOM   1484  N   ASP A 102      49.528 -52.772  33.113  1.00 63.51           N  
ATOM   1485  H   ASP A 102      49.818 -52.629  32.156  1.00 63.51           H  
ATOM   1486  CA  ASP A 102      49.634 -51.623  34.034  1.00 63.51           C  
ATOM   1487  HA  ASP A 102      50.416 -51.821  34.767  1.00 63.51           H  
ATOM   1488  C   ASP A 102      48.318 -51.365  34.796  1.00 63.51           C  
ATOM   1489  CB  ASP A 102      50.005 -50.346  33.252  1.00 63.51           C  
ATOM   1490  HB2 ASP A 102      49.956 -49.500  33.938  1.00 63.51           H  
ATOM   1491  HB3 ASP A 102      49.261 -50.179  32.474  1.00 63.51           H  
ATOM   1492  O   ASP A 102      48.309 -51.140  36.009  1.00 63.51           O  
ATOM   1493  CG  ASP A 102      51.403 -50.348  32.619  1.00 63.51           C  
ATOM   1494  OD1 ASP A 102      52.301 -51.040  33.143  1.00 63.51           O  
ATOM   1495  OD2 ASP A 102      51.567 -49.630  31.605  1.00 63.51           O  
ATOM   1496  N   ALA A 103      47.177 -51.441  34.100  1.00 64.21           N  
ATOM   1497  H   ALA A 103      47.243 -51.594  33.103  1.00 64.21           H  
ATOM   1498  CA  ALA A 103      45.859 -51.249  34.710  1.00 64.21           C  
ATOM   1499  HA  ALA A 103      45.860 -50.303  35.251  1.00 64.21           H  
ATOM   1500  C   ALA A 103      45.516 -52.356  35.720  1.00 64.21           C  
ATOM   1501  CB  ALA A 103      44.813 -51.174  33.592  1.00 64.21           C  
ATOM   1502  HB1 ALA A 103      45.057 -50.356  32.915  1.00 64.21           H  
ATOM   1503  HB2 ALA A 103      44.796 -52.109  33.032  1.00 64.21           H  
ATOM   1504  HB3 ALA A 103      43.829 -50.996  34.025  1.00 64.21           H  
ATOM   1505  O   ALA A 103      44.945 -52.085  36.780  1.00 64.21           O  
ATOM   1506  N   LEU A 104      45.890 -53.602  35.411  1.00 67.33           N  
ATOM   1507  H   LEU A 104      46.381 -53.751  34.541  1.00 67.33           H  
ATOM   1508  CA  LEU A 104      45.757 -54.721  36.340  1.00 67.33           C  
ATOM   1509  HA  LEU A 104      44.718 -54.776  36.666  1.00 67.33           H  
ATOM   1510  C   LEU A 104      46.625 -54.492  37.584  1.00 67.33           C  
ATOM   1511  CB  LEU A 104      46.132 -56.014  35.597  1.00 67.33           C  
ATOM   1512  HB2 LEU A 104      45.536 -56.083  34.688  1.00 67.33           H  
ATOM   1513  HB3 LEU A 104      47.178 -55.943  35.298  1.00 67.33           H  
ATOM   1514  O   LEU A 104      46.146 -54.699  38.696  1.00 67.33           O  
ATOM   1515  CG  LEU A 104      45.953 -57.308  36.410  1.00 67.33           C  
ATOM   1516  HG  LEU A 104      46.459 -57.226  37.372  1.00 67.33           H  
ATOM   1517  CD1 LEU A 104      44.479 -57.648  36.642  1.00 67.33           C  
ATOM   1518 HD11 LEU A 104      44.400 -58.589  37.185  1.00 67.33           H  
ATOM   1519 HD12 LEU A 104      44.018 -56.865  37.245  1.00 67.33           H  
ATOM   1520 HD13 LEU A 104      43.956 -57.725  35.688  1.00 67.33           H  
ATOM   1521  CD2 LEU A 104      46.594 -58.455  35.629  1.00 67.33           C  
ATOM   1522 HD21 LEU A 104      46.179 -58.494  34.622  1.00 67.33           H  
ATOM   1523 HD22 LEU A 104      46.406 -59.406  36.127  1.00 67.33           H  
ATOM   1524 HD23 LEU A 104      47.670 -58.290  35.564  1.00 67.33           H  
ATOM   1525  N   GLU A 105      47.865 -54.025  37.407  1.00 69.73           N  
ATOM   1526  H   GLU A 105      48.192 -53.865  36.465  1.00 69.73           H  
ATOM   1527  CA  GLU A 105      48.812 -53.774  38.498  1.00 69.73           C  
ATOM   1528  HA  GLU A 105      48.895 -54.703  39.062  1.00 69.73           H  
ATOM   1529  C   GLU A 105      48.312 -52.697  39.475  1.00 69.73           C  
ATOM   1530  CB  GLU A 105      50.202 -53.428  37.924  1.00 69.73           C  
ATOM   1531  HB2 GLU A 105      50.383 -52.357  38.018  1.00 69.73           H  
ATOM   1532  HB3 GLU A 105      50.243 -53.689  36.866  1.00 69.73           H  
ATOM   1533  O   GLU A 105      48.393 -52.876  40.692  1.00 69.73           O  
ATOM   1534  CG  GLU A 105      51.310 -54.214  38.643  1.00 69.73           C  
ATOM   1535  HG2 GLU A 105      51.296 -53.951  39.701  1.00 69.73           H  
ATOM   1536  HG3 GLU A 105      51.080 -55.277  38.564  1.00 69.73           H  
ATOM   1537  CD  GLU A 105      52.722 -53.969  38.079  1.00 69.73           C  
ATOM   1538  OE1 GLU A 105      53.603 -54.810  38.381  1.00 69.73           O  
ATOM   1539  OE2 GLU A 105      52.934 -52.941  37.405  1.00 69.73           O  
ATOM   1540  N   ALA A 106      47.711 -51.621  38.955  1.00 65.47           N  
ATOM   1541  H   ALA A 106      47.724 -51.517  37.950  1.00 65.47           H  
ATOM   1542  CA  ALA A 106      47.133 -50.543  39.757  1.00 65.47           C  
ATOM   1543  HA  ALA A 106      47.880 -50.213  40.480  1.00 65.47           H  
ATOM   1544  C   ALA A 106      45.883 -50.963  40.551  1.00 65.47           C  
ATOM   1545  CB  ALA A 106      46.817 -49.371  38.822  1.00 65.47           C  
ATOM   1546  HB1 ALA A 106      47.725 -49.052  38.312  1.00 65.47           H  
ATOM   1547  HB2 ALA A 106      46.418 -48.537  39.400  1.00 65.47           H  
ATOM   1548  HB3 ALA A 106      46.081 -49.677  38.079  1.00 65.47           H  
ATOM   1549  O   ALA A 106      45.627 -50.410  41.620  1.00 65.47           O  
ATOM   1550  N   ALA A 107      45.118 -51.943  40.061  1.00 65.89           N  
ATOM   1551  H   ALA A 107      45.357 -52.330  39.160  1.00 65.89           H  
ATOM   1552  CA  ALA A 107      43.922 -52.446  40.739  1.00 65.89           C  
ATOM   1553  HA  ALA A 107      43.414 -51.609  41.218  1.00 65.89           H  
ATOM   1554  C   ALA A 107      44.233 -53.475  41.848  1.00 65.89           C  
ATOM   1555  CB  ALA A 107      42.980 -53.017  39.674  1.00 65.89           C  
ATOM   1556  HB1 ALA A 107      42.753 -52.250  38.933  1.00 65.89           H  
ATOM   1557  HB2 ALA A 107      43.450 -53.865  39.177  1.00 65.89           H  
ATOM   1558  HB3 ALA A 107      42.052 -53.343  40.144  1.00 65.89           H  
ATOM   1559  O   ALA A 107      43.419 -53.675  42.750  1.00 65.89           O  
ATOM   1560  N   LEU A 108      45.412 -54.114  41.824  1.00 69.52           N  
ATOM   1561  H   LEU A 108      46.038 -53.908  41.058  1.00 69.52           H  
ATOM   1562  CA  LEU A 108      45.816 -55.138  42.803  1.00 69.52           C  
ATOM   1563  HA  LEU A 108      45.106 -55.960  42.711  1.00 69.52           H  
ATOM   1564  C   LEU A 108      45.755 -54.715  44.288  1.00 69.52           C  
ATOM   1565  CB  LEU A 108      47.242 -55.648  42.487  1.00 69.52           C  
ATOM   1566  HB2 LEU A 108      47.891 -54.789  42.319  1.00 69.52           H  
ATOM   1567  HB3 LEU A 108      47.632 -56.177  43.357  1.00 69.52           H  
ATOM   1568  O   LEU A 108      45.368 -55.555  45.108  1.00 69.52           O  
ATOM   1569  CG  LEU A 108      47.340 -56.593  41.283  1.00 69.52           C  
ATOM   1570  HG  LEU A 108      46.781 -56.173  40.447  1.00 69.52           H  
ATOM   1571  CD1 LEU A 108      48.789 -56.820  40.856  1.00 69.52           C  
ATOM   1572 HD11 LEU A 108      48.813 -57.340  39.899  1.00 69.52           H  
ATOM   1573 HD12 LEU A 108      49.297 -55.861  40.750  1.00 69.52           H  
ATOM   1574 HD13 LEU A 108      49.326 -57.400  41.606  1.00 69.52           H  
ATOM   1575  CD2 LEU A 108      46.758 -57.960  41.611  1.00 69.52           C  
ATOM   1576 HD21 LEU A 108      45.792 -57.820  42.097  1.00 69.52           H  
ATOM   1577 HD22 LEU A 108      47.416 -58.516  42.278  1.00 69.52           H  
ATOM   1578 HD23 LEU A 108      46.617 -58.496  40.672  1.00 69.52           H  
ATOM   1579  N   PRO A 109      46.134 -53.482  44.694  1.00 66.25           N  
ATOM   1580  CA  PRO A 109      46.190 -53.102  46.106  1.00 66.25           C  
ATOM   1581  HA  PRO A 109      46.864 -53.785  46.623  1.00 66.25           H  
ATOM   1582  C   PRO A 109      44.825 -53.130  46.799  1.00 66.25           C  
ATOM   1583  CB  PRO A 109      46.781 -51.686  46.142  1.00 66.25           C  
ATOM   1584  HB2 PRO A 109      45.984 -50.943  46.175  1.00 66.25           H  
ATOM   1585  HB3 PRO A 109      47.454 -51.552  46.990  1.00 66.25           H  
ATOM   1586  O   PRO A 109      44.750 -53.514  47.970  1.00 66.25           O  
ATOM   1587  CG  PRO A 109      47.519 -51.556  44.814  1.00 66.25           C  
ATOM   1588  HG2 PRO A 109      48.512 -51.997  44.895  1.00 66.25           H  
ATOM   1589  HG3 PRO A 109      47.579 -50.520  44.478  1.00 66.25           H  
ATOM   1590  CD  PRO A 109      46.662 -52.398  43.883  1.00 66.25           C  
ATOM   1591  HD2 PRO A 109      45.821 -51.801  43.532  1.00 66.25           H  
ATOM   1592  HD3 PRO A 109      47.264 -52.748  43.045  1.00 66.25           H  
ATOM   1593  N   GLU A 110      43.767 -52.752  46.076  1.00 64.32           N  
ATOM   1594  H   GLU A 110      43.905 -52.495  45.109  1.00 64.32           H  
ATOM   1595  CA  GLU A 110      42.407 -52.616  46.610  1.00 64.32           C  
ATOM   1596  HA  GLU A 110      42.470 -52.254  47.636  1.00 64.32           H  
ATOM   1597  C   GLU A 110      41.643 -53.942  46.685  1.00 64.32           C  
ATOM   1598  CB  GLU A 110      41.605 -51.575  45.813  1.00 64.32           C  
ATOM   1599  HB2 GLU A 110      41.523 -51.884  44.771  1.00 64.32           H  
ATOM   1600  HB3 GLU A 110      40.605 -51.543  46.246  1.00 64.32           H  
ATOM   1601  O   GLU A 110      40.553 -53.991  47.256  1.00 64.32           O  
ATOM   1602  CG  GLU A 110      42.225 -50.170  45.894  1.00 64.32           C  
ATOM   1603  HG2 GLU A 110      42.988 -50.073  45.121  1.00 64.32           H  
ATOM   1604  HG3 GLU A 110      42.720 -50.066  46.859  1.00 64.32           H  
ATOM   1605  CD  GLU A 110      41.191 -49.037  45.761  1.00 64.32           C  
ATOM   1606  OE1 GLU A 110      41.520 -47.923  46.230  1.00 64.32           O  
ATOM   1607  OE2 GLU A 110      40.079 -49.287  45.246  1.00 64.32           O  
ATOM   1608  N   VAL A 111      42.213 -55.038  46.168  1.00 66.74           N  
ATOM   1609  H   VAL A 111      43.103 -54.943  45.700  1.00 66.74           H  
ATOM   1610  CA  VAL A 111      41.551 -56.347  46.193  1.00 66.74           C  
ATOM   1611  HA  VAL A 111      40.592 -56.212  45.693  1.00 66.74           H  
ATOM   1612  C   VAL A 111      41.332 -56.795  47.649  1.00 66.74           C  
ATOM   1613  CB  VAL A 111      42.303 -57.408  45.375  1.00 66.74           C  
ATOM   1614  HB  VAL A 111      43.308 -57.540  45.777  1.00 66.74           H  
ATOM   1615  O   VAL A 111      42.319 -56.943  48.395  1.00 66.74           O  
ATOM   1616  CG1 VAL A 111      41.559 -58.754  45.432  1.00 66.74           C  
ATOM   1617 HG11 VAL A 111      42.060 -59.497  44.811  1.00 66.74           H  
ATOM   1618 HG12 VAL A 111      40.538 -58.634  45.070  1.00 66.74           H  
ATOM   1619 HG13 VAL A 111      41.533 -59.137  46.452  1.00 66.74           H  
ATOM   1620  CG2 VAL A 111      42.398 -56.961  43.910  1.00 66.74           C  
ATOM   1621 HG21 VAL A 111      41.401 -56.865  43.480  1.00 66.74           H  
ATOM   1622 HG22 VAL A 111      42.901 -55.996  43.838  1.00 66.74           H  
ATOM   1623 HG23 VAL A 111      42.974 -57.676  43.323  1.00 66.74           H  
ATOM   1624  N   PRO A 112      40.070 -57.042  48.067  1.00 72.08           N  
ATOM   1625  CA  PRO A 112      39.731 -57.458  49.424  1.00 72.08           C  
ATOM   1626  HA  PRO A 112      39.949 -56.628  50.097  1.00 72.08           H  
ATOM   1627  C   PRO A 112      40.507 -58.705  49.861  1.00 72.08           C  
ATOM   1628  CB  PRO A 112      38.220 -57.728  49.422  1.00 72.08           C  
ATOM   1629  HB2 PRO A 112      38.028 -58.780  49.208  1.00 72.08           H  
ATOM   1630  HB3 PRO A 112      37.756 -57.443  50.366  1.00 72.08           H  
ATOM   1631  O   PRO A 112      40.751 -59.619  49.072  1.00 72.08           O  
ATOM   1632  CG  PRO A 112      37.693 -56.892  48.261  1.00 72.08           C  
ATOM   1633  HG2 PRO A 112      36.793 -57.323  47.824  1.00 72.08           H  
ATOM   1634  HG3 PRO A 112      37.508 -55.872  48.598  1.00 72.08           H  
ATOM   1635  CD  PRO A 112      38.852 -56.895  47.274  1.00 72.08           C  
ATOM   1636  HD2 PRO A 112      38.838 -55.959  46.717  1.00 72.08           H  
ATOM   1637  HD3 PRO A 112      38.753 -57.741  46.594  1.00 72.08           H  
ATOM   1638  N   ALA A 113      40.856 -58.790  51.149  1.00 72.83           N  
ATOM   1639  H   ALA A 113      40.628 -58.014  51.754  1.00 72.83           H  
ATOM   1640  CA  ALA A 113      41.664 -59.892  51.687  1.00 72.83           C  
ATOM   1641  HA  ALA A 113      42.642 -59.866  51.207  1.00 72.83           H  
ATOM   1642  C   ALA A 113      41.066 -61.287  51.420  1.00 72.83           C  
ATOM   1643  CB  ALA A 113      41.847 -59.666  53.193  1.00 72.83           C  
ATOM   1644  HB1 ALA A 113      42.328 -58.704  53.368  1.00 72.83           H  
ATOM   1645  HB2 ALA A 113      42.475 -60.456  53.604  1.00 72.83           H  
ATOM   1646  HB3 ALA A 113      40.880 -59.685  53.695  1.00 72.83           H  
ATOM   1647  O   ALA A 113      41.814 -62.240  51.225  1.00 72.83           O  
ATOM   1648  N   THR A 114      39.735 -61.392  51.388  1.00 70.44           N  
ATOM   1649  H   THR A 114      39.178 -60.556  51.491  1.00 70.44           H  
ATOM   1650  CA  THR A 114      38.988 -62.631  51.122  1.00 70.44           C  
ATOM   1651  HA  THR A 114      39.370 -63.428  51.760  1.00 70.44           H  
ATOM   1652  C   THR A 114      39.116 -63.131  49.685  1.00 70.44           C  
ATOM   1653  CB  THR A 114      37.497 -62.417  51.429  1.00 70.44           C  
ATOM   1654  HB  THR A 114      36.904 -63.225  50.999  1.00 70.44           H  
ATOM   1655  O   THR A 114      38.969 -64.324  49.457  1.00 70.44           O  
ATOM   1656  CG2 THR A 114      37.248 -62.376  52.937  1.00 70.44           C  
ATOM   1657 HG21 THR A 114      37.564 -63.318  53.385  1.00 70.44           H  
ATOM   1658 HG22 THR A 114      37.800 -61.553  53.390  1.00 70.44           H  
ATOM   1659 HG23 THR A 114      36.182 -62.238  53.120  1.00 70.44           H  
ATOM   1660  OG1 THR A 114      37.057 -61.175  50.915  1.00 70.44           O  
ATOM   1661  HG1 THR A 114      36.732 -61.314  50.023  1.00 70.44           H  
ATOM   1662  N   GLU A 115      39.397 -62.246  48.728  1.00 74.57           N  
ATOM   1663  H   GLU A 115      39.521 -61.276  48.981  1.00 74.57           H  
ATOM   1664  CA  GLU A 115      39.496 -62.578  47.298  1.00 74.57           C  
ATOM   1665  HA  GLU A 115      39.025 -63.541  47.100  1.00 74.57           H  
ATOM   1666  C   GLU A 115      40.949 -62.686  46.822  1.00 74.57           C  
ATOM   1667  CB  GLU A 115      38.753 -61.517  46.479  1.00 74.57           C  
ATOM   1668  HB2 GLU A 115      39.146 -60.532  46.732  1.00 74.57           H  
ATOM   1669  HB3 GLU A 115      38.934 -61.705  45.421  1.00 74.57           H  
ATOM   1670  O   GLU A 115      41.221 -63.293  45.786  1.00 74.57           O  
ATOM   1671  CG  GLU A 115      37.239 -61.551  46.736  1.00 74.57           C  
ATOM   1672  HG2 GLU A 115      36.859 -62.535  46.460  1.00 74.57           H  
ATOM   1673  HG3 GLU A 115      37.054 -61.406  47.800  1.00 74.57           H  
ATOM   1674  CD  GLU A 115      36.477 -60.474  45.954  1.00 74.57           C  
ATOM   1675  OE1 GLU A 115      35.295 -60.263  46.307  1.00 74.57           O  
ATOM   1676  OE2 GLU A 115      37.079 -59.847  45.053  1.00 74.57           O  
ATOM   1677  N   ARG A 116      41.906 -62.145  47.593  1.00 72.64           N  
ATOM   1678  H   ARG A 116      41.602 -61.622  48.402  1.00 72.64           H  
ATOM   1679  CA  ARG A 116      43.339 -62.181  47.255  1.00 72.64           C  
ATOM   1680  HA  ARG A 116      43.495 -61.616  46.336  1.00 72.64           H  
ATOM   1681  C   ARG A 116      43.850 -63.584  46.958  1.00 72.64           C  
ATOM   1682  CB  ARG A 116      44.188 -61.581  48.385  1.00 72.64           C  
ATOM   1683  HB2 ARG A 116      43.763 -61.843  49.353  1.00 72.64           H  
ATOM   1684  HB3 ARG A 116      45.193 -62.000  48.331  1.00 72.64           H  
ATOM   1685  O   ARG A 116      44.654 -63.739  46.049  1.00 72.64           O  
ATOM   1686  CG  ARG A 116      44.312 -60.065  48.248  1.00 72.64           C  
ATOM   1687  HG2 ARG A 116      44.702 -59.813  47.262  1.00 72.64           H  
ATOM   1688  HG3 ARG A 116      43.328 -59.612  48.366  1.00 72.64           H  
ATOM   1689  CD  ARG A 116      45.258 -59.522  49.319  1.00 72.64           C  
ATOM   1690  HD2 ARG A 116      44.908 -59.850  50.298  1.00 72.64           H  
ATOM   1691  HD3 ARG A 116      46.256 -59.923  49.140  1.00 72.64           H  
ATOM   1692  NE  ARG A 116      45.291 -58.053  49.276  1.00 72.64           N  
ATOM   1693  HE  ARG A 116      44.614 -57.603  48.676  1.00 72.64           H  
ATOM   1694  NH1 ARG A 116      46.898 -57.728  50.876  1.00 72.64           N  
ATOM   1695 HH11 ARG A 116      47.507 -57.097  51.378  1.00 72.64           H  
ATOM   1696 HH12 ARG A 116      46.947 -58.730  50.992  1.00 72.64           H  
ATOM   1697  NH2 ARG A 116      46.020 -55.967  49.796  1.00 72.64           N  
ATOM   1698 HH21 ARG A 116      45.387 -55.579  49.112  1.00 72.64           H  
ATOM   1699 HH22 ARG A 116      46.611 -55.323  50.302  1.00 72.64           H  
ATOM   1700  CZ  ARG A 116      46.069 -57.257  49.980  1.00 72.64           C  
ATOM   1701  N   GLU A 117      43.412 -64.589  47.709  1.00 74.99           N  
ATOM   1702  H   GLU A 117      42.725 -64.393  48.423  1.00 74.99           H  
ATOM   1703  CA  GLU A 117      43.884 -65.969  47.541  1.00 74.99           C  
ATOM   1704  HA  GLU A 117      44.974 -65.966  47.562  1.00 74.99           H  
ATOM   1705  C   GLU A 117      43.454 -66.545  46.181  1.00 74.99           C  
ATOM   1706  CB  GLU A 117      43.369 -66.797  48.731  1.00 74.99           C  
ATOM   1707  HB2 GLU A 117      42.360 -67.154  48.523  1.00 74.99           H  
ATOM   1708  HB3 GLU A 117      43.326 -66.150  49.606  1.00 74.99           H  
ATOM   1709  O   GLU A 117      44.256 -67.146  45.463  1.00 74.99           O  
ATOM   1710  CG  GLU A 117      44.286 -67.976  49.084  1.00 74.99           C  
ATOM   1711  HG2 GLU A 117      44.239 -68.716  48.285  1.00 74.99           H  
ATOM   1712  HG3 GLU A 117      45.311 -67.609  49.144  1.00 74.99           H  
ATOM   1713  CD  GLU A 117      43.911 -68.633  50.426  1.00 74.99           C  
ATOM   1714  OE1 GLU A 117      44.820 -69.228  51.048  1.00 74.99           O  
ATOM   1715  OE2 GLU A 117      42.728 -68.552  50.826  1.00 74.99           O  
ATOM   1716  N   GLU A 118      42.212 -66.274  45.773  1.00 75.70           N  
ATOM   1717  H   GLU A 118      41.617 -65.713  46.366  1.00 75.70           H  
ATOM   1718  CA  GLU A 118      41.679 -66.699  44.481  1.00 75.70           C  
ATOM   1719  HA  GLU A 118      41.951 -67.744  44.331  1.00 75.70           H  
ATOM   1720  C   GLU A 118      42.288 -65.893  43.324  1.00 75.70           C  
ATOM   1721  CB  GLU A 118      40.146 -66.602  44.518  1.00 75.70           C  
ATOM   1722  HB2 GLU A 118      39.839 -65.562  44.413  1.00 75.70           H  
ATOM   1723  HB3 GLU A 118      39.795 -66.978  45.480  1.00 75.70           H  
ATOM   1724  O   GLU A 118      42.632 -66.461  42.282  1.00 75.70           O  
ATOM   1725  CG  GLU A 118      39.518 -67.459  43.411  1.00 75.70           C  
ATOM   1726  HG2 GLU A 118      39.913 -68.471  43.491  1.00 75.70           H  
ATOM   1727  HG3 GLU A 118      39.822 -67.062  42.443  1.00 75.70           H  
ATOM   1728  CD  GLU A 118      37.984 -67.520  43.463  1.00 75.70           C  
ATOM   1729  OE1 GLU A 118      37.442 -68.369  42.715  1.00 75.70           O  
ATOM   1730  OE2 GLU A 118      37.367 -66.723  44.200  1.00 75.70           O  
ATOM   1731  N   LEU A 119      42.510 -64.587  43.520  1.00 71.62           N  
ATOM   1732  H   LEU A 119      42.167 -64.172  44.375  1.00 71.62           H  
ATOM   1733  CA  LEU A 119      43.210 -63.737  42.560  1.00 71.62           C  
ATOM   1734  HA  LEU A 119      42.685 -63.800  41.607  1.00 71.62           H  
ATOM   1735  C   LEU A 119      44.651 -64.207  42.338  1.00 71.62           C  
ATOM   1736  CB  LEU A 119      43.196 -62.282  43.044  1.00 71.62           C  
ATOM   1737  HB2 LEU A 119      43.830 -62.205  43.927  1.00 71.62           H  
ATOM   1738  HB3 LEU A 119      42.185 -61.994  43.332  1.00 71.62           H  
ATOM   1739  O   LEU A 119      45.061 -64.344  41.188  1.00 71.62           O  
ATOM   1740  CG  LEU A 119      43.711 -61.325  41.954  1.00 71.62           C  
ATOM   1741  HG  LEU A 119      44.507 -61.790  41.372  1.00 71.62           H  
ATOM   1742  CD1 LEU A 119      42.599 -60.920  40.988  1.00 71.62           C  
ATOM   1743 HD11 LEU A 119      42.172 -61.807  40.519  1.00 71.62           H  
ATOM   1744 HD12 LEU A 119      41.816 -60.384  41.524  1.00 71.62           H  
ATOM   1745 HD13 LEU A 119      43.003 -60.274  40.209  1.00 71.62           H  
ATOM   1746  CD2 LEU A 119      44.296 -60.083  42.597  1.00 71.62           C  
ATOM   1747 HD21 LEU A 119      44.363 -59.308  41.833  1.00 71.62           H  
ATOM   1748 HD22 LEU A 119      45.285 -60.302  43.000  1.00 71.62           H  
ATOM   1749 HD23 LEU A 119      43.646 -59.739  43.401  1.00 71.62           H  
ATOM   1750  N   VAL A 120      45.403 -64.499  43.405  1.00 74.49           N  
ATOM   1751  H   VAL A 120      45.005 -64.360  44.323  1.00 74.49           H  
ATOM   1752  CA  VAL A 120      46.770 -65.034  43.310  1.00 74.49           C  
ATOM   1753  HA  VAL A 120      47.374 -64.341  42.725  1.00 74.49           H  
ATOM   1754  C   VAL A 120      46.758 -66.353  42.545  1.00 74.49           C  
ATOM   1755  CB  VAL A 120      47.434 -65.181  44.693  1.00 74.49           C  
ATOM   1756  HB  VAL A 120      46.749 -65.689  45.373  1.00 74.49           H  
ATOM   1757  O   VAL A 120      47.498 -66.468  41.578  1.00 74.49           O  
ATOM   1758  CG1 VAL A 120      48.747 -65.976  44.636  1.00 74.49           C  
ATOM   1759 HG11 VAL A 120      49.422 -65.547  43.895  1.00 74.49           H  
ATOM   1760 HG12 VAL A 120      49.234 -65.966  45.612  1.00 74.49           H  
ATOM   1761 HG13 VAL A 120      48.554 -67.017  44.377  1.00 74.49           H  
ATOM   1762  CG2 VAL A 120      47.783 -63.801  45.267  1.00 74.49           C  
ATOM   1763 HG21 VAL A 120      48.573 -63.339  44.675  1.00 74.49           H  
ATOM   1764 HG22 VAL A 120      46.913 -63.144  45.249  1.00 74.49           H  
ATOM   1765 HG23 VAL A 120      48.120 -63.908  46.298  1.00 74.49           H  
ATOM   1766  N   GLN A 121      45.858 -67.295  42.855  1.00 75.48           N  
ATOM   1767  H   GLN A 121      45.266 -67.158  43.661  1.00 75.48           H  
ATOM   1768  CA  GLN A 121      45.744 -68.547  42.086  1.00 75.48           C  
ATOM   1769  HA  GLN A 121      46.689 -69.088  42.141  1.00 75.48           H  
ATOM   1770  C   GLN A 121      45.417 -68.318  40.605  1.00 75.48           C  
ATOM   1771  CB  GLN A 121      44.621 -69.417  42.659  1.00 75.48           C  
ATOM   1772  HB2 GLN A 121      44.365 -70.178  41.922  1.00 75.48           H  
ATOM   1773  HB3 GLN A 121      43.736 -68.805  42.836  1.00 75.48           H  
ATOM   1774  O   GLN A 121      45.788 -69.111  39.731  1.00 75.48           O  
ATOM   1775  CG  GLN A 121      45.008 -70.141  43.948  1.00 75.48           C  
ATOM   1776  HG2 GLN A 121      45.265 -69.413  44.718  1.00 75.48           H  
ATOM   1777  HG3 GLN A 121      45.882 -70.766  43.766  1.00 75.48           H  
ATOM   1778  CD  GLN A 121      43.872 -71.021  44.458  1.00 75.48           C  
ATOM   1779  NE2 GLN A 121      44.017 -71.601  45.627  1.00 75.48           N  
ATOM   1780 HE21 GLN A 121      44.796 -71.341  46.215  1.00 75.48           H  
ATOM   1781 HE22 GLN A 121      43.200 -72.070  45.991  1.00 75.48           H  
ATOM   1782  OE1 GLN A 121      42.854 -71.234  43.813  1.00 75.48           O  
ATOM   1783  N   ARG A 122      44.647 -67.275  40.289  1.00 75.41           N  
ATOM   1784  H   ARG A 122      44.319 -66.685  41.041  1.00 75.41           H  
ATOM   1785  CA  ARG A 122      44.257 -66.961  38.913  1.00 75.41           C  
ATOM   1786  HA  ARG A 122      44.081 -67.897  38.384  1.00 75.41           H  
ATOM   1787  C   ARG A 122      45.393 -66.272  38.156  1.00 75.41           C  
ATOM   1788  CB  ARG A 122      42.945 -66.169  38.943  1.00 75.41           C  
ATOM   1789  HB2 ARG A 122      43.148 -65.106  39.073  1.00 75.41           H  
ATOM   1790  HB3 ARG A 122      42.348 -66.508  39.790  1.00 75.41           H  
ATOM   1791  O   ARG A 122      45.685 -66.691  37.038  1.00 75.41           O  
ATOM   1792  CG  ARG A 122      42.109 -66.407  37.684  1.00 75.41           C  
ATOM   1793  HG2 ARG A 122      41.982 -67.477  37.521  1.00 75.41           H  
ATOM   1794  HG3 ARG A 122      42.612 -65.965  36.824  1.00 75.41           H  
ATOM   1795  CD  ARG A 122      40.732 -65.765  37.871  1.00 75.41           C  
ATOM   1796  HD2 ARG A 122      40.869 -64.703  38.078  1.00 75.41           H  
ATOM   1797  HD3 ARG A 122      40.240 -66.224  38.729  1.00 75.41           H  
ATOM   1798  NE  ARG A 122      39.893 -65.926  36.672  1.00 75.41           N  
ATOM   1799  HE  ARG A 122      40.321 -66.352  35.862  1.00 75.41           H  
ATOM   1800  NH1 ARG A 122      38.040 -64.849  37.500  1.00 75.41           N  
ATOM   1801 HH11 ARG A 122      38.502 -64.731  38.390  1.00 75.41           H  
ATOM   1802 HH12 ARG A 122      37.103 -64.488  37.387  1.00 75.41           H  
ATOM   1803  NH2 ARG A 122      38.028 -65.613  35.403  1.00 75.41           N  
ATOM   1804 HH21 ARG A 122      37.101 -65.225  35.305  1.00 75.41           H  
ATOM   1805 HH22 ARG A 122      38.487 -66.033  34.608  1.00 75.41           H  
ATOM   1806  CZ  ARG A 122      38.661 -65.465  36.533  1.00 75.41           C  
ATOM   1807  N   LEU A 123      46.087 -65.324  38.784  1.00 71.60           N  
ATOM   1808  H   LEU A 123      45.781 -65.056  39.709  1.00 71.60           H  
ATOM   1809  CA  LEU A 123      47.313 -64.708  38.274  1.00 71.60           C  
ATOM   1810  HA  LEU A 123      47.121 -64.283  37.289  1.00 71.60           H  
ATOM   1811  C   LEU A 123      48.427 -65.739  38.111  1.00 71.60           C  
ATOM   1812  CB  LEU A 123      47.777 -63.597  39.228  1.00 71.60           C  
ATOM   1813  HB2 LEU A 123      48.809 -63.331  38.999  1.00 71.60           H  
ATOM   1814  HB3 LEU A 123      47.758 -63.986  40.246  1.00 71.60           H  
ATOM   1815  O   LEU A 123      49.080 -65.747  37.079  1.00 71.60           O  
ATOM   1816  CG  LEU A 123      46.923 -62.325  39.149  1.00 71.60           C  
ATOM   1817  HG  LEU A 123      45.866 -62.589  39.174  1.00 71.60           H  
ATOM   1818  CD1 LEU A 123      47.220 -61.432  40.348  1.00 71.60           C  
ATOM   1819 HD11 LEU A 123      46.507 -60.608  40.347  1.00 71.60           H  
ATOM   1820 HD12 LEU A 123      47.088 -61.993  41.273  1.00 71.60           H  
ATOM   1821 HD13 LEU A 123      48.237 -61.042  40.296  1.00 71.60           H  
ATOM   1822  CD2 LEU A 123      47.208 -61.524  37.879  1.00 71.60           C  
ATOM   1823 HD21 LEU A 123      48.267 -61.278  37.809  1.00 71.60           H  
ATOM   1824 HD22 LEU A 123      46.634 -60.598  37.926  1.00 71.60           H  
ATOM   1825 HD23 LEU A 123      46.898 -62.082  36.995  1.00 71.60           H  
ATOM   1826  N   GLU A 124      48.602 -66.658  39.062  1.00 73.60           N  
ATOM   1827  H   GLU A 124      48.091 -66.553  39.927  1.00 73.60           H  
ATOM   1828  CA  GLU A 124      49.545 -67.774  38.969  1.00 73.60           C  
ATOM   1829  HA  GLU A 124      50.548 -67.387  38.791  1.00 73.60           H  
ATOM   1830  C   GLU A 124      49.201 -68.705  37.812  1.00 73.60           C  
ATOM   1831  CB  GLU A 124      49.559 -68.601  40.259  1.00 73.60           C  
ATOM   1832  HB2 GLU A 124      50.003 -69.572  40.042  1.00 73.60           H  
ATOM   1833  HB3 GLU A 124      48.533 -68.765  40.588  1.00 73.60           H  
ATOM   1834  O   GLU A 124      50.104 -69.114  37.092  1.00 73.60           O  
ATOM   1835  CG  GLU A 124      50.389 -67.955  41.375  1.00 73.60           C  
ATOM   1836  HG2 GLU A 124      49.993 -66.968  41.616  1.00 73.60           H  
ATOM   1837  HG3 GLU A 124      51.405 -67.819  41.005  1.00 73.60           H  
ATOM   1838  CD  GLU A 124      50.421 -68.826  42.640  1.00 73.60           C  
ATOM   1839  OE1 GLU A 124      51.401 -68.674  43.404  1.00 73.60           O  
ATOM   1840  OE2 GLU A 124      49.506 -69.665  42.814  1.00 73.60           O  
ATOM   1841  N   ARG A 125      47.917 -69.013  37.574  1.00 72.65           N  
ATOM   1842  H   ARG A 125      47.225 -68.694  38.237  1.00 72.65           H  
ATOM   1843  CA  ARG A 125      47.500 -69.780  36.387  1.00 72.65           C  
ATOM   1844  HA  ARG A 125      48.110 -70.681  36.327  1.00 72.65           H  
ATOM   1845  C   ARG A 125      47.775 -69.028  35.090  1.00 72.65           C  
ATOM   1846  CB  ARG A 125      46.021 -70.178  36.475  1.00 72.65           C  
ATOM   1847  HB2 ARG A 125      45.634 -70.335  35.469  1.00 72.65           H  
ATOM   1848  HB3 ARG A 125      45.446 -69.377  36.940  1.00 72.65           H  
ATOM   1849  O   ARG A 125      48.230 -69.648  34.134  1.00 72.65           O  
ATOM   1850  CG  ARG A 125      45.858 -71.489  37.253  1.00 72.65           C  
ATOM   1851  HG2 ARG A 125      46.266 -71.380  38.258  1.00 72.65           H  
ATOM   1852  HG3 ARG A 125      46.414 -72.273  36.740  1.00 72.65           H  
ATOM   1853  CD  ARG A 125      44.389 -71.914  37.337  1.00 72.65           C  
ATOM   1854  HD2 ARG A 125      43.947 -71.896  36.341  1.00 72.65           H  
ATOM   1855  HD3 ARG A 125      44.365 -72.937  37.715  1.00 72.65           H  
ATOM   1856  NE  ARG A 125      43.633 -71.034  38.247  1.00 72.65           N  
ATOM   1857  HE  ARG A 125      44.115 -70.202  38.556  1.00 72.65           H  
ATOM   1858  NH1 ARG A 125      41.897 -72.468  38.705  1.00 72.65           N  
ATOM   1859 HH11 ARG A 125      42.318 -73.163  38.105  1.00 72.65           H  
ATOM   1860 HH12 ARG A 125      41.058 -72.664  39.231  1.00 72.65           H  
ATOM   1861  NH2 ARG A 125      41.951 -70.461  39.673  1.00 72.65           N  
ATOM   1862 HH21 ARG A 125      42.436 -69.610  39.920  1.00 72.65           H  
ATOM   1863 HH22 ARG A 125      41.144 -70.706  40.228  1.00 72.65           H  
ATOM   1864  CZ  ARG A 125      42.500 -71.321  38.863  1.00 72.65           C  
ATOM   1865  N   MET A 126      47.542 -67.717  35.053  1.00 69.01           N  
ATOM   1866  H   MET A 126      47.149 -67.275  35.872  1.00 69.01           H  
ATOM   1867  CA  MET A 126      47.858 -66.888  33.885  1.00 69.01           C  
ATOM   1868  HA  MET A 126      47.423 -67.346  32.997  1.00 69.01           H  
ATOM   1869  C   MET A 126      49.372 -66.816  33.643  1.00 69.01           C  
ATOM   1870  CB  MET A 126      47.251 -65.487  34.046  1.00 69.01           C  
ATOM   1871  HB2 MET A 126      47.512 -65.075  35.021  1.00 69.01           H  
ATOM   1872  HB3 MET A 126      47.667 -64.837  33.276  1.00 69.01           H  
ATOM   1873  O   MET A 126      49.823 -67.053  32.527  1.00 69.01           O  
ATOM   1874  CG  MET A 126      45.726 -65.515  33.890  1.00 69.01           C  
ATOM   1875  HG2 MET A 126      45.482 -65.868  32.888  1.00 69.01           H  
ATOM   1876  HG3 MET A 126      45.311 -66.227  34.604  1.00 69.01           H  
ATOM   1877  SD  MET A 126      44.903 -63.923  34.156  1.00 69.01           S  
ATOM   1878  CE  MET A 126      45.503 -62.985  32.721  1.00 69.01           C  
ATOM   1879  HE1 MET A 126      45.028 -62.004  32.709  1.00 69.01           H  
ATOM   1880  HE2 MET A 126      45.255 -63.514  31.801  1.00 69.01           H  
ATOM   1881  HE3 MET A 126      46.582 -62.850  32.788  1.00 69.01           H  
ATOM   1882  N   LEU A 127      50.169 -66.598  34.690  1.00 70.19           N  
ATOM   1883  H   LEU A 127      49.733 -66.383  35.576  1.00 70.19           H  
ATOM   1884  CA  LEU A 127      51.632 -66.653  34.654  1.00 70.19           C  
ATOM   1885  HA  LEU A 127      51.991 -65.962  33.892  1.00 70.19           H  
ATOM   1886  C   LEU A 127      52.141 -68.043  34.268  1.00 70.19           C  
ATOM   1887  CB  LEU A 127      52.200 -66.239  36.028  1.00 70.19           C  
ATOM   1888  HB2 LEU A 127      51.450 -66.409  36.800  1.00 70.19           H  
ATOM   1889  HB3 LEU A 127      53.045 -66.877  36.287  1.00 70.19           H  
ATOM   1890  O   LEU A 127      53.081 -68.140  33.492  1.00 70.19           O  
ATOM   1891  CG  LEU A 127      52.666 -64.773  36.056  1.00 70.19           C  
ATOM   1892  HG  LEU A 127      52.049 -64.175  35.385  1.00 70.19           H  
ATOM   1893  CD1 LEU A 127      52.546 -64.191  37.461  1.00 70.19           C  
ATOM   1894 HD11 LEU A 127      53.137 -64.771  38.170  1.00 70.19           H  
ATOM   1895 HD12 LEU A 127      52.889 -63.156  37.461  1.00 70.19           H  
ATOM   1896 HD13 LEU A 127      51.501 -64.203  37.771  1.00 70.19           H  
ATOM   1897  CD2 LEU A 127      54.132 -64.688  35.616  1.00 70.19           C  
ATOM   1898 HD21 LEU A 127      54.771 -65.224  36.318  1.00 70.19           H  
ATOM   1899 HD22 LEU A 127      54.435 -63.642  35.585  1.00 70.19           H  
ATOM   1900 HD23 LEU A 127      54.241 -65.109  34.617  1.00 70.19           H  
ATOM   1901  N   ALA A 128      51.538 -69.121  34.769  1.00 67.20           N  
ATOM   1902  H   ALA A 128      50.811 -68.986  35.458  1.00 67.20           H  
ATOM   1903  CA  ALA A 128      51.901 -70.491  34.420  1.00 67.20           C  
ATOM   1904  HA  ALA A 128      52.978 -70.608  34.540  1.00 67.20           H  
ATOM   1905  C   ALA A 128      51.568 -70.813  32.960  1.00 67.20           C  
ATOM   1906  CB  ALA A 128      51.205 -71.470  35.372  1.00 67.20           C  
ATOM   1907  HB1 ALA A 128      51.502 -71.264  36.400  1.00 67.20           H  
ATOM   1908  HB2 ALA A 128      51.491 -72.491  35.119  1.00 67.20           H  
ATOM   1909  HB3 ALA A 128      50.123 -71.372  35.283  1.00 67.20           H  
ATOM   1910  O   ALA A 128      52.335 -71.521  32.317  1.00 67.20           O  
ATOM   1911  N   ALA A 129      50.473 -70.268  32.424  1.00 64.15           N  
ATOM   1912  H   ALA A 129      49.843 -69.751  33.021  1.00 64.15           H  
ATOM   1913  CA  ALA A 129      50.138 -70.375  31.008  1.00 64.15           C  
ATOM   1914  HA  ALA A 129      50.249 -71.414  30.698  1.00 64.15           H  
ATOM   1915  C   ALA A 129      51.082 -69.537  30.124  1.00 64.15           C  
ATOM   1916  CB  ALA A 129      48.670 -69.974  30.826  1.00 64.15           C  
ATOM   1917  HB1 ALA A 129      48.389 -70.088  29.779  1.00 64.15           H  
ATOM   1918  HB2 ALA A 129      48.523 -68.935  31.120  1.00 64.15           H  
ATOM   1919  HB3 ALA A 129      48.032 -70.614  31.436  1.00 64.15           H  
ATOM   1920  O   ALA A 129      51.425 -69.961  29.024  1.00 64.15           O  
ATOM   1921  N   LEU A 130      51.551 -68.385  30.618  1.00 57.43           N  
ATOM   1922  H   LEU A 130      51.150 -68.048  31.482  1.00 57.43           H  
ATOM   1923  CA  LEU A 130      52.514 -67.520  29.924  1.00 57.43           C  
ATOM   1924  HA  LEU A 130      52.269 -67.502  28.863  1.00 57.43           H  
ATOM   1925  C   LEU A 130      53.967 -68.026  30.015  1.00 57.43           C  
ATOM   1926  CB  LEU A 130      52.384 -66.092  30.491  1.00 57.43           C  
ATOM   1927  HB2 LEU A 130      52.332 -66.151  31.579  1.00 57.43           H  
ATOM   1928  HB3 LEU A 130      53.280 -65.524  30.242  1.00 57.43           H  
ATOM   1929  O   LEU A 130      54.745 -67.842  29.080  1.00 57.43           O  
ATOM   1930  CG  LEU A 130      51.159 -65.322  29.958  1.00 57.43           C  
ATOM   1931  HG  LEU A 130      50.286 -65.974  29.950  1.00 57.43           H  
ATOM   1932  CD1 LEU A 130      50.854 -64.120  30.851  1.00 57.43           C  
ATOM   1933 HD11 LEU A 130      49.991 -63.580  30.462  1.00 57.43           H  
ATOM   1934 HD12 LEU A 130      50.626 -64.460  31.862  1.00 57.43           H  
ATOM   1935 HD13 LEU A 130      51.712 -63.447  30.883  1.00 57.43           H  
ATOM   1936  CD2 LEU A 130      51.411 -64.805  28.538  1.00 57.43           C  
ATOM   1937 HD21 LEU A 130      51.596 -65.637  27.859  1.00 57.43           H  
ATOM   1938 HD22 LEU A 130      52.269 -64.134  28.527  1.00 57.43           H  
ATOM   1939 HD23 LEU A 130      50.533 -64.263  28.187  1.00 57.43           H  
ATOM   1940  N   ARG A 131      54.353 -68.691  31.111  1.00 56.46           N  
ATOM   1941  H   ARG A 131      53.675 -68.762  31.855  1.00 56.46           H  
ATOM   1942  CA  ARG A 131      55.731 -69.147  31.380  1.00 56.46           C  
ATOM   1943  HA  ARG A 131      56.369 -68.263  31.406  1.00 56.46           H  
ATOM   1944  C   ARG A 131      56.358 -70.033  30.296  1.00 56.46           C  
ATOM   1945  CB  ARG A 131      55.817 -69.862  32.739  1.00 56.46           C  
ATOM   1946  HB2 ARG A 131      54.852 -70.303  32.988  1.00 56.46           H  
ATOM   1947  HB3 ARG A 131      56.544 -70.671  32.675  1.00 56.46           H  
ATOM   1948  O   ARG A 131      57.501 -69.740  29.943  1.00 56.46           O  
ATOM   1949  CG  ARG A 131      56.273 -68.920  33.858  1.00 56.46           C  
ATOM   1950  HG2 ARG A 131      57.254 -68.512  33.615  1.00 56.46           H  
ATOM   1951  HG3 ARG A 131      55.565 -68.097  33.962  1.00 56.46           H  
ATOM   1952  CD  ARG A 131      56.360 -69.702  35.171  1.00 56.46           C  
ATOM   1953  HD2 ARG A 131      55.410 -70.213  35.329  1.00 56.46           H  
ATOM   1954  HD3 ARG A 131      57.153 -70.444  35.087  1.00 56.46           H  
ATOM   1955  NE  ARG A 131      56.625 -68.812  36.315  1.00 56.46           N  
ATOM   1956  HE  ARG A 131      56.788 -67.838  36.102  1.00 56.46           H  
ATOM   1957  NH1 ARG A 131      56.410 -70.393  37.965  1.00 56.46           N  
ATOM   1958 HH11 ARG A 131      56.288 -71.099  37.254  1.00 56.46           H  
ATOM   1959 HH12 ARG A 131      56.341 -70.627  38.945  1.00 56.46           H  
ATOM   1960  NH2 ARG A 131      56.745 -68.258  38.521  1.00 56.46           N  
ATOM   1961 HH21 ARG A 131      56.665 -68.514  39.495  1.00 56.46           H  
ATOM   1962 HH22 ARG A 131      56.863 -67.286  38.274  1.00 56.46           H  
ATOM   1963  CZ  ARG A 131      56.596 -69.157  37.590  1.00 56.46           C  
ATOM   1964  N   PRO A 132      55.704 -71.093  29.771  1.00 48.93           N  
ATOM   1965  CA  PRO A 132      56.355 -71.978  28.808  1.00 48.93           C  
ATOM   1966  HA  PRO A 132      57.247 -72.404  29.267  1.00 48.93           H  
ATOM   1967  C   PRO A 132      56.792 -71.245  27.539  1.00 48.93           C  
ATOM   1968  CB  PRO A 132      55.369 -73.112  28.503  1.00 48.93           C  
ATOM   1969  HB2 PRO A 132      55.756 -74.046  28.910  1.00 48.93           H  
ATOM   1970  HB3 PRO A 132      55.206 -73.223  27.431  1.00 48.93           H  
ATOM   1971  O   PRO A 132      57.796 -71.619  26.939  1.00 48.93           O  
ATOM   1972  CG  PRO A 132      54.061 -72.745  29.201  1.00 48.93           C  
ATOM   1973  HG2 PRO A 132      53.338 -72.387  28.468  1.00 48.93           H  
ATOM   1974  HG3 PRO A 132      53.652 -73.599  29.742  1.00 48.93           H  
ATOM   1975  CD  PRO A 132      54.408 -71.616  30.163  1.00 48.93           C  
ATOM   1976  HD2 PRO A 132      54.479 -72.011  31.176  1.00 48.93           H  
ATOM   1977  HD3 PRO A 132      53.629 -70.855  30.104  1.00 48.93           H  
ATOM   1978  N   VAL A 133      56.085 -70.175  27.161  1.00 43.08           N  
ATOM   1979  H   VAL A 133      55.295 -69.886  27.721  1.00 43.08           H  
ATOM   1980  CA  VAL A 133      56.438 -69.357  25.996  1.00 43.08           C  
ATOM   1981  HA  VAL A 133      56.614 -70.020  25.148  1.00 43.08           H  
ATOM   1982  C   VAL A 133      57.742 -68.587  26.232  1.00 43.08           C  
ATOM   1983  CB  VAL A 133      55.283 -68.405  25.625  1.00 43.08           C  
ATOM   1984  HB  VAL A 133      55.138 -67.684  26.429  1.00 43.08           H  
ATOM   1985  O   VAL A 133      58.562 -68.495  25.325  1.00 43.08           O  
ATOM   1986  CG1 VAL A 133      55.582 -67.636  24.333  1.00 43.08           C  
ATOM   1987 HG11 VAL A 133      55.772 -68.332  23.516  1.00 43.08           H  
ATOM   1988 HG12 VAL A 133      56.455 -66.997  24.466  1.00 43.08           H  
ATOM   1989 HG13 VAL A 133      54.735 -67.000  24.075  1.00 43.08           H  
ATOM   1990  CG2 VAL A 133      53.967 -69.173  25.415  1.00 43.08           C  
ATOM   1991 HG21 VAL A 133      54.096 -69.933  24.644  1.00 43.08           H  
ATOM   1992 HG22 VAL A 133      53.646 -69.645  26.343  1.00 43.08           H  
ATOM   1993 HG23 VAL A 133      53.184 -68.480  25.107  1.00 43.08           H  
ATOM   1994  N   ALA A 134      57.976 -68.082  27.447  1.00 37.23           N  
ATOM   1995  H   ALA A 134      57.287 -68.222  28.172  1.00 37.23           H  
ATOM   1996  CA  ALA A 134      59.187 -67.327  27.770  1.00 37.23           C  
ATOM   1997  HA  ALA A 134      59.384 -66.626  26.960  1.00 37.23           H  
ATOM   1998  C   ALA A 134      60.440 -68.219  27.903  1.00 37.23           C  
ATOM   1999  CB  ALA A 134      58.923 -66.513  29.043  1.00 37.23           C  
ATOM   2000  HB1 ALA A 134      58.727 -67.179  29.883  1.00 37.23           H  
ATOM   2001  HB2 ALA A 134      59.797 -65.902  29.269  1.00 37.23           H  
ATOM   2002  HB3 ALA A 134      58.065 -65.858  28.892  1.00 37.23           H  
ATOM   2003  O   ALA A 134      61.487 -67.895  27.349  1.00 37.23           O  
ATOM   2004  N   GLN A 135      60.351 -69.353  28.612  1.00 37.07           N  
ATOM   2005  H   GLN A 135      59.459 -69.592  29.021  1.00 37.07           H  
ATOM   2006  CA  GLN A 135      61.533 -70.170  28.950  1.00 37.07           C  
ATOM   2007  HA  GLN A 135      62.327 -69.499  29.277  1.00 37.07           H  
ATOM   2008  C   GLN A 135      62.138 -70.962  27.785  1.00 37.07           C  
ATOM   2009  CB  GLN A 135      61.208 -71.128  30.106  1.00 37.07           C  
ATOM   2010  HB2 GLN A 135      60.173 -71.463  30.035  1.00 37.07           H  
ATOM   2011  HB3 GLN A 135      61.852 -72.005  30.043  1.00 37.07           H  
ATOM   2012  O   GLN A 135      63.295 -71.368  27.875  1.00 37.07           O  
ATOM   2013  CG  GLN A 135      61.465 -70.467  31.462  1.00 37.07           C  
ATOM   2014  HG2 GLN A 135      60.806 -69.607  31.582  1.00 37.07           H  
ATOM   2015  HG3 GLN A 135      62.496 -70.115  31.491  1.00 37.07           H  
ATOM   2016  CD  GLN A 135      61.248 -71.420  32.632  1.00 37.07           C  
ATOM   2017  NE2 GLN A 135      61.820 -71.124  33.777  1.00 37.07           N  
ATOM   2018 HE21 GLN A 135      62.494 -70.372  33.796  1.00 37.07           H  
ATOM   2019 HE22 GLN A 135      61.752 -71.825  34.501  1.00 37.07           H  
ATOM   2020  OE1 GLN A 135      60.554 -72.423  32.566  1.00 37.07           O  
ATOM   2021  N   ALA A 136      61.420 -71.184  26.679  1.00 32.72           N  
ATOM   2022  H   ALA A 136      60.469 -70.846  26.626  1.00 32.72           H  
ATOM   2023  CA  ALA A 136      62.002 -71.873  25.523  1.00 32.72           C  
ATOM   2024  HA  ALA A 136      62.349 -72.855  25.846  1.00 32.72           H  
ATOM   2025  C   ALA A 136      63.229 -71.134  24.940  1.00 32.72           C  
ATOM   2026  CB  ALA A 136      60.906 -72.074  24.472  1.00 32.72           C  
ATOM   2027  HB1 ALA A 136      61.311 -72.624  23.622  1.00 32.72           H  
ATOM   2028  HB2 ALA A 136      60.538 -71.107  24.129  1.00 32.72           H  
ATOM   2029  HB3 ALA A 136      60.079 -72.638  24.902  1.00 32.72           H  
ATOM   2030  O   ALA A 136      64.059 -71.756  24.279  1.00 32.72           O  
ATOM   2031  N   ALA A 137      63.360 -69.829  25.208  1.00 30.39           N  
ATOM   2032  H   ALA A 137      62.651 -69.378  25.768  1.00 30.39           H  
ATOM   2033  CA  ALA A 137      64.487 -69.006  24.779  1.00 30.39           C  
ATOM   2034  HA  ALA A 137      64.726 -69.251  23.744  1.00 30.39           H  
ATOM   2035  C   ALA A 137      65.779 -69.209  25.600  1.00 30.39           C  
ATOM   2036  CB  ALA A 137      64.031 -67.542  24.837  1.00 30.39           C  
ATOM   2037  HB1 ALA A 137      63.806 -67.262  25.866  1.00 30.39           H  
ATOM   2038  HB2 ALA A 137      63.143 -67.402  24.222  1.00 30.39           H  
ATOM   2039  HB3 ALA A 137      64.828 -66.898  24.463  1.00 30.39           H  
ATOM   2040  O   ALA A 137      66.851 -68.849  25.119  1.00 30.39           O  
ATOM   2041  N   ASP A 138      65.710 -69.758  26.819  1.00 27.66           N  
ATOM   2042  H   ASP A 138      64.815 -70.073  27.165  1.00 27.66           H  
ATOM   2043  CA  ASP A 138      66.829 -69.679  27.778  1.00 27.66           C  
ATOM   2044  HA  ASP A 138      67.203 -68.655  27.799  1.00 27.66           H  
ATOM   2045  C   ASP A 138      68.031 -70.567  27.416  1.00 27.66           C  
ATOM   2046  CB  ASP A 138      66.342 -70.082  29.192  1.00 27.66           C  
ATOM   2047  HB2 ASP A 138      67.093 -70.720  29.657  1.00 27.66           H  
ATOM   2048  HB3 ASP A 138      65.437 -70.686  29.115  1.00 27.66           H  
ATOM   2049  O   ASP A 138      69.189 -70.190  27.599  1.00 27.66           O  
ATOM   2050  CG  ASP A 138      66.099 -68.926  30.169  1.00 27.66           C  
ATOM   2051  OD1 ASP A 138      66.610 -67.812  29.926  1.00 27.66           O  
ATOM   2052  OD2 ASP A 138      65.425 -69.192  31.193  1.00 27.66           O  
ATOM   2053  N   ALA A 139      67.773 -71.805  26.984  1.00 28.18           N  
ATOM   2054  H   ALA A 139      66.805 -72.034  26.808  1.00 28.18           H  
ATOM   2055  CA  ALA A 139      68.720 -72.899  27.223  1.00 28.18           C  
ATOM   2056  HA  ALA A 139      69.069 -72.816  28.253  1.00 28.18           H  
ATOM   2057  C   ALA A 139      69.983 -72.894  26.340  1.00 28.18           C  
ATOM   2058  CB  ALA A 139      67.961 -74.225  27.091  1.00 28.18           C  
ATOM   2059  HB1 ALA A 139      68.627 -75.053  27.334  1.00 28.18           H  
ATOM   2060  HB2 ALA A 139      67.116 -74.237  27.780  1.00 28.18           H  
ATOM   2061  HB3 ALA A 139      67.598 -74.345  26.071  1.00 28.18           H  
ATOM   2062  O   ALA A 139      70.931 -73.622  26.629  1.00 28.18           O  
ATOM   2063  N   SER A 140      70.012 -72.133  25.245  1.00 26.24           N  
ATOM   2064  H   SER A 140      69.255 -71.483  25.088  1.00 26.24           H  
ATOM   2065  CA  SER A 140      71.020 -72.299  24.186  1.00 26.24           C  
ATOM   2066  HA  SER A 140      71.176 -73.367  24.030  1.00 26.24           H  
ATOM   2067  C   SER A 140      72.398 -71.702  24.490  1.00 26.24           C  
ATOM   2068  CB  SER A 140      70.484 -71.714  22.875  1.00 26.24           C  
ATOM   2069  HB2 SER A 140      71.227 -71.827  22.084  1.00 26.24           H  
ATOM   2070  HB3 SER A 140      69.588 -72.263  22.585  1.00 26.24           H  
ATOM   2071  O   SER A 140      73.300 -71.830  23.667  1.00 26.24           O  
ATOM   2072  OG  SER A 140      70.149 -70.348  23.024  1.00 26.24           O  
ATOM   2073  HG  SER A 140      70.945 -69.831  23.162  1.00 26.24           H  
ATOM   2074  N   GLY A 141      72.560 -70.967  25.591  1.00 22.97           N  
ATOM   2075  H   GLY A 141      71.781 -70.893  26.230  1.00 22.97           H  
ATOM   2076  CA  GLY A 141      73.657 -70.002  25.690  1.00 22.97           C  
ATOM   2077  HA2 GLY A 141      73.404 -69.288  26.475  1.00 22.97           H  
ATOM   2078  HA3 GLY A 141      73.728 -69.449  24.754  1.00 22.97           H  
ATOM   2079  C   GLY A 141      75.053 -70.552  26.010  1.00 22.97           C  
ATOM   2080  O   GLY A 141      76.040 -70.020  25.506  1.00 22.97           O  
ATOM   2081  N   THR A 142      75.177 -71.499  26.942  1.00 24.01           N  
ATOM   2082  H   THR A 142      74.354 -71.999  27.247  1.00 24.01           H  
ATOM   2083  CA  THR A 142      76.345 -71.525  27.848  1.00 24.01           C  
ATOM   2084  HA  THR A 142      76.688 -70.493  27.924  1.00 24.01           H  
ATOM   2085  C   THR A 142      77.595 -72.277  27.364  1.00 24.01           C  
ATOM   2086  CB  THR A 142      75.936 -71.928  29.278  1.00 24.01           C  
ATOM   2087  HB  THR A 142      76.804 -72.268  29.842  1.00 24.01           H  
ATOM   2088  O   THR A 142      77.630 -72.928  26.324  1.00 24.01           O  
ATOM   2089  CG2 THR A 142      75.326 -70.745  30.029  1.00 24.01           C  
ATOM   2090 HG21 THR A 142      74.429 -70.398  29.515  1.00 24.01           H  
ATOM   2091 HG22 THR A 142      76.045 -69.928  30.086  1.00 24.01           H  
ATOM   2092 HG23 THR A 142      75.062 -71.048  31.042  1.00 24.01           H  
ATOM   2093  OG1 THR A 142      74.977 -72.954  29.256  1.00 24.01           O  
ATOM   2094  HG1 THR A 142      74.635 -73.080  30.144  1.00 24.01           H  
ATOM   2095  N   GLY A 143      78.684 -72.089  28.125  1.00 22.09           N  
ATOM   2096  H   GLY A 143      78.537 -71.632  29.014  1.00 22.09           H  
ATOM   2097  CA  GLY A 143      80.083 -72.189  27.698  1.00 22.09           C  
ATOM   2098  HA2 GLY A 143      80.719 -71.841  28.512  1.00 22.09           H  
ATOM   2099  HA3 GLY A 143      80.233 -71.519  26.852  1.00 22.09           H  
ATOM   2100  C   GLY A 143      80.577 -73.579  27.300  1.00 22.09           C  
ATOM   2101  O   GLY A 143      81.168 -74.285  28.106  1.00 22.09           O  
ATOM   2102  N   ALA A 144      80.412 -73.922  26.024  1.00 24.15           N  
ATOM   2103  H   ALA A 144      79.760 -73.367  25.489  1.00 24.15           H  
ATOM   2104  CA  ALA A 144      80.844 -75.192  25.434  1.00 24.15           C  
ATOM   2105  HA  ALA A 144      80.614 -76.003  26.125  1.00 24.15           H  
ATOM   2106  C   ALA A 144      82.342 -75.289  25.090  1.00 24.15           C  
ATOM   2107  CB  ALA A 144      80.017 -75.379  24.156  1.00 24.15           C  
ATOM   2108  HB1 ALA A 144      80.245 -74.591  23.438  1.00 24.15           H  
ATOM   2109  HB2 ALA A 144      80.249 -76.345  23.709  1.00 24.15           H  
ATOM   2110  HB3 ALA A 144      78.954 -75.353  24.395  1.00 24.15           H  
ATOM   2111  O   ALA A 144      82.820 -76.354  24.716  1.00 24.15           O  
ATOM   2112  N   ASN A 145      83.065 -74.172  25.085  1.00 21.72           N  
ATOM   2113  H   ASN A 145      82.630 -73.323  25.417  1.00 21.72           H  
ATOM   2114  CA  ASN A 145      84.304 -74.093  24.312  1.00 21.72           C  
ATOM   2115  HA  ASN A 145      84.098 -74.575  23.356  1.00 21.72           H  
ATOM   2116  C   ASN A 145      85.526 -74.859  24.878  1.00 21.72           C  
ATOM   2117  CB  ASN A 145      84.602 -72.612  24.013  1.00 21.72           C  
ATOM   2118  HB2 ASN A 145      83.676 -72.107  23.739  1.00 21.72           H  
ATOM   2119  HB3 ASN A 145      85.008 -72.119  24.897  1.00 21.72           H  
ATOM   2120  O   ASN A 145      86.093 -75.678  24.158  1.00 21.72           O  
ATOM   2121  CG  ASN A 145      85.554 -72.420  22.848  1.00 21.72           C  
ATOM   2122  ND2 ASN A 145      86.219 -71.292  22.777  1.00 21.72           N  
ATOM   2123 HD21 ASN A 145      86.111 -70.577  23.483  1.00 21.72           H  
ATOM   2124 HD22 ASN A 145      86.819 -71.198  21.970  1.00 21.72           H  
ATOM   2125  OD1 ASN A 145      85.679 -73.232  21.954  1.00 21.72           O  
ATOM   2126  N   PRO A 146      86.058 -74.505  26.066  1.00 26.00           N  
ATOM   2127  CA  PRO A 146      87.501 -74.283  26.183  1.00 26.00           C  
ATOM   2128  HA  PRO A 146      87.917 -74.196  25.179  1.00 26.00           H  
ATOM   2129  C   PRO A 146      88.278 -75.396  26.899  1.00 26.00           C  
ATOM   2130  CB  PRO A 146      87.666 -72.922  26.869  1.00 26.00           C  
ATOM   2131  HB2 PRO A 146      88.392 -72.978  27.680  1.00 26.00           H  
ATOM   2132  HB3 PRO A 146      87.982 -72.174  26.142  1.00 26.00           H  
ATOM   2133  O   PRO A 146      87.800 -76.036  27.827  1.00 26.00           O  
ATOM   2134  CG  PRO A 146      86.283 -72.561  27.416  1.00 26.00           C  
ATOM   2135  HG2 PRO A 146      85.889 -71.691  26.890  1.00 26.00           H  
ATOM   2136  HG3 PRO A 146      86.327 -72.354  28.485  1.00 26.00           H  
ATOM   2137  CD  PRO A 146      85.416 -73.786  27.150  1.00 26.00           C  
ATOM   2138  HD2 PRO A 146      85.419 -74.425  28.033  1.00 26.00           H  
ATOM   2139  HD3 PRO A 146      84.390 -73.474  26.950  1.00 26.00           H  
ATOM   2140  N   SER A 147      89.528 -75.567  26.463  1.00 23.20           N  
ATOM   2141  H   SER A 147      89.881 -74.872  25.821  1.00 23.20           H  
ATOM   2142  CA  SER A 147      90.316 -76.810  26.500  1.00 23.20           C  
ATOM   2143  HA  SER A 147      89.728 -77.616  26.061  1.00 23.20           H  
ATOM   2144  C   SER A 147      90.819 -77.293  27.855  1.00 23.20           C  
ATOM   2145  CB  SER A 147      91.567 -76.570  25.638  1.00 23.20           C  
ATOM   2146  HB2 SER A 147      91.258 -76.275  24.636  1.00 23.20           H  
ATOM   2147  HB3 SER A 147      92.146 -77.490  25.558  1.00 23.20           H  
ATOM   2148  O   SER A 147      91.518 -78.300  27.899  1.00 23.20           O  
ATOM   2149  OG  SER A 147      92.376 -75.544  26.199  1.00 23.20           O  
ATOM   2150  HG  SER A 147      92.880 -75.938  26.914  1.00 23.20           H  
ATOM   2151  N   GLY A 148      90.661 -76.475  28.891  1.00 20.18           N  
ATOM   2152  H   GLY A 148      89.944 -75.767  28.827  1.00 20.18           H  
ATOM   2153  CA  GLY A 148      91.761 -76.270  29.827  1.00 20.18           C  
ATOM   2154  HA2 GLY A 148      92.675 -76.047  29.276  1.00 20.18           H  
ATOM   2155  HA3 GLY A 148      91.523 -75.413  30.457  1.00 20.18           H  
ATOM   2156  C   GLY A 148      92.056 -77.433  30.758  1.00 20.18           C  
ATOM   2157  O   GLY A 148      93.200 -77.545  31.182  1.00 20.18           O  
ATOM   2158  N   ASP A 149      91.041 -78.216  31.127  1.00 21.93           N  
ATOM   2159  H   ASP A 149      90.140 -78.097  30.684  1.00 21.93           H  
ATOM   2160  CA  ASP A 149      91.080 -78.917  32.408  1.00 21.93           C  
ATOM   2161  HA  ASP A 149      91.437 -78.191  33.139  1.00 21.93           H  
ATOM   2162  C   ASP A 149      92.127 -80.038  32.445  1.00 21.93           C  
ATOM   2163  CB  ASP A 149      89.676 -79.332  32.882  1.00 21.93           C  
ATOM   2164  HB2 ASP A 149      89.780 -80.156  33.589  1.00 21.93           H  
ATOM   2165  HB3 ASP A 149      89.094 -79.691  32.033  1.00 21.93           H  
ATOM   2166  O   ASP A 149      91.926 -81.164  31.998  1.00 21.93           O  
ATOM   2167  CG  ASP A 149      88.919 -78.203  33.607  1.00 21.93           C  
ATOM   2168  OD1 ASP A 149      89.566 -77.231  34.063  1.00 21.93           O  
ATOM   2169  OD2 ASP A 149      87.681 -78.329  33.722  1.00 21.93           O  
ATOM   2170  N   ASP A 150      93.247 -79.655  33.054  1.00 21.68           N  
ATOM   2171  H   ASP A 150      93.282 -78.665  33.253  1.00 21.68           H  
ATOM   2172  CA  ASP A 150      94.547 -80.318  33.201  1.00 21.68           C  
ATOM   2173  HA  ASP A 150      94.931 -80.587  32.217  1.00 21.68           H  
ATOM   2174  C   ASP A 150      94.502 -81.573  34.091  1.00 21.68           C  
ATOM   2175  CB  ASP A 150      95.448 -79.240  33.858  1.00 21.68           C  
ATOM   2176  HB2 ASP A 150      95.090 -78.251  33.572  1.00 21.68           H  
ATOM   2177  HB3 ASP A 150      95.346 -79.303  34.941  1.00 21.68           H  
ATOM   2178  O   ASP A 150      95.508 -82.237  34.314  1.00 21.68           O  
ATOM   2179  CG  ASP A 150      96.935 -79.255  33.488  1.00 21.68           C  
ATOM   2180  OD1 ASP A 150      97.313 -79.915  32.495  1.00 21.68           O  
ATOM   2181  OD2 ASP A 150      97.681 -78.494  34.151  1.00 21.68           O  
ATOM   2182  N   LEU A 151      93.352 -81.822  34.724  1.00 19.80           N  
ATOM   2183  H   LEU A 151      92.553 -81.310  34.379  1.00 19.80           H  
ATOM   2184  CA  LEU A 151      93.338 -82.257  36.120  1.00 19.80           C  
ATOM   2185  HA  LEU A 151      94.007 -81.598  36.674  1.00 19.80           H  
ATOM   2186  C   LEU A 151      93.859 -83.673  36.395  1.00 19.80           C  
ATOM   2187  CB  LEU A 151      91.908 -82.116  36.685  1.00 19.80           C  
ATOM   2188  HB2 LEU A 151      91.196 -82.367  35.898  1.00 19.80           H  
ATOM   2189  HB3 LEU A 151      91.766 -82.839  37.488  1.00 19.80           H  
ATOM   2190  O   LEU A 151      94.704 -83.849  37.267  1.00 19.80           O  
ATOM   2191  CG  LEU A 151      91.573 -80.729  37.252  1.00 19.80           C  
ATOM   2192  HG  LEU A 151      91.867 -79.958  36.539  1.00 19.80           H  
ATOM   2193  CD1 LEU A 151      90.065 -80.634  37.489  1.00 19.80           C  
ATOM   2194 HD11 LEU A 151      89.741 -81.403  38.191  1.00 19.80           H  
ATOM   2195 HD12 LEU A 151      89.819 -79.648  37.884  1.00 19.80           H  
ATOM   2196 HD13 LEU A 151      89.539 -80.758  36.543  1.00 19.80           H  
ATOM   2197  CD2 LEU A 151      92.274 -80.485  38.593  1.00 19.80           C  
ATOM   2198 HD21 LEU A 151      91.994 -79.504  38.977  1.00 19.80           H  
ATOM   2199 HD22 LEU A 151      91.991 -81.253  39.313  1.00 19.80           H  
ATOM   2200 HD23 LEU A 151      93.355 -80.506  38.459  1.00 19.80           H  
ATOM   2201  N   GLY A 152      93.184 -84.681  35.839  1.00 22.20           N  
ATOM   2202  H   GLY A 152      92.610 -84.456  35.039  1.00 22.20           H  
ATOM   2203  CA  GLY A 152      92.895 -85.922  36.578  1.00 22.20           C  
ATOM   2204  HA2 GLY A 152      92.236 -86.545  35.973  1.00 22.20           H  
ATOM   2205  HA3 GLY A 152      92.359 -85.659  37.489  1.00 22.20           H  
ATOM   2206  C   GLY A 152      94.111 -86.782  36.960  1.00 22.20           C  
ATOM   2207  O   GLY A 152      94.897 -87.146  36.097  1.00 22.20           O  
ATOM   2208  N   GLU A 153      94.199 -87.156  38.247  1.00 23.42           N  
ATOM   2209  H   GLU A 153      93.454 -86.838  38.850  1.00 23.42           H  
ATOM   2210  CA  GLU A 153      95.446 -87.504  38.963  1.00 23.42           C  
ATOM   2211  HA  GLU A 153      96.177 -86.712  38.804  1.00 23.42           H  
ATOM   2212  C   GLU A 153      96.150 -88.831  38.639  1.00 23.42           C  
ATOM   2213  CB  GLU A 153      95.143 -87.610  40.476  1.00 23.42           C  
ATOM   2214  HB2 GLU A 153      94.350 -88.346  40.612  1.00 23.42           H  
ATOM   2215  HB3 GLU A 153      96.035 -87.983  40.979  1.00 23.42           H  
ATOM   2216  O   GLU A 153      97.380 -88.868  38.624  1.00 23.42           O  
ATOM   2217  CG  GLU A 153      94.733 -86.321  41.193  1.00 23.42           C  
ATOM   2218  HG2 GLU A 153      93.810 -85.946  40.752  1.00 23.42           H  
ATOM   2219  HG3 GLU A 153      95.513 -85.575  41.039  1.00 23.42           H  
ATOM   2220  CD  GLU A 153      94.520 -86.549  42.705  1.00 23.42           C  
ATOM   2221  OE1 GLU A 153      94.673 -85.568  43.468  1.00 23.42           O  
ATOM   2222  OE2 GLU A 153      94.179 -87.689  43.102  1.00 23.42           O  
ATOM   2223  N   ALA A 154      95.396 -89.937  38.658  1.00 22.01           N  
ATOM   2224  H   ALA A 154      94.397 -89.814  38.579  1.00 22.01           H  
ATOM   2225  CA  ALA A 154      95.867 -91.123  39.384  1.00 22.01           C  
ATOM   2226  HA  ALA A 154      96.363 -90.756  40.283  1.00 22.01           H  
ATOM   2227  C   ALA A 154      96.935 -91.963  38.659  1.00 22.01           C  
ATOM   2228  CB  ALA A 154      94.663 -91.938  39.872  1.00 22.01           C  
ATOM   2229  HB1 ALA A 154      94.143 -92.369  39.017  1.00 22.01           H  
ATOM   2230  HB2 ALA A 154      94.990 -92.743  40.530  1.00 22.01           H  
ATOM   2231  HB3 ALA A 154      93.980 -91.292  40.425  1.00 22.01           H  
ATOM   2232  O   ALA A 154      97.290 -91.714  37.512  1.00 22.01           O  
ATOM   2233  N   GLY A 155      97.473 -92.921  39.415  1.00 25.09           N  
ATOM   2234  H   GLY A 155      96.923 -93.271  40.187  1.00 25.09           H  
ATOM   2235  CA  GLY A 155      98.866 -93.331  39.418  1.00 25.09           C  
ATOM   2236  HA2 GLY A 155      99.026 -93.912  40.326  1.00 25.09           H  
ATOM   2237  HA3 GLY A 155      99.491 -92.440  39.480  1.00 25.09           H  
ATOM   2238  C   GLY A 155      99.381 -94.166  38.252  1.00 25.09           C  
ATOM   2239  O   GLY A 155      98.879 -94.190  37.132  1.00 25.09           O  
ATOM   2240  N   VAL A 156     100.519 -94.783  38.548  1.00 23.20           N  
ATOM   2241  H   VAL A 156     100.659 -95.008  39.523  1.00 23.20           H  
ATOM   2242  CA  VAL A 156     101.524 -95.217  37.581  1.00 23.20           C  
ATOM   2243  HA  VAL A 156     101.812 -94.380  36.945  1.00 23.20           H  
ATOM   2244  C   VAL A 156     100.994 -96.321  36.695  1.00 23.20           C  
ATOM   2245  CB  VAL A 156     102.760 -95.765  38.329  1.00 23.20           C  
ATOM   2246  HB  VAL A 156     102.437 -96.554  39.008  1.00 23.20           H  
ATOM   2247  O   VAL A 156     101.085 -96.264  35.468  1.00 23.20           O  
ATOM   2248  CG1 VAL A 156     103.834 -96.319  37.377  1.00 23.20           C  
ATOM   2249 HG11 VAL A 156     103.460 -97.185  36.832  1.00 23.20           H  
ATOM   2250 HG12 VAL A 156     104.693 -96.655  37.958  1.00 23.20           H  
ATOM   2251 HG13 VAL A 156     104.140 -95.549  36.669  1.00 23.20           H  
ATOM   2252  CG2 VAL A 156     103.427 -94.710  39.213  1.00 23.20           C  
ATOM   2253 HG21 VAL A 156     103.783 -93.882  38.600  1.00 23.20           H  
ATOM   2254 HG22 VAL A 156     102.717 -94.338  39.950  1.00 23.20           H  
ATOM   2255 HG23 VAL A 156     104.263 -95.163  39.746  1.00 23.20           H  
ATOM   2256  N   ASP A 157     100.618 -97.404  37.366  1.00 25.51           N  
ATOM   2257  H   ASP A 157     100.481 -97.304  38.362  1.00 25.51           H  
ATOM   2258  CA  ASP A 157     100.971 -98.741  36.878  1.00 25.51           C  
ATOM   2259  HA  ASP A 157     101.939 -98.696  36.380  1.00 25.51           H  
ATOM   2260  C   ASP A 157      99.960 -99.249  35.870  1.00 25.51           C  
ATOM   2261  CB  ASP A 157     101.068 -99.781  38.016  1.00 25.51           C  
ATOM   2262  HB2 ASP A 157     100.091-100.198  38.259  1.00 25.51           H  
ATOM   2263  HB3 ASP A 157     101.635-100.624  37.621  1.00 25.51           H  
ATOM   2264  O   ASP A 157     100.227-100.146  35.076  1.00 25.51           O  
ATOM   2265  CG  ASP A 157     101.774 -99.328  39.294  1.00 25.51           C  
ATOM   2266  OD1 ASP A 157     102.954 -98.933  39.168  1.00 25.51           O  
ATOM   2267  OD2 ASP A 157     101.191 -99.489  40.388  1.00 25.51           O  
ATOM   2268  N   GLU A 158      98.760 -98.695  35.981  1.00 31.39           N  
ATOM   2269  H   GLU A 158      98.842 -97.734  36.281  1.00 31.39           H  
ATOM   2270  CA  GLU A 158      97.687 -99.360  36.744  1.00 31.39           C  
ATOM   2271  HA  GLU A 158      98.069-100.238  37.265  1.00 31.39           H  
ATOM   2272  C   GLU A 158      96.563 -99.852  35.815  1.00 31.39           C  
ATOM   2273  CB  GLU A 158      97.177 -98.334  37.789  1.00 31.39           C  
ATOM   2274  HB2 GLU A 158      97.173 -97.348  37.325  1.00 31.39           H  
ATOM   2275  HB3 GLU A 158      96.144 -98.571  38.046  1.00 31.39           H  
ATOM   2276  O   GLU A 158      95.641-100.556  36.222  1.00 31.39           O  
ATOM   2277  CG  GLU A 158      97.978 -98.278  39.110  1.00 31.39           C  
ATOM   2278  HG2 GLU A 158      97.553 -99.003  39.805  1.00 31.39           H  
ATOM   2279  HG3 GLU A 158      99.009 -98.583  38.928  1.00 31.39           H  
ATOM   2280  CD  GLU A 158      98.032 -96.892  39.776  1.00 31.39           C  
ATOM   2281  OE1 GLU A 158      99.085 -96.550  40.365  1.00 31.39           O  
ATOM   2282  OE2 GLU A 158      97.028 -96.152  39.698  1.00 31.39           O  
ATOM   2283  N   LEU A 159      96.722 -99.491  34.537  1.00 25.19           N  
ATOM   2284  H   LEU A 159      97.591 -98.992  34.406  1.00 25.19           H  
ATOM   2285  CA  LEU A 159      95.910 -99.588  33.318  1.00 25.19           C  
ATOM   2286  HA  LEU A 159      95.010 -98.983  33.428  1.00 25.19           H  
ATOM   2287  C   LEU A 159      95.457-100.997  32.888  1.00 25.19           C  
ATOM   2288  CB  LEU A 159      96.828 -98.995  32.219  1.00 25.19           C  
ATOM   2289  HB2 LEU A 159      97.855 -99.314  32.396  1.00 25.19           H  
ATOM   2290  HB3 LEU A 159      96.563 -99.419  31.251  1.00 25.19           H  
ATOM   2291  O   LEU A 159      94.923-101.168  31.793  1.00 25.19           O  
ATOM   2292  CG  LEU A 159      96.763 -97.459  32.113  1.00 25.19           C  
ATOM   2293  HG  LEU A 159      96.158 -97.051  32.923  1.00 25.19           H  
ATOM   2294  CD1 LEU A 159      98.150 -96.820  32.177  1.00 25.19           C  
ATOM   2295 HD11 LEU A 159      98.059 -95.736  32.105  1.00 25.19           H  
ATOM   2296 HD12 LEU A 159      98.617 -97.055  33.134  1.00 25.19           H  
ATOM   2297 HD13 LEU A 159      98.779 -97.191  31.369  1.00 25.19           H  
ATOM   2298  CD2 LEU A 159      96.124 -97.071  30.776  1.00 25.19           C  
ATOM   2299 HD21 LEU A 159      96.043 -95.986  30.717  1.00 25.19           H  
ATOM   2300 HD22 LEU A 159      95.124 -97.501  30.715  1.00 25.19           H  
ATOM   2301 HD23 LEU A 159      96.731 -97.436  29.948  1.00 25.19           H  
ATOM   2302  N   LEU A 160      95.734-102.006  33.706  1.00 22.09           N  
ATOM   2303  H   LEU A 160      95.862-101.721  34.666  1.00 22.09           H  
ATOM   2304  CA  LEU A 160      96.540-103.167  33.310  1.00 22.09           C  
ATOM   2305  HA  LEU A 160      97.564-102.835  33.142  1.00 22.09           H  
ATOM   2306  C   LEU A 160      96.117-103.924  32.038  1.00 22.09           C  
ATOM   2307  CB  LEU A 160      96.519-104.158  34.491  1.00 22.09           C  
ATOM   2308  HB2 LEU A 160      95.480-104.325  34.776  1.00 22.09           H  
ATOM   2309  HB3 LEU A 160      96.918-105.117  34.159  1.00 22.09           H  
ATOM   2310  O   LEU A 160      96.964-104.282  31.222  1.00 22.09           O  
ATOM   2311  CG  LEU A 160      97.311-103.716  35.734  1.00 22.09           C  
ATOM   2312  HG  LEU A 160      97.088-102.676  35.972  1.00 22.09           H  
ATOM   2313  CD1 LEU A 160      96.909-104.576  36.932  1.00 22.09           C  
ATOM   2314 HD11 LEU A 160      97.113-105.627  36.728  1.00 22.09           H  
ATOM   2315 HD12 LEU A 160      95.844-104.448  37.129  1.00 22.09           H  
ATOM   2316 HD13 LEU A 160      97.464-104.257  37.814  1.00 22.09           H  
ATOM   2317  CD2 LEU A 160      98.818-103.857  35.516  1.00 22.09           C  
ATOM   2318 HD21 LEU A 160      99.140-103.194  34.713  1.00 22.09           H  
ATOM   2319 HD22 LEU A 160      99.072-104.888  35.266  1.00 22.09           H  
ATOM   2320 HD23 LEU A 160      99.345-103.561  36.423  1.00 22.09           H  
ATOM   2321  N   GLU A 161      94.838-104.290  31.933  1.00 21.38           N  
ATOM   2322  H   GLU A 161      94.202-103.831  32.570  1.00 21.38           H  
ATOM   2323  CA  GLU A 161      94.438-105.638  31.487  1.00 21.38           C  
ATOM   2324  HA  GLU A 161      95.286-106.276  31.735  1.00 21.38           H  
ATOM   2325  C   GLU A 161      94.247-105.848  29.972  1.00 21.38           C  
ATOM   2326  CB  GLU A 161      93.278-106.164  32.348  1.00 21.38           C  
ATOM   2327  HB2 GLU A 161      92.761-105.320  32.804  1.00 21.38           H  
ATOM   2328  HB3 GLU A 161      92.562-106.705  31.730  1.00 21.38           H  
ATOM   2329  O   GLU A 161      93.923-106.948  29.521  1.00 21.38           O  
ATOM   2330  CG  GLU A 161      93.806-107.118  33.437  1.00 21.38           C  
ATOM   2331  HG2 GLU A 161      94.229-107.996  32.949  1.00 21.38           H  
ATOM   2332  HG3 GLU A 161      94.607-106.617  33.981  1.00 21.38           H  
ATOM   2333  CD  GLU A 161      92.733-107.558  34.444  1.00 21.38           C  
ATOM   2334  OE1 GLU A 161      92.997-108.546  35.164  1.00 21.38           O  
ATOM   2335  OE2 GLU A 161      91.675-106.892  34.515  1.00 21.38           O  
ATOM   2336  N   ALA A 162      94.625-104.857  29.161  1.00 25.69           N  
ATOM   2337  H   ALA A 162      94.912-104.006  29.621  1.00 25.69           H  
ATOM   2338  CA  ALA A 162      95.105-105.059  27.787  1.00 25.69           C  
ATOM   2339  HA  ALA A 162      94.435-105.760  27.289  1.00 25.69           H  
ATOM   2340  C   ALA A 162      96.520-105.699  27.788  1.00 25.69           C  
ATOM   2341  CB  ALA A 162      95.031-103.719  27.044  1.00 25.69           C  
ATOM   2342  HB1 ALA A 162      95.696-102.998  27.518  1.00 25.69           H  
ATOM   2343  HB2 ALA A 162      94.010-103.339  27.069  1.00 25.69           H  
ATOM   2344  HB3 ALA A 162      95.337-103.858  26.007  1.00 25.69           H  
ATOM   2345  O   ALA A 162      97.465-105.205  27.174  1.00 25.69           O  
ATOM   2346  N   LEU A 163      96.642-106.799  28.534  1.00 20.34           N  
ATOM   2347  H   LEU A 163      95.773-107.127  28.931  1.00 20.34           H  
ATOM   2348  CA  LEU A 163      97.855-107.375  29.113  1.00 20.34           C  
ATOM   2349  HA  LEU A 163      98.544-106.566  29.358  1.00 20.34           H  
ATOM   2350  C   LEU A 163      98.569-108.370  28.184  1.00 20.34           C  
ATOM   2351  CB  LEU A 163      97.378-108.063  30.423  1.00 20.34           C  
ATOM   2352  HB2 LEU A 163      96.998-109.066  30.231  1.00 20.34           H  
ATOM   2353  HB3 LEU A 163      96.509-107.508  30.775  1.00 20.34           H  
ATOM   2354  O   LEU A 163      99.741-108.227  27.837  1.00 20.34           O  
ATOM   2355  CG  LEU A 163      98.327-108.117  31.625  1.00 20.34           C  
ATOM   2356  HG  LEU A 163      98.741-107.125  31.804  1.00 20.34           H  
ATOM   2357  CD1 LEU A 163      97.517-108.544  32.852  1.00 20.34           C  
ATOM   2358 HD11 LEU A 163      97.053-109.517  32.687  1.00 20.34           H  
ATOM   2359 HD12 LEU A 163      96.738-107.811  33.063  1.00 20.34           H  
ATOM   2360 HD13 LEU A 163      98.167-108.603  33.725  1.00 20.34           H  
ATOM   2361  CD2 LEU A 163      99.470-109.114  31.445  1.00 20.34           C  
ATOM   2362 HD21 LEU A 163     100.102-109.102  32.333  1.00 20.34           H  
ATOM   2363 HD22 LEU A 163      99.070-110.118  31.306  1.00 20.34           H  
ATOM   2364 HD23 LEU A 163     100.073-108.829  30.583  1.00 20.34           H  
ATOM   2365  N   GLY A 164      97.888-109.485  27.922  1.00 20.34           N  
ATOM   2366  H   GLY A 164      96.890-109.427  28.063  1.00 20.34           H  
ATOM   2367  CA  GLY A 164      98.461-110.790  28.248  1.00 20.34           C  
ATOM   2368  HA2 GLY A 164      97.681-111.407  28.695  1.00 20.34           H  
ATOM   2369  HA3 GLY A 164      99.241-110.671  28.999  1.00 20.34           H  
ATOM   2370  C   GLY A 164      99.023-111.572  27.073  1.00 20.34           C  
ATOM   2371  O   GLY A 164      98.278-112.119  26.267  1.00 20.34           O  
ATOM   2372  N   ARG A 165     100.357-111.704  27.079  1.00 22.68           N  
ATOM   2373  H   ARG A 165     100.825-111.064  27.705  1.00 22.68           H  
ATOM   2374  CA  ARG A 165     101.033-112.998  26.912  1.00 22.68           C  
ATOM   2375  HA  ARG A 165     100.533-113.599  26.153  1.00 22.68           H  
ATOM   2376  C   ARG A 165     100.952-113.760  28.238  1.00 22.68           C  
ATOM   2377  CB  ARG A 165     102.516-112.815  26.542  1.00 22.68           C  
ATOM   2378  HB2 ARG A 165     103.020-113.773  26.666  1.00 22.68           H  
ATOM   2379  HB3 ARG A 165     102.966-112.104  27.234  1.00 22.68           H  
ATOM   2380  O   ARG A 165     101.738-113.500  29.146  1.00 22.68           O  
ATOM   2381  CG  ARG A 165     102.748-112.343  25.109  1.00 22.68           C  
ATOM   2382  HG2 ARG A 165     102.233-111.391  24.978  1.00 22.68           H  
ATOM   2383  HG3 ARG A 165     102.336-113.067  24.406  1.00 22.68           H  
ATOM   2384  CD  ARG A 165     104.253-112.165  24.856  1.00 22.68           C  
ATOM   2385  HD2 ARG A 165     104.752-111.986  25.808  1.00 22.68           H  
ATOM   2386  HD3 ARG A 165     104.649-113.083  24.421  1.00 22.68           H  
ATOM   2387  NE  ARG A 165     104.495-111.016  23.966  1.00 22.68           N  
ATOM   2388  HE  ARG A 165     103.667-110.597  23.566  1.00 22.68           H  
ATOM   2389  NH1 ARG A 165     106.767-110.878  24.230  1.00 22.68           N  
ATOM   2390 HH11 ARG A 165     106.719-111.719  24.787  1.00 22.68           H  
ATOM   2391 HH12 ARG A 165     107.639-110.383  24.104  1.00 22.68           H  
ATOM   2392  NH2 ARG A 165     105.684-109.308  23.060  1.00 22.68           N  
ATOM   2393 HH21 ARG A 165     104.816-108.895  22.748  1.00 22.68           H  
ATOM   2394 HH22 ARG A 165     106.553-108.808  22.938  1.00 22.68           H  
ATOM   2395  CZ  ARG A 165     105.646-110.410  23.754  1.00 22.68           C  
ATOM   2396  N   GLU A 166     100.005-114.680  28.313  1.00 17.30           N  
ATOM   2397  H   GLU A 166      99.305-114.681  27.585  1.00 17.30           H  
ATOM   2398  CA  GLU A 166     100.165-115.976  28.979  1.00 17.30           C  
ATOM   2399  HA  GLU A 166     100.457-115.840  30.021  1.00 17.30           H  
ATOM   2400  C   GLU A 166     101.243-116.826  28.284  1.00 17.30           C  
ATOM   2401  CB  GLU A 166      98.813-116.709  28.909  1.00 17.30           C  
ATOM   2402  HB2 GLU A 166      98.229-116.273  28.100  1.00 17.30           H  
ATOM   2403  HB3 GLU A 166      98.949-117.765  28.674  1.00 17.30           H  
ATOM   2404  O   GLU A 166     101.788-116.445  27.242  1.00 17.30           O  
ATOM   2405  CG  GLU A 166      98.068-116.618  30.243  1.00 17.30           C  
ATOM   2406  HG2 GLU A 166      98.566-117.268  30.963  1.00 17.30           H  
ATOM   2407  HG3 GLU A 166      98.144-115.595  30.612  1.00 17.30           H  
ATOM   2408  CD  GLU A 166      96.584-116.981  30.123  1.00 17.30           C  
ATOM   2409  OE1 GLU A 166      95.997-117.215  31.201  1.00 17.30           O  
ATOM   2410  OE2 GLU A 166      96.056-116.857  28.992  1.00 17.30           O  
ATOM   2411  N   LEU A 167     101.538-117.988  28.867  1.00 19.91           N  
ATOM   2412  H   LEU A 167     101.005-118.242  29.687  1.00 19.91           H  
ATOM   2413  CA  LEU A 167     102.289-119.068  28.231  1.00 19.91           C  
ATOM   2414  HA  LEU A 167     103.227-118.684  27.831  1.00 19.91           H  
ATOM   2415  C   LEU A 167     101.520-119.709  27.065  1.00 19.91           C  
ATOM   2416  CB  LEU A 167     102.559-120.154  29.299  1.00 19.91           C  
ATOM   2417  HB2 LEU A 167     101.804-120.086  30.082  1.00 19.91           H  
ATOM   2418  HB3 LEU A 167     102.440-121.140  28.851  1.00 19.91           H  
ATOM   2419  O   LEU A 167     101.951-119.651  25.913  1.00 19.91           O  
ATOM   2420  CG  LEU A 167     103.946-120.177  29.927  1.00 19.91           C  
ATOM   2421  HG  LEU A 167     104.232-119.173  30.240  1.00 19.91           H  
ATOM   2422  CD1 LEU A 167     103.916-121.097  31.147  1.00 19.91           C  
ATOM   2423 HD11 LEU A 167     103.191-120.720  31.869  1.00 19.91           H  
ATOM   2424 HD12 LEU A 167     103.598-122.094  30.844  1.00 19.91           H  
ATOM   2425 HD13 LEU A 167     104.900-121.145  31.613  1.00 19.91           H  
ATOM   2426  CD2 LEU A 167     104.983-120.727  28.940  1.00 19.91           C  
ATOM   2427 HD21 LEU A 167     104.691-121.732  28.634  1.00 19.91           H  
ATOM   2428 HD22 LEU A 167     105.964-120.761  29.414  1.00 19.91           H  
ATOM   2429 HD23 LEU A 167     105.025-120.093  28.055  1.00 19.91           H  
ATOM   2430  N   ASP A 168     100.467-120.439  27.427  1.00 20.99           N  
ATOM   2431  H   ASP A 168     100.141-120.324  28.376  1.00 20.99           H  
ATOM   2432  CA  ASP A 168     100.185-121.750  26.839  1.00 20.99           C  
ATOM   2433  HA  ASP A 168     100.940-121.986  26.089  1.00 20.99           H  
ATOM   2434  C   ASP A 168      98.842-121.711  26.090  1.00 20.99           C  
ATOM   2435  CB  ASP A 168     100.258-122.840  27.960  1.00 20.99           C  
ATOM   2436  HB2 ASP A 168      99.664-123.708  27.673  1.00 20.99           H  
ATOM   2437  HB3 ASP A 168      99.835-122.444  28.883  1.00 20.99           H  
ATOM   2438  O   ASP A 168      98.689-121.052  25.061  1.00 20.99           O  
ATOM   2439  CG  ASP A 168     101.645-123.436  28.229  1.00 20.99           C  
ATOM   2440  OD1 ASP A 168     102.429-123.559  27.259  1.00 20.99           O  
ATOM   2441  OD2 ASP A 168     101.913-123.858  29.376  1.00 20.99           O  
ATOM   2442  N   GLY A 169      97.869-122.440  26.627  1.00 18.23           N  
ATOM   2443  H   GLY A 169      98.114-122.908  27.488  1.00 18.23           H  
ATOM   2444  CA  GLY A 169      96.439-122.283  26.435  1.00 18.23           C  
ATOM   2445  HA2 GLY A 169      96.229-121.371  25.876  1.00 18.23           H  
ATOM   2446  HA3 GLY A 169      96.026-123.146  25.913  1.00 18.23           H  
ATOM   2447  C   GLY A 169      95.794-122.165  27.808  1.00 18.23           C  
ATOM   2448  O   GLY A 169      94.933-122.985  28.122  1.00 18.23           O  
ATOM   2449  N   ASP A 170      96.340-121.265  28.630  1.00 20.29           N  
ATOM   2450  H   ASP A 170      96.914-120.529  28.245  1.00 20.29           H  
ATOM   2451  CA  ASP A 170      96.005-121.139  30.052  1.00 20.29           C  
ATOM   2452  HA  ASP A 170      95.997-122.136  30.492  1.00 20.29           H  
ATOM   2453  C   ASP A 170      94.569-120.619  30.276  1.00 20.29           C  
ATOM   2454  CB  ASP A 170      97.102-120.325  30.789  1.00 20.29           C  
ATOM   2455  HB2 ASP A 170      96.649-119.854  31.661  1.00 20.29           H  
ATOM   2456  HB3 ASP A 170      97.456-119.536  30.126  1.00 20.29           H  
ATOM   2457  O   ASP A 170      94.069-119.820  29.449  1.00 20.29           O  
ATOM   2458  CG  ASP A 170      98.321-121.127  31.299  1.00 20.29           C  
ATOM   2459  OD1 ASP A 170      98.183-122.333  31.621  1.00 20.29           O  
ATOM   2460  OD2 ASP A 170      99.423-120.522  31.380  1.00 20.29           O  
ATOM   2461  OXT ASP A 170      93.929-121.167  31.206  1.00 20.29           O  
TER    2462      ASP A 170                                                       
ATOM   2462  N   MET B   1       9.431  37.802 -43.933  1.00 74.47           N  
ATOM   2463  H   MET B   1       9.935  38.423 -44.550  1.00 74.47           H  
ATOM   2464  H2  MET B   1       8.612  37.449 -44.407  1.00 74.47           H  
ATOM   2465  H3  MET B   1       9.162  38.308 -43.102  1.00 74.47           H  
ATOM   2466  CA  MET B   1      10.301  36.677 -43.566  1.00 74.47           C  
ATOM   2467  HA  MET B   1      11.215  37.081 -43.130  1.00 74.47           H  
ATOM   2468  C   MET B   1      10.670  35.889 -44.806  1.00 74.47           C  
ATOM   2469  CB  MET B   1       9.671  35.751 -42.529  1.00 74.47           C  
ATOM   2470  HB2 MET B   1      10.051  34.742 -42.690  1.00 74.47           H  
ATOM   2471  HB3 MET B   1       8.586  35.741 -42.626  1.00 74.47           H  
ATOM   2472  O   MET B   1       9.778  35.445 -45.526  1.00 74.47           O  
ATOM   2473  CG  MET B   1      10.072  36.142 -41.113  1.00 74.47           C  
ATOM   2474  HG2 MET B   1      11.158  36.211 -41.049  1.00 74.47           H  
ATOM   2475  HG3 MET B   1       9.651  37.116 -40.863  1.00 74.47           H  
ATOM   2476  SD  MET B   1       9.498  34.906 -39.936  1.00 74.47           S  
ATOM   2477  CE  MET B   1       8.436  35.930 -38.883  1.00 74.47           C  
ATOM   2478  HE1 MET B   1       7.980  35.299 -38.120  1.00 74.47           H  
ATOM   2479  HE2 MET B   1       7.651  36.396 -39.479  1.00 74.47           H  
ATOM   2480  HE3 MET B   1       9.036  36.691 -38.385  1.00 74.47           H  
ATOM   2481  N   THR B   2      11.963  35.746 -45.070  1.00 91.32           N  
ATOM   2482  H   THR B   2      12.616  36.146 -44.411  1.00 91.32           H  
ATOM   2483  CA  THR B   2      12.497  34.788 -46.040  1.00 91.32           C  
ATOM   2484  HA  THR B   2      12.038  34.972 -47.012  1.00 91.32           H  
ATOM   2485  C   THR B   2      12.151  33.363 -45.617  1.00 91.32           C  
ATOM   2486  CB  THR B   2      14.021  34.924 -46.192  1.00 91.32           C  
ATOM   2487  HB  THR B   2      14.351  34.239 -46.974  1.00 91.32           H  
ATOM   2488  O   THR B   2      11.746  33.115 -44.478  1.00 91.32           O  
ATOM   2489  CG2 THR B   2      14.459  36.336 -46.572  1.00 91.32           C  
ATOM   2490 HG21 THR B   2      15.537  36.346 -46.733  1.00 91.32           H  
ATOM   2491 HG22 THR B   2      14.218  37.044 -45.779  1.00 91.32           H  
ATOM   2492 HG23 THR B   2      13.963  36.642 -47.493  1.00 91.32           H  
ATOM   2493  OG1 THR B   2      14.668  34.575 -44.997  1.00 91.32           O  
ATOM   2494  HG1 THR B   2      14.781  35.377 -44.480  1.00 91.32           H  
ATOM   2495  N   ASP B   3      12.298  32.406 -46.530  1.00 84.43           N  
ATOM   2496  H   ASP B   3      12.629  32.623 -47.459  1.00 84.43           H  
ATOM   2497  CA  ASP B   3      12.075  31.007 -46.176  1.00 84.43           C  
ATOM   2498  HA  ASP B   3      11.071  30.932 -45.759  1.00 84.43           H  
ATOM   2499  C   ASP B   3      13.030  30.542 -45.068  1.00 84.43           C  
ATOM   2500  CB  ASP B   3      12.130  30.137 -47.431  1.00 84.43           C  
ATOM   2501  HB2 ASP B   3      11.686  30.676 -48.267  1.00 84.43           H  
ATOM   2502  HB3 ASP B   3      13.166  29.908 -47.681  1.00 84.43           H  
ATOM   2503  O   ASP B   3      12.589  29.942 -44.092  1.00 84.43           O  
ATOM   2504  CG  ASP B   3      11.323  28.861 -47.211  1.00 84.43           C  
ATOM   2505  OD1 ASP B   3      10.103  29.021 -46.929  1.00 84.43           O  
ATOM   2506  OD2 ASP B   3      11.920  27.777 -47.342  1.00 84.43           O  
ATOM   2507  N   SER B   4      14.298  30.966 -45.135  1.00 88.19           N  
ATOM   2508  H   SER B   4      14.612  31.441 -45.970  1.00 88.19           H  
ATOM   2509  CA  SER B   4      15.294  30.739 -44.085  1.00 88.19           C  
ATOM   2510  HA  SER B   4      15.432  29.665 -43.961  1.00 88.19           H  
ATOM   2511  C   SER B   4      14.873  31.308 -42.726  1.00 88.19           C  
ATOM   2512  CB  SER B   4      16.633  31.360 -44.495  1.00 88.19           C  
ATOM   2513  HB2 SER B   4      17.385  31.141 -43.736  1.00 88.19           H  
ATOM   2514  HB3 SER B   4      16.520  32.441 -44.574  1.00 88.19           H  
ATOM   2515  O   SER B   4      15.066  30.641 -41.715  1.00 88.19           O  
ATOM   2516  OG  SER B   4      17.058  30.848 -45.745  1.00 88.19           O  
ATOM   2517  HG  SER B   4      17.462  29.989 -45.603  1.00 88.19           H  
ATOM   2518  N   GLU B   5      14.265  32.500 -42.674  1.00 89.53           N  
ATOM   2519  H   GLU B   5      14.125  33.013 -43.532  1.00 89.53           H  
ATOM   2520  CA  GLU B   5      13.792  33.091 -41.411  1.00 89.53           C  
ATOM   2521  HA  GLU B   5      14.590  33.042 -40.670  1.00 89.53           H  
ATOM   2522  C   GLU B   5      12.601  32.324 -40.822  1.00 89.53           C  
ATOM   2523  CB  GLU B   5      13.411  34.565 -41.604  1.00 89.53           C  
ATOM   2524  HB2 GLU B   5      12.887  34.904 -40.711  1.00 89.53           H  
ATOM   2525  HB3 GLU B   5      12.730  34.633 -42.452  1.00 89.53           H  
ATOM   2526  O   GLU B   5      12.603  32.030 -39.627  1.00 89.53           O  
ATOM   2527  CG  GLU B   5      14.625  35.487 -41.808  1.00 89.53           C  
ATOM   2528  HG2 GLU B   5      15.293  35.057 -42.554  1.00 89.53           H  
ATOM   2529  HG3 GLU B   5      15.177  35.542 -40.869  1.00 89.53           H  
ATOM   2530  CD  GLU B   5      14.223  36.899 -42.264  1.00 89.53           C  
ATOM   2531  OE1 GLU B   5      14.930  37.863 -41.923  1.00 89.53           O  
ATOM   2532  OE2 GLU B   5      13.240  37.014 -43.037  1.00 89.53           O  
ATOM   2533  N   LYS B   6      11.623  31.924 -41.651  1.00 89.40           N  
ATOM   2534  H   LYS B   6      11.702  32.160 -42.630  1.00 89.40           H  
ATOM   2535  CA  LYS B   6      10.498  31.091 -41.184  1.00 89.40           C  
ATOM   2536  HA  LYS B   6       9.992  31.594 -40.360  1.00 89.40           H  
ATOM   2537  C   LYS B   6      11.002  29.756 -40.640  1.00 89.40           C  
ATOM   2538  CB  LYS B   6       9.497  30.808 -42.311  1.00 89.40           C  
ATOM   2539  HB2 LYS B   6       8.756  30.103 -41.933  1.00 89.40           H  
ATOM   2540  HB3 LYS B   6      10.036  30.318 -43.122  1.00 89.40           H  
ATOM   2541  O   LYS B   6      10.601  29.324 -39.564  1.00 89.40           O  
ATOM   2542  CG  LYS B   6       8.748  32.045 -42.832  1.00 89.40           C  
ATOM   2543  HG2 LYS B   6       9.469  32.764 -43.221  1.00 89.40           H  
ATOM   2544  HG3 LYS B   6       8.199  32.502 -42.009  1.00 89.40           H  
ATOM   2545  CD  LYS B   6       7.765  31.682 -43.960  1.00 89.40           C  
ATOM   2546  HD2 LYS B   6       7.144  30.848 -43.634  1.00 89.40           H  
ATOM   2547  HD3 LYS B   6       7.127  32.538 -44.178  1.00 89.40           H  
ATOM   2548  CE  LYS B   6       8.571  31.306 -45.211  1.00 89.40           C  
ATOM   2549  HE2 LYS B   6       9.431  30.722 -44.880  1.00 89.40           H  
ATOM   2550  HE3 LYS B   6       8.963  32.206 -45.684  1.00 89.40           H  
ATOM   2551  NZ  LYS B   6       7.847  30.457 -46.182  1.00 89.40           N  
ATOM   2552  HZ1 LYS B   6       7.235  30.983 -46.790  1.00 89.40           H  
ATOM   2553  HZ2 LYS B   6       8.542  29.966 -46.727  1.00 89.40           H  
ATOM   2554  HZ3 LYS B   6       7.344  29.720 -45.709  1.00 89.40           H  
ATOM   2555  N   VAL B   7      11.900  29.100 -41.378  1.00 89.77           N  
ATOM   2556  H   VAL B   7      12.185  29.501 -42.260  1.00 89.77           H  
ATOM   2557  CA  VAL B   7      12.480  27.817 -40.967  1.00 89.77           C  
ATOM   2558  HA  VAL B   7      11.668  27.131 -40.725  1.00 89.77           H  
ATOM   2559  C   VAL B   7      13.307  27.972 -39.688  1.00 89.77           C  
ATOM   2560  CB  VAL B   7      13.289  27.190 -42.116  1.00 89.77           C  
ATOM   2561  HB  VAL B   7      14.029  27.905 -42.477  1.00 89.77           H  
ATOM   2562  O   VAL B   7      13.235  27.101 -38.824  1.00 89.77           O  
ATOM   2563  CG1 VAL B   7      14.004  25.917 -41.666  1.00 89.77           C  
ATOM   2564 HG11 VAL B   7      14.825  26.162 -40.992  1.00 89.77           H  
ATOM   2565 HG12 VAL B   7      14.402  25.411 -42.546  1.00 89.77           H  
ATOM   2566 HG13 VAL B   7      13.307  25.248 -41.160  1.00 89.77           H  
ATOM   2567  CG2 VAL B   7      12.369  26.781 -43.276  1.00 89.77           C  
ATOM   2568 HG21 VAL B   7      11.697  25.982 -42.963  1.00 89.77           H  
ATOM   2569 HG22 VAL B   7      12.966  26.439 -44.121  1.00 89.77           H  
ATOM   2570 HG23 VAL B   7      11.768  27.625 -43.615  1.00 89.77           H  
ATOM   2571  N   ALA B   8      14.022  29.088 -39.508  1.00 90.87           N  
ATOM   2572  H   ALA B   8      14.080  29.763 -40.257  1.00 90.87           H  
ATOM   2573  CA  ALA B   8      14.740  29.375 -38.268  1.00 90.87           C  
ATOM   2574  HA  ALA B   8      15.413  28.543 -38.064  1.00 90.87           H  
ATOM   2575  C   ALA B   8      13.796  29.501 -37.057  1.00 90.87           C  
ATOM   2576  CB  ALA B   8      15.590  30.638 -38.458  1.00 90.87           C  
ATOM   2577  HB1 ALA B   8      16.167  30.829 -37.553  1.00 90.87           H  
ATOM   2578  HB2 ALA B   8      14.951  31.497 -38.660  1.00 90.87           H  
ATOM   2579  HB3 ALA B   8      16.278  30.497 -39.292  1.00 90.87           H  
ATOM   2580  O   ALA B   8      14.118  28.985 -35.985  1.00 90.87           O  
ATOM   2581  N   GLU B   9      12.622  30.125 -37.208  1.00 91.66           N  
ATOM   2582  H   GLU B   9      12.413  30.571 -38.090  1.00 91.66           H  
ATOM   2583  CA  GLU B   9      11.609  30.178 -36.143  1.00 91.66           C  
ATOM   2584  HA  GLU B   9      12.084  30.514 -35.221  1.00 91.66           H  
ATOM   2585  C   GLU B   9      11.006  28.804 -35.838  1.00 91.66           C  
ATOM   2586  CB  GLU B   9      10.486  31.165 -36.482  1.00 91.66           C  
ATOM   2587  HB2 GLU B   9      10.116  30.981 -37.491  1.00 91.66           H  
ATOM   2588  HB3 GLU B   9       9.673  30.995 -35.776  1.00 91.66           H  
ATOM   2589  O   GLU B   9      10.929  28.421 -34.667  1.00 91.66           O  
ATOM   2590  CG  GLU B   9      10.941  32.623 -36.347  1.00 91.66           C  
ATOM   2591  HG2 GLU B   9      11.438  32.741 -35.384  1.00 91.66           H  
ATOM   2592  HG3 GLU B   9      11.671  32.844 -37.126  1.00 91.66           H  
ATOM   2593  CD  GLU B   9       9.780  33.627 -36.428  1.00 91.66           C  
ATOM   2594  OE1 GLU B   9      10.065  34.819 -36.175  1.00 91.66           O  
ATOM   2595  OE2 GLU B   9       8.630  33.208 -36.690  1.00 91.66           O  
ATOM   2596  N   TYR B  10      10.645  28.026 -36.864  1.00 91.06           N  
ATOM   2597  H   TYR B  10      10.685  28.408 -37.798  1.00 91.06           H  
ATOM   2598  CA  TYR B  10      10.131  26.667 -36.668  1.00 91.06           C  
ATOM   2599  HA  TYR B  10       9.275  26.719 -35.996  1.00 91.06           H  
ATOM   2600  C   TYR B  10      11.160  25.754 -35.994  1.00 91.06           C  
ATOM   2601  CB  TYR B  10       9.675  26.062 -38.004  1.00 91.06           C  
ATOM   2602  HB2 TYR B  10      10.480  26.160 -38.732  1.00 91.06           H  
ATOM   2603  HB3 TYR B  10       9.501  24.996 -37.856  1.00 91.06           H  
ATOM   2604  O   TYR B  10      10.815  25.023 -35.064  1.00 91.06           O  
ATOM   2605  CG  TYR B  10       8.394  26.649 -38.567  1.00 91.06           C  
ATOM   2606  CD1 TYR B  10       7.217  26.646 -37.792  1.00 91.06           C  
ATOM   2607  HD1 TYR B  10       7.225  26.235 -36.794  1.00 91.06           H  
ATOM   2608  CD2 TYR B  10       8.366  27.162 -39.878  1.00 91.06           C  
ATOM   2609  HD2 TYR B  10       9.265  27.160 -40.478  1.00 91.06           H  
ATOM   2610  CE1 TYR B  10       6.023  27.181 -38.312  1.00 91.06           C  
ATOM   2611  HE1 TYR B  10       5.126  27.188 -37.710  1.00 91.06           H  
ATOM   2612  CE2 TYR B  10       7.173  27.692 -40.405  1.00 91.06           C  
ATOM   2613  HE2 TYR B  10       7.144  28.093 -41.407  1.00 91.06           H  
ATOM   2614  OH  TYR B  10       4.855  28.223 -40.135  1.00 91.06           O  
ATOM   2615  HH  TYR B  10       4.141  28.197 -39.494  1.00 91.06           H  
ATOM   2616  CZ  TYR B  10       6.002  27.708 -39.621  1.00 91.06           C  
ATOM   2617  N   LEU B  11      12.432  25.824 -36.401  1.00 90.36           N  
ATOM   2618  H   LEU B  11      12.652  26.423 -37.184  1.00 90.36           H  
ATOM   2619  CA  LEU B  11      13.512  25.047 -35.793  1.00 90.36           C  
ATOM   2620  HA  LEU B  11      13.198  24.003 -35.777  1.00 90.36           H  
ATOM   2621  C   LEU B  11      13.764  25.477 -34.342  1.00 90.36           C  
ATOM   2622  CB  LEU B  11      14.774  25.181 -36.662  1.00 90.36           C  
ATOM   2623  HB2 LEU B  11      14.518  24.937 -37.693  1.00 90.36           H  
ATOM   2624  HB3 LEU B  11      15.104  26.220 -36.637  1.00 90.36           H  
ATOM   2625  O   LEU B  11      13.951  24.626 -33.469  1.00 90.36           O  
ATOM   2626  CG  LEU B  11      15.942  24.277 -36.223  1.00 90.36           C  
ATOM   2627  HG  LEU B  11      16.212  24.503 -35.191  1.00 90.36           H  
ATOM   2628  CD1 LEU B  11      15.601  22.787 -36.334  1.00 90.36           C  
ATOM   2629 HD11 LEU B  11      16.481  22.192 -36.089  1.00 90.36           H  
ATOM   2630 HD12 LEU B  11      15.284  22.548 -37.349  1.00 90.36           H  
ATOM   2631 HD13 LEU B  11      14.813  22.524 -35.629  1.00 90.36           H  
ATOM   2632  CD2 LEU B  11      17.157  24.553 -37.107  1.00 90.36           C  
ATOM   2633 HD21 LEU B  11      17.997  23.938 -36.785  1.00 90.36           H  
ATOM   2634 HD22 LEU B  11      17.441  25.603 -37.026  1.00 90.36           H  
ATOM   2635 HD23 LEU B  11      16.923  24.325 -38.147  1.00 90.36           H  
ATOM   2636  N   ARG B  12      13.707  26.784 -34.051  1.00 91.93           N  
ATOM   2637  H   ARG B  12      13.588  27.438 -34.811  1.00 91.93           H  
ATOM   2638  CA  ARG B  12      13.777  27.300 -32.676  1.00 91.93           C  
ATOM   2639  HA  ARG B  12      14.696  26.941 -32.211  1.00 91.93           H  
ATOM   2640  C   ARG B  12      12.624  26.768 -31.827  1.00 91.93           C  
ATOM   2641  CB  ARG B  12      13.803  28.835 -32.692  1.00 91.93           C  
ATOM   2642  HB2 ARG B  12      14.593  29.165 -33.367  1.00 91.93           H  
ATOM   2643  HB3 ARG B  12      12.851  29.212 -33.064  1.00 91.93           H  
ATOM   2644  O   ARG B  12      12.861  26.319 -30.712  1.00 91.93           O  
ATOM   2645  CG  ARG B  12      14.071  29.416 -31.292  1.00 91.93           C  
ATOM   2646  HG2 ARG B  12      15.070  29.130 -30.964  1.00 91.93           H  
ATOM   2647  HG3 ARG B  12      13.348  29.014 -30.582  1.00 91.93           H  
ATOM   2648  CD  ARG B  12      13.939  30.943 -31.269  1.00 91.93           C  
ATOM   2649  HD2 ARG B  12      14.098  31.289 -30.247  1.00 91.93           H  
ATOM   2650  HD3 ARG B  12      12.919  31.199 -31.555  1.00 91.93           H  
ATOM   2651  NE  ARG B  12      14.920  31.603 -32.156  1.00 91.93           N  
ATOM   2652  HE  ARG B  12      15.859  31.230 -32.143  1.00 91.93           H  
ATOM   2653  NH1 ARG B  12      13.529  33.188 -33.093  1.00 91.93           N  
ATOM   2654 HH11 ARG B  12      12.754  32.859 -32.537  1.00 91.93           H  
ATOM   2655 HH12 ARG B  12      13.359  33.907 -33.781  1.00 91.93           H  
ATOM   2656  NH2 ARG B  12      15.658  33.069 -33.732  1.00 91.93           N  
ATOM   2657 HH21 ARG B  12      15.467  33.826 -34.373  1.00 91.93           H  
ATOM   2658 HH22 ARG B  12      16.578  32.652 -33.701  1.00 91.93           H  
ATOM   2659  CZ  ARG B  12      14.695  32.612 -32.983  1.00 91.93           C  
ATOM   2660  N   ARG B  13      11.389  26.772 -32.338  1.00 91.46           N  
ATOM   2661  H   ARG B  13      11.249  27.173 -33.255  1.00 91.46           H  
ATOM   2662  CA  ARG B  13      10.236  26.240 -31.598  1.00 91.46           C  
ATOM   2663  HA  ARG B  13      10.234  26.707 -30.613  1.00 91.46           H  
ATOM   2664  C   ARG B  13      10.380  24.743 -31.338  1.00 91.46           C  
ATOM   2665  CB  ARG B  13       8.924  26.577 -32.330  1.00 91.46           C  
ATOM   2666  HB2 ARG B  13       8.915  26.076 -33.298  1.00 91.46           H  
ATOM   2667  HB3 ARG B  13       8.870  27.652 -32.507  1.00 91.46           H  
ATOM   2668  O   ARG B  13      10.253  24.327 -30.193  1.00 91.46           O  
ATOM   2669  CG  ARG B  13       7.679  26.136 -31.539  1.00 91.46           C  
ATOM   2670  HG2 ARG B  13       6.798  26.244 -32.172  1.00 91.46           H  
ATOM   2671  HG3 ARG B  13       7.768  25.081 -31.283  1.00 91.46           H  
ATOM   2672  CD  ARG B  13       7.467  26.969 -30.267  1.00 91.46           C  
ATOM   2673  HD2 ARG B  13       8.427  27.232 -29.822  1.00 91.46           H  
ATOM   2674  HD3 ARG B  13       6.951  27.890 -30.540  1.00 91.46           H  
ATOM   2675  NE  ARG B  13       6.700  26.230 -29.256  1.00 91.46           N  
ATOM   2676  HE  ARG B  13       6.731  25.222 -29.299  1.00 91.46           H  
ATOM   2677  NH1 ARG B  13       6.117  28.010 -27.913  1.00 91.46           N  
ATOM   2678 HH11 ARG B  13       6.496  28.651 -28.595  1.00 91.46           H  
ATOM   2679 HH12 ARG B  13       5.667  28.340 -27.072  1.00 91.46           H  
ATOM   2680  NH2 ARG B  13       5.630  25.925 -27.295  1.00 91.46           N  
ATOM   2681 HH21 ARG B  13       5.233  26.253 -26.426  1.00 91.46           H  
ATOM   2682 HH22 ARG B  13       5.975  24.978 -27.347  1.00 91.46           H  
ATOM   2683  CZ  ARG B  13       6.146  26.729 -28.168  1.00 91.46           C  
ATOM   2684  N   ALA B  14      10.722  23.959 -32.362  1.00 91.75           N  
ATOM   2685  H   ALA B  14      10.793  24.373 -33.280  1.00 91.75           H  
ATOM   2686  CA  ALA B  14      10.912  22.516 -32.231  1.00 91.75           C  
ATOM   2687  HA  ALA B  14       9.979  22.071 -31.885  1.00 91.75           H  
ATOM   2688  C   ALA B  14      12.002  22.163 -31.204  1.00 91.75           C  
ATOM   2689  CB  ALA B  14      11.246  21.943 -33.615  1.00 91.75           C  
ATOM   2690  HB1 ALA B  14      12.173  22.376 -33.990  1.00 91.75           H  
ATOM   2691  HB2 ALA B  14      11.359  20.861 -33.545  1.00 91.75           H  
ATOM   2692  HB3 ALA B  14      10.439  22.169 -34.313  1.00 91.75           H  
ATOM   2693  O   ALA B  14      11.817  21.263 -30.388  1.00 91.75           O  
ATOM   2694  N   THR B  15      13.122  22.892 -31.206  1.00 93.74           N  
ATOM   2695  H   THR B  15      13.225  23.614 -31.905  1.00 93.74           H  
ATOM   2696  CA  THR B  15      14.217  22.675 -30.245  1.00 93.74           C  
ATOM   2697  HA  THR B  15      14.401  21.602 -30.177  1.00 93.74           H  
ATOM   2698  C   THR B  15      13.866  23.130 -28.827  1.00 93.74           C  
ATOM   2699  CB  THR B  15      15.528  23.331 -30.702  1.00 93.74           C  
ATOM   2700  HB  THR B  15      16.249  23.285 -29.886  1.00 93.74           H  
ATOM   2701  O   THR B  15      14.264  22.466 -27.870  1.00 93.74           O  
ATOM   2702  CG2 THR B  15      16.124  22.625 -31.918  1.00 93.74           C  
ATOM   2703 HG21 THR B  15      15.414  22.602 -32.745  1.00 93.74           H  
ATOM   2704 HG22 THR B  15      17.027  23.148 -32.232  1.00 93.74           H  
ATOM   2705 HG23 THR B  15      16.387  21.602 -31.651  1.00 93.74           H  
ATOM   2706  OG1 THR B  15      15.342  24.674 -31.070  1.00 93.74           O  
ATOM   2707  HG1 THR B  15      14.920  24.669 -31.932  1.00 93.74           H  
ATOM   2708  N   LEU B  16      13.078  24.201 -28.667  1.00 94.55           N  
ATOM   2709  H   LEU B  16      12.820  24.736 -29.484  1.00 94.55           H  
ATOM   2710  CA  LEU B  16      12.555  24.621 -27.362  1.00 94.55           C  
ATOM   2711  HA  LEU B  16      13.378  24.646 -26.649  1.00 94.55           H  
ATOM   2712  C   LEU B  16      11.541  23.617 -26.798  1.00 94.55           C  
ATOM   2713  CB  LEU B  16      11.930  26.024 -27.467  1.00 94.55           C  
ATOM   2714  HB2 LEU B  16      11.309  26.194 -26.588  1.00 94.55           H  
ATOM   2715  HB3 LEU B  16      11.274  26.048 -28.337  1.00 94.55           H  
ATOM   2716  O   LEU B  16      11.656  23.248 -25.631  1.00 94.55           O  
ATOM   2717  CG  LEU B  16      12.948  27.174 -27.564  1.00 94.55           C  
ATOM   2718  HG  LEU B  16      13.650  26.990 -28.377  1.00 94.55           H  
ATOM   2719  CD1 LEU B  16      12.203  28.481 -27.845  1.00 94.55           C  
ATOM   2720 HD11 LEU B  16      12.915  29.302 -27.933  1.00 94.55           H  
ATOM   2721 HD12 LEU B  16      11.651  28.388 -28.780  1.00 94.55           H  
ATOM   2722 HD13 LEU B  16      11.504  28.693 -27.036  1.00 94.55           H  
ATOM   2723  CD2 LEU B  16      13.748  27.354 -26.271  1.00 94.55           C  
ATOM   2724 HD21 LEU B  16      14.378  26.482 -26.098  1.00 94.55           H  
ATOM   2725 HD22 LEU B  16      13.067  27.491 -25.431  1.00 94.55           H  
ATOM   2726 HD23 LEU B  16      14.393  28.229 -26.360  1.00 94.55           H  
ATOM   2727  N   ASP B  17      10.609  23.130 -27.619  1.00 93.96           N  
ATOM   2728  H   ASP B  17      10.542  23.507 -28.554  1.00 93.96           H  
ATOM   2729  CA  ASP B  17       9.636  22.108 -27.217  1.00 93.96           C  
ATOM   2730  HA  ASP B  17       9.118  22.443 -26.319  1.00 93.96           H  
ATOM   2731  C   ASP B  17      10.335  20.782 -26.869  1.00 93.96           C  
ATOM   2732  CB  ASP B  17       8.592  21.896 -28.331  1.00 93.96           C  
ATOM   2733  HB2 ASP B  17       8.011  21.005 -28.093  1.00 93.96           H  
ATOM   2734  HB3 ASP B  17       9.107  21.712 -29.274  1.00 93.96           H  
ATOM   2735  O   ASP B  17       9.977  20.134 -25.887  1.00 93.96           O  
ATOM   2736  CG  ASP B  17       7.603  23.060 -28.505  1.00 93.96           C  
ATOM   2737  OD1 ASP B  17       7.339  23.809 -27.540  1.00 93.96           O  
ATOM   2738  OD2 ASP B  17       7.027  23.208 -29.604  1.00 93.96           O  
ATOM   2739  N   LEU B  18      11.379  20.399 -27.617  1.00 94.19           N  
ATOM   2740  H   LEU B  18      11.588  20.927 -28.452  1.00 94.19           H  
ATOM   2741  CA  LEU B  18      12.214  19.235 -27.295  1.00 94.19           C  
ATOM   2742  HA  LEU B  18      11.568  18.363 -27.191  1.00 94.19           H  
ATOM   2743  C   LEU B  18      12.944  19.418 -25.962  1.00 94.19           C  
ATOM   2744  CB  LEU B  18      13.208  18.990 -28.446  1.00 94.19           C  
ATOM   2745  HB2 LEU B  18      13.766  19.909 -28.623  1.00 94.19           H  
ATOM   2746  HB3 LEU B  18      12.643  18.761 -29.350  1.00 94.19           H  
ATOM   2747  O   LEU B  18      13.017  18.482 -25.166  1.00 94.19           O  
ATOM   2748  CG  LEU B  18      14.222  17.856 -28.189  1.00 94.19           C  
ATOM   2749  HG  LEU B  18      14.828  18.092 -27.315  1.00 94.19           H  
ATOM   2750  CD1 LEU B  18      13.544  16.505 -27.972  1.00 94.19           C  
ATOM   2751 HD11 LEU B  18      12.919  16.272 -28.834  1.00 94.19           H  
ATOM   2752 HD12 LEU B  18      14.293  15.721 -27.861  1.00 94.19           H  
ATOM   2753 HD13 LEU B  18      12.928  16.523 -27.073  1.00 94.19           H  
ATOM   2754  CD2 LEU B  18      15.164  17.729 -29.386  1.00 94.19           C  
ATOM   2755 HD21 LEU B  18      15.896  16.942 -29.204  1.00 94.19           H  
ATOM   2756 HD22 LEU B  18      14.595  17.479 -30.282  1.00 94.19           H  
ATOM   2757 HD23 LEU B  18      15.688  18.671 -29.546  1.00 94.19           H  
ATOM   2758  N   ARG B  19      13.483  20.615 -25.703  1.00 95.02           N  
ATOM   2759  H   ARG B  19      13.406  21.336 -26.406  1.00 95.02           H  
ATOM   2760  CA  ARG B  19      14.152  20.921 -24.435  1.00 95.02           C  
ATOM   2761  HA  ARG B  19      14.918  20.166 -24.262  1.00 95.02           H  
ATOM   2762  C   ARG B  19      13.181  20.814 -23.260  1.00 95.02           C  
ATOM   2763  CB  ARG B  19      14.821  22.301 -24.515  1.00 95.02           C  
ATOM   2764  HB2 ARG B  19      14.058  23.075 -24.590  1.00 95.02           H  
ATOM   2765  HB3 ARG B  19      15.443  22.339 -25.409  1.00 95.02           H  
ATOM   2766  O   ARG B  19      13.545  20.201 -22.262  1.00 95.02           O  
ATOM   2767  CG  ARG B  19      15.709  22.563 -23.289  1.00 95.02           C  
ATOM   2768  HG2 ARG B  19      15.111  22.545 -22.377  1.00 95.02           H  
ATOM   2769  HG3 ARG B  19      16.459  21.775 -23.223  1.00 95.02           H  
ATOM   2770  CD  ARG B  19      16.428  23.912 -23.389  1.00 95.02           C  
ATOM   2771  HD2 ARG B  19      17.177  23.954 -22.599  1.00 95.02           H  
ATOM   2772  HD3 ARG B  19      16.933  23.975 -24.353  1.00 95.02           H  
ATOM   2773  NE  ARG B  19      15.496  25.043 -23.224  1.00 95.02           N  
ATOM   2774  HE  ARG B  19      14.555  24.815 -22.937  1.00 95.02           H  
ATOM   2775  NH1 ARG B  19      17.008  26.729 -23.607  1.00 95.02           N  
ATOM   2776 HH11 ARG B  19      17.244  27.710 -23.573  1.00 95.02           H  
ATOM   2777 HH12 ARG B  19      17.729  26.035 -23.743  1.00 95.02           H  
ATOM   2778  NH2 ARG B  19      14.911  27.232 -23.028  1.00 95.02           N  
ATOM   2779 HH21 ARG B  19      15.165  28.210 -23.005  1.00 95.02           H  
ATOM   2780 HH22 ARG B  19      14.000  26.952 -22.695  1.00 95.02           H  
ATOM   2781  CZ  ARG B  19      15.807  26.325 -23.292  1.00 95.02           C  
ATOM   2782  N   ALA B  20      11.968  21.348 -23.403  1.00 96.24           N  
ATOM   2783  H   ALA B  20      11.755  21.839 -24.259  1.00 96.24           H  
ATOM   2784  CA  ALA B  20      10.919  21.253 -22.390  1.00 96.24           C  
ATOM   2785  HA  ALA B  20      11.303  21.637 -21.444  1.00 96.24           H  
ATOM   2786  C   ALA B  20      10.488  19.796 -22.148  1.00 96.24           C  
ATOM   2787  CB  ALA B  20       9.742  22.134 -22.823  1.00 96.24           C  
ATOM   2788  HB1 ALA B  20       8.966  22.101 -22.059  1.00 96.24           H  
ATOM   2789  HB2 ALA B  20      10.074  23.165 -22.943  1.00 96.24           H  
ATOM   2790  HB3 ALA B  20       9.327  21.778 -23.766  1.00 96.24           H  
ATOM   2791  O   ALA B  20      10.445  19.358 -21.004  1.00 96.24           O  
ATOM   2792  N   ALA B  21      10.269  19.010 -23.209  1.00 96.15           N  
ATOM   2793  H   ALA B  21      10.276  19.421 -24.132  1.00 96.15           H  
ATOM   2794  CA  ALA B  21       9.918  17.595 -23.078  1.00 96.15           C  
ATOM   2795  HA  ALA B  21       9.021  17.516 -22.463  1.00 96.15           H  
ATOM   2796  C   ALA B  21      11.023  16.788 -22.372  1.00 96.15           C  
ATOM   2797  CB  ALA B  21       9.603  17.035 -24.471  1.00 96.15           C  
ATOM   2798  HB1 ALA B  21      10.484  17.094 -25.110  1.00 96.15           H  
ATOM   2799  HB2 ALA B  21       8.792  17.607 -24.922  1.00 96.15           H  
ATOM   2800  HB3 ALA B  21       9.293  15.994 -24.381  1.00 96.15           H  
ATOM   2801  O   ALA B  21      10.749  16.027 -21.452  1.00 96.15           O  
ATOM   2802  N   ARG B  22      12.295  16.997 -22.740  1.00 95.41           N  
ATOM   2803  H   ARG B  22      12.468  17.635 -23.504  1.00 95.41           H  
ATOM   2804  CA  ARG B  22      13.434  16.350 -22.062  1.00 95.41           C  
ATOM   2805  HA  ARG B  22      13.268  15.274 -22.024  1.00 95.41           H  
ATOM   2806  C   ARG B  22      13.582  16.774 -20.605  1.00 95.41           C  
ATOM   2807  CB  ARG B  22      14.736  16.650 -22.809  1.00 95.41           C  
ATOM   2808  HB2 ARG B  22      14.791  17.714 -23.038  1.00 95.41           H  
ATOM   2809  HB3 ARG B  22      15.574  16.393 -22.161  1.00 95.41           H  
ATOM   2810  O   ARG B  22      14.091  15.999 -19.806  1.00 95.41           O  
ATOM   2811  CG  ARG B  22      14.864  15.826 -24.091  1.00 95.41           C  
ATOM   2812  HG2 ARG B  22      14.041  16.049 -24.770  1.00 95.41           H  
ATOM   2813  HG3 ARG B  22      14.838  14.766 -23.837  1.00 95.41           H  
ATOM   2814  CD  ARG B  22      16.198  16.157 -24.766  1.00 95.41           C  
ATOM   2815  HD2 ARG B  22      16.175  17.198 -25.088  1.00 95.41           H  
ATOM   2816  HD3 ARG B  22      17.001  16.021 -24.042  1.00 95.41           H  
ATOM   2817  NE  ARG B  22      16.444  15.281 -25.922  1.00 95.41           N  
ATOM   2818  HE  ARG B  22      15.792  14.523 -26.059  1.00 95.41           H  
ATOM   2819  NH1 ARG B  22      18.385  16.269 -26.653  1.00 95.41           N  
ATOM   2820 HH11 ARG B  22      19.179  16.259 -27.277  1.00 95.41           H  
ATOM   2821 HH12 ARG B  22      18.364  16.880 -25.849  1.00 95.41           H  
ATOM   2822  NH2 ARG B  22      17.541  14.526 -27.765  1.00 95.41           N  
ATOM   2823 HH21 ARG B  22      16.858  13.789 -27.873  1.00 95.41           H  
ATOM   2824 HH22 ARG B  22      18.296  14.583 -28.434  1.00 95.41           H  
ATOM   2825  CZ  ARG B  22      17.453  15.362 -26.771  1.00 95.41           C  
ATOM   2826  N   GLN B  23      13.204  18.005 -20.273  1.00 95.49           N  
ATOM   2827  H   GLN B  23      12.801  18.605 -20.978  1.00 95.49           H  
ATOM   2828  CA  GLN B  23      13.189  18.462 -18.891  1.00 95.49           C  
ATOM   2829  HA  GLN B  23      14.125  18.169 -18.414  1.00 95.49           H  
ATOM   2830  C   GLN B  23      12.083  17.764 -18.095  1.00 95.49           C  
ATOM   2831  CB  GLN B  23      13.107  19.991 -18.860  1.00 95.49           C  
ATOM   2832  HB2 GLN B  23      13.985  20.401 -19.360  1.00 95.49           H  
ATOM   2833  HB3 GLN B  23      12.212  20.333 -19.379  1.00 95.49           H  
ATOM   2834  O   GLN B  23      12.390  17.226 -17.041  1.00 95.49           O  
ATOM   2835  CG  GLN B  23      13.063  20.491 -17.416  1.00 95.49           C  
ATOM   2836  HG2 GLN B  23      13.886  20.064 -16.842  1.00 95.49           H  
ATOM   2837  HG3 GLN B  23      12.127  20.153 -16.971  1.00 95.49           H  
ATOM   2838  CD  GLN B  23      13.118  22.003 -17.284  1.00 95.49           C  
ATOM   2839  NE2 GLN B  23      12.811  22.491 -16.107  1.00 95.49           N  
ATOM   2840 HE21 GLN B  23      12.390  21.860 -15.441  1.00 95.49           H  
ATOM   2841 HE22 GLN B  23      12.774  23.491 -15.969  1.00 95.49           H  
ATOM   2842  OE1 GLN B  23      13.453  22.736 -18.211  1.00 95.49           O  
ATOM   2843  N   ARG B  24      10.858  17.671 -18.632  1.00 94.58           N  
ATOM   2844  H   ARG B  24      10.662  18.163 -19.492  1.00 94.58           H  
ATOM   2845  CA  ARG B  24       9.758  16.952 -17.968  1.00 94.58           C  
ATOM   2846  HA  ARG B  24       9.616  17.400 -16.984  1.00 94.58           H  
ATOM   2847  C   ARG B  24      10.096  15.483 -17.702  1.00 94.58           C  
ATOM   2848  CB  ARG B  24       8.454  17.101 -18.774  1.00 94.58           C  
ATOM   2849  HB2 ARG B  24       8.603  16.691 -19.773  1.00 94.58           H  
ATOM   2850  HB3 ARG B  24       8.228  18.162 -18.875  1.00 94.58           H  
ATOM   2851  O   ARG B  24       9.820  15.008 -16.614  1.00 94.58           O  
ATOM   2852  CG  ARG B  24       7.231  16.400 -18.140  1.00 94.58           C  
ATOM   2853  HG2 ARG B  24       6.357  16.607 -18.758  1.00 94.58           H  
ATOM   2854  HG3 ARG B  24       7.387  15.321 -18.142  1.00 94.58           H  
ATOM   2855  CD  ARG B  24       6.936  16.860 -16.701  1.00 94.58           C  
ATOM   2856  HD2 ARG B  24       6.822  17.944 -16.687  1.00 94.58           H  
ATOM   2857  HD3 ARG B  24       7.776  16.594 -16.061  1.00 94.58           H  
ATOM   2858  NE  ARG B  24       5.718  16.239 -16.144  1.00 94.58           N  
ATOM   2859  HE  ARG B  24       5.193  15.569 -16.687  1.00 94.58           H  
ATOM   2860  NH1 ARG B  24       5.837  17.077 -13.979  1.00 94.58           N  
ATOM   2861 HH11 ARG B  24       6.772  17.438 -14.102  1.00 94.58           H  
ATOM   2862 HH12 ARG B  24       5.418  17.055 -13.060  1.00 94.58           H  
ATOM   2863  NH2 ARG B  24       4.171  15.761 -14.575  1.00 94.58           N  
ATOM   2864 HH21 ARG B  24       3.873  15.788 -13.610  1.00 94.58           H  
ATOM   2865 HH22 ARG B  24       3.775  15.100 -15.228  1.00 94.58           H  
ATOM   2866  CZ  ARG B  24       5.261  16.369 -14.909  1.00 94.58           C  
ATOM   2867  N   ILE B  25      10.749  14.795 -18.644  1.00 95.68           N  
ATOM   2868  H   ILE B  25      10.883  15.232 -19.544  1.00 95.68           H  
ATOM   2869  CA  ILE B  25      11.209  13.408 -18.434  1.00 95.68           C  
ATOM   2870  HA  ILE B  25      10.350  12.785 -18.184  1.00 95.68           H  
ATOM   2871  C   ILE B  25      12.163  13.322 -17.235  1.00 95.68           C  
ATOM   2872  CB  ILE B  25      11.861  12.841 -19.715  1.00 95.68           C  
ATOM   2873  HB  ILE B  25      12.635  13.535 -20.042  1.00 95.68           H  
ATOM   2874  O   ILE B  25      11.954  12.502 -16.354  1.00 95.68           O  
ATOM   2875  CG1 ILE B  25      10.809  12.700 -20.834  1.00 95.68           C  
ATOM   2876 HG12 ILE B  25      10.125  11.887 -20.591  1.00 95.68           H  
ATOM   2877 HG13 ILE B  25      10.222  13.617 -20.897  1.00 95.68           H  
ATOM   2878  CG2 ILE B  25      12.515  11.474 -19.460  1.00 95.68           C  
ATOM   2879 HG21 ILE B  25      13.322  11.553 -18.732  1.00 95.68           H  
ATOM   2880 HG22 ILE B  25      12.950  11.052 -20.366  1.00 95.68           H  
ATOM   2881 HG23 ILE B  25      11.784  10.770 -19.061  1.00 95.68           H  
ATOM   2882  CD1 ILE B  25      11.414  12.452 -22.221  1.00 95.68           C  
ATOM   2883 HD11 ILE B  25      12.167  13.209 -22.442  1.00 95.68           H  
ATOM   2884 HD12 ILE B  25      11.861  11.459 -22.274  1.00 95.68           H  
ATOM   2885 HD13 ILE B  25      10.621  12.516 -22.966  1.00 95.68           H  
ATOM   2886  N   ARG B  26      13.169  14.206 -17.155  1.00 95.84           N  
ATOM   2887  H   ARG B  26      13.257  14.906 -17.878  1.00 95.84           H  
ATOM   2888  CA  ARG B  26      14.103  14.221 -16.015  1.00 95.84           C  
ATOM   2889  HA  ARG B  26      14.521  13.223 -15.878  1.00 95.84           H  
ATOM   2890  C   ARG B  26      13.422  14.538 -14.688  1.00 95.84           C  
ATOM   2891  CB  ARG B  26      15.231  15.230 -16.237  1.00 95.84           C  
ATOM   2892  HB2 ARG B  26      15.748  15.372 -15.288  1.00 95.84           H  
ATOM   2893  HB3 ARG B  26      14.807  16.187 -16.540  1.00 95.84           H  
ATOM   2894  O   ARG B  26      13.854  14.025 -13.668  1.00 95.84           O  
ATOM   2895  CG  ARG B  26      16.257  14.745 -17.265  1.00 95.84           C  
ATOM   2896  HG2 ARG B  26      15.800  14.679 -18.252  1.00 95.84           H  
ATOM   2897  HG3 ARG B  26      16.607  13.754 -16.975  1.00 95.84           H  
ATOM   2898  CD  ARG B  26      17.457  15.699 -17.294  1.00 95.84           C  
ATOM   2899  HD2 ARG B  26      17.878  15.747 -16.290  1.00 95.84           H  
ATOM   2900  HD3 ARG B  26      18.227  15.284 -17.943  1.00 95.84           H  
ATOM   2901  NE  ARG B  26      17.071  17.060 -17.722  1.00 95.84           N  
ATOM   2902  HE  ARG B  26      16.718  17.654 -16.985  1.00 95.84           H  
ATOM   2903  NH1 ARG B  26      17.459  16.793 -19.958  1.00 95.84           N  
ATOM   2904 HH11 ARG B  26      17.679  15.832 -19.742  1.00 95.84           H  
ATOM   2905 HH12 ARG B  26      17.468  17.150 -20.903  1.00 95.84           H  
ATOM   2906  NH2 ARG B  26      16.661  18.744 -19.195  1.00 95.84           N  
ATOM   2907 HH21 ARG B  26      16.558  19.084 -20.140  1.00 95.84           H  
ATOM   2908 HH22 ARG B  26      16.348  19.302 -18.414  1.00 95.84           H  
ATOM   2909  CZ  ARG B  26      17.064  17.526 -18.954  1.00 95.84           C  
ATOM   2910  N   GLU B  27      12.405  15.394 -14.694  1.00 95.17           N  
ATOM   2911  H   GLU B  27      12.122  15.815 -15.567  1.00 95.17           H  
ATOM   2912  CA  GLU B  27      11.629  15.694 -13.487  1.00 95.17           C  
ATOM   2913  HA  GLU B  27      12.319  15.911 -12.671  1.00 95.17           H  
ATOM   2914  C   GLU B  27      10.786  14.481 -13.045  1.00 95.17           C  
ATOM   2915  CB  GLU B  27      10.757  16.942 -13.719  1.00 95.17           C  
ATOM   2916  HB2 GLU B  27      10.060  17.041 -12.887  1.00 95.17           H  
ATOM   2917  HB3 GLU B  27      10.181  16.810 -14.635  1.00 95.17           H  
ATOM   2918  O   GLU B  27      10.719  14.174 -11.862  1.00 95.17           O  
ATOM   2919  CG  GLU B  27      11.587  18.239 -13.815  1.00 95.17           C  
ATOM   2920  HG2 GLU B  27      12.387  18.104 -14.543  1.00 95.17           H  
ATOM   2921  HG3 GLU B  27      12.053  18.426 -12.847  1.00 95.17           H  
ATOM   2922  CD  GLU B  27      10.762  19.476 -14.218  1.00 95.17           C  
ATOM   2923  OE1 GLU B  27      11.386  20.484 -14.648  1.00 95.17           O  
ATOM   2924  OE2 GLU B  27       9.514  19.436 -14.103  1.00 95.17           O  
ATOM   2925  N   LEU B  28      10.200  13.739 -13.985  1.00 94.72           N  
ATOM   2926  H   LEU B  28      10.269  14.021 -14.952  1.00 94.72           H  
ATOM   2927  CA  LEU B  28       9.439  12.527 -13.666  1.00 94.72           C  
ATOM   2928  HA  LEU B  28       8.747  12.740 -12.852  1.00 94.72           H  
ATOM   2929  C   LEU B  28      10.332  11.374 -13.181  1.00 94.72           C  
ATOM   2930  CB  LEU B  28       8.645  12.099 -14.909  1.00 94.72           C  
ATOM   2931  HB2 LEU B  28       8.278  11.083 -14.760  1.00 94.72           H  
ATOM   2932  HB3 LEU B  28       9.326  12.077 -15.760  1.00 94.72           H  
ATOM   2933  O   LEU B  28       9.946  10.654 -12.271  1.00 94.72           O  
ATOM   2934  CG  LEU B  28       7.446  13.007 -15.227  1.00 94.72           C  
ATOM   2935  HG  LEU B  28       7.742  14.055 -15.181  1.00 94.72           H  
ATOM   2936  CD1 LEU B  28       6.978  12.708 -16.651  1.00 94.72           C  
ATOM   2937 HD11 LEU B  28       7.796  12.875 -17.353  1.00 94.72           H  
ATOM   2938 HD12 LEU B  28       6.648  11.671 -16.715  1.00 94.72           H  
ATOM   2939 HD13 LEU B  28       6.144  13.362 -16.906  1.00 94.72           H  
ATOM   2940  CD2 LEU B  28       6.288  12.775 -14.256  1.00 94.72           C  
ATOM   2941 HD21 LEU B  28       5.407  13.328 -14.581  1.00 94.72           H  
ATOM   2942 HD22 LEU B  28       6.034  11.715 -14.217  1.00 94.72           H  
ATOM   2943 HD23 LEU B  28       6.562  13.110 -13.255  1.00 94.72           H  
ATOM   2944  N   GLU B  29      11.511  11.191 -13.782  1.00 93.79           N  
ATOM   2945  H   GLU B  29      11.729  11.769 -14.580  1.00 93.79           H  
ATOM   2946  CA  GLU B  29      12.374  10.029 -13.510  1.00 93.79           C  
ATOM   2947  HA  GLU B  29      11.762   9.189 -13.180  1.00 93.79           H  
ATOM   2948  C   GLU B  29      13.396  10.280 -12.387  1.00 93.79           C  
ATOM   2949  CB  GLU B  29      13.096   9.608 -14.811  1.00 93.79           C  
ATOM   2950  HB2 GLU B  29      13.630  10.471 -15.209  1.00 93.79           H  
ATOM   2951  HB3 GLU B  29      13.830   8.839 -14.570  1.00 93.79           H  
ATOM   2952  O   GLU B  29      13.754   9.361 -11.654  1.00 93.79           O  
ATOM   2953  CG  GLU B  29      12.149   9.042 -15.893  1.00 93.79           C  
ATOM   2954  HG2 GLU B  29      11.639   8.171 -15.481  1.00 93.79           H  
ATOM   2955  HG3 GLU B  29      11.391   9.789 -16.125  1.00 93.79           H  
ATOM   2956  CD  GLU B  29      12.850   8.641 -17.212  1.00 93.79           C  
ATOM   2957  OE1 GLU B  29      12.310   7.769 -17.948  1.00 93.79           O  
ATOM   2958  OE2 GLU B  29      13.877   9.262 -17.575  1.00 93.79           O  
ATOM   2959  N   SER B  30      13.912  11.506 -12.254  1.00 93.05           N  
ATOM   2960  H   SER B  30      13.583  12.236 -12.870  1.00 93.05           H  
ATOM   2961  CA  SER B  30      15.115  11.766 -11.454  1.00 93.05           C  
ATOM   2962  HA  SER B  30      15.125  11.067 -10.618  1.00 93.05           H  
ATOM   2963  C   SER B  30      15.164  13.168 -10.829  1.00 93.05           C  
ATOM   2964  CB  SER B  30      16.370  11.472 -12.299  1.00 93.05           C  
ATOM   2965  HB2 SER B  30      16.287  10.484 -12.751  1.00 93.05           H  
ATOM   2966  HB3 SER B  30      17.246  11.476 -11.650  1.00 93.05           H  
ATOM   2967  O   SER B  30      16.259  13.706 -10.639  1.00 93.05           O  
ATOM   2968  OG  SER B  30      16.535  12.454 -13.315  1.00 93.05           O  
ATOM   2969  HG  SER B  30      16.334  13.287 -12.882  1.00 93.05           H  
ATOM   2970  N   ASP B  31      14.022  13.812 -10.538  1.00 94.46           N  
ATOM   2971  H   ASP B  31      13.135  13.385 -10.763  1.00 94.46           H  
ATOM   2972  CA  ASP B  31      14.047  15.108  -9.834  1.00 94.46           C  
ATOM   2973  HA  ASP B  31      14.664  15.772 -10.440  1.00 94.46           H  
ATOM   2974  C   ASP B  31      14.668  14.914  -8.438  1.00 94.46           C  
ATOM   2975  CB  ASP B  31      12.657  15.768  -9.717  1.00 94.46           C  
ATOM   2976  HB2 ASP B  31      12.121  15.360  -8.860  1.00 94.46           H  
ATOM   2977  HB3 ASP B  31      12.090  15.523 -10.615  1.00 94.46           H  
ATOM   2978  O   ASP B  31      14.260  13.984  -7.721  1.00 94.46           O  
ATOM   2979  CG  ASP B  31      12.660  17.306  -9.650  1.00 94.46           C  
ATOM   2980  OD1 ASP B  31      13.734  17.928  -9.799  1.00 94.46           O  
ATOM   2981  OD2 ASP B  31      11.562  17.905  -9.528  1.00 94.46           O  
ATOM   2982  N   PRO B  32      15.651  15.739  -8.030  1.00 97.93           N  
ATOM   2983  CA  PRO B  32      16.212  15.666  -6.690  1.00 97.93           C  
ATOM   2984  HA  PRO B  32      16.509  14.636  -6.493  1.00 97.93           H  
ATOM   2985  C   PRO B  32      15.192  16.113  -5.638  1.00 97.93           C  
ATOM   2986  CB  PRO B  32      17.463  16.550  -6.702  1.00 97.93           C  
ATOM   2987  HB2 PRO B  32      17.247  17.525  -6.264  1.00 97.93           H  
ATOM   2988  HB3 PRO B  32      18.286  16.061  -6.181  1.00 97.93           H  
ATOM   2989  O   PRO B  32      14.552  17.164  -5.766  1.00 97.93           O  
ATOM   2990  CG  PRO B  32      17.797  16.717  -8.181  1.00 97.93           C  
ATOM   2991  HG2 PRO B  32      18.308  17.659  -8.379  1.00 97.93           H  
ATOM   2992  HG3 PRO B  32      18.395  15.871  -8.519  1.00 97.93           H  
ATOM   2993  CD  PRO B  32      16.427  16.666  -8.841  1.00 97.93           C  
ATOM   2994  HD2 PRO B  32      16.537  16.328  -9.872  1.00 97.93           H  
ATOM   2995  HD3 PRO B  32      15.968  17.654  -8.805  1.00 97.93           H  
ATOM   2996  N   ILE B  33      15.080  15.342  -4.559  1.00 98.89           N  
ATOM   2997  H   ILE B  33      15.655  14.515  -4.491  1.00 98.89           H  
ATOM   2998  CA  ILE B  33      14.157  15.625  -3.457  1.00 98.89           C  
ATOM   2999  HA  ILE B  33      13.448  16.395  -3.760  1.00 98.89           H  
ATOM   3000  C   ILE B  33      14.950  16.186  -2.277  1.00 98.89           C  
ATOM   3001  CB  ILE B  33      13.338  14.362  -3.116  1.00 98.89           C  
ATOM   3002  HB  ILE B  33      14.030  13.574  -2.821  1.00 98.89           H  
ATOM   3003  O   ILE B  33      15.885  15.561  -1.793  1.00 98.89           O  
ATOM   3004  CG1 ILE B  33      12.534  13.822  -4.325  1.00 98.89           C  
ATOM   3005 HG12 ILE B  33      13.229  13.460  -5.083  1.00 98.89           H  
ATOM   3006 HG13 ILE B  33      11.951  12.961  -3.998  1.00 98.89           H  
ATOM   3007  CG2 ILE B  33      12.405  14.619  -1.923  1.00 98.89           C  
ATOM   3008 HG21 ILE B  33      11.754  15.471  -2.118  1.00 98.89           H  
ATOM   3009 HG22 ILE B  33      12.987  14.818  -1.023  1.00 98.89           H  
ATOM   3010 HG23 ILE B  33      11.795  13.735  -1.741  1.00 98.89           H  
ATOM   3011  CD1 ILE B  33      11.574  14.819  -4.991  1.00 98.89           C  
ATOM   3012 HD11 ILE B  33      12.133  15.626  -5.464  1.00 98.89           H  
ATOM   3013 HD12 ILE B  33      11.001  14.302  -5.761  1.00 98.89           H  
ATOM   3014 HD13 ILE B  33      10.879  15.231  -4.259  1.00 98.89           H  
ATOM   3015  N   ALA B  34      14.603  17.384  -1.820  1.00 98.91           N  
ATOM   3016  H   ALA B  34      13.749  17.794  -2.170  1.00 98.91           H  
ATOM   3017  CA  ALA B  34      15.198  18.007  -0.647  1.00 98.91           C  
ATOM   3018  HA  ALA B  34      16.266  17.792  -0.626  1.00 98.91           H  
ATOM   3019  C   ALA B  34      14.570  17.457   0.638  1.00 98.91           C  
ATOM   3020  CB  ALA B  34      15.016  19.525  -0.747  1.00 98.91           C  
ATOM   3021  HB1 ALA B  34      15.380  19.995   0.167  1.00 98.91           H  
ATOM   3022  HB2 ALA B  34      15.576  19.909  -1.600  1.00 98.91           H  
ATOM   3023  HB3 ALA B  34      13.959  19.766  -0.863  1.00 98.91           H  
ATOM   3024  O   ALA B  34      13.346  17.371   0.749  1.00 98.91           O  
ATOM   3025  N   ILE B  35      15.412  17.166   1.627  1.00 98.93           N  
ATOM   3026  H   ILE B  35      16.403  17.254   1.453  1.00 98.93           H  
ATOM   3027  CA  ILE B  35      14.989  17.021   3.021  1.00 98.93           C  
ATOM   3028  HA  ILE B  35      13.981  16.609   3.067  1.00 98.93           H  
ATOM   3029  C   ILE B  35      14.982  18.428   3.614  1.00 98.93           C  
ATOM   3030  CB  ILE B  35      15.939  16.073   3.783  1.00 98.93           C  
ATOM   3031  HB  ILE B  35      16.953  16.466   3.702  1.00 98.93           H  
ATOM   3032  O   ILE B  35      16.044  19.042   3.741  1.00 98.93           O  
ATOM   3033  CG1 ILE B  35      15.911  14.654   3.167  1.00 98.93           C  
ATOM   3034 HG12 ILE B  35      15.893  14.709   2.079  1.00 98.93           H  
ATOM   3035 HG13 ILE B  35      15.004  14.141   3.487  1.00 98.93           H  
ATOM   3036  CG2 ILE B  35      15.550  16.024   5.274  1.00 98.93           C  
ATOM   3037 HG21 ILE B  35      14.537  15.639   5.391  1.00 98.93           H  
ATOM   3038 HG22 ILE B  35      15.597  17.018   5.720  1.00 98.93           H  
ATOM   3039 HG23 ILE B  35      16.246  15.394   5.829  1.00 98.93           H  
ATOM   3040  CD1 ILE B  35      17.125  13.804   3.550  1.00 98.93           C  
ATOM   3041 HD11 ILE B  35      18.033  14.254   3.147  1.00 98.93           H  
ATOM   3042 HD12 ILE B  35      17.208  13.720   4.633  1.00 98.93           H  
ATOM   3043 HD13 ILE B  35      17.011  12.803   3.133  1.00 98.93           H  
ATOM   3044  N   VAL B  36      13.799  18.954   3.938  1.00 98.85           N  
ATOM   3045  H   VAL B  36      12.973  18.388   3.805  1.00 98.85           H  
ATOM   3046  CA  VAL B  36      13.636  20.336   4.429  1.00 98.85           C  
ATOM   3047  HA  VAL B  36      14.577  20.856   4.247  1.00 98.85           H  
ATOM   3048  C   VAL B  36      13.424  20.439   5.937  1.00 98.85           C  
ATOM   3049  CB  VAL B  36      12.560  21.119   3.655  1.00 98.85           C  
ATOM   3050  HB  VAL B  36      12.504  22.126   4.069  1.00 98.85           H  
ATOM   3051  O   VAL B  36      13.541  21.512   6.514  1.00 98.85           O  
ATOM   3052  CG1 VAL B  36      12.931  21.252   2.173  1.00 98.85           C  
ATOM   3053 HG11 VAL B  36      12.947  20.272   1.696  1.00 98.85           H  
ATOM   3054 HG12 VAL B  36      13.913  21.717   2.086  1.00 98.85           H  
ATOM   3055 HG13 VAL B  36      12.193  21.879   1.673  1.00 98.85           H  
ATOM   3056  CG2 VAL B  36      11.168  20.489   3.753  1.00 98.85           C  
ATOM   3057 HG21 VAL B  36      10.887  20.367   4.799  1.00 98.85           H  
ATOM   3058 HG22 VAL B  36      10.439  21.141   3.272  1.00 98.85           H  
ATOM   3059 HG23 VAL B  36      11.151  19.520   3.253  1.00 98.85           H  
ATOM   3060  N   GLY B  37      13.142  19.320   6.594  1.00 98.88           N  
ATOM   3061  H   GLY B  37      13.040  18.467   6.063  1.00 98.88           H  
ATOM   3062  CA  GLY B  37      13.019  19.214   8.042  1.00 98.88           C  
ATOM   3063  HA2 GLY B  37      13.850  19.732   8.520  1.00 98.88           H  
ATOM   3064  HA3 GLY B  37      12.085  19.663   8.381  1.00 98.88           H  
ATOM   3065  C   GLY B  37      13.035  17.751   8.451  1.00 98.88           C  
ATOM   3066  O   GLY B  37      12.794  16.873   7.623  1.00 98.88           O  
ATOM   3067  N   MET B  38      13.348  17.475   9.710  1.00 98.84           N  
ATOM   3068  H   MET B  38      13.540  18.226  10.357  1.00 98.84           H  
ATOM   3069  CA  MET B  38      13.328  16.120  10.256  1.00 98.84           C  
ATOM   3070  HA  MET B  38      12.434  15.627   9.875  1.00 98.84           H  
ATOM   3071  C   MET B  38      13.209  16.156  11.780  1.00 98.84           C  
ATOM   3072  CB  MET B  38      14.559  15.322   9.782  1.00 98.84           C  
ATOM   3073  HB2 MET B  38      14.530  14.325  10.222  1.00 98.84           H  
ATOM   3074  HB3 MET B  38      14.493  15.197   8.701  1.00 98.84           H  
ATOM   3075  O   MET B  38      13.623  17.130  12.407  1.00 98.84           O  
ATOM   3076  CG  MET B  38      15.909  15.972  10.107  1.00 98.84           C  
ATOM   3077  HG2 MET B  38      16.077  15.893  11.181  1.00 98.84           H  
ATOM   3078  HG3 MET B  38      15.891  17.029   9.840  1.00 98.84           H  
ATOM   3079  SD  MET B  38      17.293  15.198   9.229  1.00 98.84           S  
ATOM   3080  CE  MET B  38      18.624  15.466  10.420  1.00 98.84           C  
ATOM   3081  HE1 MET B  38      18.659  16.515  10.712  1.00 98.84           H  
ATOM   3082  HE2 MET B  38      19.569  15.188   9.952  1.00 98.84           H  
ATOM   3083  HE3 MET B  38      18.461  14.832  11.291  1.00 98.84           H  
ATOM   3084  N   ALA B  39      12.642  15.107  12.365  1.00 98.88           N  
ATOM   3085  H   ALA B  39      12.331  14.343  11.782  1.00 98.88           H  
ATOM   3086  CA  ALA B  39      12.525  14.915  13.810  1.00 98.88           C  
ATOM   3087  HA  ALA B  39      13.364  15.398  14.311  1.00 98.88           H  
ATOM   3088  C   ALA B  39      12.573  13.419  14.141  1.00 98.88           C  
ATOM   3089  CB  ALA B  39      11.225  15.549  14.309  1.00 98.88           C  
ATOM   3090  HB1 ALA B  39      10.381  15.022  13.864  1.00 98.88           H  
ATOM   3091  HB2 ALA B  39      11.186  16.601  14.028  1.00 98.88           H  
ATOM   3092  HB3 ALA B  39      11.159  15.466  15.394  1.00 98.88           H  
ATOM   3093  O   ALA B  39      12.339  12.581  13.265  1.00 98.88           O  
ATOM   3094  N   CYS B  40      12.898  13.080  15.387  1.00 98.71           N  
ATOM   3095  H   CYS B  40      13.025  13.788  16.095  1.00 98.71           H  
ATOM   3096  CA  CYS B  40      13.094  11.693  15.791  1.00 98.71           C  
ATOM   3097  HA  CYS B  40      12.362  11.074  15.272  1.00 98.71           H  
ATOM   3098  C   CYS B  40      12.877  11.453  17.286  1.00 98.71           C  
ATOM   3099  CB  CYS B  40      14.501  11.236  15.371  1.00 98.71           C  
ATOM   3100  HB2 CYS B  40      14.559  11.231  14.282  1.00 98.71           H  
ATOM   3101  HB3 CYS B  40      14.659  10.214  15.716  1.00 98.71           H  
ATOM   3102  O   CYS B  40      12.929  12.370  18.106  1.00 98.71           O  
ATOM   3103  SG  CYS B  40      15.805  12.313  16.046  1.00 98.71           S  
ATOM   3104  HG  CYS B  40      15.504  12.170  17.340  1.00 98.71           H  
ATOM   3105  N   ARG B  41      12.692  10.178  17.622  1.00 98.68           N  
ATOM   3106  H   ARG B  41      12.630   9.512  16.865  1.00 98.68           H  
ATOM   3107  CA  ARG B  41      12.831   9.609  18.961  1.00 98.68           C  
ATOM   3108  HA  ARG B  41      13.367  10.302  19.609  1.00 98.68           H  
ATOM   3109  C   ARG B  41      13.672   8.343  18.838  1.00 98.68           C  
ATOM   3110  CB  ARG B  41      11.446   9.306  19.564  1.00 98.68           C  
ATOM   3111  HB2 ARG B  41      11.568   8.636  20.414  1.00 98.68           H  
ATOM   3112  HB3 ARG B  41      10.838   8.788  18.823  1.00 98.68           H  
ATOM   3113  O   ARG B  41      13.243   7.397  18.186  1.00 98.68           O  
ATOM   3114  CG  ARG B  41      10.686  10.546  20.053  1.00 98.68           C  
ATOM   3115  HG2 ARG B  41      10.617  11.273  19.244  1.00 98.68           H  
ATOM   3116  HG3 ARG B  41       9.673  10.244  20.321  1.00 98.68           H  
ATOM   3117  CD  ARG B  41      11.331  11.190  21.292  1.00 98.68           C  
ATOM   3118  HD2 ARG B  41      12.369  11.452  21.085  1.00 98.68           H  
ATOM   3119  HD3 ARG B  41      11.331  10.464  22.105  1.00 98.68           H  
ATOM   3120  NE  ARG B  41      10.589  12.391  21.723  1.00 98.68           N  
ATOM   3121  HE  ARG B  41       9.967  12.288  22.512  1.00 98.68           H  
ATOM   3122  NH1 ARG B  41      11.316  13.854  20.097  1.00 98.68           N  
ATOM   3123 HH11 ARG B  41      11.934  13.174  19.677  1.00 98.68           H  
ATOM   3124 HH12 ARG B  41      11.329  14.798  19.738  1.00 98.68           H  
ATOM   3125  NH2 ARG B  41       9.802  14.533  21.542  1.00 98.68           N  
ATOM   3126 HH21 ARG B  41       9.058  14.320  22.191  1.00 98.68           H  
ATOM   3127 HH22 ARG B  41       9.661  15.320  20.925  1.00 98.68           H  
ATOM   3128  CZ  ARG B  41      10.587  13.579  21.136  1.00 98.68           C  
ATOM   3129  N   PHE B  42      14.857   8.315  19.431  1.00 98.76           N  
ATOM   3130  H   PHE B  42      15.118   9.095  20.017  1.00 98.76           H  
ATOM   3131  CA  PHE B  42      15.749   7.155  19.422  1.00 98.76           C  
ATOM   3132  HA  PHE B  42      15.172   6.286  19.105  1.00 98.76           H  
ATOM   3133  C   PHE B  42      16.267   6.846  20.838  1.00 98.76           C  
ATOM   3134  CB  PHE B  42      16.897   7.365  18.410  1.00 98.76           C  
ATOM   3135  HB2 PHE B  42      17.394   8.310  18.630  1.00 98.76           H  
ATOM   3136  HB3 PHE B  42      17.645   6.583  18.542  1.00 98.76           H  
ATOM   3137  O   PHE B  42      16.186   7.701  21.723  1.00 98.76           O  
ATOM   3138  CG  PHE B  42      16.485   7.354  16.949  1.00 98.76           C  
ATOM   3139  CD1 PHE B  42      15.818   6.236  16.414  1.00 98.76           C  
ATOM   3140  HD1 PHE B  42      15.620   5.383  17.047  1.00 98.76           H  
ATOM   3141  CD2 PHE B  42      16.781   8.449  16.115  1.00 98.76           C  
ATOM   3142  HD2 PHE B  42      17.314   9.302  16.508  1.00 98.76           H  
ATOM   3143  CE1 PHE B  42      15.389   6.237  15.075  1.00 98.76           C  
ATOM   3144  HE1 PHE B  42      14.839   5.394  14.683  1.00 98.76           H  
ATOM   3145  CE2 PHE B  42      16.381   8.438  14.766  1.00 98.76           C  
ATOM   3146  HE2 PHE B  42      16.606   9.285  14.135  1.00 98.76           H  
ATOM   3147  CZ  PHE B  42      15.662   7.345  14.253  1.00 98.76           C  
ATOM   3148  HZ  PHE B  42      15.322   7.354  13.228  1.00 98.76           H  
ATOM   3149  N   PRO B  43      16.792   5.631  21.072  1.00 98.49           N  
ATOM   3150  CA  PRO B  43      17.424   5.261  22.335  1.00 98.49           C  
ATOM   3151  HA  PRO B  43      16.667   5.275  23.119  1.00 98.49           H  
ATOM   3152  C   PRO B  43      18.573   6.206  22.716  1.00 98.49           C  
ATOM   3153  CB  PRO B  43      17.910   3.822  22.132  1.00 98.49           C  
ATOM   3154  HB2 PRO B  43      18.914   3.824  21.707  1.00 98.49           H  
ATOM   3155  HB3 PRO B  43      17.878   3.247  23.057  1.00 98.49           H  
ATOM   3156  O   PRO B  43      19.238   6.767  21.844  1.00 98.49           O  
ATOM   3157  CG  PRO B  43      16.948   3.273  21.083  1.00 98.49           C  
ATOM   3158  HG2 PRO B  43      16.003   3.001  21.553  1.00 98.49           H  
ATOM   3159  HG3 PRO B  43      17.371   2.431  20.534  1.00 98.49           H  
ATOM   3160  CD  PRO B  43      16.733   4.480  20.185  1.00 98.49           C  
ATOM   3161  HD2 PRO B  43      17.527   4.539  19.441  1.00 98.49           H  
ATOM   3162  HD3 PRO B  43      15.759   4.404  19.702  1.00 98.49           H  
ATOM   3163  N   GLY B  44      18.826   6.349  24.020  1.00 98.32           N  
ATOM   3164  H   GLY B  44      18.267   5.824  24.677  1.00 98.32           H  
ATOM   3165  CA  GLY B  44      19.834   7.277  24.551  1.00 98.32           C  
ATOM   3166  HA2 GLY B  44      20.182   6.906  25.515  1.00 98.32           H  
ATOM   3167  HA3 GLY B  44      20.687   7.325  23.873  1.00 98.32           H  
ATOM   3168  C   GLY B  44      19.311   8.702  24.760  1.00 98.32           C  
ATOM   3169  O   GLY B  44      20.060   9.654  24.564  1.00 98.32           O  
ATOM   3170  N   ASP B  45      18.027   8.838  25.116  1.00 96.81           N  
ATOM   3171  H   ASP B  45      17.509   8.004  25.354  1.00 96.81           H  
ATOM   3172  CA  ASP B  45      17.321  10.116  25.309  1.00 96.81           C  
ATOM   3173  HA  ASP B  45      16.264   9.872  25.418  1.00 96.81           H  
ATOM   3174  C   ASP B  45      17.387  11.048  24.085  1.00 96.81           C  
ATOM   3175  CB  ASP B  45      17.741  10.783  26.631  1.00 96.81           C  
ATOM   3176  HB2 ASP B  45      17.147  11.685  26.778  1.00 96.81           H  
ATOM   3177  HB3 ASP B  45      18.790  11.074  26.571  1.00 96.81           H  
ATOM   3178  O   ASP B  45      17.365  12.275  24.192  1.00 96.81           O  
ATOM   3179  CG  ASP B  45      17.527   9.872  27.844  1.00 96.81           C  
ATOM   3180  OD1 ASP B  45      16.498   9.155  27.863  1.00 96.81           O  
ATOM   3181  OD2 ASP B  45      18.393   9.897  28.748  1.00 96.81           O  
ATOM   3182  N   VAL B  46      17.464  10.457  22.892  1.00 98.22           N  
ATOM   3183  H   VAL B  46      17.451   9.448  22.857  1.00 98.22           H  
ATOM   3184  CA  VAL B  46      17.523  11.194  21.634  1.00 98.22           C  
ATOM   3185  HA  VAL B  46      18.094  12.109  21.790  1.00 98.22           H  
ATOM   3186  C   VAL B  46      16.112  11.580  21.203  1.00 98.22           C  
ATOM   3187  CB  VAL B  46      18.250  10.373  20.563  1.00 98.22           C  
ATOM   3188  HB  VAL B  46      17.811   9.377  20.517  1.00 98.22           H  
ATOM   3189  O   VAL B  46      15.294  10.736  20.843  1.00 98.22           O  
ATOM   3190  CG1 VAL B  46      18.113  11.030  19.187  1.00 98.22           C  
ATOM   3191 HG11 VAL B  46      17.075  11.010  18.853  1.00 98.22           H  
ATOM   3192 HG12 VAL B  46      18.698  10.466  18.461  1.00 98.22           H  
ATOM   3193 HG13 VAL B  46      18.456  12.064  19.236  1.00 98.22           H  
ATOM   3194  CG2 VAL B  46      19.742  10.224  20.887  1.00 98.22           C  
ATOM   3195 HG21 VAL B  46      20.233   9.616  20.127  1.00 98.22           H  
ATOM   3196 HG22 VAL B  46      19.863   9.720  21.846  1.00 98.22           H  
ATOM   3197 HG23 VAL B  46      20.218  11.203  20.943  1.00 98.22           H  
ATOM   3198  N   ASP B  47      15.845  12.878  21.172  1.00 97.57           N  
ATOM   3199  H   ASP B  47      16.513  13.492  21.616  1.00 97.57           H  
ATOM   3200  CA  ASP B  47      14.544  13.481  20.864  1.00 97.57           C  
ATOM   3201  HA  ASP B  47      13.879  12.704  20.489  1.00 97.57           H  
ATOM   3202  C   ASP B  47      14.613  14.565  19.766  1.00 97.57           C  
ATOM   3203  CB  ASP B  47      13.967  14.020  22.184  1.00 97.57           C  
ATOM   3204  HB2 ASP B  47      14.008  13.238  22.942  1.00 97.57           H  
ATOM   3205  HB3 ASP B  47      12.920  14.288  22.046  1.00 97.57           H  
ATOM   3206  O   ASP B  47      13.626  15.219  19.425  1.00 97.57           O  
ATOM   3207  CG  ASP B  47      14.691  15.267  22.701  1.00 97.57           C  
ATOM   3208  OD1 ASP B  47      15.832  15.541  22.238  1.00 97.57           O  
ATOM   3209  OD2 ASP B  47      14.070  15.970  23.531  1.00 97.57           O  
ATOM   3210  N   SER B  48      15.790  14.778  19.182  1.00 98.02           N  
ATOM   3211  H   SER B  48      16.591  14.262  19.516  1.00 98.02           H  
ATOM   3212  CA  SER B  48      16.000  15.768  18.133  1.00 98.02           C  
ATOM   3213  HA  SER B  48      15.089  15.828  17.538  1.00 98.02           H  
ATOM   3214  C   SER B  48      17.159  15.367  17.223  1.00 98.02           C  
ATOM   3215  CB  SER B  48      16.260  17.143  18.756  1.00 98.02           C  
ATOM   3216  HB2 SER B  48      16.277  17.896  17.969  1.00 98.02           H  
ATOM   3217  HB3 SER B  48      15.458  17.379  19.455  1.00 98.02           H  
ATOM   3218  O   SER B  48      18.027  14.596  17.635  1.00 98.02           O  
ATOM   3219  OG  SER B  48      17.493  17.184  19.434  1.00 98.02           O  
ATOM   3220  HG  SER B  48      17.493  16.466  20.072  1.00 98.02           H  
ATOM   3221  N   PRO B  49      17.225  15.897  15.991  1.00 98.60           N  
ATOM   3222  CA  PRO B  49      18.392  15.719  15.130  1.00 98.60           C  
ATOM   3223  HA  PRO B  49      18.469  14.670  14.847  1.00 98.60           H  
ATOM   3224  C   PRO B  49      19.706  16.166  15.783  1.00 98.60           C  
ATOM   3225  CB  PRO B  49      18.095  16.573  13.897  1.00 98.60           C  
ATOM   3226  HB2 PRO B  49      18.450  17.593  14.042  1.00 98.60           H  
ATOM   3227  HB3 PRO B  49      18.550  16.140  13.006  1.00 98.60           H  
ATOM   3228  O   PRO B  49      20.743  15.542  15.570  1.00 98.60           O  
ATOM   3229  CG  PRO B  49      16.569  16.582  13.832  1.00 98.60           C  
ATOM   3230  HG2 PRO B  49      16.187  17.441  13.280  1.00 98.60           H  
ATOM   3231  HG3 PRO B  49      16.212  15.644  13.407  1.00 98.60           H  
ATOM   3232  CD  PRO B  49      16.187  16.653  15.304  1.00 98.60           C  
ATOM   3233  HD2 PRO B  49      16.206  17.690  15.639  1.00 98.60           H  
ATOM   3234  HD3 PRO B  49      15.198  16.220  15.448  1.00 98.60           H  
ATOM   3235  N   GLU B  50      19.668  17.235  16.577  1.00 97.95           N  
ATOM   3236  H   GLU B  50      18.800  17.743  16.675  1.00 97.95           H  
ATOM   3237  CA  GLU B  50      20.828  17.771  17.282  1.00 97.95           C  
ATOM   3238  HA  GLU B  50      21.660  17.867  16.585  1.00 97.95           H  
ATOM   3239  C   GLU B  50      21.297  16.826  18.398  1.00 97.95           C  
ATOM   3240  CB  GLU B  50      20.501  19.167  17.839  1.00 97.95           C  
ATOM   3241  HB2 GLU B  50      21.363  19.497  18.419  1.00 97.95           H  
ATOM   3242  HB3 GLU B  50      19.654  19.109  18.523  1.00 97.95           H  
ATOM   3243  O   GLU B  50      22.476  16.468  18.425  1.00 97.95           O  
ATOM   3244  CG  GLU B  50      20.232  20.244  16.768  1.00 97.95           C  
ATOM   3245  HG2 GLU B  50      21.028  20.196  16.024  1.00 97.95           H  
ATOM   3246  HG3 GLU B  50      20.306  21.216  17.255  1.00 97.95           H  
ATOM   3247  CD  GLU B  50      18.861  20.177  16.058  1.00 97.95           C  
ATOM   3248  OE1 GLU B  50      18.722  20.862  15.019  1.00 97.95           O  
ATOM   3249  OE2 GLU B  50      17.937  19.465  16.524  1.00 97.95           O  
ATOM   3250  N   SER B  51      20.386  16.354  19.262  1.00 97.88           N  
ATOM   3251  H   SER B  51      19.424  16.648  19.174  1.00 97.88           H  
ATOM   3252  CA  SER B  51      20.724  15.366  20.301  1.00 97.88           C  
ATOM   3253  HA  SER B  51      21.601  15.737  20.832  1.00 97.88           H  
ATOM   3254  C   SER B  51      21.143  14.022  19.697  1.00 97.88           C  
ATOM   3255  CB  SER B  51      19.610  15.211  21.358  1.00 97.88           C  
ATOM   3256  HB2 SER B  51      19.540  16.149  21.910  1.00 97.88           H  
ATOM   3257  HB3 SER B  51      19.900  14.432  22.064  1.00 97.88           H  
ATOM   3258  O   SER B  51      22.043  13.369  20.222  1.00 97.88           O  
ATOM   3259  OG  SER B  51      18.321  14.907  20.842  1.00 97.88           O  
ATOM   3260  HG  SER B  51      17.682  15.051  21.544  1.00 97.88           H  
ATOM   3261  N   PHE B  52      20.592  13.643  18.537  1.00 98.68           N  
ATOM   3262  H   PHE B  52      19.811  14.176  18.183  1.00 98.68           H  
ATOM   3263  CA  PHE B  52      21.033  12.458  17.800  1.00 98.68           C  
ATOM   3264  HA  PHE B  52      20.993  11.611  18.485  1.00 98.68           H  
ATOM   3265  C   PHE B  52      22.478  12.584  17.313  1.00 98.68           C  
ATOM   3266  CB  PHE B  52      20.105  12.199  16.604  1.00 98.68           C  
ATOM   3267  HB2 PHE B  52      20.206  13.025  15.901  1.00 98.68           H  
ATOM   3268  HB3 PHE B  52      19.067  12.199  16.936  1.00 98.68           H  
ATOM   3269  O   PHE B  52      23.262  11.645  17.464  1.00 98.68           O  
ATOM   3270  CG  PHE B  52      20.361  10.894  15.869  1.00 98.68           C  
ATOM   3271  CD1 PHE B  52      20.351  10.876  14.462  1.00 98.68           C  
ATOM   3272  HD1 PHE B  52      20.176  11.791  13.917  1.00 98.68           H  
ATOM   3273  CD2 PHE B  52      20.563   9.688  16.572  1.00 98.68           C  
ATOM   3274  HD2 PHE B  52      20.595   9.674  17.652  1.00 98.68           H  
ATOM   3275  CE1 PHE B  52      20.515   9.666  13.768  1.00 98.68           C  
ATOM   3276  HE1 PHE B  52      20.474   9.646  12.689  1.00 98.68           H  
ATOM   3277  CE2 PHE B  52      20.711   8.477  15.878  1.00 98.68           C  
ATOM   3278  HE2 PHE B  52      20.845   7.559  16.430  1.00 98.68           H  
ATOM   3279  CZ  PHE B  52      20.666   8.465  14.475  1.00 98.68           C  
ATOM   3280  HZ  PHE B  52      20.715   7.531  13.935  1.00 98.68           H  
ATOM   3281  N   TRP B  53      22.846  13.740  16.747  1.00 98.71           N  
ATOM   3282  H   TRP B  53      22.167  14.482  16.665  1.00 98.71           H  
ATOM   3283  CA  TRP B  53      24.222  13.987  16.324  1.00 98.71           C  
ATOM   3284  HA  TRP B  53      24.526  13.187  15.649  1.00 98.71           H  
ATOM   3285  C   TRP B  53      25.184  13.943  17.509  1.00 98.71           C  
ATOM   3286  CB  TRP B  53      24.352  15.318  15.581  1.00 98.71           C  
ATOM   3287  HB2 TRP B  53      23.993  16.125  16.220  1.00 98.71           H  
ATOM   3288  HB3 TRP B  53      23.730  15.300  14.686  1.00 98.71           H  
ATOM   3289  O   TRP B  53      26.149  13.184  17.448  1.00 98.71           O  
ATOM   3290  CG  TRP B  53      25.759  15.611  15.169  1.00 98.71           C  
ATOM   3291  CD1 TRP B  53      26.552  16.556  15.720  1.00 98.71           C  
ATOM   3292  HD1 TRP B  53      26.249  17.232  16.506  1.00 98.71           H  
ATOM   3293  CD2 TRP B  53      26.598  14.895  14.210  1.00 98.71           C  
ATOM   3294  CE2 TRP B  53      27.900  15.477  14.229  1.00 98.71           C  
ATOM   3295  CE3 TRP B  53      26.396  13.797  13.345  1.00 98.71           C  
ATOM   3296  HE3 TRP B  53      25.435  13.304  13.340  1.00 98.71           H  
ATOM   3297  NE1 TRP B  53      27.815  16.482  15.167  1.00 98.71           N  
ATOM   3298  HE1 TRP B  53      28.590  17.048  15.479  1.00 98.71           H  
ATOM   3299  CH2 TRP B  53      28.700  13.933  12.549  1.00 98.71           C  
ATOM   3300  HH2 TRP B  53      29.494  13.551  11.925  1.00 98.71           H  
ATOM   3301  CZ2 TRP B  53      28.946  15.005  13.424  1.00 98.71           C  
ATOM   3302  HZ2 TRP B  53      29.928  15.449  13.490  1.00 98.71           H  
ATOM   3303  CZ3 TRP B  53      27.430  13.332  12.511  1.00 98.71           C  
ATOM   3304  HZ3 TRP B  53      27.254  12.496  11.851  1.00 98.71           H  
ATOM   3305  N   GLU B  54      24.896  14.680  18.591  1.00 98.51           N  
ATOM   3306  H   GLU B  54      24.068  15.259  18.586  1.00 98.51           H  
ATOM   3307  CA  GLU B  54      25.744  14.680  19.792  1.00 98.51           C  
ATOM   3308  HA  GLU B  54      26.735  15.047  19.525  1.00 98.51           H  
ATOM   3309  C   GLU B  54      25.942  13.267  20.353  1.00 98.51           C  
ATOM   3310  CB  GLU B  54      25.164  15.578  20.901  1.00 98.51           C  
ATOM   3311  HB2 GLU B  54      24.098  15.384  21.020  1.00 98.51           H  
ATOM   3312  HB3 GLU B  54      25.665  15.306  21.830  1.00 98.51           H  
ATOM   3313  O   GLU B  54      27.064  12.895  20.706  1.00 98.51           O  
ATOM   3314  CG  GLU B  54      25.403  17.079  20.667  1.00 98.51           C  
ATOM   3315  HG2 GLU B  54      24.743  17.425  19.871  1.00 98.51           H  
ATOM   3316  HG3 GLU B  54      26.430  17.214  20.328  1.00 98.51           H  
ATOM   3317  CD  GLU B  54      25.193  17.940  21.931  1.00 98.51           C  
ATOM   3318  OE1 GLU B  54      25.583  19.132  21.887  1.00 98.51           O  
ATOM   3319  OE2 GLU B  54      24.682  17.425  22.952  1.00 98.51           O  
ATOM   3320  N   PHE B  55      24.881  12.456  20.381  1.00 98.64           N  
ATOM   3321  H   PHE B  55      23.979  12.828  20.121  1.00 98.64           H  
ATOM   3322  CA  PHE B  55      24.952  11.079  20.855  1.00 98.64           C  
ATOM   3323  HA  PHE B  55      25.389  11.082  21.853  1.00 98.64           H  
ATOM   3324  C   PHE B  55      25.848  10.205  19.963  1.00 98.64           C  
ATOM   3325  CB  PHE B  55      23.529  10.514  20.956  1.00 98.64           C  
ATOM   3326  HB2 PHE B  55      22.911  11.209  21.524  1.00 98.64           H  
ATOM   3327  HB3 PHE B  55      23.092  10.423  19.961  1.00 98.64           H  
ATOM   3328  O   PHE B  55      26.763   9.534  20.449  1.00 98.64           O  
ATOM   3329  CG  PHE B  55      23.487   9.175  21.656  1.00 98.64           C  
ATOM   3330  CD1 PHE B  55      23.493   7.975  20.920  1.00 98.64           C  
ATOM   3331  HD1 PHE B  55      23.484   8.000  19.840  1.00 98.64           H  
ATOM   3332  CD2 PHE B  55      23.488   9.139  23.061  1.00 98.64           C  
ATOM   3333  HD2 PHE B  55      23.450  10.059  23.627  1.00 98.64           H  
ATOM   3334  CE1 PHE B  55      23.519   6.741  21.595  1.00 98.64           C  
ATOM   3335  HE1 PHE B  55      23.526   5.813  21.043  1.00 98.64           H  
ATOM   3336  CE2 PHE B  55      23.516   7.909  23.734  1.00 98.64           C  
ATOM   3337  HE2 PHE B  55      23.499   7.883  24.814  1.00 98.64           H  
ATOM   3338  CZ  PHE B  55      23.543   6.713  23.001  1.00 98.64           C  
ATOM   3339  HZ  PHE B  55      23.572   5.771  23.526  1.00 98.64           H  
ATOM   3340  N   VAL B  56      25.624  10.229  18.645  1.00 98.77           N  
ATOM   3341  H   VAL B  56      24.891  10.833  18.303  1.00 98.77           H  
ATOM   3342  CA  VAL B  56      26.335   9.364  17.691  1.00 98.77           C  
ATOM   3343  HA  VAL B  56      26.349   8.351  18.093  1.00 98.77           H  
ATOM   3344  C   VAL B  56      27.797   9.786  17.525  1.00 98.77           C  
ATOM   3345  CB  VAL B  56      25.593   9.319  16.340  1.00 98.77           C  
ATOM   3346  HB  VAL B  56      25.436  10.335  15.980  1.00 98.77           H  
ATOM   3347  O   VAL B  56      28.684   8.934  17.613  1.00 98.77           O  
ATOM   3348  CG1 VAL B  56      26.370   8.542  15.270  1.00 98.77           C  
ATOM   3349 HG11 VAL B  56      25.780   8.495  14.354  1.00 98.77           H  
ATOM   3350 HG12 VAL B  56      27.306   9.057  15.052  1.00 98.77           H  
ATOM   3351 HG13 VAL B  56      26.585   7.533  15.622  1.00 98.77           H  
ATOM   3352  CG2 VAL B  56      24.233   8.621  16.482  1.00 98.77           C  
ATOM   3353 HG21 VAL B  56      23.697   8.656  15.534  1.00 98.77           H  
ATOM   3354 HG22 VAL B  56      24.371   7.584  16.788  1.00 98.77           H  
ATOM   3355 HG23 VAL B  56      23.623   9.125  17.231  1.00 98.77           H  
ATOM   3356  N   SER B  57      28.085  11.078  17.322  1.00 98.58           N  
ATOM   3357  H   SER B  57      27.341  11.761  17.336  1.00 98.58           H  
ATOM   3358  CA  SER B  57      29.467  11.572  17.192  1.00 98.58           C  
ATOM   3359  HA  SER B  57      29.996  10.933  16.485  1.00 98.58           H  
ATOM   3360  C   SER B  57      30.229  11.492  18.516  1.00 98.58           C  
ATOM   3361  CB  SER B  57      29.499  12.996  16.620  1.00 98.58           C  
ATOM   3362  HB2 SER B  57      30.520  13.243  16.329  1.00 98.58           H  
ATOM   3363  HB3 SER B  57      28.869  13.038  15.732  1.00 98.58           H  
ATOM   3364  O   SER B  57      31.439  11.266  18.522  1.00 98.58           O  
ATOM   3365  OG  SER B  57      29.043  13.950  17.559  1.00 98.58           O  
ATOM   3366  HG  SER B  57      29.720  14.094  18.224  1.00 98.58           H  
ATOM   3367  N   GLY B  58      29.524  11.597  19.649  1.00 98.45           N  
ATOM   3368  H   GLY B  58      28.548  11.852  19.591  1.00 98.45           H  
ATOM   3369  CA  GLY B  58      30.067  11.333  20.982  1.00 98.45           C  
ATOM   3370  HA2 GLY B  58      30.960  11.938  21.135  1.00 98.45           H  
ATOM   3371  HA3 GLY B  58      29.317  11.621  21.719  1.00 98.45           H  
ATOM   3372  C   GLY B  58      30.429   9.863  21.229  1.00 98.45           C  
ATOM   3373  O   GLY B  58      31.122   9.560  22.201  1.00 98.45           O  
ATOM   3374  N   GLY B  59      30.007   8.947  20.349  1.00 98.37           N  
ATOM   3375  H   GLY B  59      29.448   9.260  19.569  1.00 98.37           H  
ATOM   3376  CA  GLY B  59      30.236   7.512  20.491  1.00 98.37           C  
ATOM   3377  HA2 GLY B  59      31.283   7.329  20.729  1.00 98.37           H  
ATOM   3378  HA3 GLY B  59      29.996   7.034  19.542  1.00 98.37           H  
ATOM   3379  C   GLY B  59      29.369   6.868  21.573  1.00 98.37           C  
ATOM   3380  O   GLY B  59      29.832   5.939  22.236  1.00 98.37           O  
ATOM   3381  N   GLY B  60      28.147   7.371  21.769  1.00 98.62           N  
ATOM   3382  H   GLY B  60      27.839   8.145  21.197  1.00 98.62           H  
ATOM   3383  CA  GLY B  60      27.178   6.825  22.715  1.00 98.62           C  
ATOM   3384  HA2 GLY B  60      26.297   7.468  22.739  1.00 98.62           H  
ATOM   3385  HA3 GLY B  60      27.620   6.814  23.711  1.00 98.62           H  
ATOM   3386  C   GLY B  60      26.724   5.409  22.350  1.00 98.62           C  
ATOM   3387  O   GLY B  60      26.533   5.097  21.173  1.00 98.62           O  
ATOM   3388  N   ASP B  61      26.556   4.570  23.373  1.00 98.65           N  
ATOM   3389  H   ASP B  61      26.709   4.929  24.305  1.00 98.65           H  
ATOM   3390  CA  ASP B  61      25.963   3.228  23.320  1.00 98.65           C  
ATOM   3391  HA  ASP B  61      25.687   2.971  22.297  1.00 98.65           H  
ATOM   3392  C   ASP B  61      24.695   3.251  24.183  1.00 98.65           C  
ATOM   3393  CB  ASP B  61      26.986   2.185  23.817  1.00 98.65           C  
ATOM   3394  HB2 ASP B  61      27.376   2.506  24.783  1.00 98.65           H  
ATOM   3395  HB3 ASP B  61      27.820   2.153  23.116  1.00 98.65           H  
ATOM   3396  O   ASP B  61      24.773   3.476  25.392  1.00 98.65           O  
ATOM   3397  CG  ASP B  61      26.422   0.762  23.971  1.00 98.65           C  
ATOM   3398  OD1 ASP B  61      25.325   0.489  23.446  1.00 98.65           O  
ATOM   3399  OD2 ASP B  61      27.100  -0.069  24.636  1.00 98.65           O  
ATOM   3400  N   ALA B  62      23.534   3.095  23.550  1.00 98.70           N  
ATOM   3401  H   ALA B  62      23.561   2.891  22.562  1.00 98.70           H  
ATOM   3402  CA  ALA B  62      22.225   3.180  24.193  1.00 98.70           C  
ATOM   3403  HA  ALA B  62      22.308   3.802  25.084  1.00 98.70           H  
ATOM   3404  C   ALA B  62      21.688   1.816  24.652  1.00 98.70           C  
ATOM   3405  CB  ALA B  62      21.245   3.855  23.230  1.00 98.70           C  
ATOM   3406  HB1 ALA B  62      20.293   3.995  23.742  1.00 98.70           H  
ATOM   3407  HB2 ALA B  62      21.094   3.215  22.361  1.00 98.70           H  
ATOM   3408  HB3 ALA B  62      21.613   4.829  22.905  1.00 98.70           H  
ATOM   3409  O   ALA B  62      20.560   1.752  25.143  1.00 98.70           O  
ATOM   3410  N   ILE B  63      22.444   0.728  24.461  1.00 98.53           N  
ATOM   3411  H   ILE B  63      23.375   0.827  24.082  1.00 98.53           H  
ATOM   3412  CA  ILE B  63      21.993  -0.609  24.843  1.00 98.53           C  
ATOM   3413  HA  ILE B  63      20.978  -0.737  24.467  1.00 98.53           H  
ATOM   3414  C   ILE B  63      21.932  -0.721  26.368  1.00 98.53           C  
ATOM   3415  CB  ILE B  63      22.870  -1.704  24.203  1.00 98.53           C  
ATOM   3416  HB  ILE B  63      23.892  -1.579  24.560  1.00 98.53           H  
ATOM   3417  O   ILE B  63      22.933  -0.554  27.070  1.00 98.53           O  
ATOM   3418  CG1 ILE B  63      22.901  -1.614  22.658  1.00 98.53           C  
ATOM   3419 HG12 ILE B  63      23.490  -2.447  22.275  1.00 98.53           H  
ATOM   3420 HG13 ILE B  63      23.413  -0.700  22.358  1.00 98.53           H  
ATOM   3421  CG2 ILE B  63      22.397  -3.104  24.643  1.00 98.53           C  
ATOM   3422 HG21 ILE B  63      21.348  -3.254  24.388  1.00 98.53           H  
ATOM   3423 HG22 ILE B  63      22.525  -3.229  25.718  1.00 98.53           H  
ATOM   3424 HG23 ILE B  63      22.999  -3.867  24.149  1.00 98.53           H  
ATOM   3425  CD1 ILE B  63      21.541  -1.628  21.948  1.00 98.53           C  
ATOM   3426 HD11 ILE B  63      21.707  -1.646  20.871  1.00 98.53           H  
ATOM   3427 HD12 ILE B  63      20.972  -2.515  22.225  1.00 98.53           H  
ATOM   3428 HD13 ILE B  63      20.974  -0.730  22.197  1.00 98.53           H  
ATOM   3429  N   ALA B  64      20.745  -1.037  26.875  1.00 97.51           N  
ATOM   3430  H   ALA B  64      19.969  -1.149  26.238  1.00 97.51           H  
ATOM   3431  CA  ALA B  64      20.458  -1.183  28.293  1.00 97.51           C  
ATOM   3432  HA  ALA B  64      21.370  -1.461  28.821  1.00 97.51           H  
ATOM   3433  C   ALA B  64      19.426  -2.294  28.530  1.00 97.51           C  
ATOM   3434  CB  ALA B  64      19.977   0.174  28.827  1.00 97.51           C  
ATOM   3435  HB1 ALA B  64      19.047   0.453  28.331  1.00 97.51           H  
ATOM   3436  HB2 ALA B  64      20.729   0.936  28.626  1.00 97.51           H  
ATOM   3437  HB3 ALA B  64      19.804   0.119  29.902  1.00 97.51           H  
ATOM   3438  O   ALA B  64      18.892  -2.886  27.594  1.00 97.51           O  
ATOM   3439  N   GLU B  65      19.158  -2.588  29.799  1.00 96.80           N  
ATOM   3440  H   GLU B  65      19.578  -2.026  30.525  1.00 96.80           H  
ATOM   3441  CA  GLU B  65      18.046  -3.454  30.187  1.00 96.80           C  
ATOM   3442  HA  GLU B  65      18.113  -4.386  29.626  1.00 96.80           H  
ATOM   3443  C   GLU B  65      16.706  -2.803  29.826  1.00 96.80           C  
ATOM   3444  CB  GLU B  65      18.137  -3.759  31.693  1.00 96.80           C  
ATOM   3445  HB2 GLU B  65      19.117  -3.461  32.066  1.00 96.80           H  
ATOM   3446  HB3 GLU B  65      17.385  -3.179  32.228  1.00 96.80           H  
ATOM   3447  O   GLU B  65      16.539  -1.587  29.954  1.00 96.80           O  
ATOM   3448  CG  GLU B  65      17.957  -5.250  31.996  1.00 96.80           C  
ATOM   3449  HG2 GLU B  65      18.717  -5.794  31.435  1.00 96.80           H  
ATOM   3450  HG3 GLU B  65      16.976  -5.572  31.644  1.00 96.80           H  
ATOM   3451  CD  GLU B  65      18.104  -5.576  33.494  1.00 96.80           C  
ATOM   3452  OE1 GLU B  65      18.334  -6.764  33.811  1.00 96.80           O  
ATOM   3453  OE2 GLU B  65      18.025  -4.648  34.331  1.00 96.80           O  
ATOM   3454  N   ALA B  66      15.749  -3.609  29.371  1.00 96.34           N  
ATOM   3455  H   ALA B  66      15.964  -4.580  29.194  1.00 96.34           H  
ATOM   3456  CA  ALA B  66      14.426  -3.121  29.026  1.00 96.34           C  
ATOM   3457  HA  ALA B  66      14.587  -2.315  28.310  1.00 96.34           H  
ATOM   3458  C   ALA B  66      13.685  -2.523  30.238  1.00 96.34           C  
ATOM   3459  CB  ALA B  66      13.632  -4.238  28.341  1.00 96.34           C  
ATOM   3460  HB1 ALA B  66      13.502  -5.071  29.032  1.00 96.34           H  
ATOM   3461  HB2 ALA B  66      12.651  -3.865  28.048  1.00 96.34           H  
ATOM   3462  HB3 ALA B  66      14.165  -4.578  27.454  1.00 96.34           H  
ATOM   3463  O   ALA B  66      13.845  -3.005  31.363  1.00 96.34           O  
ATOM   3464  N   PRO B  67      12.856  -1.484  30.031  1.00 94.24           N  
ATOM   3465  CA  PRO B  67      12.130  -0.841  31.117  1.00 94.24           C  
ATOM   3466  HA  PRO B  67      12.838  -0.533  31.886  1.00 94.24           H  
ATOM   3467  C   PRO B  67      11.102  -1.792  31.748  1.00 94.24           C  
ATOM   3468  CB  PRO B  67      11.499   0.410  30.501  1.00 94.24           C  
ATOM   3469  HB2 PRO B  67      10.549   0.667  30.970  1.00 94.24           H  
ATOM   3470  HB3 PRO B  67      12.194   1.245  30.585  1.00 94.24           H  
ATOM   3471  O   PRO B  67      10.399  -2.535  31.065  1.00 94.24           O  
ATOM   3472  CG  PRO B  67      11.334   0.038  29.030  1.00 94.24           C  
ATOM   3473  HG2 PRO B  67      10.427  -0.555  28.908  1.00 94.24           H  
ATOM   3474  HG3 PRO B  67      11.316   0.917  28.385  1.00 94.24           H  
ATOM   3475  CD  PRO B  67      12.550  -0.841  28.763  1.00 94.24           C  
ATOM   3476  HD2 PRO B  67      12.316  -1.571  27.987  1.00 94.24           H  
ATOM   3477  HD3 PRO B  67      13.394  -0.220  28.462  1.00 94.24           H  
ATOM   3478  N   ALA B  68      11.003  -1.749  33.077  1.00 93.91           N  
ATOM   3479  H   ALA B  68      11.626  -1.131  33.577  1.00 93.91           H  
ATOM   3480  CA  ALA B  68      10.139  -2.639  33.857  1.00 93.91           C  
ATOM   3481  HA  ALA B  68      10.151  -3.625  33.393  1.00 93.91           H  
ATOM   3482  C   ALA B  68       8.661  -2.193  33.913  1.00 93.91           C  
ATOM   3483  CB  ALA B  68      10.747  -2.765  35.260  1.00 93.91           C  
ATOM   3484  HB1 ALA B  68      10.164  -3.477  35.845  1.00 93.91           H  
ATOM   3485  HB2 ALA B  68      11.772  -3.127  35.186  1.00 93.91           H  
ATOM   3486  HB3 ALA B  68      10.735  -1.796  35.760  1.00 93.91           H  
ATOM   3487  O   ALA B  68       7.826  -2.888  34.486  1.00 93.91           O  
ATOM   3488  N   ASP B  69       8.328  -1.027  33.360  1.00 93.38           N  
ATOM   3489  H   ASP B  69       9.011  -0.538  32.799  1.00 93.38           H  
ATOM   3490  CA  ASP B  69       7.012  -0.384  33.470  1.00 93.38           C  
ATOM   3491  HA  ASP B  69       6.556  -0.694  34.411  1.00 93.38           H  
ATOM   3492  C   ASP B  69       6.013  -0.782  32.370  1.00 93.38           C  
ATOM   3493  CB  ASP B  69       7.202   1.138  33.545  1.00 93.38           C  
ATOM   3494  HB2 ASP B  69       6.228   1.615  33.647  1.00 93.38           H  
ATOM   3495  HB3 ASP B  69       7.774   1.365  34.445  1.00 93.38           H  
ATOM   3496  O   ASP B  69       4.838  -0.426  32.453  1.00 93.38           O  
ATOM   3497  CG  ASP B  69       7.929   1.740  32.337  1.00 93.38           C  
ATOM   3498  OD1 ASP B  69       8.130   1.019  31.332  1.00 93.38           O  
ATOM   3499  OD2 ASP B  69       8.349   2.905  32.474  1.00 93.38           O  
ATOM   3500  N   ARG B  70       6.435  -1.575  31.377  1.00 94.92           N  
ATOM   3501  H   ARG B  70       7.430  -1.747  31.334  1.00 94.92           H  
ATOM   3502  CA  ARG B  70       5.588  -2.028  30.256  1.00 94.92           C  
ATOM   3503  HA  ARG B  70       4.873  -1.236  30.033  1.00 94.92           H  
ATOM   3504  C   ARG B  70       4.730  -3.257  30.564  1.00 94.92           C  
ATOM   3505  CB  ARG B  70       6.449  -2.247  29.006  1.00 94.92           C  
ATOM   3506  HB2 ARG B  70       7.171  -3.043  29.190  1.00 94.92           H  
ATOM   3507  HB3 ARG B  70       5.804  -2.544  28.180  1.00 94.92           H  
ATOM   3508  O   ARG B  70       4.055  -3.771  29.679  1.00 94.92           O  
ATOM   3509  CG  ARG B  70       7.191  -0.967  28.617  1.00 94.92           C  
ATOM   3510  HG2 ARG B  70       7.969  -0.754  29.351  1.00 94.92           H  
ATOM   3511  HG3 ARG B  70       6.492  -0.131  28.581  1.00 94.92           H  
ATOM   3512  CD  ARG B  70       7.831  -1.145  27.249  1.00 94.92           C  
ATOM   3513  HD2 ARG B  70       8.490  -2.013  27.274  1.00 94.92           H  
ATOM   3514  HD3 ARG B  70       7.045  -1.323  26.516  1.00 94.92           H  
ATOM   3515  NE  ARG B  70       8.608   0.049  26.878  1.00 94.92           N  
ATOM   3516  HE  ARG B  70       8.791   0.732  27.599  1.00 94.92           H  
ATOM   3517  NH1 ARG B  70       8.906  -0.587  24.728  1.00 94.92           N  
ATOM   3518 HH11 ARG B  70       9.381  -0.490  23.842  1.00 94.92           H  
ATOM   3519 HH12 ARG B  70       8.328  -1.411  24.813  1.00 94.92           H  
ATOM   3520  NH2 ARG B  70       9.916   1.244  25.421  1.00 94.92           N  
ATOM   3521 HH21 ARG B  70      10.322   1.273  24.496  1.00 94.92           H  
ATOM   3522 HH22 ARG B  70      10.162   1.959  26.091  1.00 94.92           H  
ATOM   3523  CZ  ARG B  70       9.135   0.240  25.689  1.00 94.92           C  
ATOM   3524  N   GLY B  71       4.775  -3.754  31.801  1.00 94.61           N  
ATOM   3525  H   GLY B  71       5.330  -3.255  32.482  1.00 94.61           H  
ATOM   3526  CA  GLY B  71       4.036  -4.951  32.216  1.00 94.61           C  
ATOM   3527  HA2 GLY B  71       4.067  -5.027  33.303  1.00 94.61           H  
ATOM   3528  HA3 GLY B  71       2.995  -4.859  31.904  1.00 94.61           H  
ATOM   3529  C   GLY B  71       4.587  -6.258  31.639  1.00 94.61           C  
ATOM   3530  O   GLY B  71       3.860  -7.241  31.567  1.00 94.61           O  
ATOM   3531  N   TRP B  72       5.851  -6.274  31.209  1.00 94.28           N  
ATOM   3532  H   TRP B  72       6.405  -5.434  31.290  1.00 94.28           H  
ATOM   3533  CA  TRP B  72       6.495  -7.475  30.680  1.00 94.28           C  
ATOM   3534  HA  TRP B  72       5.835  -7.940  29.948  1.00 94.28           H  
ATOM   3535  C   TRP B  72       6.763  -8.495  31.786  1.00 94.28           C  
ATOM   3536  CB  TRP B  72       7.812  -7.101  29.993  1.00 94.28           C  
ATOM   3537  HB2 TRP B  72       8.321  -8.027  29.726  1.00 94.28           H  
ATOM   3538  HB3 TRP B  72       8.445  -6.571  30.705  1.00 94.28           H  
ATOM   3539  O   TRP B  72       7.251  -8.134  32.860  1.00 94.28           O  
ATOM   3540  CG  TRP B  72       7.716  -6.281  28.746  1.00 94.28           C  
ATOM   3541  CD1 TRP B  72       6.591  -5.759  28.201  1.00 94.28           C  
ATOM   3542  HD1 TRP B  72       5.593  -5.838  28.605  1.00 94.28           H  
ATOM   3543  CD2 TRP B  72       8.800  -5.933  27.833  1.00 94.28           C  
ATOM   3544  CE2 TRP B  72       8.238  -5.251  26.718  1.00 94.28           C  
ATOM   3545  CE3 TRP B  72      10.196  -6.156  27.817  1.00 94.28           C  
ATOM   3546  HE3 TRP B  72      10.656  -6.631  28.671  1.00 94.28           H  
ATOM   3547  NE1 TRP B  72       6.899  -5.139  27.012  1.00 94.28           N  
ATOM   3548  HE1 TRP B  72       6.199  -4.711  26.423  1.00 94.28           H  
ATOM   3549  CH2 TRP B  72      10.391  -5.123  25.615  1.00 94.28           C  
ATOM   3550  HH2 TRP B  72      10.982  -4.847  24.754  1.00 94.28           H  
ATOM   3551  CZ2 TRP B  72       9.013  -4.875  25.620  1.00 94.28           C  
ATOM   3552  HZ2 TRP B  72       8.535  -4.457  24.746  1.00 94.28           H  
ATOM   3553  CZ3 TRP B  72      10.985  -5.760  26.718  1.00 94.28           C  
ATOM   3554  HZ3 TRP B  72      12.047  -5.954  26.709  1.00 94.28           H  
ATOM   3555  N   GLU B  73       6.534  -9.775  31.492  1.00 91.71           N  
ATOM   3556  H   GLU B  73       6.043 -10.015  30.643  1.00 91.71           H  
ATOM   3557  CA  GLU B  73       6.880 -10.860  32.409  1.00 91.71           C  
ATOM   3558  HA  GLU B  73       6.309 -10.694  33.323  1.00 91.71           H  
ATOM   3559  C   GLU B  73       8.401 -10.832  32.683  1.00 91.71           C  
ATOM   3560  CB  GLU B  73       6.446 -12.221  31.834  1.00 91.71           C  
ATOM   3561  HB2 GLU B  73       7.277 -12.649  31.273  1.00 91.71           H  
ATOM   3562  HB3 GLU B  73       5.628 -12.087  31.127  1.00 91.71           H  
ATOM   3563  O   GLU B  73       9.192 -10.786  31.723  1.00 91.71           O  
ATOM   3564  CG  GLU B  73       6.017 -13.222  32.924  1.00 91.71           C  
ATOM   3565  HG2 GLU B  73       6.774 -13.233  33.708  1.00 91.71           H  
ATOM   3566  HG3 GLU B  73       5.996 -14.217  32.478  1.00 91.71           H  
ATOM   3567  CD  GLU B  73       4.630 -12.939  33.537  1.00 91.71           C  
ATOM   3568  OE1 GLU B  73       4.379 -13.450  34.655  1.00 91.71           O  
ATOM   3569  OE2 GLU B  73       3.843 -12.193  32.918  1.00 91.71           O  
ATOM   3570  N   PRO B  74       8.840 -10.827  33.957  1.00 92.98           N  
ATOM   3571  CA  PRO B  74      10.255 -10.878  34.300  1.00 92.98           C  
ATOM   3572  HA  PRO B  74      10.740  -9.988  33.898  1.00 92.98           H  
ATOM   3573  C   PRO B  74      10.912 -12.135  33.731  1.00 92.98           C  
ATOM   3574  CB  PRO B  74      10.328 -10.854  35.830  1.00 92.98           C  
ATOM   3575  HB2 PRO B  74      10.359 -11.870  36.222  1.00 92.98           H  
ATOM   3576  HB3 PRO B  74      11.187 -10.283  36.182  1.00 92.98           H  
ATOM   3577  O   PRO B  74      10.379 -13.235  33.856  1.00 92.98           O  
ATOM   3578  CG  PRO B  74       9.008 -10.202  36.236  1.00 92.98           C  
ATOM   3579  HG2 PRO B  74       8.690 -10.513  37.231  1.00 92.98           H  
ATOM   3580  HG3 PRO B  74       9.104  -9.118  36.182  1.00 92.98           H  
ATOM   3581  CD  PRO B  74       8.037 -10.678  35.160  1.00 92.98           C  
ATOM   3582  HD2 PRO B  74       7.612 -11.643  35.435  1.00 92.98           H  
ATOM   3583  HD3 PRO B  74       7.247  -9.937  35.031  1.00 92.98           H  
ATOM   3584  N   ASP B  75      12.093 -11.971  33.148  1.00 92.08           N  
ATOM   3585  H   ASP B  75      12.519 -11.056  33.137  1.00 92.08           H  
ATOM   3586  CA  ASP B  75      12.822 -13.048  32.481  1.00 92.08           C  
ATOM   3587  HA  ASP B  75      12.200 -13.943  32.469  1.00 92.08           H  
ATOM   3588  C   ASP B  75      14.140 -13.332  33.220  1.00 92.08           C  
ATOM   3589  CB  ASP B  75      13.056 -12.635  31.029  1.00 92.08           C  
ATOM   3590  HB2 ASP B  75      12.155 -12.143  30.665  1.00 92.08           H  
ATOM   3591  HB3 ASP B  75      13.864 -11.905  30.980  1.00 92.08           H  
ATOM   3592  O   ASP B  75      14.806 -12.378  33.634  1.00 92.08           O  
ATOM   3593  CG  ASP B  75      13.368 -13.819  30.120  1.00 92.08           C  
ATOM   3594  OD1 ASP B  75      14.445 -14.430  30.298  1.00 92.08           O  
ATOM   3595  OD2 ASP B  75      12.576 -14.048  29.180  1.00 92.08           O  
ATOM   3596  N   PRO B  76      14.529 -14.605  33.429  1.00 90.76           N  
ATOM   3597  CA  PRO B  76      15.816 -14.941  34.038  1.00 90.76           C  
ATOM   3598  HA  PRO B  76      15.873 -14.508  35.037  1.00 90.76           H  
ATOM   3599  C   PRO B  76      17.010 -14.420  33.231  1.00 90.76           C  
ATOM   3600  CB  PRO B  76      15.833 -16.470  34.138  1.00 90.76           C  
ATOM   3601  HB2 PRO B  76      15.462 -16.769  35.118  1.00 90.76           H  
ATOM   3602  HB3 PRO B  76      16.827 -16.884  33.968  1.00 90.76           H  
ATOM   3603  O   PRO B  76      18.016 -14.037  33.831  1.00 90.76           O  
ATOM   3604  CG  PRO B  76      14.845 -16.924  33.065  1.00 90.76           C  
ATOM   3605  HG2 PRO B  76      15.342 -16.952  32.095  1.00 90.76           H  
ATOM   3606  HG3 PRO B  76      14.404 -17.894  33.298  1.00 90.76           H  
ATOM   3607  CD  PRO B  76      13.802 -15.813  33.069  1.00 90.76           C  
ATOM   3608  HD2 PRO B  76      13.335 -15.747  32.086  1.00 90.76           H  
ATOM   3609  HD3 PRO B  76      13.044 -16.016  33.825  1.00 90.76           H  
ATOM   3610  N   ASP B  77      16.885 -14.367  31.903  1.00 93.22           N  
ATOM   3611  H   ASP B  77      16.005 -14.624  31.479  1.00 93.22           H  
ATOM   3612  CA  ASP B  77      17.843 -13.694  31.041  1.00 93.22           C  
ATOM   3613  HA  ASP B  77      18.798 -13.593  31.556  1.00 93.22           H  
ATOM   3614  C   ASP B  77      17.312 -12.293  30.746  1.00 93.22           C  
ATOM   3615  CB  ASP B  77      18.095 -14.510  29.763  1.00 93.22           C  
ATOM   3616  HB2 ASP B  77      18.638 -13.884  29.055  1.00 93.22           H  
ATOM   3617  HB3 ASP B  77      17.140 -14.779  29.312  1.00 93.22           H  
ATOM   3618  O   ASP B  77      16.356 -12.104  29.990  1.00 93.22           O  
ATOM   3619  CG  ASP B  77      18.923 -15.780  30.000  1.00 93.22           C  
ATOM   3620  OD1 ASP B  77      19.758 -15.792  30.935  1.00 93.22           O  
ATOM   3621  OD2 ASP B  77      18.770 -16.724  29.193  1.00 93.22           O  
ATOM   3622  N   ALA B  78      17.949 -11.284  31.332  1.00 92.41           N  
ATOM   3623  H   ALA B  78      18.686 -11.499  31.989  1.00 92.41           H  
ATOM   3624  CA  ALA B  78      17.594  -9.889  31.119  1.00 92.41           C  
ATOM   3625  HA  ALA B  78      16.625  -9.705  31.583  1.00 92.41           H  
ATOM   3626  C   ALA B  78      17.504  -9.533  29.622  1.00 92.41           C  
ATOM   3627  CB  ALA B  78      18.638  -9.029  31.819  1.00 92.41           C  
ATOM   3628  HB1 ALA B  78      19.633  -9.253  31.434  1.00 92.41           H  
ATOM   3629  HB2 ALA B  78      18.415  -7.981  31.621  1.00 92.41           H  
ATOM   3630  HB3 ALA B  78      18.610  -9.208  32.893  1.00 92.41           H  
ATOM   3631  O   ALA B  78      18.349  -9.923  28.809  1.00 92.41           O  
ATOM   3632  N   ARG B  79      16.468  -8.782  29.240  1.00 96.58           N  
ATOM   3633  H   ARG B  79      15.829  -8.462  29.954  1.00 96.58           H  
ATOM   3634  CA  ARG B  79      16.257  -8.347  27.852  1.00 96.58           C  
ATOM   3635  HA  ARG B  79      16.653  -9.100  27.172  1.00 96.58           H  
ATOM   3636  C   ARG B  79      17.043  -7.060  27.612  1.00 96.58           C  
ATOM   3637  CB  ARG B  79      14.755  -8.198  27.552  1.00 96.58           C  
ATOM   3638  HB2 ARG B  79      14.637  -7.840  26.529  1.00 96.58           H  
ATOM   3639  HB3 ARG B  79      14.321  -7.456  28.222  1.00 96.58           H  
ATOM   3640  O   ARG B  79      16.623  -5.995  28.055  1.00 96.58           O  
ATOM   3641  CG  ARG B  79      13.991  -9.525  27.706  1.00 96.58           C  
ATOM   3642  HG2 ARG B  79      14.447 -10.288  27.074  1.00 96.58           H  
ATOM   3643  HG3 ARG B  79      14.045  -9.852  28.744  1.00 96.58           H  
ATOM   3644  CD  ARG B  79      12.515  -9.368  27.313  1.00 96.58           C  
ATOM   3645  HD2 ARG B  79      12.442  -9.266  26.231  1.00 96.58           H  
ATOM   3646  HD3 ARG B  79      12.122  -8.453  27.755  1.00 96.58           H  
ATOM   3647  NE  ARG B  79      11.712 -10.531  27.748  1.00 96.58           N  
ATOM   3648  HE  ARG B  79      11.791 -11.383  27.212  1.00 96.58           H  
ATOM   3649  NH1 ARG B  79      10.631  -9.589  29.561  1.00 96.58           N  
ATOM   3650 HH11 ARG B  79      10.046  -9.770  30.364  1.00 96.58           H  
ATOM   3651 HH12 ARG B  79      11.066  -8.692  29.397  1.00 96.58           H  
ATOM   3652  NH2 ARG B  79      10.249 -11.695  29.054  1.00 96.58           N  
ATOM   3653 HH21 ARG B  79       9.662 -11.724  29.875  1.00 96.58           H  
ATOM   3654 HH22 ARG B  79      10.517 -12.565  28.618  1.00 96.58           H  
ATOM   3655  CZ  ARG B  79      10.872 -10.593  28.769  1.00 96.58           C  
ATOM   3656  N   LEU B  80      18.197  -7.175  26.957  1.00 97.88           N  
ATOM   3657  H   LEU B  80      18.492  -8.099  26.674  1.00 97.88           H  
ATOM   3658  CA  LEU B  80      19.065  -6.046  26.612  1.00 97.88           C  
ATOM   3659  HA  LEU B  80      18.880  -5.236  27.319  1.00 97.88           H  
ATOM   3660  C   LEU B  80      18.748  -5.523  25.206  1.00 97.88           C  
ATOM   3661  CB  LEU B  80      20.546  -6.453  26.720  1.00 97.88           C  
ATOM   3662  HB2 LEU B  80      20.735  -7.243  25.993  1.00 97.88           H  
ATOM   3663  HB3 LEU B  80      21.159  -5.596  26.439  1.00 97.88           H  
ATOM   3664  O   LEU B  80      18.633  -6.313  24.268  1.00 97.88           O  
ATOM   3665  CG  LEU B  80      21.002  -6.949  28.104  1.00 97.88           C  
ATOM   3666  HG  LEU B  80      20.403  -7.809  28.404  1.00 97.88           H  
ATOM   3667  CD1 LEU B  80      22.464  -7.391  28.026  1.00 97.88           C  
ATOM   3668 HD11 LEU B  80      22.557  -8.203  27.305  1.00 97.88           H  
ATOM   3669 HD12 LEU B  80      22.790  -7.754  29.001  1.00 97.88           H  
ATOM   3670 HD13 LEU B  80      23.091  -6.558  27.711  1.00 97.88           H  
ATOM   3671  CD2 LEU B  80      20.886  -5.869  29.179  1.00 97.88           C  
ATOM   3672 HD21 LEU B  80      21.278  -6.242  30.125  1.00 97.88           H  
ATOM   3673 HD22 LEU B  80      19.834  -5.624  29.325  1.00 97.88           H  
ATOM   3674 HD23 LEU B  80      21.430  -4.974  28.878  1.00 97.88           H  
ATOM   3675  N   GLY B  81      18.650  -4.206  25.045  1.00 98.22           N  
ATOM   3676  H   GLY B  81      18.725  -3.607  25.855  1.00 98.22           H  
ATOM   3677  CA  GLY B  81      18.356  -3.579  23.759  1.00 98.22           C  
ATOM   3678  HA2 GLY B  81      19.079  -3.916  23.016  1.00 98.22           H  
ATOM   3679  HA3 GLY B  81      17.366  -3.897  23.432  1.00 98.22           H  
ATOM   3680  C   GLY B  81      18.376  -2.054  23.801  1.00 98.22           C  
ATOM   3681  O   GLY B  81      18.628  -1.444  24.839  1.00 98.22           O  
ATOM   3682  N   GLY B  82      18.115  -1.430  22.654  1.00 98.74           N  
ATOM   3683  H   GLY B  82      17.877  -2.003  21.857  1.00 98.74           H  
ATOM   3684  CA  GLY B  82      17.951   0.020  22.551  1.00 98.74           C  
ATOM   3685  HA2 GLY B  82      18.578   0.528  23.284  1.00 98.74           H  
ATOM   3686  HA3 GLY B  82      18.257   0.350  21.558  1.00 98.74           H  
ATOM   3687  C   GLY B  82      16.493   0.410  22.767  1.00 98.74           C  
ATOM   3688  O   GLY B  82      15.692   0.310  21.842  1.00 98.74           O  
ATOM   3689  N   MET B  83      16.138   0.861  23.967  1.00 98.26           N  
ATOM   3690  H   MET B  83      16.845   0.934  24.685  1.00 98.26           H  
ATOM   3691  CA  MET B  83      14.742   1.134  24.334  1.00 98.26           C  
ATOM   3692  HA  MET B  83      14.080   0.709  23.579  1.00 98.26           H  
ATOM   3693  C   MET B  83      14.437   2.630  24.398  1.00 98.26           C  
ATOM   3694  CB  MET B  83      14.401   0.449  25.663  1.00 98.26           C  
ATOM   3695  HB2 MET B  83      13.347   0.610  25.887  1.00 98.26           H  
ATOM   3696  HB3 MET B  83      14.990   0.900  26.461  1.00 98.26           H  
ATOM   3697  O   MET B  83      15.291   3.440  24.765  1.00 98.26           O  
ATOM   3698  CG  MET B  83      14.683  -1.059  25.640  1.00 98.26           C  
ATOM   3699  HG2 MET B  83      15.758  -1.218  25.551  1.00 98.26           H  
ATOM   3700  HG3 MET B  83      14.369  -1.463  26.602  1.00 98.26           H  
ATOM   3701  SD  MET B  83      13.853  -2.035  24.356  1.00 98.26           S  
ATOM   3702  CE  MET B  83      12.135  -1.955  24.935  1.00 98.26           C  
ATOM   3703  HE1 MET B  83      11.487  -2.462  24.220  1.00 98.26           H  
ATOM   3704  HE2 MET B  83      11.818  -0.915  25.013  1.00 98.26           H  
ATOM   3705  HE3 MET B  83      12.045  -2.444  25.905  1.00 98.26           H  
ATOM   3706  N   LEU B  84      13.193   3.001  24.094  1.00 97.18           N  
ATOM   3707  H   LEU B  84      12.543   2.302  23.763  1.00 97.18           H  
ATOM   3708  CA  LEU B  84      12.677   4.344  24.350  1.00 97.18           C  
ATOM   3709  HA  LEU B  84      13.467   5.075  24.180  1.00 97.18           H  
ATOM   3710  C   LEU B  84      12.236   4.455  25.817  1.00 97.18           C  
ATOM   3711  CB  LEU B  84      11.527   4.622  23.369  1.00 97.18           C  
ATOM   3712  HB2 LEU B  84      10.935   5.464  23.727  1.00 97.18           H  
ATOM   3713  HB3 LEU B  84      10.882   3.743  23.351  1.00 97.18           H  
ATOM   3714  O   LEU B  84      11.295   3.775  26.238  1.00 97.18           O  
ATOM   3715  CG  LEU B  84      12.003   4.913  21.936  1.00 97.18           C  
ATOM   3716  HG  LEU B  84      12.797   4.223  21.653  1.00 97.18           H  
ATOM   3717  CD1 LEU B  84      10.841   4.732  20.963  1.00 97.18           C  
ATOM   3718 HD11 LEU B  84      11.155   4.976  19.949  1.00 97.18           H  
ATOM   3719 HD12 LEU B  84      10.518   3.691  20.988  1.00 97.18           H  
ATOM   3720 HD13 LEU B  84      10.007   5.371  21.253  1.00 97.18           H  
ATOM   3721  CD2 LEU B  84      12.520   6.346  21.808  1.00 97.18           C  
ATOM   3722 HD21 LEU B  84      13.403   6.486  22.431  1.00 97.18           H  
ATOM   3723 HD22 LEU B  84      12.801   6.530  20.770  1.00 97.18           H  
ATOM   3724 HD23 LEU B  84      11.746   7.051  22.112  1.00 97.18           H  
ATOM   3725  N   ALA B  85      12.911   5.318  26.585  1.00 79.15           N  
ATOM   3726  H   ALA B  85      13.704   5.797  26.184  1.00 79.15           H  
ATOM   3727  CA  ALA B  85      12.698   5.471  28.028  1.00 79.15           C  
ATOM   3728  HA  ALA B  85      12.899   4.516  28.514  1.00 79.15           H  
ATOM   3729  C   ALA B  85      11.258   5.871  28.394  1.00 79.15           C  
ATOM   3730  CB  ALA B  85      13.702   6.505  28.556  1.00 79.15           C  
ATOM   3731  HB1 ALA B  85      13.584   6.611  29.635  1.00 79.15           H  
ATOM   3732  HB2 ALA B  85      13.537   7.476  28.088  1.00 79.15           H  
ATOM   3733  HB3 ALA B  85      14.722   6.181  28.348  1.00 79.15           H  
ATOM   3734  O   ALA B  85      10.718   5.378  29.374  1.00 79.15           O  
ATOM   3735  N   ALA B  86      10.627   6.721  27.585  1.00 84.89           N  
ATOM   3736  H   ALA B  86      11.146   7.109  26.810  1.00 84.89           H  
ATOM   3737  CA  ALA B  86       9.279   7.229  27.822  1.00 84.89           C  
ATOM   3738  HA  ALA B  86       8.827   6.684  28.650  1.00 84.89           H  
ATOM   3739  C   ALA B  86       8.364   6.997  26.608  1.00 84.89           C  
ATOM   3740  CB  ALA B  86       9.387   8.692  28.256  1.00 84.89           C  
ATOM   3741  HB1 ALA B  86       8.394   9.055  28.523  1.00 84.89           H  
ATOM   3742  HB2 ALA B  86       9.782   9.305  27.445  1.00 84.89           H  
ATOM   3743  HB3 ALA B  86      10.031   8.778  29.131  1.00 84.89           H  
ATOM   3744  O   ALA B  86       7.654   7.893  26.167  1.00 84.89           O  
ATOM   3745  N   ALA B  87       8.385   5.785  26.037  1.00 93.36           N  
ATOM   3746  H   ALA B  87       9.009   5.086  26.412  1.00 93.36           H  
ATOM   3747  CA  ALA B  87       7.553   5.448  24.873  1.00 93.36           C  
ATOM   3748  HA  ALA B  87       7.834   6.098  24.045  1.00 93.36           H  
ATOM   3749  C   ALA B  87       6.042   5.649  25.117  1.00 93.36           C  
ATOM   3750  CB  ALA B  87       7.835   3.993  24.477  1.00 93.36           C  
ATOM   3751  HB1 ALA B  87       7.308   3.761  23.552  1.00 93.36           H  
ATOM   3752  HB2 ALA B  87       8.904   3.846  24.320  1.00 93.36           H  
ATOM   3753  HB3 ALA B  87       7.494   3.317  25.261  1.00 93.36           H  
ATOM   3754  O   ALA B  87       5.285   5.846  24.172  1.00 93.36           O  
ATOM   3755  N   GLY B  88       5.600   5.581  26.378  1.00 95.28           N  
ATOM   3756  H   GLY B  88       6.280   5.443  27.112  1.00 95.28           H  
ATOM   3757  CA  GLY B  88       4.208   5.802  26.769  1.00 95.28           C  
ATOM   3758  HA2 GLY B  88       4.040   5.322  27.733  1.00 95.28           H  
ATOM   3759  HA3 GLY B  88       3.552   5.337  26.032  1.00 95.28           H  
ATOM   3760  C   GLY B  88       3.796   7.272  26.909  1.00 95.28           C  
ATOM   3761  O   GLY B  88       2.591   7.532  26.981  1.00 95.28           O  
ATOM   3762  N   ASP B  89       4.742   8.216  26.940  1.00 96.30           N  
ATOM   3763  H   ASP B  89       5.707   7.967  26.775  1.00 96.30           H  
ATOM   3764  CA  ASP B  89       4.448   9.643  27.103  1.00 96.30           C  
ATOM   3765  HA  ASP B  89       3.689   9.749  27.877  1.00 96.30           H  
ATOM   3766  C   ASP B  89       3.877  10.230  25.807  1.00 96.30           C  
ATOM   3767  CB  ASP B  89       5.690  10.430  27.562  1.00 96.30           C  
ATOM   3768  HB2 ASP B  89       6.543  10.169  26.935  1.00 96.30           H  
ATOM   3769  HB3 ASP B  89       5.490  11.491  27.415  1.00 96.30           H  
ATOM   3770  O   ASP B  89       4.340   9.919  24.709  1.00 96.30           O  
ATOM   3771  CG  ASP B  89       6.056  10.236  29.041  1.00 96.30           C  
ATOM   3772  OD1 ASP B  89       5.366   9.458  29.739  1.00 96.30           O  
ATOM   3773  OD2 ASP B  89       7.009  10.916  29.485  1.00 96.30           O  
ATOM   3774  N   PHE B  90       2.836  11.058  25.934  1.00 97.24           N  
ATOM   3775  H   PHE B  90       2.497  11.279  26.859  1.00 97.24           H  
ATOM   3776  CA  PHE B  90       2.166  11.680  24.792  1.00 97.24           C  
ATOM   3777  HA  PHE B  90       2.924  12.015  24.084  1.00 97.24           H  
ATOM   3778  C   PHE B  90       1.309  12.881  25.204  1.00 97.24           C  
ATOM   3779  CB  PHE B  90       1.276  10.624  24.123  1.00 97.24           C  
ATOM   3780  HB2 PHE B  90       0.594  10.216  24.869  1.00 97.24           H  
ATOM   3781  HB3 PHE B  90       1.920   9.814  23.780  1.00 97.24           H  
ATOM   3782  O   PHE B  90       0.488  12.772  26.121  1.00 97.24           O  
ATOM   3783  CG  PHE B  90       0.480  11.114  22.931  1.00 97.24           C  
ATOM   3784  CD1 PHE B  90      -0.914  10.932  22.879  1.00 97.24           C  
ATOM   3785  HD1 PHE B  90      -1.427  10.458  23.703  1.00 97.24           H  
ATOM   3786  CD2 PHE B  90       1.146  11.722  21.852  1.00 97.24           C  
ATOM   3787  HD2 PHE B  90       2.217  11.852  21.880  1.00 97.24           H  
ATOM   3788  CE1 PHE B  90      -1.639  11.354  21.750  1.00 97.24           C  
ATOM   3789  HE1 PHE B  90      -2.708  11.207  21.708  1.00 97.24           H  
ATOM   3790  CE2 PHE B  90       0.422  12.158  20.732  1.00 97.24           C  
ATOM   3791  HE2 PHE B  90       0.943  12.628  19.911  1.00 97.24           H  
ATOM   3792  CZ  PHE B  90      -0.968  11.978  20.683  1.00 97.24           C  
ATOM   3793  HZ  PHE B  90      -1.514  12.323  19.817  1.00 97.24           H  
ATOM   3794  N   ASP B  91       1.411  13.999  24.481  1.00 97.06           N  
ATOM   3795  H   ASP B  91       2.131  14.047  23.774  1.00 97.06           H  
ATOM   3796  CA  ASP B  91       0.499  15.140  24.656  1.00 97.06           C  
ATOM   3797  HA  ASP B  91       0.245  15.196  25.714  1.00 97.06           H  
ATOM   3798  C   ASP B  91      -0.828  14.933  23.901  1.00 97.06           C  
ATOM   3799  CB  ASP B  91       1.187  16.473  24.333  1.00 97.06           C  
ATOM   3800  HB2 ASP B  91       1.342  16.558  23.257  1.00 97.06           H  
ATOM   3801  HB3 ASP B  91       2.163  16.487  24.817  1.00 97.06           H  
ATOM   3802  O   ASP B  91      -1.112  15.528  22.856  1.00 97.06           O  
ATOM   3803  CG  ASP B  91       0.378  17.680  24.839  1.00 97.06           C  
ATOM   3804  OD1 ASP B  91      -0.848  17.540  25.096  1.00 97.06           O  
ATOM   3805  OD2 ASP B  91       0.982  18.772  24.941  1.00 97.06           O  
ATOM   3806  N   ALA B  92      -1.686  14.071  24.453  1.00 96.29           N  
ATOM   3807  H   ALA B  92      -1.357  13.542  25.248  1.00 96.29           H  
ATOM   3808  CA  ALA B  92      -2.997  13.779  23.872  1.00 96.29           C  
ATOM   3809  HA  ALA B  92      -2.844  13.376  22.871  1.00 96.29           H  
ATOM   3810  C   ALA B  92      -3.874  15.040  23.720  1.00 96.29           C  
ATOM   3811  CB  ALA B  92      -3.678  12.712  24.739  1.00 96.29           C  
ATOM   3812  HB1 ALA B  92      -4.605  12.392  24.264  1.00 96.29           H  
ATOM   3813  HB2 ALA B  92      -3.022  11.849  24.848  1.00 96.29           H  
ATOM   3814  HB3 ALA B  92      -3.901  13.118  25.726  1.00 96.29           H  
ATOM   3815  O   ALA B  92      -4.572  15.203  22.714  1.00 96.29           O  
ATOM   3816  N   GLY B  93      -3.805  15.965  24.687  1.00 92.69           N  
ATOM   3817  H   GLY B  93      -3.077  15.857  25.379  1.00 92.69           H  
ATOM   3818  CA  GLY B  93      -4.588  17.203  24.693  1.00 92.69           C  
ATOM   3819  HA2 GLY B  93      -5.648  16.961  24.617  1.00 92.69           H  
ATOM   3820  HA3 GLY B  93      -4.406  17.723  25.634  1.00 92.69           H  
ATOM   3821  C   GLY B  93      -4.215  18.153  23.553  1.00 92.69           C  
ATOM   3822  O   GLY B  93      -5.092  18.799  22.964  1.00 92.69           O  
ATOM   3823  N   PHE B  94      -2.937  18.189  23.175  1.00 96.00           N  
ATOM   3824  H   PHE B  94      -2.247  17.706  23.732  1.00 96.00           H  
ATOM   3825  CA  PHE B  94      -2.459  18.957  22.031  1.00 96.00           C  
ATOM   3826  HA  PHE B  94      -2.721  20.004  22.181  1.00 96.00           H  
ATOM   3827  C   PHE B  94      -3.088  18.513  20.706  1.00 96.00           C  
ATOM   3828  CB  PHE B  94      -0.938  18.881  21.982  1.00 96.00           C  
ATOM   3829  HB2 PHE B  94      -0.616  17.855  21.805  1.00 96.00           H  
ATOM   3830  HB3 PHE B  94      -0.553  19.203  22.949  1.00 96.00           H  
ATOM   3831  O   PHE B  94      -3.456  19.355  19.886  1.00 96.00           O  
ATOM   3832  CG  PHE B  94      -0.339  19.784  20.938  1.00 96.00           C  
ATOM   3833  CD1 PHE B  94      -0.113  19.304  19.638  1.00 96.00           C  
ATOM   3834  HD1 PHE B  94      -0.349  18.281  19.388  1.00 96.00           H  
ATOM   3835  CD2 PHE B  94      -0.008  21.109  21.274  1.00 96.00           C  
ATOM   3836  HD2 PHE B  94      -0.143  21.450  22.289  1.00 96.00           H  
ATOM   3837  CE1 PHE B  94       0.454  20.150  18.675  1.00 96.00           C  
ATOM   3838  HE1 PHE B  94       0.660  19.764  17.688  1.00 96.00           H  
ATOM   3839  CE2 PHE B  94       0.553  21.958  20.306  1.00 96.00           C  
ATOM   3840  HE2 PHE B  94       0.845  22.964  20.570  1.00 96.00           H  
ATOM   3841  CZ  PHE B  94       0.794  21.471  19.011  1.00 96.00           C  
ATOM   3842  HZ  PHE B  94       1.280  22.102  18.281  1.00 96.00           H  
ATOM   3843  N   PHE B  95      -3.304  17.212  20.516  1.00 95.95           N  
ATOM   3844  H   PHE B  95      -2.952  16.569  21.211  1.00 95.95           H  
ATOM   3845  CA  PHE B  95      -3.924  16.667  19.302  1.00 95.95           C  
ATOM   3846  HA  PHE B  95      -3.753  17.368  18.485  1.00 95.95           H  
ATOM   3847  C   PHE B  95      -5.449  16.516  19.395  1.00 95.95           C  
ATOM   3848  CB  PHE B  95      -3.212  15.370  18.913  1.00 95.95           C  
ATOM   3849  HB2 PHE B  95      -3.277  14.666  19.742  1.00 95.95           H  
ATOM   3850  HB3 PHE B  95      -3.712  14.924  18.053  1.00 95.95           H  
ATOM   3851  O   PHE B  95      -6.084  16.113  18.423  1.00 95.95           O  
ATOM   3852  CG  PHE B  95      -1.759  15.603  18.551  1.00 95.95           C  
ATOM   3853  CD1 PHE B  95      -1.422  16.167  17.305  1.00 95.95           C  
ATOM   3854  HD1 PHE B  95      -2.198  16.400  16.591  1.00 95.95           H  
ATOM   3855  CD2 PHE B  95      -0.744  15.304  19.477  1.00 95.95           C  
ATOM   3856  HD2 PHE B  95      -0.987  14.883  20.442  1.00 95.95           H  
ATOM   3857  CE1 PHE B  95      -0.076  16.422  16.986  1.00 95.95           C  
ATOM   3858  HE1 PHE B  95       0.189  16.837  16.025  1.00 95.95           H  
ATOM   3859  CE2 PHE B  95       0.598  15.566  19.162  1.00 95.95           C  
ATOM   3860  HE2 PHE B  95       1.367  15.344  19.887  1.00 95.95           H  
ATOM   3861  CZ  PHE B  95       0.934  16.125  17.917  1.00 95.95           C  
ATOM   3862  HZ  PHE B  95       1.968  16.324  17.676  1.00 95.95           H  
ATOM   3863  N   GLY B  96      -6.055  16.880  20.531  1.00 92.77           N  
ATOM   3864  H   GLY B  96      -5.472  17.161  21.306  1.00 92.77           H  
ATOM   3865  CA  GLY B  96      -7.495  16.725  20.759  1.00 92.77           C  
ATOM   3866  HA2 GLY B  96      -7.767  17.280  21.657  1.00 92.77           H  
ATOM   3867  HA3 GLY B  96      -8.046  17.131  19.910  1.00 92.77           H  
ATOM   3868  C   GLY B  96      -7.932  15.270  20.957  1.00 92.77           C  
ATOM   3869  O   GLY B  96      -9.084  14.942  20.684  1.00 92.77           O  
ATOM   3870  N   ILE B  97      -7.024  14.410  21.419  1.00 93.91           N  
ATOM   3871  H   ILE B  97      -6.120  14.773  21.688  1.00 93.91           H  
ATOM   3872  CA  ILE B  97      -7.257  12.988  21.679  1.00 93.91           C  
ATOM   3873  HA  ILE B  97      -8.098  12.644  21.077  1.00 93.91           H  
ATOM   3874  C   ILE B  97      -7.630  12.815  23.153  1.00 93.91           C  
ATOM   3875  CB  ILE B  97      -6.016  12.172  21.254  1.00 93.91           C  
ATOM   3876  HB  ILE B  97      -5.137  12.612  21.725  1.00 93.91           H  
ATOM   3877  O   ILE B  97      -7.004  13.388  24.047  1.00 93.91           O  
ATOM   3878  CG1 ILE B  97      -5.857  12.252  19.716  1.00 93.91           C  
ATOM   3879 HG12 ILE B  97      -6.646  11.671  19.239  1.00 93.91           H  
ATOM   3880 HG13 ILE B  97      -5.960  13.285  19.383  1.00 93.91           H  
ATOM   3881  CG2 ILE B  97      -6.116  10.704  21.698  1.00 93.91           C  
ATOM   3882 HG21 ILE B  97      -5.203  10.167  21.438  1.00 93.91           H  
ATOM   3883 HG22 ILE B  97      -6.963  10.222  21.209  1.00 93.91           H  
ATOM   3884 HG23 ILE B  97      -6.229  10.634  22.779  1.00 93.91           H  
ATOM   3885  CD1 ILE B  97      -4.500  11.765  19.206  1.00 93.91           C  
ATOM   3886 HD11 ILE B  97      -4.368  10.704  19.417  1.00 93.91           H  
ATOM   3887 HD12 ILE B  97      -4.445  11.920  18.129  1.00 93.91           H  
ATOM   3888 HD13 ILE B  97      -3.709  12.338  19.690  1.00 93.91           H  
ATOM   3889  N   SER B  98      -8.675  12.034  23.428  1.00 90.68           N  
ATOM   3890  H   SER B  98      -9.112  11.536  22.665  1.00 90.68           H  
ATOM   3891  CA  SER B  98      -9.096  11.791  24.812  1.00 90.68           C  
ATOM   3892  HA  SER B  98      -9.124  12.760  25.310  1.00 90.68           H  
ATOM   3893  C   SER B  98      -8.094  10.889  25.549  1.00 90.68           C  
ATOM   3894  CB  SER B  98     -10.511  11.207  24.872  1.00 90.68           C  
ATOM   3895  HB2 SER B  98     -11.166  11.761  24.200  1.00 90.68           H  
ATOM   3896  HB3 SER B  98     -10.890  11.317  25.888  1.00 90.68           H  
ATOM   3897  O   SER B  98      -7.486  10.027  24.915  1.00 90.68           O  
ATOM   3898  OG  SER B  98     -10.531   9.833  24.538  1.00 90.68           O  
ATOM   3899  HG  SER B  98     -10.398   9.744  23.592  1.00 90.68           H  
ATOM   3900  N   PRO B  99      -7.971  10.977  26.888  1.00 92.83           N  
ATOM   3901  CA  PRO B  99      -7.139  10.042  27.652  1.00 92.83           C  
ATOM   3902  HA  PRO B  99      -6.096  10.183  27.370  1.00 92.83           H  
ATOM   3903  C   PRO B  99      -7.526   8.572  27.423  1.00 92.83           C  
ATOM   3904  CB  PRO B  99      -7.332  10.436  29.121  1.00 92.83           C  
ATOM   3905  HB2 PRO B  99      -6.414  10.302  29.694  1.00 92.83           H  
ATOM   3906  HB3 PRO B  99      -8.141   9.856  29.566  1.00 92.83           H  
ATOM   3907  O   PRO B  99      -6.667   7.699  27.414  1.00 92.83           O  
ATOM   3908  CG  PRO B  99      -7.747  11.905  29.054  1.00 92.83           C  
ATOM   3909  HG2 PRO B  99      -8.343  12.199  29.918  1.00 92.83           H  
ATOM   3910  HG3 PRO B  99      -6.857  12.529  28.973  1.00 92.83           H  
ATOM   3911  CD  PRO B  99      -8.546  11.989  27.757  1.00 92.83           C  
ATOM   3912  HD2 PRO B  99      -8.449  12.988  27.332  1.00 92.83           H  
ATOM   3913  HD3 PRO B  99      -9.593  11.755  27.950  1.00 92.83           H  
ATOM   3914  N   ARG B 100      -8.822   8.310  27.197  1.00 90.81           N  
ATOM   3915  H   ARG B 100      -9.451   9.099  27.155  1.00 90.81           H  
ATOM   3916  CA  ARG B 100      -9.378   6.973  26.943  1.00 90.81           C  
ATOM   3917  HA  ARG B 100      -9.009   6.288  27.706  1.00 90.81           H  
ATOM   3918  C   ARG B 100      -8.916   6.407  25.600  1.00 90.81           C  
ATOM   3919  CB  ARG B 100     -10.912   7.068  27.029  1.00 90.81           C  
ATOM   3920  HB2 ARG B 100     -11.170   7.742  27.846  1.00 90.81           H  
ATOM   3921  HB3 ARG B 100     -11.305   7.491  26.105  1.00 90.81           H  
ATOM   3922  O   ARG B 100      -8.537   5.248  25.525  1.00 90.81           O  
ATOM   3923  CG  ARG B 100     -11.593   5.722  27.313  1.00 90.81           C  
ATOM   3924  HG2 ARG B 100     -11.204   5.325  28.250  1.00 90.81           H  
ATOM   3925  HG3 ARG B 100     -11.378   5.006  26.520  1.00 90.81           H  
ATOM   3926  CD  ARG B 100     -13.113   5.919  27.458  1.00 90.81           C  
ATOM   3927  HD2 ARG B 100     -13.493   5.171  28.154  1.00 90.81           H  
ATOM   3928  HD3 ARG B 100     -13.311   6.887  27.919  1.00 90.81           H  
ATOM   3929  NE  ARG B 100     -13.816   5.843  26.156  1.00 90.81           N  
ATOM   3930  HE  ARG B 100     -13.436   6.408  25.410  1.00 90.81           H  
ATOM   3931  NH1 ARG B 100     -15.358   4.217  26.687  1.00 90.81           N  
ATOM   3932 HH11 ARG B 100     -16.007   3.518  26.353  1.00 90.81           H  
ATOM   3933 HH12 ARG B 100     -14.711   3.899  27.394  1.00 90.81           H  
ATOM   3934  NH2 ARG B 100     -15.358   5.062  24.646  1.00 90.81           N  
ATOM   3935 HH21 ARG B 100     -15.997   4.319  24.402  1.00 90.81           H  
ATOM   3936 HH22 ARG B 100     -14.904   5.548  23.885  1.00 90.81           H  
ATOM   3937  CZ  ARG B 100     -14.838   5.055  25.842  1.00 90.81           C  
ATOM   3938  N   GLU B 101      -8.918   7.238  24.560  1.00 92.38           N  
ATOM   3939  H   GLU B 101      -9.206   8.194  24.714  1.00 92.38           H  
ATOM   3940  CA  GLU B 101      -8.404   6.873  23.236  1.00 92.38           C  
ATOM   3941  HA  GLU B 101      -8.799   5.898  22.950  1.00 92.38           H  
ATOM   3942  C   GLU B 101      -6.875   6.755  23.252  1.00 92.38           C  
ATOM   3943  CB  GLU B 101      -8.885   7.905  22.207  1.00 92.38           C  
ATOM   3944  HB2 GLU B 101      -9.974   7.936  22.232  1.00 92.38           H  
ATOM   3945  HB3 GLU B 101      -8.507   8.886  22.493  1.00 92.38           H  
ATOM   3946  O   GLU B 101      -6.345   5.766  22.762  1.00 92.38           O  
ATOM   3947  CG  GLU B 101      -8.430   7.577  20.774  1.00 92.38           C  
ATOM   3948  HG2 GLU B 101      -8.811   6.593  20.500  1.00 92.38           H  
ATOM   3949  HG3 GLU B 101      -7.341   7.536  20.748  1.00 92.38           H  
ATOM   3950  CD  GLU B 101      -8.895   8.612  19.739  1.00 92.38           C  
ATOM   3951  OE1 GLU B 101      -8.641   8.372  18.532  1.00 92.38           O  
ATOM   3952  OE2 GLU B 101      -9.461   9.655  20.150  1.00 92.38           O  
ATOM   3953  N   ALA B 102      -6.163   7.697  23.881  1.00 96.68           N  
ATOM   3954  H   ALA B 102      -6.648   8.494  24.268  1.00 96.68           H  
ATOM   3955  CA  ALA B 102      -4.703   7.659  23.994  1.00 96.68           C  
ATOM   3956  HA  ALA B 102      -4.278   7.663  22.990  1.00 96.68           H  
ATOM   3957  C   ALA B 102      -4.194   6.393  24.707  1.00 96.68           C  
ATOM   3958  CB  ALA B 102      -4.232   8.919  24.728  1.00 96.68           C  
ATOM   3959  HB1 ALA B 102      -3.145   8.909  24.805  1.00 96.68           H  
ATOM   3960  HB2 ALA B 102      -4.539   9.807  24.175  1.00 96.68           H  
ATOM   3961  HB3 ALA B 102      -4.659   8.949  25.730  1.00 96.68           H  
ATOM   3962  O   ALA B 102      -3.134   5.882  24.353  1.00 96.68           O  
ATOM   3963  N   LEU B 103      -4.957   5.873  25.676  1.00 94.80           N  
ATOM   3964  H   LEU B 103      -5.779   6.384  25.965  1.00 94.80           H  
ATOM   3965  CA  LEU B 103      -4.664   4.609  26.353  1.00 94.80           C  
ATOM   3966  HA  LEU B 103      -3.614   4.615  26.643  1.00 94.80           H  
ATOM   3967  C   LEU B 103      -4.878   3.384  25.449  1.00 94.80           C  
ATOM   3968  CB  LEU B 103      -5.546   4.519  27.612  1.00 94.80           C  
ATOM   3969  HB2 LEU B 103      -6.586   4.435  27.295  1.00 94.80           H  
ATOM   3970  HB3 LEU B 103      -5.442   5.440  28.184  1.00 94.80           H  
ATOM   3971  O   LEU B 103      -4.208   2.380  25.630  1.00 94.80           O  
ATOM   3972  CG  LEU B 103      -5.215   3.333  28.538  1.00 94.80           C  
ATOM   3973  HG  LEU B 103      -5.241   2.395  27.983  1.00 94.80           H  
ATOM   3974  CD1 LEU B 103      -3.841   3.497  29.196  1.00 94.80           C  
ATOM   3975 HD11 LEU B 103      -3.780   4.452  29.717  1.00 94.80           H  
ATOM   3976 HD12 LEU B 103      -3.063   3.443  28.434  1.00 94.80           H  
ATOM   3977 HD13 LEU B 103      -3.675   2.683  29.902  1.00 94.80           H  
ATOM   3978  CD2 LEU B 103      -6.264   3.238  29.646  1.00 94.80           C  
ATOM   3979 HD21 LEU B 103      -7.251   3.101  29.204  1.00 94.80           H  
ATOM   3980 HD22 LEU B 103      -6.258   4.146  30.248  1.00 94.80           H  
ATOM   3981 HD23 LEU B 103      -6.048   2.378  30.280  1.00 94.80           H  
ATOM   3982  N   ALA B 104      -5.799   3.445  24.487  1.00 95.66           N  
ATOM   3983  H   ALA B 104      -6.327   4.298  24.371  1.00 95.66           H  
ATOM   3984  CA  ALA B 104      -6.000   2.380  23.501  1.00 95.66           C  
ATOM   3985  HA  ALA B 104      -5.805   1.414  23.967  1.00 95.66           H  
ATOM   3986  C   ALA B 104      -5.057   2.508  22.290  1.00 95.66           C  
ATOM   3987  CB  ALA B 104      -7.464   2.416  23.061  1.00 95.66           C  
ATOM   3988  HB1 ALA B 104      -7.691   1.528  22.471  1.00 95.66           H  
ATOM   3989  HB2 ALA B 104      -7.640   3.303  22.453  1.00 95.66           H  
ATOM   3990  HB3 ALA B 104      -8.115   2.451  23.934  1.00 95.66           H  
ATOM   3991  O   ALA B 104      -4.910   1.567  21.514  1.00 95.66           O  
ATOM   3992  N   MET B 105      -4.432   3.675  22.113  1.00 96.76           N  
ATOM   3993  H   MET B 105      -4.631   4.419  22.766  1.00 96.76           H  
ATOM   3994  CA  MET B 105      -3.532   3.958  21.003  1.00 96.76           C  
ATOM   3995  HA  MET B 105      -3.947   3.516  20.098  1.00 96.76           H  
ATOM   3996  C   MET B 105      -2.149   3.352  21.213  1.00 96.76           C  
ATOM   3997  CB  MET B 105      -3.399   5.467  20.772  1.00 96.76           C  
ATOM   3998  HB2 MET B 105      -2.496   5.640  20.187  1.00 96.76           H  
ATOM   3999  HB3 MET B 105      -3.288   5.980  21.727  1.00 96.76           H  
ATOM   4000  O   MET B 105      -1.450   3.654  22.188  1.00 96.76           O  
ATOM   4001  CG  MET B 105      -4.581   6.053  19.996  1.00 96.76           C  
ATOM   4002  HG2 MET B 105      -5.513   5.766  20.483  1.00 96.76           H  
ATOM   4003  HG3 MET B 105      -4.585   5.623  18.995  1.00 96.76           H  
ATOM   4004  SD  MET B 105      -4.541   7.861  19.845  1.00 96.76           S  
ATOM   4005  CE  MET B 105      -2.974   8.074  18.962  1.00 96.76           C  
ATOM   4006  HE1 MET B 105      -2.848   9.117  18.669  1.00 96.76           H  
ATOM   4007  HE2 MET B 105      -2.957   7.434  18.080  1.00 96.76           H  
ATOM   4008  HE3 MET B 105      -2.145   7.792  19.612  1.00 96.76           H  
ATOM   4009  N   ASP B 106      -1.711   2.609  20.204  1.00 98.10           N  
ATOM   4010  H   ASP B 106      -2.345   2.390  19.450  1.00 98.10           H  
ATOM   4011  CA  ASP B 106      -0.332   2.189  20.031  1.00 98.10           C  
ATOM   4012  HA  ASP B 106      -0.100   1.436  20.784  1.00 98.10           H  
ATOM   4013  C   ASP B 106       0.619   3.398  20.183  1.00 98.10           C  
ATOM   4014  CB  ASP B 106      -0.207   1.503  18.662  1.00 98.10           C  
ATOM   4015  HB2 ASP B 106      -0.593   2.175  17.896  1.00 98.10           H  
ATOM   4016  HB3 ASP B 106      -0.821   0.602  18.661  1.00 98.10           H  
ATOM   4017  O   ASP B 106       0.432   4.424  19.508  1.00 98.10           O  
ATOM   4018  CG  ASP B 106       1.223   1.121  18.288  1.00 98.10           C  
ATOM   4019  OD1 ASP B 106       2.111   1.164  19.162  1.00 98.10           O  
ATOM   4020  OD2 ASP B 106       1.458   0.878  17.089  1.00 98.10           O  
ATOM   4021  N   PRO B 107       1.632   3.317  21.070  1.00 98.59           N  
ATOM   4022  CA  PRO B 107       2.718   4.289  21.166  1.00 98.59           C  
ATOM   4023  HA  PRO B 107       2.375   5.163  21.718  1.00 98.59           H  
ATOM   4024  C   PRO B 107       3.292   4.730  19.818  1.00 98.59           C  
ATOM   4025  CB  PRO B 107       3.798   3.568  21.971  1.00 98.59           C  
ATOM   4026  HB2 PRO B 107       4.448   4.267  22.498  1.00 98.59           H  
ATOM   4027  HB3 PRO B 107       4.387   2.930  21.314  1.00 98.59           H  
ATOM   4028  O   PRO B 107       3.630   5.902  19.656  1.00 98.59           O  
ATOM   4029  CG  PRO B 107       3.001   2.687  22.923  1.00 98.59           C  
ATOM   4030  HG2 PRO B 107       2.642   3.281  23.763  1.00 98.59           H  
ATOM   4031  HG3 PRO B 107       3.584   1.834  23.271  1.00 98.59           H  
ATOM   4032  CD  PRO B 107       1.833   2.251  22.048  1.00 98.59           C  
ATOM   4033  HD2 PRO B 107       2.092   1.315  21.552  1.00 98.59           H  
ATOM   4034  HD3 PRO B 107       0.942   2.111  22.660  1.00 98.59           H  
ATOM   4035  N   GLN B 108       3.355   3.843  18.820  1.00 98.68           N  
ATOM   4036  H   GLN B 108       3.043   2.896  18.985  1.00 98.68           H  
ATOM   4037  CA  GLN B 108       3.873   4.196  17.498  1.00 98.68           C  
ATOM   4038  HA  GLN B 108       4.884   4.584  17.626  1.00 98.68           H  
ATOM   4039  C   GLN B 108       3.038   5.296  16.823  1.00 98.68           C  
ATOM   4040  CB  GLN B 108       3.941   2.960  16.597  1.00 98.68           C  
ATOM   4041  HB2 GLN B 108       2.927   2.634  16.363  1.00 98.68           H  
ATOM   4042  HB3 GLN B 108       4.406   3.245  15.654  1.00 98.68           H  
ATOM   4043  O   GLN B 108       3.607   6.207  16.222  1.00 98.68           O  
ATOM   4044  CG  GLN B 108       4.747   1.804  17.207  1.00 98.68           C  
ATOM   4045  HG2 GLN B 108       4.281   1.453  18.128  1.00 98.68           H  
ATOM   4046  HG3 GLN B 108       5.747   2.154  17.462  1.00 98.68           H  
ATOM   4047  CD  GLN B 108       4.867   0.616  16.270  1.00 98.68           C  
ATOM   4048  NE2 GLN B 108       3.801  -0.060  15.934  1.00 98.68           N  
ATOM   4049 HE21 GLN B 108       2.912   0.185  16.346  1.00 98.68           H  
ATOM   4050 HE22 GLN B 108       3.946  -0.936  15.452  1.00 98.68           H  
ATOM   4051  OE1 GLN B 108       5.949   0.284  15.828  1.00 98.68           O  
ATOM   4052  N   GLN B 109       1.705   5.277  16.971  1.00 98.63           N  
ATOM   4053  H   GLN B 109       1.302   4.548  17.542  1.00 98.63           H  
ATOM   4054  CA  GLN B 109       0.828   6.339  16.458  1.00 98.63           C  
ATOM   4055  HA  GLN B 109       1.062   6.514  15.408  1.00 98.63           H  
ATOM   4056  C   GLN B 109       1.038   7.661  17.212  1.00 98.63           C  
ATOM   4057  CB  GLN B 109      -0.655   5.942  16.573  1.00 98.63           C  
ATOM   4058  HB2 GLN B 109      -1.240   6.767  16.166  1.00 98.63           H  
ATOM   4059  HB3 GLN B 109      -0.922   5.829  17.624  1.00 98.63           H  
ATOM   4060  O   GLN B 109       1.050   8.733  16.602  1.00 98.63           O  
ATOM   4061  CG  GLN B 109      -1.054   4.656  15.829  1.00 98.63           C  
ATOM   4062  HG2 GLN B 109      -0.680   4.693  14.806  1.00 98.63           H  
ATOM   4063  HG3 GLN B 109      -0.597   3.796  16.319  1.00 98.63           H  
ATOM   4064  CD  GLN B 109      -2.571   4.448  15.780  1.00 98.63           C  
ATOM   4065  NE2 GLN B 109      -3.044   3.361  15.221  1.00 98.63           N  
ATOM   4066 HE21 GLN B 109      -2.434   2.626  14.894  1.00 98.63           H  
ATOM   4067 HE22 GLN B 109      -4.045   3.222  15.243  1.00 98.63           H  
ATOM   4068  OE1 GLN B 109      -3.369   5.290  16.183  1.00 98.63           O  
ATOM   4069  N   ARG B 110       1.208   7.584  18.539  1.00 98.69           N  
ATOM   4070  H   ARG B 110       1.229   6.658  18.944  1.00 98.69           H  
ATOM   4071  CA  ARG B 110       1.426   8.738  19.426  1.00 98.69           C  
ATOM   4072  HA  ARG B 110       0.636   9.476  19.280  1.00 98.69           H  
ATOM   4073  C   ARG B 110       2.730   9.459  19.094  1.00 98.69           C  
ATOM   4074  CB  ARG B 110       1.410   8.270  20.891  1.00 98.69           C  
ATOM   4075  HB2 ARG B 110       1.747   9.093  21.522  1.00 98.69           H  
ATOM   4076  HB3 ARG B 110       2.104   7.442  21.035  1.00 98.69           H  
ATOM   4077  O   ARG B 110       2.717  10.648  18.780  1.00 98.69           O  
ATOM   4078  CG  ARG B 110       0.005   7.838  21.333  1.00 98.69           C  
ATOM   4079  HG2 ARG B 110      -0.678   8.663  21.131  1.00 98.69           H  
ATOM   4080  HG3 ARG B 110      -0.321   6.970  20.759  1.00 98.69           H  
ATOM   4081  CD  ARG B 110      -0.066   7.524  22.830  1.00 98.69           C  
ATOM   4082  HD2 ARG B 110      -1.049   7.822  23.194  1.00 98.69           H  
ATOM   4083  HD3 ARG B 110       0.687   8.108  23.360  1.00 98.69           H  
ATOM   4084  NE  ARG B 110       0.109   6.096  23.127  1.00 98.69           N  
ATOM   4085  HE  ARG B 110      -0.169   5.428  22.422  1.00 98.69           H  
ATOM   4086  NH1 ARG B 110       0.579   6.318  25.368  1.00 98.69           N  
ATOM   4087 HH11 ARG B 110       0.871   7.275  25.229  1.00 98.69           H  
ATOM   4088 HH12 ARG B 110       0.825   5.898  26.253  1.00 98.69           H  
ATOM   4089  NH2 ARG B 110       0.146   4.307  24.496  1.00 98.69           N  
ATOM   4090 HH21 ARG B 110      -0.304   3.804  23.744  1.00 98.69           H  
ATOM   4091 HH22 ARG B 110       0.100   3.912  25.424  1.00 98.69           H  
ATOM   4092  CZ  ARG B 110       0.286   5.586  24.329  1.00 98.69           C  
ATOM   4093  N   ILE B 111       3.833   8.713  19.055  1.00 98.74           N  
ATOM   4094  H   ILE B 111       3.755   7.741  19.320  1.00 98.74           H  
ATOM   4095  CA  ILE B 111       5.159   9.242  18.723  1.00 98.74           C  
ATOM   4096  HA  ILE B 111       5.385  10.064  19.401  1.00 98.74           H  
ATOM   4097  C   ILE B 111       5.164   9.814  17.301  1.00 98.74           C  
ATOM   4098  CB  ILE B 111       6.233   8.146  18.912  1.00 98.74           C  
ATOM   4099  HB  ILE B 111       5.951   7.278  18.316  1.00 98.74           H  
ATOM   4100  O   ILE B 111       5.705  10.897  17.083  1.00 98.74           O  
ATOM   4101  CG1 ILE B 111       6.322   7.724  20.398  1.00 98.74           C  
ATOM   4102 HG12 ILE B 111       6.703   8.554  20.993  1.00 98.74           H  
ATOM   4103 HG13 ILE B 111       5.330   7.482  20.778  1.00 98.74           H  
ATOM   4104  CG2 ILE B 111       7.604   8.649  18.422  1.00 98.74           C  
ATOM   4105 HG21 ILE B 111       7.865   9.568  18.946  1.00 98.74           H  
ATOM   4106 HG22 ILE B 111       8.374   7.898  18.600  1.00 98.74           H  
ATOM   4107 HG23 ILE B 111       7.577   8.845  17.350  1.00 98.74           H  
ATOM   4108  CD1 ILE B 111       7.207   6.494  20.631  1.00 98.74           C  
ATOM   4109 HD11 ILE B 111       6.929   5.706  19.932  1.00 98.74           H  
ATOM   4110 HD12 ILE B 111       7.064   6.135  21.650  1.00 98.74           H  
ATOM   4111 HD13 ILE B 111       8.258   6.751  20.497  1.00 98.74           H  
ATOM   4112  N   MET B 112       4.522   9.135  16.340  1.00 98.66           N  
ATOM   4113  H   MET B 112       4.114   8.240  16.566  1.00 98.66           H  
ATOM   4114  CA  MET B 112       4.421   9.621  14.961  1.00 98.66           C  
ATOM   4115  HA  MET B 112       5.431   9.770  14.582  1.00 98.66           H  
ATOM   4116  C   MET B 112       3.718  10.977  14.848  1.00 98.66           C  
ATOM   4117  CB  MET B 112       3.710   8.586  14.074  1.00 98.66           C  
ATOM   4118  HB2 MET B 112       3.225   9.091  13.239  1.00 98.66           H  
ATOM   4119  HB3 MET B 112       2.918   8.093  14.637  1.00 98.66           H  
ATOM   4120  O   MET B 112       4.155  11.801  14.042  1.00 98.66           O  
ATOM   4121  CG  MET B 112       4.685   7.539  13.515  1.00 98.66           C  
ATOM   4122  HG2 MET B 112       5.127   6.991  14.348  1.00 98.66           H  
ATOM   4123  HG3 MET B 112       4.107   6.829  12.924  1.00 98.66           H  
ATOM   4124  SD  MET B 112       6.044   8.168  12.477  1.00 98.66           S  
ATOM   4125  CE  MET B 112       5.134   9.310  11.402  1.00 98.66           C  
ATOM   4126  HE1 MET B 112       4.218   8.833  11.053  1.00 98.66           H  
ATOM   4127  HE2 MET B 112       5.743   9.572  10.537  1.00 98.66           H  
ATOM   4128  HE3 MET B 112       4.883  10.215  11.956  1.00 98.66           H  
ATOM   4129  N   LEU B 113       2.673  11.243  15.639  1.00 98.67           N  
ATOM   4130  H   LEU B 113       2.364  10.532  16.287  1.00 98.67           H  
ATOM   4131  CA  LEU B 113       2.008  12.551  15.665  1.00 98.67           C  
ATOM   4132  HA  LEU B 113       1.710  12.814  14.650  1.00 98.67           H  
ATOM   4133  C   LEU B 113       2.951  13.662  16.134  1.00 98.67           C  
ATOM   4134  CB  LEU B 113       0.767  12.497  16.577  1.00 98.67           C  
ATOM   4135  HB2 LEU B 113       0.987  11.870  17.441  1.00 98.67           H  
ATOM   4136  HB3 LEU B 113       0.562  13.498  16.956  1.00 98.67           H  
ATOM   4137  O   LEU B 113       3.075  14.686  15.456  1.00 98.67           O  
ATOM   4138  CG  LEU B 113      -0.510  11.985  15.899  1.00 98.67           C  
ATOM   4139  HG  LEU B 113      -0.318  11.037  15.396  1.00 98.67           H  
ATOM   4140  CD1 LEU B 113      -1.582  11.781  16.969  1.00 98.67           C  
ATOM   4141 HD11 LEU B 113      -2.526  11.496  16.503  1.00 98.67           H  
ATOM   4142 HD12 LEU B 113      -1.730  12.709  17.521  1.00 98.67           H  
ATOM   4143 HD13 LEU B 113      -1.263  10.995  17.653  1.00 98.67           H  
ATOM   4144  CD2 LEU B 113      -1.053  12.999  14.887  1.00 98.67           C  
ATOM   4145 HD21 LEU B 113      -1.960  12.606  14.428  1.00 98.67           H  
ATOM   4146 HD22 LEU B 113      -0.318  13.186  14.105  1.00 98.67           H  
ATOM   4147 HD23 LEU B 113      -1.283  13.938  15.391  1.00 98.67           H  
ATOM   4148  N   GLU B 114       3.638  13.446  17.257  1.00 98.75           N  
ATOM   4149  H   GLU B 114       3.497  12.577  17.753  1.00 98.75           H  
ATOM   4150  CA  GLU B 114       4.557  14.431  17.833  1.00 98.75           C  
ATOM   4151  HA  GLU B 114       4.023  15.364  18.010  1.00 98.75           H  
ATOM   4152  C   GLU B 114       5.701  14.755  16.873  1.00 98.75           C  
ATOM   4153  CB  GLU B 114       5.110  13.940  19.178  1.00 98.75           C  
ATOM   4154  HB2 GLU B 114       5.542  12.946  19.059  1.00 98.75           H  
ATOM   4155  HB3 GLU B 114       5.896  14.628  19.491  1.00 98.75           H  
ATOM   4156  O   GLU B 114       5.880  15.911  16.486  1.00 98.75           O  
ATOM   4157  CG  GLU B 114       4.024  13.912  20.261  1.00 98.75           C  
ATOM   4158  HG2 GLU B 114       3.273  13.169  19.991  1.00 98.75           H  
ATOM   4159  HG3 GLU B 114       3.543  14.890  20.281  1.00 98.75           H  
ATOM   4160  CD  GLU B 114       4.565  13.605  21.665  1.00 98.75           C  
ATOM   4161  OE1 GLU B 114       3.765  13.781  22.616  1.00 98.75           O  
ATOM   4162  OE2 GLU B 114       5.755  13.229  21.778  1.00 98.75           O  
ATOM   4163  N   ILE B 115       6.435  13.743  16.401  1.00 98.68           N  
ATOM   4164  H   ILE B 115       6.240  12.806  16.725  1.00 98.68           H  
ATOM   4165  CA  ILE B 115       7.599  13.992  15.541  1.00 98.68           C  
ATOM   4166  HA  ILE B 115       8.172  14.792  16.010  1.00 98.68           H  
ATOM   4167  C   ILE B 115       7.196  14.516  14.157  1.00 98.68           C  
ATOM   4168  CB  ILE B 115       8.541  12.774  15.463  1.00 98.68           C  
ATOM   4169  HB  ILE B 115       9.436  13.094  14.930  1.00 98.68           H  
ATOM   4170  O   ILE B 115       7.956  15.269  13.550  1.00 98.68           O  
ATOM   4171  CG1 ILE B 115       7.918  11.623  14.647  1.00 98.68           C  
ATOM   4172 HG12 ILE B 115       6.948  11.352  15.062  1.00 98.68           H  
ATOM   4173 HG13 ILE B 115       7.752  11.967  13.626  1.00 98.68           H  
ATOM   4174  CG2 ILE B 115       8.991  12.362  16.878  1.00 98.68           C  
ATOM   4175 HG21 ILE B 115       9.322  13.239  17.434  1.00 98.68           H  
ATOM   4176 HG22 ILE B 115       8.170  11.894  17.420  1.00 98.68           H  
ATOM   4177 HG23 ILE B 115       9.825  11.661  16.823  1.00 98.68           H  
ATOM   4178  CD1 ILE B 115       8.794  10.372  14.577  1.00 98.68           C  
ATOM   4179 HD11 ILE B 115       8.305   9.618  13.959  1.00 98.68           H  
ATOM   4180 HD12 ILE B 115       8.929   9.957  15.576  1.00 98.68           H  
ATOM   4181 HD13 ILE B 115       9.764  10.622  14.150  1.00 98.68           H  
ATOM   4182  N   SER B 116       5.995  14.197  13.659  1.00 98.88           N  
ATOM   4183  H   SER B 116       5.399  13.578  14.189  1.00 98.88           H  
ATOM   4184  CA  SER B 116       5.477  14.813  12.428  1.00 98.88           C  
ATOM   4185  HA  SER B 116       6.213  14.691  11.633  1.00 98.88           H  
ATOM   4186  C   SER B 116       5.237  16.311  12.612  1.00 98.88           C  
ATOM   4187  CB  SER B 116       4.175  14.154  11.972  1.00 98.88           C  
ATOM   4188  HB2 SER B 116       3.790  14.690  11.104  1.00 98.88           H  
ATOM   4189  HB3 SER B 116       3.433  14.200  12.769  1.00 98.88           H  
ATOM   4190  O   SER B 116       5.619  17.101  11.747  1.00 98.88           O  
ATOM   4191  OG  SER B 116       4.412  12.810  11.619  1.00 98.88           O  
ATOM   4192  HG  SER B 116       4.375  12.318  12.442  1.00 98.88           H  
ATOM   4193  N   TRP B 117       4.655  16.718  13.747  1.00 98.84           N  
ATOM   4194  H   TRP B 117       4.399  16.028  14.439  1.00 98.84           H  
ATOM   4195  CA  TRP B 117       4.483  18.130  14.092  1.00 98.84           C  
ATOM   4196  HA  TRP B 117       3.912  18.623  13.305  1.00 98.84           H  
ATOM   4197  C   TRP B 117       5.833  18.843  14.198  1.00 98.84           C  
ATOM   4198  CB  TRP B 117       3.706  18.257  15.410  1.00 98.84           C  
ATOM   4199  HB2 TRP B 117       2.794  17.666  15.339  1.00 98.84           H  
ATOM   4200  HB3 TRP B 117       4.293  17.856  16.237  1.00 98.84           H  
ATOM   4201  O   TRP B 117       6.070  19.857  13.535  1.00 98.84           O  
ATOM   4202  CG  TRP B 117       3.335  19.668  15.734  1.00 98.84           C  
ATOM   4203  CD1 TRP B 117       4.151  20.617  16.250  1.00 98.84           C  
ATOM   4204  HD1 TRP B 117       5.182  20.463  16.533  1.00 98.84           H  
ATOM   4205  CD2 TRP B 117       2.063  20.324  15.488  1.00 98.84           C  
ATOM   4206  CE2 TRP B 117       2.210  21.706  15.800  1.00 98.84           C  
ATOM   4207  CE3 TRP B 117       0.807  19.888  15.017  1.00 98.84           C  
ATOM   4208  HE3 TRP B 117       0.664  18.837  14.812  1.00 98.84           H  
ATOM   4209  NE1 TRP B 117       3.495  21.831  16.282  1.00 98.84           N  
ATOM   4210  HE1 TRP B 117       3.953  22.692  16.544  1.00 98.84           H  
ATOM   4211  CH2 TRP B 117      -0.067  22.156  15.120  1.00 98.84           C  
ATOM   4212  HH2 TRP B 117      -0.880  22.851  14.966  1.00 98.84           H  
ATOM   4213  CZ2 TRP B 117       1.180  22.620  15.571  1.00 98.84           C  
ATOM   4214  HZ2 TRP B 117       1.360  23.671  15.745  1.00 98.84           H  
ATOM   4215  CZ3 TRP B 117      -0.259  20.791  14.853  1.00 98.84           C  
ATOM   4216  HZ3 TRP B 117      -1.220  20.435  14.512  1.00 98.84           H  
ATOM   4217  N   GLU B 118       6.748  18.277  14.985  1.00 98.80           N  
ATOM   4218  H   GLU B 118       6.482  17.454  15.507  1.00 98.80           H  
ATOM   4219  CA  GLU B 118       8.076  18.839  15.206  1.00 98.80           C  
ATOM   4220  HA  GLU B 118       7.985  19.829  15.654  1.00 98.80           H  
ATOM   4221  C   GLU B 118       8.884  18.976  13.900  1.00 98.80           C  
ATOM   4222  CB  GLU B 118       8.867  17.933  16.151  1.00 98.80           C  
ATOM   4223  HB2 GLU B 118       8.904  16.927  15.733  1.00 98.80           H  
ATOM   4224  HB3 GLU B 118       9.874  18.349  16.131  1.00 98.80           H  
ATOM   4225  O   GLU B 118       9.575  19.977  13.688  1.00 98.80           O  
ATOM   4226  CG  GLU B 118       8.454  17.852  17.633  1.00 98.80           C  
ATOM   4227  HG2 GLU B 118       7.451  17.436  17.719  1.00 98.80           H  
ATOM   4228  HG3 GLU B 118       8.440  18.863  18.041  1.00 98.80           H  
ATOM   4229  CD  GLU B 118       9.460  16.995  18.438  1.00 98.80           C  
ATOM   4230  OE1 GLU B 118       9.162  16.590  19.586  1.00 98.80           O  
ATOM   4231  OE2 GLU B 118      10.593  16.792  17.926  1.00 98.80           O  
ATOM   4232  N   ALA B 119       8.816  17.984  13.005  1.00 98.90           N  
ATOM   4233  H   ALA B 119       8.272  17.164  13.231  1.00 98.90           H  
ATOM   4234  CA  ALA B 119       9.540  18.008  11.736  1.00 98.90           C  
ATOM   4235  HA  ALA B 119      10.593  18.193  11.945  1.00 98.90           H  
ATOM   4236  C   ALA B 119       9.043  19.139  10.817  1.00 98.90           C  
ATOM   4237  CB  ALA B 119       9.423  16.630  11.070  1.00 98.90           C  
ATOM   4238  HB1 ALA B 119       9.749  15.851  11.759  1.00 98.90           H  
ATOM   4239  HB2 ALA B 119       8.389  16.436  10.783  1.00 98.90           H  
ATOM   4240  HB3 ALA B 119      10.067  16.585  10.192  1.00 98.90           H  
ATOM   4241  O   ALA B 119       9.854  19.817  10.179  1.00 98.90           O  
ATOM   4242  N   LEU B 120       7.728  19.392  10.789  1.00 98.89           N  
ATOM   4243  H   LEU B 120       7.123  18.811  11.352  1.00 98.89           H  
ATOM   4244  CA  LEU B 120       7.125  20.503  10.044  1.00 98.89           C  
ATOM   4245  HA  LEU B 120       7.487  20.482   9.016  1.00 98.89           H  
ATOM   4246  C   LEU B 120       7.525  21.867  10.623  1.00 98.89           C  
ATOM   4247  CB  LEU B 120       5.595  20.340  10.046  1.00 98.89           C  
ATOM   4248  HB2 LEU B 120       5.266  20.192  11.074  1.00 98.89           H  
ATOM   4249  HB3 LEU B 120       5.141  21.261   9.681  1.00 98.89           H  
ATOM   4250  O   LEU B 120       7.872  22.779   9.865  1.00 98.89           O  
ATOM   4251  CG  LEU B 120       5.074  19.170   9.195  1.00 98.89           C  
ATOM   4252  HG  LEU B 120       5.587  18.250   9.475  1.00 98.89           H  
ATOM   4253  CD1 LEU B 120       3.579  18.987   9.452  1.00 98.89           C  
ATOM   4254 HD11 LEU B 120       3.193  18.185   8.824  1.00 98.89           H  
ATOM   4255 HD12 LEU B 120       3.428  18.710  10.495  1.00 98.89           H  
ATOM   4256 HD13 LEU B 120       3.036  19.909   9.243  1.00 98.89           H  
ATOM   4257  CD2 LEU B 120       5.308  19.407   7.700  1.00 98.89           C  
ATOM   4258 HD21 LEU B 120       4.958  20.400   7.416  1.00 98.89           H  
ATOM   4259 HD22 LEU B 120       4.780  18.651   7.118  1.00 98.89           H  
ATOM   4260 HD23 LEU B 120       6.372  19.325   7.477  1.00 98.89           H  
ATOM   4261  N   GLU B 121       7.554  22.004  11.951  1.00 98.62           N  
ATOM   4262  H   GLU B 121       7.218  21.245  12.526  1.00 98.62           H  
ATOM   4263  CA  GLU B 121       8.035  23.226  12.604  1.00 98.62           C  
ATOM   4264  HA  GLU B 121       7.461  24.073  12.230  1.00 98.62           H  
ATOM   4265  C   GLU B 121       9.512  23.509  12.300  1.00 98.62           C  
ATOM   4266  CB  GLU B 121       7.849  23.151  14.123  1.00 98.62           C  
ATOM   4267  HB2 GLU B 121       8.428  23.959  14.570  1.00 98.62           H  
ATOM   4268  HB3 GLU B 121       8.236  22.204  14.498  1.00 98.62           H  
ATOM   4269  O   GLU B 121       9.877  24.675  12.088  1.00 98.62           O  
ATOM   4270  CG  GLU B 121       6.387  23.326  14.547  1.00 98.62           C  
ATOM   4271  HG2 GLU B 121       5.814  22.442  14.267  1.00 98.62           H  
ATOM   4272  HG3 GLU B 121       5.975  24.182  14.013  1.00 98.62           H  
ATOM   4273  CD  GLU B 121       6.259  23.580  16.055  1.00 98.62           C  
ATOM   4274  OE1 GLU B 121       5.277  24.259  16.438  1.00 98.62           O  
ATOM   4275  OE2 GLU B 121       7.163  23.168  16.812  1.00 98.62           O  
ATOM   4276  N   ARG B 122      10.348  22.459  12.240  1.00 98.51           N  
ATOM   4277  H   ARG B 122       9.969  21.559  12.498  1.00 98.51           H  
ATOM   4278  CA  ARG B 122      11.768  22.531  11.847  1.00 98.51           C  
ATOM   4279  HA  ARG B 122      12.240  23.361  12.374  1.00 98.51           H  
ATOM   4280  C   ARG B 122      11.959  22.846  10.358  1.00 98.51           C  
ATOM   4281  CB  ARG B 122      12.501  21.234  12.243  1.00 98.51           C  
ATOM   4282  HB2 ARG B 122      13.461  21.208  11.727  1.00 98.51           H  
ATOM   4283  HB3 ARG B 122      11.921  20.370  11.919  1.00 98.51           H  
ATOM   4284  O   ARG B 122      12.899  23.556  10.019  1.00 98.51           O  
ATOM   4285  CG  ARG B 122      12.776  21.136  13.757  1.00 98.51           C  
ATOM   4286  HG2 ARG B 122      13.359  22.003  14.069  1.00 98.51           H  
ATOM   4287  HG3 ARG B 122      11.835  21.130  14.308  1.00 98.51           H  
ATOM   4288  CD  ARG B 122      13.568  19.860  14.085  1.00 98.51           C  
ATOM   4289  HD2 ARG B 122      12.963  19.000  13.798  1.00 98.51           H  
ATOM   4290  HD3 ARG B 122      14.478  19.842  13.484  1.00 98.51           H  
ATOM   4291  NE  ARG B 122      13.946  19.761  15.514  1.00 98.51           N  
ATOM   4292  HE  ARG B 122      14.826  20.180  15.779  1.00 98.51           H  
ATOM   4293  NH1 ARG B 122      12.288  18.315  16.208  1.00 98.51           N  
ATOM   4294 HH11 ARG B 122      11.864  18.336  15.292  1.00 98.51           H  
ATOM   4295 HH12 ARG B 122      11.829  17.779  16.931  1.00 98.51           H  
ATOM   4296  NH2 ARG B 122      13.795  18.993  17.663  1.00 98.51           N  
ATOM   4297 HH21 ARG B 122      14.668  19.441  17.903  1.00 98.51           H  
ATOM   4298 HH22 ARG B 122      13.332  18.379  18.318  1.00 98.51           H  
ATOM   4299  CZ  ARG B 122      13.342  19.036  16.447  1.00 98.51           C  
ATOM   4300  N   ALA B 123      11.033  22.436   9.488  1.00 98.66           N  
ATOM   4301  H   ALA B 123      10.326  21.794   9.817  1.00 98.66           H  
ATOM   4302  CA  ALA B 123      10.976  22.883   8.089  1.00 98.66           C  
ATOM   4303  HA  ALA B 123      11.988  22.855   7.685  1.00 98.66           H  
ATOM   4304  C   ALA B 123      10.496  24.346   7.923  1.00 98.66           C  
ATOM   4305  CB  ALA B 123      10.114  21.892   7.295  1.00 98.66           C  
ATOM   4306  HB1 ALA B 123      10.082  22.191   6.247  1.00 98.66           H  
ATOM   4307  HB2 ALA B 123      10.539  20.891   7.362  1.00 98.66           H  
ATOM   4308  HB3 ALA B 123       9.099  21.870   7.693  1.00 98.66           H  
ATOM   4309  O   ALA B 123      10.412  24.882   6.811  1.00 98.66           O  
ATOM   4310  N   GLY B 124      10.164  25.018   9.030  1.00 98.29           N  
ATOM   4311  H   GLY B 124      10.238  24.537   9.915  1.00 98.29           H  
ATOM   4312  CA  GLY B 124       9.709  26.405   9.049  1.00 98.29           C  
ATOM   4313  HA2 GLY B 124       9.828  26.789  10.062  1.00 98.29           H  
ATOM   4314  HA3 GLY B 124      10.327  27.002   8.379  1.00 98.29           H  
ATOM   4315  C   GLY B 124       8.242  26.572   8.654  1.00 98.29           C  
ATOM   4316  O   GLY B 124       7.872  27.627   8.135  1.00 98.29           O  
ATOM   4317  N   HIS B 125       7.406  25.549   8.825  1.00 98.34           N  
ATOM   4318  H   HIS B 125       7.749  24.699   9.250  1.00 98.34           H  
ATOM   4319  CA  HIS B 125       5.958  25.663   8.662  1.00 98.34           C  
ATOM   4320  HA  HIS B 125       5.723  26.522   8.033  1.00 98.34           H  
ATOM   4321  C   HIS B 125       5.279  25.895  10.017  1.00 98.34           C  
ATOM   4322  CB  HIS B 125       5.406  24.418   7.954  1.00 98.34           C  
ATOM   4323  HB2 HIS B 125       4.318  24.444   7.993  1.00 98.34           H  
ATOM   4324  HB3 HIS B 125       5.729  23.521   8.484  1.00 98.34           H  
ATOM   4325  O   HIS B 125       5.710  25.347  11.025  1.00 98.34           O  
ATOM   4326  CG  HIS B 125       5.825  24.321   6.508  1.00 98.34           C  
ATOM   4327  CD2 HIS B 125       7.024  23.867   6.027  1.00 98.34           C  
ATOM   4328  HD2 HIS B 125       7.860  23.533   6.623  1.00 98.34           H  
ATOM   4329  ND1 HIS B 125       5.036  24.617   5.420  1.00 98.34           N  
ATOM   4330  HD1 HIS B 125       4.045  24.813   5.453  1.00 98.34           H  
ATOM   4331  CE1 HIS B 125       5.731  24.314   4.310  1.00 98.34           C  
ATOM   4332  HE1 HIS B 125       5.348  24.354   3.301  1.00 98.34           H  
ATOM   4333  NE2 HIS B 125       6.962  23.894   4.631  1.00 98.34           N  
ATOM   4334  N   ASP B 126       4.189  26.669  10.020  1.00 98.20           N  
ATOM   4335  H   ASP B 126       3.897  27.091   9.150  1.00 98.20           H  
ATOM   4336  CA  ASP B 126       3.129  26.484  11.014  1.00 98.20           C  
ATOM   4337  HA  ASP B 126       3.553  26.318  12.004  1.00 98.20           H  
ATOM   4338  C   ASP B 126       2.318  25.259  10.562  1.00 98.20           C  
ATOM   4339  CB  ASP B 126       2.241  27.743  11.080  1.00 98.20           C  
ATOM   4340  HB2 ASP B 126       2.815  28.559  11.520  1.00 98.20           H  
ATOM   4341  HB3 ASP B 126       1.967  28.037  10.067  1.00 98.20           H  
ATOM   4342  O   ASP B 126       1.697  25.337   9.495  1.00 98.20           O  
ATOM   4343  CG  ASP B 126       0.953  27.548  11.894  1.00 98.20           C  
ATOM   4344  OD1 ASP B 126       0.822  26.509  12.578  1.00 98.20           O  
ATOM   4345  OD2 ASP B 126       0.072  28.423  11.819  1.00 98.20           O  
ATOM   4346  N   PRO B 127       2.297  24.138  11.300  1.00 98.58           N  
ATOM   4347  CA  PRO B 127       1.572  22.950  10.856  1.00 98.58           C  
ATOM   4348  HA  PRO B 127       1.996  22.627   9.904  1.00 98.58           H  
ATOM   4349  C   PRO B 127       0.068  23.199  10.654  1.00 98.58           C  
ATOM   4350  CB  PRO B 127       1.871  21.880  11.908  1.00 98.58           C  
ATOM   4351  HB2 PRO B 127       1.112  21.901  12.690  1.00 98.58           H  
ATOM   4352  HB3 PRO B 127       1.941  20.887  11.465  1.00 98.58           H  
ATOM   4353  O   PRO B 127      -0.527  22.616   9.750  1.00 98.58           O  
ATOM   4354  CG  PRO B 127       3.217  22.325  12.479  1.00 98.58           C  
ATOM   4355  HG2 PRO B 127       3.414  21.910  13.467  1.00 98.58           H  
ATOM   4356  HG3 PRO B 127       4.019  22.052  11.793  1.00 98.58           H  
ATOM   4357  CD  PRO B 127       3.069  23.839  12.499  1.00 98.58           C  
ATOM   4358  HD2 PRO B 127       2.510  24.148  13.383  1.00 98.58           H  
ATOM   4359  HD3 PRO B 127       4.055  24.302  12.497  1.00 98.58           H  
ATOM   4360  N   VAL B 128      -0.541  24.145  11.385  1.00 97.62           N  
ATOM   4361  H   VAL B 128       0.010  24.675  12.044  1.00 97.62           H  
ATOM   4362  CA  VAL B 128      -1.953  24.533  11.184  1.00 97.62           C  
ATOM   4363  HA  VAL B 128      -2.564  23.632  11.235  1.00 97.62           H  
ATOM   4364  C   VAL B 128      -2.180  25.150   9.800  1.00 97.62           C  
ATOM   4365  CB  VAL B 128      -2.431  25.507  12.283  1.00 97.62           C  
ATOM   4366  HB  VAL B 128      -1.816  26.407  12.267  1.00 97.62           H  
ATOM   4367  O   VAL B 128      -3.249  24.974   9.216  1.00 97.62           O  
ATOM   4368  CG1 VAL B 128      -3.896  25.933  12.110  1.00 97.62           C  
ATOM   4369 HG11 VAL B 128      -4.536  25.052  12.056  1.00 97.62           H  
ATOM   4370 HG12 VAL B 128      -4.200  26.554  12.953  1.00 97.62           H  
ATOM   4371 HG13 VAL B 128      -4.010  26.526  11.202  1.00 97.62           H  
ATOM   4372  CG2 VAL B 128      -2.323  24.857  13.665  1.00 97.62           C  
ATOM   4373 HG21 VAL B 128      -2.886  23.924  13.693  1.00 97.62           H  
ATOM   4374 HG22 VAL B 128      -1.273  24.655  13.875  1.00 97.62           H  
ATOM   4375 HG23 VAL B 128      -2.693  25.536  14.433  1.00 97.62           H  
ATOM   4376  N   SER B 129      -1.174  25.824   9.233  1.00 97.70           N  
ATOM   4377  H   SER B 129      -0.306  25.895   9.745  1.00 97.70           H  
ATOM   4378  CA  SER B 129      -1.255  26.403   7.885  1.00 97.70           C  
ATOM   4379  HA  SER B 129      -2.200  26.941   7.812  1.00 97.70           H  
ATOM   4380  C   SER B 129      -1.261  25.358   6.761  1.00 97.70           C  
ATOM   4381  CB  SER B 129      -0.131  27.422   7.660  1.00 97.70           C  
ATOM   4382  HB2 SER B 129      -0.062  28.080   8.526  1.00 97.70           H  
ATOM   4383  HB3 SER B 129      -0.381  28.028   6.789  1.00 97.70           H  
ATOM   4384  O   SER B 129      -1.602  25.690   5.629  1.00 97.70           O  
ATOM   4385  OG  SER B 129       1.123  26.803   7.428  1.00 97.70           O  
ATOM   4386  HG  SER B 129       1.309  26.231   8.176  1.00 97.70           H  
ATOM   4387  N   LEU B 130      -0.904  24.101   7.058  1.00 98.49           N  
ATOM   4388  H   LEU B 130      -0.660  23.882   8.014  1.00 98.49           H  
ATOM   4389  CA  LEU B 130      -0.908  22.994   6.096  1.00 98.49           C  
ATOM   4390  HA  LEU B 130      -0.754  23.401   5.097  1.00 98.49           H  
ATOM   4391  C   LEU B 130      -2.253  22.259   6.022  1.00 98.49           C  
ATOM   4392  CB  LEU B 130       0.248  22.031   6.415  1.00 98.49           C  
ATOM   4393  HB2 LEU B 130       0.172  21.722   7.457  1.00 98.49           H  
ATOM   4394  HB3 LEU B 130       0.145  21.132   5.807  1.00 98.49           H  
ATOM   4395  O   LEU B 130      -2.408  21.366   5.185  1.00 98.49           O  
ATOM   4396  CG  LEU B 130       1.641  22.626   6.155  1.00 98.49           C  
ATOM   4397  HG  LEU B 130       1.751  23.577   6.676  1.00 98.49           H  
ATOM   4398  CD1 LEU B 130       2.706  21.674   6.681  1.00 98.49           C  
ATOM   4399 HD11 LEU B 130       3.697  22.082   6.486  1.00 98.49           H  
ATOM   4400 HD12 LEU B 130       2.579  21.557   7.758  1.00 98.49           H  
ATOM   4401 HD13 LEU B 130       2.613  20.700   6.200  1.00 98.49           H  
ATOM   4402  CD2 LEU B 130       1.899  22.844   4.660  1.00 98.49           C  
ATOM   4403 HD21 LEU B 130       1.266  23.649   4.286  1.00 98.49           H  
ATOM   4404 HD22 LEU B 130       1.678  21.928   4.113  1.00 98.49           H  
ATOM   4405 HD23 LEU B 130       2.944  23.103   4.489  1.00 98.49           H  
ATOM   4406  N   ARG B 131      -3.240  22.643   6.839  1.00 97.17           N  
ATOM   4407  H   ARG B 131      -3.052  23.385   7.496  1.00 97.17           H  
ATOM   4408  CA  ARG B 131      -4.603  22.106   6.747  1.00 97.17           C  
ATOM   4409  HA  ARG B 131      -4.553  21.026   6.885  1.00 97.17           H  
ATOM   4410  C   ARG B 131      -5.188  22.378   5.357  1.00 97.17           C  
ATOM   4411  CB  ARG B 131      -5.488  22.710   7.846  1.00 97.17           C  
ATOM   4412  HB2 ARG B 131      -5.453  23.798   7.780  1.00 97.17           H  
ATOM   4413  HB3 ARG B 131      -6.515  22.388   7.681  1.00 97.17           H  
ATOM   4414  O   ARG B 131      -5.195  23.516   4.894  1.00 97.17           O  
ATOM   4415  CG  ARG B 131      -5.045  22.265   9.248  1.00 97.17           C  
ATOM   4416  HG2 ARG B 131      -5.092  21.178   9.304  1.00 97.17           H  
ATOM   4417  HG3 ARG B 131      -4.017  22.575   9.437  1.00 97.17           H  
ATOM   4418  CD  ARG B 131      -5.954  22.827  10.339  1.00 97.17           C  
ATOM   4419  HD2 ARG B 131      -6.129  23.885  10.143  1.00 97.17           H  
ATOM   4420  HD3 ARG B 131      -5.435  22.732  11.293  1.00 97.17           H  
ATOM   4421  NE  ARG B 131      -7.208  22.050  10.406  1.00 97.17           N  
ATOM   4422  HE  ARG B 131      -7.099  21.049  10.330  1.00 97.17           H  
ATOM   4423  NH1 ARG B 131      -8.694  23.766  10.744  1.00 97.17           N  
ATOM   4424 HH11 ARG B 131      -7.916  24.410  10.725  1.00 97.17           H  
ATOM   4425 HH12 ARG B 131      -9.644  24.082  10.871  1.00 97.17           H  
ATOM   4426  NH2 ARG B 131      -9.439  21.666  10.592  1.00 97.17           N  
ATOM   4427 HH21 ARG B 131     -10.390  21.985  10.710  1.00 97.17           H  
ATOM   4428 HH22 ARG B 131      -9.270  20.676  10.480  1.00 97.17           H  
ATOM   4429  CZ  ARG B 131      -8.436  22.498  10.579  1.00 97.17           C  
ATOM   4430  N   GLY B 132      -5.686  21.336   4.699  1.00 97.44           N  
ATOM   4431  H   GLY B 132      -5.617  20.427   5.136  1.00 97.44           H  
ATOM   4432  CA  GLY B 132      -6.182  21.375   3.322  1.00 97.44           C  
ATOM   4433  HA2 GLY B 132      -6.749  22.292   3.166  1.00 97.44           H  
ATOM   4434  HA3 GLY B 132      -6.856  20.531   3.172  1.00 97.44           H  
ATOM   4435  C   GLY B 132      -5.088  21.306   2.248  1.00 97.44           C  
ATOM   4436  O   GLY B 132      -5.385  21.480   1.070  1.00 97.44           O  
ATOM   4437  N   SER B 133      -3.818  21.092   2.616  1.00 98.28           N  
ATOM   4438  H   SER B 133      -3.613  20.948   3.594  1.00 98.28           H  
ATOM   4439  CA  SER B 133      -2.724  20.961   1.645  1.00 98.28           C  
ATOM   4440  HA  SER B 133      -2.956  21.597   0.790  1.00 98.28           H  
ATOM   4441  C   SER B 133      -2.585  19.529   1.124  1.00 98.28           C  
ATOM   4442  CB  SER B 133      -1.391  21.467   2.211  1.00 98.28           C  
ATOM   4443  HB2 SER B 133      -0.674  21.550   1.395  1.00 98.28           H  
ATOM   4444  HB3 SER B 133      -1.533  22.455   2.649  1.00 98.28           H  
ATOM   4445  O   SER B 133      -2.778  18.560   1.859  1.00 98.28           O  
ATOM   4446  OG  SER B 133      -0.859  20.587   3.182  1.00 98.28           O  
ATOM   4447  HG  SER B 133      -1.399  20.685   3.970  1.00 98.28           H  
ATOM   4448  N   ALA B 134      -2.159  19.384  -0.134  1.00 98.48           N  
ATOM   4449  H   ALA B 134      -2.055  20.210  -0.706  1.00 98.48           H  
ATOM   4450  CA  ALA B 134      -1.765  18.099  -0.710  1.00 98.48           C  
ATOM   4451  HA  ALA B 134      -2.479  17.341  -0.390  1.00 98.48           H  
ATOM   4452  C   ALA B 134      -0.379  17.673  -0.189  1.00 98.48           C  
ATOM   4453  CB  ALA B 134      -1.845  18.190  -2.240  1.00 98.48           C  
ATOM   4454  HB1 ALA B 134      -1.147  18.940  -2.612  1.00 98.48           H  
ATOM   4455  HB2 ALA B 134      -2.859  18.452  -2.541  1.00 98.48           H  
ATOM   4456  HB3 ALA B 134      -1.596  17.221  -2.673  1.00 98.48           H  
ATOM   4457  O   ALA B 134       0.608  17.685  -0.928  1.00 98.48           O  
ATOM   4458  N   THR B 135      -0.309  17.345   1.100  1.00 98.90           N  
ATOM   4459  H   THR B 135      -1.154  17.423   1.648  1.00 98.90           H  
ATOM   4460  CA  THR B 135       0.871  16.773   1.757  1.00 98.90           C  
ATOM   4461  HA  THR B 135       1.736  16.920   1.111  1.00 98.90           H  
ATOM   4462  C   THR B 135       0.644  15.278   1.968  1.00 98.90           C  
ATOM   4463  CB  THR B 135       1.173  17.478   3.086  1.00 98.90           C  
ATOM   4464  HB  THR B 135       0.318  17.355   3.750  1.00 98.90           H  
ATOM   4465  O   THR B 135      -0.348  14.906   2.591  1.00 98.90           O  
ATOM   4466  CG2 THR B 135       2.423  16.930   3.780  1.00 98.90           C  
ATOM   4467 HG21 THR B 135       2.274  15.886   4.058  1.00 98.90           H  
ATOM   4468 HG22 THR B 135       2.615  17.504   4.686  1.00 98.90           H  
ATOM   4469 HG23 THR B 135       3.287  16.998   3.120  1.00 98.90           H  
ATOM   4470  OG1 THR B 135       1.389  18.857   2.865  1.00 98.90           O  
ATOM   4471  HG1 THR B 135       0.552  19.315   2.966  1.00 98.90           H  
ATOM   4472  N   GLY B 136       1.515  14.427   1.423  1.00 98.92           N  
ATOM   4473  H   GLY B 136       2.336  14.804   0.970  1.00 98.92           H  
ATOM   4474  CA  GLY B 136       1.423  12.971   1.591  1.00 98.92           C  
ATOM   4475  HA2 GLY B 136       1.927  12.468   0.765  1.00 98.92           H  
ATOM   4476  HA3 GLY B 136       0.376  12.668   1.574  1.00 98.92           H  
ATOM   4477  C   GLY B 136       2.040  12.488   2.907  1.00 98.92           C  
ATOM   4478  O   GLY B 136       2.918  13.155   3.458  1.00 98.92           O  
ATOM   4479  N   VAL B 137       1.610  11.327   3.400  1.00 98.95           N  
ATOM   4480  H   VAL B 137       0.924  10.811   2.867  1.00 98.95           H  
ATOM   4481  CA  VAL B 137       2.140  10.695   4.621  1.00 98.95           C  
ATOM   4482  HA  VAL B 137       3.055  11.207   4.922  1.00 98.95           H  
ATOM   4483  C   VAL B 137       2.499   9.241   4.327  1.00 98.95           C  
ATOM   4484  CB  VAL B 137       1.152  10.787   5.803  1.00 98.95           C  
ATOM   4485  HB  VAL B 137       0.271  10.181   5.591  1.00 98.95           H  
ATOM   4486  O   VAL B 137       1.629   8.416   4.071  1.00 98.95           O  
ATOM   4487  CG1 VAL B 137       1.809  10.262   7.087  1.00 98.95           C  
ATOM   4488 HG11 VAL B 137       1.096  10.314   7.909  1.00 98.95           H  
ATOM   4489 HG12 VAL B 137       2.102   9.219   6.967  1.00 98.95           H  
ATOM   4490 HG13 VAL B 137       2.688  10.857   7.336  1.00 98.95           H  
ATOM   4491  CG2 VAL B 137       0.688  12.227   6.067  1.00 98.95           C  
ATOM   4492 HG21 VAL B 137       0.094  12.587   5.227  1.00 98.95           H  
ATOM   4493 HG22 VAL B 137       0.066  12.254   6.961  1.00 98.95           H  
ATOM   4494 HG23 VAL B 137       1.552  12.877   6.203  1.00 98.95           H  
ATOM   4495  N   PHE B 138       3.784   8.917   4.369  1.00 98.92           N  
ATOM   4496  H   PHE B 138       4.454   9.627   4.626  1.00 98.92           H  
ATOM   4497  CA  PHE B 138       4.310   7.590   4.063  1.00 98.92           C  
ATOM   4498  HA  PHE B 138       3.494   6.900   3.845  1.00 98.92           H  
ATOM   4499  C   PHE B 138       5.064   7.074   5.284  1.00 98.92           C  
ATOM   4500  CB  PHE B 138       5.209   7.662   2.822  1.00 98.92           C  
ATOM   4501  HB2 PHE B 138       5.593   6.663   2.614  1.00 98.92           H  
ATOM   4502  HB3 PHE B 138       6.066   8.300   3.041  1.00 98.92           H  
ATOM   4503  O   PHE B 138       6.109   7.618   5.653  1.00 98.92           O  
ATOM   4504  CG  PHE B 138       4.517   8.189   1.579  1.00 98.92           C  
ATOM   4505  CD1 PHE B 138       3.984   7.294   0.634  1.00 98.92           C  
ATOM   4506  HD1 PHE B 138       4.070   6.228   0.787  1.00 98.92           H  
ATOM   4507  CD2 PHE B 138       4.404   9.578   1.368  1.00 98.92           C  
ATOM   4508  HD2 PHE B 138       4.814  10.265   2.093  1.00 98.92           H  
ATOM   4509  CE1 PHE B 138       3.336   7.785  -0.510  1.00 98.92           C  
ATOM   4510  HE1 PHE B 138       2.938   7.097  -1.242  1.00 98.92           H  
ATOM   4511  CE2 PHE B 138       3.745  10.069   0.228  1.00 98.92           C  
ATOM   4512  HE2 PHE B 138       3.652  11.133   0.066  1.00 98.92           H  
ATOM   4513  CZ  PHE B 138       3.199   9.169  -0.702  1.00 98.92           C  
ATOM   4514  HZ  PHE B 138       2.667   9.535  -1.568  1.00 98.92           H  
ATOM   4515  N   THR B 139       4.538   6.030   5.919  1.00 98.89           N  
ATOM   4516  H   THR B 139       3.669   5.641   5.582  1.00 98.89           H  
ATOM   4517  CA  THR B 139       5.055   5.553   7.207  1.00 98.89           C  
ATOM   4518  HA  THR B 139       5.957   6.107   7.468  1.00 98.89           H  
ATOM   4519  C   THR B 139       5.436   4.081   7.120  1.00 98.89           C  
ATOM   4520  CB  THR B 139       4.037   5.797   8.334  1.00 98.89           C  
ATOM   4521  HB  THR B 139       3.196   5.114   8.222  1.00 98.89           H  
ATOM   4522  O   THR B 139       4.616   3.242   6.764  1.00 98.89           O  
ATOM   4523  CG2 THR B 139       4.666   5.626   9.717  1.00 98.89           C  
ATOM   4524 HG21 THR B 139       5.051   4.613   9.833  1.00 98.89           H  
ATOM   4525 HG22 THR B 139       3.909   5.794  10.483  1.00 98.89           H  
ATOM   4526 HG23 THR B 139       5.486   6.331   9.856  1.00 98.89           H  
ATOM   4527  OG1 THR B 139       3.560   7.126   8.291  1.00 98.89           O  
ATOM   4528  HG1 THR B 139       4.146   7.657   8.835  1.00 98.89           H  
ATOM   4529  N   GLY B 140       6.684   3.759   7.452  1.00 98.88           N  
ATOM   4530  H   GLY B 140       7.341   4.500   7.647  1.00 98.88           H  
ATOM   4531  CA  GLY B 140       7.136   2.385   7.626  1.00 98.88           C  
ATOM   4532  HA2 GLY B 140       6.691   1.752   6.858  1.00 98.88           H  
ATOM   4533  HA3 GLY B 140       8.220   2.349   7.520  1.00 98.88           H  
ATOM   4534  C   GLY B 140       6.772   1.859   9.013  1.00 98.88           C  
ATOM   4535  O   GLY B 140       7.325   2.335  10.004  1.00 98.88           O  
ATOM   4536  N   VAL B 141       5.883   0.871   9.085  1.00 98.36           N  
ATOM   4537  H   VAL B 141       5.506   0.490   8.228  1.00 98.36           H  
ATOM   4538  CA  VAL B 141       5.513   0.183  10.333  1.00 98.36           C  
ATOM   4539  HA  VAL B 141       6.186   0.483  11.137  1.00 98.36           H  
ATOM   4540  C   VAL B 141       5.680  -1.310  10.101  1.00 98.36           C  
ATOM   4541  CB  VAL B 141       4.075   0.507  10.782  1.00 98.36           C  
ATOM   4542  HB  VAL B 141       3.387   0.170  10.008  1.00 98.36           H  
ATOM   4543  O   VAL B 141       5.221  -1.827   9.088  1.00 98.36           O  
ATOM   4544  CG1 VAL B 141       3.710  -0.194  12.097  1.00 98.36           C  
ATOM   4545 HG11 VAL B 141       4.406   0.084  12.888  1.00 98.36           H  
ATOM   4546 HG12 VAL B 141       3.724  -1.277  11.971  1.00 98.36           H  
ATOM   4547 HG13 VAL B 141       2.701   0.086  12.399  1.00 98.36           H  
ATOM   4548  CG2 VAL B 141       3.881   2.013  11.001  1.00 98.36           C  
ATOM   4549 HG21 VAL B 141       4.571   2.362  11.770  1.00 98.36           H  
ATOM   4550 HG22 VAL B 141       4.062   2.555  10.073  1.00 98.36           H  
ATOM   4551 HG23 VAL B 141       2.858   2.203  11.323  1.00 98.36           H  
ATOM   4552  N   GLY B 142       6.391  -1.975  11.007  1.00 94.12           N  
ATOM   4553  H   GLY B 142       6.680  -1.476  11.837  1.00 94.12           H  
ATOM   4554  CA  GLY B 142       6.529  -3.428  11.000  1.00 94.12           C  
ATOM   4555  HA2 GLY B 142       7.503  -3.709  11.400  1.00 94.12           H  
ATOM   4556  HA3 GLY B 142       6.451  -3.817   9.985  1.00 94.12           H  
ATOM   4557  C   GLY B 142       5.424  -4.062  11.835  1.00 94.12           C  
ATOM   4558  O   GLY B 142       4.259  -4.082  11.448  1.00 94.12           O  
ATOM   4559  N   THR B 143       5.801  -4.546  13.015  1.00 86.54           N  
ATOM   4560  H   THR B 143       6.762  -4.432  13.307  1.00 86.54           H  
ATOM   4561  CA  THR B 143       4.854  -5.099  13.985  1.00 86.54           C  
ATOM   4562  HA  THR B 143       4.144  -5.721  13.440  1.00 86.54           H  
ATOM   4563  C   THR B 143       4.046  -4.009  14.698  1.00 86.54           C  
ATOM   4564  CB  THR B 143       5.576  -6.019  14.980  1.00 86.54           C  
ATOM   4565  HB  THR B 143       6.200  -6.714  14.419  1.00 86.54           H  
ATOM   4566  O   THR B 143       4.524  -2.890  14.903  1.00 86.54           O  
ATOM   4567  CG2 THR B 143       6.457  -5.291  15.996  1.00 86.54           C  
ATOM   4568 HG21 THR B 143       7.004  -6.019  16.595  1.00 86.54           H  
ATOM   4569 HG22 THR B 143       7.176  -4.652  15.482  1.00 86.54           H  
ATOM   4570 HG23 THR B 143       5.848  -4.678  16.660  1.00 86.54           H  
ATOM   4571  OG1 THR B 143       4.619  -6.766  15.682  1.00 86.54           O  
ATOM   4572  HG1 THR B 143       5.028  -7.126  16.472  1.00 86.54           H  
ATOM   4573  N   VAL B 144       2.831  -4.363  15.112  1.00 86.33           N  
ATOM   4574  H   VAL B 144       2.535  -5.311  14.928  1.00 86.33           H  
ATOM   4575  CA  VAL B 144       2.032  -3.616  16.086  1.00 86.33           C  
ATOM   4576  HA  VAL B 144       2.651  -2.851  16.556  1.00 86.33           H  
ATOM   4577  C   VAL B 144       1.596  -4.608  17.155  1.00 86.33           C  
ATOM   4578  CB  VAL B 144       0.809  -2.923  15.454  1.00 86.33           C  
ATOM   4579  HB  VAL B 144       0.135  -3.670  15.036  1.00 86.33           H  
ATOM   4580  O   VAL B 144       0.709  -5.424  16.930  1.00 86.33           O  
ATOM   4581  CG1 VAL B 144       0.070  -2.141  16.550  1.00 86.33           C  
ATOM   4582 HG11 VAL B 144      -0.616  -1.419  16.105  1.00 86.33           H  
ATOM   4583 HG12 VAL B 144      -0.501  -2.826  17.176  1.00 86.33           H  
ATOM   4584 HG13 VAL B 144       0.782  -1.594  17.167  1.00 86.33           H  
ATOM   4585  CG2 VAL B 144       1.185  -1.958  14.321  1.00 86.33           C  
ATOM   4586 HG21 VAL B 144       1.733  -2.486  13.540  1.00 86.33           H  
ATOM   4587 HG22 VAL B 144       1.795  -1.143  14.711  1.00 86.33           H  
ATOM   4588 HG23 VAL B 144       0.276  -1.541  13.888  1.00 86.33           H  
ATOM   4589  N   ASP B 145       2.245  -4.556  18.312  1.00 91.13           N  
ATOM   4590  H   ASP B 145       3.007  -3.904  18.426  1.00 91.13           H  
ATOM   4591  CA  ASP B 145       2.061  -5.509  19.411  1.00 91.13           C  
ATOM   4592  HA  ASP B 145       1.313  -6.246  19.118  1.00 91.13           H  
ATOM   4593  C   ASP B 145       1.516  -4.839  20.685  1.00 91.13           C  
ATOM   4594  CB  ASP B 145       3.377  -6.269  19.629  1.00 91.13           C  
ATOM   4595  HB2 ASP B 145       3.698  -6.705  18.683  1.00 91.13           H  
ATOM   4596  HB3 ASP B 145       3.189  -7.091  20.321  1.00 91.13           H  
ATOM   4597  O   ASP B 145       1.667  -5.354  21.795  1.00 91.13           O  
ATOM   4598  CG  ASP B 145       4.511  -5.400  20.184  1.00 91.13           C  
ATOM   4599  OD1 ASP B 145       4.468  -4.155  20.064  1.00 91.13           O  
ATOM   4600  OD2 ASP B 145       5.449  -5.984  20.770  1.00 91.13           O  
ATOM   4601  N   TYR B 146       0.888  -3.669  20.528  1.00 95.93           N  
ATOM   4602  H   TYR B 146       0.779  -3.324  19.585  1.00 95.93           H  
ATOM   4603  CA  TYR B 146       0.259  -2.929  21.616  1.00 95.93           C  
ATOM   4604  HA  TYR B 146       0.860  -3.083  22.512  1.00 95.93           H  
ATOM   4605  C   TYR B 146      -1.160  -3.420  21.913  1.00 95.93           C  
ATOM   4606  CB  TYR B 146       0.245  -1.425  21.314  1.00 95.93           C  
ATOM   4607  HB2 TYR B 146       1.255  -1.098  21.068  1.00 95.93           H  
ATOM   4608  HB3 TYR B 146      -0.383  -1.240  20.442  1.00 95.93           H  
ATOM   4609  O   TYR B 146      -1.941  -3.705  21.008  1.00 95.93           O  
ATOM   4610  CG  TYR B 146      -0.259  -0.604  22.489  1.00 95.93           C  
ATOM   4611  CD1 TYR B 146      -1.530   0.007  22.463  1.00 95.93           C  
ATOM   4612  HD1 TYR B 146      -2.165  -0.093  21.595  1.00 95.93           H  
ATOM   4613  CD2 TYR B 146       0.546  -0.490  23.636  1.00 95.93           C  
ATOM   4614  HD2 TYR B 146       1.525  -0.947  23.647  1.00 95.93           H  
ATOM   4615  CE1 TYR B 146      -1.966   0.765  23.569  1.00 95.93           C  
ATOM   4616  HE1 TYR B 146      -2.929   1.254  23.559  1.00 95.93           H  
ATOM   4617  CE2 TYR B 146       0.103   0.234  24.752  1.00 95.93           C  
ATOM   4618  HE2 TYR B 146       0.737   0.317  25.622  1.00 95.93           H  
ATOM   4619  OH  TYR B 146      -1.521   1.616  25.786  1.00 95.93           O  
ATOM   4620  HH  TYR B 146      -0.981   1.416  26.553  1.00 95.93           H  
ATOM   4621  CZ  TYR B 146      -1.147   0.879  24.712  1.00 95.93           C  
ATOM   4622  N   GLY B 147      -1.517  -3.404  23.197  1.00 91.28           N  
ATOM   4623  H   GLY B 147      -0.812  -3.148  23.872  1.00 91.28           H  
ATOM   4624  CA  GLY B 147      -2.875  -3.641  23.673  1.00 91.28           C  
ATOM   4625  HA2 GLY B 147      -2.963  -3.176  24.654  1.00 91.28           H  
ATOM   4626  HA3 GLY B 147      -3.582  -3.149  23.005  1.00 91.28           H  
ATOM   4627  C   GLY B 147      -3.279  -5.123  23.775  1.00 91.28           C  
ATOM   4628  O   GLY B 147      -2.649  -6.017  23.197  1.00 91.28           O  
ATOM   4629  N   PRO B 148      -4.334  -5.412  24.557  1.00 91.23           N  
ATOM   4630  CA  PRO B 148      -5.026  -6.696  24.502  1.00 91.23           C  
ATOM   4631  HA  PRO B 148      -4.317  -7.519  24.591  1.00 91.23           H  
ATOM   4632  C   PRO B 148      -5.805  -6.827  23.183  1.00 91.23           C  
ATOM   4633  CB  PRO B 148      -5.944  -6.700  25.725  1.00 91.23           C  
ATOM   4634  HB2 PRO B 148      -5.389  -7.043  26.598  1.00 91.23           H  
ATOM   4635  HB3 PRO B 148      -6.835  -7.311  25.578  1.00 91.23           H  
ATOM   4636  O   PRO B 148      -6.113  -5.822  22.538  1.00 91.23           O  
ATOM   4637  CG  PRO B 148      -6.295  -5.224  25.888  1.00 91.23           C  
ATOM   4638  HG2 PRO B 148      -7.109  -4.968  25.209  1.00 91.23           H  
ATOM   4639  HG3 PRO B 148      -6.555  -4.981  26.919  1.00 91.23           H  
ATOM   4640  CD  PRO B 148      -5.037  -4.490  25.439  1.00 91.23           C  
ATOM   4641  HD2 PRO B 148      -5.311  -3.571  24.920  1.00 91.23           H  
ATOM   4642  HD3 PRO B 148      -4.412  -4.268  26.304  1.00 91.23           H  
ATOM   4643  N   ARG B 149      -6.175  -8.054  22.789  1.00 91.79           N  
ATOM   4644  H   ARG B 149      -5.981  -8.854  23.376  1.00 91.79           H  
ATOM   4645  CA  ARG B 149      -7.159  -8.224  21.708  1.00 91.79           C  
ATOM   4646  HA  ARG B 149      -6.790  -7.691  20.832  1.00 91.79           H  
ATOM   4647  C   ARG B 149      -8.500  -7.596  22.124  1.00 91.79           C  
ATOM   4648  CB  ARG B 149      -7.357  -9.704  21.349  1.00 91.79           C  
ATOM   4649  HB2 ARG B 149      -7.712 -10.246  22.226  1.00 91.79           H  
ATOM   4650  HB3 ARG B 149      -8.133  -9.781  20.588  1.00 91.79           H  
ATOM   4651  O   ARG B 149      -8.778  -7.517  23.321  1.00 91.79           O  
ATOM   4652  CG  ARG B 149      -6.096 -10.391  20.811  1.00 91.79           C  
ATOM   4653  HG2 ARG B 149      -5.300 -10.350  21.555  1.00 91.79           H  
ATOM   4654  HG3 ARG B 149      -5.762  -9.887  19.904  1.00 91.79           H  
ATOM   4655  CD  ARG B 149      -6.433 -11.853  20.493  1.00 91.79           C  
ATOM   4656  HD2 ARG B 149      -7.184 -11.877  19.704  1.00 91.79           H  
ATOM   4657  HD3 ARG B 149      -6.867 -12.320  21.377  1.00 91.79           H  
ATOM   4658  NE  ARG B 149      -5.250 -12.615  20.053  1.00 91.79           N  
ATOM   4659  HE  ARG B 149      -5.082 -12.679  19.059  1.00 91.79           H  
ATOM   4660  NH1 ARG B 149      -4.520 -13.275  22.143  1.00 91.79           N  
ATOM   4661 HH11 ARG B 149      -3.848 -13.752  22.727  1.00 91.79           H  
ATOM   4662 HH12 ARG B 149      -5.184 -12.671  22.607  1.00 91.79           H  
ATOM   4663  NH2 ARG B 149      -3.434 -13.959  20.328  1.00 91.79           N  
ATOM   4664 HH21 ARG B 149      -3.321 -14.089  19.333  1.00 91.79           H  
ATOM   4665 HH22 ARG B 149      -2.786 -14.395  20.969  1.00 91.79           H  
ATOM   4666  CZ  ARG B 149      -4.419 -13.277  20.838  1.00 91.79           C  
ATOM   4667  N   PRO B 150      -9.366  -7.193  21.177  1.00 89.71           N  
ATOM   4668  CA  PRO B 150     -10.677  -6.626  21.500  1.00 89.71           C  
ATOM   4669  HA  PRO B 150     -10.537  -5.639  21.940  1.00 89.71           H  
ATOM   4670  C   PRO B 150     -11.515  -7.481  22.457  1.00 89.71           C  
ATOM   4671  CB  PRO B 150     -11.382  -6.489  20.152  1.00 89.71           C  
ATOM   4672  HB2 PRO B 150     -11.879  -7.423  19.892  1.00 89.71           H  
ATOM   4673  HB3 PRO B 150     -12.104  -5.672  20.166  1.00 89.71           H  
ATOM   4674  O   PRO B 150     -12.206  -6.941  23.311  1.00 89.71           O  
ATOM   4675  CG  PRO B 150     -10.227  -6.249  19.182  1.00 89.71           C  
ATOM   4676  HG2 PRO B 150     -10.493  -6.508  18.157  1.00 89.71           H  
ATOM   4677  HG3 PRO B 150      -9.902  -5.210  19.246  1.00 89.71           H  
ATOM   4678  CD  PRO B 150      -9.142  -7.166  19.738  1.00 89.71           C  
ATOM   4679  HD2 PRO B 150      -9.265  -8.170  19.329  1.00 89.71           H  
ATOM   4680  HD3 PRO B 150      -8.159  -6.768  19.485  1.00 89.71           H  
ATOM   4681  N   ASP B 151     -11.418  -8.805  22.341  1.00 87.47           N  
ATOM   4682  H   ASP B 151     -10.894  -9.180  21.563  1.00 87.47           H  
ATOM   4683  CA  ASP B 151     -12.173  -9.786  23.133  1.00 87.47           C  
ATOM   4684  HA  ASP B 151     -13.228  -9.513  23.132  1.00 87.47           H  
ATOM   4685  C   ASP B 151     -11.735  -9.871  24.606  1.00 87.47           C  
ATOM   4686  CB  ASP B 151     -12.032 -11.149  22.440  1.00 87.47           C  
ATOM   4687  HB2 ASP B 151     -12.731 -11.858  22.885  1.00 87.47           H  
ATOM   4688  HB3 ASP B 151     -11.020 -11.526  22.588  1.00 87.47           H  
ATOM   4689  O   ASP B 151     -12.469 -10.377  25.451  1.00 87.47           O  
ATOM   4690  CG  ASP B 151     -12.308 -11.026  20.940  1.00 87.47           C  
ATOM   4691  OD1 ASP B 151     -13.500 -11.019  20.556  1.00 87.47           O  
ATOM   4692  OD2 ASP B 151     -11.329 -10.818  20.188  1.00 87.47           O  
ATOM   4693  N   GLU B 152     -10.542  -9.363  24.916  1.00 89.91           N  
ATOM   4694  H   GLU B 152     -10.013  -8.944  24.165  1.00 89.91           H  
ATOM   4695  CA  GLU B 152      -9.922  -9.351  26.249  1.00 89.91           C  
ATOM   4696  HA  GLU B 152     -10.638  -9.747  26.969  1.00 89.91           H  
ATOM   4697  C   GLU B 152      -9.629  -7.917  26.732  1.00 89.91           C  
ATOM   4698  CB  GLU B 152      -8.688 -10.291  26.280  1.00 89.91           C  
ATOM   4699  HB2 GLU B 152      -9.043 -11.299  26.491  1.00 89.91           H  
ATOM   4700  HB3 GLU B 152      -8.029  -9.996  27.096  1.00 89.91           H  
ATOM   4701  O   GLU B 152      -9.063  -7.704  27.809  1.00 89.91           O  
ATOM   4702  CG  GLU B 152      -7.886 -10.347  24.962  1.00 89.91           C  
ATOM   4703  HG2 GLU B 152      -7.622  -9.325  24.688  1.00 89.91           H  
ATOM   4704  HG3 GLU B 152      -8.526 -10.767  24.187  1.00 89.91           H  
ATOM   4705  CD  GLU B 152      -6.590 -11.175  24.996  1.00 89.91           C  
ATOM   4706  OE1 GLU B 152      -5.876 -11.187  23.954  1.00 89.91           O  
ATOM   4707  OE2 GLU B 152      -6.259 -11.740  26.056  1.00 89.91           O  
ATOM   4708  N   ALA B 153     -10.031  -6.910  25.952  1.00 90.74           N  
ATOM   4709  H   ALA B 153     -10.545  -7.133  25.112  1.00 90.74           H  
ATOM   4710  CA  ALA B 153      -9.847  -5.511  26.292  1.00 90.74           C  
ATOM   4711  HA  ALA B 153      -8.827  -5.408  26.661  1.00 90.74           H  
ATOM   4712  C   ALA B 153     -10.821  -5.062  27.393  1.00 90.74           C  
ATOM   4713  CB  ALA B 153      -9.989  -4.657  25.029  1.00 90.74           C  
ATOM   4714  HB1 ALA B 153      -9.287  -4.998  24.267  1.00 90.74           H  
ATOM   4715  HB2 ALA B 153     -11.003  -4.747  24.640  1.00 90.74           H  
ATOM   4716  HB3 ALA B 153      -9.788  -3.612  25.266  1.00 90.74           H  
ATOM   4717  O   ALA B 153     -11.967  -5.507  27.431  1.00 90.74           O  
ATOM   4718  N   PRO B 154     -10.416  -4.123  28.268  1.00 91.74           N  
ATOM   4719  CA  PRO B 154     -11.352  -3.493  29.186  1.00 91.74           C  
ATOM   4720  HA  PRO B 154     -11.768  -4.258  29.842  1.00 91.74           H  
ATOM   4721  C   PRO B 154     -12.481  -2.790  28.423  1.00 91.74           C  
ATOM   4722  CB  PRO B 154     -10.526  -2.494  30.010  1.00 91.74           C  
ATOM   4723  HB2 PRO B 154     -10.618  -1.489  29.596  1.00 91.74           H  
ATOM   4724  HB3 PRO B 154     -10.830  -2.494  31.057  1.00 91.74           H  
ATOM   4725  O   PRO B 154     -12.217  -1.973  27.537  1.00 91.74           O  
ATOM   4726  CG  PRO B 154      -9.083  -2.970  29.844  1.00 91.74           C  
ATOM   4727  HG2 PRO B 154      -8.374  -2.145  29.908  1.00 91.74           H  
ATOM   4728  HG3 PRO B 154      -8.862  -3.724  30.600  1.00 91.74           H  
ATOM   4729  CD  PRO B 154      -9.068  -3.621  28.465  1.00 91.74           C  
ATOM   4730  HD2 PRO B 154      -8.335  -4.427  28.455  1.00 91.74           H  
ATOM   4731  HD3 PRO B 154      -8.836  -2.882  27.699  1.00 91.74           H  
ATOM   4732  N   ASP B 155     -13.727  -3.009  28.845  1.00 90.10           N  
ATOM   4733  H   ASP B 155     -13.897  -3.864  29.355  1.00 90.10           H  
ATOM   4734  CA  ASP B 155     -14.922  -2.360  28.279  1.00 90.10           C  
ATOM   4735  HA  ASP B 155     -15.101  -2.753  27.278  1.00 90.10           H  
ATOM   4736  C   ASP B 155     -14.792  -0.825  28.202  1.00 90.10           C  
ATOM   4737  CB  ASP B 155     -16.150  -2.691  29.147  1.00 90.10           C  
ATOM   4738  HB2 ASP B 155     -15.985  -2.290  30.147  1.00 90.10           H  
ATOM   4739  HB3 ASP B 155     -17.015  -2.180  28.725  1.00 90.10           H  
ATOM   4740  O   ASP B 155     -15.359  -0.168  27.330  1.00 90.10           O  
ATOM   4741  CG  ASP B 155     -16.495  -4.179  29.268  1.00 90.10           C  
ATOM   4742  OD1 ASP B 155     -15.888  -4.995  28.549  1.00 90.10           O  
ATOM   4743  OD2 ASP B 155     -17.360  -4.480  30.124  1.00 90.10           O  
ATOM   4744  N   GLU B 156     -14.011  -0.231  29.111  1.00 91.32           N  
ATOM   4745  H   GLU B 156     -13.556  -0.829  29.786  1.00 91.32           H  
ATOM   4746  CA  GLU B 156     -13.743   1.206  29.144  1.00 91.32           C  
ATOM   4747  HA  GLU B 156     -14.703   1.723  29.143  1.00 91.32           H  
ATOM   4748  C   GLU B 156     -12.986   1.732  27.919  1.00 91.32           C  
ATOM   4749  CB  GLU B 156     -12.983   1.580  30.429  1.00 91.32           C  
ATOM   4750  HB2 GLU B 156     -12.407   0.722  30.777  1.00 91.32           H  
ATOM   4751  HB3 GLU B 156     -12.290   2.396  30.223  1.00 91.32           H  
ATOM   4752  O   GLU B 156     -13.156   2.906  27.598  1.00 91.32           O  
ATOM   4753  CG  GLU B 156     -13.960   2.054  31.514  1.00 91.32           C  
ATOM   4754  HG2 GLU B 156     -14.487   2.931  31.139  1.00 91.32           H  
ATOM   4755  HG3 GLU B 156     -14.698   1.271  31.689  1.00 91.32           H  
ATOM   4756  CD  GLU B 156     -13.282   2.404  32.849  1.00 91.32           C  
ATOM   4757  OE1 GLU B 156     -13.905   3.176  33.616  1.00 91.32           O  
ATOM   4758  OE2 GLU B 156     -12.166   1.905  33.109  1.00 91.32           O  
ATOM   4759  N   VAL B 157     -12.187   0.918  27.226  1.00 93.31           N  
ATOM   4760  H   VAL B 157     -12.135  -0.051  27.506  1.00 93.31           H  
ATOM   4761  CA  VAL B 157     -11.438   1.326  26.018  1.00 93.31           C  
ATOM   4762  HA  VAL B 157     -11.569   2.397  25.864  1.00 93.31           H  
ATOM   4763  C   VAL B 157     -11.960   0.677  24.734  1.00 93.31           C  
ATOM   4764  CB  VAL B 157      -9.925   1.095  26.174  1.00 93.31           C  
ATOM   4765  HB  VAL B 157      -9.444   1.416  25.250  1.00 93.31           H  
ATOM   4766  O   VAL B 157     -11.546   1.064  23.640  1.00 93.31           O  
ATOM   4767  CG1 VAL B 157      -9.347   1.945  27.312  1.00 93.31           C  
ATOM   4768 HG11 VAL B 157      -9.760   1.632  28.271  1.00 93.31           H  
ATOM   4769 HG12 VAL B 157      -9.578   2.996  27.138  1.00 93.31           H  
ATOM   4770 HG13 VAL B 157      -8.264   1.826  27.332  1.00 93.31           H  
ATOM   4771  CG2 VAL B 157      -9.550  -0.373  26.399  1.00 93.31           C  
ATOM   4772 HG21 VAL B 157      -9.933  -0.718  27.359  1.00 93.31           H  
ATOM   4773 HG22 VAL B 157      -9.960  -0.995  25.604  1.00 93.31           H  
ATOM   4774 HG23 VAL B 157      -8.465  -0.477  26.393  1.00 93.31           H  
ATOM   4775  N   LEU B 158     -12.895  -0.268  24.856  1.00 90.49           N  
ATOM   4776  H   LEU B 158     -13.180  -0.543  25.785  1.00 90.49           H  
ATOM   4777  CA  LEU B 158     -13.532  -0.947  23.730  1.00 90.49           C  
ATOM   4778  HA  LEU B 158     -12.741  -1.452  23.175  1.00 90.49           H  
ATOM   4779  C   LEU B 158     -14.185   0.058  22.768  1.00 90.49           C  
ATOM   4780  CB  LEU B 158     -14.517  -2.009  24.271  1.00 90.49           C  
ATOM   4781  HB2 LEU B 158     -15.538  -1.783  23.963  1.00 90.49           H  
ATOM   4782  HB3 LEU B 158     -14.499  -1.979  25.360  1.00 90.49           H  
ATOM   4783  O   LEU B 158     -14.833   1.027  23.180  1.00 90.49           O  
ATOM   4784  CG  LEU B 158     -14.140  -3.435  23.828  1.00 90.49           C  
ATOM   4785  HG  LEU B 158     -13.054  -3.510  23.769  1.00 90.49           H  
ATOM   4786  CD1 LEU B 158     -14.612  -4.474  24.840  1.00 90.49           C  
ATOM   4787 HD11 LEU B 158     -14.098  -4.333  25.791  1.00 90.49           H  
ATOM   4788 HD12 LEU B 158     -15.688  -4.402  24.998  1.00 90.49           H  
ATOM   4789 HD13 LEU B 158     -14.366  -5.473  24.481  1.00 90.49           H  
ATOM   4790  CD2 LEU B 158     -14.724  -3.774  22.456  1.00 90.49           C  
ATOM   4791 HD21 LEU B 158     -14.785  -2.889  21.824  1.00 90.49           H  
ATOM   4792 HD22 LEU B 158     -14.064  -4.498  21.978  1.00 90.49           H  
ATOM   4793 HD23 LEU B 158     -15.707  -4.229  22.573  1.00 90.49           H  
ATOM   4794  N   GLY B 159     -13.966  -0.157  21.471  1.00 89.33           N  
ATOM   4795  H   GLY B 159     -13.380  -0.933  21.199  1.00 89.33           H  
ATOM   4796  CA  GLY B 159     -14.330   0.773  20.404  1.00 89.33           C  
ATOM   4797  HA2 GLY B 159     -14.561   0.188  19.514  1.00 89.33           H  
ATOM   4798  HA3 GLY B 159     -15.216   1.341  20.688  1.00 89.33           H  
ATOM   4799  C   GLY B 159     -13.221   1.761  20.026  1.00 89.33           C  
ATOM   4800  O   GLY B 159     -13.391   2.502  19.061  1.00 89.33           O  
ATOM   4801  N   TYR B 160     -12.098   1.784  20.756  1.00 92.81           N  
ATOM   4802  H   TYR B 160     -12.060   1.218  21.591  1.00 92.81           H  
ATOM   4803  CA  TYR B 160     -10.872   2.477  20.345  1.00 92.81           C  
ATOM   4804  HA  TYR B 160     -11.048   2.974  19.392  1.00 92.81           H  
ATOM   4805  C   TYR B 160      -9.691   1.531  20.101  1.00 92.81           C  
ATOM   4806  CB  TYR B 160     -10.486   3.553  21.373  1.00 92.81           C  
ATOM   4807  HB2 TYR B 160      -9.500   3.938  21.116  1.00 92.81           H  
ATOM   4808  HB3 TYR B 160     -10.405   3.094  22.359  1.00 92.81           H  
ATOM   4809  O   TYR B 160      -8.689   1.985  19.547  1.00 92.81           O  
ATOM   4810  CG  TYR B 160     -11.413   4.748  21.433  1.00 92.81           C  
ATOM   4811  CD1 TYR B 160     -11.540   5.581  20.305  1.00 92.81           C  
ATOM   4812  HD1 TYR B 160     -11.005   5.341  19.398  1.00 92.81           H  
ATOM   4813  CD2 TYR B 160     -12.096   5.063  22.624  1.00 92.81           C  
ATOM   4814  HD2 TYR B 160     -11.971   4.427  23.488  1.00 92.81           H  
ATOM   4815  CE1 TYR B 160     -12.366   6.717  20.348  1.00 92.81           C  
ATOM   4816  HE1 TYR B 160     -12.453   7.346  19.474  1.00 92.81           H  
ATOM   4817  CE2 TYR B 160     -12.907   6.214  22.675  1.00 92.81           C  
ATOM   4818  HE2 TYR B 160     -13.386   6.528  23.590  1.00 92.81           H  
ATOM   4819  OH  TYR B 160     -13.866   8.115  21.597  1.00 92.81           O  
ATOM   4820  HH  TYR B 160     -13.830   8.590  20.764  1.00 92.81           H  
ATOM   4821  CZ  TYR B 160     -13.060   7.024  21.534  1.00 92.81           C  
ATOM   4822  N   VAL B 161      -9.783   0.244  20.463  1.00 94.53           N  
ATOM   4823  H   VAL B 161     -10.689  -0.127  20.711  1.00 94.53           H  
ATOM   4824  CA  VAL B 161      -8.675  -0.725  20.349  1.00 94.53           C  
ATOM   4825  HA  VAL B 161      -7.799  -0.322  20.855  1.00 94.53           H  
ATOM   4826  C   VAL B 161      -8.305  -0.917  18.882  1.00 94.53           C  
ATOM   4827  CB  VAL B 161      -9.024  -2.085  21.001  1.00 94.53           C  
ATOM   4828  HB  VAL B 161      -9.852  -2.555  20.471  1.00 94.53           H  
ATOM   4829  O   VAL B 161      -7.134  -0.818  18.524  1.00 94.53           O  
ATOM   4830  CG1 VAL B 161      -7.855  -3.074  20.936  1.00 94.53           C  
ATOM   4831 HG11 VAL B 161      -6.973  -2.651  21.418  1.00 94.53           H  
ATOM   4832 HG12 VAL B 161      -8.121  -4.002  21.443  1.00 94.53           H  
ATOM   4833 HG13 VAL B 161      -7.613  -3.316  19.901  1.00 94.53           H  
ATOM   4834  CG2 VAL B 161      -9.424  -1.915  22.473  1.00 94.53           C  
ATOM   4835 HG21 VAL B 161     -10.307  -1.282  22.555  1.00 94.53           H  
ATOM   4836 HG22 VAL B 161      -9.670  -2.891  22.891  1.00 94.53           H  
ATOM   4837 HG23 VAL B 161      -8.603  -1.472  23.037  1.00 94.53           H  
ATOM   4838  N   GLY B 162      -9.304  -1.083  18.010  1.00 93.87           N  
ATOM   4839  H   GLY B 162     -10.243  -1.110  18.381  1.00 93.87           H  
ATOM   4840  CA  GLY B 162      -9.098  -1.280  16.574  1.00 93.87           C  
ATOM   4841  HA2 GLY B 162      -8.472  -2.158  16.415  1.00 93.87           H  
ATOM   4842  HA3 GLY B 162     -10.063  -1.446  16.096  1.00 93.87           H  
ATOM   4843  C   GLY B 162      -8.423  -0.076  15.911  1.00 93.87           C  
ATOM   4844  O   GLY B 162      -7.350  -0.196  15.326  1.00 93.87           O  
ATOM   4845  N   THR B 163      -8.990   1.125  16.058  1.00 93.68           N  
ATOM   4846  H   THR B 163      -9.860   1.194  16.567  1.00 93.68           H  
ATOM   4847  CA  THR B 163      -8.373   2.357  15.523  1.00 93.68           C  
ATOM   4848  HA  THR B 163      -8.166   2.214  14.463  1.00 93.68           H  
ATOM   4849  C   THR B 163      -7.037   2.697  16.190  1.00 93.68           C  
ATOM   4850  CB  THR B 163      -9.304   3.566  15.678  1.00 93.68           C  
ATOM   4851  HB  THR B 163      -8.748   4.473  15.444  1.00 93.68           H  
ATOM   4852  O   THR B 163      -6.184   3.346  15.585  1.00 93.68           O  
ATOM   4853  CG2 THR B 163     -10.501   3.482  14.731  1.00 93.68           C  
ATOM   4854 HG21 THR B 163     -11.123   4.368  14.860  1.00 93.68           H  
ATOM   4855 HG22 THR B 163     -11.097   2.597  14.953  1.00 93.68           H  
ATOM   4856 HG23 THR B 163     -10.155   3.438  13.698  1.00 93.68           H  
ATOM   4857  OG1 THR B 163      -9.809   3.664  16.994  1.00 93.68           O  
ATOM   4858  HG1 THR B 163      -9.153   3.362  17.628  1.00 93.68           H  
ATOM   4859  N   GLY B 164      -6.852   2.282  17.442  1.00 96.83           N  
ATOM   4860  H   GLY B 164      -7.578   1.753  17.903  1.00 96.83           H  
ATOM   4861  CA  GLY B 164      -5.634   2.501  18.209  1.00 96.83           C  
ATOM   4862  HA2 GLY B 164      -5.328   3.544  18.128  1.00 96.83           H  
ATOM   4863  HA3 GLY B 164      -5.846   2.277  19.255  1.00 96.83           H  
ATOM   4864  C   GLY B 164      -4.468   1.618  17.772  1.00 96.83           C  
ATOM   4865  O   GLY B 164      -3.328   2.019  17.973  1.00 96.83           O  
ATOM   4866  N   THR B 165      -4.731   0.475  17.132  1.00 96.90           N  
ATOM   4867  H   THR B 165      -5.696   0.186  17.059  1.00 96.90           H  
ATOM   4868  CA  THR B 165      -3.711  -0.527  16.759  1.00 96.90           C  
ATOM   4869  HA  THR B 165      -2.722  -0.159  17.032  1.00 96.90           H  
ATOM   4870  C   THR B 165      -3.642  -0.824  15.257  1.00 96.90           C  
ATOM   4871  CB  THR B 165      -3.927  -1.834  17.536  1.00 96.90           C  
ATOM   4872  HB  THR B 165      -3.214  -2.580  17.186  1.00 96.90           H  
ATOM   4873  O   THR B 165      -2.698  -1.457  14.796  1.00 96.90           O  
ATOM   4874  CG2 THR B 165      -3.737  -1.648  19.041  1.00 96.90           C  
ATOM   4875 HG21 THR B 165      -3.888  -2.606  19.539  1.00 96.90           H  
ATOM   4876 HG22 THR B 165      -2.720  -1.310  19.242  1.00 96.90           H  
ATOM   4877 HG23 THR B 165      -4.446  -0.924  19.442  1.00 96.90           H  
ATOM   4878  OG1 THR B 165      -5.236  -2.308  17.315  1.00 96.90           O  
ATOM   4879  HG1 THR B 165      -5.828  -1.820  17.892  1.00 96.90           H  
ATOM   4880  N   ALA B 166      -4.582  -0.329  14.447  1.00 96.74           N  
ATOM   4881  H   ALA B 166      -5.419   0.061  14.856  1.00 96.74           H  
ATOM   4882  CA  ALA B 166      -4.505  -0.462  12.994  1.00 96.74           C  
ATOM   4883  HA  ALA B 166      -4.419  -1.523  12.755  1.00 96.74           H  
ATOM   4884  C   ALA B 166      -3.266   0.256  12.421  1.00 96.74           C  
ATOM   4885  CB  ALA B 166      -5.807   0.056  12.376  1.00 96.74           C  
ATOM   4886  HB1 ALA B 166      -6.640  -0.565  12.705  1.00 96.74           H  
ATOM   4887  HB2 ALA B 166      -5.742   0.016  11.289  1.00 96.74           H  
ATOM   4888  HB3 ALA B 166      -5.980   1.084  12.696  1.00 96.74           H  
ATOM   4889  O   ALA B 166      -3.074   1.459  12.630  1.00 96.74           O  
ATOM   4890  N   SER B 167      -2.453  -0.463  11.642  1.00 97.57           N  
ATOM   4891  H   SER B 167      -2.674  -1.436  11.487  1.00 97.57           H  
ATOM   4892  CA  SER B 167      -1.202   0.054  11.068  1.00 97.57           C  
ATOM   4893  HA  SER B 167      -0.575   0.420  11.880  1.00 97.57           H  
ATOM   4894  C   SER B 167      -1.456   1.225  10.105  1.00 97.57           C  
ATOM   4895  CB  SER B 167      -0.462  -1.104  10.390  1.00 97.57           C  
ATOM   4896  HB2 SER B 167      -0.404  -1.941  11.086  1.00 97.57           H  
ATOM   4897  HB3 SER B 167      -0.996  -1.428   9.497  1.00 97.57           H  
ATOM   4898  O   SER B 167      -0.783   2.258  10.166  1.00 97.57           O  
ATOM   4899  OG  SER B 167       0.847  -0.721  10.044  1.00 97.57           O  
ATOM   4900  HG  SER B 167       1.368  -1.517   9.917  1.00 97.57           H  
ATOM   4901  N   SER B 168      -2.515   1.153   9.295  1.00 97.19           N  
ATOM   4902  H   SER B 168      -2.963   0.251   9.216  1.00 97.19           H  
ATOM   4903  CA  SER B 168      -3.010   2.245   8.435  1.00 97.19           C  
ATOM   4904  HA  SER B 168      -2.259   2.467   7.677  1.00 97.19           H  
ATOM   4905  C   SER B 168      -3.320   3.548   9.172  1.00 97.19           C  
ATOM   4906  CB  SER B 168      -4.295   1.822   7.720  1.00 97.19           C  
ATOM   4907  HB2 SER B 168      -4.745   2.691   7.239  1.00 97.19           H  
ATOM   4908  HB3 SER B 168      -4.047   1.103   6.939  1.00 97.19           H  
ATOM   4909  O   SER B 168      -3.268   4.628   8.577  1.00 97.19           O  
ATOM   4910  OG  SER B 168      -5.229   1.234   8.602  1.00 97.19           O  
ATOM   4911  HG  SER B 168      -5.050   0.291   8.580  1.00 97.19           H  
ATOM   4912  N   VAL B 169      -3.639   3.485  10.465  1.00 98.46           N  
ATOM   4913  H   VAL B 169      -3.635   2.583  10.919  1.00 98.46           H  
ATOM   4914  CA  VAL B 169      -3.951   4.671  11.266  1.00 98.46           C  
ATOM   4915  HA  VAL B 169      -4.472   5.383  10.626  1.00 98.46           H  
ATOM   4916  C   VAL B 169      -2.675   5.384  11.728  1.00 98.46           C  
ATOM   4917  CB  VAL B 169      -4.921   4.320  12.409  1.00 98.46           C  
ATOM   4918  HB  VAL B 169      -4.487   3.546  13.042  1.00 98.46           H  
ATOM   4919  O   VAL B 169      -2.727   6.587  11.969  1.00 98.46           O  
ATOM   4920  CG1 VAL B 169      -5.246   5.541  13.269  1.00 98.46           C  
ATOM   4921 HG11 VAL B 169      -5.580   6.362  12.635  1.00 98.46           H  
ATOM   4922 HG12 VAL B 169      -6.030   5.289  13.983  1.00 98.46           H  
ATOM   4923 HG13 VAL B 169      -4.359   5.841  13.828  1.00 98.46           H  
ATOM   4924  CG2 VAL B 169      -6.257   3.804  11.853  1.00 98.46           C  
ATOM   4925 HG21 VAL B 169      -6.908   3.514  12.678  1.00 98.46           H  
ATOM   4926 HG22 VAL B 169      -6.746   4.579  11.263  1.00 98.46           H  
ATOM   4927 HG23 VAL B 169      -6.094   2.929  11.224  1.00 98.46           H  
ATOM   4928  N   ALA B 170      -1.504   4.735  11.737  1.00 98.67           N  
ATOM   4929  H   ALA B 170      -1.480   3.755  11.497  1.00 98.67           H  
ATOM   4930  CA  ALA B 170      -0.234   5.422  12.005  1.00 98.67           C  
ATOM   4931  HA  ALA B 170      -0.294   5.895  12.985  1.00 98.67           H  
ATOM   4932  C   ALA B 170       0.055   6.544  10.988  1.00 98.67           C  
ATOM   4933  CB  ALA B 170       0.898   4.390  12.036  1.00 98.67           C  
ATOM   4934  HB1 ALA B 170       1.041   3.955  11.046  1.00 98.67           H  
ATOM   4935  HB2 ALA B 170       1.825   4.874  12.344  1.00 98.67           H  
ATOM   4936  HB3 ALA B 170       0.664   3.596  12.745  1.00 98.67           H  
ATOM   4937  O   ALA B 170       0.536   7.611  11.369  1.00 98.67           O
[truncated: 1,798,372 more chars]
