# Supplementary material for: Module-Based Polyketide Synthase Engineering for de Novo Polyketide Biosynthesis
Source: ACS Synth Biol. 2023 Oct 23;12(11):3148–55. doi: 10.1021/acssynbio.3c00282 (PMC10661043; doi:10.1021/acssynbio.3c00282)
Supplement: Supplementary file 2 — sb3c00282_si_002.zip [file sb3c00282_si_002.zip › Final_PKS_Structures/menzella_pdbs/eryM5_ACP_rifM5_KSAT_dimer.pdb]

ATOM      1  N   LEU A   1      24.396 -51.076  14.245  1.00 60.70           N  
ATOM      2  H   LEU A   1      24.227 -52.069  14.176  1.00 60.70           H  
ATOM      3  H2  LEU A   1      24.964 -50.875  15.055  1.00 60.70           H  
ATOM      4  H3  LEU A   1      23.504 -50.617  14.365  1.00 60.70           H  
ATOM      5  CA  LEU A   1      25.041 -50.574  13.006  1.00 60.70           C  
ATOM      6  HA  LEU A   1      24.372 -50.801  12.175  1.00 60.70           H  
ATOM      7  C   LEU A   1      26.335 -51.312  12.655  1.00 60.70           C  
ATOM      8  CB  LEU A   1      25.193 -49.046  13.025  1.00 60.70           C  
ATOM      9  HB2 LEU A   1      25.977 -48.740  12.332  1.00 60.70           H  
ATOM     10  HB3 LEU A   1      25.490 -48.729  14.024  1.00 60.70           H  
ATOM     11  O   LEU A   1      26.342 -51.955  11.622  1.00 60.70           O  
ATOM     12  CG  LEU A   1      23.866 -48.365  12.616  1.00 60.70           C  
ATOM     13  HG  LEU A   1      23.032 -48.985  12.946  1.00 60.70           H  
ATOM     14  CD1 LEU A   1      23.723 -47.011  13.293  1.00 60.70           C  
ATOM     15 HD11 LEU A   1      22.789 -46.540  12.985  1.00 60.70           H  
ATOM     16 HD12 LEU A   1      24.545 -46.354  13.012  1.00 60.70           H  
ATOM     17 HD13 LEU A   1      23.702 -47.118  14.378  1.00 60.70           H  
ATOM     18  CD2 LEU A   1      23.772 -48.185  11.102  1.00 60.70           C  
ATOM     19 HD21 LEU A   1      22.859 -47.642  10.857  1.00 60.70           H  
ATOM     20 HD22 LEU A   1      23.719 -49.150  10.600  1.00 60.70           H  
ATOM     21 HD23 LEU A   1      24.614 -47.603  10.726  1.00 60.70           H  
ATOM     22  N   ALA A   2      27.395 -51.304  13.477  1.00 62.94           N  
ATOM     23  H   ALA A   2      27.411 -50.690  14.278  1.00 62.94           H  
ATOM     24  CA  ALA A   2      28.682 -51.935  13.113  1.00 62.94           C  
ATOM     25  HA  ALA A   2      29.072 -51.427  12.231  1.00 62.94           H  
ATOM     26  C   ALA A   2      28.608 -53.441  12.759  1.00 62.94           C  
ATOM     27  CB  ALA A   2      29.674 -51.702  14.259  1.00 62.94           C  
ATOM     28  HB1 ALA A   2      30.640 -52.134  13.997  1.00 62.94           H  
ATOM     29  HB2 ALA A   2      29.808 -50.634  14.427  1.00 62.94           H  
ATOM     30  HB3 ALA A   2      29.317 -52.172  15.175  1.00 62.94           H  
ATOM     31  O   ALA A   2      29.376 -53.911  11.927  1.00 62.94           O  
ATOM     32  N   ALA A   3      27.665 -54.180  13.355  1.00 68.35           N  
ATOM     33  H   ALA A   3      27.107 -53.757  14.082  1.00 68.35           H  
ATOM     34  CA  ALA A   3      27.436 -55.598  13.062  1.00 68.35           C  
ATOM     35  HA  ALA A   3      28.400 -56.100  12.983  1.00 68.35           H  
ATOM     36  C   ALA A   3      26.692 -55.864  11.736  1.00 68.35           C  
ATOM     37  CB  ALA A   3      26.676 -56.203  14.249  1.00 68.35           C  
ATOM     38  HB1 ALA A   3      25.691 -55.744  14.341  1.00 68.35           H  
ATOM     39  HB2 ALA A   3      27.240 -56.056  15.170  1.00 68.35           H  
ATOM     40  HB3 ALA A   3      26.548 -57.273  14.087  1.00 68.35           H  
ATOM     41  O   ALA A   3      26.628 -57.009  11.305  1.00 68.35           O  
ATOM     42  N   LEU A   4      26.116 -54.832  11.111  1.00 70.72           N  
ATOM     43  H   LEU A   4      26.307 -53.897  11.442  1.00 70.72           H  
ATOM     44  CA  LEU A   4      25.382 -54.945   9.851  1.00 70.72           C  
ATOM     45  HA  LEU A   4      24.933 -55.935   9.771  1.00 70.72           H  
ATOM     46  C   LEU A   4      26.339 -54.788   8.667  1.00 70.72           C  
ATOM     47  CB  LEU A   4      24.260 -53.891   9.809  1.00 70.72           C  
ATOM     48  HB2 LEU A   4      24.715 -52.907   9.925  1.00 70.72           H  
ATOM     49  HB3 LEU A   4      23.789 -53.917   8.827  1.00 70.72           H  
ATOM     50  O   LEU A   4      27.319 -54.028   8.749  1.00 70.72           O  
ATOM     51  CG  LEU A   4      23.164 -54.044  10.877  1.00 70.72           C  
ATOM     52  HG  LEU A   4      23.623 -54.074  11.865  1.00 70.72           H  
ATOM     53  CD1 LEU A   4      22.238 -52.827  10.836  1.00 70.72           C  
ATOM     54 HD11 LEU A   4      21.478 -52.906  11.614  1.00 70.72           H  
ATOM     55 HD12 LEU A   4      21.733 -52.786   9.871  1.00 70.72           H  
ATOM     56 HD13 LEU A   4      22.804 -51.905  10.967  1.00 70.72           H  
ATOM     57  CD2 LEU A   4      22.333 -55.309  10.678  1.00 70.72           C  
ATOM     58 HD21 LEU A   4      22.956 -56.196  10.794  1.00 70.72           H  
ATOM     59 HD22 LEU A   4      21.527 -55.351  11.409  1.00 70.72           H  
ATOM     60 HD23 LEU A   4      21.900 -55.321   9.677  1.00 70.72           H  
ATOM     61  N   SER A   5      26.031 -55.460   7.558  1.00 68.92           N  
ATOM     62  H   SER A   5      25.190 -56.021   7.545  1.00 68.92           H  
ATOM     63  CA  SER A   5      26.676 -55.179   6.274  1.00 68.92           C  
ATOM     64  HA  SER A   5      27.753 -55.305   6.392  1.00 68.92           H  
ATOM     65  C   SER A   5      26.404 -53.734   5.844  1.00 68.92           C  
ATOM     66  CB  SER A   5      26.200 -56.157   5.196  1.00 68.92           C  
ATOM     67  HB2 SER A   5      26.317 -57.183   5.547  1.00 68.92           H  
ATOM     68  HB3 SER A   5      26.802 -56.021   4.298  1.00 68.92           H  
ATOM     69  O   SER A   5      25.469 -53.091   6.316  1.00 68.92           O  
ATOM     70  OG  SER A   5      24.851 -55.916   4.880  1.00 68.92           O  
ATOM     71  HG  SER A   5      24.329 -56.305   5.586  1.00 68.92           H  
ATOM     72  N   THR A   6      27.222 -53.190   4.946  1.00 67.39           N  
ATOM     73  H   THR A   6      28.030 -53.703   4.623  1.00 67.39           H  
ATOM     74  CA  THR A   6      27.080 -51.796   4.500  1.00 67.39           C  
ATOM     75  HA  THR A   6      27.209 -51.138   5.359  1.00 67.39           H  
ATOM     76  C   THR A   6      25.699 -51.503   3.904  1.00 67.39           C  
ATOM     77  CB  THR A   6      28.173 -51.465   3.477  1.00 67.39           C  
ATOM     78  HB  THR A   6      28.005 -52.037   2.565  1.00 67.39           H  
ATOM     79  O   THR A   6      25.112 -50.472   4.220  1.00 67.39           O  
ATOM     80  CG2 THR A   6      28.232 -49.982   3.134  1.00 67.39           C  
ATOM     81 HG21 THR A   6      28.377 -49.393   4.040  1.00 67.39           H  
ATOM     82 HG22 THR A   6      29.052 -49.790   2.443  1.00 67.39           H  
ATOM     83 HG23 THR A   6      27.305 -49.673   2.651  1.00 67.39           H  
ATOM     84  OG1 THR A   6      29.429 -51.819   4.012  1.00 67.39           O  
ATOM     85  HG1 THR A   6      30.094 -51.410   3.454  1.00 67.39           H  
ATOM     86  N   ALA A   7      25.152 -52.419   3.098  1.00 69.23           N  
ATOM     87  H   ALA A   7      25.649 -53.280   2.920  1.00 69.23           H  
ATOM     88  CA  ALA A   7      23.822 -52.268   2.506  1.00 69.23           C  
ATOM     89  HA  ALA A   7      23.769 -51.313   1.983  1.00 69.23           H  
ATOM     90  C   ALA A   7      22.720 -52.263   3.578  1.00 69.23           C  
ATOM     91  CB  ALA A   7      23.616 -53.392   1.485  1.00 69.23           C  
ATOM     92  HB1 ALA A   7      23.669 -54.365   1.974  1.00 69.23           H  
ATOM     93  HB2 ALA A   7      22.635 -53.284   1.023  1.00 69.23           H  
ATOM     94  HB3 ALA A   7      24.376 -53.333   0.706  1.00 69.23           H  
ATOM     95  O   ALA A   7      21.883 -51.367   3.601  1.00 69.23           O  
ATOM     96  N   GLU A   8      22.778 -53.197   4.530  1.00 78.30           N  
ATOM     97  H   GLU A   8      23.481 -53.920   4.474  1.00 78.30           H  
ATOM     98  CA  GLU A   8      21.838 -53.230   5.655  1.00 78.30           C  
ATOM     99  HA  GLU A   8      20.815 -53.275   5.280  1.00 78.30           H  
ATOM    100  C   GLU A   8      21.949 -51.979   6.539  1.00 78.30           C  
ATOM    101  CB  GLU A   8      22.113 -54.466   6.514  1.00 78.30           C  
ATOM    102  HB2 GLU A   8      23.175 -54.454   6.759  1.00 78.30           H  
ATOM    103  HB3 GLU A   8      21.549 -54.387   7.443  1.00 78.30           H  
ATOM    104  O   GLU A   8      20.939 -51.505   7.054  1.00 78.30           O  
ATOM    105  CG  GLU A   8      21.747 -55.798   5.843  1.00 78.30           C  
ATOM    106  HG2 GLU A   8      22.130 -55.816   4.823  1.00 78.30           H  
ATOM    107  HG3 GLU A   8      20.661 -55.882   5.797  1.00 78.30           H  
ATOM    108  CD  GLU A   8      22.349 -56.983   6.613  1.00 78.30           C  
ATOM    109  OE1 GLU A   8      21.650 -58.001   6.788  1.00 78.30           O  
ATOM    110  OE2 GLU A   8      23.545 -56.869   6.993  1.00 78.30           O  
ATOM    111  N   ARG A   9      23.152 -51.407   6.713  1.00 77.75           N  
ATOM    112  H   ARG A   9      23.952 -51.853   6.288  1.00 77.75           H  
ATOM    113  CA  ARG A   9      23.316 -50.129   7.430  1.00 77.75           C  
ATOM    114  HA  ARG A   9      22.825 -50.200   8.401  1.00 77.75           H  
ATOM    115  C   ARG A   9      22.626 -48.976   6.712  1.00 77.75           C  
ATOM    116  CB  ARG A   9      24.785 -49.744   7.620  1.00 77.75           C  
ATOM    117  HB2 ARG A   9      25.299 -49.812   6.661  1.00 77.75           H  
ATOM    118  HB3 ARG A   9      24.829 -48.711   7.964  1.00 77.75           H  
ATOM    119  O   ARG A   9      21.978 -48.184   7.387  1.00 77.75           O  
ATOM    120  CG  ARG A   9      25.523 -50.601   8.635  1.00 77.75           C  
ATOM    121  HG2 ARG A   9      25.014 -50.590   9.599  1.00 77.75           H  
ATOM    122  HG3 ARG A   9      25.542 -51.626   8.264  1.00 77.75           H  
ATOM    123  CD  ARG A   9      26.954 -50.090   8.798  1.00 77.75           C  
ATOM    124  HD2 ARG A   9      27.284 -49.634   7.865  1.00 77.75           H  
ATOM    125  HD3 ARG A   9      26.983 -49.340   9.588  1.00 77.75           H  
ATOM    126  NE  ARG A   9      27.842 -51.216   9.102  1.00 77.75           N  
ATOM    127  HE  ARG A   9      27.452 -52.141   8.996  1.00 77.75           H  
ATOM    128  NH1 ARG A   9      29.779 -50.056   9.519  1.00 77.75           N  
ATOM    129 HH11 ARG A   9      29.303 -49.187   9.326  1.00 77.75           H  
ATOM    130 HH12 ARG A   9      30.779 -50.054   9.658  1.00 77.75           H  
ATOM    131  NH2 ARG A   9      29.753 -52.301   9.528  1.00 77.75           N  
ATOM    132 HH21 ARG A   9      30.730 -52.336   9.778  1.00 77.75           H  
ATOM    133 HH22 ARG A   9      29.220 -53.157   9.463  1.00 77.75           H  
ATOM    134  CZ  ARG A   9      29.123 -51.177   9.378  1.00 77.75           C  
ATOM    135  N   ARG A  10      22.774 -48.875   5.387  1.00 79.01           N  
ATOM    136  H   ARG A  10      23.329 -49.577   4.919  1.00 79.01           H  
ATOM    137  CA  ARG A  10      22.142 -47.825   4.570  1.00 79.01           C  
ATOM    138  HA  ARG A  10      22.425 -46.839   4.937  1.00 79.01           H  
ATOM    139  C   ARG A  10      20.627 -47.904   4.669  1.00 79.01           C  
ATOM    140  CB  ARG A  10      22.597 -47.976   3.114  1.00 79.01           C  
ATOM    141  HB2 ARG A  10      22.160 -48.881   2.690  1.00 79.01           H  
ATOM    142  HB3 ARG A  10      23.682 -48.083   3.093  1.00 79.01           H  
ATOM    143  O   ARG A  10      19.978 -46.905   4.950  1.00 79.01           O  
ATOM    144  CG  ARG A  10      22.217 -46.774   2.236  1.00 79.01           C  
ATOM    145  HG2 ARG A  10      21.156 -46.539   2.327  1.00 79.01           H  
ATOM    146  HG3 ARG A  10      22.801 -45.910   2.552  1.00 79.01           H  
ATOM    147  CD  ARG A  10      22.530 -47.122   0.776  1.00 79.01           C  
ATOM    148  HD2 ARG A  10      23.365 -47.823   0.757  1.00 79.01           H  
ATOM    149  HD3 ARG A  10      21.661 -47.610   0.335  1.00 79.01           H  
ATOM    150  NE  ARG A  10      22.882 -45.933  -0.010  1.00 79.01           N  
ATOM    151  HE  ARG A  10      22.483 -45.049   0.273  1.00 79.01           H  
ATOM    152  NH1 ARG A  10      24.545 -46.801  -1.321  1.00 79.01           N  
ATOM    153 HH11 ARG A  10      25.178 -46.661  -2.096  1.00 79.01           H  
ATOM    154 HH12 ARG A  10      24.328 -47.714  -0.947  1.00 79.01           H  
ATOM    155  NH2 ARG A  10      24.009 -44.680  -1.551  1.00 79.01           N  
ATOM    156 HH21 ARG A  10      24.725 -44.525  -2.246  1.00 79.01           H  
ATOM    157 HH22 ARG A  10      23.465 -43.879  -1.263  1.00 79.01           H  
ATOM    158  CZ  ARG A  10      23.802 -45.802  -0.942  1.00 79.01           C  
ATOM    159  N   GLU A  11      20.094 -49.112   4.541  1.00 81.45           N  
ATOM    160  H   GLU A  11      20.686 -49.874   4.245  1.00 81.45           H  
ATOM    161  CA  GLU A  11      18.657 -49.346   4.612  1.00 81.45           C  
ATOM    162  HA  GLU A  11      18.176 -48.674   3.902  1.00 81.45           H  
ATOM    163  C   GLU A  11      18.095 -49.018   5.998  1.00 81.45           C  
ATOM    164  CB  GLU A  11      18.399 -50.813   4.223  1.00 81.45           C  
ATOM    165  HB2 GLU A  11      18.567 -51.459   5.085  1.00 81.45           H  
ATOM    166  HB3 GLU A  11      19.105 -51.115   3.449  1.00 81.45           H  
ATOM    167  O   GLU A  11      17.057 -48.370   6.130  1.00 81.45           O  
ATOM    168  CG  GLU A  11      16.986 -51.041   3.682  1.00 81.45           C  
ATOM    169  HG2 GLU A  11      16.273 -50.842   4.483  1.00 81.45           H  
ATOM    170  HG3 GLU A  11      16.886 -52.089   3.398  1.00 81.45           H  
ATOM    171  CD  GLU A  11      16.670 -50.150   2.472  1.00 81.45           C  
ATOM    172  OE1 GLU A  11      15.469 -49.842   2.308  1.00 81.45           O  
ATOM    173  OE2 GLU A  11      17.617 -49.694   1.794  1.00 81.45           O  
ATOM    174  N   HIS A  12      18.833 -49.391   7.045  1.00 82.45           N  
ATOM    175  H   HIS A  12      19.659 -49.948   6.881  1.00 82.45           H  
ATOM    176  CA  HIS A  12      18.481 -49.041   8.414  1.00 82.45           C  
ATOM    177  HA  HIS A  12      17.457 -49.370   8.593  1.00 82.45           H  
ATOM    178  C   HIS A  12      18.517 -47.523   8.658  1.00 82.45           C  
ATOM    179  CB  HIS A  12      19.413 -49.803   9.361  1.00 82.45           C  
ATOM    180  HB2 HIS A  12      20.417 -49.382   9.306  1.00 82.45           H  
ATOM    181  HB3 HIS A  12      19.461 -50.845   9.044  1.00 82.45           H  
ATOM    182  O   HIS A  12      17.628 -46.999   9.323  1.00 82.45           O  
ATOM    183  CG  HIS A  12      18.937 -49.800  10.784  1.00 82.45           C  
ATOM    184  CD2 HIS A  12      19.497 -49.135  11.839  1.00 82.45           C  
ATOM    185  HD2 HIS A  12      20.356 -48.482  11.792  1.00 82.45           H  
ATOM    186  ND1 HIS A  12      17.848 -50.488  11.265  1.00 82.45           N  
ATOM    187  HD1 HIS A  12      17.169 -50.985  10.707  1.00 82.45           H  
ATOM    188  CE1 HIS A  12      17.756 -50.246  12.582  1.00 82.45           C  
ATOM    189  HE1 HIS A  12      16.971 -50.613  13.227  1.00 82.45           H  
ATOM    190  NE2 HIS A  12      18.768 -49.461  12.988  1.00 82.45           N  
ATOM    191  N   LEU A  13      19.500 -46.805   8.098  1.00 87.68           N  
ATOM    192  H   LEU A  13      20.194 -47.290   7.547  1.00 87.68           H  
ATOM    193  CA  LEU A  13      19.594 -45.342   8.186  1.00 87.68           C  
ATOM    194  HA  LEU A  13      19.484 -45.043   9.228  1.00 87.68           H  
ATOM    195  C   LEU A  13      18.473 -44.636   7.420  1.00 87.68           C  
ATOM    196  CB  LEU A  13      20.960 -44.870   7.659  1.00 87.68           C  
ATOM    197  HB2 LEU A  13      21.228 -45.467   6.787  1.00 87.68           H  
ATOM    198  HB3 LEU A  13      20.881 -43.836   7.324  1.00 87.68           H  
ATOM    199  O   LEU A  13      17.857 -43.726   7.965  1.00 87.68           O  
ATOM    200  CG  LEU A  13      22.083 -44.946   8.703  1.00 87.68           C  
ATOM    201  HG  LEU A  13      22.052 -45.910   9.210  1.00 87.68           H  
ATOM    202  CD1 LEU A  13      23.431 -44.814   8.002  1.00 87.68           C  
ATOM    203 HD11 LEU A  13      24.243 -44.871   8.727  1.00 87.68           H  
ATOM    204 HD12 LEU A  13      23.481 -43.862   7.475  1.00 87.68           H  
ATOM    205 HD13 LEU A  13      23.531 -45.622   7.277  1.00 87.68           H  
ATOM    206  CD2 LEU A  13      21.966 -43.828   9.743  1.00 87.68           C  
ATOM    207 HD21 LEU A  13      21.945 -42.859   9.245  1.00 87.68           H  
ATOM    208 HD22 LEU A  13      22.816 -43.860  10.424  1.00 87.68           H  
ATOM    209 HD23 LEU A  13      21.049 -43.941  10.321  1.00 87.68           H  
ATOM    210  N   ALA A  14      18.174 -45.060   6.193  1.00 87.29           N  
ATOM    211  H   ALA A  14      18.733 -45.790   5.777  1.00 87.29           H  
ATOM    212  CA  ALA A  14      17.098 -44.476   5.398  1.00 87.29           C  
ATOM    213  HA  ALA A  14      17.270 -43.405   5.296  1.00 87.29           H  
ATOM    214  C   ALA A  14      15.737 -44.658   6.081  1.00 87.29           C  
ATOM    215  CB  ALA A  14      17.124 -45.112   4.005  1.00 87.29           C  
ATOM    216  HB1 ALA A  14      18.101 -44.958   3.547  1.00 87.29           H  
ATOM    217  HB2 ALA A  14      16.369 -44.641   3.377  1.00 87.29           H  
ATOM    218  HB3 ALA A  14      16.928 -46.183   4.073  1.00 87.29           H  
ATOM    219  O   ALA A  14      14.935 -43.729   6.117  1.00 87.29           O  
ATOM    220  N   HIS A  15      15.492 -45.826   6.680  1.00 85.19           N  
ATOM    221  H   HIS A  15      16.168 -46.571   6.591  1.00 85.19           H  
ATOM    222  CA  HIS A  15      14.275 -46.068   7.452  1.00 85.19           C  
ATOM    223  HA  HIS A  15      13.422 -45.781   6.838  1.00 85.19           H  
ATOM    224  C   HIS A  15      14.225 -45.218   8.731  1.00 85.19           C  
ATOM    225  CB  HIS A  15      14.181 -47.566   7.747  1.00 85.19           C  
ATOM    226  HB2 HIS A  15      14.870 -47.820   8.553  1.00 85.19           H  
ATOM    227  HB3 HIS A  15      14.496 -48.117   6.861  1.00 85.19           H  
ATOM    228  O   HIS A  15      13.185 -44.641   9.032  1.00 85.19           O  
ATOM    229  CG  HIS A  15      12.799 -48.064   8.086  1.00 85.19           C  
ATOM    230  CD2 HIS A  15      12.527 -49.057   8.982  1.00 85.19           C  
ATOM    231  HD2 HIS A  15      13.250 -49.552   9.612  1.00 85.19           H  
ATOM    232  ND1 HIS A  15      11.611 -47.762   7.447  1.00 85.19           N  
ATOM    233  HD1 HIS A  15      11.295 -46.824   7.244  1.00 85.19           H  
ATOM    234  CE1 HIS A  15      10.670 -48.590   7.933  1.00 85.19           C  
ATOM    235  HE1 HIS A  15       9.609 -48.468   7.773  1.00 85.19           H  
ATOM    236  NE2 HIS A  15      11.183 -49.397   8.870  1.00 85.19           N  
ATOM    237  N   LEU A  16      15.353 -45.067   9.435  1.00 86.77           N  
ATOM    238  H   LEU A  16      16.176 -45.576   9.146  1.00 86.77           H  
ATOM    239  CA  LEU A  16      15.459 -44.205  10.615  1.00 86.77           C  
ATOM    240  HA  LEU A  16      14.696 -44.509  11.332  1.00 86.77           H  
ATOM    241  C   LEU A  16      15.179 -42.733  10.275  1.00 86.77           C  
ATOM    242  CB  LEU A  16      16.840 -44.438  11.252  1.00 86.77           C  
ATOM    243  HB2 LEU A  16      17.620 -44.206  10.527  1.00 86.77           H  
ATOM    244  HB3 LEU A  16      16.913 -45.504  11.468  1.00 86.77           H  
ATOM    245  O   LEU A  16      14.377 -42.096  10.949  1.00 86.77           O  
ATOM    246  CG  LEU A  16      17.087 -43.646  12.554  1.00 86.77           C  
ATOM    247  HG  LEU A  16      16.144 -43.285  12.963  1.00 86.77           H  
ATOM    248  CD1 LEU A  16      17.741 -44.556  13.597  1.00 86.77           C  
ATOM    249 HD11 LEU A  16      17.898 -43.998  14.520  1.00 86.77           H  
ATOM    250 HD12 LEU A  16      17.078 -45.395  13.812  1.00 86.77           H  
ATOM    251 HD13 LEU A  16      18.696 -44.927  13.225  1.00 86.77           H  
ATOM    252  CD2 LEU A  16      18.026 -42.462  12.305  1.00 86.77           C  
ATOM    253 HD21 LEU A  16      17.535 -41.738  11.655  1.00 86.77           H  
ATOM    254 HD22 LEU A  16      18.266 -41.974  13.249  1.00 86.77           H  
ATOM    255 HD23 LEU A  16      18.951 -42.798  11.837  1.00 86.77           H  
ATOM    256  N   ILE A  17      15.762 -42.206   9.196  1.00 90.12           N  
ATOM    257  H   ILE A  17      16.423 -42.771   8.681  1.00 90.12           H  
ATOM    258  CA  ILE A  17      15.511 -40.827   8.754  1.00 90.12           C  
ATOM    259  HA  ILE A  17      15.657 -40.164   9.607  1.00 90.12           H  
ATOM    260  C   ILE A  17      14.060 -40.652   8.316  1.00 90.12           C  
ATOM    261  CB  ILE A  17      16.486 -40.425   7.628  1.00 90.12           C  
ATOM    262  HB  ILE A  17      16.423 -41.183   6.848  1.00 90.12           H  
ATOM    263  O   ILE A  17      13.421 -39.677   8.693  1.00 90.12           O  
ATOM    264  CG1 ILE A  17      17.936 -40.372   8.151  1.00 90.12           C  
ATOM    265 HG12 ILE A  17      18.124 -41.184   8.853  1.00 90.12           H  
ATOM    266 HG13 ILE A  17      18.106 -39.428   8.668  1.00 90.12           H  
ATOM    267  CG2 ILE A  17      16.128 -39.050   7.026  1.00 90.12           C  
ATOM    268 HG21 ILE A  17      16.802 -38.809   6.204  1.00 90.12           H  
ATOM    269 HG22 ILE A  17      15.114 -39.049   6.626  1.00 90.12           H  
ATOM    270 HG23 ILE A  17      16.194 -38.275   7.789  1.00 90.12           H  
ATOM    271  CD1 ILE A  17      18.963 -40.479   7.033  1.00 90.12           C  
ATOM    272 HD11 ILE A  17      18.816 -41.427   6.515  1.00 90.12           H  
ATOM    273 HD12 ILE A  17      19.962 -40.459   7.469  1.00 90.12           H  
ATOM    274 HD13 ILE A  17      18.861 -39.652   6.331  1.00 90.12           H  
ATOM    275  N   ARG A  18      13.515 -41.599   7.552  1.00 88.09           N  
ATOM    276  H   ARG A  18      14.097 -42.374   7.266  1.00 88.09           H  
ATOM    277  CA  ARG A  18      12.121 -41.565   7.098  1.00 88.09           C  
ATOM    278  HA  ARG A  18      11.951 -40.648   6.534  1.00 88.09           H  
ATOM    279  C   ARG A  18      11.129 -41.549   8.261  1.00 88.09           C  
ATOM    280  CB  ARG A  18      11.902 -42.780   6.206  1.00 88.09           C  
ATOM    281  HB2 ARG A  18      11.930 -43.677   6.825  1.00 88.09           H  
ATOM    282  HB3 ARG A  18      12.712 -42.836   5.478  1.00 88.09           H  
ATOM    283  O   ARG A  18      10.148 -40.813   8.196  1.00 88.09           O  
ATOM    284  CG  ARG A  18      10.597 -42.740   5.416  1.00 88.09           C  
ATOM    285  HG2 ARG A  18       9.748 -42.531   6.066  1.00 88.09           H  
ATOM    286  HG3 ARG A  18      10.668 -41.987   4.631  1.00 88.09           H  
ATOM    287  CD  ARG A  18      10.446 -44.130   4.814  1.00 88.09           C  
ATOM    288  HD2 ARG A  18      11.420 -44.452   4.448  1.00 88.09           H  
ATOM    289  HD3 ARG A  18      10.129 -44.806   5.609  1.00 88.09           H  
ATOM    290  NE  ARG A  18       9.492 -44.153   3.710  1.00 88.09           N  
ATOM    291  HE  ARG A  18       9.336 -43.280   3.227  1.00 88.09           H  
ATOM    292  NH1 ARG A  18       8.675 -46.262   3.977  1.00 88.09           N  
ATOM    293 HH11 ARG A  18       9.003 -46.249   4.932  1.00 88.09           H  
ATOM    294 HH12 ARG A  18       7.994 -46.957   3.704  1.00 88.09           H  
ATOM    295  NH2 ARG A  18       7.803 -44.916   2.414  1.00 88.09           N  
ATOM    296 HH21 ARG A  18       7.803 -43.990   2.011  1.00 88.09           H  
ATOM    297 HH22 ARG A  18       6.956 -45.459   2.319  1.00 88.09           H  
ATOM    298  CZ  ARG A  18       8.660 -45.112   3.370  1.00 88.09           C  
ATOM    299  N   ALA A  19      11.401 -42.311   9.319  1.00 86.58           N  
ATOM    300  H   ALA A  19      12.199 -42.929   9.283  1.00 86.58           H  
ATOM    301  CA  ALA A  19      10.602 -42.295  10.539  1.00 86.58           C  
ATOM    302  HA  ALA A  19       9.559 -42.473  10.276  1.00 86.58           H  
ATOM    303  C   ALA A  19      10.661 -40.931  11.248  1.00 86.58           C  
ATOM    304  CB  ALA A  19      11.069 -43.440  11.444  1.00 86.58           C  
ATOM    305  HB1 ALA A  19      10.454 -43.464  12.344  1.00 86.58           H  
ATOM    306  HB2 ALA A  19      12.111 -43.293  11.730  1.00 86.58           H  
ATOM    307  HB3 ALA A  19      10.968 -44.389  10.919  1.00 86.58           H  
ATOM    308  O   ALA A  19       9.620 -40.409  11.644  1.00 86.58           O  
ATOM    309  N   GLU A  20      11.842 -40.309  11.347  1.00 89.16           N  
ATOM    310  H   GLU A  20      12.680 -40.790  11.054  1.00 89.16           H  
ATOM    311  CA  GLU A  20      11.961 -38.957  11.915  1.00 89.16           C  
ATOM    312  HA  GLU A  20      11.451 -38.936  12.878  1.00 89.16           H  
ATOM    313  C   GLU A  20      11.266 -37.901  11.050  1.00 89.16           C  
ATOM    314  CB  GLU A  20      13.434 -38.568  12.129  1.00 89.16           C  
ATOM    315  HB2 GLU A  20      13.978 -38.671  11.191  1.00 89.16           H  
ATOM    316  HB3 GLU A  20      13.477 -37.519  12.421  1.00 89.16           H  
ATOM    317  O   GLU A  20      10.590 -37.021  11.571  1.00 89.16           O  
ATOM    318  CG  GLU A  20      14.147 -39.393  13.211  1.00 89.16           C  
ATOM    319  HG2 GLU A  20      14.248 -40.421  12.864  1.00 89.16           H  
ATOM    320  HG3 GLU A  20      15.152 -38.990  13.336  1.00 89.16           H  
ATOM    321  CD  GLU A  20      13.446 -39.385  14.581  1.00 89.16           C  
ATOM    322  OE1 GLU A  20      13.643 -40.375  15.320  1.00 89.16           O  
ATOM    323  OE2 GLU A  20      12.740 -38.395  14.907  1.00 89.16           O  
ATOM    324  N   VAL A  21      11.355 -38.013   9.726  1.00 86.97           N  
ATOM    325  H   VAL A  21      11.953 -38.738   9.356  1.00 86.97           H  
ATOM    326  CA  VAL A  21      10.648 -37.132   8.787  1.00 86.97           C  
ATOM    327  HA  VAL A  21      10.927 -36.097   8.987  1.00 86.97           H  
ATOM    328  C   VAL A  21       9.139 -37.229   8.959  1.00 86.97           C  
ATOM    329  CB  VAL A  21      11.034 -37.488   7.348  1.00 86.97           C  
ATOM    330  HB  VAL A  21      10.971 -38.567   7.204  1.00 86.97           H  
ATOM    331  O   VAL A  21       8.466 -36.203   9.054  1.00 86.97           O  
ATOM    332  CG1 VAL A  21      10.124 -36.815   6.319  1.00 86.97           C  
ATOM    333 HG11 VAL A  21       9.191 -37.372   6.229  1.00 86.97           H  
ATOM    334 HG12 VAL A  21      10.605 -36.767   5.342  1.00 86.97           H  
ATOM    335 HG13 VAL A  21       9.882 -35.809   6.664  1.00 86.97           H  
ATOM    336  CG2 VAL A  21      12.472 -37.057   7.101  1.00 86.97           C  
ATOM    337 HG21 VAL A  21      12.835 -37.578   6.215  1.00 86.97           H  
ATOM    338 HG22 VAL A  21      13.120 -37.333   7.933  1.00 86.97           H  
ATOM    339 HG23 VAL A  21      12.508 -35.975   6.969  1.00 86.97           H  
ATOM    340  N   ALA A  22       8.613 -38.453   9.033  1.00 81.35           N  
ATOM    341  H   ALA A  22       9.224 -39.253   8.944  1.00 81.35           H  
ATOM    342  CA  ALA A  22       7.204 -38.689   9.305  1.00 81.35           C  
ATOM    343  HA  ALA A  22       6.612 -38.234   8.511  1.00 81.35           H  
ATOM    344  C   ALA A  22       6.793 -38.033  10.629  1.00 81.35           C  
ATOM    345  CB  ALA A  22       6.950 -40.201   9.313  1.00 81.35           C  
ATOM    346  HB1 ALA A  22       7.227 -40.628   8.349  1.00 81.35           H  
ATOM    347  HB2 ALA A  22       7.542 -40.680  10.093  1.00 81.35           H  
ATOM    348  HB3 ALA A  22       5.897 -40.405   9.507  1.00 81.35           H  
ATOM    349  O   ALA A  22       5.788 -37.329  10.668  1.00 81.35           O  
ATOM    350  N   ALA A  23       7.601 -38.180  11.682  1.00 80.55           N  
ATOM    351  H   ALA A  23       8.416 -38.770  11.591  1.00 80.55           H  
ATOM    352  CA  ALA A  23       7.324 -37.575  12.979  1.00 80.55           C  
ATOM    353  HA  ALA A  23       6.324 -37.883  13.285  1.00 80.55           H  
ATOM    354  C   ALA A  23       7.330 -36.034  12.946  1.00 80.55           C  
ATOM    355  CB  ALA A  23       8.323 -38.134  13.996  1.00 80.55           C  
ATOM    356  HB1 ALA A  23       8.282 -39.223  13.996  1.00 80.55           H  
ATOM    357  HB2 ALA A  23       8.066 -37.768  14.990  1.00 80.55           H  
ATOM    358  HB3 ALA A  23       9.335 -37.817  13.744  1.00 80.55           H  
ATOM    359  O   ALA A  23       6.441 -35.423  13.536  1.00 80.55           O  
ATOM    360  N   VAL A  24       8.283 -35.404  12.247  1.00 78.66           N  
ATOM    361  H   VAL A  24       9.001 -35.967  11.814  1.00 78.66           H  
ATOM    362  CA  VAL A  24       8.383 -33.932  12.123  1.00 78.66           C  
ATOM    363  HA  VAL A  24       8.377 -33.483  13.116  1.00 78.66           H  
ATOM    364  C   VAL A  24       7.194 -33.350  11.359  1.00 78.66           C  
ATOM    365  CB  VAL A  24       9.698 -33.532  11.425  1.00 78.66           C  
ATOM    366  HB  VAL A  24       9.800 -34.094  10.496  1.00 78.66           H  
ATOM    367  O   VAL A  24       6.603 -32.358  11.785  1.00 78.66           O  
ATOM    368  CG1 VAL A  24       9.781 -32.036  11.101  1.00 78.66           C  
ATOM    369 HG11 VAL A  24       9.570 -31.449  11.995  1.00 78.66           H  
ATOM    370 HG12 VAL A  24      10.781 -31.788  10.746  1.00 78.66           H  
ATOM    371 HG13 VAL A  24       9.066 -31.776  10.320  1.00 78.66           H  
ATOM    372  CG2 VAL A  24      10.893 -33.847  12.319  1.00 78.66           C  
ATOM    373 HG21 VAL A  24      10.897 -33.166  13.170  1.00 78.66           H  
ATOM    374 HG22 VAL A  24      10.844 -34.872  12.686  1.00 78.66           H  
ATOM    375 HG23 VAL A  24      11.813 -33.720  11.748  1.00 78.66           H  
ATOM    376  N   LEU A  25       6.813 -33.985  10.250  1.00 73.86           N  
ATOM    377  H   LEU A  25       7.351 -34.786   9.950  1.00 73.86           H  
ATOM    378  CA  LEU A  25       5.699 -33.544   9.406  1.00 73.86           C  
ATOM    379  HA  LEU A  25       5.669 -32.454   9.400  1.00 73.86           H  
ATOM    380  C   LEU A  25       4.319 -33.996   9.927  1.00 73.86           C  
ATOM    381  CB  LEU A  25       5.954 -34.033   7.975  1.00 73.86           C  
ATOM    382  HB2 LEU A  25       6.099 -35.112   8.015  1.00 73.86           H  
ATOM    383  HB3 LEU A  25       5.067 -33.827   7.376  1.00 73.86           H  
ATOM    384  O   LEU A  25       3.293 -33.533   9.430  1.00 73.86           O  
ATOM    385  CG  LEU A  25       7.175 -33.422   7.265  1.00 73.86           C  
ATOM    386  HG  LEU A  25       8.083 -33.645   7.825  1.00 73.86           H  
ATOM    387  CD1 LEU A  25       7.272 -34.085   5.894  1.00 73.86           C  
ATOM    388 HD11 LEU A  25       6.299 -34.062   5.402  1.00 73.86           H  
ATOM    389 HD12 LEU A  25       7.977 -33.534   5.272  1.00 73.86           H  
ATOM    390 HD13 LEU A  25       7.591 -35.121   6.005  1.00 73.86           H  
ATOM    391  CD2 LEU A  25       7.075 -31.906   7.082  1.00 73.86           C  
ATOM    392 HD21 LEU A  25       6.175 -31.654   6.522  1.00 73.86           H  
ATOM    393 HD22 LEU A  25       7.058 -31.405   8.050  1.00 73.86           H  
ATOM    394 HD23 LEU A  25       7.944 -31.541   6.534  1.00 73.86           H  
ATOM    395  N   GLY A  26       4.274 -34.872  10.938  1.00 69.10           N  
ATOM    396  H   GLY A  26       5.152 -35.229  11.285  1.00 69.10           H  
ATOM    397  CA  GLY A  26       3.041 -35.332  11.589  1.00 69.10           C  
ATOM    398  HA2 GLY A  26       3.292 -35.643  12.603  1.00 69.10           H  
ATOM    399  HA3 GLY A  26       2.336 -34.502  11.652  1.00 69.10           H  
ATOM    400  C   GLY A  26       2.329 -36.510  10.906  1.00 69.10           C  
ATOM    401  O   GLY A  26       1.115 -36.653  11.042  1.00 69.10           O  
ATOM    402  N   HIS A  27       3.051 -37.364  10.179  1.00 69.39           N  
ATOM    403  H   HIS A  27       4.051 -37.226  10.169  1.00 69.39           H  
ATOM    404  CA  HIS A  27       2.523 -38.604   9.601  1.00 69.39           C  
ATOM    405  HA  HIS A  27       1.479 -38.439   9.333  1.00 69.39           H  
ATOM    406  C   HIS A  27       2.570 -39.768  10.612  1.00 69.39           C  
ATOM    407  CB  HIS A  27       3.280 -38.943   8.310  1.00 69.39           C  
ATOM    408  HB2 HIS A  27       4.345 -39.021   8.531  1.00 69.39           H  
ATOM    409  HB3 HIS A  27       2.946 -39.914   7.944  1.00 69.39           H  
ATOM    410  O   HIS A  27       3.556 -39.949  11.318  1.00 69.39           O  
ATOM    411  CG  HIS A  27       3.084 -37.928   7.213  1.00 69.39           C  
ATOM    412  CD2 HIS A  27       3.931 -36.906   6.889  1.00 69.39           C  
ATOM    413  HD2 HIS A  27       4.860 -36.679   7.391  1.00 69.39           H  
ATOM    414  ND1 HIS A  27       2.022 -37.859   6.341  1.00 69.39           N  
ATOM    415  HD1 HIS A  27       1.225 -38.478   6.319  1.00 69.39           H  
ATOM    416  CE1 HIS A  27       2.239 -36.830   5.504  1.00 69.39           C  
ATOM    417  HE1 HIS A  27       1.583 -36.529   4.700  1.00 69.39           H  
ATOM    418  NE2 HIS A  27       3.400 -36.231   5.787  1.00 69.39           N  
ATOM    419  N   GLY A  28       1.506 -40.582  10.675  1.00 66.84           N  
ATOM    420  H   GLY A  28       0.710 -40.370  10.090  1.00 66.84           H  
ATOM    421  CA  GLY A  28       1.387 -41.691  11.641  1.00 66.84           C  
ATOM    422  HA2 GLY A  28       0.330 -41.919  11.780  1.00 66.84           H  
ATOM    423  HA3 GLY A  28       1.791 -41.369  12.601  1.00 66.84           H  
ATOM    424  C   GLY A  28       2.095 -42.999  11.259  1.00 66.84           C  
ATOM    425  O   GLY A  28       2.258 -43.869  12.110  1.00 66.84           O  
ATOM    426  N   ASP A  29       2.497 -43.146   9.998  1.00 69.98           N  
ATOM    427  H   ASP A  29       2.400 -42.363   9.368  1.00 69.98           H  
ATOM    428  CA  ASP A  29       3.238 -44.295   9.473  1.00 69.98           C  
ATOM    429  HA  ASP A  29       3.737 -44.819  10.288  1.00 69.98           H  
ATOM    430  C   ASP A  29       4.309 -43.766   8.512  1.00 69.98           C  
ATOM    431  CB  ASP A  29       2.263 -45.274   8.790  1.00 69.98           C  
ATOM    432  HB2 ASP A  29       1.792 -44.772   7.945  1.00 69.98           H  
ATOM    433  HB3 ASP A  29       1.481 -45.536   9.502  1.00 69.98           H  
ATOM    434  O   ASP A  29       4.018 -42.943   7.636  1.00 69.98           O  
ATOM    435  CG  ASP A  29       2.909 -46.575   8.292  1.00 69.98           C  
ATOM    436  OD1 ASP A  29       4.144 -46.710   8.403  1.00 69.98           O  
ATOM    437  OD2 ASP A  29       2.154 -47.425   7.771  1.00 69.98           O  
ATOM    438  N   ASP A  30       5.550 -44.221   8.676  1.00 68.47           N  
ATOM    439  H   ASP A  30       5.676 -45.057   9.228  1.00 68.47           H  
ATOM    440  CA  ASP A  30       6.667 -43.807   7.831  1.00 68.47           C  
ATOM    441  HA  ASP A  30       6.656 -42.719   7.771  1.00 68.47           H  
ATOM    442  C   ASP A  30       6.517 -44.340   6.399  1.00 68.47           C  
ATOM    443  CB  ASP A  30       7.995 -44.227   8.480  1.00 68.47           C  
ATOM    444  HB2 ASP A  30       7.960 -44.026   9.551  1.00 68.47           H  
ATOM    445  HB3 ASP A  30       8.787 -43.610   8.054  1.00 68.47           H  
ATOM    446  O   ASP A  30       7.097 -43.774   5.469  1.00 68.47           O  
ATOM    447  CG  ASP A  30       8.340 -45.698   8.249  1.00 68.47           C  
ATOM    448  OD1 ASP A  30       7.488 -46.567   8.509  1.00 68.47           O  
ATOM    449  OD2 ASP A  30       9.450 -45.951   7.722  1.00 68.47           O  
ATOM    450  N   ALA A  31       5.682 -45.366   6.193  1.00 69.11           N  
ATOM    451  H   ALA A  31       5.294 -45.819   7.008  1.00 69.11           H  
ATOM    452  CA  ALA A  31       5.323 -45.897   4.882  1.00 69.11           C  
ATOM    453  HA  ALA A  31       6.214 -46.345   4.442  1.00 69.11           H  
ATOM    454  C   ALA A  31       4.801 -44.831   3.902  1.00 69.11           C  
ATOM    455  CB  ALA A  31       4.299 -47.018   5.068  1.00 69.11           C  
ATOM    456  HB1 ALA A  31       3.368 -46.608   5.460  1.00 69.11           H  
ATOM    457  HB2 ALA A  31       4.098 -47.503   4.113  1.00 69.11           H  
ATOM    458  HB3 ALA A  31       4.677 -47.756   5.776  1.00 69.11           H  
ATOM    459  O   ALA A  31       4.984 -44.999   2.695  1.00 69.11           O  
ATOM    460  N   ALA A  32       4.216 -43.735   4.400  1.00 64.50           N  
ATOM    461  H   ALA A  32       4.137 -43.659   5.404  1.00 64.50           H  
ATOM    462  CA  ALA A  32       3.660 -42.650   3.588  1.00 64.50           C  
ATOM    463  HA  ALA A  32       3.122 -43.085   2.746  1.00 64.50           H  
ATOM    464  C   ALA A  32       4.708 -41.685   3.000  1.00 64.50           C  
ATOM    465  CB  ALA A  32       2.655 -41.890   4.462  1.00 64.50           C  
ATOM    466  HB1 ALA A  32       1.887 -42.574   4.824  1.00 64.50           H  
ATOM    467  HB2 ALA A  32       2.183 -41.101   3.876  1.00 64.50           H  
ATOM    468  HB3 ALA A  32       3.167 -41.443   5.314  1.00 64.50           H  
ATOM    469  O   ALA A  32       4.399 -40.931   2.078  1.00 64.50           O  
ATOM    470  N   ILE A  33       5.935 -41.680   3.522  1.00 75.80           N  
ATOM    471  H   ILE A  33       6.149 -42.334   4.261  1.00 75.80           H  
ATOM    472  CA  ILE A  33       6.972 -40.729   3.113  1.00 75.80           C  
ATOM    473  HA  ILE A  33       6.512 -39.798   2.781  1.00 75.80           H  
ATOM    474  C   ILE A  33       7.771 -41.306   1.948  1.00 75.80           C  
ATOM    475  CB  ILE A  33       7.881 -40.419   4.316  1.00 75.80           C  
ATOM    476  HB  ILE A  33       8.314 -41.361   4.653  1.00 75.80           H  
ATOM    477  O   ILE A  33       8.467 -42.298   2.115  1.00 75.80           O  
ATOM    478  CG1 ILE A  33       7.138 -39.821   5.524  1.00 75.80           C  
ATOM    479 HG12 ILE A  33       7.865 -39.660   6.320  1.00 75.80           H  
ATOM    480 HG13 ILE A  33       6.406 -40.537   5.897  1.00 75.80           H  
ATOM    481  CG2 ILE A  33       9.034 -39.497   3.906  1.00 75.80           C  
ATOM    482 HG21 ILE A  33       9.680 -40.001   3.188  1.00 75.80           H  
ATOM    483 HG22 ILE A  33       9.620 -39.250   4.791  1.00 75.80           H  
ATOM    484 HG23 ILE A  33       8.662 -38.581   3.447  1.00 75.80           H  
ATOM    485  CD1 ILE A  33       6.429 -38.491   5.256  1.00 75.80           C  
ATOM    486 HD11 ILE A  33       7.110 -37.753   4.831  1.00 75.80           H  
ATOM    487 HD12 ILE A  33       5.578 -38.638   4.591  1.00 75.80           H  
ATOM    488 HD13 ILE A  33       6.079 -38.109   6.215  1.00 75.80           H  
ATOM    489  N   ASP A  34       7.741 -40.715   0.765  1.00 71.76           N  
ATOM    490  H   ASP A  34       7.172 -39.892   0.626  1.00 71.76           H  
ATOM    491  CA  ASP A  34       8.652 -41.143  -0.302  1.00 71.76           C  
ATOM    492  HA  ASP A  34       8.644 -42.231  -0.362  1.00 71.76           H  
ATOM    493  C   ASP A  34      10.095 -40.700   0.020  1.00 71.76           C  
ATOM    494  CB  ASP A  34       8.123 -40.634  -1.640  1.00 71.76           C  
ATOM    495  HB2 ASP A  34       7.089 -40.962  -1.747  1.00 71.76           H  
ATOM    496  HB3 ASP A  34       8.125 -39.544  -1.634  1.00 71.76           H  
ATOM    497  O   ASP A  34      10.335 -39.535   0.340  1.00 71.76           O  
ATOM    498  CG  ASP A  34       8.917 -41.159  -2.838  1.00 71.76           C  
ATOM    499  OD1 ASP A  34      10.005 -41.740  -2.616  1.00 71.76           O  
ATOM    500  OD2 ASP A  34       8.405 -40.959  -3.956  1.00 71.76           O  
ATOM    501  N   ARG A  35      11.054 -41.636  -0.016  1.00 78.59           N  
ATOM    502  H   ARG A  35      10.835 -42.472  -0.537  1.00 78.59           H  
ATOM    503  CA  ARG A  35      12.449 -41.394   0.394  1.00 78.59           C  
ATOM    504  HA  ARG A  35      12.431 -40.811   1.315  1.00 78.59           H  
ATOM    505  C   ARG A  35      13.233 -40.556  -0.615  1.00 78.59           C  
ATOM    506  CB  ARG A  35      13.191 -42.714   0.639  1.00 78.59           C  
ATOM    507  HB2 ARG A  35      14.225 -42.483   0.897  1.00 78.59           H  
ATOM    508  HB3 ARG A  35      13.200 -43.290  -0.286  1.00 78.59           H  
ATOM    509  O   ARG A  35      14.189 -39.879  -0.231  1.00 78.59           O  
ATOM    510  CG  ARG A  35      12.586 -43.565   1.765  1.00 78.59           C  
ATOM    511  HG2 ARG A  35      12.567 -42.990   2.691  1.00 78.59           H  
ATOM    512  HG3 ARG A  35      11.573 -43.863   1.497  1.00 78.59           H  
ATOM    513  CD  ARG A  35      13.457 -44.812   1.945  1.00 78.59           C  
ATOM    514  HD2 ARG A  35      14.457 -44.490   2.235  1.00 78.59           H  
ATOM    515  HD3 ARG A  35      13.527 -45.323   0.984  1.00 78.59           H  
ATOM    516  NE  ARG A  35      12.926 -45.749   2.956  1.00 78.59           N  
ATOM    517  HE  ARG A  35      12.029 -45.530   3.365  1.00 78.59           H  
ATOM    518  NH1 ARG A  35      14.550 -47.325   2.678  1.00 78.59           N  
ATOM    519 HH11 ARG A  35      14.843 -48.291   2.708  1.00 78.59           H  
ATOM    520 HH12 ARG A  35      14.959 -46.776   1.935  1.00 78.59           H  
ATOM    521  NH2 ARG A  35      12.946 -47.693   4.171  1.00 78.59           N  
ATOM    522 HH21 ARG A  35      13.414 -48.573   4.335  1.00 78.59           H  
ATOM    523 HH22 ARG A  35      12.107 -47.448   4.677  1.00 78.59           H  
ATOM    524  CZ  ARG A  35      13.472 -46.911   3.270  1.00 78.59           C  
ATOM    525  N   ASP A  36      12.819 -40.581  -1.875  1.00 74.16           N  
ATOM    526  H   ASP A  36      12.028 -41.158  -2.122  1.00 74.16           H  
ATOM    527  CA  ASP A  36      13.489 -39.859  -2.956  1.00 74.16           C  
ATOM    528  HA  ASP A  36      14.507 -39.617  -2.648  1.00 74.16           H  
ATOM    529  C   ASP A  36      12.815 -38.519  -3.268  1.00 74.16           C  
ATOM    530  CB  ASP A  36      13.599 -40.779  -4.176  1.00 74.16           C  
ATOM    531  HB2 ASP A  36      12.603 -41.095  -4.485  1.00 74.16           H  
ATOM    532  HB3 ASP A  36      14.059 -40.231  -4.998  1.00 74.16           H  
ATOM    533  O   ASP A  36      13.310 -37.735  -4.080  1.00 74.16           O  
ATOM    534  CG  ASP A  36      14.468 -42.001  -3.864  1.00 74.16           C  
ATOM    535  OD1 ASP A  36      15.553 -41.805  -3.261  1.00 74.16           O  
ATOM    536  OD2 ASP A  36      14.053 -43.129  -4.197  1.00 74.16           O  
ATOM    537  N   ARG A  37      11.712 -38.209  -2.580  1.00 70.28           N  
ATOM    538  H   ARG A  37      11.376 -38.878  -1.902  1.00 70.28           H  
ATOM    539  CA  ARG A  37      11.039 -36.919  -2.696  1.00 70.28           C  
ATOM    540  HA  ARG A  37      11.055 -36.649  -3.752  1.00 70.28           H  
ATOM    541  C   ARG A  37      11.803 -35.851  -1.929  1.00 70.28           C  
ATOM    542  CB  ARG A  37       9.587 -37.073  -2.254  1.00 70.28           C  
ATOM    543  HB2 ARG A  37       9.529 -37.143  -1.168  1.00 70.28           H  
ATOM    544  HB3 ARG A  37       9.216 -37.998  -2.693  1.00 70.28           H  
ATOM    545  O   ARG A  37      12.306 -36.092  -0.829  1.00 70.28           O  
ATOM    546  CG  ARG A  37       8.711 -35.932  -2.773  1.00 70.28           C  
ATOM    547  HG2 ARG A  37       8.874 -35.819  -3.845  1.00 70.28           H  
ATOM    548  HG3 ARG A  37       8.966 -35.002  -2.266  1.00 70.28           H  
ATOM    549  CD  ARG A  37       7.244 -36.275  -2.522  1.00 70.28           C  
ATOM    550  HD2 ARG A  37       7.045 -36.178  -1.455  1.00 70.28           H  
ATOM    551  HD3 ARG A  37       7.061 -37.307  -2.823  1.00 70.28           H  
ATOM    552  NE  ARG A  37       6.353 -35.396  -3.295  1.00 70.28           N  
ATOM    553  HE  ARG A  37       6.788 -34.836  -4.014  1.00 70.28           H  
ATOM    554  NH1 ARG A  37       4.416 -35.905  -2.177  1.00 70.28           N  
ATOM    555 HH11 ARG A  37       3.430 -35.757  -2.017  1.00 70.28           H  
ATOM    556 HH12 ARG A  37       4.960 -36.464  -1.536  1.00 70.28           H  
ATOM    557  NH2 ARG A  37       4.355 -34.526  -3.931  1.00 70.28           N  
ATOM    558 HH21 ARG A  37       3.365 -34.409  -3.772  1.00 70.28           H  
ATOM    559 HH22 ARG A  37       4.838 -33.989  -4.638  1.00 70.28           H  
ATOM    560  CZ  ARG A  37       5.051 -35.279  -3.129  1.00 70.28           C  
ATOM    561  N   ALA A  38      11.897 -34.662  -2.521  1.00 72.91           N  
ATOM    562  H   ALA A  38      11.463 -34.506  -3.419  1.00 72.91           H  
ATOM    563  CA  ALA A  38      12.625 -33.580  -1.891  1.00 72.91           C  
ATOM    564  HA  ALA A  38      13.601 -33.999  -1.645  1.00 72.91           H  
ATOM    565  C   ALA A  38      11.925 -33.128  -0.602  1.00 72.91           C  
ATOM    566  CB  ALA A  38      12.844 -32.431  -2.877  1.00 72.91           C  
ATOM    567  HB1 ALA A  38      13.340 -32.801  -3.774  1.00 72.91           H  
ATOM    568  HB2 ALA A  38      13.467 -31.665  -2.415  1.00 72.91           H  
ATOM    569  HB3 ALA A  38      11.885 -31.993  -3.155  1.00 72.91           H  
ATOM    570  O   ALA A  38      10.701 -33.018  -0.572  1.00 72.91           O  
ATOM    571  N   PHE A  39      12.684 -32.792   0.439  1.00 79.22           N  
ATOM    572  H   PHE A  39      13.675 -32.975   0.378  1.00 79.22           H  
ATOM    573  CA  PHE A  39      12.146 -32.298   1.706  1.00 79.22           C  
ATOM    574  HA  PHE A  39      11.543 -33.084   2.160  1.00 79.22           H  
ATOM    575  C   PHE A  39      11.214 -31.100   1.504  1.00 79.22           C  
ATOM    576  CB  PHE A  39      13.313 -31.964   2.642  1.00 79.22           C  
ATOM    577  HB2 PHE A  39      12.929 -31.421   3.505  1.00 79.22           H  
ATOM    578  HB3 PHE A  39      14.017 -31.310   2.129  1.00 79.22           H  
ATOM    579  O   PHE A  39      10.114 -31.078   2.049  1.00 79.22           O  
ATOM    580  CG  PHE A  39      14.034 -33.188   3.170  1.00 79.22           C  
ATOM    581  CD1 PHE A  39      13.321 -34.131   3.925  1.00 79.22           C  
ATOM    582  HD1 PHE A  39      12.263 -34.002   4.100  1.00 79.22           H  
ATOM    583  CD2 PHE A  39      15.410 -33.382   2.951  1.00 79.22           C  
ATOM    584  HD2 PHE A  39      15.977 -32.658   2.385  1.00 79.22           H  
ATOM    585  CE1 PHE A  39      13.972 -35.260   4.434  1.00 79.22           C  
ATOM    586  HE1 PHE A  39      13.394 -36.005   4.961  1.00 79.22           H  
ATOM    587  CE2 PHE A  39      16.065 -34.495   3.508  1.00 79.22           C  
ATOM    588  HE2 PHE A  39      17.128 -34.633   3.379  1.00 79.22           H  
ATOM    589  CZ  PHE A  39      15.346 -35.441   4.245  1.00 79.22           C  
ATOM    590  HZ  PHE A  39      15.846 -36.307   4.653  1.00 79.22           H  
ATOM    591  N   ARG A  40      11.579 -30.155   0.631  1.00 63.39           N  
ATOM    592  H   ARG A  40      12.491 -30.229   0.203  1.00 63.39           H  
ATOM    593  CA  ARG A  40      10.709 -29.017   0.294  1.00 63.39           C  
ATOM    594  HA  ARG A  40      10.524 -28.444   1.202  1.00 63.39           H  
ATOM    595  C   ARG A  40       9.333 -29.463  -0.222  1.00 63.39           C  
ATOM    596  CB  ARG A  40      11.412 -28.120  -0.734  1.00 63.39           C  
ATOM    597  HB2 ARG A  40      11.375 -28.590  -1.717  1.00 63.39           H  
ATOM    598  HB3 ARG A  40      12.456 -27.988  -0.448  1.00 63.39           H  
ATOM    599  O   ARG A  40       8.320 -28.891   0.158  1.00 63.39           O  
ATOM    600  CG  ARG A  40      10.748 -26.736  -0.781  1.00 63.39           C  
ATOM    601  HG2 ARG A  40      10.936 -26.234   0.168  1.00 63.39           H  
ATOM    602  HG3 ARG A  40       9.668 -26.827  -0.902  1.00 63.39           H  
ATOM    603  CD  ARG A  40      11.302 -25.864  -1.910  1.00 63.39           C  
ATOM    604  HD2 ARG A  40      12.384 -25.980  -1.963  1.00 63.39           H  
ATOM    605  HD3 ARG A  40      11.080 -24.824  -1.671  1.00 63.39           H  
ATOM    606  NE  ARG A  40      10.673 -26.198  -3.200  1.00 63.39           N  
ATOM    607  HE  ARG A  40       9.933 -26.884  -3.175  1.00 63.39           H  
ATOM    608  NH1 ARG A  40      11.982 -24.855  -4.533  1.00 63.39           N  
ATOM    609 HH11 ARG A  40      12.169 -24.420  -5.425  1.00 63.39           H  
ATOM    610 HH12 ARG A  40      12.483 -24.519  -3.723  1.00 63.39           H  
ATOM    611  NH2 ARG A  40      10.293 -26.029  -5.420  1.00 63.39           N  
ATOM    612 HH21 ARG A  40       9.632 -26.785  -5.313  1.00 63.39           H  
ATOM    613 HH22 ARG A  40      10.588 -25.735  -6.340  1.00 63.39           H  
ATOM    614  CZ  ARG A  40      10.987 -25.687  -4.372  1.00 63.39           C  
ATOM    615  N   ASP A  41       9.285 -30.512  -1.040  1.00 63.52           N  
ATOM    616  H   ASP A  41      10.141 -31.011  -1.235  1.00 63.52           H  
ATOM    617  CA  ASP A  41       8.039 -31.039  -1.614  1.00 63.52           C  
ATOM    618  HA  ASP A  41       7.386 -30.203  -1.864  1.00 63.52           H  
ATOM    619  C   ASP A  41       7.270 -31.946  -0.640  1.00 63.52           C  
ATOM    620  CB  ASP A  41       8.343 -31.807  -2.906  1.00 63.52           C  
ATOM    621  HB2 ASP A  41       8.952 -32.677  -2.660  1.00 63.52           H  
ATOM    622  HB3 ASP A  41       7.406 -32.168  -3.330  1.00 63.52           H  
ATOM    623  O   ASP A  41       6.088 -32.224  -0.852  1.00 63.52           O  
ATOM    624  CG  ASP A  41       9.065 -30.982  -3.975  1.00 63.52           C  
ATOM    625  OD1 ASP A  41       8.849 -29.747  -4.060  1.00 63.52           O  
ATOM    626  OD2 ASP A  41       9.833 -31.616  -4.728  1.00 63.52           O  
ATOM    627  N   LEU A  42       7.934 -32.405   0.426  1.00 68.78           N  
ATOM    628  H   LEU A  42       8.917 -32.185   0.494  1.00 68.78           H  
ATOM    629  CA  LEU A  42       7.305 -33.046   1.581  1.00 68.78           C  
ATOM    630  HA  LEU A  42       6.464 -33.646   1.234  1.00 68.78           H  
ATOM    631  C   LEU A  42       6.700 -32.016   2.555  1.00 68.78           C  
ATOM    632  CB  LEU A  42       8.322 -33.975   2.276  1.00 68.78           C  
ATOM    633  HB2 LEU A  42       9.194 -33.387   2.563  1.00 68.78           H  
ATOM    634  HB3 LEU A  42       7.866 -34.357   3.190  1.00 68.78           H  
ATOM    635  O   LEU A  42       6.000 -32.412   3.481  1.00 68.78           O  
ATOM    636  CG  LEU A  42       8.793 -35.189   1.455  1.00 68.78           C  
ATOM    637  HG  LEU A  42       9.136 -34.872   0.471  1.00 68.78           H  
ATOM    638  CD1 LEU A  42       9.947 -35.893   2.173  1.00 68.78           C  
ATOM    639 HD11 LEU A  42       9.636 -36.205   3.170  1.00 68.78           H  
ATOM    640 HD12 LEU A  42      10.260 -36.765   1.598  1.00 68.78           H  
ATOM    641 HD13 LEU A  42      10.800 -35.219   2.249  1.00 68.78           H  
ATOM    642  CD2 LEU A  42       7.665 -36.209   1.281  1.00 68.78           C  
ATOM    643 HD21 LEU A  42       8.035 -37.072   0.726  1.00 68.78           H  
ATOM    644 HD22 LEU A  42       7.314 -36.539   2.258  1.00 68.78           H  
ATOM    645 HD23 LEU A  42       6.834 -35.756   0.741  1.00 68.78           H  
ATOM    646  N   GLY A  43       6.920 -30.714   2.337  1.00 62.06           N  
ATOM    647  H   GLY A  43       7.477 -30.447   1.538  1.00 62.06           H  
ATOM    648  CA  GLY A  43       6.405 -29.639   3.190  1.00 62.06           C  
ATOM    649  HA2 GLY A  43       5.506 -29.968   3.710  1.00 62.06           H  
ATOM    650  HA3 GLY A  43       6.141 -28.792   2.556  1.00 62.06           H  
ATOM    651  C   GLY A  43       7.402 -29.141   4.233  1.00 62.06           C  
ATOM    652  O   GLY A  43       6.989 -28.516   5.206  1.00 62.06           O  
ATOM    653  N   PHE A  44       8.700 -29.409   4.052  1.00 68.23           N  
ATOM    654  H   PHE A  44       8.993 -29.936   3.242  1.00 68.23           H  
ATOM    655  CA  PHE A  44       9.718 -28.816   4.909  1.00 68.23           C  
ATOM    656  HA  PHE A  44       9.360 -28.905   5.935  1.00 68.23           H  
ATOM    657  C   PHE A  44       9.913 -27.332   4.602  1.00 68.23           C  
ATOM    658  CB  PHE A  44      11.054 -29.556   4.837  1.00 68.23           C  
ATOM    659  HB2 PHE A  44      11.323 -29.743   3.798  1.00 68.23           H  
ATOM    660  HB3 PHE A  44      11.824 -28.896   5.237  1.00 68.23           H  
ATOM    661  O   PHE A  44      10.247 -26.940   3.482  1.00 68.23           O  
ATOM    662  CG  PHE A  44      11.079 -30.836   5.642  1.00 68.23           C  
ATOM    663  CD1 PHE A  44      11.629 -30.814   6.926  1.00 68.23           C  
ATOM    664  HD1 PHE A  44      12.025 -29.883   7.305  1.00 68.23           H  
ATOM    665  CD2 PHE A  44      10.520 -32.026   5.157  1.00 68.23           C  
ATOM    666  HD2 PHE A  44      10.041 -32.049   4.190  1.00 68.23           H  
ATOM    667  CE1 PHE A  44      11.601 -31.957   7.734  1.00 68.23           C  
ATOM    668  HE1 PHE A  44      11.959 -31.888   8.750  1.00 68.23           H  
ATOM    669  CE2 PHE A  44      10.545 -33.188   5.939  1.00 68.23           C  
ATOM    670  HE2 PHE A  44      10.123 -34.094   5.529  1.00 68.23           H  
ATOM    671  CZ  PHE A  44      11.066 -33.156   7.242  1.00 68.23           C  
ATOM    672  HZ  PHE A  44      11.031 -34.032   7.872  1.00 68.23           H  
ATOM    673  N   ASP A  45       9.776 -26.534   5.646  1.00 53.19           N  
ATOM    674  H   ASP A  45       9.505 -26.984   6.508  1.00 53.19           H  
ATOM    675  CA  ASP A  45      10.242 -25.162   5.765  1.00 53.19           C  
ATOM    676  HA  ASP A  45      10.499 -24.781   4.777  1.00 53.19           H  
ATOM    677  C   ASP A  45      11.515 -25.098   6.635  1.00 53.19           C  
ATOM    678  CB  ASP A  45       9.089 -24.301   6.316  1.00 53.19           C  
ATOM    679  HB2 ASP A  45       9.402 -23.257   6.317  1.00 53.19           H  
ATOM    680  HB3 ASP A  45       8.241 -24.384   5.636  1.00 53.19           H  
ATOM    681  O   ASP A  45      12.061 -26.116   7.069  1.00 53.19           O  
ATOM    682  CG  ASP A  45       8.625 -24.674   7.735  1.00 53.19           C  
ATOM    683  OD1 ASP A  45       9.365 -25.391   8.457  1.00 53.19           O  
ATOM    684  OD2 ASP A  45       7.550 -24.189   8.130  1.00 53.19           O  
ATOM    685  N   SER A  46      12.010 -23.892   6.915  1.00 48.58           N  
ATOM    686  H   SER A  46      11.580 -23.076   6.504  1.00 48.58           H  
ATOM    687  CA  SER A  46      13.210 -23.702   7.740  1.00 48.58           C  
ATOM    688  HA  SER A  46      14.048 -24.207   7.260  1.00 48.58           H  
ATOM    689  C   SER A  46      13.073 -24.277   9.157  1.00 48.58           C  
ATOM    690  CB  SER A  46      13.540 -22.211   7.840  1.00 48.58           C  
ATOM    691  HB2 SER A  46      12.731 -21.696   8.358  1.00 48.58           H  
ATOM    692  HB3 SER A  46      14.462 -22.082   8.407  1.00 48.58           H  
ATOM    693  O   SER A  46      14.054 -24.789   9.697  1.00 48.58           O  
ATOM    694  OG  SER A  46      13.699 -21.655   6.548  1.00 48.58           O  
ATOM    695  HG  SER A  46      13.737 -20.699   6.627  1.00 48.58           H  
ATOM    696  N   MET A  47      11.882 -24.220   9.766  1.00 49.01           N  
ATOM    697  H   MET A  47      11.067 -23.965   9.226  1.00 49.01           H  
ATOM    698  CA  MET A  47      11.677 -24.728  11.127  1.00 49.01           C  
ATOM    699  HA  MET A  47      12.473 -24.370  11.780  1.00 49.01           H  
ATOM    700  C   MET A  47      11.712 -26.250  11.160  1.00 49.01           C  
ATOM    701  CB  MET A  47      10.327 -24.289  11.695  1.00 49.01           C  
ATOM    702  HB2 MET A  47       9.546 -24.395  10.943  1.00 49.01           H  
ATOM    703  HB3 MET A  47      10.092 -24.965  12.517  1.00 49.01           H  
ATOM    704  O   MET A  47      12.475 -26.847  11.918  1.00 49.01           O  
ATOM    705  CG  MET A  47      10.303 -22.874  12.266  1.00 49.01           C  
ATOM    706  HG2 MET A  47      10.061 -22.166  11.473  1.00 49.01           H  
ATOM    707  HG3 MET A  47      11.284 -22.625  12.671  1.00 49.01           H  
ATOM    708  SD  MET A  47       9.091 -22.736  13.610  1.00 49.01           S  
ATOM    709  CE  MET A  47       7.607 -23.393  12.801  1.00 49.01           C  
ATOM    710  HE1 MET A  47       6.742 -23.268  13.453  1.00 49.01           H  
ATOM    711  HE2 MET A  47       7.429 -22.856  11.870  1.00 49.01           H  
ATOM    712  HE3 MET A  47       7.733 -24.454  12.584  1.00 49.01           H  
ATOM    713  N   THR A  48      10.905 -26.881  10.317  1.00 64.80           N  
ATOM    714  H   THR A  48      10.329 -26.323   9.704  1.00 64.80           H  
ATOM    715  CA  THR A  48      10.844 -28.342  10.209  1.00 64.80           C  
ATOM    716  HA  THR A  48      10.632 -28.763  11.191  1.00 64.80           H  
ATOM    717  C   THR A  48      12.185 -28.915   9.754  1.00 64.80           C  
ATOM    718  CB  THR A  48       9.724 -28.770   9.257  1.00 64.80           C  
ATOM    719  HB  THR A  48       9.821 -29.833   9.032  1.00 64.80           H  
ATOM    720  O   THR A  48      12.585 -29.978  10.228  1.00 64.80           O  
ATOM    721  CG2 THR A  48       8.332 -28.511   9.826  1.00 64.80           C  
ATOM    722 HG21 THR A  48       8.204 -29.074  10.750  1.00 64.80           H  
ATOM    723 HG22 THR A  48       8.191 -27.448  10.023  1.00 64.80           H  
ATOM    724 HG23 THR A  48       7.583 -28.840   9.105  1.00 64.80           H  
ATOM    725  OG1 THR A  48       9.819 -28.031   8.075  1.00 64.80           O  
ATOM    726  HG1 THR A  48       9.594 -27.122   8.286  1.00 64.80           H  
ATOM    727  N   ALA A  49      12.944 -28.203   8.912  1.00 67.99           N  
ATOM    728  H   ALA A  49      12.546 -27.382   8.478  1.00 67.99           H  
ATOM    729  CA  ALA A  49      14.292 -28.617   8.523  1.00 67.99           C  
ATOM    730  HA  ALA A  49      14.240 -29.623   8.108  1.00 67.99           H  
ATOM    731  C   ALA A  49      15.240 -28.662   9.733  1.00 67.99           C  
ATOM    732  CB  ALA A  49      14.808 -27.665   7.438  1.00 67.99           C  
ATOM    733  HB1 ALA A  49      15.838 -27.916   7.184  1.00 67.99           H  
ATOM    734  HB2 ALA A  49      14.187 -27.750   6.546  1.00 67.99           H  
ATOM    735  HB3 ALA A  49      14.778 -26.636   7.796  1.00 67.99           H  
ATOM    736  O   ALA A  49      15.994 -29.625   9.912  1.00 67.99           O  
ATOM    737  N   VAL A  50      15.172 -27.649  10.601  1.00 59.83           N  
ATOM    738  H   VAL A  50      14.524 -26.897  10.410  1.00 59.83           H  
ATOM    739  CA  VAL A  50      15.953 -27.603  11.841  1.00 59.83           C  
ATOM    740  HA  VAL A  50      16.989 -27.830  11.591  1.00 59.83           H  
ATOM    741  C   VAL A  50      15.502 -28.679  12.832  1.00 59.83           C  
ATOM    742  CB  VAL A  50      15.913 -26.189  12.452  1.00 59.83           C  
ATOM    743  HB  VAL A  50      14.888 -25.818  12.462  1.00 59.83           H  
ATOM    744  O   VAL A  50      16.373 -29.312  13.435  1.00 59.83           O  
ATOM    745  CG1 VAL A  50      16.452 -26.152  13.890  1.00 59.83           C  
ATOM    746 HG11 VAL A  50      17.399 -26.688  13.949  1.00 59.83           H  
ATOM    747 HG12 VAL A  50      15.724 -26.623  14.552  1.00 59.83           H  
ATOM    748 HG13 VAL A  50      16.573 -25.118  14.211  1.00 59.83           H  
ATOM    749  CG2 VAL A  50      16.777 -25.240  11.611  1.00 59.83           C  
ATOM    750 HG21 VAL A  50      16.675 -24.221  11.986  1.00 59.83           H  
ATOM    751 HG22 VAL A  50      16.442 -25.250  10.574  1.00 59.83           H  
ATOM    752 HG23 VAL A  50      17.824 -25.543  11.643  1.00 59.83           H  
ATOM    753  N   ASP A  51      14.196 -28.919  12.978  1.00 65.39           N  
ATOM    754  H   ASP A  51      13.539 -28.330  12.488  1.00 65.39           H  
ATOM    755  CA  ASP A  51      13.650 -29.981  13.839  1.00 65.39           C  
ATOM    756  HA  ASP A  51      14.014 -29.831  14.856  1.00 65.39           H  
ATOM    757  C   ASP A  51      14.136 -31.364  13.381  1.00 65.39           C  
ATOM    758  CB  ASP A  51      12.111 -29.903  13.889  1.00 65.39           C  
ATOM    759  HB2 ASP A  51      11.822 -28.903  14.214  1.00 65.39           H  
ATOM    760  HB3 ASP A  51      11.715 -30.059  12.886  1.00 65.39           H  
ATOM    761  O   ASP A  51      14.753 -32.097  14.158  1.00 65.39           O  
ATOM    762  CG  ASP A  51      11.468 -30.930  14.844  1.00 65.39           C  
ATOM    763  OD1 ASP A  51      12.187 -31.556  15.655  1.00 65.39           O  
ATOM    764  OD2 ASP A  51      10.248 -31.177  14.723  1.00 65.39           O  
ATOM    765  N   LEU A  52      14.006 -31.684  12.087  1.00 78.17           N  
ATOM    766  H   LEU A  52      13.512 -31.046  11.480  1.00 78.17           H  
ATOM    767  CA  LEU A  52      14.526 -32.939  11.537  1.00 78.17           C  
ATOM    768  HA  LEU A  52      14.019 -33.763  12.039  1.00 78.17           H  
ATOM    769  C   LEU A  52      16.016 -33.098  11.817  1.00 78.17           C  
ATOM    770  CB  LEU A  52      14.235 -33.012  10.031  1.00 78.17           C  
ATOM    771  HB2 LEU A  52      13.152 -33.070   9.918  1.00 78.17           H  
ATOM    772  HB3 LEU A  52      14.596 -32.104   9.549  1.00 78.17           H  
ATOM    773  O   LEU A  52      16.447 -34.135  12.321  1.00 78.17           O  
ATOM    774  CG  LEU A  52      14.850 -34.236   9.330  1.00 78.17           C  
ATOM    775  HG  LEU A  52      15.930 -34.248   9.481  1.00 78.17           H  
ATOM    776  CD1 LEU A  52      14.257 -35.540   9.869  1.00 78.17           C  
ATOM    777 HD11 LEU A  52      14.497 -35.657  10.926  1.00 78.17           H  
ATOM    778 HD12 LEU A  52      13.174 -35.538   9.748  1.00 78.17           H  
ATOM    779 HD13 LEU A  52      14.684 -36.388   9.333  1.00 78.17           H  
ATOM    780  CD2 LEU A  52      14.605 -34.164   7.826  1.00 78.17           C  
ATOM    781 HD21 LEU A  52      15.043 -35.030   7.331  1.00 78.17           H  
ATOM    782 HD22 LEU A  52      15.058 -33.260   7.418  1.00 78.17           H  
ATOM    783 HD23 LEU A  52      13.535 -34.126   7.624  1.00 78.17           H  
ATOM    784  N   ARG A  53      16.813 -32.063  11.551  1.00 74.25           N  
ATOM    785  H   ARG A  53      16.398 -31.241  11.137  1.00 74.25           H  
ATOM    786  CA  ARG A  53      18.246 -32.081  11.849  1.00 74.25           C  
ATOM    787  HA  ARG A  53      18.705 -32.897  11.290  1.00 74.25           H  
ATOM    788  C   ARG A  53      18.514 -32.363  13.331  1.00 74.25           C  
ATOM    789  CB  ARG A  53      18.828 -30.751  11.357  1.00 74.25           C  
ATOM    790  HB2 ARG A  53      18.625 -30.682  10.288  1.00 74.25           H  
ATOM    791  HB3 ARG A  53      18.312 -29.916  11.829  1.00 74.25           H  
ATOM    792  O   ARG A  53      19.410 -33.148  13.649  1.00 74.25           O  
ATOM    793  CG  ARG A  53      20.342 -30.609  11.546  1.00 74.25           C  
ATOM    794  HG2 ARG A  53      20.676 -29.829  10.861  1.00 74.25           H  
ATOM    795  HG3 ARG A  53      20.817 -31.544  11.249  1.00 74.25           H  
ATOM    796  CD  ARG A  53      20.824 -30.221  12.950  1.00 74.25           C  
ATOM    797  HD2 ARG A  53      20.630 -31.024  13.662  1.00 74.25           H  
ATOM    798  HD3 ARG A  53      21.906 -30.105  12.892  1.00 74.25           H  
ATOM    799  NE  ARG A  53      20.186 -28.980  13.428  1.00 74.25           N  
ATOM    800  HE  ARG A  53      19.177 -28.985  13.471  1.00 74.25           H  
ATOM    801  NH1 ARG A  53      22.085 -27.858  14.059  1.00 74.25           N  
ATOM    802 HH11 ARG A  53      22.637 -28.614  13.680  1.00 74.25           H  
ATOM    803 HH12 ARG A  53      22.526 -27.006  14.376  1.00 74.25           H  
ATOM    804  NH2 ARG A  53      20.101 -26.853  14.215  1.00 74.25           N  
ATOM    805 HH21 ARG A  53      20.550 -25.995  14.505  1.00 74.25           H  
ATOM    806 HH22 ARG A  53      19.096 -26.907  14.142  1.00 74.25           H  
ATOM    807  CZ  ARG A  53      20.790 -27.912  13.905  1.00 74.25           C  
ATOM    808  N   ASN A  54      17.765 -31.738  14.240  1.00 68.79           N  
ATOM    809  H   ASN A  54      17.012 -31.151  13.910  1.00 68.79           H  
ATOM    810  CA  ASN A  54      17.925 -31.923  15.685  1.00 68.79           C  
ATOM    811  HA  ASN A  54      18.967 -31.749  15.954  1.00 68.79           H  
ATOM    812  C   ASN A  54      17.583 -33.355  16.109  1.00 68.79           C  
ATOM    813  CB  ASN A  54      17.043 -30.915  16.441  1.00 68.79           C  
ATOM    814  HB2 ASN A  54      16.012 -31.008  16.100  1.00 68.79           H  
ATOM    815  HB3 ASN A  54      17.053 -31.156  17.504  1.00 68.79           H  
ATOM    816  O   ASN A  54      18.354 -33.978  16.845  1.00 68.79           O  
ATOM    817  CG  ASN A  54      17.470 -29.467  16.300  1.00 68.79           C  
ATOM    818  ND2 ASN A  54      16.578 -28.555  16.607  1.00 68.79           N  
ATOM    819 HD21 ASN A  54      16.772 -27.590  16.380  1.00 68.79           H  
ATOM    820 HD22 ASN A  54      15.631 -28.841  16.813  1.00 68.79           H  
ATOM    821  OD1 ASN A  54      18.603 -29.130  15.972  1.00 68.79           O  
ATOM    822  N   ARG A  55      16.472 -33.898  15.606  1.00 79.01           N  
ATOM    823  H   ARG A  55      15.874 -33.318  15.036  1.00 79.01           H  
ATOM    824  CA  ARG A  55      16.067 -35.287  15.847  1.00 79.01           C  
ATOM    825  HA  ARG A  55      15.951 -35.462  16.917  1.00 79.01           H  
ATOM    826  C   ARG A  55      17.117 -36.260  15.357  1.00 79.01           C  
ATOM    827  CB  ARG A  55      14.739 -35.558  15.148  1.00 79.01           C  
ATOM    828  HB2 ARG A  55      14.573 -36.634  15.094  1.00 79.01           H  
ATOM    829  HB3 ARG A  55      14.768 -35.162  14.133  1.00 79.01           H  
ATOM    830  O   ARG A  55      17.574 -37.096  16.131  1.00 79.01           O  
ATOM    831  CG  ARG A  55      13.593 -34.925  15.933  1.00 79.01           C  
ATOM    832  HG2 ARG A  55      13.413 -35.496  16.843  1.00 79.01           H  
ATOM    833  HG3 ARG A  55      13.824 -33.891  16.190  1.00 79.01           H  
ATOM    834  CD  ARG A  55      12.360 -34.942  15.050  1.00 79.01           C  
ATOM    835  HD2 ARG A  55      12.186 -35.943  14.655  1.00 79.01           H  
ATOM    836  HD3 ARG A  55      12.566 -34.276  14.213  1.00 79.01           H  
ATOM    837  NE  ARG A  55      11.192 -34.438  15.776  1.00 79.01           N  
ATOM    838  HE  ARG A  55      11.125 -33.431  15.823  1.00 79.01           H  
ATOM    839  NH1 ARG A  55      10.278 -36.483  16.296  1.00 79.01           N  
ATOM    840 HH11 ARG A  55      11.062 -36.938  15.849  1.00 79.01           H  
ATOM    841 HH12 ARG A  55       9.527 -37.037  16.682  1.00 79.01           H  
ATOM    842  NH2 ARG A  55       9.223 -34.575  16.861  1.00 79.01           N  
ATOM    843 HH21 ARG A  55       8.419 -35.092  17.186  1.00 79.01           H  
ATOM    844 HH22 ARG A  55       9.202 -33.567  16.794  1.00 79.01           H  
ATOM    845  CZ  ARG A  55      10.240 -35.172  16.308  1.00 79.01           C  
ATOM    846  N   LEU A  56      17.592 -36.091  14.126  1.00 83.25           N  
ATOM    847  H   LEU A  56      17.171 -35.381  13.543  1.00 83.25           H  
ATOM    848  CA  LEU A  56      18.626 -36.955  13.572  1.00 83.25           C  
ATOM    849  HA  LEU A  56      18.266 -37.983  13.608  1.00 83.25           H  
ATOM    850  C   LEU A  56      19.913 -36.911  14.392  1.00 83.25           C  
ATOM    851  CB  LEU A  56      18.899 -36.592  12.115  1.00 83.25           C  
ATOM    852  HB2 LEU A  56      19.178 -35.540  12.052  1.00 83.25           H  
ATOM    853  HB3 LEU A  56      19.734 -37.208  11.784  1.00 83.25           H  
ATOM    854  O   LEU A  56      20.512 -37.959  14.627  1.00 83.25           O  
ATOM    855  CG  LEU A  56      17.732 -36.875  11.166  1.00 83.25           C  
ATOM    856  HG  LEU A  56      16.823 -36.382  11.511  1.00 83.25           H  
ATOM    857  CD1 LEU A  56      18.076 -36.358   9.776  1.00 83.25           C  
ATOM    858 HD11 LEU A  56      18.333 -35.301   9.829  1.00 83.25           H  
ATOM    859 HD12 LEU A  56      17.209 -36.473   9.125  1.00 83.25           H  
ATOM    860 HD13 LEU A  56      18.912 -36.925   9.365  1.00 83.25           H  
ATOM    861  CD2 LEU A  56      17.441 -38.368  11.072  1.00 83.25           C  
ATOM    862 HD21 LEU A  56      18.348 -38.920  10.824  1.00 83.25           H  
ATOM    863 HD22 LEU A  56      17.034 -38.737  12.013  1.00 83.25           H  
ATOM    864 HD23 LEU A  56      16.680 -38.510  10.305  1.00 83.25           H  
ATOM    865  N   ALA A  57      20.314 -35.745  14.902  1.00 77.42           N  
ATOM    866  H   ALA A  57      19.802 -34.908  14.665  1.00 77.42           H  
ATOM    867  CA  ALA A  57      21.455 -35.652  15.809  1.00 77.42           C  
ATOM    868  HA  ALA A  57      22.316 -36.100  15.314  1.00 77.42           H  
ATOM    869  C   ALA A  57      21.237 -36.437  17.115  1.00 77.42           C  
ATOM    870  CB  ALA A  57      21.763 -34.174  16.075  1.00 77.42           C  
ATOM    871  HB1 ALA A  57      21.937 -33.662  15.128  1.00 77.42           H  
ATOM    872  HB2 ALA A  57      22.657 -34.097  16.694  1.00 77.42           H  
ATOM    873  HB3 ALA A  57      20.926 -33.701  16.590  1.00 77.42           H  
ATOM    874  O   ALA A  57      22.183 -37.041  17.622  1.00 77.42           O  
ATOM    875  N   ALA A  58      20.009 -36.482  17.638  1.00 79.69           N  
ATOM    876  H   ALA A  58      19.266 -35.974  17.179  1.00 79.69           H  
ATOM    877  CA  ALA A  58      19.674 -37.246  18.837  1.00 79.69           C  
ATOM    878  HA  ALA A  58      20.420 -37.025  19.600  1.00 79.69           H  
ATOM    879  C   ALA A  58      19.706 -38.767  18.604  1.00 79.69           C  
ATOM    880  CB  ALA A  58      18.314 -36.769  19.364  1.00 79.69           C  
ATOM    881  HB1 ALA A  58      18.325 -35.688  19.497  1.00 79.69           H  
ATOM    882  HB2 ALA A  58      18.107 -37.243  20.323  1.00 79.69           H  
ATOM    883  HB3 ALA A  58      17.518 -37.031  18.667  1.00 79.69           H  
ATOM    884  O   ALA A  58      20.269 -39.491  19.426  1.00 79.69           O  
ATOM    885  N   VAL A  59      19.157 -39.262  17.486  1.00 83.85           N  
ATOM    886  H   VAL A  59      18.659 -38.630  16.876  1.00 83.85           H  
ATOM    887  CA  VAL A  59      19.133 -40.712  17.196  1.00 83.85           C  
ATOM    888  HA  VAL A  59      19.006 -41.235  18.144  1.00 83.85           H  
ATOM    889  C   VAL A  59      20.447 -41.255  16.633  1.00 83.85           C  
ATOM    890  CB  VAL A  59      17.950 -41.141  16.300  1.00 83.85           C  
ATOM    891  HB  VAL A  59      18.216 -42.080  15.814  1.00 83.85           H  
ATOM    892  O   VAL A  59      20.769 -42.421  16.860  1.00 83.85           O  
ATOM    893  CG1 VAL A  59      16.712 -41.419  17.152  1.00 83.85           C  
ATOM    894 HG11 VAL A  59      16.412 -40.515  17.681  1.00 83.85           H  
ATOM    895 HG12 VAL A  59      16.921 -42.212  17.871  1.00 83.85           H  
ATOM    896 HG13 VAL A  59      15.886 -41.731  16.512  1.00 83.85           H  
ATOM    897  CG2 VAL A  59      17.569 -40.147  15.206  1.00 83.85           C  
ATOM    898 HG21 VAL A  59      17.010 -39.316  15.636  1.00 83.85           H  
ATOM    899 HG22 VAL A  59      16.895 -40.631  14.499  1.00 83.85           H  
ATOM    900 HG23 VAL A  59      18.463 -39.809  14.682  1.00 83.85           H  
ATOM    901  N   THR A  60      21.233 -40.440  15.929  1.00 78.47           N  
ATOM    902  H   THR A  60      20.899 -39.508  15.730  1.00 78.47           H  
ATOM    903  CA  THR A  60      22.515 -40.878  15.341  1.00 78.47           C  
ATOM    904  HA  THR A  60      22.513 -41.963  15.247  1.00 78.47           H  
ATOM    905  C   THR A  60      23.730 -40.521  16.196  1.00 78.47           C  
ATOM    906  CB  THR A  60      22.714 -40.316  13.928  1.00 78.47           C  
ATOM    907  HB  THR A  60      23.639 -40.728  13.524  1.00 78.47           H  
ATOM    908  O   THR A  60      24.791 -41.118  16.021  1.00 78.47           O  
ATOM    909  CG2 THR A  60      21.570 -40.673  12.978  1.00 78.47           C  
ATOM    910 HG21 THR A  60      20.629 -40.239  13.318  1.00 78.47           H  
ATOM    911 HG22 THR A  60      21.793 -40.288  11.983  1.00 78.47           H  
ATOM    912 HG23 THR A  60      21.462 -41.756  12.922  1.00 78.47           H  
ATOM    913  OG1 THR A  60      22.845 -38.919  13.987  1.00 78.47           O  
ATOM    914  HG1 THR A  60      21.960 -38.558  14.083  1.00 78.47           H  
ATOM    915  N   GLY A  61      23.607 -39.544  17.101  1.00 76.63           N  
ATOM    916  H   GLY A  61      22.709 -39.093  17.204  1.00 76.63           H  
ATOM    917  CA  GLY A  61      24.734 -38.946  17.824  1.00 76.63           C  
ATOM    918  HA2 GLY A  61      24.343 -38.340  18.642  1.00 76.63           H  
ATOM    919  HA3 GLY A  61      25.354 -39.738  18.242  1.00 76.63           H  
ATOM    920  C   GLY A  61      25.624 -38.048  16.955  1.00 76.63           C  
ATOM    921  O   GLY A  61      26.642 -37.541  17.429  1.00 76.63           O  
ATOM    922  N   VAL A  62      25.265 -37.841  15.686  1.00 77.60           N  
ATOM    923  H   VAL A  62      24.405 -38.256  15.355  1.00 77.60           H  
ATOM    924  CA  VAL A  62      26.065 -37.098  14.713  1.00 77.60           C  
ATOM    925  HA  VAL A  62      27.090 -37.023  15.075  1.00 77.60           H  
ATOM    926  C   VAL A  62      25.501 -35.686  14.566  1.00 77.60           C  
ATOM    927  CB  VAL A  62      26.113 -37.861  13.380  1.00 77.60           C  
ATOM    928  HB  VAL A  62      25.091 -38.036  13.043  1.00 77.60           H  
ATOM    929  O   VAL A  62      24.361 -35.482  14.155  1.00 77.60           O  
ATOM    930  CG1 VAL A  62      26.869 -37.087  12.307  1.00 77.60           C  
ATOM    931 HG11 VAL A  62      27.896 -36.923  12.633  1.00 77.60           H  
ATOM    932 HG12 VAL A  62      26.371 -36.140  12.100  1.00 77.60           H  
ATOM    933 HG13 VAL A  62      26.862 -37.659  11.379  1.00 77.60           H  
ATOM    934  CG2 VAL A  62      26.778 -39.234  13.515  1.00 77.60           C  
ATOM    935 HG21 VAL A  62      27.800 -39.129  13.877  1.00 77.60           H  
ATOM    936 HG22 VAL A  62      26.214 -39.853  14.213  1.00 77.60           H  
ATOM    937 HG23 VAL A  62      26.784 -39.736  12.547  1.00 77.60           H  
ATOM    938  N   ARG A  63      26.316 -34.681  14.901  1.00 67.88           N  
ATOM    939  H   ARG A  63      27.232 -34.917  15.254  1.00 67.88           H  
ATOM    940  CA  ARG A  63      25.953 -33.268  14.720  1.00 67.88           C  
ATOM    941  HA  ARG A  63      24.902 -33.141  14.979  1.00 67.88           H  
ATOM    942  C   ARG A  63      26.099 -32.848  13.264  1.00 67.88           C  
ATOM    943  CB  ARG A  63      26.801 -32.364  15.622  1.00 67.88           C  
ATOM    944  HB2 ARG A  63      27.822 -32.741  15.676  1.00 67.88           H  
ATOM    945  HB3 ARG A  63      26.830 -31.365  15.187  1.00 67.88           H  
ATOM    946  O   ARG A  63      27.217 -32.816  12.747  1.00 67.88           O  
ATOM    947  CG  ARG A  63      26.199 -32.248  17.024  1.00 67.88           C  
ATOM    948  HG2 ARG A  63      25.186 -31.852  16.947  1.00 67.88           H  
ATOM    949  HG3 ARG A  63      26.166 -33.228  17.498  1.00 67.88           H  
ATOM    950  CD  ARG A  63      27.055 -31.295  17.860  1.00 67.88           C  
ATOM    951  HD2 ARG A  63      27.195 -30.365  17.310  1.00 67.88           H  
ATOM    952  HD3 ARG A  63      28.029 -31.761  18.016  1.00 67.88           H  
ATOM    953  NE  ARG A  63      26.412 -30.990  19.151  1.00 67.88           N  
ATOM    954  HE  ARG A  63      25.404 -31.053  19.177  1.00 67.88           H  
ATOM    955  NH1 ARG A  63      28.313 -30.494  20.340  1.00 67.88           N  
ATOM    956 HH11 ARG A  63      28.867 -30.696  19.520  1.00 67.88           H  
ATOM    957 HH12 ARG A  63      28.748 -30.151  21.185  1.00 67.88           H  
ATOM    958  NH2 ARG A  63      26.313 -30.289  21.310  1.00 67.88           N  
ATOM    959 HH21 ARG A  63      25.304 -30.326  21.276  1.00 67.88           H  
ATOM    960 HH22 ARG A  63      26.763 -29.935  22.143  1.00 67.88           H  
ATOM    961  CZ  ARG A  63      27.014 -30.597  20.257  1.00 67.88           C  
ATOM    962  N   GLU A  64      24.986 -32.471  12.651  1.00 69.55           N  
ATOM    963  H   GLU A  64      24.108 -32.598  13.135  1.00 69.55           H  
ATOM    964  CA  GLU A  64      24.914 -31.937  11.290  1.00 69.55           C  
ATOM    965  HA  GLU A  64      25.821 -32.199  10.746  1.00 69.55           H  
ATOM    966  C   GLU A  64      24.821 -30.410  11.241  1.00 69.55           C  
ATOM    967  CB  GLU A  64      23.713 -32.546  10.558  1.00 69.55           C  
ATOM    968  HB2 GLU A  64      23.566 -32.014   9.618  1.00 69.55           H  
ATOM    969  HB3 GLU A  64      22.823 -32.401  11.171  1.00 69.55           H  
ATOM    970  O   GLU A  64      24.395 -29.757  12.204  1.00 69.55           O  
ATOM    971  CG  GLU A  64      23.845 -34.035  10.245  1.00 69.55           C  
ATOM    972  HG2 GLU A  64      22.954 -34.331   9.691  1.00 69.55           H  
ATOM    973  HG3 GLU A  64      23.885 -34.584  11.186  1.00 69.55           H  
ATOM    974  CD  GLU A  64      25.067 -34.376   9.402  1.00 69.55           C  
ATOM    975  OE1 GLU A  64      25.587 -35.496   9.543  1.00 69.55           O  
ATOM    976  OE2 GLU A  64      25.656 -33.477   8.761  1.00 69.55           O  
ATOM    977  N   ALA A  65      25.194 -29.859  10.084  1.00 62.20           N  
ATOM    978  H   ALA A  65      25.458 -30.471   9.325  1.00 62.20           H  
ATOM    979  CA  ALA A  65      24.927 -28.468   9.743  1.00 62.20           C  
ATOM    980  HA  ALA A  65      25.402 -27.827  10.484  1.00 62.20           H  
ATOM    981  C   ALA A  65      23.413 -28.198   9.761  1.00 62.20           C  
ATOM    982  CB  ALA A  65      25.538 -28.166   8.369  1.00 62.20           C  
ATOM    983  HB1 ALA A  65      25.372 -27.122   8.105  1.00 62.20           H  
ATOM    984  HB2 ALA A  65      25.073 -28.790   7.605  1.00 62.20           H  
ATOM    985  HB3 ALA A  65      26.611 -28.360   8.383  1.00 62.20           H  
ATOM    986  O   ALA A  65      22.610 -29.075   9.452  1.00 62.20           O  
ATOM    987  N   ALA A  66      22.999 -26.981  10.118  1.00 53.45           N  
ATOM    988  H   ALA A  66      23.680 -26.261  10.312  1.00 53.45           H  
ATOM    989  CA  ALA A  66      21.575 -26.631  10.139  1.00 53.45           C  
ATOM    990  HA  ALA A  66      21.045 -27.342  10.774  1.00 53.45           H  
ATOM    991  C   ALA A  66      20.927 -26.710   8.742  1.00 53.45           C  
ATOM    992  CB  ALA A  66      21.429 -25.234  10.749  1.00 53.45           C  
ATOM    993  HB1 ALA A  66      20.372 -24.975  10.809  1.00 53.45           H  
ATOM    994  HB2 ALA A  66      21.857 -25.213  11.752  1.00 53.45           H  
ATOM    995  HB3 ALA A  66      21.932 -24.497  10.123  1.00 53.45           H  
ATOM    996  O   ALA A  66      19.734 -26.966   8.630  1.00 53.45           O  
ATOM    997  N   THR A  67      21.728 -26.549   7.689  1.00 55.78           N  
ATOM    998  H   THR A  67      22.706 -26.345   7.836  1.00 55.78           H  
ATOM    999  CA  THR A  67      21.328 -26.641   6.283  1.00 55.78           C  
ATOM   1000  HA  THR A  67      20.325 -26.229   6.173  1.00 55.78           H  
ATOM   1001  C   THR A  67      21.278 -28.067   5.750  1.00 55.78           C  
ATOM   1002  CB  THR A  67      22.290 -25.819   5.409  1.00 55.78           C  
ATOM   1003  HB  THR A  67      22.091 -25.992   4.351  1.00 55.78           H  
ATOM   1004  O   THR A  67      20.956 -28.234   4.583  1.00 55.78           O  
ATOM   1005  CG2 THR A  67      22.140 -24.324   5.697  1.00 55.78           C  
ATOM   1006 HG21 THR A  67      22.412 -24.099   6.729  1.00 55.78           H  
ATOM   1007 HG22 THR A  67      21.113 -24.011   5.511  1.00 55.78           H  
ATOM   1008 HG23 THR A  67      22.800 -23.769   5.030  1.00 55.78           H  
ATOM   1009  OG1 THR A  67      23.616 -26.191   5.718  1.00 55.78           O  
ATOM   1010  HG1 THR A  67      23.849 -26.904   5.119  1.00 55.78           H  
ATOM   1011  N   VAL A  68      21.535 -29.100   6.566  1.00 71.46           N  
ATOM   1012  H   VAL A  68      21.797 -28.901   7.521  1.00 71.46           H  
ATOM   1013  CA  VAL A  68      21.702 -30.485   6.083  1.00 71.46           C  
ATOM   1014  HA  VAL A  68      22.587 -30.497   5.447  1.00 71.46           H  
ATOM   1015  C   VAL A  68      20.528 -30.986   5.234  1.00 71.46           C  
ATOM   1016  CB  VAL A  68      21.965 -31.434   7.266  1.00 71.46           C  
ATOM   1017  HB  VAL A  68      22.718 -30.961   7.895  1.00 71.46           H  
ATOM   1018  O   VAL A  68      20.720 -31.746   4.292  1.00 71.46           O  
ATOM   1019  CG1 VAL A  68      20.721 -31.711   8.127  1.00 71.46           C  
ATOM   1020 HG11 VAL A  68      21.013 -32.291   9.002  1.00 71.46           H  
ATOM   1021 HG12 VAL A  68      19.987 -32.289   7.566  1.00 71.46           H  
ATOM   1022 HG13 VAL A  68      20.281 -30.769   8.453  1.00 71.46           H  
ATOM   1023  CG2 VAL A  68      22.579 -32.751   6.800  1.00 71.46           C  
ATOM   1024 HG21 VAL A  68      22.691 -33.441   7.636  1.00 71.46           H  
ATOM   1025 HG22 VAL A  68      23.565 -32.563   6.374  1.00 71.46           H  
ATOM   1026 HG23 VAL A  68      21.952 -33.212   6.036  1.00 71.46           H  
ATOM   1027  N   VAL A  69      19.313 -30.523   5.533  1.00 74.33           N  
ATOM   1028  H   VAL A  69      19.244 -29.882   6.311  1.00 74.33           H  
ATOM   1029  CA  VAL A  69      18.084 -30.853   4.797  1.00 74.33           C  
ATOM   1030  HA  VAL A  69      18.031 -31.931   4.646  1.00 74.33           H  
ATOM   1031  C   VAL A  69      18.063 -30.200   3.411  1.00 74.33           C  
ATOM   1032  CB  VAL A  69      16.870 -30.411   5.637  1.00 74.33           C  
ATOM   1033  HB  VAL A  69      16.929 -29.333   5.784  1.00 74.33           H  
ATOM   1034  O   VAL A  69      17.513 -30.760   2.473  1.00 74.33           O  
ATOM   1035  CG1 VAL A  69      15.514 -30.731   5.009  1.00 74.33           C  
ATOM   1036 HG11 VAL A  69      14.720 -30.277   5.601  1.00 74.33           H  
ATOM   1037 HG12 VAL A  69      15.366 -31.811   5.011  1.00 74.33           H  
ATOM   1038 HG13 VAL A  69      15.447 -30.334   3.996  1.00 74.33           H  
ATOM   1039  CG2 VAL A  69      16.900 -31.103   7.009  1.00 74.33           C  
ATOM   1040 HG21 VAL A  69      17.052 -32.174   6.883  1.00 74.33           H  
ATOM   1041 HG22 VAL A  69      17.701 -30.694   7.625  1.00 74.33           H  
ATOM   1042 HG23 VAL A  69      15.960 -30.937   7.536  1.00 74.33           H  
ATOM   1043  N   PHE A  70      18.688 -29.037   3.248  1.00 63.67           N  
ATOM   1044  H   PHE A  70      19.207 -28.660   4.029  1.00 63.67           H  
ATOM   1045  CA  PHE A  70      18.861 -28.373   1.956  1.00 63.67           C  
ATOM   1046  HA  PHE A  70      17.996 -28.588   1.328  1.00 63.67           H  
ATOM   1047  C   PHE A  70      20.095 -28.894   1.204  1.00 63.67           C  
ATOM   1048  CB  PHE A  70      18.925 -26.854   2.176  1.00 63.67           C  
ATOM   1049  HB2 PHE A  70      18.959 -26.365   1.203  1.00 63.67           H  
ATOM   1050  HB3 PHE A  70      19.855 -26.614   2.691  1.00 63.67           H  
ATOM   1051  O   PHE A  70      20.049 -29.024  -0.018  1.00 63.67           O  
ATOM   1052  CG  PHE A  70      17.754 -26.282   2.961  1.00 63.67           C  
ATOM   1053  CD1 PHE A  70      16.436 -26.451   2.492  1.00 63.67           C  
ATOM   1054  HD1 PHE A  70      16.253 -26.983   1.570  1.00 63.67           H  
ATOM   1055  CD2 PHE A  70      17.977 -25.591   4.167  1.00 63.67           C  
ATOM   1056  HD2 PHE A  70      18.985 -25.445   4.526  1.00 63.67           H  
ATOM   1057  CE1 PHE A  70      15.351 -25.939   3.227  1.00 63.67           C  
ATOM   1058  HE1 PHE A  70      14.340 -26.074   2.873  1.00 63.67           H  
ATOM   1059  CE2 PHE A  70      16.892 -25.080   4.903  1.00 63.67           C  
ATOM   1060  HE2 PHE A  70      17.064 -24.552   5.829  1.00 63.67           H  
ATOM   1061  CZ  PHE A  70      15.579 -25.254   4.433  1.00 63.67           C  
ATOM   1062  HZ  PHE A  70      14.744 -24.865   4.996  1.00 63.67           H  
ATOM   1063  N   ASP A  71      21.159 -29.250   1.930  1.00 68.23           N  
ATOM   1064  H   ASP A  71      21.150 -29.024   2.914  1.00 68.23           H  
ATOM   1065  CA  ASP A  71      22.396 -29.821   1.381  1.00 68.23           C  
ATOM   1066  HA  ASP A  71      22.746 -29.190   0.564  1.00 68.23           H  
ATOM   1067  C   ASP A  71      22.160 -31.240   0.824  1.00 68.23           C  
ATOM   1068  CB  ASP A  71      23.482 -29.845   2.476  1.00 68.23           C  
ATOM   1069  HB2 ASP A  71      24.392 -30.270   2.052  1.00 68.23           H  
ATOM   1070  HB3 ASP A  71      23.154 -30.504   3.280  1.00 68.23           H  
ATOM   1071  O   ASP A  71      22.657 -31.605  -0.245  1.00 68.23           O  
ATOM   1072  CG  ASP A  71      23.821 -28.466   3.062  1.00 68.23           C  
ATOM   1073  OD1 ASP A  71      23.804 -27.475   2.302  1.00 68.23           O  
ATOM   1074  OD2 ASP A  71      24.087 -28.388   4.287  1.00 68.23           O  
ATOM   1075  N   HIS A  72      21.332 -32.027   1.517  1.00 79.95           N  
ATOM   1076  H   HIS A  72      20.988 -31.673   2.398  1.00 79.95           H  
ATOM   1077  CA  HIS A  72      20.926 -33.381   1.144  1.00 79.95           C  
ATOM   1078  HA  HIS A  72      21.394 -33.653   0.198  1.00 79.95           H  
ATOM   1079  C   HIS A  72      19.402 -33.430   0.978  1.00 79.95           C  
ATOM   1080  CB  HIS A  72      21.421 -34.385   2.190  1.00 79.95           C  
ATOM   1081  HB2 HIS A  72      21.149 -35.392   1.873  1.00 79.95           H  
ATOM   1082  HB3 HIS A  72      20.929 -34.182   3.141  1.00 79.95           H  
ATOM   1083  O   HIS A  72      18.710 -33.923   1.859  1.00 79.95           O  
ATOM   1084  CG  HIS A  72      22.904 -34.322   2.402  1.00 79.95           C  
ATOM   1085  CD2 HIS A  72      23.547 -33.523   3.306  1.00 79.95           C  
ATOM   1086  HD2 HIS A  72      23.074 -32.842   3.998  1.00 79.95           H  
ATOM   1087  ND1 HIS A  72      23.870 -34.978   1.675  1.00 79.95           N  
ATOM   1088  HD1 HIS A  72      23.721 -35.728   1.016  1.00 79.95           H  
ATOM   1089  CE1 HIS A  72      25.068 -34.572   2.130  1.00 79.95           C  
ATOM   1090  HE1 HIS A  72      26.024 -34.950   1.799  1.00 79.95           H  
ATOM   1091  NE2 HIS A  72      24.919 -33.688   3.125  1.00 79.95           N  
ATOM   1092  N   PRO A  73      18.854 -32.947  -0.149  1.00 74.27           N  
ATOM   1093  CA  PRO A  73      17.437 -32.607  -0.277  1.00 74.27           C  
ATOM   1094  HA  PRO A  73      17.161 -31.948   0.546  1.00 74.27           H  
ATOM   1095  C   PRO A  73      16.451 -33.774  -0.219  1.00 74.27           C  
ATOM   1096  CB  PRO A  73      17.317 -31.789  -1.569  1.00 74.27           C  
ATOM   1097  HB2 PRO A  73      16.406 -32.008  -2.126  1.00 74.27           H  
ATOM   1098  HB3 PRO A  73      17.358 -30.728  -1.323  1.00 74.27           H  
ATOM   1099  O   PRO A  73      15.260 -33.519  -0.285  1.00 74.27           O  
ATOM   1100  CG  PRO A  73      18.562 -32.167  -2.364  1.00 74.27           C  
ATOM   1101  HG2 PRO A  73      18.873 -31.366  -3.034  1.00 74.27           H  
ATOM   1102  HG3 PRO A  73      18.374 -33.086  -2.919  1.00 74.27           H  
ATOM   1103  CD  PRO A  73      19.596 -32.430  -1.282  1.00 74.27           C  
ATOM   1104  HD2 PRO A  73      20.070 -31.488  -1.004  1.00 74.27           H  
ATOM   1105  HD3 PRO A  73      20.344 -33.139  -1.637  1.00 74.27           H  
ATOM   1106  N   THR A  74      16.894 -35.023  -0.098  1.00 84.90           N  
ATOM   1107  H   THR A  74      17.856 -35.145   0.184  1.00 84.90           H  
ATOM   1108  CA  THR A  74      16.044 -36.221  -0.026  1.00 84.90           C  
ATOM   1109  HA  THR A  74      15.009 -35.937   0.167  1.00 84.90           H  
ATOM   1110  C   THR A  74      16.506 -37.114   1.118  1.00 84.90           C  
ATOM   1111  CB  THR A  74      16.087 -37.032  -1.329  1.00 84.90           C  
ATOM   1112  HB  THR A  74      15.446 -37.909  -1.236  1.00 84.90           H  
ATOM   1113  O   THR A  74      17.662 -37.052   1.547  1.00 84.90           O  
ATOM   1114  CG2 THR A  74      15.655 -36.235  -2.556  1.00 84.90           C  
ATOM   1115 HG21 THR A  74      14.621 -35.917  -2.427  1.00 84.90           H  
ATOM   1116 HG22 THR A  74      15.707 -36.871  -3.440  1.00 84.90           H  
ATOM   1117 HG23 THR A  74      16.285 -35.357  -2.700  1.00 84.90           H  
ATOM   1118  OG1 THR A  74      17.407 -37.446  -1.601  1.00 84.90           O  
ATOM   1119  HG1 THR A  74      17.576 -37.119  -2.487  1.00 84.90           H  
ATOM   1120  N   ILE A  75      15.635 -38.006   1.581  1.00 86.86           N  
ATOM   1121  H   ILE A  75      14.736 -38.087   1.129  1.00 86.86           H  
ATOM   1122  CA  ILE A  75      15.959 -38.950   2.657  1.00 86.86           C  
ATOM   1123  HA  ILE A  75      16.321 -38.391   3.521  1.00 86.86           H  
ATOM   1124  C   ILE A  75      17.081 -39.896   2.236  1.00 86.86           C  
ATOM   1125  CB  ILE A  75      14.695 -39.723   3.068  1.00 86.86           C  
ATOM   1126  HB  ILE A  75      14.234 -40.134   2.170  1.00 86.86           H  
ATOM   1127  O   ILE A  75      17.982 -40.148   3.033  1.00 86.86           O  
ATOM   1128  CG1 ILE A  75      13.712 -38.733   3.716  1.00 86.86           C  
ATOM   1129 HG12 ILE A  75      14.095 -38.461   4.700  1.00 86.86           H  
ATOM   1130 HG13 ILE A  75      13.640 -37.822   3.123  1.00 86.86           H  
ATOM   1131  CG2 ILE A  75      15.008 -40.911   3.993  1.00 86.86           C  
ATOM   1132 HG21 ILE A  75      14.091 -41.396   4.328  1.00 86.86           H  
ATOM   1133 HG22 ILE A  75      15.596 -41.662   3.464  1.00 86.86           H  
ATOM   1134 HG23 ILE A  75      15.575 -40.567   4.858  1.00 86.86           H  
ATOM   1135  CD1 ILE A  75      12.293 -39.271   3.842  1.00 86.86           C  
ATOM   1136 HD11 ILE A  75      11.880 -39.440   2.847  1.00 86.86           H  
ATOM   1137 HD12 ILE A  75      12.267 -40.194   4.419  1.00 86.86           H  
ATOM   1138 HD13 ILE A  75      11.687 -38.515   4.342  1.00 86.86           H  
ATOM   1139  N   THR A  76      17.068 -40.386   0.995  1.00 83.47           N  
ATOM   1140  H   THR A  76      16.264 -40.211   0.408  1.00 83.47           H  
ATOM   1141  CA  THR A  76      18.118 -41.276   0.476  1.00 83.47           C  
ATOM   1142  HA  THR A  76      18.183 -42.157   1.115  1.00 83.47           H  
ATOM   1143  C   THR A  76      19.484 -40.592   0.495  1.00 83.47           C  
ATOM   1144  CB  THR A  76      17.768 -41.752  -0.940  1.00 83.47           C  
ATOM   1145  HB  THR A  76      17.750 -40.899  -1.619  1.00 83.47           H  
ATOM   1146  O   THR A  76      20.445 -41.149   1.027  1.00 83.47           O  
ATOM   1147  CG2 THR A  76      18.744 -42.807  -1.458  1.00 83.47           C  
ATOM   1148 HG21 THR A  76      18.770 -43.653  -0.771  1.00 83.47           H  
ATOM   1149 HG22 THR A  76      19.744 -42.385  -1.554  1.00 83.47           H  
ATOM   1150 HG23 THR A  76      18.412 -43.152  -2.437  1.00 83.47           H  
ATOM   1151  OG1 THR A  76      16.492 -42.341  -0.904  1.00 83.47           O  
ATOM   1152  HG1 THR A  76      16.127 -42.235  -1.786  1.00 83.47           H  
ATOM   1153  N   ARG A  77      19.576 -39.342   0.015  1.00 85.81           N  
ATOM   1154  H   ARG A  77      18.743 -38.898  -0.343  1.00 85.81           H  
ATOM   1155  CA  ARG A  77      20.841 -38.588   0.069  1.00 85.81           C  
ATOM   1156  HA  ARG A  77      21.635 -39.200  -0.356  1.00 85.81           H  
ATOM   1157  C   ARG A  77      21.284 -38.287   1.491  1.00 85.81           C  
ATOM   1158  CB  ARG A  77      20.733 -37.270  -0.696  1.00 85.81           C  
ATOM   1159  HB2 ARG A  77      21.583 -36.647  -0.419  1.00 85.81           H  
ATOM   1160  HB3 ARG A  77      19.820 -36.742  -0.417  1.00 85.81           H  
ATOM   1161  O   ARG A  77      22.482 -38.313   1.768  1.00 85.81           O  
ATOM   1162  CG  ARG A  77      20.779 -37.499  -2.206  1.00 85.81           C  
ATOM   1163  HG2 ARG A  77      19.848 -37.951  -2.548  1.00 85.81           H  
ATOM   1164  HG3 ARG A  77      21.610 -38.161  -2.452  1.00 85.81           H  
ATOM   1165  CD  ARG A  77      21.002 -36.150  -2.886  1.00 85.81           C  
ATOM   1166  HD2 ARG A  77      20.210 -35.467  -2.578  1.00 85.81           H  
ATOM   1167  HD3 ARG A  77      21.961 -35.749  -2.558  1.00 85.81           H  
ATOM   1168  NE  ARG A  77      20.996 -36.280  -4.351  1.00 85.81           N  
ATOM   1169  HE  ARG A  77      20.804 -37.199  -4.724  1.00 85.81           H  
ATOM   1170  NH1 ARG A  77      21.452 -34.079  -4.817  1.00 85.81           N  
ATOM   1171 HH11 ARG A  77      21.575 -33.899  -3.831  1.00 85.81           H  
ATOM   1172 HH12 ARG A  77      21.595 -33.334  -5.483  1.00 85.81           H  
ATOM   1173  NH2 ARG A  77      21.080 -35.517  -6.489  1.00 85.81           N  
ATOM   1174 HH21 ARG A  77      20.844 -36.441  -6.822  1.00 85.81           H  
ATOM   1175 HH22 ARG A  77      21.194 -34.759  -7.146  1.00 85.81           H  
ATOM   1176  CZ  ARG A  77      21.177 -35.295  -5.208  1.00 85.81           C  
ATOM   1177  N   LEU A  78      20.340 -37.994   2.379  1.00 88.45           N  
ATOM   1178  H   LEU A  78      19.380 -37.918   2.074  1.00 88.45           H  
ATOM   1179  CA  LEU A  78      20.655 -37.750   3.778  1.00 88.45           C  
ATOM   1180  HA  LEU A  78      21.468 -37.025   3.807  1.00 88.45           H  
ATOM   1181  C   LEU A  78      21.170 -39.035   4.448  1.00 88.45           C  
ATOM   1182  CB  LEU A  78      19.414 -37.131   4.444  1.00 88.45           C  
ATOM   1183  HB2 LEU A  78      19.087 -36.293   3.828  1.00 88.45           H  
ATOM   1184  HB3 LEU A  78      18.611 -37.867   4.457  1.00 88.45           H  
ATOM   1185  O   LEU A  78      22.154 -38.990   5.179  1.00 88.45           O  
ATOM   1186  CG  LEU A  78      19.634 -36.610   5.873  1.00 88.45           C  
ATOM   1187  HG  LEU A  78      19.838 -37.446   6.542  1.00 88.45           H  
ATOM   1188  CD1 LEU A  78      20.779 -35.607   5.962  1.00 88.45           C  
ATOM   1189 HD11 LEU A  78      20.606 -34.803   5.245  1.00 88.45           H  
ATOM   1190 HD12 LEU A  78      20.826 -35.181   6.964  1.00 88.45           H  
ATOM   1191 HD13 LEU A  78      21.734 -36.090   5.756  1.00 88.45           H  
ATOM   1192  CD2 LEU A  78      18.373 -35.888   6.345  1.00 88.45           C  
ATOM   1193 HD21 LEU A  78      17.540 -36.587   6.410  1.00 88.45           H  
ATOM   1194 HD22 LEU A  78      18.543 -35.438   7.323  1.00 88.45           H  
ATOM   1195 HD23 LEU A  78      18.119 -35.090   5.648  1.00 88.45           H  
ATOM   1196  N   ALA A  79      20.589 -40.199   4.145  1.00 86.32           N  
ATOM   1197  H   ALA A  79      19.786 -40.188   3.534  1.00 86.32           H  
ATOM   1198  CA  ALA A  79      21.040 -41.494   4.662  1.00 86.32           C  
ATOM   1199  HA  ALA A  79      21.040 -41.461   5.751  1.00 86.32           H  
ATOM   1200  C   ALA A  79      22.471 -41.840   4.238  1.00 86.32           C  
ATOM   1201  CB  ALA A  79      20.059 -42.578   4.198  1.00 86.32           C  
ATOM   1202  HB1 ALA A  79      20.292 -43.520   4.695  1.00 86.32           H  
ATOM   1203  HB2 ALA A  79      19.035 -42.285   4.432  1.00 86.32           H  
ATOM   1204  HB3 ALA A  79      20.140 -42.720   3.121  1.00 86.32           H  
ATOM   1205  O   ALA A  79      23.258 -42.321   5.057  1.00 86.32           O  
ATOM   1206  N   ASP A  80      22.814 -41.565   2.981  1.00 82.21           N  
ATOM   1207  H   ASP A  80      22.088 -41.264   2.348  1.00 82.21           H  
ATOM   1208  CA  ASP A  80      24.153 -41.791   2.431  1.00 82.21           C  
ATOM   1209  HA  ASP A  80      24.419 -42.843   2.536  1.00 82.21           H  
ATOM   1210  C   ASP A  80      25.209 -40.972   3.160  1.00 82.21           C  
ATOM   1211  CB  ASP A  80      24.153 -41.415   0.945  1.00 82.21           C  
ATOM   1212  HB2 ASP A  80      23.805 -40.390   0.817  1.00 82.21           H  
ATOM   1213  HB3 ASP A  80      25.173 -41.481   0.567  1.00 82.21           H  
ATOM   1214  O   ASP A  80      26.249 -41.497   3.563  1.00 82.21           O  
ATOM   1215  CG  ASP A  80      23.279 -42.348   0.127  1.00 82.21           C  
ATOM   1216  OD1 ASP A  80      22.857 -43.397   0.658  1.00 82.21           O  
ATOM   1217  OD2 ASP A  80      23.156 -42.147  -1.099  1.00 82.21           O  
ATOM   1218  N   HIS A  81      24.890 -39.704   3.403  1.00 84.66           N  
ATOM   1219  H   HIS A  81      24.018 -39.352   3.036  1.00 84.66           H  
ATOM   1220  CA  HIS A  81      25.734 -38.798   4.168  1.00 84.66           C  
ATOM   1221  HA  HIS A  81      26.703 -38.693   3.680  1.00 84.66           H  
ATOM   1222  C   HIS A  81      25.997 -39.314   5.588  1.00 84.66           C  
ATOM   1223  CB  HIS A  81      25.041 -37.441   4.171  1.00 84.66           C  
ATOM   1224  HB2 HIS A  81      24.975 -37.083   3.144  1.00 84.66           H  
ATOM   1225  HB3 HIS A  81      24.028 -37.527   4.565  1.00 84.66           H  
ATOM   1226  O   HIS A  81      27.146 -39.394   6.032  1.00 84.66           O  
ATOM   1227  CG  HIS A  81      25.780 -36.433   4.988  1.00 84.66           C  
ATOM   1228  CD2 HIS A  81      25.332 -35.875   6.143  1.00 84.66           C  
ATOM   1229  HD2 HIS A  81      24.390 -36.070   6.636  1.00 84.66           H  
ATOM   1230  ND1 HIS A  81      27.031 -35.911   4.669  1.00 84.66           N  
ATOM   1231  CE1 HIS A  81      27.282 -34.997   5.613  1.00 84.66           C  
ATOM   1232  HE1 HIS A  81      28.149 -34.353   5.622  1.00 84.66           H  
ATOM   1233  NE2 HIS A  81      26.288 -34.964   6.514  1.00 84.66           N  
ATOM   1234  HE2 HIS A  81      26.194 -34.315   7.282  1.00 84.66           H  
ATOM   1235  N   TYR A  82      24.957 -39.772   6.290  1.00 84.82           N  
ATOM   1236  H   TYR A  82      24.031 -39.677   5.898  1.00 84.82           H  
ATOM   1237  CA  TYR A  82      25.133 -40.380   7.612  1.00 84.82           C  
ATOM   1238  HA  TYR A  82      25.688 -39.679   8.236  1.00 84.82           H  
ATOM   1239  C   TYR A  82      25.954 -41.677   7.570  1.00 84.82           C  
ATOM   1240  CB  TYR A  82      23.771 -40.625   8.271  1.00 84.82           C  
ATOM   1241  HB2 TYR A  82      23.057 -40.983   7.529  1.00 84.82           H  
ATOM   1242  HB3 TYR A  82      23.884 -41.411   9.019  1.00 84.82           H  
ATOM   1243  O   TYR A  82      26.726 -41.944   8.497  1.00 84.82           O  
ATOM   1244  CG  TYR A  82      23.219 -39.407   8.982  1.00 84.82           C  
ATOM   1245  CD1 TYR A  82      23.721 -39.048  10.247  1.00 84.82           C  
ATOM   1246  HD1 TYR A  82      24.502 -39.632  10.712  1.00 84.82           H  
ATOM   1247  CD2 TYR A  82      22.209 -38.629   8.390  1.00 84.82           C  
ATOM   1248  HD2 TYR A  82      21.793 -38.916   7.436  1.00 84.82           H  
ATOM   1249  CE1 TYR A  82      23.202 -37.916  10.903  1.00 84.82           C  
ATOM   1250  HE1 TYR A  82      23.552 -37.613  11.879  1.00 84.82           H  
ATOM   1251  CE2 TYR A  82      21.718 -37.481   9.033  1.00 84.82           C  
ATOM   1252  HE2 TYR A  82      20.963 -36.864   8.568  1.00 84.82           H  
ATOM   1253  OH  TYR A  82      21.719 -36.057  10.966  1.00 84.82           O  
ATOM   1254  HH  TYR A  82      22.213 -35.901  11.774  1.00 84.82           H  
ATOM   1255  CZ  TYR A  82      22.210 -37.131  10.299  1.00 84.82           C  
ATOM   1256  N   LEU A  83      25.825 -42.488   6.516  1.00 78.87           N  
ATOM   1257  H   LEU A  83      25.189 -42.214   5.780  1.00 78.87           H  
ATOM   1258  CA  LEU A  83      26.588 -43.728   6.359  1.00 78.87           C  
ATOM   1259  HA  LEU A  83      26.417 -44.346   7.240  1.00 78.87           H  
ATOM   1260  C   LEU A  83      28.095 -43.449   6.260  1.00 78.87           C  
ATOM   1261  CB  LEU A  83      26.089 -44.470   5.107  1.00 78.87           C  
ATOM   1262  HB2 LEU A  83      25.000 -44.442   5.069  1.00 78.87           H  
ATOM   1263  HB3 LEU A  83      26.456 -43.943   4.227  1.00 78.87           H  
ATOM   1264  O   LEU A  83      28.889 -44.133   6.913  1.00 78.87           O  
ATOM   1265  CG  LEU A  83      26.562 -45.931   5.048  1.00 78.87           C  
ATOM   1266  HG  LEU A  83      27.572 -46.023   5.447  1.00 78.87           H  
ATOM   1267  CD1 LEU A  83      25.634 -46.845   5.842  1.00 78.87           C  
ATOM   1268 HD11 LEU A  83      24.617 -46.743   5.462  1.00 78.87           H  
ATOM   1269 HD12 LEU A  83      25.662 -46.564   6.895  1.00 78.87           H  
ATOM   1270 HD13 LEU A  83      25.964 -47.877   5.724  1.00 78.87           H  
ATOM   1271  CD2 LEU A  83      26.585 -46.434   3.608  1.00 78.87           C  
ATOM   1272 HD21 LEU A  83      26.881 -47.482   3.577  1.00 78.87           H  
ATOM   1273 HD22 LEU A  83      27.297 -45.843   3.033  1.00 78.87           H  
ATOM   1274 HD23 LEU A  83      25.597 -46.317   3.162  1.00 78.87           H  
ATOM   1275  N   GLU A  84      28.482 -42.435   5.483  1.00 77.69           N  
ATOM   1276  H   GLU A  84      27.781 -41.932   4.957  1.00 77.69           H  
ATOM   1277  CA  GLU A  84      29.874 -41.992   5.370  1.00 77.69           C  
ATOM   1278  HA  GLU A  84      30.500 -42.839   5.090  1.00 77.69           H  
ATOM   1279  C   GLU A  84      30.404 -41.469   6.705  1.00 77.69           C  
ATOM   1280  CB  GLU A  84      30.018 -40.909   4.291  1.00 77.69           C  
ATOM   1281  HB2 GLU A  84      31.004 -40.457   4.398  1.00 77.69           H  
ATOM   1282  HB3 GLU A  84      29.263 -40.138   4.436  1.00 77.69           H  
ATOM   1283  O   GLU A  84      31.478 -41.890   7.151  1.00 77.69           O  
ATOM   1284  CG  GLU A  84      29.911 -41.496   2.878  1.00 77.69           C  
ATOM   1285  HG2 GLU A  84      30.598 -42.340   2.805  1.00 77.69           H  
ATOM   1286  HG3 GLU A  84      28.901 -41.876   2.722  1.00 77.69           H  
ATOM   1287  CD  GLU A  84      30.252 -40.481   1.775  1.00 77.69           C  
ATOM   1288  OE1 GLU A  84      30.511 -40.953   0.644  1.00 77.69           O  
ATOM   1289  OE2 GLU A  84      30.313 -39.267   2.071  1.00 77.69           O  
ATOM   1290  N   ARG A  85      29.629 -40.623   7.395  1.00 76.95           N  
ATOM   1291  H   ARG A  85      28.774 -40.306   6.960  1.00 76.95           H  
ATOM   1292  CA  ARG A  85      30.035 -40.053   8.689  1.00 76.95           C  
ATOM   1293  HA  ARG A  85      31.016 -39.594   8.566  1.00 76.95           H  
ATOM   1294  C   ARG A  85      30.221 -41.095   9.789  1.00 76.95           C  
ATOM   1295  CB  ARG A  85      29.036 -38.979   9.131  1.00 76.95           C  
ATOM   1296  HB2 ARG A  85      29.225 -38.749  10.180  1.00 76.95           H  
ATOM   1297  HB3 ARG A  85      28.016 -39.353   9.045  1.00 76.95           H  
ATOM   1298  O   ARG A  85      31.067 -40.903  10.657  1.00 76.95           O  
ATOM   1299  CG  ARG A  85      29.196 -37.696   8.302  1.00 76.95           C  
ATOM   1300  HG2 ARG A  85      28.823 -37.867   7.292  1.00 76.95           H  
ATOM   1301  HG3 ARG A  85      30.248 -37.416   8.236  1.00 76.95           H  
ATOM   1302  CD  ARG A  85      28.414 -36.546   8.930  1.00 76.95           C  
ATOM   1303  HD2 ARG A  85      28.362 -35.729   8.210  1.00 76.95           H  
ATOM   1304  HD3 ARG A  85      27.401 -36.899   9.124  1.00 76.95           H  
ATOM   1305  NE  ARG A  85      29.048 -36.072  10.180  1.00 76.95           N  
ATOM   1306  HE  ARG A  85      29.740 -36.678  10.596  1.00 76.95           H  
ATOM   1307  NH1 ARG A  85      27.850 -34.128  10.382  1.00 76.95           N  
ATOM   1308 HH11 ARG A  85      27.560 -33.352  10.960  1.00 76.95           H  
ATOM   1309 HH12 ARG A  85      27.212 -34.432   9.661  1.00 76.95           H  
ATOM   1310  NH2 ARG A  85      29.290 -34.635  11.946  1.00 76.95           N  
ATOM   1311 HH21 ARG A  85      30.016 -35.211  12.347  1.00 76.95           H  
ATOM   1312 HH22 ARG A  85      28.911 -33.818  12.403  1.00 76.95           H  
ATOM   1313  CZ  ARG A  85      28.731 -34.960  10.815  1.00 76.95           C  
ATOM   1314  N   LEU A  86      29.469 -42.194   9.763  1.00 69.83           N  
ATOM   1315  H   LEU A  86      28.753 -42.244   9.053  1.00 69.83           H  
ATOM   1316  CA  LEU A  86      29.554 -43.259  10.771  1.00 69.83           C  
ATOM   1317  HA  LEU A  86      29.843 -42.820  11.726  1.00 69.83           H  
ATOM   1318  C   LEU A  86      30.622 -44.330  10.461  1.00 69.83           C  
ATOM   1319  CB  LEU A  86      28.157 -43.890  10.920  1.00 69.83           C  
ATOM   1320  HB2 LEU A  86      28.241 -44.809  11.499  1.00 69.83           H  
ATOM   1321  HB3 LEU A  86      27.799 -44.158   9.925  1.00 69.83           H  
ATOM   1322  O   LEU A  86      30.977 -45.116  11.341  1.00 69.83           O  
ATOM   1323  CG  LEU A  86      27.115 -42.979  11.602  1.00 69.83           C  
ATOM   1324  HG  LEU A  86      27.126 -41.986  11.154  1.00 69.83           H  
ATOM   1325  CD1 LEU A  86      25.720 -43.579  11.422  1.00 69.83           C  
ATOM   1326 HD11 LEU A  86      25.678 -44.582  11.846  1.00 69.83           H  
ATOM   1327 HD12 LEU A  86      24.984 -42.940  11.908  1.00 69.83           H  
ATOM   1328 HD13 LEU A  86      25.486 -43.613  10.358  1.00 69.83           H  
ATOM   1329  CD2 LEU A  86      27.378 -42.847  13.105  1.00 69.83           C  
ATOM   1330 HD21 LEU A  86      28.321 -42.326  13.273  1.00 69.83           H  
ATOM   1331 HD22 LEU A  86      27.416 -43.828  13.577  1.00 69.83           H  
ATOM   1332 HD23 LEU A  86      26.584 -42.259  13.566  1.00 69.83           H  
ATOM   1333  N   GLY A  87      31.110 -44.427   9.221  1.00 56.03           N  
ATOM   1334  H   GLY A  87      30.788 -43.762   8.533  1.00 56.03           H  
ATOM   1335  CA  GLY A  87      31.969 -45.530   8.771  1.00 56.03           C  
ATOM   1336  HA2 GLY A  87      31.602 -46.465   9.193  1.00 56.03           H  
ATOM   1337  HA3 GLY A  87      31.885 -45.590   7.686  1.00 56.03           H  
ATOM   1338  C   GLY A  87      33.463 -45.412   9.106  1.00 56.03           C  
ATOM   1339  O   GLY A  87      34.144 -46.437   9.172  1.00 56.03           O  
ATOM   1340  N   THR A  88      34.000 -44.209   9.310  1.00 44.15           N  
ATOM   1341  H   THR A  88      33.406 -43.392   9.283  1.00 44.15           H  
ATOM   1342  CA  THR A  88      35.456 -43.976   9.409  1.00 44.15           C  
ATOM   1343  HA  THR A  88      35.940 -44.546   8.616  1.00 44.15           H  
ATOM   1344  C   THR A  88      36.103 -44.457  10.710  1.00 44.15           C  
ATOM   1345  CB  THR A  88      35.800 -42.491   9.191  1.00 44.15           C  
ATOM   1346  HB  THR A  88      36.729 -42.246   9.708  1.00 44.15           H  
ATOM   1347  O   THR A  88      37.226 -44.958  10.663  1.00 44.15           O  
ATOM   1348  CG2 THR A  88      35.981 -42.164   7.711  1.00 44.15           C  
ATOM   1349 HG21 THR A  88      36.788 -42.766   7.295  1.00 44.15           H  
ATOM   1350 HG22 THR A  88      35.058 -42.373   7.170  1.00 44.15           H  
ATOM   1351 HG23 THR A  88      36.233 -41.110   7.595  1.00 44.15           H  
ATOM   1352  OG1 THR A  88      34.763 -41.677   9.683  1.00 44.15           O  
ATOM   1353  HG1 THR A  88      34.793 -40.825   9.243  1.00 44.15           H  
ATOM   1354  N   GLU A  89      35.443 -44.346  11.865  1.00 37.88           N  
ATOM   1355  H   GLU A  89      34.551 -43.872  11.867  1.00 37.88           H  
ATOM   1356  CA  GLU A  89      36.084 -44.653  13.159  1.00 37.88           C  
ATOM   1357  HA  GLU A  89      37.101 -44.261  13.150  1.00 37.88           H  
ATOM   1358  C   GLU A  89      36.223 -46.151  13.465  1.00 37.88           C  
ATOM   1359  CB  GLU A  89      35.338 -43.974  14.315  1.00 37.88           C  
ATOM   1360  HB2 GLU A  89      35.623 -44.470  15.243  1.00 37.88           H  
ATOM   1361  HB3 GLU A  89      34.263 -44.093  14.180  1.00 37.88           H  
ATOM   1362  O   GLU A  89      37.094 -46.544  14.240  1.00 37.88           O  
ATOM   1363  CG  GLU A  89      35.698 -42.488  14.456  1.00 37.88           C  
ATOM   1364  HG2 GLU A  89      36.783 -42.388  14.417  1.00 37.88           H  
ATOM   1365  HG3 GLU A  89      35.277 -41.939  13.613  1.00 37.88           H  
ATOM   1366  CD  GLU A  89      35.186 -41.892  15.777  1.00 37.88           C  
ATOM   1367  OE1 GLU A  89      35.797 -40.898  16.230  1.00 37.88           O  
ATOM   1368  OE2 GLU A  89      34.211 -42.444  16.337  1.00 37.88           O  
ATOM   1369  N   VAL A  90      35.413 -47.027  12.861  1.00 33.40           N  
ATOM   1370  H   VAL A  90      34.751 -46.665  12.190  1.00 33.40           H  
ATOM   1371  CA  VAL A  90      35.370 -48.456  13.230  1.00 33.40           C  
ATOM   1372  HA  VAL A  90      35.583 -48.501  14.298  1.00 33.40           H  
ATOM   1373  C   VAL A  90      36.495 -49.257  12.554  1.00 33.40           C  
ATOM   1374  CB  VAL A  90      33.967 -49.084  13.055  1.00 33.40           C  
ATOM   1375  HB  VAL A  90      33.791 -49.302  12.002  1.00 33.40           H  
ATOM   1376  O   VAL A  90      36.277 -50.336  12.003  1.00 33.40           O  
ATOM   1377  CG1 VAL A  90      33.821 -50.383  13.871  1.00 33.40           C  
ATOM   1378 HG11 VAL A  90      32.824 -50.799  13.728  1.00 33.40           H  
ATOM   1379 HG12 VAL A  90      33.973 -50.175  14.930  1.00 33.40           H  
ATOM   1380 HG13 VAL A  90      34.546 -51.131  13.550  1.00 33.40           H  
ATOM   1381  CG2 VAL A  90      32.845 -48.153  13.540  1.00 33.40           C  
ATOM   1382 HG21 VAL A  90      32.790 -47.266  12.909  1.00 33.40           H  
ATOM   1383 HG22 VAL A  90      33.034 -47.840  14.566  1.00 33.40           H  
ATOM   1384 HG23 VAL A  90      31.880 -48.657  13.486  1.00 33.40           H  
ATOM   1385  N   ARG A  91      37.741 -48.774  12.601  1.00 31.96           N  
ATOM   1386  H   ARG A  91      37.856 -47.885  13.065  1.00 31.96           H  
ATOM   1387  CA  ARG A  91      38.910 -49.659  12.475  1.00 31.96           C  
ATOM   1388  HA  ARG A  91      38.688 -50.464  11.775  1.00 31.96           H  
ATOM   1389  C   ARG A  91      39.130 -50.328  13.828  1.00 31.96           C  
ATOM   1390  CB  ARG A  91      40.148 -48.910  11.960  1.00 31.96           C  
ATOM   1391  HB2 ARG A  91      40.185 -47.908  12.387  1.00 31.96           H  
ATOM   1392  HB3 ARG A  91      41.040 -49.450  12.278  1.00 31.96           H  
ATOM   1393  O   ARG A  91      39.968 -49.908  14.614  1.00 31.96           O  
ATOM   1394  CG  ARG A  91      40.161 -48.843  10.428  1.00 31.96           C  
ATOM   1395  HG2 ARG A  91      39.320 -48.243  10.082  1.00 31.96           H  
ATOM   1396  HG3 ARG A  91      40.074 -49.851  10.024  1.00 31.96           H  
ATOM   1397  CD  ARG A  91      41.476 -48.222   9.948  1.00 31.96           C  
ATOM   1398  HD2 ARG A  91      42.307 -48.768  10.395  1.00 31.96           H  
ATOM   1399  HD3 ARG A  91      41.511 -47.188  10.291  1.00 31.96           H  
ATOM   1400  NE  ARG A  91      41.599 -48.270   8.478  1.00 31.96           N  
ATOM   1401  HE  ARG A  91      40.846 -48.722   7.979  1.00 31.96           H  
ATOM   1402  NH1 ARG A  91      43.537 -47.055   8.322  1.00 31.96           N  
ATOM   1403 HH11 ARG A  91      43.520 -46.938   9.325  1.00 31.96           H  
ATOM   1404 HH12 ARG A  91      44.244 -46.596   7.766  1.00 31.96           H  
ATOM   1405  NH2 ARG A  91      42.558 -47.812   6.464  1.00 31.96           N  
ATOM   1406 HH21 ARG A  91      41.788 -48.271   5.998  1.00 31.96           H  
ATOM   1407 HH22 ARG A  91      43.265 -47.341   5.917  1.00 31.96           H  
ATOM   1408  CZ  ARG A  91      42.561 -47.716   7.764  1.00 31.96           C  
ATOM   1409  N   GLY A  92      38.330 -51.356  14.107  1.00 30.05           N  
ATOM   1410  H   GLY A  92      37.621 -51.602  13.431  1.00 30.05           H  
ATOM   1411  CA  GLY A  92      38.498 -52.177  15.303  1.00 30.05           C  
ATOM   1412  HA2 GLY A  92      38.430 -51.549  16.191  1.00 30.05           H  
ATOM   1413  HA3 GLY A  92      37.715 -52.935  15.348  1.00 30.05           H  
ATOM   1414  C   GLY A  92      39.854 -52.880  15.278  1.00 30.05           C  
ATOM   1415  O   GLY A  92      40.070 -53.772  14.458  1.00 30.05           O  
ATOM   1416  N   GLU A  93      40.772 -52.471  16.156  1.00 31.73           N  
ATOM   1417  H   GLU A  93      40.579 -51.665  16.732  1.00 31.73           H  
ATOM   1418  CA  GLU A  93      42.018 -53.202  16.391  1.00 31.73           C  
ATOM   1419  HA  GLU A  93      42.553 -53.283  15.445  1.00 31.73           H  
ATOM   1420  C   GLU A  93      41.701 -54.625  16.872  1.00 31.73           C  
ATOM   1421  CB  GLU A  93      42.926 -52.471  17.395  1.00 31.73           C  
ATOM   1422  HB2 GLU A  93      43.604 -53.199  17.841  1.00 31.73           H  
ATOM   1423  HB3 GLU A  93      42.316 -52.036  18.187  1.00 31.73           H  
ATOM   1424  O   GLU A  93      40.888 -54.840  17.773  1.00 31.73           O  
ATOM   1425  CG  GLU A  93      43.782 -51.391  16.716  1.00 31.73           C  
ATOM   1426  HG2 GLU A  93      44.337 -51.856  15.902  1.00 31.73           H  
ATOM   1427  HG3 GLU A  93      43.123 -50.638  16.284  1.00 31.73           H  
ATOM   1428  CD  GLU A  93      44.769 -50.710  17.680  1.00 31.73           C  
ATOM   1429  OE1 GLU A  93      45.833 -50.270  17.188  1.00 31.73           O  
ATOM   1430  OE2 GLU A  93      44.468 -50.647  18.893  1.00 31.73           O  
ATOM   1431  N   ALA A  94      42.327 -55.616  16.234  1.00 36.36           N  
ATOM   1432  H   ALA A  94      42.997 -55.382  15.515  1.00 36.36           H  
ATOM   1433  CA  ALA A  94      42.070 -57.023  16.508  1.00 36.36           C  
ATOM   1434  HA  ALA A  94      40.992 -57.167  16.431  1.00 36.36           H  
ATOM   1435  C   ALA A  94      42.551 -57.407  17.929  1.00 36.36           C  
ATOM   1436  CB  ALA A  94      42.738 -57.869  15.418  1.00 36.36           C  
ATOM   1437  HB1 ALA A  94      42.523 -58.923  15.593  1.00 36.36           H  
ATOM   1438  HB2 ALA A  94      42.351 -57.584  14.439  1.00 36.36           H  
ATOM   1439  HB3 ALA A  94      43.817 -57.717  15.441  1.00 36.36           H  
ATOM   1440  O   ALA A  94      43.701 -57.125  18.276  1.00 36.36           O  
ATOM   1441  N   PRO A  95      41.719 -58.067  18.757  1.00 38.70           N  
ATOM   1442  CA  PRO A  95      42.068 -58.397  20.137  1.00 38.70           C  
ATOM   1443  HA  PRO A  95      42.345 -57.476  20.649  1.00 38.70           H  
ATOM   1444  C   PRO A  95      43.255 -59.374  20.226  1.00 38.70           C  
ATOM   1445  CB  PRO A  95      40.782 -58.935  20.778  1.00 38.70           C  
ATOM   1446  HB2 PRO A  95      40.271 -58.122  21.293  1.00 38.70           H  
ATOM   1447  HB3 PRO A  95      40.976 -59.754  21.470  1.00 38.70           H  
ATOM   1448  O   PRO A  95      43.336 -60.363  19.497  1.00 38.70           O  
ATOM   1449  CG  PRO A  95      39.932 -59.390  19.591  1.00 38.70           C  
ATOM   1450  HG2 PRO A  95      40.196 -60.414  19.330  1.00 38.70           H  
ATOM   1451  HG3 PRO A  95      38.865 -59.311  19.803  1.00 38.70           H  
ATOM   1452  CD  PRO A  95      40.353 -58.459  18.461  1.00 38.70           C  
ATOM   1453  HD2 PRO A  95      40.284 -58.981  17.506  1.00 38.70           H  
ATOM   1454  HD3 PRO A  95      39.718 -57.573  18.456  1.00 38.70           H  
ATOM   1455  N   SER A  96      44.187 -59.084  21.139  1.00 44.59           N  
ATOM   1456  H   SER A  96      44.035 -58.248  21.686  1.00 44.59           H  
ATOM   1457  CA  SER A  96      45.452 -59.810  21.339  1.00 44.59           C  
ATOM   1458  HA  SER A  96      45.994 -59.812  20.393  1.00 44.59           H  
ATOM   1459  C   SER A  96      45.261 -61.269  21.785  1.00 44.59           C  
ATOM   1460  CB  SER A  96      46.290 -59.037  22.367  1.00 44.59           C  
ATOM   1461  HB2 SER A  96      45.638 -58.719  23.180  1.00 44.59           H  
ATOM   1462  HB3 SER A  96      46.708 -58.149  21.893  1.00 44.59           H  
ATOM   1463  O   SER A  96      44.439 -61.569  22.649  1.00 44.59           O  
ATOM   1464  OG  SER A  96      47.331 -59.816  22.929  1.00 44.59           O  
ATOM   1465  HG  SER A  96      47.805 -59.256  23.548  1.00 44.59           H  
ATOM   1466  N   ALA A  97      46.092 -62.176  21.255  1.00 50.71           N  
ATOM   1467  H   ALA A  97      46.746 -61.853  20.557  1.00 50.71           H  
ATOM   1468  CA  ALA A  97      46.055 -63.615  21.543  1.00 50.71           C  
ATOM   1469  HA  ALA A  97      45.060 -63.988  21.298  1.00 50.71           H  
ATOM   1470  C   ALA A  97      46.329 -63.985  23.018  1.00 50.71           C  
ATOM   1471  CB  ALA A  97      47.076 -64.297  20.620  1.00 50.71           C  
ATOM   1472  HB1 ALA A  97      46.834 -64.086  19.579  1.00 50.71           H  
ATOM   1473  HB2 ALA A  97      47.041 -65.375  20.777  1.00 50.71           H  
ATOM   1474  HB3 ALA A  97      48.082 -63.938  20.841  1.00 50.71           H  
ATOM   1475  O   ALA A  97      45.847 -65.016  23.486  1.00 50.71           O  
ATOM   1476  N   LEU A  98      47.091 -63.164  23.756  1.00 56.53           N  
ATOM   1477  H   LEU A  98      47.384 -62.292  23.338  1.00 56.53           H  
ATOM   1478  CA  LEU A  98      47.508 -63.456  25.138  1.00 56.53           C  
ATOM   1479  HA  LEU A  98      47.959 -64.448  25.166  1.00 56.53           H  
ATOM   1480  C   LEU A  98      46.331 -63.502  26.121  1.00 56.53           C  
ATOM   1481  CB  LEU A  98      48.547 -62.413  25.593  1.00 56.53           C  
ATOM   1482  HB2 LEU A  98      48.588 -62.403  26.682  1.00 56.53           H  
ATOM   1483  HB3 LEU A  98      48.212 -61.426  25.274  1.00 56.53           H  
ATOM   1484  O   LEU A  98      46.321 -64.352  27.004  1.00 56.53           O  
ATOM   1485  CG  LEU A  98      49.968 -62.677  25.064  1.00 56.53           C  
ATOM   1486  HG  LEU A  98      49.921 -62.935  24.006  1.00 56.53           H  
ATOM   1487  CD1 LEU A  98      50.824 -61.418  25.211  1.00 56.53           C  
ATOM   1488 HD11 LEU A  98      51.830 -61.610  24.837  1.00 56.53           H  
ATOM   1489 HD12 LEU A  98      50.878 -61.127  26.259  1.00 56.53           H  
ATOM   1490 HD13 LEU A  98      50.385 -60.605  24.633  1.00 56.53           H  
ATOM   1491  CD2 LEU A  98      50.656 -63.811  25.829  1.00 56.53           C  
ATOM   1492 HD21 LEU A  98      50.711 -63.567  26.890  1.00 56.53           H  
ATOM   1493 HD22 LEU A  98      50.096 -64.738  25.713  1.00 56.53           H  
ATOM   1494 HD23 LEU A  98      51.664 -63.961  25.442  1.00 56.53           H  
ATOM   1495  N   ALA A  99      45.310 -62.662  25.929  1.00 51.53           N  
ATOM   1496  H   ALA A  99      45.336 -62.030  25.141  1.00 51.53           H  
ATOM   1497  CA  ALA A  99      44.145 -62.613  26.817  1.00 51.53           C  
ATOM   1498  HA  ALA A  99      44.488 -62.436  27.837  1.00 51.53           H  
ATOM   1499  C   ALA A  99      43.342 -63.931  26.834  1.00 51.53           C  
ATOM   1500  CB  ALA A  99      43.275 -61.428  26.380  1.00 51.53           C  
ATOM   1501  HB1 ALA A  99      43.846 -60.503  26.450  1.00 51.53           H  
ATOM   1502  HB2 ALA A  99      42.408 -61.355  27.038  1.00 51.53           H  
ATOM   1503  HB3 ALA A  99      42.934 -61.570  25.355  1.00 51.53           H  
ATOM   1504  O   ALA A  99      42.640 -64.224  27.799  1.00 51.53           O  
ATOM   1505  N   GLY A 100      43.463 -64.757  25.786  1.00 55.17           N  
ATOM   1506  H   GLY A 100      44.081 -64.490  25.033  1.00 55.17           H  
ATOM   1507  CA  GLY A 100      42.837 -66.079  25.742  1.00 55.17           C  
ATOM   1508  HA2 GLY A 100      42.922 -66.471  24.729  1.00 55.17           H  
ATOM   1509  HA3 GLY A 100      41.780 -65.985  25.991  1.00 55.17           H  
ATOM   1510  C   GLY A 100      43.464 -67.103  26.698  1.00 55.17           C  
ATOM   1511  O   GLY A 100      42.774 -68.030  27.119  1.00 55.17           O  
ATOM   1512  N   LEU A 101      44.747 -66.952  27.059  1.00 60.47           N  
ATOM   1513  H   LEU A 101      45.229 -66.111  26.778  1.00 60.47           H  
ATOM   1514  CA  LEU A 101      45.457 -67.880  27.952  1.00 60.47           C  
ATOM   1515  HA  LEU A 101      45.208 -68.901  27.663  1.00 60.47           H  
ATOM   1516  C   LEU A 101      45.006 -67.745  29.416  1.00 60.47           C  
ATOM   1517  CB  LEU A 101      46.981 -67.680  27.799  1.00 60.47           C  
ATOM   1518  HB2 LEU A 101      47.465 -67.832  28.764  1.00 60.47           H  
ATOM   1519  HB3 LEU A 101      47.183 -66.647  27.515  1.00 60.47           H  
ATOM   1520  O   LEU A 101      44.810 -68.768  30.072  1.00 60.47           O  
ATOM   1521  CG  LEU A 101      47.614 -68.637  26.772  1.00 60.47           C  
ATOM   1522  HG  LEU A 101      46.901 -68.840  25.973  1.00 60.47           H  
ATOM   1523  CD1 LEU A 101      48.864 -68.026  26.139  1.00 60.47           C  
ATOM   1524 HD11 LEU A 101      48.590 -67.111  25.616  1.00 60.47           H  
ATOM   1525 HD12 LEU A 101      49.592 -67.788  26.915  1.00 60.47           H  
ATOM   1526 HD13 LEU A 101      49.301 -68.726  25.426  1.00 60.47           H  
ATOM   1527  CD2 LEU A 101      48.011 -69.959  27.438  1.00 60.47           C  
ATOM   1528 HD21 LEU A 101      48.759 -69.776  28.210  1.00 60.47           H  
ATOM   1529 HD22 LEU A 101      47.134 -70.409  27.901  1.00 60.47           H  
ATOM   1530 HD23 LEU A 101      48.415 -70.644  26.691  1.00 60.47           H  
ATOM   1531  N   ASP A 102      44.765 -66.523  29.898  1.00 59.80           N  
ATOM   1532  H   ASP A 102      45.017 -65.725  29.332  1.00 59.80           H  
ATOM   1533  CA  ASP A 102      44.369 -66.259  31.293  1.00 59.80           C  
ATOM   1534  HA  ASP A 102      45.136 -66.645  31.965  1.00 59.80           H  
ATOM   1535  C   ASP A 102      43.034 -66.935  31.659  1.00 59.80           C  
ATOM   1536  CB  ASP A 102      44.243 -64.739  31.516  1.00 59.80           C  
ATOM   1537  HB2 ASP A 102      43.514 -64.340  30.811  1.00 59.80           H  
ATOM   1538  HB3 ASP A 102      43.858 -64.570  32.522  1.00 59.80           H  
ATOM   1539  O   ASP A 102      42.871 -67.504  32.741  1.00 59.80           O  
ATOM   1540  CG  ASP A 102      45.556 -63.956  31.378  1.00 59.80           C  
ATOM   1541  OD1 ASP A 102      46.635 -64.564  31.543  1.00 59.80           O  
ATOM   1542  OD2 ASP A 102      45.463 -62.741  31.092  1.00 59.80           O  
ATOM   1543  N   ALA A 103      42.072 -66.930  30.727  1.00 60.15           N  
ATOM   1544  H   ALA A 103      42.260 -66.449  29.859  1.00 60.15           H  
ATOM   1545  CA  ALA A 103      40.765 -67.555  30.930  1.00 60.15           C  
ATOM   1546  HA  ALA A 103      40.327 -67.156  31.844  1.00 60.15           H  
ATOM   1547  C   ALA A 103      40.863 -69.083  31.096  1.00 60.15           C  
ATOM   1548  CB  ALA A 103      39.863 -67.180  29.749  1.00 60.15           C  
ATOM   1549  HB1 ALA A 103      40.286 -67.563  28.820  1.00 60.15           H  
ATOM   1550  HB2 ALA A 103      39.776 -66.095  29.682  1.00 60.15           H  
ATOM   1551  HB3 ALA A 103      38.872 -67.608  29.896  1.00 60.15           H  
ATOM   1552  O   ALA A 103      40.104 -69.673  31.869  1.00 60.15           O  
ATOM   1553  N   LEU A 104      41.809 -69.725  30.398  1.00 61.14           N  
ATOM   1554  H   LEU A 104      42.452 -69.173  29.848  1.00 61.14           H  
ATOM   1555  CA  LEU A 104      42.048 -71.161  30.527  1.00 61.14           C  
ATOM   1556  HA  LEU A 104      41.098 -71.676  30.389  1.00 61.14           H  
ATOM   1557  C   LEU A 104      42.562 -71.503  31.932  1.00 61.14           C  
ATOM   1558  CB  LEU A 104      43.038 -71.611  29.434  1.00 61.14           C  
ATOM   1559  HB2 LEU A 104      44.005 -71.153  29.643  1.00 61.14           H  
ATOM   1560  HB3 LEU A 104      42.699 -71.243  28.466  1.00 61.14           H  
ATOM   1561  O   LEU A 104      42.084 -72.464  32.531  1.00 61.14           O  
ATOM   1562  CG  LEU A 104      43.230 -73.137  29.356  1.00 61.14           C  
ATOM   1563  HG  LEU A 104      43.405 -73.545  30.352  1.00 61.14           H  
ATOM   1564  CD1 LEU A 104      42.016 -73.835  28.737  1.00 61.14           C  
ATOM   1565 HD11 LEU A 104      42.204 -74.906  28.664  1.00 61.14           H  
ATOM   1566 HD12 LEU A 104      41.144 -73.683  29.373  1.00 61.14           H  
ATOM   1567 HD13 LEU A 104      41.814 -73.428  27.747  1.00 61.14           H  
ATOM   1568  CD2 LEU A 104      44.453 -73.469  28.499  1.00 61.14           C  
ATOM   1569 HD21 LEU A 104      44.595 -74.549  28.458  1.00 61.14           H  
ATOM   1570 HD22 LEU A 104      45.338 -73.014  28.945  1.00 61.14           H  
ATOM   1571 HD23 LEU A 104      44.318 -73.074  27.492  1.00 61.14           H  
ATOM   1572  N   GLU A 105      43.497 -70.712  32.468  1.00 65.46           N  
ATOM   1573  H   GLU A 105      43.812 -69.911  31.939  1.00 65.46           H  
ATOM   1574  CA  GLU A 105      44.108 -70.938  33.785  1.00 65.46           C  
ATOM   1575  HA  GLU A 105      44.534 -71.942  33.785  1.00 65.46           H  
ATOM   1576  C   GLU A 105      43.078 -70.893  34.923  1.00 65.46           C  
ATOM   1577  CB  GLU A 105      45.241 -69.917  34.031  1.00 65.46           C  
ATOM   1578  HB2 GLU A 105      45.010 -69.324  34.915  1.00 65.46           H  
ATOM   1579  HB3 GLU A 105      45.328 -69.241  33.181  1.00 65.46           H  
ATOM   1580  O   GLU A 105      43.083 -71.758  35.802  1.00 65.46           O  
ATOM   1581  CG  GLU A 105      46.588 -70.627  34.241  1.00 65.46           C  
ATOM   1582  HG2 GLU A 105      46.480 -71.333  35.064  1.00 65.46           H  
ATOM   1583  HG3 GLU A 105      46.818 -71.200  33.343  1.00 65.46           H  
ATOM   1584  CD  GLU A 105      47.760 -69.679  34.551  1.00 65.46           C  
ATOM   1585  OE1 GLU A 105      48.894 -70.207  34.655  1.00 65.46           O  
ATOM   1586  OE2 GLU A 105      47.529 -68.465  34.730  1.00 65.46           O  
ATOM   1587  N   ALA A 106      42.147 -69.936  34.871  1.00 61.26           N  
ATOM   1588  H   ALA A 106      42.220 -69.245  34.137  1.00 61.26           H  
ATOM   1589  CA  ALA A 106      41.095 -69.781  35.875  1.00 61.26           C  
ATOM   1590  HA  ALA A 106      41.559 -69.768  36.861  1.00 61.26           H  
ATOM   1591  C   ALA A 106      40.068 -70.927  35.868  1.00 61.26           C  
ATOM   1592  CB  ALA A 106      40.409 -68.431  35.645  1.00 61.26           C  
ATOM   1593  HB1 ALA A 106      41.146 -67.629  35.694  1.00 61.26           H  
ATOM   1594  HB2 ALA A 106      39.652 -68.268  36.412  1.00 61.26           H  
ATOM   1595  HB3 ALA A 106      39.935 -68.417  34.664  1.00 61.26           H  
ATOM   1596  O   ALA A 106      39.492 -71.232  36.911  1.00 61.26           O  
ATOM   1597  N   ALA A 107      39.848 -71.575  34.719  1.00 63.63           N  
ATOM   1598  H   ALA A 107      40.335 -71.259  33.893  1.00 63.63           H  
ATOM   1599  CA  ALA A 107      38.910 -72.690  34.586  1.00 63.63           C  
ATOM   1600  HA  ALA A 107      38.045 -72.497  35.221  1.00 63.63           H  
ATOM   1601  C   ALA A 107      39.500 -74.045  35.031  1.00 63.63           C  
ATOM   1602  CB  ALA A 107      38.425 -72.725  33.132  1.00 63.63           C  
ATOM   1603  HB1 ALA A 107      37.979 -71.766  32.868  1.00 63.63           H  
ATOM   1604  HB2 ALA A 107      37.676 -73.509  33.016  1.00 63.63           H  
ATOM   1605  HB3 ALA A 107      39.263 -72.924  32.465  1.00 63.63           H  
ATOM   1606  O   ALA A 107      38.751 -74.975  35.337  1.00 63.63           O  
ATOM   1607  N   LEU A 108      40.833 -74.173  35.113  1.00 67.14           N  
ATOM   1608  H   LEU A 108      41.396 -73.376  34.854  1.00 67.14           H  
ATOM   1609  CA  LEU A 108      41.516 -75.416  35.509  1.00 67.14           C  
ATOM   1610  HA  LEU A 108      41.276 -76.173  34.762  1.00 67.14           H  
ATOM   1611  C   LEU A 108      41.079 -76.020  36.865  1.00 67.14           C  
ATOM   1612  CB  LEU A 108      43.045 -75.203  35.523  1.00 67.14           C  
ATOM   1613  HB2 LEU A 108      43.510 -76.030  36.058  1.00 67.14           H  
ATOM   1614  HB3 LEU A 108      43.264 -74.296  36.087  1.00 67.14           H  
ATOM   1615  O   LEU A 108      41.016 -77.251  36.949  1.00 67.14           O  
ATOM   1616  CG  LEU A 108      43.707 -75.110  34.139  1.00 67.14           C  
ATOM   1617  HG  LEU A 108      43.176 -74.382  33.525  1.00 67.14           H  
ATOM   1618  CD1 LEU A 108      45.161 -74.660  34.276  1.00 67.14           C  
ATOM   1619 HD11 LEU A 108      45.208 -73.738  34.856  1.00 67.14           H  
ATOM   1620 HD12 LEU A 108      45.749 -75.423  34.787  1.00 67.14           H  
ATOM   1621 HD13 LEU A 108      45.582 -74.468  33.290  1.00 67.14           H  
ATOM   1622  CD2 LEU A 108      43.710 -76.458  33.416  1.00 67.14           C  
ATOM   1623 HD21 LEU A 108      44.199 -77.216  34.027  1.00 67.14           H  
ATOM   1624 HD22 LEU A 108      42.684 -76.755  33.200  1.00 67.14           H  
ATOM   1625 HD23 LEU A 108      44.238 -76.348  32.468  1.00 67.14           H  
ATOM   1626  N   PRO A 109      40.788 -75.248  37.938  1.00 64.04           N  
ATOM   1627  CA  PRO A 109      40.472 -75.815  39.251  1.00 64.04           C  
ATOM   1628  HA  PRO A 109      41.310 -76.432  39.575  1.00 64.04           H  
ATOM   1629  C   PRO A 109      39.196 -76.663  39.265  1.00 64.04           C  
ATOM   1630  CB  PRO A 109      40.327 -74.618  40.203  1.00 64.04           C  
ATOM   1631  HB2 PRO A 109      40.742 -74.836  41.187  1.00 64.04           H  
ATOM   1632  HB3 PRO A 109      39.279 -74.331  40.293  1.00 64.04           H  
ATOM   1633  O   PRO A 109      39.139 -77.673  39.977  1.00 64.04           O  
ATOM   1634  CG  PRO A 109      41.086 -73.493  39.510  1.00 64.04           C  
ATOM   1635  HG2 PRO A 109      42.150 -73.568  39.735  1.00 64.04           H  
ATOM   1636  HG3 PRO A 109      40.700 -72.510  39.781  1.00 64.04           H  
ATOM   1637  CD  PRO A 109      40.853 -73.801  38.040  1.00 64.04           C  
ATOM   1638  HD2 PRO A 109      41.654 -73.368  37.440  1.00 64.04           H  
ATOM   1639  HD3 PRO A 109      39.883 -73.403  37.741  1.00 64.04           H  
ATOM   1640  N   GLU A 110      38.191 -76.266  38.478  1.00 61.22           N  
ATOM   1641  H   GLU A 110      38.325 -75.459  37.887  1.00 61.22           H  
ATOM   1642  CA  GLU A 110      36.870 -76.904  38.449  1.00 61.22           C  
ATOM   1643  HA  GLU A 110      36.618 -77.224  39.460  1.00 61.22           H  
ATOM   1644  C   GLU A 110      36.826 -78.173  37.593  1.00 61.22           C  
ATOM   1645  CB  GLU A 110      35.782 -75.912  38.008  1.00 61.22           C  
ATOM   1646  HB2 GLU A 110      34.842 -76.462  37.977  1.00 61.22           H  
ATOM   1647  HB3 GLU A 110      35.999 -75.538  37.008  1.00 61.22           H  
ATOM   1648  O   GLU A 110      35.819 -78.881  37.605  1.00 61.22           O  
ATOM   1649  CG  GLU A 110      35.636 -74.735  38.988  1.00 61.22           C  
ATOM   1650  HG2 GLU A 110      36.372 -73.971  38.736  1.00 61.22           H  
ATOM   1651  HG3 GLU A 110      35.864 -75.091  39.992  1.00 61.22           H  
ATOM   1652  CD  GLU A 110      34.224 -74.122  39.008  1.00 61.22           C  
ATOM   1653  OE1 GLU A 110      33.928 -73.434  40.012  1.00 61.22           O  
ATOM   1654  OE2 GLU A 110      33.435 -74.376  38.070  1.00 61.22           O  
ATOM   1655  N   VAL A 111      37.918 -78.511  36.894  1.00 65.43           N  
ATOM   1656  H   VAL A 111      38.714 -77.889  36.913  1.00 65.43           H  
ATOM   1657  CA  VAL A 111      37.965 -79.706  36.046  1.00 65.43           C  
ATOM   1658  HA  VAL A 111      37.171 -79.591  35.308  1.00 65.43           H  
ATOM   1659  C   VAL A 111      37.721 -80.957  36.912  1.00 65.43           C  
ATOM   1660  CB  VAL A 111      39.265 -79.813  35.233  1.00 65.43           C  
ATOM   1661  HB  VAL A 111      40.109 -79.851  35.921  1.00 65.43           H  
ATOM   1662  O   VAL A 111      38.522 -81.243  37.823  1.00 65.43           O  
ATOM   1663  CG1 VAL A 111      39.289 -81.082  34.351  1.00 65.43           C  
ATOM   1664 HG11 VAL A 111      38.521 -81.802  34.632  1.00 65.43           H  
ATOM   1665 HG12 VAL A 111      39.124 -80.833  33.303  1.00 65.43           H  
ATOM   1666 HG13 VAL A 111      40.253 -81.581  34.454  1.00 65.43           H  
ATOM   1667  CG2 VAL A 111      39.415 -78.582  34.322  1.00 65.43           C  
ATOM   1668 HG21 VAL A 111      38.587 -78.535  33.614  1.00 65.43           H  
ATOM   1669 HG22 VAL A 111      40.355 -78.625  33.772  1.00 65.43           H  
ATOM   1670 HG23 VAL A 111      39.409 -77.664  34.910  1.00 65.43           H  
ATOM   1671  N   PRO A 112      36.637 -81.718  36.636  1.00 72.26           N  
ATOM   1672  CA  PRO A 112      36.263 -82.906  37.393  1.00 72.26           C  
ATOM   1673  HA  PRO A 112      35.985 -82.593  38.399  1.00 72.26           H  
ATOM   1674  C   PRO A 112      37.397 -83.931  37.456  1.00 72.26           C  
ATOM   1675  CB  PRO A 112      35.035 -83.493  36.685  1.00 72.26           C  
ATOM   1676  HB2 PRO A 112      34.336 -83.940  37.391  1.00 72.26           H  
ATOM   1677  HB3 PRO A 112      35.344 -84.228  35.942  1.00 72.26           H  
ATOM   1678  O   PRO A 112      38.105 -84.167  36.479  1.00 72.26           O  
ATOM   1679  CG  PRO A 112      34.421 -82.299  35.965  1.00 72.26           C  
ATOM   1680  HG2 PRO A 112      33.784 -81.742  36.654  1.00 72.26           H  
ATOM   1681  HG3 PRO A 112      33.862 -82.599  35.079  1.00 72.26           H  
ATOM   1682  CD  PRO A 112      35.635 -81.457  35.605  1.00 72.26           C  
ATOM   1683  HD2 PRO A 112      36.020 -81.766  34.633  1.00 72.26           H  
ATOM   1684  HD3 PRO A 112      35.333 -80.410  35.576  1.00 72.26           H  
ATOM   1685  N   ALA A 113      37.553 -84.597  38.605  1.00 65.87           N  
ATOM   1686  H   ALA A 113      36.936 -84.365  39.370  1.00 65.87           H  
ATOM   1687  CA  ALA A 113      38.666 -85.518  38.855  1.00 65.87           C  
ATOM   1688  HA  ALA A 113      39.596 -84.952  38.800  1.00 65.87           H  
ATOM   1689  C   ALA A 113      38.779 -86.666  37.834  1.00 65.87           C  
ATOM   1690  CB  ALA A 113      38.516 -86.077  40.275  1.00 65.87           C  
ATOM   1691  HB1 ALA A 113      38.502 -85.260  40.996  1.00 65.87           H  
ATOM   1692  HB2 ALA A 113      39.359 -86.731  40.497  1.00 65.87           H  
ATOM   1693  HB3 ALA A 113      37.592 -86.650  40.356  1.00 65.87           H  
ATOM   1694  O   ALA A 113      39.887 -87.096  37.530  1.00 65.87           O  
ATOM   1695  N   THR A 114      37.649 -87.142  37.304  1.00 65.91           N  
ATOM   1696  H   THR A 114      36.772 -86.703  37.546  1.00 65.91           H  
ATOM   1697  CA  THR A 114      37.586 -88.210  36.292  1.00 65.91           C  
ATOM   1698  HA  THR A 114      38.158 -89.073  36.632  1.00 65.91           H  
ATOM   1699  C   THR A 114      38.171 -87.794  34.950  1.00 65.91           C  
ATOM   1700  CB  THR A 114      36.129 -88.633  36.057  1.00 65.91           C  
ATOM   1701  HB  THR A 114      36.055 -89.217  35.139  1.00 65.91           H  
ATOM   1702  O   THR A 114      38.728 -88.627  34.247  1.00 65.91           O  
ATOM   1703  CG2 THR A 114      35.609 -89.479  37.218  1.00 65.91           C  
ATOM   1704 HG21 THR A 114      35.638 -88.906  38.145  1.00 65.91           H  
ATOM   1705 HG22 THR A 114      36.222 -90.375  37.323  1.00 65.91           H  
ATOM   1706 HG23 THR A 114      34.581 -89.776  37.012  1.00 65.91           H  
ATOM   1707  OG1 THR A 114      35.289 -87.498  35.973  1.00 65.91           O  
ATOM   1708  HG1 THR A 114      35.208 -87.249  35.050  1.00 65.91           H  
ATOM   1709  N   GLU A 115      38.057 -86.513  34.604  1.00 67.73           N  
ATOM   1710  H   GLU A 115      37.604 -85.872  35.240  1.00 67.73           H  
ATOM   1711  CA  GLU A 115      38.595 -85.952  33.364  1.00 67.73           C  
ATOM   1712  HA  GLU A 115      38.677 -86.729  32.603  1.00 67.73           H  
ATOM   1713  C   GLU A 115      39.996 -85.380  33.568  1.00 67.73           C  
ATOM   1714  CB  GLU A 115      37.650 -84.870  32.832  1.00 67.73           C  
ATOM   1715  HB2 GLU A 115      38.130 -84.370  31.991  1.00 67.73           H  
ATOM   1716  HB3 GLU A 115      37.466 -84.137  33.617  1.00 67.73           H  
ATOM   1717  O   GLU A 115      40.731 -85.231  32.597  1.00 67.73           O  
ATOM   1718  CG  GLU A 115      36.319 -85.471  32.357  1.00 67.73           C  
ATOM   1719  HG2 GLU A 115      35.864 -86.019  33.182  1.00 67.73           H  
ATOM   1720  HG3 GLU A 115      36.518 -86.179  31.553  1.00 67.73           H  
ATOM   1721  CD  GLU A 115      35.329 -84.408  31.864  1.00 67.73           C  
ATOM   1722  OE1 GLU A 115      34.138 -84.772  31.745  1.00 67.73           O  
ATOM   1723  OE2 GLU A 115      35.752 -83.250  31.649  1.00 67.73           O  
ATOM   1724  N   ARG A 116      40.410 -85.101  34.817  1.00 65.12           N  
ATOM   1725  H   ARG A 116      39.727 -85.188  35.556  1.00 65.12           H  
ATOM   1726  CA  ARG A 116      41.740 -84.551  35.124  1.00 65.12           C  
ATOM   1727  HA  ARG A 116      41.818 -83.559  34.678  1.00 65.12           H  
ATOM   1728  C   ARG A 116      42.869 -85.360  34.523  1.00 65.12           C  
ATOM   1729  CB  ARG A 116      42.006 -84.455  36.631  1.00 65.12           C  
ATOM   1730  HB2 ARG A 116      41.608 -85.332  37.141  1.00 65.12           H  
ATOM   1731  HB3 ARG A 116      43.082 -84.432  36.799  1.00 65.12           H  
ATOM   1732  O   ARG A 116      43.831 -84.756  34.086  1.00 65.12           O  
ATOM   1733  CG  ARG A 116      41.429 -83.178  37.229  1.00 65.12           C  
ATOM   1734  HG2 ARG A 116      40.345 -83.188  37.118  1.00 65.12           H  
ATOM   1735  HG3 ARG A 116      41.827 -82.307  36.707  1.00 65.12           H  
ATOM   1736  CD  ARG A 116      41.795 -83.094  38.709  1.00 65.12           C  
ATOM   1737  HD2 ARG A 116      41.557 -84.042  39.192  1.00 65.12           H  
ATOM   1738  HD3 ARG A 116      42.866 -82.907  38.795  1.00 65.12           H  
ATOM   1739  NE  ARG A 116      41.041 -82.010  39.353  1.00 65.12           N  
ATOM   1740  HE  ARG A 116      40.369 -81.524  38.777  1.00 65.12           H  
ATOM   1741  NH1 ARG A 116      41.864 -82.273  41.473  1.00 65.12           N  
ATOM   1742 HH11 ARG A 116      41.940 -81.933  42.421  1.00 65.12           H  
ATOM   1743 HH12 ARG A 116      42.402 -83.061  41.139  1.00 65.12           H  
ATOM   1744  NH2 ARG A 116      40.464 -80.579  41.010  1.00 65.12           N  
ATOM   1745 HH21 ARG A 116      40.529 -80.222  41.952  1.00 65.12           H  
ATOM   1746 HH22 ARG A 116      39.940 -80.034  40.341  1.00 65.12           H  
ATOM   1747  CZ  ARG A 116      41.126 -81.626  40.607  1.00 65.12           C  
ATOM   1748  N   GLU A 117      42.794 -86.685  34.515  1.00 69.83           N  
ATOM   1749  H   GLU A 117      41.965 -87.130  34.881  1.00 69.83           H  
ATOM   1750  CA  GLU A 117      43.881 -87.513  33.984  1.00 69.83           C  
ATOM   1751  HA  GLU A 117      44.819 -87.172  34.421  1.00 69.83           H  
ATOM   1752  C   GLU A 117      44.005 -87.353  32.461  1.00 69.83           C  
ATOM   1753  CB  GLU A 117      43.641 -88.964  34.424  1.00 69.83           C  
ATOM   1754  HB2 GLU A 117      43.185 -88.944  35.414  1.00 69.83           H  
ATOM   1755  HB3 GLU A 117      42.945 -89.450  33.739  1.00 69.83           H  
ATOM   1756  O   GLU A 117      45.108 -87.214  31.934  1.00 69.83           O  
ATOM   1757  CG  GLU A 117      44.935 -89.781  34.536  1.00 69.83           C  
ATOM   1758  HG2 GLU A 117      45.308 -89.999  33.535  1.00 69.83           H  
ATOM   1759  HG3 GLU A 117      45.683 -89.181  35.053  1.00 69.83           H  
ATOM   1760  CD  GLU A 117      44.723 -91.093  35.315  1.00 69.83           C  
ATOM   1761  OE1 GLU A 117      45.712 -91.571  35.918  1.00 69.83           O  
ATOM   1762  OE2 GLU A 117      43.588 -91.619  35.309  1.00 69.83           O  
ATOM   1763  N   GLU A 118      42.875 -87.260  31.756  1.00 69.05           N  
ATOM   1764  H   GLU A 118      41.993 -87.301  32.246  1.00 69.05           H  
ATOM   1765  CA  GLU A 118      42.840 -87.006  30.316  1.00 69.05           C  
ATOM   1766  HA  GLU A 118      43.586 -87.645  29.843  1.00 69.05           H  
ATOM   1767  C   GLU A 118      43.200 -85.548  29.987  1.00 69.05           C  
ATOM   1768  CB  GLU A 118      41.460 -87.400  29.767  1.00 69.05           C  
ATOM   1769  HB2 GLU A 118      41.164 -88.349  30.214  1.00 69.05           H  
ATOM   1770  HB3 GLU A 118      40.726 -86.640  30.033  1.00 69.05           H  
ATOM   1771  O   GLU A 118      43.955 -85.299  29.046  1.00 69.05           O  
ATOM   1772  CG  GLU A 118      41.511 -87.582  28.244  1.00 69.05           C  
ATOM   1773  HG2 GLU A 118      41.758 -86.626  27.782  1.00 69.05           H  
ATOM   1774  HG3 GLU A 118      42.312 -88.281  28.005  1.00 69.05           H  
ATOM   1775  CD  GLU A 118      40.201 -88.102  27.634  1.00 69.05           C  
ATOM   1776  OE1 GLU A 118      40.260 -88.458  26.432  1.00 69.05           O  
ATOM   1777  OE2 GLU A 118      39.167 -88.117  28.334  1.00 69.05           O  
ATOM   1778  N   LEU A 119      42.742 -84.588  30.797  1.00 63.51           N  
ATOM   1779  H   LEU A 119      42.090 -84.863  31.518  1.00 63.51           H  
ATOM   1780  CA  LEU A 119      43.124 -83.179  30.725  1.00 63.51           C  
ATOM   1781  HA  LEU A 119      42.896 -82.809  29.725  1.00 63.51           H  
ATOM   1782  C   LEU A 119      44.623 -83.015  30.968  1.00 63.51           C  
ATOM   1783  CB  LEU A 119      42.330 -82.356  31.754  1.00 63.51           C  
ATOM   1784  HB2 LEU A 119      42.660 -82.647  32.751  1.00 63.51           H  
ATOM   1785  HB3 LEU A 119      41.270 -82.595  31.679  1.00 63.51           H  
ATOM   1786  O   LEU A 119      45.273 -82.337  30.186  1.00 63.51           O  
ATOM   1787  CG  LEU A 119      42.534 -80.836  31.564  1.00 63.51           C  
ATOM   1788  HG  LEU A 119      43.448 -80.643  31.002  1.00 63.51           H  
ATOM   1789  CD1 LEU A 119      41.377 -80.219  30.781  1.00 63.51           C  
ATOM   1790 HD11 LEU A 119      40.444 -80.340  31.331  1.00 63.51           H  
ATOM   1791 HD12 LEU A 119      41.286 -80.708  29.812  1.00 63.51           H  
ATOM   1792 HD13 LEU A 119      41.562 -79.156  30.628  1.00 63.51           H  
ATOM   1793  CD2 LEU A 119      42.681 -80.135  32.911  1.00 63.51           C  
ATOM   1794 HD21 LEU A 119      43.582 -80.485  33.413  1.00 63.51           H  
ATOM   1795 HD22 LEU A 119      42.758 -79.059  32.755  1.00 63.51           H  
ATOM   1796 HD23 LEU A 119      41.816 -80.343  33.541  1.00 63.51           H  
ATOM   1797  N   VAL A 120      45.188 -83.665  31.987  1.00 69.17           N  
ATOM   1798  H   VAL A 120      44.587 -84.204  32.595  1.00 69.17           H  
ATOM   1799  CA  VAL A 120      46.629 -83.693  32.254  1.00 69.17           C  
ATOM   1800  HA  VAL A 120      46.989 -82.666  32.320  1.00 69.17           H  
ATOM   1801  C   VAL A 120      47.343 -84.331  31.078  1.00 69.17           C  
ATOM   1802  CB  VAL A 120      46.979 -84.393  33.583  1.00 69.17           C  
ATOM   1803  HB  VAL A 120      46.436 -85.335  33.651  1.00 69.17           H  
ATOM   1804  O   VAL A 120      48.249 -83.701  30.573  1.00 69.17           O  
ATOM   1805  CG1 VAL A 120      48.479 -84.687  33.726  1.00 69.17           C  
ATOM   1806 HG11 VAL A 120      48.689 -85.090  34.717  1.00 69.17           H  
ATOM   1807 HG12 VAL A 120      49.064 -83.780  33.578  1.00 69.17           H  
ATOM   1808 HG13 VAL A 120      48.792 -85.436  32.997  1.00 69.17           H  
ATOM   1809  CG2 VAL A 120      46.603 -83.498  34.773  1.00 69.17           C  
ATOM   1810 HG21 VAL A 120      47.261 -82.631  34.810  1.00 69.17           H  
ATOM   1811 HG22 VAL A 120      46.699 -84.065  35.699  1.00 69.17           H  
ATOM   1812 HG23 VAL A 120      45.577 -83.141  34.682  1.00 69.17           H  
ATOM   1813  N   GLN A 121      46.908 -85.469  30.530  1.00 69.21           N  
ATOM   1814  H   GLN A 121      46.165 -85.979  30.987  1.00 69.21           H  
ATOM   1815  CA  GLN A 121      47.534 -86.046  29.328  1.00 69.21           C  
ATOM   1816  HA  GLN A 121      48.588 -86.237  29.531  1.00 69.21           H  
ATOM   1817  C   GLN A 121      47.447 -85.128  28.103  1.00 69.21           C  
ATOM   1818  CB  GLN A 121      46.845 -87.359  28.951  1.00 69.21           C  
ATOM   1819  HB2 GLN A 121      47.091 -87.598  27.916  1.00 69.21           H  
ATOM   1820  HB3 GLN A 121      45.764 -87.239  29.021  1.00 69.21           H  
ATOM   1821  O   GLN A 121      48.307 -85.161  27.217  1.00 69.21           O  
ATOM   1822  CG  GLN A 121      47.287 -88.542  29.811  1.00 69.21           C  
ATOM   1823  HG2 GLN A 121      47.097 -88.331  30.864  1.00 69.21           H  
ATOM   1824  HG3 GLN A 121      48.359 -88.701  29.689  1.00 69.21           H  
ATOM   1825  CD  GLN A 121      46.555 -89.818  29.415  1.00 69.21           C  
ATOM   1826  NE2 GLN A 121      46.649 -90.859  30.210  1.00 69.21           N  
ATOM   1827 HE21 GLN A 121      46.052 -91.641  29.983  1.00 69.21           H  
ATOM   1828 HE22 GLN A 121      47.070 -90.751  31.122  1.00 69.21           H  
ATOM   1829  OE1 GLN A 121      45.913 -89.920  28.378  1.00 69.21           O  
ATOM   1830  N   ARG A 122      46.373 -84.349  27.975  1.00 67.85           N  
ATOM   1831  H   ARG A 122      45.659 -84.420  28.686  1.00 67.85           H  
ATOM   1832  CA  ARG A 122      46.162 -83.439  26.845  1.00 67.85           C  
ATOM   1833  HA  ARG A 122      46.551 -83.912  25.943  1.00 67.85           H  
ATOM   1834  C   ARG A 122      46.972 -82.155  27.020  1.00 67.85           C  
ATOM   1835  CB  ARG A 122      44.655 -83.224  26.658  1.00 67.85           C  
ATOM   1836  HB2 ARG A 122      44.148 -84.169  26.852  1.00 67.85           H  
ATOM   1837  HB3 ARG A 122      44.288 -82.486  27.371  1.00 67.85           H  
ATOM   1838  O   ARG A 122      47.661 -81.771  26.081  1.00 67.85           O  
ATOM   1839  CG  ARG A 122      44.289 -82.821  25.228  1.00 67.85           C  
ATOM   1840  HG2 ARG A 122      44.747 -83.513  24.521  1.00 67.85           H  
ATOM   1841  HG3 ARG A 122      44.644 -81.810  25.029  1.00 67.85           H  
ATOM   1842  CD  ARG A 122      42.766 -82.882  25.079  1.00 67.85           C  
ATOM   1843  HD2 ARG A 122      42.319 -82.217  25.818  1.00 67.85           H  
ATOM   1844  HD3 ARG A 122      42.429 -83.899  25.280  1.00 67.85           H  
ATOM   1845  NE  ARG A 122      42.329 -82.477  23.731  1.00 67.85           N  
ATOM   1846  HE  ARG A 122      43.034 -82.101  23.113  1.00 67.85           H  
ATOM   1847  NH1 ARG A 122      40.087 -82.882  24.042  1.00 67.85           N  
ATOM   1848 HH11 ARG A 122      39.131 -82.843  23.718  1.00 67.85           H  
ATOM   1849 HH12 ARG A 122      40.268 -83.224  24.975  1.00 67.85           H  
ATOM   1850  NH2 ARG A 122      40.798 -82.039  22.104  1.00 67.85           N  
ATOM   1851 HH21 ARG A 122      39.835 -82.020  21.800  1.00 67.85           H  
ATOM   1852 HH22 ARG A 122      41.516 -81.628  21.525  1.00 67.85           H  
ATOM   1853  CZ  ARG A 122      41.079 -82.472  23.302  1.00 67.85           C  
ATOM   1854  N   LEU A 123      46.988 -81.583  28.221  1.00 64.44           N  
ATOM   1855  H   LEU A 123      46.397 -81.987  28.933  1.00 64.44           H  
ATOM   1856  CA  LEU A 123      47.863 -80.488  28.636  1.00 64.44           C  
ATOM   1857  HA  LEU A 123      47.734 -79.646  27.956  1.00 64.44           H  
ATOM   1858  C   LEU A 123      49.327 -80.904  28.571  1.00 64.44           C  
ATOM   1859  CB  LEU A 123      47.531 -80.045  30.073  1.00 64.44           C  
ATOM   1860  HB2 LEU A 123      48.365 -79.463  30.465  1.00 64.44           H  
ATOM   1861  HB3 LEU A 123      47.441 -80.932  30.699  1.00 64.44           H  
ATOM   1862  O   LEU A 123      50.129 -80.136  28.075  1.00 64.44           O  
ATOM   1863  CG  LEU A 123      46.260 -79.190  30.204  1.00 64.44           C  
ATOM   1864  HG  LEU A 123      45.435 -79.670  29.678  1.00 64.44           H  
ATOM   1865  CD1 LEU A 123      45.893 -79.061  31.681  1.00 64.44           C  
ATOM   1866 HD11 LEU A 123      46.682 -78.541  32.224  1.00 64.44           H  
ATOM   1867 HD12 LEU A 123      44.964 -78.499  31.772  1.00 64.44           H  
ATOM   1868 HD13 LEU A 123      45.745 -80.051  32.112  1.00 64.44           H  
ATOM   1869  CD2 LEU A 123      46.464 -77.782  29.638  1.00 64.44           C  
ATOM   1870 HD21 LEU A 123      47.301 -77.291  30.134  1.00 64.44           H  
ATOM   1871 HD22 LEU A 123      45.564 -77.189  29.803  1.00 64.44           H  
ATOM   1872 HD23 LEU A 123      46.650 -77.824  28.565  1.00 64.44           H  
ATOM   1873  N   GLU A 124      49.683 -82.115  28.988  1.00 68.30           N  
ATOM   1874  H   GLU A 124      48.985 -82.665  29.468  1.00 68.30           H  
ATOM   1875  CA  GLU A 124      51.020 -82.698  28.877  1.00 68.30           C  
ATOM   1876  HA  GLU A 124      51.752 -82.005  29.293  1.00 68.30           H  
ATOM   1877  C   GLU A 124      51.389 -82.938  27.423  1.00 68.30           C  
ATOM   1878  CB  GLU A 124      51.151 -84.032  29.624  1.00 68.30           C  
ATOM   1879  HB2 GLU A 124      50.286 -84.656  29.400  1.00 68.30           H  
ATOM   1880  HB3 GLU A 124      52.032 -84.550  29.244  1.00 68.30           H  
ATOM   1881  O   GLU A 124      52.535 -82.706  27.080  1.00 68.30           O  
ATOM   1882  CG  GLU A 124      51.345 -83.871  31.138  1.00 68.30           C  
ATOM   1883  HG2 GLU A 124      52.246 -83.278  31.298  1.00 68.30           H  
ATOM   1884  HG3 GLU A 124      50.513 -83.316  31.572  1.00 68.30           H  
ATOM   1885  CD  GLU A 124      51.500 -85.225  31.850  1.00 68.30           C  
ATOM   1886  OE1 GLU A 124      52.108 -85.220  32.944  1.00 68.30           O  
ATOM   1887  OE2 GLU A 124      51.068 -86.256  31.282  1.00 68.30           O  
ATOM   1888  N   ARG A 125      50.462 -83.339  26.541  1.00 66.15           N  
ATOM   1889  H   ARG A 125      49.553 -83.602  26.895  1.00 66.15           H  
ATOM   1890  CA  ARG A 125      50.723 -83.384  25.090  1.00 66.15           C  
ATOM   1891  HA  ARG A 125      51.661 -83.913  24.923  1.00 66.15           H  
ATOM   1892  C   ARG A 125      50.950 -81.989  24.515  1.00 66.15           C  
ATOM   1893  CB  ARG A 125      49.596 -84.108  24.338  1.00 66.15           C  
ATOM   1894  HB2 ARG A 125      49.559 -83.739  23.313  1.00 66.15           H  
ATOM   1895  HB3 ARG A 125      48.636 -83.897  24.808  1.00 66.15           H  
ATOM   1896  O   ARG A 125      51.867 -81.821  23.718  1.00 66.15           O  
ATOM   1897  CG  ARG A 125      49.855 -85.619  24.283  1.00 66.15           C  
ATOM   1898  HG2 ARG A 125      49.953 -86.020  25.292  1.00 66.15           H  
ATOM   1899  HG3 ARG A 125      50.794 -85.790  23.756  1.00 66.15           H  
ATOM   1900  CD  ARG A 125      48.742 -86.363  23.537  1.00 66.15           C  
ATOM   1901  HD2 ARG A 125      48.549 -85.869  22.585  1.00 66.15           H  
ATOM   1902  HD3 ARG A 125      49.098 -87.374  23.341  1.00 66.15           H  
ATOM   1903  NE  ARG A 125      47.506 -86.423  24.340  1.00 66.15           N  
ATOM   1904  HE  ARG A 125      47.489 -85.843  25.166  1.00 66.15           H  
ATOM   1905  NH1 ARG A 125      46.533 -88.221  23.289  1.00 66.15           N  
ATOM   1906 HH11 ARG A 125      47.328 -88.284  22.669  1.00 66.15           H  
ATOM   1907 HH12 ARG A 125      45.775 -88.886  23.242  1.00 66.15           H  
ATOM   1908  NH2 ARG A 125      45.490 -87.255  25.005  1.00 66.15           N  
ATOM   1909 HH21 ARG A 125      45.480 -86.633  25.800  1.00 66.15           H  
ATOM   1910 HH22 ARG A 125      44.771 -87.964  24.968  1.00 66.15           H  
ATOM   1911  CZ  ARG A 125      46.518 -87.291  24.205  1.00 66.15           C  
ATOM   1912  N   MET A 126      50.170 -80.996  24.941  1.00 59.26           N  
ATOM   1913  H   MET A 126      49.419 -81.217  25.579  1.00 59.26           H  
ATOM   1914  CA  MET A 126      50.367 -79.595  24.550  1.00 59.26           C  
ATOM   1915  HA  MET A 126      50.404 -79.531  23.462  1.00 59.26           H  
ATOM   1916  C   MET A 126      51.710 -79.058  25.071  1.00 59.26           C  
ATOM   1917  CB  MET A 126      49.192 -78.736  25.043  1.00 59.26           C  
ATOM   1918  HB2 MET A 126      49.025 -78.909  26.107  1.00 59.26           H  
ATOM   1919  HB3 MET A 126      49.448 -77.685  24.908  1.00 59.26           H  
ATOM   1920  O   MET A 126      52.498 -78.516  24.302  1.00 59.26           O  
ATOM   1921  CG  MET A 126      47.895 -79.022  24.276  1.00 59.26           C  
ATOM   1922  HG2 MET A 126      47.710 -80.097  24.275  1.00 59.26           H  
ATOM   1923  HG3 MET A 126      48.024 -78.710  23.240  1.00 59.26           H  
ATOM   1924  SD  MET A 126      46.418 -78.209  24.947  1.00 59.26           S  
ATOM   1925  CE  MET A 126      46.801 -76.469  24.591  1.00 59.26           C  
ATOM   1926  HE1 MET A 126      46.967 -76.336  23.522  1.00 59.26           H  
ATOM   1927  HE2 MET A 126      45.964 -75.845  24.903  1.00 59.26           H  
ATOM   1928  HE3 MET A 126      47.690 -76.161  25.142  1.00 59.26           H  
ATOM   1929  N   LEU A 127      52.028 -79.294  26.345  1.00 60.08           N  
ATOM   1930  H   LEU A 127      51.319 -79.723  26.922  1.00 60.08           H  
ATOM   1931  CA  LEU A 127      53.296 -78.954  26.993  1.00 60.08           C  
ATOM   1932  HA  LEU A 127      53.494 -77.893  26.845  1.00 60.08           H  
ATOM   1933  C   LEU A 127      54.471 -79.722  26.393  1.00 60.08           C  
ATOM   1934  CB  LEU A 127      53.211 -79.243  28.507  1.00 60.08           C  
ATOM   1935  HB2 LEU A 127      54.161 -79.647  28.858  1.00 60.08           H  
ATOM   1936  HB3 LEU A 127      52.474 -80.024  28.690  1.00 60.08           H  
ATOM   1937  O   LEU A 127      55.542 -79.151  26.244  1.00 60.08           O  
ATOM   1938  CG  LEU A 127      52.880 -77.995  29.342  1.00 60.08           C  
ATOM   1939  HG  LEU A 127      52.231 -77.330  28.773  1.00 60.08           H  
ATOM   1940  CD1 LEU A 127      52.165 -78.376  30.636  1.00 60.08           C  
ATOM   1941 HD11 LEU A 127      52.770 -79.068  31.222  1.00 60.08           H  
ATOM   1942 HD12 LEU A 127      51.965 -77.479  31.223  1.00 60.08           H  
ATOM   1943 HD13 LEU A 127      51.211 -78.846  30.397  1.00 60.08           H  
ATOM   1944  CD2 LEU A 127      54.177 -77.263  29.702  1.00 60.08           C  
ATOM   1945 HD21 LEU A 127      53.933 -76.349  30.244  1.00 60.08           H  
ATOM   1946 HD22 LEU A 127      54.810 -77.891  30.328  1.00 60.08           H  
ATOM   1947 HD23 LEU A 127      54.711 -76.989  28.792  1.00 60.08           H  
ATOM   1948  N   ALA A 128      54.313 -80.997  26.047  1.00 61.22           N  
ATOM   1949  H   ALA A 128      53.429 -81.441  26.252  1.00 61.22           H  
ATOM   1950  CA  ALA A 128      55.353 -81.816  25.430  1.00 61.22           C  
ATOM   1951  HA  ALA A 128      56.278 -81.687  25.994  1.00 61.22           H  
ATOM   1952  C   ALA A 128      55.629 -81.372  23.995  1.00 61.22           C  
ATOM   1953  CB  ALA A 128      54.971 -83.300  25.474  1.00 61.22           C  
ATOM   1954  HB1 ALA A 128      54.034 -83.460  24.942  1.00 61.22           H  
ATOM   1955  HB2 ALA A 128      55.753 -83.892  24.998  1.00 61.22           H  
ATOM   1956  HB3 ALA A 128      54.866 -83.627  26.509  1.00 61.22           H  
ATOM   1957  O   ALA A 128      56.777 -81.434  23.572  1.00 61.22           O  
ATOM   1958  N   ALA A 129      54.615 -80.887  23.272  1.00 53.76           N  
ATOM   1959  H   ALA A 129      53.678 -80.936  23.645  1.00 53.76           H  
ATOM   1960  CA  ALA A 129      54.799 -80.238  21.978  1.00 53.76           C  
ATOM   1961  HA  ALA A 129      55.450 -80.859  21.363  1.00 53.76           H  
ATOM   1962  C   ALA A 129      55.479 -78.862  22.115  1.00 53.76           C  
ATOM   1963  CB  ALA A 129      53.436 -80.141  21.285  1.00 53.76           C  
ATOM   1964  HB1 ALA A 129      53.004 -81.135  21.174  1.00 53.76           H  
ATOM   1965  HB2 ALA A 129      53.562 -79.695  20.298  1.00 53.76           H  
ATOM   1966  HB3 ALA A 129      52.758 -79.518  21.869  1.00 53.76           H  
ATOM   1967  O   ALA A 129      56.300 -78.505  21.274  1.00 53.76           O  
ATOM   1968  N   LEU A 130      55.192 -78.120  23.191  1.00 49.80           N  
ATOM   1969  H   LEU A 130      54.427 -78.424  23.777  1.00 49.80           H  
ATOM   1970  CA  LEU A 130      55.821 -76.828  23.502  1.00 49.80           C  
ATOM   1971  HA  LEU A 130      55.878 -76.233  22.591  1.00 49.80           H  
ATOM   1972  C   LEU A 130      57.262 -76.954  24.027  1.00 49.80           C  
ATOM   1973  CB  LEU A 130      54.938 -76.091  24.531  1.00 49.80           C  
ATOM   1974  HB2 LEU A 130      55.556 -75.425  25.133  1.00 49.80           H  
ATOM   1975  HB3 LEU A 130      54.504 -76.823  25.211  1.00 49.80           H  
ATOM   1976  O   LEU A 130      58.111 -76.121  23.720  1.00 49.80           O  
ATOM   1977  CG  LEU A 130      53.819 -75.259  23.883  1.00 49.80           C  
ATOM   1978  HG  LEU A 130      53.417 -75.791  23.020  1.00 49.80           H  
ATOM   1979  CD1 LEU A 130      52.680 -75.019  24.873  1.00 49.80           C  
ATOM   1980 HD11 LEU A 130      51.902 -74.421  24.399  1.00 49.80           H  
ATOM   1981 HD12 LEU A 130      52.248 -75.972  25.179  1.00 49.80           H  
ATOM   1982 HD13 LEU A 130      53.049 -74.491  25.752  1.00 49.80           H  
ATOM   1983  CD2 LEU A 130      54.360 -73.898  23.438  1.00 49.80           C  
ATOM   1984 HD21 LEU A 130      53.565 -73.330  22.955  1.00 49.80           H  
ATOM   1985 HD22 LEU A 130      55.173 -74.032  22.724  1.00 49.80           H  
ATOM   1986 HD23 LEU A 130      54.725 -73.335  24.296  1.00 49.80           H  
ATOM   1987  N   ARG A 131      57.564 -77.994  24.812  1.00 49.38           N  
ATOM   1988  H   ARG A 131      56.798 -78.607  25.053  1.00 49.38           H  
ATOM   1989  CA  ARG A 131      58.850 -78.179  25.508  1.00 49.38           C  
ATOM   1990  HA  ARG A 131      58.966 -77.352  26.209  1.00 49.38           H  
ATOM   1991  C   ARG A 131      60.094 -78.106  24.620  1.00 49.38           C  
ATOM   1992  CB  ARG A 131      58.871 -79.509  26.279  1.00 49.38           C  
ATOM   1993  HB2 ARG A 131      58.148 -80.203  25.849  1.00 49.38           H  
ATOM   1994  HB3 ARG A 131      59.858 -79.964  26.190  1.00 49.38           H  
ATOM   1995  O   ARG A 131      61.025 -77.420  25.042  1.00 49.38           O  
ATOM   1996  CG  ARG A 131      58.584 -79.314  27.769  1.00 49.38           C  
ATOM   1997  HG2 ARG A 131      57.569 -78.938  27.900  1.00 49.38           H  
ATOM   1998  HG3 ARG A 131      59.290 -78.599  28.191  1.00 49.38           H  
ATOM   1999  CD  ARG A 131      58.739 -80.661  28.479  1.00 49.38           C  
ATOM   2000  HD2 ARG A 131      58.117 -81.392  27.963  1.00 49.38           H  
ATOM   2001  HD3 ARG A 131      59.781 -80.975  28.420  1.00 49.38           H  
ATOM   2002  NE  ARG A 131      58.320 -80.578  29.889  1.00 49.38           N  
ATOM   2003  HE  ARG A 131      58.085 -79.660  30.237  1.00 49.38           H  
ATOM   2004  NH1 ARG A 131      58.393 -82.828  30.341  1.00 49.38           N  
ATOM   2005 HH11 ARG A 131      58.738 -82.992  29.406  1.00 49.38           H  
ATOM   2006 HH12 ARG A 131      58.159 -83.601  30.948  1.00 49.38           H  
ATOM   2007  NH2 ARG A 131      57.634 -81.414  31.891  1.00 49.38           N  
ATOM   2008 HH21 ARG A 131      57.410 -82.202  32.481  1.00 49.38           H  
ATOM   2009 HH22 ARG A 131      57.361 -80.487  32.186  1.00 49.38           H  
ATOM   2010  CZ  ARG A 131      58.124 -81.602  30.699  1.00 49.38           C  
ATOM   2011  N   PRO A 132      60.172 -78.801  23.463  1.00 42.63           N  
ATOM   2012  CA  PRO A 132      61.402 -78.865  22.679  1.00 42.63           C  
ATOM   2013  HA  PRO A 132      62.169 -79.379  23.258  1.00 42.63           H  
ATOM   2014  C   PRO A 132      61.926 -77.480  22.298  1.00 42.63           C  
ATOM   2015  CB  PRO A 132      61.083 -79.679  21.419  1.00 42.63           C  
ATOM   2016  HB2 PRO A 132      61.057 -79.033  20.541  1.00 42.63           H  
ATOM   2017  HB3 PRO A 132      61.830 -80.459  21.273  1.00 42.63           H  
ATOM   2018  O   PRO A 132      63.131 -77.301  22.158  1.00 42.63           O  
ATOM   2019  CG  PRO A 132      59.701 -80.290  21.628  1.00 42.63           C  
ATOM   2020  HG2 PRO A 132      59.783 -81.370  21.754  1.00 42.63           H  
ATOM   2021  HG3 PRO A 132      59.050 -80.061  20.784  1.00 42.63           H  
ATOM   2022  CD  PRO A 132      59.152 -79.664  22.902  1.00 42.63           C  
ATOM   2023  HD2 PRO A 132      58.255 -79.095  22.655  1.00 42.63           H  
ATOM   2024  HD3 PRO A 132      58.927 -80.455  23.618  1.00 42.63           H  
ATOM   2025  N   VAL A 133      61.019 -76.507  22.167  1.00 39.48           N  
ATOM   2026  H   VAL A 133      60.048 -76.727  22.338  1.00 39.48           H  
ATOM   2027  CA  VAL A 133      61.326 -75.133  21.766  1.00 39.48           C  
ATOM   2028  HA  VAL A 133      61.907 -75.158  20.844  1.00 39.48           H  
ATOM   2029  C   VAL A 133      62.166 -74.409  22.818  1.00 39.48           C  
ATOM   2030  CB  VAL A 133      60.019 -74.355  21.501  1.00 39.48           C  
ATOM   2031  HB  VAL A 133      59.490 -74.210  22.443  1.00 39.48           H  
ATOM   2032  O   VAL A 133      63.080 -73.673  22.464  1.00 39.48           O  
ATOM   2033  CG1 VAL A 133      60.306 -72.976  20.897  1.00 39.48           C  
ATOM   2034 HG11 VAL A 133      60.884 -72.368  21.592  1.00 39.48           H  
ATOM   2035 HG12 VAL A 133      59.369 -72.456  20.695  1.00 39.48           H  
ATOM   2036 HG13 VAL A 133      60.865 -73.081  19.967  1.00 39.48           H  
ATOM   2037  CG2 VAL A 133      59.088 -75.104  20.532  1.00 39.48           C  
ATOM   2038 HG21 VAL A 133      59.612 -75.320  19.601  1.00 39.48           H  
ATOM   2039 HG22 VAL A 133      58.733 -76.033  20.977  1.00 39.48           H  
ATOM   2040 HG23 VAL A 133      58.214 -74.489  20.315  1.00 39.48           H  
ATOM   2041  N   ALA A 134      61.890 -74.628  24.107  1.00 35.19           N  
ATOM   2042  H   ALA A 134      61.181 -75.306  24.344  1.00 35.19           H  
ATOM   2043  CA  ALA A 134      62.484 -73.828  25.178  1.00 35.19           C  
ATOM   2044  HA  ALA A 134      62.334 -72.772  24.952  1.00 35.19           H  
ATOM   2045  C   ALA A 134      63.994 -74.046  25.341  1.00 35.19           C  
ATOM   2046  CB  ALA A 134      61.753 -74.158  26.485  1.00 35.19           C  
ATOM   2047  HB1 ALA A 134      61.884 -75.211  26.733  1.00 35.19           H  
ATOM   2048  HB2 ALA A 134      62.157 -73.545  27.290  1.00 35.19           H  
ATOM   2049  HB3 ALA A 134      60.690 -73.940  26.378  1.00 35.19           H  
ATOM   2050  O   ALA A 134      64.708 -73.132  25.739  1.00 35.19           O  
ATOM   2051  N   GLN A 135      64.477 -75.266  25.089  1.00 31.05           N  
ATOM   2052  H   GLN A 135      63.856 -75.955  24.689  1.00 31.05           H  
ATOM   2053  CA  GLN A 135      65.846 -75.655  25.437  1.00 31.05           C  
ATOM   2054  HA  GLN A 135      66.091 -75.253  26.420  1.00 31.05           H  
ATOM   2055  C   GLN A 135      66.917 -75.120  24.490  1.00 31.05           C  
ATOM   2056  CB  GLN A 135      65.965 -77.187  25.478  1.00 31.05           C  
ATOM   2057  HB2 GLN A 135      65.421 -77.621  24.640  1.00 31.05           H  
ATOM   2058  HB3 GLN A 135      67.013 -77.470  25.380  1.00 31.05           H  
ATOM   2059  O   GLN A 135      68.087 -75.208  24.844  1.00 31.05           O  
ATOM   2060  CG  GLN A 135      65.460 -77.780  26.795  1.00 31.05           C  
ATOM   2061  HG2 GLN A 135      64.390 -77.596  26.889  1.00 31.05           H  
ATOM   2062  HG3 GLN A 135      65.971 -77.291  27.624  1.00 31.05           H  
ATOM   2063  CD  GLN A 135      65.714 -79.283  26.885  1.00 31.05           C  
ATOM   2064  NE2 GLN A 135      65.548 -79.871  28.049  1.00 31.05           N  
ATOM   2065 HE21 GLN A 135      65.325 -79.323  28.868  1.00 31.05           H  
ATOM   2066 HE22 GLN A 135      65.764 -80.857  28.066  1.00 31.05           H  
ATOM   2067  OE1 GLN A 135      66.051 -79.973  25.939  1.00 31.05           O  
ATOM   2068  N   ALA A 136      66.570 -74.670  23.284  1.00 24.87           N  
ATOM   2069  H   ALA A 136      65.594 -74.524  23.071  1.00 24.87           H  
ATOM   2070  CA  ALA A 136      67.565 -74.363  22.258  1.00 24.87           C  
ATOM   2071  HA  ALA A 136      68.171 -75.255  22.099  1.00 24.87           H  
ATOM   2072  C   ALA A 136      68.509 -73.226  22.731  1.00 24.87           C  
ATOM   2073  CB  ALA A 136      66.821 -74.072  20.949  1.00 24.87           C  
ATOM   2074  HB1 ALA A 136      67.540 -73.869  20.156  1.00 24.87           H  
ATOM   2075  HB2 ALA A 136      66.182 -73.199  21.077  1.00 24.87           H  
ATOM   2076  HB3 ALA A 136      66.207 -74.928  20.669  1.00 24.87           H  
ATOM   2077  O   ALA A 136      68.073 -72.092  22.891  1.00 24.87           O  
ATOM   2078  N   ALA A 137      69.778 -73.582  23.009  1.00 25.73           N  
ATOM   2079  H   ALA A 137      70.009 -74.541  22.791  1.00 25.73           H  
ATOM   2080  CA  ALA A 137      70.632 -72.987  24.055  1.00 25.73           C  
ATOM   2081  HA  ALA A 137      69.995 -72.385  24.704  1.00 25.73           H  
ATOM   2082  C   ALA A 137      71.765 -72.028  23.580  1.00 25.73           C  
ATOM   2083  CB  ALA A 137      71.180 -74.153  24.913  1.00 25.73           C  
ATOM   2084  HB1 ALA A 137      71.779 -73.764  25.736  1.00 25.73           H  
ATOM   2085  HB2 ALA A 137      70.364 -74.717  25.365  1.00 25.73           H  
ATOM   2086  HB3 ALA A 137      71.784 -74.830  24.308  1.00 25.73           H  
ATOM   2087  O   ALA A 137      71.512 -70.978  23.003  1.00 25.73           O  
ATOM   2088  N   ASP A 138      73.022 -72.409  23.871  1.00 24.05           N  
ATOM   2089  H   ASP A 138      73.079 -73.335  24.269  1.00 24.05           H  
ATOM   2090  CA  ASP A 138      74.178 -71.575  24.259  1.00 24.05           C  
ATOM   2091  HA  ASP A 138      73.909 -70.933  25.098  1.00 24.05           H  
ATOM   2092  C   ASP A 138      74.840 -70.693  23.190  1.00 24.05           C  
ATOM   2093  CB  ASP A 138      75.305 -72.545  24.699  1.00 24.05           C  
ATOM   2094  HB2 ASP A 138      76.248 -71.999  24.728  1.00 24.05           H  
ATOM   2095  HB3 ASP A 138      75.415 -73.327  23.949  1.00 24.05           H  
ATOM   2096  O   ASP A 138      75.410 -69.651  23.499  1.00 24.05           O  
ATOM   2097  CG  ASP A 138      75.145 -73.181  26.077  1.00 24.05           C  
ATOM   2098  OD1 ASP A 138      74.642 -72.490  26.985  1.00 24.05           O  
ATOM   2099  OD2 ASP A 138      75.549 -74.359  26.204  1.00 24.05           O  
ATOM   2100  N   ALA A 139      74.976 -71.223  21.975  1.00 22.31           N  
ATOM   2101  H   ALA A 139      74.370 -72.009  21.789  1.00 22.31           H  
ATOM   2102  CA  ALA A 139      76.335 -71.314  21.421  1.00 22.31           C  
ATOM   2103  HA  ALA A 139      77.052 -71.300  22.243  1.00 22.31           H  
ATOM   2104  C   ALA A 139      76.770 -70.210  20.449  1.00 22.31           C  
ATOM   2105  CB  ALA A 139      76.435 -72.676  20.723  1.00 22.31           C  
ATOM   2106  HB1 ALA A 139      75.736 -72.723  19.888  1.00 22.31           H  
ATOM   2107  HB2 ALA A 139      77.449 -72.818  20.349  1.00 22.31           H  
ATOM   2108  HB3 ALA A 139      76.211 -73.473  21.432  1.00 22.31           H  
ATOM   2109  O   ALA A 139      77.961 -70.072  20.167  1.00 22.31           O  
ATOM   2110  N   SER A 140      75.814 -69.550  19.802  1.00 19.98           N  
ATOM   2111  H   SER A 140      74.867 -69.658  20.135  1.00 19.98           H  
ATOM   2112  CA  SER A 140      76.084 -68.823  18.553  1.00 19.98           C  
ATOM   2113  HA  SER A 140      76.837 -69.367  17.984  1.00 19.98           H  
ATOM   2114  C   SER A 140      76.642 -67.414  18.811  1.00 19.98           C  
ATOM   2115  CB  SER A 140      74.804 -68.800  17.716  1.00 19.98           C  
ATOM   2116  HB2 SER A 140      75.045 -68.492  16.698  1.00 19.98           H  
ATOM   2117  HB3 SER A 140      74.376 -69.801  17.679  1.00 19.98           H  
ATOM   2118  O   SER A 140      76.985 -67.061  19.927  1.00 19.98           O  
ATOM   2119  OG  SER A 140      73.857 -67.899  18.249  1.00 19.98           O  
ATOM   2120  HG  SER A 140      73.834 -67.966  19.206  1.00 19.98           H  
ATOM   2121  N   GLY A 141      76.671 -66.499  17.850  1.00 18.12           N  
ATOM   2122  H   GLY A 141      76.688 -65.571  18.248  1.00 18.12           H  
ATOM   2123  CA  GLY A 141      77.494 -66.571  16.654  1.00 18.12           C  
ATOM   2124  HA2 GLY A 141      76.910 -66.289  15.778  1.00 18.12           H  
ATOM   2125  HA3 GLY A 141      77.886 -67.580  16.523  1.00 18.12           H  
ATOM   2126  C   GLY A 141      78.658 -65.585  16.827  1.00 18.12           C  
ATOM   2127  O   GLY A 141      78.548 -64.580  17.522  1.00 18.12           O  
ATOM   2128  N   THR A 142      79.782 -65.886  16.191  1.00 20.89           N  
ATOM   2129  H   THR A 142      79.759 -66.677  15.563  1.00 20.89           H  
ATOM   2130  CA  THR A 142      81.143 -65.357  16.426  1.00 20.89           C  
ATOM   2131  HA  THR A 142      81.338 -65.332  17.498  1.00 20.89           H  
ATOM   2132  C   THR A 142      81.423 -63.950  15.889  1.00 20.89           C  
ATOM   2133  CB  THR A 142      82.127 -66.333  15.750  1.00 20.89           C  
ATOM   2134  HB  THR A 142      83.133 -65.915  15.700  1.00 20.89           H  
ATOM   2135  O   THR A 142      82.570 -63.648  15.571  1.00 20.89           O  
ATOM   2136  CG2 THR A 142      82.238 -67.654  16.499  1.00 20.89           C  
ATOM   2137 HG21 THR A 142      81.274 -68.162  16.527  1.00 20.89           H  
ATOM   2138 HG22 THR A 142      82.964 -68.294  15.996  1.00 20.89           H  
ATOM   2139 HG23 THR A 142      82.576 -67.469  17.518  1.00 20.89           H  
ATOM   2140  OG1 THR A 142      81.666 -66.630  14.443  1.00 20.89           O  
ATOM   2141  HG1 THR A 142      81.965 -65.911  13.881  1.00 20.89           H  
ATOM   2142  N   GLY A 143      80.385 -63.155  15.633  1.00 17.52           N  
ATOM   2143  H   GLY A 143      79.492 -63.403  16.036  1.00 17.52           H  
ATOM   2144  CA  GLY A 143      80.453 -62.058  14.672  1.00 17.52           C  
ATOM   2145  HA2 GLY A 143      79.450 -61.652  14.536  1.00 17.52           H  
ATOM   2146  HA3 GLY A 143      80.780 -62.454  13.711  1.00 17.52           H  
ATOM   2147  C   GLY A 143      81.388 -60.900  15.030  1.00 17.52           C  
ATOM   2148  O   GLY A 143      82.166 -60.917  15.976  1.00 17.52           O  
ATOM   2149  N   ALA A 144      81.290 -59.852  14.223  1.00 18.24           N  
ATOM   2150  H   ALA A 144      80.717 -59.110  14.599  1.00 18.24           H  
ATOM   2151  CA  ALA A 144      82.467 -59.342  13.546  1.00 18.24           C  
ATOM   2152  HA  ALA A 144      83.105 -60.187  13.287  1.00 18.24           H  
ATOM   2153  C   ALA A 144      83.259 -58.420  14.475  1.00 18.24           C  
ATOM   2154  CB  ALA A 144      82.028 -58.658  12.245  1.00 18.24           C  
ATOM   2155  HB1 ALA A 144      81.391 -57.803  12.472  1.00 18.24           H  
ATOM   2156  HB2 ALA A 144      81.475 -59.361  11.623  1.00 18.24           H  
ATOM   2157  HB3 ALA A 144      82.904 -58.313  11.695  1.00 18.24           H  
ATOM   2158  O   ALA A 144      82.691 -57.703  15.293  1.00 18.24           O  
ATOM   2159  N   ASN A 145      84.575 -58.438  14.294  1.00 20.40           N  
ATOM   2160  H   ASN A 145      84.931 -59.030  13.557  1.00 20.40           H  
ATOM   2161  CA  ASN A 145      85.564 -57.847  15.184  1.00 20.40           C  
ATOM   2162  HA  ASN A 145      85.130 -57.727  16.177  1.00 20.40           H  
ATOM   2163  C   ASN A 145      86.081 -56.460  14.733  1.00 20.40           C  
ATOM   2164  CB  ASN A 145      86.698 -58.903  15.244  1.00 20.40           C  
ATOM   2165  HB2 ASN A 145      86.261 -59.896  15.354  1.00 20.40           H  
ATOM   2166  HB3 ASN A 145      87.255 -58.876  14.307  1.00 20.40           H  
ATOM   2167  O   ASN A 145      87.230 -56.183  15.067  1.00 20.40           O  
ATOM   2168  CG  ASN A 145      87.676 -58.755  16.396  1.00 20.40           C  
ATOM   2169  ND2 ASN A 145      88.858 -59.315  16.263  1.00 20.40           N  
ATOM   2170 HD21 ASN A 145      89.144 -59.696  15.373  1.00 20.40           H  
ATOM   2171 HD22 ASN A 145      89.493 -59.142  17.029  1.00 20.40           H  
ATOM   2172  OD1 ASN A 145      87.389 -58.224  17.450  1.00 20.40           O  
ATOM   2173  N   PRO A 146      85.397 -55.654  13.875  1.00 21.14           N  
ATOM   2174  CA  PRO A 146      86.098 -54.650  13.082  1.00 21.14           C  
ATOM   2175  HA  PRO A 146      86.895 -55.129  12.513  1.00 21.14           H  
ATOM   2176  C   PRO A 146      86.721 -53.605  14.007  1.00 21.14           C  
ATOM   2177  CB  PRO A 146      85.083 -54.084  12.088  1.00 21.14           C  
ATOM   2178  HB2 PRO A 146      85.284 -53.042  11.840  1.00 21.14           H  
ATOM   2179  HB3 PRO A 146      85.079 -54.696  11.186  1.00 21.14           H  
ATOM   2180  O   PRO A 146      86.036 -52.831  14.673  1.00 21.14           O  
ATOM   2181  CG  PRO A 146      83.757 -54.250  12.820  1.00 21.14           C  
ATOM   2182  HG2 PRO A 146      82.918 -54.327  12.128  1.00 21.14           H  
ATOM   2183  HG3 PRO A 146      83.611 -53.419  13.509  1.00 21.14           H  
ATOM   2184  CD  PRO A 146      83.965 -55.539  13.611  1.00 21.14           C  
ATOM   2185  HD2 PRO A 146      83.643 -56.367  12.979  1.00 21.14           H  
ATOM   2186  HD3 PRO A 146      83.393 -55.495  14.537  1.00 21.14           H  
ATOM   2187  N   SER A 147      88.045 -53.681  14.097  1.00 21.54           N  
ATOM   2188  H   SER A 147      88.534 -54.354  13.524  1.00 21.54           H  
ATOM   2189  CA  SER A 147      88.872 -52.923  15.016  1.00 21.54           C  
ATOM   2190  HA  SER A 147      88.424 -52.933  16.010  1.00 21.54           H  
ATOM   2191  C   SER A 147      88.943 -51.497  14.507  1.00 21.54           C  
ATOM   2192  CB  SER A 147      90.263 -53.564  15.087  1.00 21.54           C  
ATOM   2193  HB2 SER A 147      90.944 -52.900  15.619  1.00 21.54           H  
ATOM   2194  HB3 SER A 147      90.193 -54.506  15.630  1.00 21.54           H  
ATOM   2195  O   SER A 147      89.471 -51.280  13.422  1.00 21.54           O  
ATOM   2196  OG  SER A 147      90.767 -53.822  13.787  1.00 21.54           O  
ATOM   2197  HG  SER A 147      90.750 -52.987  13.314  1.00 21.54           H  
ATOM   2198  N   GLY A 148      88.364 -50.564  15.263  1.00 21.60           N  
ATOM   2199  H   GLY A 148      87.899 -50.849  16.113  1.00 21.60           H  
ATOM   2200  CA  GLY A 148      88.332 -49.152  14.900  1.00 21.60           C  
ATOM   2201  HA2 GLY A 148      87.875 -48.568  15.698  1.00 21.60           H  
ATOM   2202  HA3 GLY A 148      87.735 -49.037  13.995  1.00 21.60           H  
ATOM   2203  C   GLY A 148      89.733 -48.604  14.649  1.00 21.60           C  
ATOM   2204  O   GLY A 148      90.661 -48.889  15.408  1.00 21.60           O  
ATOM   2205  N   ASP A 149      89.828 -47.854  13.560  1.00 22.16           N  
ATOM   2206  H   ASP A 149      88.997 -47.717  13.003  1.00 22.16           H  
ATOM   2207  CA  ASP A 149      91.067 -47.424  12.928  1.00 22.16           C  
ATOM   2208  HA  ASP A 149      91.672 -48.329  12.865  1.00 22.16           H  
ATOM   2209  C   ASP A 149      91.862 -46.393  13.771  1.00 22.16           C  
ATOM   2210  CB  ASP A 149      90.696 -46.934  11.511  1.00 22.16           C  
ATOM   2211  HB2 ASP A 149      91.361 -46.127  11.206  1.00 22.16           H  
ATOM   2212  HB3 ASP A 149      89.700 -46.491  11.533  1.00 22.16           H  
ATOM   2213  O   ASP A 149      91.328 -45.816  14.720  1.00 22.16           O  
ATOM   2214  CG  ASP A 149      90.726 -48.020  10.419  1.00 22.16           C  
ATOM   2215  OD1 ASP A 149      91.172 -49.157  10.692  1.00 22.16           O  
ATOM   2216  OD2 ASP A 149      90.240 -47.706   9.308  1.00 22.16           O  
ATOM   2217  N   ASP A 150      93.166 -46.148  13.593  1.00 27.84           N  
ATOM   2218  H   ASP A 150      93.505 -45.564  14.343  1.00 27.84           H  
ATOM   2219  CA  ASP A 150      94.053 -46.142  12.397  1.00 27.84           C  
ATOM   2220  HA  ASP A 150      95.067 -46.207  12.793  1.00 27.84           H  
ATOM   2221  C   ASP A 150      93.970 -44.787  11.643  1.00 27.84           C  
ATOM   2222  CB  ASP A 150      93.851 -47.385  11.487  1.00 27.84           C  
ATOM   2223  HB2 ASP A 150      93.203 -47.126  10.649  1.00 27.84           H  
ATOM   2224  HB3 ASP A 150      93.431 -48.198  12.079  1.00 27.84           H  
ATOM   2225  O   ASP A 150      92.887 -44.255  11.446  1.00 27.84           O  
ATOM   2226  CG  ASP A 150      95.095 -48.036  10.913  1.00 27.84           C  
ATOM   2227  OD1 ASP A 150      96.156 -47.923  11.571  1.00 27.84           O  
ATOM   2228  OD2 ASP A 150      94.995 -48.693   9.853  1.00 27.84           O  
ATOM   2229  N   LEU A 151      95.006 -44.068  11.190  1.00 24.02           N  
ATOM   2230  H   LEU A 151      94.651 -43.250  10.715  1.00 24.02           H  
ATOM   2231  CA  LEU A 151      96.433 -43.955  11.534  1.00 24.02           C  
ATOM   2232  HA  LEU A 151      96.715 -44.765  12.207  1.00 24.02           H  
ATOM   2233  C   LEU A 151      96.692 -42.597  12.257  1.00 24.02           C  
ATOM   2234  CB  LEU A 151      97.257 -44.040  10.224  1.00 24.02           C  
ATOM   2235  HB2 LEU A 151      98.078 -43.323  10.249  1.00 24.02           H  
ATOM   2236  HB3 LEU A 151      96.618 -43.741   9.393  1.00 24.02           H  
ATOM   2237  O   LEU A 151      95.811 -41.749  12.341  1.00 24.02           O  
ATOM   2238  CG  LEU A 151      97.846 -45.427   9.920  1.00 24.02           C  
ATOM   2239  HG  LEU A 151      97.083 -46.187  10.088  1.00 24.02           H  
ATOM   2240  CD1 LEU A 151      98.279 -45.509   8.456  1.00 24.02           C  
ATOM   2241 HD11 LEU A 151      98.682 -46.502   8.257  1.00 24.02           H  
ATOM   2242 HD12 LEU A 151      97.407 -45.363   7.819  1.00 24.02           H  
ATOM   2243 HD13 LEU A 151      99.027 -44.747   8.236  1.00 24.02           H  
ATOM   2244  CD2 LEU A 151      99.078 -45.705  10.791  1.00 24.02           C  
ATOM   2245 HD21 LEU A 151      99.855 -44.963  10.606  1.00 24.02           H  
ATOM   2246 HD22 LEU A 151      98.788 -45.696  11.842  1.00 24.02           H  
ATOM   2247 HD23 LEU A 151      99.452 -46.702  10.560  1.00 24.02           H  
ATOM   2248  N   GLY A 152      97.913 -42.389  12.777  1.00 25.83           N  
ATOM   2249  H   GLY A 152      98.601 -43.093  12.551  1.00 25.83           H  
ATOM   2250  CA  GLY A 152      98.202 -41.563  13.967  1.00 25.83           C  
ATOM   2251  HA2 GLY A 152      97.405 -41.748  14.687  1.00 25.83           H  
ATOM   2252  HA3 GLY A 152      99.118 -41.948  14.416  1.00 25.83           H  
ATOM   2253  C   GLY A 152      98.366 -40.029  13.898  1.00 25.83           C  
ATOM   2254  O   GLY A 152      97.599 -39.344  14.558  1.00 25.83           O  
ATOM   2255  N   GLU A 153      99.461 -39.489  13.337  1.00 28.02           N  
ATOM   2256  H   GLU A 153     100.032 -40.067  12.737  1.00 28.02           H  
ATOM   2257  CA  GLU A 153     100.126 -38.340  14.005  1.00 28.02           C  
ATOM   2258  HA  GLU A 153     100.369 -38.674  15.013  1.00 28.02           H  
ATOM   2259  C   GLU A 153      99.256 -37.072  14.250  1.00 28.02           C  
ATOM   2260  CB  GLU A 153     101.469 -37.976  13.363  1.00 28.02           C  
ATOM   2261  HB2 GLU A 153     101.315 -37.829  12.294  1.00 28.02           H  
ATOM   2262  HB3 GLU A 153     101.778 -37.054  13.855  1.00 28.02           H  
ATOM   2263  O   GLU A 153      98.923 -36.795  15.398  1.00 28.02           O  
ATOM   2264  CG  GLU A 153     102.682 -38.883  13.491  1.00 28.02           C  
ATOM   2265  HG2 GLU A 153     102.513 -39.794  12.917  1.00 28.02           H  
ATOM   2266  HG3 GLU A 153     102.813 -39.151  14.539  1.00 28.02           H  
ATOM   2267  CD  GLU A 153     103.942 -38.148  12.976  1.00 28.02           C  
ATOM   2268  OE1 GLU A 153     105.046 -38.670  13.246  1.00 28.02           O  
ATOM   2269  OE2 GLU A 153     103.808 -37.077  12.334  1.00 28.02           O  
ATOM   2270  N   ALA A 154      98.900 -36.224  13.280  1.00 21.89           N  
ATOM   2271  H   ALA A 154      98.140 -35.612  13.543  1.00 21.89           H  
ATOM   2272  CA  ALA A 154      99.831 -35.607  12.331  1.00 21.89           C  
ATOM   2273  HA  ALA A 154     100.865 -35.829  12.595  1.00 21.89           H  
ATOM   2274  C   ALA A 154      99.810 -34.082  12.426  1.00 21.89           C  
ATOM   2275  CB  ALA A 154      99.617 -36.149  10.919  1.00 21.89           C  
ATOM   2276  HB1 ALA A 154     100.406 -35.785  10.260  1.00 21.89           H  
ATOM   2277  HB2 ALA A 154      99.627 -37.239  10.923  1.00 21.89           H  
ATOM   2278  HB3 ALA A 154      98.652 -35.810  10.544  1.00 21.89           H  
ATOM   2279  O   ALA A 154      98.756 -33.469  12.562  1.00 21.89           O  
ATOM   2280  N   GLY A 155     101.014 -33.502  12.381  1.00 26.21           N  
ATOM   2281  H   GLY A 155     101.808 -34.109  12.234  1.00 26.21           H  
ATOM   2282  CA  GLY A 155     101.319 -32.105  12.702  1.00 26.21           C  
ATOM   2283  HA2 GLY A 155     100.420 -31.615  13.074  1.00 26.21           H  
ATOM   2284  HA3 GLY A 155     102.069 -32.079  13.493  1.00 26.21           H  
ATOM   2285  C   GLY A 155     101.841 -31.266  11.532  1.00 26.21           C  
ATOM   2286  O   GLY A 155     102.689 -30.408  11.739  1.00 26.21           O  
ATOM   2287  N   VAL A 156     101.401 -31.547  10.311  1.00 22.62           N  
ATOM   2288  H   VAL A 156     100.649 -32.218  10.243  1.00 22.62           H  
ATOM   2289  CA  VAL A 156     101.743 -30.788   9.086  1.00 22.62           C  
ATOM   2290  HA  VAL A 156     102.778 -30.447   9.119  1.00 22.62           H  
ATOM   2291  C   VAL A 156     100.825 -29.548   8.987  1.00 22.62           C  
ATOM   2292  CB  VAL A 156     101.559 -31.758   7.893  1.00 22.62           C  
ATOM   2293  HB  VAL A 156     100.518 -32.082   7.866  1.00 22.62           H  
ATOM   2294  O   VAL A 156      99.854 -29.458   9.733  1.00 22.62           O  
ATOM   2295  CG1 VAL A 156     101.903 -31.186   6.520  1.00 22.62           C  
ATOM   2296 HG11 VAL A 156     102.901 -30.749   6.542  1.00 22.62           H  
ATOM   2297 HG12 VAL A 156     101.156 -30.451   6.222  1.00 22.62           H  
ATOM   2298 HG13 VAL A 156     101.886 -31.971   5.763  1.00 22.62           H  
ATOM   2299  CG2 VAL A 156     102.432 -33.017   8.045  1.00 22.62           C  
ATOM   2300 HG21 VAL A 156     102.171 -33.568   8.949  1.00 22.62           H  
ATOM   2301 HG22 VAL A 156     102.284 -33.686   7.197  1.00 22.62           H  
ATOM   2302 HG23 VAL A 156     103.482 -32.729   8.095  1.00 22.62           H  
ATOM   2303  N   ASP A 157     100.904 -28.646   8.008  1.00 24.06           N  
ATOM   2304  H   ASP A 157     100.000 -28.217   7.871  1.00 24.06           H  
ATOM   2305  CA  ASP A 157     101.926 -27.629   7.704  1.00 24.06           C  
ATOM   2306  HA  ASP A 157     102.639 -27.558   8.525  1.00 24.06           H  
ATOM   2307  C   ASP A 157     101.168 -26.283   7.606  1.00 24.06           C  
ATOM   2308  CB  ASP A 157     102.665 -27.865   6.360  1.00 24.06           C  
ATOM   2309  HB2 ASP A 157     102.094 -28.542   5.724  1.00 24.06           H  
ATOM   2310  HB3 ASP A 157     102.711 -26.926   5.809  1.00 24.06           H  
ATOM   2311  O   ASP A 157      99.941 -26.255   7.486  1.00 24.06           O  
ATOM   2312  CG  ASP A 157     104.117 -28.337   6.493  1.00 24.06           C  
ATOM   2313  OD1 ASP A 157     104.776 -27.932   7.475  1.00 24.06           O  
ATOM   2314  OD2 ASP A 157     104.579 -29.059   5.580  1.00 24.06           O  
ATOM   2315  N   GLU A 158     101.913 -25.177   7.640  1.00 25.25           N  
ATOM   2316  H   GLU A 158     102.909 -25.327   7.714  1.00 25.25           H  
ATOM   2317  CA  GLU A 158     101.447 -23.806   7.888  1.00 25.25           C  
ATOM   2318  HA  GLU A 158     100.618 -23.842   8.595  1.00 25.25           H  
ATOM   2319  C   GLU A 158     100.953 -22.988   6.672  1.00 25.25           C  
ATOM   2320  CB  GLU A 158     102.612 -23.032   8.538  1.00 25.25           C  
ATOM   2321  HB2 GLU A 158     102.342 -21.978   8.609  1.00 25.25           H  
ATOM   2322  HB3 GLU A 158     103.474 -23.116   7.876  1.00 25.25           H  
ATOM   2323  O   GLU A 158      99.850 -22.462   6.690  1.00 25.25           O  
ATOM   2324  CG  GLU A 158     103.007 -23.505   9.944  1.00 25.25           C  
ATOM   2325  HG2 GLU A 158     103.111 -24.590   9.945  1.00 25.25           H  
ATOM   2326  HG3 GLU A 158     102.205 -23.248  10.636  1.00 25.25           H  
ATOM   2327  CD  GLU A 158     104.339 -22.896  10.415  1.00 25.25           C  
ATOM   2328  OE1 GLU A 158     104.398 -22.442  11.582  1.00 25.25           O  
ATOM   2329  OE2 GLU A 158     105.300 -22.880   9.612  1.00 25.25           O  
ATOM   2330  N   LEU A 159     101.828 -22.666   5.713  1.00 21.83           N  
ATOM   2331  H   LEU A 159     102.647 -23.255   5.669  1.00 21.83           H  
ATOM   2332  CA  LEU A 159     102.063 -21.226   5.479  1.00 21.83           C  
ATOM   2333  HA  LEU A 159     102.011 -20.786   6.474  1.00 21.83           H  
ATOM   2334  C   LEU A 159     100.991 -20.387   4.737  1.00 21.83           C  
ATOM   2335  CB  LEU A 159     103.521 -20.999   5.008  1.00 21.83           C  
ATOM   2336  HB2 LEU A 159     103.921 -21.941   4.633  1.00 21.83           H  
ATOM   2337  HB3 LEU A 159     103.577 -20.280   4.190  1.00 21.83           H  
ATOM   2338  O   LEU A 159     100.128 -19.780   5.359  1.00 21.83           O  
ATOM   2339  CG  LEU A 159     104.422 -20.486   6.145  1.00 21.83           C  
ATOM   2340  HG  LEU A 159     104.217 -21.046   7.057  1.00 21.83           H  
ATOM   2341  CD1 LEU A 159     105.890 -20.688   5.784  1.00 21.83           C  
ATOM   2342 HD11 LEU A 159     106.083 -21.754   5.655  1.00 21.83           H  
ATOM   2343 HD12 LEU A 159     106.516 -20.332   6.602  1.00 21.83           H  
ATOM   2344 HD13 LEU A 159     106.136 -20.157   4.864  1.00 21.83           H  
ATOM   2345  CD2 LEU A 159     104.226 -18.995   6.421  1.00 21.83           C  
ATOM   2346 HD21 LEU A 159     104.795 -18.729   7.311  1.00 21.83           H  
ATOM   2347 HD22 LEU A 159     104.591 -18.406   5.580  1.00 21.83           H  
ATOM   2348 HD23 LEU A 159     103.174 -18.789   6.620  1.00 21.83           H  
ATOM   2349  N   LEU A 160     101.182 -20.124   3.444  1.00 23.66           N  
ATOM   2350  H   LEU A 160     101.889 -20.671   2.974  1.00 23.66           H  
ATOM   2351  CA  LEU A 160     100.805 -18.827   2.837  1.00 23.66           C  
ATOM   2352  HA  LEU A 160     100.139 -18.273   3.498  1.00 23.66           H  
ATOM   2353  C   LEU A 160     100.068 -18.946   1.501  1.00 23.66           C  
ATOM   2354  CB  LEU A 160     102.108 -18.020   2.611  1.00 23.66           C  
ATOM   2355  HB2 LEU A 160     102.899 -18.711   2.319  1.00 23.66           H  
ATOM   2356  HB3 LEU A 160     101.976 -17.333   1.774  1.00 23.66           H  
ATOM   2357  O   LEU A 160      99.657 -17.945   0.927  1.00 23.66           O  
ATOM   2358  CG  LEU A 160     102.569 -17.186   3.814  1.00 23.66           C  
ATOM   2359  HG  LEU A 160     102.489 -17.786   4.721  1.00 23.66           H  
ATOM   2360  CD1 LEU A 160     104.024 -16.750   3.613  1.00 23.66           C  
ATOM   2361 HD11 LEU A 160     104.655 -17.624   3.454  1.00 23.66           H  
ATOM   2362 HD12 LEU A 160     104.370 -16.213   4.496  1.00 23.66           H  
ATOM   2363 HD13 LEU A 160     104.097 -16.100   2.741  1.00 23.66           H  
ATOM   2364  CD2 LEU A 160     101.730 -15.919   3.986  1.00 23.66           C  
ATOM   2365 HD21 LEU A 160     100.691 -16.191   4.171  1.00 23.66           H  
ATOM   2366 HD22 LEU A 160     101.780 -15.305   3.087  1.00 23.66           H  
ATOM   2367 HD23 LEU A 160     102.093 -15.350   4.842  1.00 23.66           H  
ATOM   2368  N   GLU A 161     100.033 -20.141   0.930  1.00 23.71           N  
ATOM   2369  H   GLU A 161     100.205 -20.933   1.533  1.00 23.71           H  
ATOM   2370  CA  GLU A 161     100.524 -20.260  -0.439  1.00 23.71           C  
ATOM   2371  HA  GLU A 161     101.344 -19.552  -0.557  1.00 23.71           H  
ATOM   2372  C   GLU A 161      99.514 -19.890  -1.539  1.00 23.71           C  
ATOM   2373  CB  GLU A 161     101.126 -21.665  -0.589  1.00 23.71           C  
ATOM   2374  HB2 GLU A 161     101.712 -21.890   0.302  1.00 23.71           H  
ATOM   2375  HB3 GLU A 161     100.324 -22.399  -0.656  1.00 23.71           H  
ATOM   2376  O   GLU A 161      99.607 -18.841  -2.175  1.00 23.71           O  
ATOM   2377  CG  GLU A 161     102.062 -21.779  -1.794  1.00 23.71           C  
ATOM   2378  HG2 GLU A 161     102.854 -21.037  -1.694  1.00 23.71           H  
ATOM   2379  HG3 GLU A 161     101.503 -21.556  -2.703  1.00 23.71           H  
ATOM   2380  CD  GLU A 161     102.668 -23.184  -1.907  1.00 23.71           C  
ATOM   2381  OE1 GLU A 161     103.861 -23.267  -2.276  1.00 23.71           O  
ATOM   2382  OE2 GLU A 161     101.921 -24.157  -1.667  1.00 23.71           O  
ATOM   2383  N   ALA A 162      98.603 -20.798  -1.868  1.00 24.04           N  
ATOM   2384  H   ALA A 162      98.542 -21.625  -1.292  1.00 24.04           H  
ATOM   2385  CA  ALA A 162      98.116 -20.907  -3.240  1.00 24.04           C  
ATOM   2386  HA  ALA A 162      98.846 -20.430  -3.894  1.00 24.04           H  
ATOM   2387  C   ALA A 162      96.787 -20.175  -3.498  1.00 24.04           C  
ATOM   2388  CB  ALA A 162      98.105 -22.392  -3.619  1.00 24.04           C  
ATOM   2389  HB1 ALA A 162      97.844 -22.503  -4.671  1.00 24.04           H  
ATOM   2390  HB2 ALA A 162      97.372 -22.924  -3.012  1.00 24.04           H  
ATOM   2391  HB3 ALA A 162      99.091 -22.826  -3.453  1.00 24.04           H  
ATOM   2392  O   ALA A 162      95.920 -20.700  -4.188  1.00 24.04           O  
ATOM   2393  N   LEU A 163      96.591 -18.968  -2.962  1.00 26.78           N  
ATOM   2394  H   LEU A 163      97.326 -18.574  -2.393  1.00 26.78           H  
ATOM   2395  CA  LEU A 163      95.322 -18.234  -3.134  1.00 26.78           C  
ATOM   2396  HA  LEU A 163      94.506 -18.944  -2.995  1.00 26.78           H  
ATOM   2397  C   LEU A 163      95.122 -17.657  -4.552  1.00 26.78           C  
ATOM   2398  CB  LEU A 163      95.223 -17.150  -2.036  1.00 26.78           C  
ATOM   2399  HB2 LEU A 163      95.158 -16.160  -2.488  1.00 26.78           H  
ATOM   2400  HB3 LEU A 163      96.137 -17.162  -1.442  1.00 26.78           H  
ATOM   2401  O   LEU A 163      94.046 -17.178  -4.885  1.00 26.78           O  
ATOM   2402  CG  LEU A 163      94.024 -17.363  -1.092  1.00 26.78           C  
ATOM   2403  HG  LEU A 163      93.865 -18.430  -0.937  1.00 26.78           H  
ATOM   2404  CD1 LEU A 163      94.310 -16.740   0.274  1.00 26.78           C  
ATOM   2405 HD11 LEU A 163      95.189 -17.209   0.716  1.00 26.78           H  
ATOM   2406 HD12 LEU A 163      94.487 -15.670   0.166  1.00 26.78           H  
ATOM   2407 HD13 LEU A 163      93.460 -16.901   0.936  1.00 26.78           H  
ATOM   2408  CD2 LEU A 163      92.743 -16.741  -1.649  1.00 26.78           C  
ATOM   2409 HD21 LEU A 163      92.511 -17.185  -2.617  1.00 26.78           H  
ATOM   2410 HD22 LEU A 163      92.867 -15.666  -1.775  1.00 26.78           H  
ATOM   2411 HD23 LEU A 163      91.911 -16.933  -0.970  1.00 26.78           H  
ATOM   2412  N   GLY A 164      96.165 -17.659  -5.385  1.00 23.83           N  
ATOM   2413  H   GLY A 164      97.005 -18.109  -5.049  1.00 23.83           H  
ATOM   2414  CA  GLY A 164      96.312 -16.641  -6.425  1.00 23.83           C  
ATOM   2415  HA2 GLY A 164      95.967 -15.688  -6.022  1.00 23.83           H  
ATOM   2416  HA3 GLY A 164      97.375 -16.529  -6.640  1.00 23.83           H  
ATOM   2417  C   GLY A 164      95.607 -16.823  -7.771  1.00 23.83           C  
ATOM   2418  O   GLY A 164      95.683 -15.892  -8.559  1.00 23.83           O  
ATOM   2419  N   ARG A 165      95.037 -17.984  -8.128  1.00 23.84           N  
ATOM   2420  H   ARG A 165      94.887 -18.689  -7.421  1.00 23.84           H  
ATOM   2421  CA  ARG A 165      94.980 -18.328  -9.567  1.00 23.84           C  
ATOM   2422  HA  ARG A 165      95.904 -17.931  -9.988  1.00 23.84           H  
ATOM   2423  C   ARG A 165      93.947 -17.615 -10.458  1.00 23.84           C  
ATOM   2424  CB  ARG A 165      94.994 -19.852  -9.813  1.00 23.84           C  
ATOM   2425  HB2 ARG A 165      94.810 -20.391  -8.884  1.00 23.84           H  
ATOM   2426  HB3 ARG A 165      94.199 -20.109 -10.513  1.00 23.84           H  
ATOM   2427  O   ARG A 165      94.355 -17.196 -11.529  1.00 23.84           O  
ATOM   2428  CG  ARG A 165      96.342 -20.291 -10.416  1.00 23.84           C  
ATOM   2429  HG2 ARG A 165      96.575 -19.632 -11.251  1.00 23.84           H  
ATOM   2430  HG3 ARG A 165      97.131 -20.189  -9.671  1.00 23.84           H  
ATOM   2431  CD  ARG A 165      96.320 -21.722 -10.967  1.00 23.84           C  
ATOM   2432  HD2 ARG A 165      97.195 -21.848 -11.606  1.00 23.84           H  
ATOM   2433  HD3 ARG A 165      95.429 -21.841 -11.583  1.00 23.84           H  
ATOM   2434  NE  ARG A 165      96.356 -22.751  -9.907  1.00 23.84           N  
ATOM   2435  HE  ARG A 165      96.514 -22.425  -8.964  1.00 23.84           H  
ATOM   2436  NH1 ARG A 165      95.882 -24.547 -11.253  1.00 23.84           N  
ATOM   2437 HH11 ARG A 165      95.652 -25.525 -11.353  1.00 23.84           H  
ATOM   2438 HH12 ARG A 165      95.698 -23.901 -12.007  1.00 23.84           H  
ATOM   2439  NH2 ARG A 165      96.281 -24.874  -9.080  1.00 23.84           N  
ATOM   2440 HH21 ARG A 165      96.452 -24.515  -8.152  1.00 23.84           H  
ATOM   2441 HH22 ARG A 165      96.089 -25.857  -9.206  1.00 23.84           H  
ATOM   2442  CZ  ARG A 165      96.176 -24.047 -10.083  1.00 23.84           C  
ATOM   2443  N   GLU A 166      92.647 -17.662 -10.160  1.00 22.62           N  
ATOM   2444  H   GLU A 166      92.380 -17.917  -9.220  1.00 22.62           H  
ATOM   2445  CA  GLU A 166      91.696 -17.990 -11.247  1.00 22.62           C  
ATOM   2446  HA  GLU A 166      92.292 -18.561 -11.959  1.00 22.62           H  
ATOM   2447  C   GLU A 166      91.143 -16.865 -12.152  1.00 22.62           C  
ATOM   2448  CB  GLU A 166      90.648 -18.999 -10.758  1.00 22.62           C  
ATOM   2449  HB2 GLU A 166      89.815 -18.480 -10.284  1.00 22.62           H  
ATOM   2450  HB3 GLU A 166      91.123 -19.638 -10.015  1.00 22.62           H  
ATOM   2451  O   GLU A 166      91.623 -16.750 -13.272  1.00 22.62           O  
ATOM   2452  CG  GLU A 166      90.145 -19.898 -11.902  1.00 22.62           C  
ATOM   2453  HG2 GLU A 166      89.473 -19.322 -12.538  1.00 22.62           H  
ATOM   2454  HG3 GLU A 166      90.997 -20.210 -12.505  1.00 22.62           H  
ATOM   2455  CD  GLU A 166      89.429 -21.159 -11.393  1.00 22.62           C  
ATOM   2456  OE1 GLU A 166      89.419 -22.157 -12.151  1.00 22.62           O  
ATOM   2457  OE2 GLU A 166      88.948 -21.146 -10.238  1.00 22.62           O  
ATOM   2458  N   LEU A 167      90.082 -16.127 -11.802  1.00 24.87           N  
ATOM   2459  H   LEU A 167      89.726 -16.178 -10.859  1.00 24.87           H  
ATOM   2460  CA  LEU A 167      89.465 -15.175 -12.754  1.00 24.87           C  
ATOM   2461  HA  LEU A 167      89.628 -15.569 -13.757  1.00 24.87           H  
ATOM   2462  C   LEU A 167      90.155 -13.792 -12.775  1.00 24.87           C  
ATOM   2463  CB  LEU A 167      87.939 -15.107 -12.549  1.00 24.87           C  
ATOM   2464  HB2 LEU A 167      87.572 -14.132 -12.868  1.00 24.87           H  
ATOM   2465  HB3 LEU A 167      87.728 -15.199 -11.483  1.00 24.87           H  
ATOM   2466  O   LEU A 167      90.687 -13.347 -11.763  1.00 24.87           O  
ATOM   2467  CG  LEU A 167      87.177 -16.197 -13.333  1.00 24.87           C  
ATOM   2468  HG  LEU A 167      87.691 -17.153 -13.224  1.00 24.87           H  
ATOM   2469  CD1 LEU A 167      85.759 -16.353 -12.781  1.00 24.87           C  
ATOM   2470 HD11 LEU A 167      85.809 -16.646 -11.733  1.00 24.87           H  
ATOM   2471 HD12 LEU A 167      85.219 -15.410 -12.867  1.00 24.87           H  
ATOM   2472 HD13 LEU A 167      85.232 -17.130 -13.335  1.00 24.87           H  
ATOM   2473  CD2 LEU A 167      87.056 -15.854 -14.823  1.00 24.87           C  
ATOM   2474 HD21 LEU A 167      88.047 -15.783 -15.273  1.00 24.87           H  
ATOM   2475 HD22 LEU A 167      86.504 -16.642 -15.337  1.00 24.87           H  
ATOM   2476 HD23 LEU A 167      86.537 -14.904 -14.950  1.00 24.87           H  
ATOM   2477  N   ASP A 168      90.101 -13.149 -13.954  1.00 22.01           N  
ATOM   2478  H   ASP A 168      89.593 -13.636 -14.678  1.00 22.01           H  
ATOM   2479  CA  ASP A 168      91.026 -12.119 -14.480  1.00 22.01           C  
ATOM   2480  HA  ASP A 168      92.031 -12.322 -14.110  1.00 22.01           H  
ATOM   2481  C   ASP A 168      90.745 -10.617 -14.201  1.00 22.01           C  
ATOM   2482  CB  ASP A 168      91.033 -12.258 -16.022  1.00 22.01           C  
ATOM   2483  HB2 ASP A 168      91.385 -11.325 -16.462  1.00 22.01           H  
ATOM   2484  HB3 ASP A 168      90.009 -12.394 -16.370  1.00 22.01           H  
ATOM   2485  O   ASP A 168      91.697  -9.840 -14.222  1.00 22.01           O  
ATOM   2486  CG  ASP A 168      91.927 -13.356 -16.606  1.00 22.01           C  
ATOM   2487  OD1 ASP A 168      93.109 -13.440 -16.209  1.00 22.01           O  
ATOM   2488  OD2 ASP A 168      91.440 -14.047 -17.533  1.00 22.01           O  
ATOM   2489  N   GLY A 169      89.494 -10.145 -14.063  1.00 22.48           N  
ATOM   2490  H   GLY A 169      88.737 -10.806 -13.968  1.00 22.48           H  
ATOM   2491  CA  GLY A 169      89.217  -8.697 -13.832  1.00 22.48           C  
ATOM   2492  HA2 GLY A 169      89.678  -8.101 -14.620  1.00 22.48           H  
ATOM   2493  HA3 GLY A 169      88.144  -8.505 -13.836  1.00 22.48           H  
ATOM   2494  C   GLY A 169      89.780  -8.220 -12.480  1.00 22.48           C  
ATOM   2495  O   GLY A 169      89.974  -9.049 -11.593  1.00 22.48           O  
ATOM   2496  N   ASP A 170      90.158  -6.960 -12.220  1.00 19.76           N  
ATOM   2497  H   ASP A 170      90.783  -6.950 -11.427  1.00 19.76           H  
ATOM   2498  CA  ASP A 170      89.481  -5.647 -12.393  1.00 19.76           C  
ATOM   2499  HA  ASP A 170      89.981  -5.004 -11.669  1.00 19.76           H  
ATOM   2500  C   ASP A 170      88.031  -5.568 -11.882  1.00 19.76           C  
ATOM   2501  CB  ASP A 170      89.738  -4.951 -13.755  1.00 19.76           C  
ATOM   2502  HB2 ASP A 170      89.921  -5.707 -14.519  1.00 19.76           H  
ATOM   2503  HB3 ASP A 170      88.825  -4.429 -14.041  1.00 19.76           H  
ATOM   2504  O   ASP A 170      87.136  -6.199 -12.490  1.00 19.76           O  
ATOM   2505  CG  ASP A 170      90.886  -3.902 -13.784  1.00 19.76           C  
ATOM   2506  OD1 ASP A 170      91.640  -3.741 -12.792  1.00 19.76           O  
ATOM   2507  OD2 ASP A 170      91.021  -3.229 -14.837  1.00 19.76           O  
ATOM   2508  OXT ASP A 170      87.846  -4.858 -10.865  1.00 19.76           O  
TER    2509      ASP A 170                                                       
ATOM   2509  N   MET B   1       4.234  38.751 -42.590  1.00 76.48           N  
ATOM   2510  H   MET B   1       3.374  38.424 -43.006  1.00 76.48           H  
ATOM   2511  H2  MET B   1       4.757  39.284 -43.271  1.00 76.48           H  
ATOM   2512  H3  MET B   1       4.035  39.337 -41.793  1.00 76.48           H  
ATOM   2513  CA  MET B   1       5.032  37.596 -42.163  1.00 76.48           C  
ATOM   2514  HA  MET B   1       5.976  37.965 -41.762  1.00 76.48           H  
ATOM   2515  C   MET B   1       5.333  36.733 -43.378  1.00 76.48           C  
ATOM   2516  CB  MET B   1       4.324  36.814 -41.050  1.00 76.48           C  
ATOM   2517  HB2 MET B   1       4.153  35.788 -41.376  1.00 76.48           H  
ATOM   2518  HB3 MET B   1       3.356  37.257 -40.814  1.00 76.48           H  
ATOM   2519  O   MET B   1       4.397  36.299 -44.048  1.00 76.48           O  
ATOM   2520  CG  MET B   1       5.183  36.802 -39.791  1.00 76.48           C  
ATOM   2521  HG2 MET B   1       5.202  37.795 -39.341  1.00 76.48           H  
ATOM   2522  HG3 MET B   1       6.203  36.551 -40.082  1.00 76.48           H  
ATOM   2523  SD  MET B   1       4.635  35.594 -38.571  1.00 76.48           S  
ATOM   2524  CE  MET B   1       3.585  36.628 -37.514  1.00 76.48           C  
ATOM   2525  HE1 MET B   1       4.185  37.423 -37.071  1.00 76.48           H  
ATOM   2526  HE2 MET B   1       3.184  36.015 -36.708  1.00 76.48           H  
ATOM   2527  HE3 MET B   1       2.764  37.052 -38.092  1.00 76.48           H  
ATOM   2528  N   THR B   2       6.607  36.566 -43.720  1.00 89.16           N  
ATOM   2529  H   THR B   2       7.310  36.930 -43.092  1.00 89.16           H  
ATOM   2530  CA  THR B   2       7.050  35.633 -44.765  1.00 89.16           C  
ATOM   2531  HA  THR B   2       6.530  35.871 -45.693  1.00 89.16           H  
ATOM   2532  C   THR B   2       6.682  34.201 -44.382  1.00 89.16           C  
ATOM   2533  CB  THR B   2       8.562  35.728 -45.028  1.00 89.16           C  
ATOM   2534  HB  THR B   2       8.809  35.062 -45.855  1.00 89.16           H  
ATOM   2535  O   THR B   2       6.359  33.917 -43.226  1.00 89.16           O  
ATOM   2536  CG2 THR B   2       9.022  37.138 -45.394  1.00 89.16           C  
ATOM   2537 HG21 THR B   2       8.465  37.496 -46.259  1.00 89.16           H  
ATOM   2538 HG22 THR B   2      10.083  37.118 -45.643  1.00 89.16           H  
ATOM   2539 HG23 THR B   2       8.874  37.822 -44.558  1.00 89.16           H  
ATOM   2540  OG1 THR B   2       9.289  35.316 -43.903  1.00 89.16           O  
ATOM   2541  HG1 THR B   2       9.560  36.103 -43.424  1.00 89.16           H  
ATOM   2542  N   ASP B   3       6.703  33.282 -45.346  1.00 82.53           N  
ATOM   2543  H   ASP B   3       6.968  33.525 -46.290  1.00 82.53           H  
ATOM   2544  CA  ASP B   3       6.413  31.882 -45.038  1.00 82.53           C  
ATOM   2545  HA  ASP B   3       5.443  31.853 -44.542  1.00 82.53           H  
ATOM   2546  C   ASP B   3       7.418  31.305 -44.031  1.00 82.53           C  
ATOM   2547  CB  ASP B   3       6.308  31.072 -46.334  1.00 82.53           C  
ATOM   2548  HB2 ASP B   3       7.292  30.704 -46.624  1.00 82.53           H  
ATOM   2549  HB3 ASP B   3       5.935  31.712 -47.133  1.00 82.53           H  
ATOM   2550  O   ASP B   3       7.020  30.674 -43.055  1.00 82.53           O  
ATOM   2551  CG  ASP B   3       5.318  29.920 -46.165  1.00 82.53           C  
ATOM   2552  OD1 ASP B   3       4.159  30.234 -45.776  1.00 82.53           O  
ATOM   2553  OD2 ASP B   3       5.713  28.775 -46.454  1.00 82.53           O  
ATOM   2554  N   SER B   4       8.697  31.667 -44.178  1.00 81.90           N  
ATOM   2555  H   SER B   4       8.970  32.169 -45.010  1.00 81.90           H  
ATOM   2556  CA  SER B   4       9.759  31.337 -43.225  1.00 81.90           C  
ATOM   2557  HA  SER B   4       9.839  30.252 -43.153  1.00 81.90           H  
ATOM   2558  C   SER B   4       9.490  31.873 -41.814  1.00 81.90           C  
ATOM   2559  CB  SER B   4      11.096  31.891 -43.729  1.00 81.90           C  
ATOM   2560  HB2 SER B   4      11.046  32.980 -43.757  1.00 81.90           H  
ATOM   2561  HB3 SER B   4      11.895  31.594 -43.049  1.00 81.90           H  
ATOM   2562  O   SER B   4       9.695  31.143 -40.849  1.00 81.90           O  
ATOM   2563  OG  SER B   4      11.376  31.408 -45.031  1.00 81.90           O  
ATOM   2564  HG  SER B   4      11.776  30.539 -44.956  1.00 81.90           H  
ATOM   2565  N   GLU B   5       9.002  33.111 -41.667  1.00 85.37           N  
ATOM   2566  H   GLU B   5       8.844  33.678 -42.488  1.00 85.37           H  
ATOM   2567  CA  GLU B   5       8.686  33.682 -40.346  1.00 85.37           C  
ATOM   2568  HA  GLU B   5       9.549  33.575 -39.689  1.00 85.37           H  
ATOM   2569  C   GLU B   5       7.517  32.954 -39.664  1.00 85.37           C  
ATOM   2570  CB  GLU B   5       8.354  35.173 -40.465  1.00 85.37           C  
ATOM   2571  HB2 GLU B   5       7.609  35.283 -41.253  1.00 85.37           H  
ATOM   2572  HB3 GLU B   5       7.924  35.496 -39.517  1.00 85.37           H  
ATOM   2573  O   GLU B   5       7.622  32.611 -38.487  1.00 85.37           O  
ATOM   2574  CG  GLU B   5       9.561  36.084 -40.743  1.00 85.37           C  
ATOM   2575  HG2 GLU B   5      10.171  36.126 -39.840  1.00 85.37           H  
ATOM   2576  HG3 GLU B   5      10.176  35.645 -41.528  1.00 85.37           H  
ATOM   2577  CD  GLU B   5       9.156  37.510 -41.165  1.00 85.37           C  
ATOM   2578  OE1 GLU B   5      10.016  38.406 -41.097  1.00 85.37           O  
ATOM   2579  OE2 GLU B   5       8.022  37.699 -41.674  1.00 85.37           O  
ATOM   2580  N   LYS B   6       6.439  32.643 -40.401  1.00 85.29           N  
ATOM   2581  H   LYS B   6       6.434  32.918 -41.373  1.00 85.29           H  
ATOM   2582  CA  LYS B   6       5.298  31.884 -39.848  1.00 85.29           C  
ATOM   2583  HA  LYS B   6       4.912  32.399 -38.968  1.00 85.29           H  
ATOM   2584  C   LYS B   6       5.734  30.497 -39.387  1.00 85.29           C  
ATOM   2585  CB  LYS B   6       4.180  31.714 -40.885  1.00 85.29           C  
ATOM   2586  HB2 LYS B   6       4.603  31.227 -41.763  1.00 85.29           H  
ATOM   2587  HB3 LYS B   6       3.423  31.053 -40.465  1.00 85.29           H  
ATOM   2588  O   LYS B   6       5.399  30.059 -38.290  1.00 85.29           O  
ATOM   2589  CG  LYS B   6       3.497  33.030 -41.281  1.00 85.29           C  
ATOM   2590  HG2 LYS B   6       4.253  33.706 -41.681  1.00 85.29           H  
ATOM   2591  HG3 LYS B   6       3.049  33.477 -40.393  1.00 85.29           H  
ATOM   2592  CD  LYS B   6       2.406  32.818 -42.345  1.00 85.29           C  
ATOM   2593  HD2 LYS B   6       1.825  33.733 -42.455  1.00 85.29           H  
ATOM   2594  HD3 LYS B   6       1.747  32.013 -42.021  1.00 85.29           H  
ATOM   2595  CE  LYS B   6       3.078  32.470 -43.680  1.00 85.29           C  
ATOM   2596  HE2 LYS B   6       3.886  31.771 -43.466  1.00 85.29           H  
ATOM   2597  HE3 LYS B   6       3.536  33.362 -44.106  1.00 85.29           H  
ATOM   2598  NZ  LYS B   6       2.189  31.802 -44.657  1.00 85.29           N  
ATOM   2599  HZ1 LYS B   6       1.654  31.070 -44.211  1.00 85.29           H  
ATOM   2600  HZ2 LYS B   6       1.588  32.446 -45.150  1.00 85.29           H  
ATOM   2601  HZ3 LYS B   6       2.779  31.307 -45.311  1.00 85.29           H  
ATOM   2602  N   VAL B   7       6.491  29.796 -40.230  1.00 85.04           N  
ATOM   2603  H   VAL B   7       6.733  30.207 -41.120  1.00 85.04           H  
ATOM   2604  CA  VAL B   7       6.968  28.445 -39.922  1.00 85.04           C  
ATOM   2605  HA  VAL B   7       6.116  27.830 -39.631  1.00 85.04           H  
ATOM   2606  C   VAL B   7       7.923  28.458 -38.724  1.00 85.04           C  
ATOM   2607  CB  VAL B   7       7.595  27.812 -41.172  1.00 85.04           C  
ATOM   2608  HB  VAL B   7       8.366  28.470 -41.571  1.00 85.04           H  
ATOM   2609  O   VAL B   7       7.850  27.556 -37.890  1.00 85.04           O  
ATOM   2610  CG1 VAL B   7       8.212  26.459 -40.847  1.00 85.04           C  
ATOM   2611 HG11 VAL B   7       8.537  26.005 -41.783  1.00 85.04           H  
ATOM   2612 HG12 VAL B   7       7.480  25.809 -40.367  1.00 85.04           H  
ATOM   2613 HG13 VAL B   7       9.067  26.591 -40.184  1.00 85.04           H  
ATOM   2614  CG2 VAL B   7       6.538  27.544 -42.253  1.00 85.04           C  
ATOM   2615 HG21 VAL B   7       7.019  27.177 -43.160  1.00 85.04           H  
ATOM   2616 HG22 VAL B   7       5.817  26.804 -41.905  1.00 85.04           H  
ATOM   2617 HG23 VAL B   7       6.000  28.457 -42.508  1.00 85.04           H  
ATOM   2618  N   ALA B   8       8.755  29.493 -38.575  1.00 84.32           N  
ATOM   2619  H   ALA B   8       8.798  30.200 -39.295  1.00 84.32           H  
ATOM   2620  CA  ALA B   8       9.614  29.654 -37.404  1.00 84.32           C  
ATOM   2621  HA  ALA B   8      10.219  28.754 -37.300  1.00 84.32           H  
ATOM   2622  C   ALA B   8       8.812  29.815 -36.098  1.00 84.32           C  
ATOM   2623  CB  ALA B   8      10.559  30.838 -37.640  1.00 84.32           C  
ATOM   2624  HB1 ALA B   8      11.142  30.670 -38.546  1.00 84.32           H  
ATOM   2625  HB2 ALA B   8       9.989  31.760 -37.747  1.00 84.32           H  
ATOM   2626  HB3 ALA B   8      11.239  30.935 -36.794  1.00 84.32           H  
ATOM   2627  O   ALA B   8       9.189  29.227 -35.082  1.00 84.32           O  
ATOM   2628  N   GLU B   9       7.697  30.555 -36.103  1.00 85.96           N  
ATOM   2629  H   GLU B   9       7.441  31.053 -36.944  1.00 85.96           H  
ATOM   2630  CA  GLU B   9       6.808  30.661 -34.934  1.00 85.96           C  
ATOM   2631  HA  GLU B   9       7.403  30.929 -34.061  1.00 85.96           H  
ATOM   2632  C   GLU B   9       6.122  29.333 -34.595  1.00 85.96           C  
ATOM   2633  CB  GLU B   9       5.744  31.748 -35.136  1.00 85.96           C  
ATOM   2634  HB2 GLU B   9       5.278  31.637 -36.115  1.00 85.96           H  
ATOM   2635  HB3 GLU B   9       4.980  31.614 -34.370  1.00 85.96           H  
ATOM   2636  O   GLU B   9       6.121  28.927 -33.428  1.00 85.96           O  
ATOM   2637  CG  GLU B   9       6.324  33.159 -34.984  1.00 85.96           C  
ATOM   2638  HG2 GLU B   9       6.881  33.204 -34.049  1.00 85.96           H  
ATOM   2639  HG3 GLU B   9       7.025  33.347 -35.797  1.00 85.96           H  
ATOM   2640  CD  GLU B   9       5.244  34.254 -34.973  1.00 85.96           C  
ATOM   2641  OE1 GLU B   9       5.619  35.393 -34.614  1.00 85.96           O  
ATOM   2642  OE2 GLU B   9       4.068  33.953 -35.282  1.00 85.96           O  
ATOM   2643  N   TYR B  10       5.601  28.618 -35.598  1.00 85.15           N  
ATOM   2644  H   TYR B  10       5.587  29.022 -36.524  1.00 85.15           H  
ATOM   2645  CA  TYR B  10       4.988  27.303 -35.382  1.00 85.15           C  
ATOM   2646  HA  TYR B  10       4.207  27.408 -34.629  1.00 85.15           H  
ATOM   2647  C   TYR B  10       5.989  26.283 -34.837  1.00 85.15           C  
ATOM   2648  CB  TYR B  10       4.363  26.772 -36.678  1.00 85.15           C  
ATOM   2649  HB2 TYR B  10       5.101  26.825 -37.478  1.00 85.15           H  
ATOM   2650  HB3 TYR B  10       4.114  25.721 -36.536  1.00 85.15           H  
ATOM   2651  O   TYR B  10       5.680  25.576 -33.875  1.00 85.15           O  
ATOM   2652  CG  TYR B  10       3.091  27.479 -37.099  1.00 85.15           C  
ATOM   2653  CD1 TYR B  10       1.990  27.529 -36.221  1.00 85.15           C  
ATOM   2654  HD1 TYR B  10       2.052  27.071 -35.245  1.00 85.15           H  
ATOM   2655  CD2 TYR B  10       2.994  28.058 -38.378  1.00 85.15           C  
ATOM   2656  HD2 TYR B  10       3.834  28.017 -39.055  1.00 85.15           H  
ATOM   2657  CE1 TYR B  10       0.804  28.182 -36.607  1.00 85.15           C  
ATOM   2658  HE1 TYR B  10      -0.033  28.229 -35.927  1.00 85.15           H  
ATOM   2659  CE2 TYR B  10       1.808  28.705 -38.772  1.00 85.15           C  
ATOM   2660  HE2 TYR B  10       1.727  29.160 -39.748  1.00 85.15           H  
ATOM   2661  OH  TYR B  10      -0.426  29.402 -38.269  1.00 85.15           O  
ATOM   2662  HH  TYR B  10      -1.078  29.408 -37.564  1.00 85.15           H  
ATOM   2663  CZ  TYR B  10       0.715  28.774 -37.885  1.00 85.15           C  
ATOM   2664  N   LEU B  11       7.198  26.230 -35.407  1.00 83.96           N  
ATOM   2665  H   LEU B  11       7.388  26.824 -36.201  1.00 83.96           H  
ATOM   2666  CA  LEU B  11       8.244  25.323 -34.943  1.00 83.96           C  
ATOM   2667  HA  LEU B  11       7.828  24.315 -34.945  1.00 83.96           H  
ATOM   2668  C   LEU B  11       8.639  25.654 -33.503  1.00 83.96           C  
ATOM   2669  CB  LEU B  11       9.443  25.378 -35.907  1.00 83.96           C  
ATOM   2670  HB2 LEU B  11       9.080  25.295 -36.931  1.00 83.96           H  
ATOM   2671  HB3 LEU B  11       9.929  26.348 -35.803  1.00 83.96           H  
ATOM   2672  O   LEU B  11       8.709  24.745 -32.678  1.00 83.96           O  
ATOM   2673  CG  LEU B  11      10.479  24.261 -35.669  1.00 83.96           C  
ATOM   2674  HG  LEU B  11      10.787  24.260 -34.624  1.00 83.96           H  
ATOM   2675  CD1 LEU B  11       9.932  22.878 -36.035  1.00 83.96           C  
ATOM   2676 HD11 LEU B  11      10.718  22.131 -35.921  1.00 83.96           H  
ATOM   2677 HD12 LEU B  11       9.116  22.607 -35.364  1.00 83.96           H  
ATOM   2678 HD13 LEU B  11       9.582  22.870 -37.067  1.00 83.96           H  
ATOM   2679  CD2 LEU B  11      11.715  24.517 -36.532  1.00 83.96           C  
ATOM   2680 HD21 LEU B  11      11.442  24.517 -37.588  1.00 83.96           H  
ATOM   2681 HD22 LEU B  11      12.151  25.481 -36.273  1.00 83.96           H  
ATOM   2682 HD23 LEU B  11      12.457  23.739 -36.353  1.00 83.96           H  
ATOM   2683  N   ARG B  12       8.791  26.947 -33.173  1.00 86.14           N  
ATOM   2684  H   ARG B  12       8.702  27.636 -33.906  1.00 86.14           H  
ATOM   2685  CA  ARG B  12       9.074  27.404 -31.805  1.00 86.14           C  
ATOM   2686  HA  ARG B  12      10.015  26.952 -31.490  1.00 86.14           H  
ATOM   2687  C   ARG B  12       8.003  26.922 -30.829  1.00 86.14           C  
ATOM   2688  CB  ARG B  12       9.227  28.933 -31.783  1.00 86.14           C  
ATOM   2689  HB2 ARG B  12       9.961  29.219 -32.537  1.00 86.14           H  
ATOM   2690  HB3 ARG B  12       8.275  29.399 -32.037  1.00 86.14           H  
ATOM   2691  O   ARG B  12       8.360  26.339 -29.803  1.00 86.14           O  
ATOM   2692  CG  ARG B  12       9.698  29.454 -30.414  1.00 86.14           C  
ATOM   2693  HG2 ARG B  12       9.015  29.111 -29.637  1.00 86.14           H  
ATOM   2694  HG3 ARG B  12      10.691  29.060 -30.197  1.00 86.14           H  
ATOM   2695  CD  ARG B  12       9.730  30.987 -30.365  1.00 86.14           C  
ATOM   2696  HD2 ARG B  12      10.013  31.296 -29.359  1.00 86.14           H  
ATOM   2697  HD3 ARG B  12       8.721  31.352 -30.556  1.00 86.14           H  
ATOM   2698  NE  ARG B  12      10.693  31.559 -31.331  1.00 86.14           N  
ATOM   2699  HE  ARG B  12      11.591  31.102 -31.393  1.00 86.14           H  
ATOM   2700  NH1 ARG B  12       9.385  33.272 -32.157  1.00 86.14           N  
ATOM   2701 HH11 ARG B  12       9.232  34.019 -32.819  1.00 86.14           H  
ATOM   2702 HH12 ARG B  12       8.627  33.013 -31.542  1.00 86.14           H  
ATOM   2703  NH2 ARG B  12      11.440  32.967 -32.955  1.00 86.14           N  
ATOM   2704 HH21 ARG B  12      11.274  33.750 -33.571  1.00 86.14           H  
ATOM   2705 HH22 ARG B  12      12.319  32.471 -32.992  1.00 86.14           H  
ATOM   2706  CZ  ARG B  12      10.498  32.592 -32.136  1.00 86.14           C  
ATOM   2707  N   ARG B  13       6.715  27.114 -31.147  1.00 86.21           N  
ATOM   2708  H   ARG B  13       6.508  27.589 -32.014  1.00 86.21           H  
ATOM   2709  CA  ARG B  13       5.601  26.661 -30.297  1.00 86.21           C  
ATOM   2710  HA  ARG B  13       5.744  27.089 -29.305  1.00 86.21           H  
ATOM   2711  C   ARG B  13       5.625  25.145 -30.097  1.00 86.21           C  
ATOM   2712  CB  ARG B  13       4.253  27.143 -30.873  1.00 86.21           C  
ATOM   2713  HB2 ARG B  13       4.287  28.222 -31.023  1.00 86.21           H  
ATOM   2714  HB3 ARG B  13       4.096  26.676 -31.846  1.00 86.21           H  
ATOM   2715  O   ARG B  13       5.558  24.699 -28.957  1.00 86.21           O  
ATOM   2716  CG  ARG B  13       3.055  26.800 -29.967  1.00 86.21           C  
ATOM   2717  HG2 ARG B  13       3.067  25.734 -29.740  1.00 86.21           H  
ATOM   2718  HG3 ARG B  13       2.130  27.006 -30.506  1.00 86.21           H  
ATOM   2719  CD  ARG B  13       3.047  27.613 -28.664  1.00 86.21           C  
ATOM   2720  HD2 ARG B  13       4.067  27.786 -28.323  1.00 86.21           H  
ATOM   2721  HD3 ARG B  13       2.582  28.579 -28.863  1.00 86.21           H  
ATOM   2722  NE  ARG B  13       2.332  26.910 -27.589  1.00 86.21           N  
ATOM   2723  HE  ARG B  13       2.266  25.905 -27.659  1.00 86.21           H  
ATOM   2724  NH1 ARG B  13       2.052  28.688 -26.147  1.00 86.21           N  
ATOM   2725 HH11 ARG B  13       1.735  29.025 -25.249  1.00 86.21           H  
ATOM   2726 HH12 ARG B  13       2.405  29.322 -26.850  1.00 86.21           H  
ATOM   2727  NH2 ARG B  13       1.472  26.628 -25.525  1.00 86.21           N  
ATOM   2728 HH21 ARG B  13       1.204  26.960 -24.610  1.00 86.21           H  
ATOM   2729 HH22 ARG B  13       1.727  25.657 -25.636  1.00 86.21           H  
ATOM   2730  CZ  ARG B  13       1.947  27.417 -26.434  1.00 86.21           C  
ATOM   2731  N   ALA B  14       5.813  24.371 -31.167  1.00 87.58           N  
ATOM   2732  H   ALA B  14       5.869  24.808 -32.076  1.00 87.58           H  
ATOM   2733  CA  ALA B  14       5.887  22.913 -31.092  1.00 87.58           C  
ATOM   2734  HA  ALA B  14       4.965  22.543 -30.644  1.00 87.58           H  
ATOM   2735  C   ALA B  14       7.049  22.430 -30.203  1.00 87.58           C  
ATOM   2736  CB  ALA B  14       5.991  22.352 -32.516  1.00 87.58           C  
ATOM   2737  HB1 ALA B  14       5.130  22.675 -33.102  1.00 87.58           H  
ATOM   2738  HB2 ALA B  14       6.008  21.263 -32.481  1.00 87.58           H  
ATOM   2739  HB3 ALA B  14       6.902  22.709 -32.996  1.00 87.58           H  
ATOM   2740  O   ALA B  14       6.851  21.550 -29.367  1.00 87.58           O  
ATOM   2741  N   THR B  15       8.242  23.027 -30.319  1.00 88.25           N  
ATOM   2742  H   THR B  15       8.391  23.689 -31.067  1.00 88.25           H  
ATOM   2743  CA  THR B  15       9.373  22.695 -29.431  1.00 88.25           C  
ATOM   2744  HA  THR B  15       9.487  21.611 -29.423  1.00 88.25           H  
ATOM   2745  C   THR B  15       9.140  23.097 -27.976  1.00 88.25           C  
ATOM   2746  CB  THR B  15      10.709  23.302 -29.891  1.00 88.25           C  
ATOM   2747  HB  THR B  15      11.349  23.451 -29.021  1.00 88.25           H  
ATOM   2748  O   THR B  15       9.570  22.370 -27.082  1.00 88.25           O  
ATOM   2749  CG2 THR B  15      11.447  22.366 -30.843  1.00 88.25           C  
ATOM   2750 HG21 THR B  15      11.656  21.418 -30.348  1.00 88.25           H  
ATOM   2751 HG22 THR B  15      12.389  22.823 -31.145  1.00 88.25           H  
ATOM   2752 HG23 THR B  15      10.837  22.188 -31.729  1.00 88.25           H  
ATOM   2753  OG1 THR B  15      10.556  24.538 -30.547  1.00 88.25           O  
ATOM   2754  HG1 THR B  15       9.849  25.035 -30.128  1.00 88.25           H  
ATOM   2755  N   LEU B  16       8.455  24.218 -27.716  1.00 91.00           N  
ATOM   2756  H   LEU B  16       8.103  24.767 -28.487  1.00 91.00           H  
ATOM   2757  CA  LEU B  16       8.102  24.630 -26.353  1.00 91.00           C  
ATOM   2758  HA  LEU B  16       8.993  24.584 -25.728  1.00 91.00           H  
ATOM   2759  C   LEU B  16       7.096  23.662 -25.723  1.00 91.00           C  
ATOM   2760  CB  LEU B  16       7.550  26.068 -26.353  1.00 91.00           C  
ATOM   2761  HB2 LEU B  16       6.809  26.158 -27.148  1.00 91.00           H  
ATOM   2762  HB3 LEU B  16       7.032  26.242 -25.410  1.00 91.00           H  
ATOM   2763  O   LEU B  16       7.325  23.200 -24.606  1.00 91.00           O  
ATOM   2764  CG  LEU B  16       8.614  27.165 -26.524  1.00 91.00           C  
ATOM   2765  HG  LEU B  16       9.227  26.957 -27.401  1.00 91.00           H  
ATOM   2766  CD1 LEU B  16       7.926  28.517 -26.721  1.00 91.00           C  
ATOM   2767 HD11 LEU B  16       7.306  28.750 -25.855  1.00 91.00           H  
ATOM   2768 HD12 LEU B  16       7.299  28.481 -27.612  1.00 91.00           H  
ATOM   2769 HD13 LEU B  16       8.674  29.300 -26.847  1.00 91.00           H  
ATOM   2770  CD2 LEU B  16       9.530  27.273 -25.302  1.00 91.00           C  
ATOM   2771 HD21 LEU B  16       8.932  27.440 -24.406  1.00 91.00           H  
ATOM   2772 HD22 LEU B  16      10.113  26.359 -25.191  1.00 91.00           H  
ATOM   2773 HD23 LEU B  16      10.220  28.106 -25.435  1.00 91.00           H  
ATOM   2774  N   ASP B  17       6.041  23.301 -26.455  1.00 91.20           N  
ATOM   2775  H   ASP B  17       5.897  23.743 -27.352  1.00 91.20           H  
ATOM   2776  CA  ASP B  17       5.035  22.345 -25.987  1.00 91.20           C  
ATOM   2777  HA  ASP B  17       4.660  22.675 -25.018  1.00 91.20           H  
ATOM   2778  C   ASP B  17       5.643  20.943 -25.786  1.00 91.20           C  
ATOM   2779  CB  ASP B  17       3.850  22.301 -26.972  1.00 91.20           C  
ATOM   2780  HB2 ASP B  17       3.197  21.477 -26.684  1.00 91.20           H  
ATOM   2781  HB3 ASP B  17       4.226  22.090 -27.973  1.00 91.20           H  
ATOM   2782  O   ASP B  17       5.322  20.267 -24.810  1.00 91.20           O  
ATOM   2783  CG  ASP B  17       2.992  23.579 -27.007  1.00 91.20           C  
ATOM   2784  OD1 ASP B  17       2.926  24.328 -26.008  1.00 91.20           O  
ATOM   2785  OD2 ASP B  17       2.311  23.819 -28.027  1.00 91.20           O  
ATOM   2786  N   LEU B  18       6.567  20.513 -26.658  1.00 90.72           N  
ATOM   2787  H   LEU B  18       6.749  21.075 -27.476  1.00 90.72           H  
ATOM   2788  CA  LEU B  18       7.291  19.243 -26.504  1.00 90.72           C  
ATOM   2789  HA  LEU B  18       6.564  18.441 -26.381  1.00 90.72           H  
ATOM   2790  C   LEU B  18       8.175  19.246 -25.254  1.00 90.72           C  
ATOM   2791  CB  LEU B  18       8.127  18.974 -27.770  1.00 90.72           C  
ATOM   2792  HB2 LEU B  18       8.758  19.842 -27.960  1.00 90.72           H  
ATOM   2793  HB3 LEU B  18       7.448  18.862 -28.616  1.00 90.72           H  
ATOM   2794  O   LEU B  18       8.216  18.257 -24.521  1.00 90.72           O  
ATOM   2795  CG  LEU B  18       9.037  17.730 -27.687  1.00 90.72           C  
ATOM   2796  HG  LEU B  18       9.758  17.852 -26.879  1.00 90.72           H  
ATOM   2797  CD1 LEU B  18       8.249  16.442 -27.453  1.00 90.72           C  
ATOM   2798 HD11 LEU B  18       7.514  16.322 -28.249  1.00 90.72           H  
ATOM   2799 HD12 LEU B  18       8.921  15.584 -27.462  1.00 90.72           H  
ATOM   2800 HD13 LEU B  18       7.738  16.471 -26.491  1.00 90.72           H  
ATOM   2801  CD2 LEU B  18       9.819  17.575 -28.990  1.00 90.72           C  
ATOM   2802 HD21 LEU B  18      10.481  16.711 -28.928  1.00 90.72           H  
ATOM   2803 HD22 LEU B  18       9.130  17.433 -29.822  1.00 90.72           H  
ATOM   2804 HD23 LEU B  18      10.418  18.468 -29.170  1.00 90.72           H  
ATOM   2805  N   ARG B  19       8.884  20.351 -25.001  1.00 91.91           N  
ATOM   2806  H   ARG B  19       8.812  21.125 -25.646  1.00 91.91           H  
ATOM   2807  CA  ARG B  19       9.715  20.496 -23.803  1.00 91.91           C  
ATOM   2808  HA  ARG B  19      10.404  19.654 -23.754  1.00 91.91           H  
ATOM   2809  C   ARG B  19       8.861  20.422 -22.538  1.00 91.91           C  
ATOM   2810  CB  ARG B  19      10.520  21.799 -23.886  1.00 91.91           C  
ATOM   2811  HB2 ARG B  19      11.074  21.811 -24.825  1.00 91.91           H  
ATOM   2812  HB3 ARG B  19       9.838  22.649 -23.876  1.00 91.91           H  
ATOM   2813  O   ARG B  19       9.233  19.685 -21.630  1.00 91.91           O  
ATOM   2814  CG  ARG B  19      11.518  21.916 -22.723  1.00 91.91           C  
ATOM   2815  HG2 ARG B  19      12.192  21.060 -22.749  1.00 91.91           H  
ATOM   2816  HG3 ARG B  19      10.993  21.913 -21.768  1.00 91.91           H  
ATOM   2817  CD  ARG B  19      12.352  23.196 -22.827  1.00 91.91           C  
ATOM   2818  HD2 ARG B  19      12.815  23.239 -23.813  1.00 91.91           H  
ATOM   2819  HD3 ARG B  19      13.138  23.151 -22.073  1.00 91.91           H  
ATOM   2820  NE  ARG B  19      11.532  24.401 -22.594  1.00 91.91           N  
ATOM   2821  HE  ARG B  19      10.604  24.249 -22.225  1.00 91.91           H  
ATOM   2822  NH1 ARG B  19      13.137  25.960 -23.103  1.00 91.91           N  
ATOM   2823 HH11 ARG B  19      13.452  26.920 -23.086  1.00 91.91           H  
ATOM   2824 HH12 ARG B  19      13.796  25.212 -23.268  1.00 91.91           H  
ATOM   2825  NH2 ARG B  19      11.133  26.628 -22.382  1.00 91.91           N  
ATOM   2826 HH21 ARG B  19      10.234  26.420 -21.969  1.00 91.91           H  
ATOM   2827 HH22 ARG B  19      11.462  27.582 -22.378  1.00 91.91           H  
ATOM   2828  CZ  ARG B  19      11.935  25.653 -22.699  1.00 91.91           C  
ATOM   2829  N   ALA B  20       7.726  21.121 -22.512  1.00 94.67           N  
ATOM   2830  H   ALA B  20       7.493  21.700 -23.306  1.00 94.67           H  
ATOM   2831  CA  ALA B  20       6.787  21.085 -21.392  1.00 94.67           C  
ATOM   2832  HA  ALA B  20       7.310  21.377 -20.481  1.00 94.67           H  
ATOM   2833  C   ALA B  20       6.225  19.673 -21.162  1.00 94.67           C  
ATOM   2834  CB  ALA B  20       5.675  22.107 -21.656  1.00 94.67           C  
ATOM   2835  HB1 ALA B  20       4.985  22.116 -20.812  1.00 94.67           H  
ATOM   2836  HB2 ALA B  20       6.104  23.103 -21.769  1.00 94.67           H  
ATOM   2837  HB3 ALA B  20       5.126  21.846 -22.561  1.00 94.67           H  
ATOM   2838  O   ALA B  20       6.242  19.183 -20.038  1.00 94.67           O  
ATOM   2839  N   ALA B  21       5.819  18.970 -22.226  1.00 94.67           N  
ATOM   2840  H   ALA B  21       5.782  19.423 -23.127  1.00 94.67           H  
ATOM   2841  CA  ALA B  21       5.319  17.600 -22.110  1.00 94.67           C  
ATOM   2842  HA  ALA B  21       4.495  17.599 -21.396  1.00 94.67           H  
ATOM   2843  C   ALA B  21       6.387  16.629 -21.571  1.00 94.67           C  
ATOM   2844  CB  ALA B  21       4.777  17.158 -23.476  1.00 94.67           C  
ATOM   2845  HB1 ALA B  21       4.345  16.161 -23.386  1.00 94.67           H  
ATOM   2846  HB2 ALA B  21       5.581  17.140 -24.212  1.00 94.67           H  
ATOM   2847  HB3 ALA B  21       4.002  17.849 -23.805  1.00 94.67           H  
ATOM   2848  O   ALA B  21       6.118  15.849 -20.665  1.00 94.67           O  
ATOM   2849  N   ARG B  22       7.628  16.701 -22.071  1.00 93.33           N  
ATOM   2850  H   ARG B  22       7.803  17.362 -22.815  1.00 93.33           H  
ATOM   2851  CA  ARG B  22       8.737  15.873 -21.557  1.00 93.33           C  
ATOM   2852  HA  ARG B  22       8.433  14.826 -21.547  1.00 93.33           H  
ATOM   2853  C   ARG B  22       9.097  16.188 -20.110  1.00 93.33           C  
ATOM   2854  CB  ARG B  22       9.981  16.043 -22.432  1.00 93.33           C  
ATOM   2855  HB2 ARG B  22      10.152  17.101 -22.627  1.00 93.33           H  
ATOM   2856  HB3 ARG B  22      10.841  15.647 -21.892  1.00 93.33           H  
ATOM   2857  O   ARG B  22       9.552  15.302 -19.396  1.00 93.33           O  
ATOM   2858  CG  ARG B  22       9.854  15.276 -23.749  1.00 93.33           C  
ATOM   2859  HG2 ARG B  22       9.017  15.661 -24.331  1.00 93.33           H  
ATOM   2860  HG3 ARG B  22       9.684  14.221 -23.533  1.00 93.33           H  
ATOM   2861  CD  ARG B  22      11.152  15.430 -24.545  1.00 93.33           C  
ATOM   2862  HD2 ARG B  22      11.990  15.134 -23.914  1.00 93.33           H  
ATOM   2863  HD3 ARG B  22      11.265  16.478 -24.825  1.00 93.33           H  
ATOM   2864  NE  ARG B  22      11.143  14.587 -25.753  1.00 93.33           N  
ATOM   2865  HE  ARG B  22      10.381  13.931 -25.837  1.00 93.33           H  
ATOM   2866  NH1 ARG B  22      13.099  15.353 -26.682  1.00 93.33           N  
ATOM   2867 HH11 ARG B  22      13.254  15.924 -25.863  1.00 93.33           H  
ATOM   2868 HH12 ARG B  22      13.801  15.280 -27.404  1.00 93.33           H  
ATOM   2869  NH2 ARG B  22      11.903  13.797 -27.745  1.00 93.33           N  
ATOM   2870 HH21 ARG B  22      12.562  13.807 -28.510  1.00 93.33           H  
ATOM   2871 HH22 ARG B  22      11.117  13.165 -27.799  1.00 93.33           H  
ATOM   2872  CZ  ARG B  22      12.046  14.582 -26.716  1.00 93.33           C  
ATOM   2873  N   GLN B  23       8.945  17.442 -19.697  1.00 94.00           N  
ATOM   2874  H   GLN B  23       8.585  18.134 -20.339  1.00 94.00           H  
ATOM   2875  CA  GLN B  23       9.146  17.826 -18.309  1.00 94.00           C  
ATOM   2876  HA  GLN B  23      10.088  17.401 -17.962  1.00 94.00           H  
ATOM   2877  C   GLN B  23       8.056  17.231 -17.413  1.00 94.00           C  
ATOM   2878  CB  GLN B  23       9.258  19.349 -18.225  1.00 94.00           C  
ATOM   2879  HB2 GLN B  23       8.342  19.818 -18.584  1.00 94.00           H  
ATOM   2880  HB3 GLN B  23      10.091  19.673 -18.848  1.00 94.00           H  
ATOM   2881  O   GLN B  23       8.403  16.592 -16.427  1.00 94.00           O  
ATOM   2882  CG  GLN B  23       9.508  19.778 -16.780  1.00 94.00           C  
ATOM   2883  HG2 GLN B  23      10.345  19.222 -16.359  1.00 94.00           H  
ATOM   2884  HG3 GLN B  23       8.617  19.544 -16.197  1.00 94.00           H  
ATOM   2885  CD  GLN B  23       9.795  21.262 -16.627  1.00 94.00           C  
ATOM   2886  NE2 GLN B  23       9.692  21.746 -15.414  1.00 94.00           N  
ATOM   2887 HE21 GLN B  23       9.244  21.170 -14.716  1.00 94.00           H  
ATOM   2888 HE22 GLN B  23       9.815  22.736 -15.257  1.00 94.00           H  
ATOM   2889  OE1 GLN B  23      10.132  21.968 -17.575  1.00 94.00           O  
ATOM   2890  N   ARG B  24       6.781  17.322 -17.815  1.00 94.28           N  
ATOM   2891  H   ARG B  24       6.564  17.897 -18.616  1.00 94.28           H  
ATOM   2892  CA  ARG B  24       5.666  16.713 -17.074  1.00 94.28           C  
ATOM   2893  HA  ARG B  24       5.673  17.134 -16.069  1.00 94.28           H  
ATOM   2894  C   ARG B  24       5.829  15.200 -16.896  1.00 94.28           C  
ATOM   2895  CB  ARG B  24       4.333  17.065 -17.761  1.00 94.28           C  
ATOM   2896  HB2 ARG B  24       4.241  18.150 -17.808  1.00 94.28           H  
ATOM   2897  HB3 ARG B  24       4.345  16.683 -18.782  1.00 94.28           H  
ATOM   2898  O   ARG B  24       5.566  14.697 -15.816  1.00 94.28           O  
ATOM   2899  CG  ARG B  24       3.086  16.502 -17.050  1.00 94.28           C  
ATOM   2900  HG2 ARG B  24       2.197  16.835 -17.586  1.00 94.28           H  
ATOM   2901  HG3 ARG B  24       3.105  15.412 -17.076  1.00 94.28           H  
ATOM   2902  CD  ARG B  24       2.989  16.970 -15.593  1.00 94.28           C  
ATOM   2903  HD2 ARG B  24       3.861  16.610 -15.047  1.00 94.28           H  
ATOM   2904  HD3 ARG B  24       2.991  18.060 -15.562  1.00 94.28           H  
ATOM   2905  NE  ARG B  24       1.782  16.465 -14.915  1.00 94.28           N  
ATOM   2906  HE  ARG B  24       1.092  15.930 -15.423  1.00 94.28           H  
ATOM   2907  NH1 ARG B  24       2.435  17.013 -12.775  1.00 94.28           N  
ATOM   2908 HH11 ARG B  24       2.298  16.866 -11.785  1.00 94.28           H  
ATOM   2909 HH12 ARG B  24       3.318  17.364 -13.116  1.00 94.28           H  
ATOM   2910  NH2 ARG B  24       0.493  15.961 -13.138  1.00 94.28           N  
ATOM   2911 HH21 ARG B  24      -0.072  15.432 -13.787  1.00 94.28           H  
ATOM   2912 HH22 ARG B  24       0.347  15.818 -12.149  1.00 94.28           H  
ATOM   2913  CZ  ARG B  24       1.578  16.489 -13.612  1.00 94.28           C  
ATOM   2914  N   ILE B  25       6.308  14.483 -17.917  1.00 95.01           N  
ATOM   2915  H   ILE B  25       6.434  14.950 -18.804  1.00 95.01           H  
ATOM   2916  CA  ILE B  25       6.596  13.039 -17.807  1.00 95.01           C  
ATOM   2917  HA  ILE B  25       5.687  12.519 -17.501  1.00 95.01           H  
ATOM   2918  C   ILE B  25       7.637  12.766 -16.714  1.00 95.01           C  
ATOM   2919  CB  ILE B  25       7.049  12.460 -19.167  1.00 95.01           C  
ATOM   2920  HB  ILE B  25       7.870  13.070 -19.542  1.00 95.01           H  
ATOM   2921  O   ILE B  25       7.416  11.915 -15.862  1.00 95.01           O  
ATOM   2922  CG1 ILE B  25       5.887  12.508 -20.180  1.00 95.01           C  
ATOM   2923 HG12 ILE B  25       5.415  13.490 -20.146  1.00 95.01           H  
ATOM   2924 HG13 ILE B  25       5.131  11.772 -19.905  1.00 95.01           H  
ATOM   2925  CG2 ILE B  25       7.548  11.011 -19.033  1.00 95.01           C  
ATOM   2926 HG21 ILE B  25       6.775  10.381 -18.592  1.00 95.01           H  
ATOM   2927 HG22 ILE B  25       7.839  10.590 -19.996  1.00 95.01           H  
ATOM   2928 HG23 ILE B  25       8.425  10.952 -18.388  1.00 95.01           H  
ATOM   2929  CD1 ILE B  25       6.329  12.264 -21.626  1.00 95.01           C  
ATOM   2930 HD11 ILE B  25       6.638  11.228 -21.767  1.00 95.01           H  
ATOM   2931 HD12 ILE B  25       5.487  12.470 -22.288  1.00 95.01           H  
ATOM   2932 HD13 ILE B  25       7.151  12.932 -21.886  1.00 95.01           H  
ATOM   2933  N   ARG B  26       8.745  13.521 -16.691  1.00 93.83           N  
ATOM   2934  H   ARG B  26       8.844  14.259 -17.374  1.00 93.83           H  
ATOM   2935  CA  ARG B  26       9.768  13.359 -15.645  1.00 93.83           C  
ATOM   2936  HA  ARG B  26      10.072  12.313 -15.605  1.00 93.83           H  
ATOM   2937  C   ARG B  26       9.228  13.657 -14.250  1.00 93.83           C  
ATOM   2938  CB  ARG B  26      10.993  14.233 -15.920  1.00 93.83           C  
ATOM   2939  HB2 ARG B  26      10.673  15.245 -16.166  1.00 93.83           H  
ATOM   2940  HB3 ARG B  26      11.590  14.274 -15.009  1.00 93.83           H  
ATOM   2941  O   ARG B  26       9.572  12.940 -13.326  1.00 93.83           O  
ATOM   2942  CG  ARG B  26      11.868  13.654 -17.036  1.00 93.83           C  
ATOM   2943  HG2 ARG B  26      12.124  12.624 -16.788  1.00 93.83           H  
ATOM   2944  HG3 ARG B  26      11.327  13.664 -17.983  1.00 93.83           H  
ATOM   2945  CD  ARG B  26      13.163  14.463 -17.158  1.00 93.83           C  
ATOM   2946  HD2 ARG B  26      13.839  13.948 -17.840  1.00 93.83           H  
ATOM   2947  HD3 ARG B  26      13.649  14.484 -16.182  1.00 93.83           H  
ATOM   2948  NE  ARG B  26      12.895  15.848 -17.600  1.00 93.83           N  
ATOM   2949  HE  ARG B  26      12.549  16.462 -16.877  1.00 93.83           H  
ATOM   2950  NH1 ARG B  26      13.428  15.581 -19.809  1.00 93.83           N  
ATOM   2951 HH11 ARG B  26      13.619  14.613 -19.590  1.00 93.83           H  
ATOM   2952 HH12 ARG B  26      13.611  15.966 -20.725  1.00 93.83           H  
ATOM   2953  NH2 ARG B  26      12.712  17.570 -19.069  1.00 93.83           N  
ATOM   2954 HH21 ARG B  26      12.403  18.148 -18.300  1.00 93.83           H  
ATOM   2955 HH22 ARG B  26      12.769  17.947 -20.004  1.00 93.83           H  
ATOM   2956  CZ  ARG B  26      13.008  16.324 -18.822  1.00 93.83           C  
ATOM   2957  N   GLU B  27       8.378  14.670 -14.104  1.00 93.87           N  
ATOM   2958  H   GLU B  27       8.156  15.242 -14.906  1.00 93.87           H  
ATOM   2959  CA  GLU B  27       7.724  14.981 -12.824  1.00 93.87           C  
ATOM   2960  HA  GLU B  27       8.480  15.097 -12.048  1.00 93.87           H  
ATOM   2961  C   GLU B  27       6.780  13.847 -12.366  1.00 93.87           C  
ATOM   2962  CB  GLU B  27       6.960  16.311 -12.955  1.00 93.87           C  
ATOM   2963  HB2 GLU B  27       6.345  16.459 -12.068  1.00 93.87           H  
ATOM   2964  HB3 GLU B  27       6.298  16.242 -13.819  1.00 93.87           H  
ATOM   2965  O   GLU B  27       6.701  13.537 -11.185  1.00 93.87           O  
ATOM   2966  CG  GLU B  27       7.886  17.536 -13.112  1.00 93.87           C  
ATOM   2967  HG2 GLU B  27       8.378  17.725 -12.158  1.00 93.87           H  
ATOM   2968  HG3 GLU B  27       8.664  17.311 -13.842  1.00 93.87           H  
ATOM   2969  CD  GLU B  27       7.157  18.815 -13.571  1.00 93.87           C  
ATOM   2970  OE1 GLU B  27       7.868  19.814 -13.865  1.00 93.87           O  
ATOM   2971  OE2 GLU B  27       5.908  18.793 -13.700  1.00 93.87           O  
ATOM   2972  N   LEU B  28       6.094  13.167 -13.285  1.00 94.59           N  
ATOM   2973  H   LEU B  28       6.156  13.450 -14.252  1.00 94.59           H  
ATOM   2974  CA  LEU B  28       5.209  12.049 -12.932  1.00 94.59           C  
ATOM   2975  HA  LEU B  28       4.624  12.318 -12.052  1.00 94.59           H  
ATOM   2976  C   LEU B  28       5.969  10.763 -12.562  1.00 94.59           C  
ATOM   2977  CB  LEU B  28       4.259  11.798 -14.111  1.00 94.59           C  
ATOM   2978  HB2 LEU B  28       3.772  10.832 -13.976  1.00 94.59           H  
ATOM   2979  HB3 LEU B  28       4.851  11.740 -15.024  1.00 94.59           H  
ATOM   2980  O   LEU B  28       5.511  10.000 -11.711  1.00 94.59           O  
ATOM   2981  CG  LEU B  28       3.173  12.875 -14.266  1.00 94.59           C  
ATOM   2982  HG  LEU B  28       3.612  13.871 -14.201  1.00 94.59           H  
ATOM   2983  CD1 LEU B  28       2.530  12.731 -15.646  1.00 94.59           C  
ATOM   2984 HD11 LEU B  28       1.771  13.502 -15.774  1.00 94.59           H  
ATOM   2985 HD12 LEU B  28       3.289  12.838 -16.420  1.00 94.59           H  
ATOM   2986 HD13 LEU B  28       2.058  11.752 -15.725  1.00 94.59           H  
ATOM   2987  CD2 LEU B  28       2.095  12.741 -13.190  1.00 94.59           C  
ATOM   2988 HD21 LEU B  28       2.504  12.989 -12.211  1.00 94.59           H  
ATOM   2989 HD22 LEU B  28       1.711  11.721 -13.163  1.00 94.59           H  
ATOM   2990 HD23 LEU B  28       1.261  13.408 -13.406  1.00 94.59           H  
ATOM   2991  N   GLU B  29       7.114  10.514 -13.201  1.00 92.63           N  
ATOM   2992  H   GLU B  29       7.373  11.142 -13.948  1.00 92.63           H  
ATOM   2993  CA  GLU B  29       7.860   9.252 -13.064  1.00 92.63           C  
ATOM   2994  HA  GLU B  29       7.193   8.462 -12.719  1.00 92.63           H  
ATOM   2995  C   GLU B  29       9.012   9.335 -12.047  1.00 92.63           C  
ATOM   2996  CB  GLU B  29       8.410   8.837 -14.445  1.00 92.63           C  
ATOM   2997  HB2 GLU B  29       8.999   9.663 -14.844  1.00 92.63           H  
ATOM   2998  HB3 GLU B  29       9.071   7.981 -14.315  1.00 92.63           H  
ATOM   2999  O   GLU B  29       9.302   8.366 -11.351  1.00 92.63           O  
ATOM   3000  CG  GLU B  29       7.313   8.448 -15.457  1.00 92.63           C  
ATOM   3001  HG2 GLU B  29       6.756   7.602 -15.053  1.00 92.63           H  
ATOM   3002  HG3 GLU B  29       6.618   9.281 -15.566  1.00 92.63           H  
ATOM   3003  CD  GLU B  29       7.850   8.079 -16.857  1.00 92.63           C  
ATOM   3004  OE1 GLU B  29       7.130   7.373 -17.615  1.00 92.63           O  
ATOM   3005  OE2 GLU B  29       8.942   8.557 -17.243  1.00 92.63           O  
ATOM   3006  N   SER B  30       9.709  10.471 -11.974  1.00 90.99           N  
ATOM   3007  H   SER B  30       9.384  11.270 -12.500  1.00 90.99           H  
ATOM   3008  CA  SER B  30      11.036  10.572 -11.341  1.00 90.99           C  
ATOM   3009  HA  SER B  30      11.087   9.837 -10.538  1.00 90.99           H  
ATOM   3010  C   SER B  30      11.302  11.921 -10.662  1.00 90.99           C  
ATOM   3011  CB  SER B  30      12.136  10.197 -12.353  1.00 90.99           C  
ATOM   3012  HB2 SER B  30      12.089   9.121 -12.525  1.00 90.99           H  
ATOM   3013  HB3 SER B  30      13.122  10.424 -11.949  1.00 90.99           H  
ATOM   3014  O   SER B  30      12.459  12.310 -10.491  1.00 90.99           O  
ATOM   3015  OG  SER B  30      11.953  10.855 -13.600  1.00 90.99           O  
ATOM   3016  HG  SER B  30      11.080  10.591 -13.900  1.00 90.99           H  
ATOM   3017  N   ASP B  31      10.256  12.645 -10.237  1.00 94.46           N  
ATOM   3018  H   ASP B  31       9.317  12.331 -10.433  1.00 94.46           H  
ATOM   3019  CA  ASP B  31      10.454  13.885  -9.472  1.00 94.46           C  
ATOM   3020  HA  ASP B  31      11.041  14.543 -10.114  1.00 94.46           H  
ATOM   3021  C   ASP B  31      11.209  13.579  -8.165  1.00 94.46           C  
ATOM   3022  CB  ASP B  31       9.133  14.608  -9.166  1.00 94.46           C  
ATOM   3023  HB2 ASP B  31       8.425  14.343  -9.951  1.00 94.46           H  
ATOM   3024  HB3 ASP B  31       8.723  14.266  -8.216  1.00 94.46           H  
ATOM   3025  O   ASP B  31      10.807  12.651  -7.439  1.00 94.46           O  
ATOM   3026  CG  ASP B  31       9.221  16.140  -9.171  1.00 94.46           C  
ATOM   3027  OD1 ASP B  31      10.333  16.698  -9.246  1.00 94.46           O  
ATOM   3028  OD2 ASP B  31       8.148  16.785  -9.148  1.00 94.46           O  
ATOM   3029  N   PRO B  32      12.297  14.308  -7.849  1.00 97.27           N  
ATOM   3030  CA  PRO B  32      13.001  14.151  -6.588  1.00 97.27           C  
ATOM   3031  HA  PRO B  32      13.247  13.098  -6.450  1.00 97.27           H  
ATOM   3032  C   PRO B  32      12.135  14.636  -5.422  1.00 97.27           C  
ATOM   3033  CB  PRO B  32      14.295  14.962  -6.716  1.00 97.27           C  
ATOM   3034  HB2 PRO B  32      15.147  14.387  -6.354  1.00 97.27           H  
ATOM   3035  HB3 PRO B  32      14.211  15.906  -6.177  1.00 97.27           H  
ATOM   3036  O   PRO B  32      11.566  15.731  -5.462  1.00 97.27           O  
ATOM   3037  CG  PRO B  32      14.440  15.241  -8.208  1.00 97.27           C  
ATOM   3038  HG2 PRO B  32      14.944  16.189  -8.398  1.00 97.27           H  
ATOM   3039  HG3 PRO B  32      14.973  14.417  -8.684  1.00 97.27           H  
ATOM   3040  CD  PRO B  32      13.001  15.259  -8.696  1.00 97.27           C  
ATOM   3041  HD2 PRO B  32      12.978  14.982  -9.749  1.00 97.27           H  
ATOM   3042  HD3 PRO B  32      12.589  16.257  -8.547  1.00 97.27           H  
ATOM   3043  N   ILE B  33      12.073  13.846  -4.354  1.00 98.75           N  
ATOM   3044  H   ILE B  33      12.592  12.980  -4.359  1.00 98.75           H  
ATOM   3045  CA  ILE B  33      11.296  14.174  -3.154  1.00 98.75           C  
ATOM   3046  HA  ILE B  33      10.623  15.005  -3.364  1.00 98.75           H  
ATOM   3047  C   ILE B  33      12.255  14.641  -2.058  1.00 98.75           C  
ATOM   3048  CB  ILE B  33      10.421  12.970  -2.746  1.00 98.75           C  
ATOM   3049  HB  ILE B  33      11.082  12.133  -2.519  1.00 98.75           H  
ATOM   3050  O   ILE B  33      13.208  13.944  -1.727  1.00 98.75           O  
ATOM   3051  CG1 ILE B  33       9.479  12.492  -3.877  1.00 98.75           C  
ATOM   3052 HG12 ILE B  33       8.862  11.681  -3.491  1.00 98.75           H  
ATOM   3053 HG13 ILE B  33      10.077  12.077  -4.688  1.00 98.75           H  
ATOM   3054  CG2 ILE B  33       9.615  13.264  -1.472  1.00 98.75           C  
ATOM   3055 HG21 ILE B  33       8.961  14.123  -1.619  1.00 98.75           H  
ATOM   3056 HG22 ILE B  33      10.284  13.477  -0.638  1.00 98.75           H  
ATOM   3057 HG23 ILE B  33       9.010  12.397  -1.209  1.00 98.75           H  
ATOM   3058  CD1 ILE B  33       8.546  13.560  -4.466  1.00 98.75           C  
ATOM   3059 HD11 ILE B  33       7.879  13.092  -5.190  1.00 98.75           H  
ATOM   3060 HD12 ILE B  33       9.124  14.329  -4.979  1.00 98.75           H  
ATOM   3061 HD13 ILE B  33       7.941  14.018  -3.683  1.00 98.75           H  
ATOM   3062  N   ALA B  34      12.037  15.828  -1.507  1.00 98.74           N  
ATOM   3063  H   ALA B  34      11.166  16.294  -1.717  1.00 98.74           H  
ATOM   3064  CA  ALA B  34      12.806  16.359  -0.392  1.00 98.74           C  
ATOM   3065  HA  ALA B  34      13.855  16.090  -0.516  1.00 98.74           H  
ATOM   3066  C   ALA B  34      12.314  15.772   0.937  1.00 98.74           C  
ATOM   3067  CB  ALA B  34      12.702  17.887  -0.403  1.00 98.74           C  
ATOM   3068  HB1 ALA B  34      11.655  18.188  -0.397  1.00 98.74           H  
ATOM   3069  HB2 ALA B  34      13.197  18.286  -1.288  1.00 98.74           H  
ATOM   3070  HB3 ALA B  34      13.182  18.292   0.488  1.00 98.74           H  
ATOM   3071  O   ALA B  34      11.111  15.721   1.194  1.00 98.74           O  
ATOM   3072  N   ILE B  35      13.256  15.386   1.796  1.00 98.83           N  
ATOM   3073  H   ILE B  35      14.220  15.442   1.497  1.00 98.83           H  
ATOM   3074  CA  ILE B  35      13.016  15.165   3.223  1.00 98.83           C  
ATOM   3075  HA  ILE B  35      11.976  14.881   3.383  1.00 98.83           H  
ATOM   3076  C   ILE B  35      13.277  16.499   3.919  1.00 98.83           C  
ATOM   3077  CB  ILE B  35      13.924  14.043   3.781  1.00 98.83           C  
ATOM   3078  HB  ILE B  35      14.966  14.339   3.654  1.00 98.83           H  
ATOM   3079  O   ILE B  35      14.411  16.981   3.890  1.00 98.83           O  
ATOM   3080  CG1 ILE B  35      13.707  12.715   3.019  1.00 98.83           C  
ATOM   3081 HG12 ILE B  35      12.685  12.374   3.186  1.00 98.83           H  
ATOM   3082 HG13 ILE B  35      13.840  12.881   1.950  1.00 98.83           H  
ATOM   3083  CG2 ILE B  35      13.647  13.865   5.287  1.00 98.83           C  
ATOM   3084 HG21 ILE B  35      14.269  13.074   5.704  1.00 98.83           H  
ATOM   3085 HG22 ILE B  35      12.597  13.620   5.447  1.00 98.83           H  
ATOM   3086 HG23 ILE B  35      13.880  14.781   5.831  1.00 98.83           H  
ATOM   3087  CD1 ILE B  35      14.657  11.581   3.418  1.00 98.83           C  
ATOM   3088 HD11 ILE B  35      15.692  11.916   3.339  1.00 98.83           H  
ATOM   3089 HD12 ILE B  35      14.506  10.736   2.747  1.00 98.83           H  
ATOM   3090 HD13 ILE B  35      14.454  11.249   4.437  1.00 98.83           H  
ATOM   3091  N   VAL B  36      12.254  17.098   4.526  1.00 98.38           N  
ATOM   3092  H   VAL B  36      11.345  16.663   4.467  1.00 98.38           H  
ATOM   3093  CA  VAL B  36      12.356  18.443   5.136  1.00 98.38           C  
ATOM   3094  HA  VAL B  36      13.343  18.855   4.930  1.00 98.38           H  
ATOM   3095  C   VAL B  36      12.264  18.440   6.657  1.00 98.38           C  
ATOM   3096  CB  VAL B  36      11.351  19.424   4.512  1.00 98.38           C  
ATOM   3097  HB  VAL B  36      11.445  20.381   5.026  1.00 98.38           H  
ATOM   3098  O   VAL B  36      12.791  19.332   7.310  1.00 98.38           O  
ATOM   3099  CG1 VAL B  36      11.729  19.639   3.042  1.00 98.38           C  
ATOM   3100 HG11 VAL B  36      12.805  19.786   2.947  1.00 98.38           H  
ATOM   3101 HG12 VAL B  36      11.414  18.794   2.431  1.00 98.38           H  
ATOM   3102 HG13 VAL B  36      11.251  20.550   2.683  1.00 98.38           H  
ATOM   3103  CG2 VAL B  36       9.892  18.957   4.616  1.00 98.38           C  
ATOM   3104 HG21 VAL B  36       9.622  18.780   5.657  1.00 98.38           H  
ATOM   3105 HG22 VAL B  36       9.734  18.050   4.032  1.00 98.38           H  
ATOM   3106 HG23 VAL B  36       9.243  19.738   4.220  1.00 98.38           H  
ATOM   3107  N   GLY B  37      11.682  17.396   7.239  1.00 98.65           N  
ATOM   3108  H   GLY B  37      11.295  16.676   6.645  1.00 98.65           H  
ATOM   3109  CA  GLY B  37      11.616  17.190   8.683  1.00 98.65           C  
ATOM   3110  HA2 GLY B  37      12.434  17.713   9.178  1.00 98.65           H  
ATOM   3111  HA3 GLY B  37      10.674  17.576   9.072  1.00 98.65           H  
ATOM   3112  C   GLY B  37      11.686  15.713   9.023  1.00 98.65           C  
ATOM   3113  O   GLY B  37      11.355  14.864   8.195  1.00 98.65           O  
ATOM   3114  N   MET B  38      12.137  15.394  10.232  1.00 98.83           N  
ATOM   3115  H   MET B  38      12.354  16.134  10.884  1.00 98.83           H  
ATOM   3116  CA  MET B  38      12.245  14.016  10.714  1.00 98.83           C  
ATOM   3117  HA  MET B  38      11.480  13.411  10.227  1.00 98.83           H  
ATOM   3118  C   MET B  38      12.027  13.967  12.223  1.00 98.83           C  
ATOM   3119  CB  MET B  38      13.628  13.418  10.404  1.00 98.83           C  
ATOM   3120  HB2 MET B  38      13.601  12.355  10.644  1.00 98.83           H  
ATOM   3121  HB3 MET B  38      14.363  13.895  11.051  1.00 98.83           H  
ATOM   3122  O   MET B  38      12.444  14.881  12.929  1.00 98.83           O  
ATOM   3123  CG  MET B  38      14.094  13.583   8.954  1.00 98.83           C  
ATOM   3124  HG2 MET B  38      13.302  13.237   8.289  1.00 98.83           H  
ATOM   3125  HG3 MET B  38      14.261  14.642   8.755  1.00 98.83           H  
ATOM   3126  SD  MET B  38      15.607  12.680   8.530  1.00 98.83           S  
ATOM   3127  CE  MET B  38      16.823  13.470   9.623  1.00 98.83           C  
ATOM   3128  HE1 MET B  38      17.795  12.997   9.485  1.00 98.83           H  
ATOM   3129  HE2 MET B  38      16.904  14.531   9.387  1.00 98.83           H  
ATOM   3130  HE3 MET B  38      16.524  13.350  10.665  1.00 98.83           H  
ATOM   3131  N   ALA B  39      11.456  12.888  12.736  1.00 98.88           N  
ATOM   3132  H   ALA B  39      11.103  12.184  12.103  1.00 98.88           H  
ATOM   3133  CA  ALA B  39      11.394  12.594  14.164  1.00 98.88           C  
ATOM   3134  HA  ALA B  39      12.207  13.104  14.679  1.00 98.88           H  
ATOM   3135  C   ALA B  39      11.547  11.095  14.397  1.00 98.88           C  
ATOM   3136  CB  ALA B  39      10.061  13.077  14.732  1.00 98.88           C  
ATOM   3137  HB1 ALA B  39       9.252  12.517  14.262  1.00 98.88           H  
ATOM   3138  HB2 ALA B  39       9.928  14.140  14.531  1.00 98.88           H  
ATOM   3139  HB3 ALA B  39      10.022  12.906  15.807  1.00 98.88           H  
ATOM   3140  O   ALA B  39      11.162  10.288  13.551  1.00 98.88           O  
ATOM   3141  N   CYS B  40      12.082  10.718  15.553  1.00 98.85           N  
ATOM   3142  H   CYS B  40      12.353  11.405  16.242  1.00 98.85           H  
ATOM   3143  CA  CYS B  40      12.142   9.322  15.955  1.00 98.85           C  
ATOM   3144  HA  CYS B  40      11.218   8.842  15.635  1.00 98.85           H  
ATOM   3145  C   CYS B  40      12.232   9.178  17.470  1.00 98.85           C  
ATOM   3146  CB  CYS B  40      13.330   8.621  15.273  1.00 98.85           C  
ATOM   3147  HB2 CYS B  40      13.360   7.580  15.594  1.00 98.85           H  
ATOM   3148  HB3 CYS B  40      13.180   8.631  14.193  1.00 98.85           H  
ATOM   3149  O   CYS B  40      12.823  10.026  18.138  1.00 98.85           O  
ATOM   3150  SG  CYS B  40      14.912   9.426  15.674  1.00 98.85           S  
ATOM   3151  HG  CYS B  40      14.729   9.489  16.996  1.00 98.85           H  
ATOM   3152  N   ARG B  41      11.729   8.052  17.977  1.00 98.76           N  
ATOM   3153  H   ARG B  41      11.277   7.415  17.336  1.00 98.76           H  
ATOM   3154  CA  ARG B  41      12.123   7.510  19.280  1.00 98.76           C  
ATOM   3155  HA  ARG B  41      12.971   8.088  19.648  1.00 98.76           H  
ATOM   3156  C   ARG B  41      12.590   6.085  19.092  1.00 98.76           C  
ATOM   3157  CB  ARG B  41      11.016   7.602  20.333  1.00 98.76           C  
ATOM   3158  HB2 ARG B  41      10.130   7.054  20.008  1.00 98.76           H  
ATOM   3159  HB3 ARG B  41      11.378   7.153  21.257  1.00 98.76           H  
ATOM   3160  O   ARG B  41      11.883   5.286  18.476  1.00 98.76           O  
ATOM   3161  CG  ARG B  41      10.661   9.062  20.601  1.00 98.76           C  
ATOM   3162  HG2 ARG B  41      11.563   9.623  20.846  1.00 98.76           H  
ATOM   3163  HG3 ARG B  41      10.210   9.495  19.708  1.00 98.76           H  
ATOM   3164  CD  ARG B  41       9.677   9.178  21.753  1.00 98.76           C  
ATOM   3165  HD2 ARG B  41      10.147   8.821  22.669  1.00 98.76           H  
ATOM   3166  HD3 ARG B  41       8.817   8.546  21.532  1.00 98.76           H  
ATOM   3167  NE  ARG B  41       9.282  10.587  21.913  1.00 98.76           N  
ATOM   3168  HE  ARG B  41      10.003  11.292  21.856  1.00 98.76           H  
ATOM   3169  NH1 ARG B  41       7.053  10.227  22.165  1.00 98.76           N  
ATOM   3170 HH11 ARG B  41       7.202   9.231  22.243  1.00 98.76           H  
ATOM   3171 HH12 ARG B  41       6.186  10.636  22.482  1.00 98.76           H  
ATOM   3172  NH2 ARG B  41       7.794  12.299  22.216  1.00 98.76           N  
ATOM   3173 HH21 ARG B  41       8.353  13.008  21.764  1.00 98.76           H  
ATOM   3174 HH22 ARG B  41       6.842  12.510  22.481  1.00 98.76           H  
ATOM   3175  CZ  ARG B  41       8.060  11.037  22.092  1.00 98.76           C  
ATOM   3176  N   LEU B  42      13.794   5.796  19.565  1.00 98.84           N  
ATOM   3177  H   LEU B  42      14.246   6.480  20.155  1.00 98.84           H  
ATOM   3178  CA  LEU B  42      14.476   4.520  19.365  1.00 98.84           C  
ATOM   3179  HA  LEU B  42      13.729   3.770  19.108  1.00 98.84           H  
ATOM   3180  C   LEU B  42      15.140   4.071  20.686  1.00 98.84           C  
ATOM   3181  CB  LEU B  42      15.479   4.644  18.190  1.00 98.84           C  
ATOM   3182  HB2 LEU B  42      16.209   5.415  18.438  1.00 98.84           H  
ATOM   3183  HB3 LEU B  42      16.032   3.711  18.083  1.00 98.84           H  
ATOM   3184  O   LEU B  42      15.302   4.883  21.604  1.00 98.84           O  
ATOM   3185  CG  LEU B  42      14.857   4.999  16.824  1.00 98.84           C  
ATOM   3186  HG  LEU B  42      14.199   5.861  16.930  1.00 98.84           H  
ATOM   3187  CD1 LEU B  42      15.945   5.388  15.826  1.00 98.84           C  
ATOM   3188 HD11 LEU B  42      16.451   6.283  16.188  1.00 98.84           H  
ATOM   3189 HD12 LEU B  42      15.494   5.618  14.861  1.00 98.84           H  
ATOM   3190 HD13 LEU B  42      16.665   4.579  15.709  1.00 98.84           H  
ATOM   3191  CD2 LEU B  42      14.061   3.842  16.224  1.00 98.84           C  
ATOM   3192 HD21 LEU B  42      13.554   4.180  15.320  1.00 98.84           H  
ATOM   3193 HD22 LEU B  42      13.307   3.507  16.936  1.00 98.84           H  
ATOM   3194 HD23 LEU B  42      14.728   3.014  15.984  1.00 98.84           H  
ATOM   3195  N   PRO B  43      15.513   2.786  20.812  1.00 98.45           N  
ATOM   3196  CA  PRO B  43      16.131   2.245  22.020  1.00 98.45           C  
ATOM   3197  HA  PRO B  43      15.400   2.306  22.827  1.00 98.45           H  
ATOM   3198  C   PRO B  43      17.407   2.983  22.448  1.00 98.45           C  
ATOM   3199  CB  PRO B  43      16.401   0.769  21.717  1.00 98.45           C  
ATOM   3200  HB2 PRO B  43      17.387   0.650  21.268  1.00 98.45           H  
ATOM   3201  HB3 PRO B  43      16.310   0.152  22.611  1.00 98.45           H  
ATOM   3202  O   PRO B  43      18.053   3.673  21.663  1.00 98.45           O  
ATOM   3203  CG  PRO B  43      15.330   0.431  20.681  1.00 98.45           C  
ATOM   3204  HG2 PRO B  43      15.614  -0.417  20.058  1.00 98.45           H  
ATOM   3205  HG3 PRO B  43      14.375   0.252  21.176  1.00 98.45           H  
ATOM   3206  CD  PRO B  43      15.242   1.714  19.869  1.00 98.45           C  
ATOM   3207  HD2 PRO B  43      16.003   1.712  19.089  1.00 98.45           H  
ATOM   3208  HD3 PRO B  43      14.249   1.799  19.429  1.00 98.45           H  
ATOM   3209  N   GLY B  44      17.778   2.825  23.720  1.00 97.51           N  
ATOM   3210  H   GLY B  44      17.252   2.168  24.278  1.00 97.51           H  
ATOM   3211  CA  GLY B  44      18.962   3.451  24.322  1.00 97.51           C  
ATOM   3212  HA2 GLY B  44      19.107   3.004  25.306  1.00 97.51           H  
ATOM   3213  HA3 GLY B  44      19.849   3.219  23.733  1.00 97.51           H  
ATOM   3214  C   GLY B  44      18.865   4.970  24.524  1.00 97.51           C  
ATOM   3215  O   GLY B  44      19.893   5.656  24.546  1.00 97.51           O  
ATOM   3216  N   GLY B  45      17.643   5.478  24.712  1.00 96.58           N  
ATOM   3217  H   GLY B  45      16.854   4.853  24.629  1.00 96.58           H  
ATOM   3218  CA  GLY B  45      17.364   6.875  25.067  1.00 96.58           C  
ATOM   3219  HA2 GLY B  45      16.374   6.930  25.519  1.00 96.58           H  
ATOM   3220  HA3 GLY B  45      18.093   7.222  25.799  1.00 96.58           H  
ATOM   3221  C   GLY B  45      17.382   7.839  23.881  1.00 96.58           C  
ATOM   3222  O   GLY B  45      17.621   9.030  24.066  1.00 96.58           O  
ATOM   3223  N   VAL B  46      17.178   7.338  22.662  1.00 98.38           N  
ATOM   3224  H   VAL B  46      16.933   6.363  22.567  1.00 98.38           H  
ATOM   3225  CA  VAL B  46      17.109   8.172  21.460  1.00 98.38           C  
ATOM   3226  HA  VAL B  46      17.851   8.967  21.531  1.00 98.38           H  
ATOM   3227  C   VAL B  46      15.724   8.807  21.378  1.00 98.38           C  
ATOM   3228  CB  VAL B  46      17.430   7.331  20.216  1.00 98.38           C  
ATOM   3229  HB  VAL B  46      16.809   6.435  20.234  1.00 98.38           H  
ATOM   3230  O   VAL B  46      14.745   8.113  21.113  1.00 98.38           O  
ATOM   3231  CG1 VAL B  46      17.150   8.082  18.911  1.00 98.38           C  
ATOM   3232 HG11 VAL B  46      17.472   7.466  18.071  1.00 98.38           H  
ATOM   3233 HG12 VAL B  46      16.083   8.272  18.798  1.00 98.38           H  
ATOM   3234 HG13 VAL B  46      17.689   9.030  18.901  1.00 98.38           H  
ATOM   3235  CG2 VAL B  46      18.897   6.887  20.213  1.00 98.38           C  
ATOM   3236 HG21 VAL B  46      19.096   6.273  19.335  1.00 98.38           H  
ATOM   3237 HG22 VAL B  46      19.557   7.755  20.204  1.00 98.38           H  
ATOM   3238 HG23 VAL B  46      19.106   6.284  21.097  1.00 98.38           H  
ATOM   3239  N   MET B  47      15.648  10.126  21.568  1.00 96.95           N  
ATOM   3240  H   MET B  47      16.482  10.621  21.849  1.00 96.95           H  
ATOM   3241  CA  MET B  47      14.396  10.901  21.545  1.00 96.95           C  
ATOM   3242  HA  MET B  47      13.551  10.217  21.458  1.00 96.95           H  
ATOM   3243  C   MET B  47      14.300  11.852  20.344  1.00 96.95           C  
ATOM   3244  CB  MET B  47      14.257  11.661  22.874  1.00 96.95           C  
ATOM   3245  HB2 MET B  47      13.398  12.330  22.829  1.00 96.95           H  
ATOM   3246  HB3 MET B  47      15.151  12.261  23.040  1.00 96.95           H  
ATOM   3247  O   MET B  47      13.326  12.587  20.189  1.00 96.95           O  
ATOM   3248  CG  MET B  47      14.066  10.705  24.058  1.00 96.95           C  
ATOM   3249  HG2 MET B  47      14.858   9.957  24.052  1.00 96.95           H  
ATOM   3250  HG3 MET B  47      14.157  11.268  24.987  1.00 96.95           H  
ATOM   3251  SD  MET B  47      12.468   9.852  24.055  1.00 96.95           S  
ATOM   3252  CE  MET B  47      11.466  11.056  24.965  1.00 96.95           C  
ATOM   3253  HE1 MET B  47      11.479  12.018  24.453  1.00 96.95           H  
ATOM   3254  HE2 MET B  47      10.442  10.690  25.033  1.00 96.95           H  
ATOM   3255  HE3 MET B  47      11.867  11.164  25.973  1.00 96.95           H  
ATOM   3256  N   SER B  48      15.332  11.878  19.500  1.00 97.82           N  
ATOM   3257  H   SER B  48      16.123  11.283  19.701  1.00 97.82           H  
ATOM   3258  CA  SER B  48      15.426  12.751  18.336  1.00 97.82           C  
ATOM   3259  HA  SER B  48      14.437  12.823  17.883  1.00 97.82           H  
ATOM   3260  C   SER B  48      16.419  12.202  17.302  1.00 97.82           C  
ATOM   3261  CB  SER B  48      15.871  14.146  18.793  1.00 97.82           C  
ATOM   3262  HB2 SER B  48      15.810  14.837  17.952  1.00 97.82           H  
ATOM   3263  HB3 SER B  48      15.210  14.505  19.582  1.00 97.82           H  
ATOM   3264  O   SER B  48      17.257  11.359  17.638  1.00 97.82           O  
ATOM   3265  OG  SER B  48      17.202  14.126  19.265  1.00 97.82           O  
ATOM   3266  HG  SER B  48      17.212  13.750  20.148  1.00 97.82           H  
ATOM   3267  N   PRO B  49      16.396  12.706  16.053  1.00 98.70           N  
ATOM   3268  CA  PRO B  49      17.418  12.373  15.062  1.00 98.70           C  
ATOM   3269  HA  PRO B  49      17.360  11.306  14.846  1.00 98.70           H  
ATOM   3270  C   PRO B  49      18.849  12.712  15.510  1.00 98.70           C  
ATOM   3271  CB  PRO B  49      17.031  13.166  13.809  1.00 98.70           C  
ATOM   3272  HB2 PRO B  49      17.308  12.637  12.898  1.00 98.70           H  
ATOM   3273  HB3 PRO B  49      17.498  14.151  13.828  1.00 98.70           H  
ATOM   3274  O   PRO B  49      19.792  12.021  15.126  1.00 98.70           O  
ATOM   3275  CG  PRO B  49      15.517  13.327  13.943  1.00 98.70           C  
ATOM   3276  HG2 PRO B  49      15.151  14.191  13.388  1.00 98.70           H  
ATOM   3277  HG3 PRO B  49      15.016  12.415  13.617  1.00 98.70           H  
ATOM   3278  CD  PRO B  49      15.339  13.507  15.448  1.00 98.70           C  
ATOM   3279  HD2 PRO B  49      15.475  14.555  15.711  1.00 98.70           H  
ATOM   3280  HD3 PRO B  49      14.348  13.164  15.746  1.00 98.70           H  
ATOM   3281  N   ASP B  50      19.044  13.764  16.310  1.00 97.58           N  
ATOM   3282  H   ASP B  50      18.255  14.324  16.598  1.00 97.58           H  
ATOM   3283  CA  ASP B  50      20.371  14.161  16.807  1.00 97.58           C  
ATOM   3284  HA  ASP B  50      21.093  14.114  15.993  1.00 97.58           H  
ATOM   3285  C   ASP B  50      20.873  13.214  17.905  1.00 97.58           C  
ATOM   3286  CB  ASP B  50      20.326  15.613  17.301  1.00 97.58           C  
ATOM   3287  HB2 ASP B  50      21.308  15.886  17.688  1.00 97.58           H  
ATOM   3288  HB3 ASP B  50      19.604  15.694  18.113  1.00 97.58           H  
ATOM   3289  O   ASP B  50      22.065  12.903  17.968  1.00 97.58           O  
ATOM   3290  CG  ASP B  50      19.957  16.581  16.173  1.00 97.58           C  
ATOM   3291  OD1 ASP B  50      20.564  16.467  15.081  1.00 97.58           O  
ATOM   3292  OD2 ASP B  50      19.021  17.383  16.387  1.00 97.58           O  
ATOM   3293  N   ASP B  51      19.967  12.678  18.727  1.00 98.21           N  
ATOM   3294  H   ASP B  51      19.008  12.987  18.658  1.00 98.21           H  
ATOM   3295  CA  ASP B  51      20.304  11.610  19.673  1.00 98.21           C  
ATOM   3296  HA  ASP B  51      21.176  11.915  20.251  1.00 98.21           H  
ATOM   3297  C   ASP B  51      20.672  10.316  18.945  1.00 98.21           C  
ATOM   3298  CB  ASP B  51      19.154  11.350  20.651  1.00 98.21           C  
ATOM   3299  HB2 ASP B  51      19.459  10.566  21.344  1.00 98.21           H  
ATOM   3300  HB3 ASP B  51      18.279  11.003  20.102  1.00 98.21           H  
ATOM   3301  O   ASP B  51      21.639   9.656  19.332  1.00 98.21           O  
ATOM   3302  CG  ASP B  51      18.790  12.587  21.460  1.00 98.21           C  
ATOM   3303  OD1 ASP B  51      19.724  13.316  21.869  1.00 98.21           O  
ATOM   3304  OD2 ASP B  51      17.571  12.823  21.608  1.00 98.21           O  
ATOM   3305  N   LEU B  52      19.954   9.984  17.861  1.00 98.70           N  
ATOM   3306  H   LEU B  52      19.157  10.557  17.623  1.00 98.70           H  
ATOM   3307  CA  LEU B  52      20.292   8.844  17.007  1.00 98.70           C  
ATOM   3308  HA  LEU B  52      20.295   7.946  17.626  1.00 98.70           H  
ATOM   3309  C   LEU B  52      21.694   9.013  16.421  1.00 98.70           C  
ATOM   3310  CB  LEU B  52      19.253   8.681  15.879  1.00 98.70           C  
ATOM   3311  HB2 LEU B  52      18.262   8.545  16.312  1.00 98.70           H  
ATOM   3312  HB3 LEU B  52      19.224   9.594  15.286  1.00 98.70           H  
ATOM   3313  O   LEU B  52      22.491   8.078  16.475  1.00 98.70           O  
ATOM   3314  CG  LEU B  52      19.558   7.507  14.925  1.00 98.70           C  
ATOM   3315  HG  LEU B  52      20.513   7.677  14.428  1.00 98.70           H  
ATOM   3316  CD1 LEU B  52      19.626   6.164  15.651  1.00 98.70           C  
ATOM   3317 HD11 LEU B  52      20.518   6.119  16.276  1.00 98.70           H  
ATOM   3318 HD12 LEU B  52      19.681   5.360  14.918  1.00 98.70           H  
ATOM   3319 HD13 LEU B  52      18.745   6.023  16.278  1.00 98.70           H  
ATOM   3320  CD2 LEU B  52      18.489   7.432  13.837  1.00 98.70           C  
ATOM   3321 HD21 LEU B  52      18.676   6.580  13.183  1.00 98.70           H  
ATOM   3322 HD22 LEU B  52      18.529   8.342  13.239  1.00 98.70           H  
ATOM   3323 HD23 LEU B  52      17.499   7.334  14.282  1.00 98.70           H  
ATOM   3324  N   TRP B  53      22.002  10.204  15.895  1.00 98.43           N  
ATOM   3325  H   TRP B  53      21.291  10.921  15.876  1.00 98.43           H  
ATOM   3326  CA  TRP B  53      23.325  10.506  15.355  1.00 98.43           C  
ATOM   3327  HA  TRP B  53      23.537   9.811  14.543  1.00 98.43           H  
ATOM   3328  C   TRP B  53      24.421  10.312  16.404  1.00 98.43           C  
ATOM   3329  CB  TRP B  53      23.387  11.927  14.790  1.00 98.43           C  
ATOM   3330  HB2 TRP B  53      22.687  12.015  13.959  1.00 98.43           H  
ATOM   3331  HB3 TRP B  53      23.088  12.641  15.557  1.00 98.43           H  
ATOM   3332  O   TRP B  53      25.382   9.588  16.150  1.00 98.43           O  
ATOM   3333  CG  TRP B  53      24.766  12.267  14.321  1.00 98.43           C  
ATOM   3334  CD1 TRP B  53      25.582  13.194  14.868  1.00 98.43           C  
ATOM   3335  HD1 TRP B  53      25.306  13.866  15.668  1.00 98.43           H  
ATOM   3336  CD2 TRP B  53      25.558  11.592  13.298  1.00 98.43           C  
ATOM   3337  CE2 TRP B  53      26.873  12.143  13.307  1.00 98.43           C  
ATOM   3338  CE3 TRP B  53      25.298  10.546  12.386  1.00 98.43           C  
ATOM   3339  HE3 TRP B  53      24.315  10.101  12.352  1.00 98.43           H  
ATOM   3340  NE1 TRP B  53      26.825  13.126  14.270  1.00 98.43           N  
ATOM   3341  HE1 TRP B  53      27.588  13.747  14.503  1.00 98.43           H  
ATOM   3342  CH2 TRP B  53      27.596  10.619  11.579  1.00 98.43           C  
ATOM   3343  HH2 TRP B  53      28.359  10.208  10.935  1.00 98.43           H  
ATOM   3344  CZ2 TRP B  53      27.889  11.669  12.465  1.00 98.43           C  
ATOM   3345  HZ2 TRP B  53      28.880  12.098  12.502  1.00 98.43           H  
ATOM   3346  CZ3 TRP B  53      26.307  10.066  11.536  1.00 98.43           C  
ATOM   3347  HZ3 TRP B  53      26.096   9.261  10.848  1.00 98.43           H  
ATOM   3348  N   ARG B  54      24.252  10.890  17.602  1.00 97.94           N  
ATOM   3349  H   ARG B  54      23.434  11.466  17.738  1.00 97.94           H  
ATOM   3350  CA  ARG B  54      25.199  10.710  18.714  1.00 97.94           C  
ATOM   3351  HA  ARG B  54      26.173  11.103  18.420  1.00 97.94           H  
ATOM   3352  C   ARG B  54      25.424   9.239  19.027  1.00 97.94           C  
ATOM   3353  CB  ARG B  54      24.692  11.424  19.973  1.00 97.94           C  
ATOM   3354  HB2 ARG B  54      23.694  11.823  19.792  1.00 97.94           H  
ATOM   3355  HB3 ARG B  54      24.618  10.716  20.799  1.00 97.94           H  
ATOM   3356  O   ARG B  54      26.564   8.805  19.126  1.00 97.94           O  
ATOM   3357  CG  ARG B  54      25.642  12.548  20.392  1.00 97.94           C  
ATOM   3358  HG2 ARG B  54      26.652  12.153  20.502  1.00 97.94           H  
ATOM   3359  HG3 ARG B  54      25.648  13.323  19.626  1.00 97.94           H  
ATOM   3360  CD  ARG B  54      25.201  13.149  21.727  1.00 97.94           C  
ATOM   3361  HD2 ARG B  54      25.875  13.971  21.966  1.00 97.94           H  
ATOM   3362  HD3 ARG B  54      25.300  12.384  22.497  1.00 97.94           H  
ATOM   3363  NE  ARG B  54      23.802  13.633  21.677  1.00 97.94           N  
ATOM   3364  HE  ARG B  54      23.264  13.418  20.850  1.00 97.94           H  
ATOM   3365  NH1 ARG B  54      23.796  14.689  23.699  1.00 97.94           N  
ATOM   3366 HH11 ARG B  54      24.765  14.423  23.801  1.00 97.94           H  
ATOM   3367 HH12 ARG B  54      23.299  15.215  24.405  1.00 97.94           H  
ATOM   3368  NH2 ARG B  54      21.931  14.655  22.501  1.00 97.94           N  
ATOM   3369 HH21 ARG B  54      21.444  15.145  23.237  1.00 97.94           H  
ATOM   3370 HH22 ARG B  54      21.303  14.159  21.885  1.00 97.94           H  
ATOM   3371  CZ  ARG B  54      23.179  14.319  22.612  1.00 97.94           C  
ATOM   3372  N   MET B  55      24.343   8.470  19.140  1.00 97.72           N  
ATOM   3373  H   MET B  55      23.435   8.897  19.025  1.00 97.72           H  
ATOM   3374  CA  MET B  55      24.420   7.048  19.452  1.00 97.72           C  
ATOM   3375  HA  MET B  55      24.914   6.933  20.417  1.00 97.72           H  
ATOM   3376  C   MET B  55      25.252   6.275  18.420  1.00 97.72           C  
ATOM   3377  CB  MET B  55      22.998   6.487  19.557  1.00 97.72           C  
ATOM   3378  HB2 MET B  55      22.469   6.635  18.615  1.00 97.72           H  
ATOM   3379  HB3 MET B  55      22.457   7.012  20.344  1.00 97.72           H  
ATOM   3380  O   MET B  55      26.154   5.532  18.807  1.00 97.72           O  
ATOM   3381  CG  MET B  55      23.019   4.994  19.876  1.00 97.72           C  
ATOM   3382  HG2 MET B  55      23.590   4.460  19.116  1.00 97.72           H  
ATOM   3383  HG3 MET B  55      23.505   4.843  20.839  1.00 97.72           H  
ATOM   3384  SD  MET B  55      21.377   4.264  19.916  1.00 97.72           S  
ATOM   3385  CE  MET B  55      21.313   3.827  21.660  1.00 97.72           C  
ATOM   3386  HE1 MET B  55      21.235   4.731  22.265  1.00 97.72           H  
ATOM   3387  HE2 MET B  55      20.430   3.204  21.802  1.00 97.72           H  
ATOM   3388  HE3 MET B  55      22.200   3.256  21.932  1.00 97.72           H  
ATOM   3389  N   VAL B  56      24.974   6.445  17.123  1.00 98.14           N  
ATOM   3390  H   VAL B  56      24.231   7.077  16.860  1.00 98.14           H  
ATOM   3391  CA  VAL B  56      25.684   5.694  16.072  1.00 98.14           C  
ATOM   3392  HA  VAL B  56      25.776   4.661  16.407  1.00 98.14           H  
ATOM   3393  C   VAL B  56      27.115   6.194  15.868  1.00 98.14           C  
ATOM   3394  CB  VAL B  56      24.914   5.653  14.739  1.00 98.14           C  
ATOM   3395  HB  VAL B  56      25.480   5.030  14.045  1.00 98.14           H  
ATOM   3396  O   VAL B  56      28.008   5.381  15.645  1.00 98.14           O  
ATOM   3397  CG1 VAL B  56      23.541   4.993  14.914  1.00 98.14           C  
ATOM   3398 HG11 VAL B  56      22.909   5.591  15.570  1.00 98.14           H  
ATOM   3399 HG12 VAL B  56      23.055   4.897  13.943  1.00 98.14           H  
ATOM   3400 HG13 VAL B  56      23.665   4.000  15.345  1.00 98.14           H  
ATOM   3401  CG2 VAL B  56      24.727   7.024  14.078  1.00 98.14           C  
ATOM   3402 HG21 VAL B  56      24.181   7.690  14.746  1.00 98.14           H  
ATOM   3403 HG22 VAL B  56      25.693   7.472  13.843  1.00 98.14           H  
ATOM   3404 HG23 VAL B  56      24.165   6.918  13.150  1.00 98.14           H  
ATOM   3405  N   ALA B  57      27.361   7.502  15.994  1.00 97.34           N  
ATOM   3406  H   ALA B  57      26.590   8.129  16.171  1.00 97.34           H  
ATOM   3407  CA  ALA B  57      28.695   8.091  15.868  1.00 97.34           C  
ATOM   3408  HA  ALA B  57      29.152   7.731  14.946  1.00 97.34           H  
ATOM   3409  C   ALA B  57      29.621   7.686  17.027  1.00 97.34           C  
ATOM   3410  CB  ALA B  57      28.548   9.614  15.773  1.00 97.34           C  
ATOM   3411  HB1 ALA B  57      29.529  10.068  15.633  1.00 97.34           H  
ATOM   3412  HB2 ALA B  57      28.099  10.005  16.686  1.00 97.34           H  
ATOM   3413  HB3 ALA B  57      27.915   9.870  14.923  1.00 97.34           H  
ATOM   3414  O   ALA B  57      30.802   7.426  16.811  1.00 97.34           O  
ATOM   3415  N   GLU B  58      29.083   7.574  18.246  1.00 96.56           N  
ATOM   3416  H   GLU B  58      28.125   7.866  18.379  1.00 96.56           H  
ATOM   3417  CA  GLU B  58      29.803   7.065  19.422  1.00 96.56           C  
ATOM   3418  HA  GLU B  58      30.811   7.480  19.430  1.00 96.56           H  
ATOM   3419  C   GLU B  58      29.962   5.532  19.410  1.00 96.56           C  
ATOM   3420  CB  GLU B  58      29.082   7.516  20.707  1.00 96.56           C  
ATOM   3421  HB2 GLU B  58      29.531   7.012  21.563  1.00 96.56           H  
ATOM   3422  HB3 GLU B  58      28.039   7.204  20.647  1.00 96.56           H  
ATOM   3423  O   GLU B  58      30.626   4.979  20.286  1.00 96.56           O  
ATOM   3424  CG  GLU B  58      29.162   9.033  20.967  1.00 96.56           C  
ATOM   3425  HG2 GLU B  58      28.897   9.575  20.059  1.00 96.56           H  
ATOM   3426  HG3 GLU B  58      30.196   9.285  21.205  1.00 96.56           H  
ATOM   3427  CD  GLU B  58      28.248   9.510  22.116  1.00 96.56           C  
ATOM   3428  OE1 GLU B  58      28.089  10.746  22.260  1.00 96.56           O  
ATOM   3429  OE2 GLU B  58      27.702   8.666  22.873  1.00 96.56           O  
ATOM   3430  N   GLY B  59      29.348   4.828  18.449  1.00 97.12           N  
ATOM   3431  H   GLY B  59      28.856   5.331  17.725  1.00 97.12           H  
ATOM   3432  CA  GLY B  59      29.359   3.365  18.390  1.00 97.12           C  
ATOM   3433  HA2 GLY B  59      28.857   3.053  17.475  1.00 97.12           H  
ATOM   3434  HA3 GLY B  59      30.389   3.010  18.366  1.00 97.12           H  
ATOM   3435  C   GLY B  59      28.646   2.712  19.579  1.00 97.12           C  
ATOM   3436  O   GLY B  59      29.046   1.639  20.032  1.00 97.12           O  
ATOM   3437  N   ARG B  60      27.613   3.366  20.124  1.00 97.59           N  
ATOM   3438  H   ARG B  60      27.306   4.216  19.675  1.00 97.59           H  
ATOM   3439  CA  ARG B  60      26.864   2.866  21.281  1.00 97.59           C  
ATOM   3440  HA  ARG B  60      27.582   2.437  21.980  1.00 97.59           H  
ATOM   3441  C   ARG B  60      25.899   1.748  20.899  1.00 97.59           C  
ATOM   3442  CB  ARG B  60      26.114   4.006  21.975  1.00 97.59           C  
ATOM   3443  HB2 ARG B  60      25.303   3.567  22.556  1.00 97.59           H  
ATOM   3444  HB3 ARG B  60      25.675   4.660  21.221  1.00 97.59           H  
ATOM   3445  O   ARG B  60      25.249   1.779  19.856  1.00 97.59           O  
ATOM   3446  CG  ARG B  60      27.005   4.835  22.912  1.00 97.59           C  
ATOM   3447  HG2 ARG B  60      27.386   4.195  23.708  1.00 97.59           H  
ATOM   3448  HG3 ARG B  60      27.851   5.237  22.354  1.00 97.59           H  
ATOM   3449  CD  ARG B  60      26.221   5.999  23.532  1.00 97.59           C  
ATOM   3450  HD2 ARG B  60      26.851   6.499  24.268  1.00 97.59           H  
ATOM   3451  HD3 ARG B  60      26.003   6.714  22.739  1.00 97.59           H  
ATOM   3452  NE  ARG B  60      24.957   5.546  24.157  1.00 97.59           N  
ATOM   3453  HE  ARG B  60      24.832   4.547  24.246  1.00 97.59           H  
ATOM   3454  NH1 ARG B  60      24.003   7.604  24.412  1.00 97.59           N  
ATOM   3455 HH11 ARG B  60      24.878   8.012  24.113  1.00 97.59           H  
ATOM   3456 HH12 ARG B  60      23.185   8.175  24.566  1.00 97.59           H  
ATOM   3457  NH2 ARG B  60      22.780   5.750  24.763  1.00 97.59           N  
ATOM   3458 HH21 ARG B  60      22.689   4.744  24.759  1.00 97.59           H  
ATOM   3459 HH22 ARG B  60      21.924   6.282  24.822  1.00 97.59           H  
ATOM   3460  CZ  ARG B  60      23.919   6.305  24.448  1.00 97.59           C  
ATOM   3461  N   ASP B  61      25.764   0.816  21.830  1.00 97.38           N  
ATOM   3462  H   ASP B  61      26.349   0.885  22.651  1.00 97.38           H  
ATOM   3463  CA  ASP B  61      24.817  -0.291  21.815  1.00 97.38           C  
ATOM   3464  HA  ASP B  61      24.460  -0.477  20.802  1.00 97.38           H  
ATOM   3465  C   ASP B  61      23.624   0.051  22.720  1.00 97.38           C  
ATOM   3466  CB  ASP B  61      25.598  -1.512  22.282  1.00 97.38           C  
ATOM   3467  HB2 ASP B  61      26.456  -1.641  21.623  1.00 97.38           H  
ATOM   3468  HB3 ASP B  61      25.980  -1.324  23.286  1.00 97.38           H  
ATOM   3469  O   ASP B  61      23.791   0.393  23.894  1.00 97.38           O  
ATOM   3470  CG  ASP B  61      24.822  -2.815  22.308  1.00 97.38           C  
ATOM   3471  OD1 ASP B  61      23.567  -2.825  22.389  1.00 97.38           O  
ATOM   3472  OD2 ASP B  61      25.546  -3.825  22.425  1.00 97.38           O  
ATOM   3473  N   GLY B  62      22.430   0.049  22.136  1.00 97.00           N  
ATOM   3474  H   GLY B  62      22.381  -0.303  21.191  1.00 97.00           H  
ATOM   3475  CA  GLY B  62      21.187   0.532  22.722  1.00 97.00           C  
ATOM   3476  HA2 GLY B  62      20.628   1.049  21.942  1.00 97.00           H  
ATOM   3477  HA3 GLY B  62      21.408   1.237  23.523  1.00 97.00           H  
ATOM   3478  C   GLY B  62      20.265  -0.543  23.285  1.00 97.00           C  
ATOM   3479  O   GLY B  62      19.163  -0.186  23.708  1.00 97.00           O  
ATOM   3480  N   MET B  63      20.648  -1.825  23.287  1.00 97.40           N  
ATOM   3481  H   MET B  63      21.564  -2.072  22.939  1.00 97.40           H  
ATOM   3482  CA  MET B  63      19.760  -2.856  23.846  1.00 97.40           C  
ATOM   3483  HA  MET B  63      18.743  -2.583  23.565  1.00 97.40           H  
ATOM   3484  C   MET B  63      19.803  -2.891  25.371  1.00 97.40           C  
ATOM   3485  CB  MET B  63      19.959  -4.270  23.302  1.00 97.40           C  
ATOM   3486  HB2 MET B  63      20.576  -4.831  24.004  1.00 97.40           H  
ATOM   3487  HB3 MET B  63      18.999  -4.780  23.375  1.00 97.40           H  
ATOM   3488  O   MET B  63      20.766  -2.473  26.018  1.00 97.40           O  
ATOM   3489  CG  MET B  63      20.437  -4.361  21.846  1.00 97.40           C  
ATOM   3490  HG2 MET B  63      20.807  -5.367  21.649  1.00 97.40           H  
ATOM   3491  HG3 MET B  63      21.247  -3.657  21.655  1.00 97.40           H  
ATOM   3492  SD  MET B  63      19.093  -4.045  20.704  1.00 97.40           S  
ATOM   3493  CE  MET B  63      18.357  -5.690  20.765  1.00 97.40           C  
ATOM   3494  HE1 MET B  63      18.198  -5.999  21.798  1.00 97.40           H  
ATOM   3495  HE2 MET B  63      17.408  -5.685  20.229  1.00 97.40           H  
ATOM   3496  HE3 MET B  63      19.038  -6.399  20.294  1.00 97.40           H  
ATOM   3497  N   SER B  64      18.735  -3.428  25.946  1.00 97.15           N  
ATOM   3498  H   SER B  64      18.011  -3.797  25.346  1.00 97.15           H  
ATOM   3499  CA  SER B  64      18.500  -3.473  27.383  1.00 97.15           C  
ATOM   3500  HA  SER B  64      19.459  -3.455  27.903  1.00 97.15           H  
ATOM   3501  C   SER B  64      17.751  -4.748  27.778  1.00 97.15           C  
ATOM   3502  CB  SER B  64      17.694  -2.232  27.782  1.00 97.15           C  
ATOM   3503  HB2 SER B  64      17.514  -2.231  28.857  1.00 97.15           H  
ATOM   3504  HB3 SER B  64      18.266  -1.338  27.530  1.00 97.15           H  
ATOM   3505  O   SER B  64      17.189  -5.416  26.907  1.00 97.15           O  
ATOM   3506  OG  SER B  64      16.450  -2.188  27.106  1.00 97.15           O  
ATOM   3507  HG  SER B  64      16.278  -3.050  26.720  1.00 97.15           H  
ATOM   3508  N   PRO B  65      17.672  -5.077  29.078  1.00 95.91           N  
ATOM   3509  CA  PRO B  65      16.732  -6.080  29.565  1.00 95.91           C  
ATOM   3510  HA  PRO B  65      17.004  -7.043  29.134  1.00 95.91           H  
ATOM   3511  C   PRO B  65      15.278  -5.747  29.200  1.00 95.91           C  
ATOM   3512  CB  PRO B  65      16.926  -6.132  31.083  1.00 95.91           C  
ATOM   3513  HB2 PRO B  65      16.839  -7.150  31.463  1.00 95.91           H  
ATOM   3514  HB3 PRO B  65      16.203  -5.481  31.576  1.00 95.91           H  
ATOM   3515  O   PRO B  65      14.948  -4.591  28.921  1.00 95.91           O  
ATOM   3516  CG  PRO B  65      18.332  -5.568  31.286  1.00 95.91           C  
ATOM   3517  HG2 PRO B  65      18.453  -5.126  32.275  1.00 95.91           H  
ATOM   3518  HG3 PRO B  65      19.069  -6.353  31.119  1.00 95.91           H  
ATOM   3519  CD  PRO B  65      18.437  -4.523  30.181  1.00 95.91           C  
ATOM   3520  HD2 PRO B  65      17.980  -3.591  30.515  1.00 95.91           H  
ATOM   3521  HD3 PRO B  65      19.482  -4.365  29.912  1.00 95.91           H  
ATOM   3522  N   PHE B  66      14.409  -6.756  29.236  1.00 96.12           N  
ATOM   3523  H   PHE B  66      14.747  -7.689  29.425  1.00 96.12           H  
ATOM   3524  CA  PHE B  66      12.971  -6.569  29.022  1.00 96.12           C  
ATOM   3525  HA  PHE B  66      12.845  -6.140  28.027  1.00 96.12           H  
ATOM   3526  C   PHE B  66      12.350  -5.601  30.055  1.00 96.12           C  
ATOM   3527  CB  PHE B  66      12.259  -7.929  29.057  1.00 96.12           C  
ATOM   3528  HB2 PHE B  66      11.185  -7.744  29.081  1.00 96.12           H  
ATOM   3529  HB3 PHE B  66      12.529  -8.428  29.987  1.00 96.12           H  
ATOM   3530  O   PHE B  66      12.811  -5.566  31.202  1.00 96.12           O  
ATOM   3531  CG  PHE B  66      12.518  -8.886  27.904  1.00 96.12           C  
ATOM   3532  CD1 PHE B  66      13.399  -8.570  26.850  1.00 96.12           C  
ATOM   3533  HD1 PHE B  66      13.980  -7.660  26.874  1.00 96.12           H  
ATOM   3534  CD2 PHE B  66      11.842 -10.119  27.881  1.00 96.12           C  
ATOM   3535  HD2 PHE B  66      11.165 -10.380  28.681  1.00 96.12           H  
ATOM   3536  CE1 PHE B  66      13.554  -9.438  25.760  1.00 96.12           C  
ATOM   3537  HE1 PHE B  66      14.199  -9.175  24.935  1.00 96.12           H  
ATOM   3538  CE2 PHE B  66      12.036 -11.015  26.817  1.00 96.12           C  
ATOM   3539  HE2 PHE B  66      11.528 -11.968  26.809  1.00 96.12           H  
ATOM   3540  CZ  PHE B  66      12.879 -10.666  25.752  1.00 96.12           C  
ATOM   3541  HZ  PHE B  66      13.014 -11.354  24.931  1.00 96.12           H  
ATOM   3542  N   PRO B  67      11.308  -4.828  29.688  1.00 94.91           N  
ATOM   3543  CA  PRO B  67      10.648  -3.888  30.595  1.00 94.91           C  
ATOM   3544  HA  PRO B  67      11.394  -3.192  30.981  1.00 94.91           H  
ATOM   3545  C   PRO B  67       9.954  -4.609  31.758  1.00 94.91           C  
ATOM   3546  CB  PRO B  67       9.633  -3.111  29.746  1.00 94.91           C  
ATOM   3547  HB2 PRO B  67       8.637  -3.536  29.868  1.00 94.91           H  
ATOM   3548  HB3 PRO B  67       9.624  -2.051  30.000  1.00 94.91           H  
ATOM   3549  O   PRO B  67       9.203  -5.560  31.550  1.00 94.91           O  
ATOM   3550  CG  PRO B  67      10.094  -3.340  28.310  1.00 94.91           C  
ATOM   3551  HG2 PRO B  67      10.858  -2.607  28.053  1.00 94.91           H  
ATOM   3552  HG3 PRO B  67       9.268  -3.304  27.600  1.00 94.91           H  
ATOM   3553  CD  PRO B  67      10.716  -4.727  28.364  1.00 94.91           C  
ATOM   3554  HD2 PRO B  67       9.942  -5.486  28.251  1.00 94.91           H  
ATOM   3555  HD3 PRO B  67      11.451  -4.811  27.563  1.00 94.91           H  
ATOM   3556  N   GLY B  68      10.173  -4.138  32.988  1.00 93.29           N  
ATOM   3557  H   GLY B  68      10.776  -3.334  33.083  1.00 93.29           H  
ATOM   3558  CA  GLY B  68       9.577  -4.720  34.201  1.00 93.29           C  
ATOM   3559  HA2 GLY B  68      10.244  -4.535  35.043  1.00 93.29           H  
ATOM   3560  HA3 GLY B  68       9.480  -5.799  34.078  1.00 93.29           H  
ATOM   3561  C   GLY B  68       8.192  -4.178  34.572  1.00 93.29           C  
ATOM   3562  O   GLY B  68       7.607  -4.619  35.556  1.00 93.29           O  
ATOM   3563  N   ASP B  69       7.671  -3.207  33.826  1.00 91.42           N  
ATOM   3564  H   ASP B  69       8.194  -2.862  33.034  1.00 91.42           H  
ATOM   3565  CA  ASP B  69       6.473  -2.422  34.148  1.00 91.42           C  
ATOM   3566  HA  ASP B  69       6.119  -2.712  35.138  1.00 91.42           H  
ATOM   3567  C   ASP B  69       5.288  -2.662  33.193  1.00 91.42           C  
ATOM   3568  CB  ASP B  69       6.868  -0.939  34.231  1.00 91.42           C  
ATOM   3569  HB2 ASP B  69       7.625  -0.826  35.007  1.00 91.42           H  
ATOM   3570  HB3 ASP B  69       5.997  -0.360  34.539  1.00 91.42           H  
ATOM   3571  O   ASP B  69       4.230  -2.058  33.360  1.00 91.42           O  
ATOM   3572  CG  ASP B  69       7.423  -0.356  32.923  1.00 91.42           C  
ATOM   3573  OD1 ASP B  69       7.780  -1.146  32.013  1.00 91.42           O  
ATOM   3574  OD2 ASP B  69       7.530   0.886  32.881  1.00 91.42           O  
ATOM   3575  N   ARG B  70       5.422  -3.590  32.234  1.00 89.94           N  
ATOM   3576  H   ARG B  70       6.340  -3.999  32.131  1.00 89.94           H  
ATOM   3577  CA  ARG B  70       4.372  -3.952  31.256  1.00 89.94           C  
ATOM   3578  HA  ARG B  70       3.678  -3.116  31.170  1.00 89.94           H  
ATOM   3579  C   ARG B  70       3.495  -5.139  31.663  1.00 89.94           C  
ATOM   3580  CB  ARG B  70       5.001  -4.178  29.877  1.00 89.94           C  
ATOM   3581  HB2 ARG B  70       4.228  -4.487  29.174  1.00 89.94           H  
ATOM   3582  HB3 ARG B  70       5.750  -4.967  29.936  1.00 89.94           H  
ATOM   3583  O   ARG B  70       2.670  -5.593  30.880  1.00 89.94           O  
ATOM   3584  CG  ARG B  70       5.638  -2.889  29.356  1.00 89.94           C  
ATOM   3585  HG2 ARG B  70       6.481  -2.604  29.986  1.00 89.94           H  
ATOM   3586  HG3 ARG B  70       4.902  -2.086  29.357  1.00 89.94           H  
ATOM   3587  CD  ARG B  70       6.120  -3.129  27.935  1.00 89.94           C  
ATOM   3588  HD2 ARG B  70       5.260  -3.358  27.306  1.00 89.94           H  
ATOM   3589  HD3 ARG B  70       6.793  -3.986  27.926  1.00 89.94           H  
ATOM   3590  NE  ARG B  70       6.822  -1.948  27.418  1.00 89.94           N  
ATOM   3591  HE  ARG B  70       7.047  -1.205  28.064  1.00 89.94           H  
ATOM   3592  NH1 ARG B  70       7.036  -2.796  25.328  1.00 89.94           N  
ATOM   3593 HH11 ARG B  70       7.303  -2.641  24.366  1.00 89.94           H  
ATOM   3594 HH12 ARG B  70       6.350  -3.520  25.485  1.00 89.94           H  
ATOM   3595  NH2 ARG B  70       7.974  -0.835  25.796  1.00 89.94           N  
ATOM   3596 HH21 ARG B  70       8.361  -0.858  24.864  1.00 89.94           H  
ATOM   3597 HH22 ARG B  70       8.227  -0.063  26.397  1.00 89.94           H  
ATOM   3598  CZ  ARG B  70       7.271  -1.856  26.186  1.00 89.94           C  
ATOM   3599  N   GLY B  71       3.683  -5.663  32.875  1.00 88.05           N  
ATOM   3600  H   GLY B  71       4.368  -5.222  33.472  1.00 88.05           H  
ATOM   3601  CA  GLY B  71       2.936  -6.822  33.379  1.00 88.05           C  
ATOM   3602  HA2 GLY B  71       3.044  -6.867  34.463  1.00 88.05           H  
ATOM   3603  HA3 GLY B  71       1.879  -6.698  33.143  1.00 88.05           H  
ATOM   3604  C   GLY B  71       3.385  -8.174  32.810  1.00 88.05           C  
ATOM   3605  O   GLY B  71       2.698  -9.170  33.012  1.00 88.05           O  
ATOM   3606  N   TRP B  72       4.524  -8.226  32.114  1.00 89.17           N  
ATOM   3607  H   TRP B  72       5.047  -7.374  31.966  1.00 89.17           H  
ATOM   3608  CA  TRP B  72       5.102  -9.471  31.608  1.00 89.17           C  
ATOM   3609  HA  TRP B  72       4.316 -10.063  31.138  1.00 89.17           H  
ATOM   3610  C   TRP B  72       5.698 -10.287  32.763  1.00 89.17           C  
ATOM   3611  CB  TRP B  72       6.168  -9.148  30.551  1.00 89.17           C  
ATOM   3612  HB2 TRP B  72       6.980  -8.606  31.035  1.00 89.17           H  
ATOM   3613  HB3 TRP B  72       6.580 -10.090  30.189  1.00 89.17           H  
ATOM   3614  O   TRP B  72       6.446  -9.747  33.580  1.00 89.17           O  
ATOM   3615  CG  TRP B  72       5.742  -8.349  29.349  1.00 89.17           C  
ATOM   3616  CD1 TRP B  72       4.488  -7.925  29.045  1.00 89.17           C  
ATOM   3617  HD1 TRP B  72       3.602  -8.097  29.638  1.00 89.17           H  
ATOM   3618  CD2 TRP B  72       6.585  -7.894  28.246  1.00 89.17           C  
ATOM   3619  CE2 TRP B  72       5.756  -7.229  27.294  1.00 89.17           C  
ATOM   3620  CE3 TRP B  72       7.960  -8.004  27.937  1.00 89.17           C  
ATOM   3621  HE3 TRP B  72       8.616  -8.503  28.635  1.00 89.17           H  
ATOM   3622  NE1 TRP B  72       4.496  -7.244  27.845  1.00 89.17           N  
ATOM   3623  HE1 TRP B  72       3.669  -6.856  27.413  1.00 89.17           H  
ATOM   3624  CH2 TRP B  72       7.614  -6.896  25.789  1.00 89.17           C  
ATOM   3625  HH2 TRP B  72       7.982  -6.575  24.825  1.00 89.17           H  
ATOM   3626  CZ2 TRP B  72       6.251  -6.748  26.081  1.00 89.17           C  
ATOM   3627  HZ2 TRP B  72       5.573  -6.326  25.354  1.00 89.17           H  
ATOM   3628  CZ3 TRP B  72       8.472  -7.506  26.722  1.00 89.17           C  
ATOM   3629  HZ3 TRP B  72       9.520  -7.628  26.487  1.00 89.17           H  
ATOM   3630  N   ASP B  73       5.412 -11.590  32.826  1.00 89.99           N  
ATOM   3631  H   ASP B  73       4.781 -11.994  32.149  1.00 89.99           H  
ATOM   3632  CA  ASP B  73       6.054 -12.498  33.786  1.00 89.99           C  
ATOM   3633  HA  ASP B  73       6.125 -12.002  34.754  1.00 89.99           H  
ATOM   3634  C   ASP B  73       7.483 -12.818  33.329  1.00 89.99           C  
ATOM   3635  CB  ASP B  73       5.206 -13.767  33.992  1.00 89.99           C  
ATOM   3636  HB2 ASP B  73       5.079 -14.277  33.037  1.00 89.99           H  
ATOM   3637  HB3 ASP B  73       4.221 -13.473  34.353  1.00 89.99           H  
ATOM   3638  O   ASP B  73       7.734 -13.843  32.707  1.00 89.99           O  
ATOM   3639  CG  ASP B  73       5.831 -14.742  35.007  1.00 89.99           C  
ATOM   3640  OD1 ASP B  73       6.843 -14.379  35.656  1.00 89.99           O  
ATOM   3641  OD2 ASP B  73       5.281 -15.856  35.152  1.00 89.99           O  
ATOM   3642  N   LEU B  74       8.428 -11.911  33.590  1.00 93.28           N  
ATOM   3643  H   LEU B  74       8.127 -11.050  34.023  1.00 93.28           H  
ATOM   3644  CA  LEU B  74       9.807 -12.027  33.102  1.00 93.28           C  
ATOM   3645  HA  LEU B  74       9.785 -12.104  32.015  1.00 93.28           H  
ATOM   3646  C   LEU B  74      10.539 -13.285  33.605  1.00 93.28           C  
ATOM   3647  CB  LEU B  74      10.602 -10.772  33.508  1.00 93.28           C  
ATOM   3648  HB2 LEU B  74      10.610 -10.706  34.596  1.00 93.28           H  
ATOM   3649  HB3 LEU B  74      11.632 -10.908  33.178  1.00 93.28           H  
ATOM   3650  O   LEU B  74      11.433 -13.776  32.914  1.00 93.28           O  
ATOM   3651  CG  LEU B  74      10.086  -9.438  32.938  1.00 93.28           C  
ATOM   3652  HG  LEU B  74       9.088  -9.231  33.326  1.00 93.28           H  
ATOM   3653  CD1 LEU B  74      11.019  -8.314  33.389  1.00 93.28           C  
ATOM   3654 HD11 LEU B  74      10.666  -7.367  32.980  1.00 93.28           H  
ATOM   3655 HD12 LEU B  74      12.030  -8.494  33.024  1.00 93.28           H  
ATOM   3656 HD13 LEU B  74      11.022  -8.253  34.478  1.00 93.28           H  
ATOM   3657  CD2 LEU B  74      10.037  -9.442  31.411  1.00 93.28           C  
ATOM   3658 HD21 LEU B  74      10.996  -9.773  31.013  1.00 93.28           H  
ATOM   3659 HD22 LEU B  74       9.252 -10.118  31.072  1.00 93.28           H  
ATOM   3660 HD23 LEU B  74       9.801  -8.441  31.049  1.00 93.28           H  
ATOM   3661  N   ASP B  75      10.182 -13.796  34.788  1.00 92.64           N  
ATOM   3662  H   ASP B  75       9.367 -13.415  35.248  1.00 92.64           H  
ATOM   3663  CA  ASP B  75      10.778 -15.015  35.345  1.00 92.64           C  
ATOM   3664  HA  ASP B  75      11.845 -15.027  35.120  1.00 92.64           H  
ATOM   3665  C   ASP B  75      10.179 -16.270  34.698  1.00 92.64           C  
ATOM   3666  CB  ASP B  75      10.606 -15.060  36.875  1.00 92.64           C  
ATOM   3667  HB2 ASP B  75      10.778 -16.083  37.209  1.00 92.64           H  
ATOM   3668  HB3 ASP B  75       9.579 -14.800  37.130  1.00 92.64           H  
ATOM   3669  O   ASP B  75      10.926 -17.189  34.359  1.00 92.64           O  
ATOM   3670  CG  ASP B  75      11.580 -14.162  37.652  1.00 92.64           C  
ATOM   3671  OD1 ASP B  75      12.749 -14.016  37.214  1.00 92.64           O  
ATOM   3672  OD2 ASP B  75      11.189 -13.690  38.745  1.00 92.64           O  
ATOM   3673  N   GLY B  76       8.857 -16.304  34.501  1.00 93.80           N  
ATOM   3674  H   GLY B  76       8.290 -15.539  34.836  1.00 93.80           H  
ATOM   3675  CA  GLY B  76       8.170 -17.400  33.811  1.00 93.80           C  
ATOM   3676  HA2 GLY B  76       8.506 -18.354  34.219  1.00 93.80           H  
ATOM   3677  HA3 GLY B  76       7.099 -17.303  33.988  1.00 93.80           H  
ATOM   3678  C   GLY B  76       8.392 -17.421  32.296  1.00 93.80           C  
ATOM   3679  O   GLY B  76       8.378 -18.492  31.693  1.00 93.80           O  
ATOM   3680  N   LEU B  77       8.640 -16.258  31.688  1.00 93.12           N  
ATOM   3681  H   LEU B  77       8.546 -15.419  32.242  1.00 93.12           H  
ATOM   3682  CA  LEU B  77       8.865 -16.097  30.251  1.00 93.12           C  
ATOM   3683  HA  LEU B  77       8.085 -16.641  29.719  1.00 93.12           H  
ATOM   3684  C   LEU B  77      10.212 -16.669  29.807  1.00 93.12           C  
ATOM   3685  CB  LEU B  77       8.764 -14.596  29.909  1.00 93.12           C  
ATOM   3686  HB2 LEU B  77       9.520 -14.065  30.487  1.00 93.12           H  
ATOM   3687  HB3 LEU B  77       7.783 -14.237  30.222  1.00 93.12           H  
ATOM   3688  O   LEU B  77      10.334 -17.078  28.659  1.00 93.12           O  
ATOM   3689  CG  LEU B  77       8.942 -14.232  28.424  1.00 93.12           C  
ATOM   3690  HG  LEU B  77       9.895 -14.610  28.053  1.00 93.12           H  
ATOM   3691  CD1 LEU B  77       7.807 -14.784  27.566  1.00 93.12           C  
ATOM   3692 HD11 LEU B  77       7.947 -14.465  26.533  1.00 93.12           H  
ATOM   3693 HD12 LEU B  77       7.816 -15.873  27.588  1.00 93.12           H  
ATOM   3694 HD13 LEU B  77       6.844 -14.429  27.933  1.00 93.12           H  
ATOM   3695  CD2 LEU B  77       8.961 -12.711  28.268  1.00 93.12           C  
ATOM   3696 HD21 LEU B  77       8.012 -12.291  28.602  1.00 93.12           H  
ATOM   3697 HD22 LEU B  77       9.770 -12.298  28.870  1.00 93.12           H  
ATOM   3698 HD23 LEU B  77       9.126 -12.452  27.222  1.00 93.12           H  
ATOM   3699  N   PHE B  78      11.233 -16.689  30.668  1.00 95.35           N  
ATOM   3700  H   PHE B  78      11.070 -16.413  31.626  1.00 95.35           H  
ATOM   3701  CA  PHE B  78      12.552 -17.167  30.266  1.00 95.35           C  
ATOM   3702  HA  PHE B  78      12.686 -16.924  29.212  1.00 95.35           H  
ATOM   3703  C   PHE B  78      12.704 -18.683  30.417  1.00 95.35           C  
ATOM   3704  CB  PHE B  78      13.657 -16.422  31.015  1.00 95.35           C  
ATOM   3705  HB2 PHE B  78      13.566 -15.356  30.808  1.00 95.35           H  
ATOM   3706  HB3 PHE B  78      13.519 -16.566  32.087  1.00 95.35           H  
ATOM   3707  O   PHE B  78      12.633 -19.213  31.527  1.00 95.35           O  
ATOM   3708  CG  PHE B  78      15.047 -16.891  30.621  1.00 95.35           C  
ATOM   3709  CD1 PHE B  78      15.671 -17.936  31.329  1.00 95.35           C  
ATOM   3710  HD1 PHE B  78      15.122 -18.452  32.103  1.00 95.35           H  
ATOM   3711  CD2 PHE B  78      15.701 -16.322  29.515  1.00 95.35           C  
ATOM   3712  HD2 PHE B  78      15.186 -15.599  28.900  1.00 95.35           H  
ATOM   3713  CE1 PHE B  78      16.984 -18.328  31.011  1.00 95.35           C  
ATOM   3714  HE1 PHE B  78      17.446 -19.153  31.533  1.00 95.35           H  
ATOM   3715  CE2 PHE B  78      17.011 -16.719  29.191  1.00 95.35           C  
ATOM   3716  HE2 PHE B  78      17.505 -16.294  28.330  1.00 95.35           H  
ATOM   3717  CZ  PHE B  78      17.660 -17.708  29.947  1.00 95.35           C  
ATOM   3718  HZ  PHE B  78      18.646 -18.040  29.656  1.00 95.35           H  
ATOM   3719  N   ASP B  79      13.087 -19.357  29.336  1.00 94.61           N  
ATOM   3720  H   ASP B  79      13.128 -18.875  28.450  1.00 94.61           H  
ATOM   3721  CA  ASP B  79      13.665 -20.700  29.385  1.00 94.61           C  
ATOM   3722  HA  ASP B  79      14.105 -20.848  30.371  1.00 94.61           H  
ATOM   3723  C   ASP B  79      14.772 -20.847  28.344  1.00 94.61           C  
ATOM   3724  CB  ASP B  79      12.604 -21.784  29.183  1.00 94.61           C  
ATOM   3725  HB2 ASP B  79      11.701 -21.518  29.732  1.00 94.61           H  
ATOM   3726  HB3 ASP B  79      12.362 -21.881  28.125  1.00 94.61           H  
ATOM   3727  O   ASP B  79      14.621 -20.427  27.204  1.00 94.61           O  
ATOM   3728  CG  ASP B  79      13.137 -23.111  29.714  1.00 94.61           C  
ATOM   3729  OD1 ASP B  79      14.112 -23.660  29.161  1.00 94.61           O  
ATOM   3730  OD2 ASP B  79      12.638 -23.558  30.767  1.00 94.61           O  
ATOM   3731  N   SER B  80      15.895 -21.453  28.726  1.00 92.08           N  
ATOM   3732  H   SER B  80      15.899 -21.919  29.622  1.00 92.08           H  
ATOM   3733  CA  SER B  80      17.015 -21.702  27.814  1.00 92.08           C  
ATOM   3734  HA  SER B  80      17.284 -20.764  27.328  1.00 92.08           H  
ATOM   3735  C   SER B  80      16.705 -22.707  26.699  1.00 92.08           C  
ATOM   3736  CB  SER B  80      18.219 -22.204  28.613  1.00 92.08           C  
ATOM   3737  HB2 SER B  80      18.600 -21.391  29.230  1.00 92.08           H  
ATOM   3738  HB3 SER B  80      19.007 -22.517  27.928  1.00 92.08           H  
ATOM   3739  O   SER B  80      17.469 -22.774  25.742  1.00 92.08           O  
ATOM   3740  OG  SER B  80      17.858 -23.289  29.456  1.00 92.08           O  
ATOM   3741  HG  SER B  80      17.122 -23.749  29.045  1.00 92.08           H  
ATOM   3742  N   ASP B  81      15.656 -23.522  26.835  1.00 90.68           N  
ATOM   3743  H   ASP B  81      15.041 -23.406  27.629  1.00 90.68           H  
ATOM   3744  CA  ASP B  81      15.217 -24.480  25.824  1.00 90.68           C  
ATOM   3745  HA  ASP B  81      16.093 -24.847  25.290  1.00 90.68           H  
ATOM   3746  C   ASP B  81      14.234 -23.823  24.834  1.00 90.68           C  
ATOM   3747  CB  ASP B  81      14.596 -25.714  26.499  1.00 90.68           C  
ATOM   3748  HB2 ASP B  81      15.321 -26.135  27.196  1.00 90.68           H  
ATOM   3749  HB3 ASP B  81      13.714 -25.416  27.067  1.00 90.68           H  
ATOM   3750  O   ASP B  81      13.085 -23.566  25.199  1.00 90.68           O  
ATOM   3751  CG  ASP B  81      14.203 -26.803  25.492  1.00 90.68           C  
ATOM   3752  OD1 ASP B  81      14.559 -26.670  24.295  1.00 90.68           O  
ATOM   3753  OD2 ASP B  81      13.589 -27.797  25.942  1.00 90.68           O  
ATOM   3754  N   PRO B  82      14.629 -23.599  23.563  1.00 84.17           N  
ATOM   3755  CA  PRO B  82      13.755 -23.009  22.548  1.00 84.17           C  
ATOM   3756  HA  PRO B  82      13.448 -22.017  22.881  1.00 84.17           H  
ATOM   3757  C   PRO B  82      12.497 -23.839  22.254  1.00 84.17           C  
ATOM   3758  CB  PRO B  82      14.615 -22.893  21.282  1.00 84.17           C  
ATOM   3759  HB2 PRO B  82      14.438 -21.948  20.767  1.00 84.17           H  
ATOM   3760  HB3 PRO B  82      14.409 -23.728  20.612  1.00 84.17           H  
ATOM   3761  O   PRO B  82      11.538 -23.316  21.695  1.00 84.17           O  
ATOM   3762  CG  PRO B  82      16.054 -22.993  21.777  1.00 84.17           C  
ATOM   3763  HG2 PRO B  82      16.721 -23.415  21.026  1.00 84.17           H  
ATOM   3764  HG3 PRO B  82      16.405 -22.010  22.093  1.00 84.17           H  
ATOM   3765  CD  PRO B  82      15.931 -23.896  22.992  1.00 84.17           C  
ATOM   3766  HD2 PRO B  82      16.752 -23.682  23.677  1.00 84.17           H  
ATOM   3767  HD3 PRO B  82      15.957 -24.942  22.688  1.00 84.17           H  
ATOM   3768  N   GLU B  83      12.490 -25.133  22.592  1.00 80.53           N  
ATOM   3769  H   GLU B  83      13.285 -25.520  23.080  1.00 80.53           H  
ATOM   3770  CA  GLU B  83      11.337 -26.016  22.376  1.00 80.53           C  
ATOM   3771  HA  GLU B  83      10.910 -25.822  21.392  1.00 80.53           H  
ATOM   3772  C   GLU B  83      10.225 -25.793  23.413  1.00 80.53           C  
ATOM   3773  CB  GLU B  83      11.795 -27.482  22.424  1.00 80.53           C  
ATOM   3774  HB2 GLU B  83      12.316 -27.655  23.366  1.00 80.53           H  
ATOM   3775  HB3 GLU B  83      10.919 -28.132  22.430  1.00 80.53           H  
ATOM   3776  O   GLU B  83       9.075 -26.193  23.179  1.00 80.53           O  
ATOM   3777  CG  GLU B  83      12.715 -27.895  21.265  1.00 80.53           C  
ATOM   3778  HG2 GLU B  83      13.541 -27.189  21.178  1.00 80.53           H  
ATOM   3779  HG3 GLU B  83      13.151 -28.864  21.506  1.00 80.53           H  
ATOM   3780  CD  GLU B  83      11.975 -28.022  19.928  1.00 80.53           C  
ATOM   3781  OE1 GLU B  83      12.535 -27.512  18.928  1.00 80.53           O  
ATOM   3782  OE2 GLU B  83      10.898 -28.661  19.916  1.00 80.53           O  
ATOM   3783  N   ARG B  84      10.535 -25.153  24.551  1.00 87.63           N  
ATOM   3784  H   ARG B  84      11.458 -24.752  24.641  1.00 87.63           H  
ATOM   3785  CA  ARG B  84       9.608 -25.017  25.675  1.00 87.63           C  
ATOM   3786  HA  ARG B  84       9.169 -26.007  25.805  1.00 87.63           H  
ATOM   3787  C   ARG B  84       8.500 -23.993  25.350  1.00 87.63           C  
ATOM   3788  CB  ARG B  84      10.388 -24.712  26.961  1.00 87.63           C  
ATOM   3789  HB2 ARG B  84      11.306 -25.300  26.960  1.00 87.63           H  
ATOM   3790  HB3 ARG B  84      10.667 -23.659  27.003  1.00 87.63           H  
ATOM   3791  O   ARG B  84       8.794 -22.815  25.154  1.00 87.63           O  
ATOM   3792  CG  ARG B  84       9.567 -25.113  28.192  1.00 87.63           C  
ATOM   3793  HG2 ARG B  84       8.659 -24.513  28.246  1.00 87.63           H  
ATOM   3794  HG3 ARG B  84       9.296 -26.165  28.096  1.00 87.63           H  
ATOM   3795  CD  ARG B  84      10.377 -24.931  29.477  1.00 87.63           C  
ATOM   3796  HD2 ARG B  84      10.409 -23.865  29.702  1.00 87.63           H  
ATOM   3797  HD3 ARG B  84      11.393 -25.287  29.310  1.00 87.63           H  
ATOM   3798  NE  ARG B  84       9.783 -25.681  30.602  1.00 87.63           N  
ATOM   3799  HE  ARG B  84       9.157 -26.429  30.342  1.00 87.63           H  
ATOM   3800  NH1 ARG B  84      10.761 -24.522  32.339  1.00 87.63           N  
ATOM   3801 HH11 ARG B  84      11.370 -24.073  31.670  1.00 87.63           H  
ATOM   3802 HH12 ARG B  84      10.817 -24.218  33.301  1.00 87.63           H  
ATOM   3803  NH2 ARG B  84       9.296 -26.112  32.778  1.00 87.63           N  
ATOM   3804 HH21 ARG B  84       9.399 -25.848  33.748  1.00 87.63           H  
ATOM   3805 HH22 ARG B  84       8.594 -26.766  32.465  1.00 87.63           H  
ATOM   3806  CZ  ARG B  84       9.960 -25.431  31.886  1.00 87.63           C  
ATOM   3807  N   PRO B  85       7.220 -24.415  25.299  1.00 83.89           N  
ATOM   3808  CA  PRO B  85       6.129 -23.546  24.867  1.00 83.89           C  
ATOM   3809  HA  PRO B  85       6.378 -23.166  23.876  1.00 83.89           H  
ATOM   3810  C   PRO B  85       5.916 -22.327  25.748  1.00 83.89           C  
ATOM   3811  CB  PRO B  85       4.857 -24.401  24.849  1.00 83.89           C  
ATOM   3812  HB2 PRO B  85       4.215 -24.136  25.690  1.00 83.89           H  
ATOM   3813  HB3 PRO B  85       4.297 -24.268  23.923  1.00 83.89           H  
ATOM   3814  O   PRO B  85       6.058 -22.427  26.966  1.00 83.89           O  
ATOM   3815  CG  PRO B  85       5.320 -25.843  25.037  1.00 83.89           C  
ATOM   3816  HG2 PRO B  85       5.338 -26.369  24.083  1.00 83.89           H  
ATOM   3817  HG3 PRO B  85       4.670 -26.373  25.733  1.00 83.89           H  
ATOM   3818  CD  PRO B  85       6.738 -25.756  25.578  1.00 83.89           C  
ATOM   3819  HD2 PRO B  85       6.734 -25.919  26.655  1.00 83.89           H  
ATOM   3820  HD3 PRO B  85       7.340 -26.517  25.080  1.00 83.89           H  
ATOM   3821  N   GLY B  86       5.515 -21.212  25.139  1.00 85.94           N  
ATOM   3822  H   GLY B  86       5.338 -21.227  24.144  1.00 85.94           H  
ATOM   3823  CA  GLY B  86       5.188 -19.977  25.847  1.00 85.94           C  
ATOM   3824  HA2 GLY B  86       4.697 -19.296  25.151  1.00 85.94           H  
ATOM   3825  HA3 GLY B  86       4.487 -20.202  26.651  1.00 85.94           H  
ATOM   3826  C   GLY B  86       6.394 -19.259  26.456  1.00 85.94           C  
ATOM   3827  O   GLY B  86       6.205 -18.342  27.251  1.00 85.94           O  
ATOM   3828  N   THR B  87       7.621 -19.670  26.119  1.00 91.47           N  
ATOM   3829  H   THR B  87       7.709 -20.382  25.408  1.00 91.47           H  
ATOM   3830  CA  THR B  87       8.857 -19.112  26.687  1.00 91.47           C  
ATOM   3831  HA  THR B  87       8.596 -18.258  27.311  1.00 91.47           H  
ATOM   3832  C   THR B  87       9.801 -18.577  25.610  1.00 91.47           C  
ATOM   3833  CB  THR B  87       9.587 -20.109  27.605  1.00 91.47           C  
ATOM   3834  HB  THR B  87      10.406 -19.582  28.095  1.00 91.47           H  
ATOM   3835  O   THR B  87       9.634 -18.832  24.418  1.00 91.47           O  
ATOM   3836  CG2 THR B  87       8.707 -20.697  28.706  1.00 91.47           C  
ATOM   3837 HG21 THR B  87       7.932 -21.332  28.276  1.00 91.47           H  
ATOM   3838 HG22 THR B  87       8.241 -19.886  29.268  1.00 91.47           H  
ATOM   3839 HG23 THR B  87       9.322 -21.288  29.384  1.00 91.47           H  
ATOM   3840  OG1 THR B  87      10.151 -21.174  26.886  1.00 91.47           O  
ATOM   3841  HG1 THR B  87       9.527 -21.522  26.245  1.00 91.47           H  
ATOM   3842  N   ALA B  88      10.798 -17.809  26.036  1.00 93.64           N  
ATOM   3843  H   ALA B  88      10.851 -17.623  27.028  1.00 93.64           H  
ATOM   3844  CA  ALA B  88      11.861 -17.267  25.211  1.00 93.64           C  
ATOM   3845  HA  ALA B  88      11.844 -17.760  24.239  1.00 93.64           H  
ATOM   3846  C   ALA B  88      13.229 -17.526  25.855  1.00 93.64           C  
ATOM   3847  CB  ALA B  88      11.608 -15.771  25.005  1.00 93.64           C  
ATOM   3848  HB1 ALA B  88      12.406 -15.349  24.394  1.00 93.64           H  
ATOM   3849  HB2 ALA B  88      11.586 -15.261  25.968  1.00 93.64           H  
ATOM   3850  HB3 ALA B  88      10.653 -15.630  24.499  1.00 93.64           H  
ATOM   3851  O   ALA B  88      13.405 -17.366  27.062  1.00 93.64           O  
ATOM   3852  N   TYR B  89      14.231 -17.844  25.037  1.00 93.57           N  
ATOM   3853  H   TYR B  89      14.028 -17.986  24.058  1.00 93.57           H  
ATOM   3854  CA  TYR B  89      15.603 -18.087  25.507  1.00 93.57           C  
ATOM   3855  HA  TYR B  89      15.562 -18.452  26.533  1.00 93.57           H  
ATOM   3856  C   TYR B  89      16.465 -16.826  25.601  1.00 93.57           C  
ATOM   3857  CB  TYR B  89      16.254 -19.181  24.657  1.00 93.57           C  
ATOM   3858  HB2 TYR B  89      17.246 -19.400  25.052  1.00 93.57           H  
ATOM   3859  HB3 TYR B  89      15.667 -20.095  24.751  1.00 93.57           H  
ATOM   3860  O   TYR B  89      17.643 -16.901  25.945  1.00 93.57           O  
ATOM   3861  CG  TYR B  89      16.378 -18.817  23.194  1.00 93.57           C  
ATOM   3862  CD1 TYR B  89      15.463 -19.344  22.267  1.00 93.57           C  
ATOM   3863  HD1 TYR B  89      14.685 -20.017  22.595  1.00 93.57           H  
ATOM   3864  CD2 TYR B  89      17.419 -17.973  22.756  1.00 93.57           C  
ATOM   3865  HD2 TYR B  89      18.142 -17.597  23.464  1.00 93.57           H  
ATOM   3866  CE1 TYR B  89      15.619 -19.047  20.904  1.00 93.57           C  
ATOM   3867  HE1 TYR B  89      14.993 -19.518  20.161  1.00 93.57           H  
ATOM   3868  CE2 TYR B  89      17.542 -17.643  21.393  1.00 93.57           C  
ATOM   3869  HE2 TYR B  89      18.347 -17.006  21.057  1.00 93.57           H  
ATOM   3870  OH  TYR B  89      16.757 -17.929  19.137  1.00 93.57           O  
ATOM   3871  HH  TYR B  89      17.540 -17.405  18.954  1.00 93.57           H  
ATOM   3872  CZ  TYR B  89      16.642 -18.193  20.462  1.00 93.57           C  
ATOM   3873  N   ILE B  90      15.888 -15.657  25.324  1.00 94.48           N  
ATOM   3874  H   ILE B  90      14.899 -15.661  25.124  1.00 94.48           H  
ATOM   3875  CA  ILE B  90      16.569 -14.365  25.414  1.00 94.48           C  
ATOM   3876  HA  ILE B  90      17.618 -14.541  25.654  1.00 94.48           H  
ATOM   3877  C   ILE B  90      15.993 -13.515  26.551  1.00 94.48           C  
ATOM   3878  CB  ILE B  90      16.556 -13.627  24.063  1.00 94.48           C  
ATOM   3879  HB  ILE B  90      17.186 -12.748  24.195  1.00 94.48           H  
ATOM   3880  O   ILE B  90      14.845 -13.679  26.954  1.00 94.48           O  
ATOM   3881  CG1 ILE B  90      15.145 -13.182  23.615  1.00 94.48           C  
ATOM   3882 HG12 ILE B  90      14.831 -13.729  22.726  1.00 94.48           H  
ATOM   3883 HG13 ILE B  90      14.402 -13.370  24.390  1.00 94.48           H  
ATOM   3884  CG2 ILE B  90      17.204 -14.461  22.951  1.00 94.48           C  
ATOM   3885 HG21 ILE B  90      16.583 -15.323  22.707  1.00 94.48           H  
ATOM   3886 HG22 ILE B  90      18.189 -14.805  23.268  1.00 94.48           H  
ATOM   3887 HG23 ILE B  90      17.329 -13.849  22.059  1.00 94.48           H  
ATOM   3888  CD1 ILE B  90      15.165 -11.688  23.307  1.00 94.48           C  
ATOM   3889 HD11 ILE B  90      15.943 -11.457  22.580  1.00 94.48           H  
ATOM   3890 HD12 ILE B  90      15.373 -11.159  24.237  1.00 94.48           H  
ATOM   3891 HD13 ILE B  90      14.196 -11.355  22.934  1.00 94.48           H  
ATOM   3892  N   ARG B  91      16.795 -12.580  27.072  1.00 94.19           N  
ATOM   3893  H   ARG B  91      17.739 -12.540  26.714  1.00 94.19           H  
ATOM   3894  CA  ARG B  91      16.382 -11.629  28.130  1.00 94.19           C  
ATOM   3895  HA  ARG B  91      15.309 -11.729  28.298  1.00 94.19           H  
ATOM   3896  C   ARG B  91      16.582 -10.161  27.757  1.00 94.19           C  
ATOM   3897  CB  ARG B  91      17.109 -11.942  29.450  1.00 94.19           C  
ATOM   3898  HB2 ARG B  91      16.792 -11.219  30.202  1.00 94.19           H  
ATOM   3899  HB3 ARG B  91      18.183 -11.834  29.303  1.00 94.19           H  
ATOM   3900  O   ARG B  91      16.345  -9.288  28.590  1.00 94.19           O  
ATOM   3901  CG  ARG B  91      16.809 -13.342  29.989  1.00 94.19           C  
ATOM   3902  HG2 ARG B  91      17.226 -14.076  29.299  1.00 94.19           H  
ATOM   3903  HG3 ARG B  91      15.730 -13.475  30.068  1.00 94.19           H  
ATOM   3904  CD  ARG B  91      17.450 -13.530  31.369  1.00 94.19           C  
ATOM   3905  HD2 ARG B  91      18.531 -13.440  31.268  1.00 94.19           H  
ATOM   3906  HD3 ARG B  91      17.097 -12.725  32.014  1.00 94.19           H  
ATOM   3907  NE  ARG B  91      17.129 -14.846  31.959  1.00 94.19           N  
ATOM   3908  HE  ARG B  91      17.095 -15.626  31.318  1.00 94.19           H  
ATOM   3909  NH1 ARG B  91      16.616 -14.150  34.095  1.00 94.19           N  
ATOM   3910 HH11 ARG B  91      16.126 -14.356  34.954  1.00 94.19           H  
ATOM   3911 HH12 ARG B  91      16.653 -13.192  33.777  1.00 94.19           H  
ATOM   3912  NH2 ARG B  91      16.499 -16.300  33.597  1.00 94.19           N  
ATOM   3913 HH21 ARG B  91      16.014 -16.449  34.471  1.00 94.19           H  
ATOM   3914 HH22 ARG B  91      16.488 -17.028  32.897  1.00 94.19           H  
ATOM   3915  CZ  ARG B  91      16.758 -15.091  33.205  1.00 94.19           C  
ATOM   3916  N   GLN B  92      17.086  -9.890  26.554  1.00 94.69           N  
ATOM   3917  H   GLN B  92      17.147 -10.636  25.876  1.00 94.69           H  
ATOM   3918  CA  GLN B  92      17.437  -8.547  26.097  1.00 94.69           C  
ATOM   3919  HA  GLN B  92      17.046  -7.819  26.808  1.00 94.69           H  
ATOM   3920  C   GLN B  92      16.807  -8.226  24.746  1.00 94.69           C  
ATOM   3921  CB  GLN B  92      18.959  -8.360  26.012  1.00 94.69           C  
ATOM   3922  HB2 GLN B  92      19.138  -7.371  25.592  1.00 94.69           H  
ATOM   3923  HB3 GLN B  92      19.389  -9.098  25.336  1.00 94.69           H  
ATOM   3924  O   GLN B  92      16.673  -9.096  23.894  1.00 94.69           O  
ATOM   3925  CG  GLN B  92      19.653  -8.456  27.378  1.00 94.69           C  
ATOM   3926  HG2 GLN B  92      19.744  -9.505  27.659  1.00 94.69           H  
ATOM   3927  HG3 GLN B  92      19.049  -7.949  28.130  1.00 94.69           H  
ATOM   3928  CD  GLN B  92      21.030  -7.797  27.379  1.00 94.69           C  
ATOM   3929  NE2 GLN B  92      21.978  -8.312  28.129  1.00 94.69           N  
ATOM   3930 HE21 GLN B  92      21.848  -9.220  28.552  1.00 94.69           H  
ATOM   3931 HE22 GLN B  92      22.884  -7.886  28.000  1.00 94.69           H  
ATOM   3932  OE1 GLN B  92      21.281  -6.779  26.760  1.00 94.69           O  
ATOM   3933  N   GLY B  93      16.456  -6.962  24.549  1.00 96.28           N  
ATOM   3934  H   GLY B  93      16.644  -6.297  25.286  1.00 96.28           H  
ATOM   3935  CA  GLY B  93      15.880  -6.426  23.318  1.00 96.28           C  
ATOM   3936  HA2 GLY B  93      16.373  -6.870  22.453  1.00 96.28           H  
ATOM   3937  HA3 GLY B  93      14.820  -6.673  23.256  1.00 96.28           H  
ATOM   3938  C   GLY B  93      16.040  -4.908  23.264  1.00 96.28           C  
ATOM   3939  O   GLY B  93      16.536  -4.292  24.215  1.00 96.28           O  
ATOM   3940  N   GLY B  94      15.644  -4.285  22.159  1.00 98.15           N  
ATOM   3941  H   GLY B  94      15.240  -4.816  21.400  1.00 98.15           H  
ATOM   3942  CA  GLY B  94      15.617  -2.826  22.069  1.00 98.15           C  
ATOM   3943  HA2 GLY B  94      16.384  -2.385  22.705  1.00 98.15           H  
ATOM   3944  HA3 GLY B  94      15.825  -2.513  21.046  1.00 98.15           H  
ATOM   3945  C   GLY B  94      14.248  -2.296  22.474  1.00 98.15           C  
ATOM   3946  O   GLY B  94      13.299  -2.421  21.711  1.00 98.15           O  
ATOM   3947  N   PHE B  95      14.133  -1.673  23.645  1.00 98.15           N  
ATOM   3948  H   PHE B  95      14.945  -1.577  24.236  1.00 98.15           H  
ATOM   3949  CA  PHE B  95      12.844  -1.198  24.159  1.00 98.15           C  
ATOM   3950  HA  PHE B  95      12.049  -1.473  23.467  1.00 98.15           H  
ATOM   3951  C   PHE B  95      12.788   0.318  24.296  1.00 98.15           C  
ATOM   3952  CB  PHE B  95      12.516  -1.886  25.488  1.00 98.15           C  
ATOM   3953  HB2 PHE B  95      13.328  -1.721  26.196  1.00 98.15           H  
ATOM   3954  HB3 PHE B  95      11.616  -1.434  25.907  1.00 98.15           H  
ATOM   3955  O   PHE B  95      13.775   0.973  24.645  1.00 98.15           O  
ATOM   3956  CG  PHE B  95      12.271  -3.368  25.323  1.00 98.15           C  
ATOM   3957  CD1 PHE B  95      11.001  -3.833  24.936  1.00 98.15           C  
ATOM   3958  HD1 PHE B  95      10.187  -3.138  24.792  1.00 98.15           H  
ATOM   3959  CD2 PHE B  95      13.328  -4.277  25.491  1.00 98.15           C  
ATOM   3960  HD2 PHE B  95      14.309  -3.925  25.772  1.00 98.15           H  
ATOM   3961  CE1 PHE B  95      10.789  -5.206  24.728  1.00 98.15           C  
ATOM   3962  HE1 PHE B  95       9.816  -5.557  24.418  1.00 98.15           H  
ATOM   3963  CE2 PHE B  95      13.116  -5.642  25.253  1.00 98.15           C  
ATOM   3964  HE2 PHE B  95      13.950  -6.325  25.326  1.00 98.15           H  
ATOM   3965  CZ  PHE B  95      11.847  -6.116  24.886  1.00 98.15           C  
ATOM   3966  HZ  PHE B  95      11.688  -7.168  24.700  1.00 98.15           H  
ATOM   3967  N   LEU B  96      11.588   0.856  24.094  1.00 98.40           N  
ATOM   3968  H   LEU B  96      10.838   0.238  23.819  1.00 98.40           H  
ATOM   3969  CA  LEU B  96      11.203   2.177  24.561  1.00 98.40           C  
ATOM   3970  HA  LEU B  96      12.077   2.826  24.620  1.00 98.40           H  
ATOM   3971  C   LEU B  96      10.632   2.021  25.977  1.00 98.40           C  
ATOM   3972  CB  LEU B  96      10.195   2.794  23.574  1.00 98.40           C  
ATOM   3973  HB2 LEU B  96       9.858   3.747  23.980  1.00 98.40           H  
ATOM   3974  HB3 LEU B  96       9.335   2.127  23.507  1.00 98.40           H  
ATOM   3975  O   LEU B  96       9.439   1.777  26.163  1.00 98.40           O  
ATOM   3976  CG  LEU B  96      10.703   3.013  22.139  1.00 98.40           C  
ATOM   3977  HG  LEU B  96      10.911   2.050  21.672  1.00 98.40           H  
ATOM   3978  CD1 LEU B  96       9.612   3.715  21.328  1.00 98.40           C  
ATOM   3979 HD11 LEU B  96       9.352   4.667  21.790  1.00 98.40           H  
ATOM   3980 HD12 LEU B  96       9.958   3.896  20.310  1.00 98.40           H  
ATOM   3981 HD13 LEU B  96       8.728   3.079  21.288  1.00 98.40           H  
ATOM   3982  CD2 LEU B  96      11.971   3.860  22.076  1.00 98.40           C  
ATOM   3983 HD21 LEU B  96      12.227   4.028  21.030  1.00 98.40           H  
ATOM   3984 HD22 LEU B  96      11.816   4.817  22.574  1.00 98.40           H  
ATOM   3985 HD23 LEU B  96      12.798   3.330  22.549  1.00 98.40           H  
ATOM   3986  N   HIS B  97      11.484   2.155  26.996  1.00 94.80           N  
ATOM   3987  H   HIS B  97      12.467   2.264  26.791  1.00 94.80           H  
ATOM   3988  CA  HIS B  97      11.055   2.083  28.408  1.00 94.80           C  
ATOM   3989  HA  HIS B  97      10.568   1.125  28.591  1.00 94.80           H  
ATOM   3990  C   HIS B  97      10.017   3.158  28.766  1.00 94.80           C  
ATOM   3991  CB  HIS B  97      12.280   2.166  29.328  1.00 94.80           C  
ATOM   3992  HB2 HIS B  97      11.938   2.262  30.359  1.00 94.80           H  
ATOM   3993  HB3 HIS B  97      12.869   3.050  29.084  1.00 94.80           H  
ATOM   3994  O   HIS B  97       9.225   2.992  29.680  1.00 94.80           O  
ATOM   3995  CG  HIS B  97      13.145   0.934  29.246  1.00 94.80           C  
ATOM   3996  CD2 HIS B  97      14.288   0.796  28.512  1.00 94.80           C  
ATOM   3997  HD2 HIS B  97      14.749   1.554  27.896  1.00 94.80           H  
ATOM   3998  ND1 HIS B  97      12.831  -0.298  29.822  1.00 94.80           N  
ATOM   3999  CE1 HIS B  97      13.783  -1.152  29.423  1.00 94.80           C  
ATOM   4000  HE1 HIS B  97      13.799  -2.208  29.651  1.00 94.80           H  
ATOM   4001  NE2 HIS B  97      14.672  -0.521  28.638  1.00 94.80           N  
ATOM   4002  HE2 HIS B  97      15.398  -0.990  28.116  1.00 94.80           H  
ATOM   4003  N   GLU B  98       9.968   4.238  27.991  1.00 93.72           N  
ATOM   4004  H   GLU B  98      10.678   4.336  27.279  1.00 93.72           H  
ATOM   4005  CA  GLU B  98       9.021   5.344  28.143  1.00 93.72           C  
ATOM   4006  HA  GLU B  98       8.654   5.372  29.169  1.00 93.72           H  
ATOM   4007  C   GLU B  98       7.786   5.206  27.231  1.00 93.72           C  
ATOM   4008  CB  GLU B  98       9.788   6.644  27.875  1.00 93.72           C  
ATOM   4009  HB2 GLU B  98       9.106   7.493  27.841  1.00 93.72           H  
ATOM   4010  HB3 GLU B  98      10.236   6.538  26.887  1.00 93.72           H  
ATOM   4011  O   GLU B  98       7.009   6.148  27.125  1.00 93.72           O  
ATOM   4012  CG  GLU B  98      10.872   6.918  28.943  1.00 93.72           C  
ATOM   4013  HG2 GLU B  98      11.196   5.983  29.400  1.00 93.72           H  
ATOM   4014  HG3 GLU B  98      10.432   7.520  29.738  1.00 93.72           H  
ATOM   4015  CD  GLU B  98      12.121   7.623  28.390  1.00 93.72           C  
ATOM   4016  OE1 GLU B  98      13.104   7.720  29.159  1.00 93.72           O  
ATOM   4017  OE2 GLU B  98      12.110   8.040  27.212  1.00 93.72           O  
ATOM   4018  N   ALA B  99       7.561   4.054  26.578  1.00 94.51           N  
ATOM   4019  H   ALA B  99       8.226   3.302  26.689  1.00 94.51           H  
ATOM   4020  CA  ALA B  99       6.461   3.861  25.618  1.00 94.51           C  
ATOM   4021  HA  ALA B  99       6.608   4.543  24.780  1.00 94.51           H  
ATOM   4022  C   ALA B  99       5.056   4.143  26.187  1.00 94.51           C  
ATOM   4023  CB  ALA B  99       6.506   2.421  25.091  1.00 94.51           C  
ATOM   4024  HB1 ALA B  99       6.404   1.714  25.914  1.00 94.51           H  
ATOM   4025  HB2 ALA B  99       5.690   2.263  24.385  1.00 94.51           H  
ATOM   4026  HB3 ALA B  99       7.446   2.238  24.569  1.00 94.51           H  
ATOM   4027  O   ALA B  99       4.131   4.439  25.434  1.00 94.51           O  
ATOM   4028  N   ALA B 100       4.880   4.041  27.509  1.00 92.31           N  
ATOM   4029  H   ALA B 100       5.678   3.787  28.073  1.00 92.31           H  
ATOM   4030  CA  ALA B 100       3.617   4.345  28.177  1.00 92.31           C  
ATOM   4031  HA  ALA B 100       2.803   3.989  27.546  1.00 92.31           H  
ATOM   4032  C   ALA B 100       3.385   5.854  28.402  1.00 92.31           C  
ATOM   4033  CB  ALA B 100       3.573   3.562  29.494  1.00 92.31           C  
ATOM   4034  HB1 ALA B 100       2.620   3.733  29.994  1.00 92.31           H  
ATOM   4035  HB2 ALA B 100       3.683   2.496  29.298  1.00 92.31           H  
ATOM   4036  HB3 ALA B 100       4.381   3.888  30.150  1.00 92.31           H  
ATOM   4037  O   ALA B 100       2.241   6.247  28.654  1.00 92.31           O  
ATOM   4038  N   LEU B 101       4.430   6.689  28.326  1.00 95.33           N  
ATOM   4039  H   LEU B 101       5.307   6.331  27.977  1.00 95.33           H  
ATOM   4040  CA  LEU B 101       4.333   8.139  28.496  1.00 95.33           C  
ATOM   4041  HA  LEU B 101       3.637   8.344  29.310  1.00 95.33           H  
ATOM   4042  C   LEU B 101       3.762   8.793  27.235  1.00 95.33           C  
ATOM   4043  CB  LEU B 101       5.702   8.752  28.853  1.00 95.33           C  
ATOM   4044  HB2 LEU B 101       5.600   9.837  28.860  1.00 95.33           H  
ATOM   4045  HB3 LEU B 101       6.409   8.502  28.062  1.00 95.33           H  
ATOM   4046  O   LEU B 101       4.173   8.500  26.116  1.00 95.33           O  
ATOM   4047  CG  LEU B 101       6.290   8.314  30.206  1.00 95.33           C  
ATOM   4048  HG  LEU B 101       6.405   7.230  30.223  1.00 95.33           H  
ATOM   4049  CD1 LEU B 101       7.663   8.954  30.406  1.00 95.33           C  
ATOM   4050 HD11 LEU B 101       8.309   8.705  29.564  1.00 95.33           H  
ATOM   4051 HD12 LEU B 101       7.571  10.038  30.466  1.00 95.33           H  
ATOM   4052 HD13 LEU B 101       8.122   8.571  31.318  1.00 95.33           H  
ATOM   4053  CD2 LEU B 101       5.412   8.747  31.385  1.00 95.33           C  
ATOM   4054 HD21 LEU B 101       4.460   8.217  31.351  1.00 95.33           H  
ATOM   4055 HD22 LEU B 101       5.908   8.490  32.321  1.00 95.33           H  
ATOM   4056 HD23 LEU B 101       5.236   9.822  31.347  1.00 95.33           H  
ATOM   4057  N   PHE B 102       2.802   9.689  27.439  1.00 96.32           N  
ATOM   4058  H   PHE B 102       2.525   9.899  28.387  1.00 96.32           H  
ATOM   4059  CA  PHE B 102       2.108  10.430  26.391  1.00 96.32           C  
ATOM   4060  HA  PHE B 102       2.809  10.704  25.603  1.00 96.32           H  
ATOM   4061  C   PHE B 102       1.517  11.705  27.003  1.00 96.32           C  
ATOM   4062  CB  PHE B 102       1.007   9.518  25.824  1.00 96.32           C  
ATOM   4063  HB2 PHE B 102       1.486   8.631  25.408  1.00 96.32           H  
ATOM   4064  HB3 PHE B 102       0.367   9.194  26.644  1.00 96.32           H  
ATOM   4065  O   PHE B 102       1.122  11.671  28.173  1.00 96.32           O  
ATOM   4066  CG  PHE B 102       0.145  10.124  24.736  1.00 96.32           C  
ATOM   4067  CD1 PHE B 102      -1.255  10.180  24.877  1.00 96.32           C  
ATOM   4068  HD1 PHE B 102      -1.723   9.811  25.777  1.00 96.32           H  
ATOM   4069  CD2 PHE B 102       0.745  10.598  23.556  1.00 96.32           C  
ATOM   4070  HD2 PHE B 102       1.816  10.539  23.431  1.00 96.32           H  
ATOM   4071  CE1 PHE B 102      -2.047  10.715  23.845  1.00 96.32           C  
ATOM   4072  HE1 PHE B 102      -3.121  10.754  23.949  1.00 96.32           H  
ATOM   4073  CE2 PHE B 102      -0.043  11.144  22.532  1.00 96.32           C  
ATOM   4074  HE2 PHE B 102       0.425  11.513  21.632  1.00 96.32           H  
ATOM   4075  CZ  PHE B 102      -1.437  11.206  22.678  1.00 96.32           C  
ATOM   4076  HZ  PHE B 102      -2.029  11.633  21.882  1.00 96.32           H  
ATOM   4077  N   ASP B 103       1.423  12.802  26.247  1.00 95.70           N  
ATOM   4078  H   ASP B 103       1.876  12.794  25.344  1.00 95.70           H  
ATOM   4079  CA  ASP B 103       0.680  14.009  26.653  1.00 95.70           C  
ATOM   4080  HA  ASP B 103       0.572  13.999  27.738  1.00 95.70           H  
ATOM   4081  C   ASP B 103      -0.739  14.024  26.042  1.00 95.70           C  
ATOM   4082  CB  ASP B 103       1.473  15.294  26.354  1.00 95.70           C  
ATOM   4083  HB2 ASP B 103       1.539  15.446  25.277  1.00 95.70           H  
ATOM   4084  HB3 ASP B 103       2.485  15.171  26.739  1.00 95.70           H  
ATOM   4085  O   ASP B 103      -0.984  14.662  25.012  1.00 95.70           O  
ATOM   4086  CG  ASP B 103       0.852  16.543  27.015  1.00 95.70           C  
ATOM   4087  OD1 ASP B 103      -0.352  16.516  27.386  1.00 95.70           O  
ATOM   4088  OD2 ASP B 103       1.580  17.555  27.153  1.00 95.70           O  
ATOM   4089  N   PRO B 104      -1.722  13.340  26.661  1.00 94.56           N  
ATOM   4090  CA  PRO B 104      -3.073  13.279  26.119  1.00 94.56           C  
ATOM   4091  HA  PRO B 104      -3.039  12.910  25.094  1.00 94.56           H  
ATOM   4092  C   PRO B 104      -3.756  14.653  26.092  1.00 94.56           C  
ATOM   4093  CB  PRO B 104      -3.792  12.255  27.003  1.00 94.56           C  
ATOM   4094  HB2 PRO B 104      -4.856  12.460  27.120  1.00 94.56           H  
ATOM   4095  HB3 PRO B 104      -3.645  11.268  26.565  1.00 94.56           H  
ATOM   4096  O   PRO B 104      -4.495  14.953  25.153  1.00 94.56           O  
ATOM   4097  CG  PRO B 104      -3.061  12.320  28.339  1.00 94.56           C  
ATOM   4098  HG2 PRO B 104      -3.160  11.393  28.903  1.00 94.56           H  
ATOM   4099  HG3 PRO B 104      -3.416  13.173  28.918  1.00 94.56           H  
ATOM   4100  CD  PRO B 104      -1.632  12.558  27.884  1.00 94.56           C  
ATOM   4101  HD2 PRO B 104      -1.189  11.590  27.648  1.00 94.56           H  
ATOM   4102  HD3 PRO B 104      -1.070  13.069  28.666  1.00 94.56           H  
ATOM   4103  N   GLY B 105      -3.467  15.528  27.064  1.00 90.31           N  
ATOM   4104  H   GLY B 105      -2.700  15.305  27.683  1.00 90.31           H  
ATOM   4105  CA  GLY B 105      -4.051  16.870  27.140  1.00 90.31           C  
ATOM   4106  HA2 GLY B 105      -5.138  16.792  27.134  1.00 90.31           H  
ATOM   4107  HA3 GLY B 105      -3.730  17.338  28.070  1.00 90.31           H  
ATOM   4108  C   GLY B 105      -3.618  17.773  25.983  1.00 90.31           C  
ATOM   4109  O   GLY B 105      -4.416  18.577  25.494  1.00 90.31           O  
ATOM   4110  N   PHE B 106      -2.389  17.608  25.492  1.00 94.73           N  
ATOM   4111  H   PHE B 106      -1.757  16.978  25.965  1.00 94.73           H  
ATOM   4112  CA  PHE B 106      -1.880  18.342  24.336  1.00 94.73           C  
ATOM   4113  HA  PHE B 106      -1.954  19.409  24.544  1.00 94.73           H  
ATOM   4114  C   PHE B 106      -2.670  18.064  23.046  1.00 94.73           C  
ATOM   4115  CB  PHE B 106      -0.401  18.007  24.163  1.00 94.73           C  
ATOM   4116  HB2 PHE B 106      -0.283  16.952  23.914  1.00 94.73           H  
ATOM   4117  HB3 PHE B 106       0.108  18.194  25.108  1.00 94.73           H  
ATOM   4118  O   PHE B 106      -2.968  18.998  22.292  1.00 94.73           O  
ATOM   4119  CG  PHE B 106       0.267  18.848  23.108  1.00 94.73           C  
ATOM   4120  CD1 PHE B 106       0.319  18.402  21.778  1.00 94.73           C  
ATOM   4121  HD1 PHE B 106      -0.097  17.443  21.507  1.00 94.73           H  
ATOM   4122  CD2 PHE B 106       0.827  20.087  23.465  1.00 94.73           C  
ATOM   4123  HD2 PHE B 106       0.813  20.403  24.497  1.00 94.73           H  
ATOM   4124  CE1 PHE B 106       0.935  19.198  20.802  1.00 94.73           C  
ATOM   4125  HE1 PHE B 106       0.995  18.844  19.783  1.00 94.73           H  
ATOM   4126  CE2 PHE B 106       1.442  20.884  22.487  1.00 94.73           C  
ATOM   4127  HE2 PHE B 106       1.911  21.819  22.758  1.00 94.73           H  
ATOM   4128  CZ  PHE B 106       1.497  20.436  21.158  1.00 94.73           C  
ATOM   4129  HZ  PHE B 106       2.005  21.035  20.417  1.00 94.73           H  
ATOM   4130  N   PHE B 107      -3.064  16.808  22.828  1.00 94.47           N  
ATOM   4131  H   PHE B 107      -2.753  16.100  23.479  1.00 94.47           H  
ATOM   4132  CA  PHE B 107      -3.831  16.370  21.654  1.00 94.47           C  
ATOM   4133  HA  PHE B 107      -3.647  17.069  20.838  1.00 94.47           H  
ATOM   4134  C   PHE B 107      -5.352  16.370  21.870  1.00 94.47           C  
ATOM   4135  CB  PHE B 107      -3.314  15.002  21.194  1.00 94.47           C  
ATOM   4136  HB2 PHE B 107      -3.444  14.286  22.005  1.00 94.47           H  
ATOM   4137  HB3 PHE B 107      -3.911  14.656  20.350  1.00 94.47           H  
ATOM   4138  O   PHE B 107      -6.098  16.030  20.957  1.00 94.47           O  
ATOM   4139  CG  PHE B 107      -1.861  15.029  20.766  1.00 94.47           C  
ATOM   4140  CD1 PHE B 107      -1.489  15.606  19.536  1.00 94.47           C  
ATOM   4141  HD1 PHE B 107      -2.240  16.023  18.881  1.00 94.47           H  
ATOM   4142  CD2 PHE B 107      -0.871  14.519  21.622  1.00 94.47           C  
ATOM   4143  HD2 PHE B 107      -1.138  14.089  22.576  1.00 94.47           H  
ATOM   4144  CE1 PHE B 107      -0.137  15.655  19.156  1.00 94.47           C  
ATOM   4145  HE1 PHE B 107       0.148  16.089  18.209  1.00 94.47           H  
ATOM   4146  CE2 PHE B 107       0.480  14.589  21.254  1.00 94.47           C  
ATOM   4147  HE2 PHE B 107       1.227  14.221  21.943  1.00 94.47           H  
ATOM   4148  CZ  PHE B 107       0.850  15.151  20.020  1.00 94.47           C  
ATOM   4149  HZ  PHE B 107       1.892  15.212  19.743  1.00 94.47           H  
ATOM   4150  N   GLY B 108      -5.833  16.772  23.052  1.00 88.23           N  
ATOM   4151  H   GLY B 108      -5.173  16.999  23.782  1.00 88.23           H  
ATOM   4152  CA  GLY B 108      -7.264  16.775  23.373  1.00 88.23           C  
ATOM   4153  HA2 GLY B 108      -7.415  17.353  24.284  1.00 88.23           H  
ATOM   4154  HA3 GLY B 108      -7.818  17.247  22.561  1.00 88.23           H  
ATOM   4155  C   GLY B 108      -7.858  15.380  23.601  1.00 88.23           C  
ATOM   4156  O   GLY B 108      -9.063  15.202  23.444  1.00 88.23           O  
ATOM   4157  N   ILE B 109      -7.030  14.403  23.972  1.00 89.68           N  
ATOM   4158  H   ILE B 109      -6.067  14.651  24.152  1.00 89.68           H  
ATOM   4159  CA  ILE B 109      -7.421  13.022  24.272  1.00 89.68           C  
ATOM   4160  HA  ILE B 109      -8.345  12.789  23.743  1.00 89.68           H  
ATOM   4161  C   ILE B 109      -7.699  12.900  25.774  1.00 89.68           C  
ATOM   4162  CB  ILE B 109      -6.331  12.055  23.754  1.00 89.68           C  
ATOM   4163  HB  ILE B 109      -5.365  12.393  24.131  1.00 89.68           H  
ATOM   4164  O   ILE B 109      -6.977  13.449  26.609  1.00 89.68           O  
ATOM   4165  CG1 ILE B 109      -6.309  12.088  22.207  1.00 89.68           C  
ATOM   4166 HG12 ILE B 109      -6.357  13.118  21.854  1.00 89.68           H  
ATOM   4167 HG13 ILE B 109      -7.186  11.568  21.821  1.00 89.68           H  
ATOM   4168  CG2 ILE B 109      -6.556  10.613  24.237  1.00 89.68           C  
ATOM   4169 HG21 ILE B 109      -5.755   9.961  23.888  1.00 89.68           H  
ATOM   4170 HG22 ILE B 109      -6.555  10.571  25.326  1.00 89.68           H  
ATOM   4171 HG23 ILE B 109      -7.506  10.238  23.856  1.00 89.68           H  
ATOM   4172  CD1 ILE B 109      -5.052  11.474  21.590  1.00 89.68           C  
ATOM   4173 HD11 ILE B 109      -4.180  12.025  21.944  1.00 89.68           H  
ATOM   4174 HD12 ILE B 109      -4.955  10.422  21.859  1.00 89.68           H  
ATOM   4175 HD13 ILE B 109      -5.108  11.558  20.505  1.00 89.68           H  
ATOM   4176  N   SER B 110      -8.761  12.187  26.153  1.00 84.32           N  
ATOM   4177  H   SER B 110      -9.293  11.713  25.437  1.00 84.32           H  
ATOM   4178  CA  SER B 110      -9.066  11.975  27.574  1.00 84.32           C  
ATOM   4179  HA  SER B 110      -8.937  12.935  28.074  1.00 84.32           H  
ATOM   4180  C   SER B 110      -8.106  10.956  28.210  1.00 84.32           C  
ATOM   4181  CB  SER B 110     -10.525  11.558  27.778  1.00 84.32           C  
ATOM   4182  HB2 SER B 110     -11.178  12.199  27.184  1.00 84.32           H  
ATOM   4183  HB3 SER B 110     -10.781  11.687  28.829  1.00 84.32           H  
ATOM   4184  O   SER B 110      -7.661  10.037  27.523  1.00 84.32           O  
ATOM   4185  OG  SER B 110     -10.735  10.203  27.430  1.00 84.32           O  
ATOM   4186  HG  SER B 110     -10.725  10.135  26.473  1.00 84.32           H  
ATOM   4187  N   PRO B 111      -7.835  11.009  29.529  1.00 86.50           N  
ATOM   4188  CA  PRO B 111      -7.011   9.992  30.189  1.00 86.50           C  
ATOM   4189  HA  PRO B 111      -6.002  10.036  29.780  1.00 86.50           H  
ATOM   4190  C   PRO B 111      -7.552   8.563  30.021  1.00 86.50           C  
ATOM   4191  CB  PRO B 111      -6.977  10.395  31.667  1.00 86.50           C  
ATOM   4192  HB2 PRO B 111      -7.793   9.917  32.210  1.00 86.50           H  
ATOM   4193  HB3 PRO B 111      -6.020  10.148  32.127  1.00 86.50           H  
ATOM   4194  O   PRO B 111      -6.774   7.621  29.917  1.00 86.50           O  
ATOM   4195  CG  PRO B 111      -7.213  11.904  31.631  1.00 86.50           C  
ATOM   4196  HG2 PRO B 111      -7.646  12.271  32.561  1.00 86.50           H  
ATOM   4197  HG3 PRO B 111      -6.274  12.415  31.417  1.00 86.50           H  
ATOM   4198  CD  PRO B 111      -8.168  12.082  30.452  1.00 86.50           C  
ATOM   4199  HD2 PRO B 111      -8.016  13.063  30.003  1.00 86.50           H  
ATOM   4200  HD3 PRO B 111      -9.199  11.969  30.787  1.00 86.50           H  
ATOM   4201  N   ARG B 112      -8.884   8.402  29.963  1.00 80.66           N  
ATOM   4202  H   ARG B 112      -9.456   9.234  29.979  1.00 80.66           H  
ATOM   4203  CA  ARG B 112      -9.545   7.101  29.765  1.00 80.66           C  
ATOM   4204  HA  ARG B 112      -9.091   6.378  30.443  1.00 80.66           H  
ATOM   4205  C   ARG B 112      -9.282   6.549  28.364  1.00 80.66           C  
ATOM   4206  CB  ARG B 112     -11.060   7.215  30.055  1.00 80.66           C  
ATOM   4207  HB2 ARG B 112     -11.625   7.030  29.141  1.00 80.66           H  
ATOM   4208  HB3 ARG B 112     -11.304   8.221  30.397  1.00 80.66           H  
ATOM   4209  O   ARG B 112      -8.930   5.385  28.227  1.00 80.66           O  
ATOM   4210  CG  ARG B 112     -11.498   6.215  31.137  1.00 80.66           C  
ATOM   4211  HG2 ARG B 112     -11.220   5.205  30.838  1.00 80.66           H  
ATOM   4212  HG3 ARG B 112     -10.960   6.447  32.056  1.00 80.66           H  
ATOM   4213  CD  ARG B 112     -13.001   6.238  31.445  1.00 80.66           C  
ATOM   4214  HD2 ARG B 112     -13.288   7.253  31.721  1.00 80.66           H  
ATOM   4215  HD3 ARG B 112     -13.173   5.586  32.301  1.00 80.66           H  
ATOM   4216  NE  ARG B 112     -13.833   5.772  30.316  1.00 80.66           N  
ATOM   4217  HE  ARG B 112     -13.349   5.430  29.498  1.00 80.66           H  
ATOM   4218  NH1 ARG B 112     -15.868   6.004  31.347  1.00 80.66           N  
ATOM   4219 HH11 ARG B 112     -15.383   6.118  32.225  1.00 80.66           H  
ATOM   4220 HH12 ARG B 112     -16.867   5.852  31.333  1.00 80.66           H  
ATOM   4221  NH2 ARG B 112     -15.793   5.325  29.230  1.00 80.66           N  
ATOM   4222 HH21 ARG B 112     -16.798   5.234  29.247  1.00 80.66           H  
ATOM   4223 HH22 ARG B 112     -15.306   4.741  28.565  1.00 80.66           H  
ATOM   4224  CZ  ARG B 112     -15.154   5.707  30.297  1.00 80.66           C  
ATOM   4225  N   GLU B 113      -9.412   7.394  27.346  1.00 83.37           N  
ATOM   4226  H   GLU B 113      -9.670   8.352  27.536  1.00 83.37           H  
ATOM   4227  CA  GLU B 113      -9.088   7.025  25.966  1.00 83.37           C  
ATOM   4228  HA  GLU B 113      -9.622   6.113  25.700  1.00 83.37           H  
ATOM   4229  C   GLU B 113      -7.589   6.742  25.813  1.00 83.37           C  
ATOM   4230  CB  GLU B 113      -9.552   8.145  25.030  1.00 83.37           C  
ATOM   4231  HB2 GLU B 113      -9.006   9.055  25.279  1.00 83.37           H  
ATOM   4232  HB3 GLU B 113     -10.613   8.325  25.201  1.00 83.37           H  
ATOM   4233  O   GLU B 113      -7.227   5.722  25.243  1.00 83.37           O  
ATOM   4234  CG  GLU B 113      -9.344   7.805  23.545  1.00 83.37           C  
ATOM   4235  HG2 GLU B 113      -8.289   7.594  23.371  1.00 83.37           H  
ATOM   4236  HG3 GLU B 113      -9.915   6.907  23.308  1.00 83.37           H  
ATOM   4237  CD  GLU B 113      -9.768   8.945  22.608  1.00 83.37           C  
ATOM   4238  OE1 GLU B 113      -9.700   8.728  21.372  1.00 83.37           O  
ATOM   4239  OE2 GLU B 113     -10.123  10.031  23.129  1.00 83.37           O  
ATOM   4240  N   ALA B 114      -6.716   7.570  26.397  1.00 90.34           N  
ATOM   4241  H   ALA B 114      -7.070   8.405  26.842  1.00 90.34           H  
ATOM   4242  CA  ALA B 114      -5.265   7.382  26.344  1.00 90.34           C  
ATOM   4243  HA  ALA B 114      -4.956   7.380  25.298  1.00 90.34           H  
ATOM   4244  C   ALA B 114      -4.799   6.059  26.971  1.00 90.34           C  
ATOM   4245  CB  ALA B 114      -4.600   8.564  27.052  1.00 90.34           C  
ATOM   4246  HB1 ALA B 114      -4.947   9.493  26.601  1.00 90.34           H  
ATOM   4247  HB2 ALA B 114      -3.518   8.490  26.946  1.00 90.34           H  
ATOM   4248  HB3 ALA B 114      -4.857   8.559  28.111  1.00 90.34           H  
ATOM   4249  O   ALA B 114      -3.823   5.479  26.502  1.00 90.34           O  
ATOM   4250  N   LEU B 115      -5.488   5.590  28.019  1.00 86.26           N  
ATOM   4251  H   LEU B 115      -6.240   6.153  28.391  1.00 86.26           H  
ATOM   4252  CA  LEU B 115      -5.212   4.299  28.648  1.00 86.26           C  
ATOM   4253  HA  LEU B 115      -4.135   4.213  28.793  1.00 86.26           H  
ATOM   4254  C   LEU B 115      -5.648   3.123  27.763  1.00 86.26           C  
ATOM   4255  CB  LEU B 115      -5.920   4.233  30.013  1.00 86.26           C  
ATOM   4256  HB2 LEU B 115      -5.894   5.210  30.495  1.00 86.26           H  
ATOM   4257  HB3 LEU B 115      -6.966   3.974  29.847  1.00 86.26           H  
ATOM   4258  O   LEU B 115      -4.975   2.103  27.753  1.00 86.26           O  
ATOM   4259  CG  LEU B 115      -5.272   3.202  30.958  1.00 86.26           C  
ATOM   4260  HG  LEU B 115      -4.934   2.330  30.398  1.00 86.26           H  
ATOM   4261  CD1 LEU B 115      -4.081   3.820  31.695  1.00 86.26           C  
ATOM   4262 HD11 LEU B 115      -3.628   3.072  32.346  1.00 86.26           H  
ATOM   4263 HD12 LEU B 115      -3.332   4.143  30.971  1.00 86.26           H  
ATOM   4264 HD13 LEU B 115      -4.403   4.675  32.290  1.00 86.26           H  
ATOM   4265  CD2 LEU B 115      -6.277   2.727  32.005  1.00 86.26           C  
ATOM   4266 HD21 LEU B 115      -5.798   2.012  32.674  1.00 86.26           H  
ATOM   4267 HD22 LEU B 115      -6.657   3.574  32.576  1.00 86.26           H  
ATOM   4268 HD23 LEU B 115      -7.100   2.224  31.498  1.00 86.26           H  
ATOM   4269  N   ALA B 116      -6.761   3.262  27.035  1.00 84.87           N  
ATOM   4270  H   ALA B 116      -7.277   4.129  27.091  1.00 84.87           H  
ATOM   4271  CA  ALA B 116      -7.209   2.250  26.081  1.00 84.87           C  
ATOM   4272  HA  ALA B 116      -7.086   1.261  26.524  1.00 84.87           H  
ATOM   4273  C   ALA B 116      -6.390   2.261  24.783  1.00 84.87           C  
ATOM   4274  CB  ALA B 116      -8.698   2.466  25.790  1.00 84.87           C  
ATOM   4275  HB1 ALA B 116      -8.872   3.479  25.427  1.00 84.87           H  
ATOM   4276  HB2 ALA B 116      -9.273   2.289  26.699  1.00 84.87           H  
ATOM   4277  HB3 ALA B 116      -9.024   1.752  25.033  1.00 84.87           H  
ATOM   4278  O   ALA B 116      -6.266   1.222  24.145  1.00 84.87           O  
ATOM   4279  N   MET B 117      -5.864   3.421  24.375  1.00 90.68           N  
ATOM   4280  H   MET B 117      -6.059   4.242  24.930  1.00 90.68           H  
ATOM   4281  CA  MET B 117      -5.108   3.601  23.135  1.00 90.68           C  
ATOM   4282  HA  MET B 117      -5.713   3.272  22.291  1.00 90.68           H  
ATOM   4283  C   MET B 117      -3.822   2.779  23.111  1.00 90.68           C  
ATOM   4284  CB  MET B 117      -4.766   5.080  22.909  1.00 90.68           C  
ATOM   4285  HB2 MET B 117      -4.494   5.546  23.856  1.00 90.68           H  
ATOM   4286  HB3 MET B 117      -3.904   5.136  22.245  1.00 90.68           H  
ATOM   4287  O   MET B 117      -2.943   2.935  23.973  1.00 90.68           O  
ATOM   4288  CG  MET B 117      -5.911   5.857  22.252  1.00 90.68           C  
ATOM   4289  HG2 MET B 117      -6.817   5.730  22.844  1.00 90.68           H  
ATOM   4290  HG3 MET B 117      -6.101   5.435  21.266  1.00 90.68           H  
ATOM   4291  SD  MET B 117      -5.587   7.633  22.069  1.00 90.68           S  
ATOM   4292  CE  MET B 117      -4.216   7.596  20.883  1.00 90.68           C  
ATOM   4293  HE1 MET B 117      -4.504   7.010  20.010  1.00 90.68           H  
ATOM   4294  HE2 MET B 117      -3.963   8.611  20.579  1.00 90.68           H  
ATOM   4295  HE3 MET B 117      -3.341   7.135  21.341  1.00 90.68           H  
ATOM   4296  N   ASP B 118      -3.662   2.022  22.025  1.00 93.11           N  
ATOM   4297  H   ASP B 118      -4.426   1.901  21.377  1.00 93.11           H  
ATOM   4298  CA  ASP B 118      -2.396   1.396  21.674  1.00 93.11           C  
ATOM   4299  HA  ASP B 118      -2.208   0.617  22.413  1.00 93.11           H  
ATOM   4300  C   ASP B 118      -1.271   2.460  21.699  1.00 93.11           C  
ATOM   4301  CB  ASP B 118      -2.536   0.705  20.306  1.00 93.11           C  
ATOM   4302  HB2 ASP B 118      -3.332  -0.037  20.375  1.00 93.11           H  
ATOM   4303  HB3 ASP B 118      -2.830   1.446  19.563  1.00 93.11           H  
ATOM   4304  O   ASP B 118      -1.398   3.521  21.064  1.00 93.11           O  
ATOM   4305  CG  ASP B 118      -1.267   0.002  19.811  1.00 93.11           C  
ATOM   4306  OD1 ASP B 118      -0.178   0.244  20.374  1.00 93.11           O  
ATOM   4307  OD2 ASP B 118      -1.353  -0.704  18.791  1.00 93.11           O  
ATOM   4308  N   PRO B 119      -0.176   2.235  22.456  1.00 95.82           N  
ATOM   4309  CA  PRO B 119       0.978   3.133  22.485  1.00 95.82           C  
ATOM   4310  HA  PRO B 119       0.684   4.081  22.935  1.00 95.82           H  
ATOM   4311  C   PRO B 119       1.556   3.447  21.097  1.00 95.82           C  
ATOM   4312  CB  PRO B 119       2.006   2.457  23.400  1.00 95.82           C  
ATOM   4313  HB2 PRO B 119       1.922   2.876  24.404  1.00 95.82           H  
ATOM   4314  HB3 PRO B 119       3.026   2.575  23.035  1.00 95.82           H  
ATOM   4315  O   PRO B 119       2.104   4.535  20.914  1.00 95.82           O  
ATOM   4316  CG  PRO B 119       1.586   0.989  23.431  1.00 95.82           C  
ATOM   4317  HG2 PRO B 119       2.007   0.470  22.570  1.00 95.82           H  
ATOM   4318  HG3 PRO B 119       1.878   0.497  24.358  1.00 95.82           H  
ATOM   4319  CD  PRO B 119       0.076   1.058  23.277  1.00 95.82           C  
ATOM   4320  HD2 PRO B 119      -0.269   0.133  22.814  1.00 95.82           H  
ATOM   4321  HD3 PRO B 119      -0.396   1.181  24.251  1.00 95.82           H  
ATOM   4322  N   GLN B 120       1.375   2.584  20.093  1.00 97.35           N  
ATOM   4323  H   GLN B 120       0.906   1.710  20.281  1.00 97.35           H  
ATOM   4324  CA  GLN B 120       1.750   2.875  18.706  1.00 97.35           C  
ATOM   4325  HA  GLN B 120       2.821   3.073  18.674  1.00 97.35           H  
ATOM   4326  C   GLN B 120       1.033   4.124  18.162  1.00 97.35           C  
ATOM   4327  CB  GLN B 120       1.453   1.654  17.820  1.00 97.35           C  
ATOM   4328  HB2 GLN B 120       1.662   1.911  16.782  1.00 97.35           H  
ATOM   4329  HB3 GLN B 120       0.395   1.402  17.892  1.00 97.35           H  
ATOM   4330  O   GLN B 120       1.675   4.988  17.562  1.00 97.35           O  
ATOM   4331  CG  GLN B 120       2.300   0.430  18.199  1.00 97.35           C  
ATOM   4332  HG2 GLN B 120       2.052   0.103  19.209  1.00 97.35           H  
ATOM   4333  HG3 GLN B 120       3.357   0.695  18.176  1.00 97.35           H  
ATOM   4334  CD  GLN B 120       2.077  -0.741  17.257  1.00 97.35           C  
ATOM   4335  NE2 GLN B 120       0.928  -1.370  17.307  1.00 97.35           N  
ATOM   4336 HE21 GLN B 120       0.206  -1.104  17.960  1.00 97.35           H  
ATOM   4337 HE22 GLN B 120       0.782  -2.201  16.750  1.00 97.35           H  
ATOM   4338  OE1 GLN B 120       2.947  -1.081  16.462  1.00 97.35           O  
ATOM   4339  N   GLN B 121      -0.271   4.286  18.432  1.00 97.33           N  
ATOM   4340  H   GLN B 121      -0.729   3.593  19.006  1.00 97.33           H  
ATOM   4341  CA  GLN B 121      -1.027   5.480  18.021  1.00 97.33           C  
ATOM   4342  HA  GLN B 121      -0.868   5.646  16.955  1.00 97.33           H  
ATOM   4343  C   GLN B 121      -0.548   6.738  18.764  1.00 97.33           C  
ATOM   4344  CB  GLN B 121      -2.538   5.298  18.265  1.00 97.33           C  
ATOM   4345  HB2 GLN B 121      -3.033   6.195  17.893  1.00 97.33           H  
ATOM   4346  HB3 GLN B 121      -2.727   5.229  19.336  1.00 97.33           H  
ATOM   4347  O   GLN B 121      -0.452   7.816  18.176  1.00 97.33           O  
ATOM   4348  CG  GLN B 121      -3.171   4.074  17.578  1.00 97.33           C  
ATOM   4349  HG2 GLN B 121      -2.816   3.167  18.067  1.00 97.33           H  
ATOM   4350  HG3 GLN B 121      -2.851   4.032  16.537  1.00 97.33           H  
ATOM   4351  CD  GLN B 121      -4.704   4.081  17.620  1.00 97.33           C  
ATOM   4352  NE2 GLN B 121      -5.351   3.053  17.120  1.00 97.33           N  
ATOM   4353 HE21 GLN B 121      -4.858   2.252  16.751  1.00 97.33           H  
ATOM   4354 HE22 GLN B 121      -6.358   3.041  17.185  1.00 97.33           H  
ATOM   4355  OE1 GLN B 121      -5.354   5.025  18.065  1.00 97.33           O  
ATOM   4356  N   ARG B 122      -0.226   6.601  20.058  1.00 97.67           N  
ATOM   4357  H   ARG B 122      -0.297   5.674  20.451  1.00 97.67           H  
ATOM   4358  CA  ARG B 122       0.272   7.698  20.908  1.00 97.67           C  
ATOM   4359  HA  ARG B 122      -0.405   8.550  20.842  1.00 97.67           H  
ATOM   4360  C   ARG B 122       1.629   8.215  20.427  1.00 97.67           C  
ATOM   4361  CB  ARG B 122       0.341   7.226  22.372  1.00 97.67           C  
ATOM   4362  HB2 ARG B 122       0.859   7.984  22.960  1.00 97.67           H  
ATOM   4363  HB3 ARG B 122       0.918   6.304  22.443  1.00 97.67           H  
ATOM   4364  O   ARG B 122       1.799   9.418  20.230  1.00 97.67           O  
ATOM   4365  CG  ARG B 122      -1.060   7.008  22.961  1.00 97.67           C  
ATOM   4366  HG2 ARG B 122      -1.628   7.930  22.836  1.00 97.67           H  
ATOM   4367  HG3 ARG B 122      -1.573   6.210  22.424  1.00 97.67           H  
ATOM   4368  CD  ARG B 122      -1.029   6.674  24.456  1.00 97.67           C  
ATOM   4369  HD2 ARG B 122      -1.971   7.003  24.895  1.00 97.67           H  
ATOM   4370  HD3 ARG B 122      -0.218   7.228  24.930  1.00 97.67           H  
ATOM   4371  NE  ARG B 122      -0.895   5.230  24.712  1.00 97.67           N  
ATOM   4372  HE  ARG B 122      -1.367   4.603  24.077  1.00 97.67           H  
ATOM   4373  NH1 ARG B 122       0.040   5.363  26.808  1.00 97.67           N  
ATOM   4374 HH11 ARG B 122       0.237   6.341  26.656  1.00 97.67           H  
ATOM   4375 HH12 ARG B 122       0.429   4.918  27.627  1.00 97.67           H  
ATOM   4376  NH2 ARG B 122      -0.619   3.388  25.979  1.00 97.67           N  
ATOM   4377 HH21 ARG B 122      -1.238   2.919  25.333  1.00 97.67           H  
ATOM   4378 HH22 ARG B 122      -0.417   2.948  26.866  1.00 97.67           H  
ATOM   4379  CZ  ARG B 122      -0.484   4.671  25.832  1.00 97.67           C  
ATOM   4380  N   LEU B 123       2.565   7.305  20.162  1.00 98.46           N  
ATOM   4381  H   LEU B 123       2.352   6.336  20.353  1.00 98.46           H  
ATOM   4382  CA  LEU B 123       3.893   7.637  19.643  1.00 98.46           C  
ATOM   4383  HA  LEU B 123       4.346   8.390  20.288  1.00 98.46           H  
ATOM   4384  C   LEU B 123       3.837   8.254  18.241  1.00 98.46           C  
ATOM   4385  CB  LEU B 123       4.763   6.370  19.638  1.00 98.46           C  
ATOM   4386  HB2 LEU B 123       4.202   5.567  19.158  1.00 98.46           H  
ATOM   4387  HB3 LEU B 123       5.646   6.557  19.027  1.00 98.46           H  
ATOM   4388  O   LEU B 123       4.595   9.184  17.967  1.00 98.46           O  
ATOM   4389  CG  LEU B 123       5.232   5.898  21.026  1.00 98.46           C  
ATOM   4390  HG  LEU B 123       4.372   5.706  21.667  1.00 98.46           H  
ATOM   4391  CD1 LEU B 123       6.018   4.603  20.850  1.00 98.46           C  
ATOM   4392 HD11 LEU B 123       6.265   4.185  21.827  1.00 98.46           H  
ATOM   4393 HD12 LEU B 123       6.932   4.783  20.284  1.00 98.46           H  
ATOM   4394 HD13 LEU B 123       5.401   3.887  20.306  1.00 98.46           H  
ATOM   4395  CD2 LEU B 123       6.150   6.914  21.712  1.00 98.46           C  
ATOM   4396 HD21 LEU B 123       6.552   6.476  22.626  1.00 98.46           H  
ATOM   4397 HD22 LEU B 123       5.569   7.793  21.992  1.00 98.46           H  
ATOM   4398 HD23 LEU B 123       6.965   7.188  21.043  1.00 98.46           H  
ATOM   4399  N   LEU B 124       2.935   7.788  17.369  1.00 98.47           N  
ATOM   4400  H   LEU B 124       2.377   6.986  17.626  1.00 98.47           H  
ATOM   4401  CA  LEU B 124       2.743   8.379  16.041  1.00 98.47           C  
ATOM   4402  HA  LEU B 124       3.700   8.380  15.519  1.00 98.47           H  
ATOM   4403  C   LEU B 124       2.294   9.843  16.109  1.00 98.47           C  
ATOM   4404  CB  LEU B 124       1.722   7.554  15.236  1.00 98.47           C  
ATOM   4405  HB2 LEU B 124       0.900   7.274  15.894  1.00 98.47           H  
ATOM   4406  HB3 LEU B 124       1.304   8.179  14.447  1.00 98.47           H  
ATOM   4407  O   LEU B 124       2.791  10.652  15.325  1.00 98.47           O  
ATOM   4408  CG  LEU B 124       2.300   6.291  14.577  1.00 98.47           C  
ATOM   4409  HG  LEU B 124       2.846   5.705  15.316  1.00 98.47           H  
ATOM   4410  CD1 LEU B 124       1.149   5.457  14.019  1.00 98.47           C  
ATOM   4411 HD11 LEU B 124       1.530   4.573  13.509  1.00 98.47           H  
ATOM   4412 HD12 LEU B 124       0.511   5.139  14.844  1.00 98.47           H  
ATOM   4413 HD13 LEU B 124       0.562   6.049  13.316  1.00 98.47           H  
ATOM   4414  CD2 LEU B 124       3.243   6.620  13.420  1.00 98.47           C  
ATOM   4415 HD21 LEU B 124       4.123   7.142  13.796  1.00 98.47           H  
ATOM   4416 HD22 LEU B 124       3.572   5.696  12.944  1.00 98.47           H  
ATOM   4417 HD23 LEU B 124       2.729   7.240  12.685  1.00 98.47           H  
ATOM   4418  N   LEU B 125       1.402  10.205  17.038  1.00 98.25           N  
ATOM   4419  H   LEU B 125       1.026   9.491  17.646  1.00 98.25           H  
ATOM   4420  CA  LEU B 125       0.952  11.592  17.211  1.00 98.25           C  
ATOM   4421  HA  LEU B 125       0.579  11.963  16.255  1.00 98.25           H  
ATOM   4422  C   LEU B 125       2.102  12.523  17.605  1.00 98.25           C  
ATOM   4423  CB  LEU B 125      -0.168  11.659  18.266  1.00 98.25           C  
ATOM   4424  HB2 LEU B 125      -0.275  12.693  18.594  1.00 98.25           H  
ATOM   4425  HB3 LEU B 125       0.132  11.075  19.136  1.00 98.25           H  
ATOM   4426  O   LEU B 125       2.320  13.545  16.951  1.00 98.25           O  
ATOM   4427  CG  LEU B 125      -1.542  11.171  17.783  1.00 98.25           C  
ATOM   4428  HG  LEU B 125      -1.464  10.162  17.378  1.00 98.25           H  
ATOM   4429  CD1 LEU B 125      -2.506  11.155  18.970  1.00 98.25           C  
ATOM   4430 HD11 LEU B 125      -2.152  10.437  19.711  1.00 98.25           H  
ATOM   4431 HD12 LEU B 125      -3.500  10.860  18.634  1.00 98.25           H  
ATOM   4432 HD13 LEU B 125      -2.560  12.147  19.418  1.00 98.25           H  
ATOM   4433  CD2 LEU B 125      -2.126  12.093  16.710  1.00 98.25           C  
ATOM   4434 HD21 LEU B 125      -3.134  11.771  16.450  1.00 98.25           H  
ATOM   4435 HD22 LEU B 125      -2.165  13.118  17.079  1.00 98.25           H  
ATOM   4436 HD23 LEU B 125      -1.515  12.051  15.808  1.00 98.25           H  
ATOM   4437  N   GLU B 126       2.862  12.155  18.637  1.00 98.57           N  
ATOM   4438  H   GLU B 126       2.633  11.303  19.128  1.00 98.57           H  
ATOM   4439  CA  GLU B 126       3.989  12.965  19.109  1.00 98.57           C  
ATOM   4440  HA  GLU B 126       3.653  13.991  19.265  1.00 98.57           H  
ATOM   4441  C   GLU B 126       5.107  13.048  18.068  1.00 98.57           C  
ATOM   4442  CB  GLU B 126       4.511  12.431  20.449  1.00 98.57           C  
ATOM   4443  HB2 GLU B 126       5.458  12.926  20.667  1.00 98.57           H  
ATOM   4444  HB3 GLU B 126       4.681  11.356  20.378  1.00 98.57           H  
ATOM   4445  O   GLU B 126       5.553  14.147  17.737  1.00 98.57           O  
ATOM   4446  CG  GLU B 126       3.522  12.738  21.586  1.00 98.57           C  
ATOM   4447  HG2 GLU B 126       2.577  12.238  21.377  1.00 98.57           H  
ATOM   4448  HG3 GLU B 126       3.355  13.815  21.594  1.00 98.57           H  
ATOM   4449  CD  GLU B 126       4.017  12.322  22.977  1.00 98.57           C  
ATOM   4450  OE1 GLU B 126       3.266  12.509  23.959  1.00 98.57           O  
ATOM   4451  OE2 GLU B 126       5.163  11.832  23.063  1.00 98.57           O  
ATOM   4452  N   ALA B 127       5.505  11.920  17.472  1.00 98.71           N  
ATOM   4453  H   ALA B 127       5.091  11.041  17.749  1.00 98.71           H  
ATOM   4454  CA  ALA B 127       6.532  11.913  16.434  1.00 98.71           C  
ATOM   4455  HA  ALA B 127       7.435  12.368  16.843  1.00 98.71           H  
ATOM   4456  C   ALA B 127       6.117  12.745  15.207  1.00 98.71           C  
ATOM   4457  CB  ALA B 127       6.850  10.462  16.053  1.00 98.71           C  
ATOM   4458  HB1 ALA B 127       5.962   9.981  15.644  1.00 98.71           H  
ATOM   4459  HB2 ALA B 127       7.179   9.914  16.936  1.00 98.71           H  
ATOM   4460  HB3 ALA B 127       7.643  10.445  15.306  1.00 98.71           H  
ATOM   4461  O   ALA B 127       6.944  13.465  14.651  1.00 98.71           O  
ATOM   4462  N   SER B 128       4.842  12.703  14.806  1.00 98.72           N  
ATOM   4463  H   SER B 128       4.198  12.096  15.293  1.00 98.72           H  
ATOM   4464  CA  SER B 128       4.334  13.520  13.694  1.00 98.72           C  
ATOM   4465  HA  SER B 128       4.963  13.355  12.819  1.00 98.72           H  
ATOM   4466  C   SER B 128       4.376  15.016  14.011  1.00 98.72           C  
ATOM   4467  CB  SER B 128       2.903  13.123  13.326  1.00 98.72           C  
ATOM   4468  HB2 SER B 128       2.552  13.763  12.517  1.00 98.72           H  
ATOM   4469  HB3 SER B 128       2.246  13.254  14.185  1.00 98.72           H  
ATOM   4470  O   SER B 128       4.802  15.804  13.164  1.00 98.72           O  
ATOM   4471  OG  SER B 128       2.867  11.776  12.902  1.00 98.72           O  
ATOM   4472  HG  SER B 128       2.849  11.238  13.698  1.00 98.72           H  
ATOM   4473  N   TRP B 129       3.995  15.412  15.234  1.00 98.50           N  
ATOM   4474  H   TRP B 129       3.683  14.716  15.896  1.00 98.50           H  
ATOM   4475  CA  TRP B 129       4.078  16.808  15.679  1.00 98.50           C  
ATOM   4476  HA  TRP B 129       3.496  17.435  15.003  1.00 98.50           H  
ATOM   4477  C   TRP B 129       5.518  17.314  15.628  1.00 98.50           C  
ATOM   4478  CB  TRP B 129       3.521  16.963  17.105  1.00 98.50           C  
ATOM   4479  HB2 TRP B 129       2.519  16.538  17.163  1.00 98.50           H  
ATOM   4480  HB3 TRP B 129       4.142  16.403  17.804  1.00 98.50           H  
ATOM   4481  O   TRP B 129       5.812  18.331  14.997  1.00 98.50           O  
ATOM   4482  CG  TRP B 129       3.450  18.386  17.564  1.00 98.50           C  
ATOM   4483  CD1 TRP B 129       4.479  19.099  18.079  1.00 98.50           C  
ATOM   4484  HD1 TRP B 129       5.480  18.727  18.237  1.00 98.50           H  
ATOM   4485  CD2 TRP B 129       2.327  19.315  17.483  1.00 98.50           C  
ATOM   4486  CE2 TRP B 129       2.770  20.596  17.928  1.00 98.50           C  
ATOM   4487  CE3 TRP B 129       0.979  19.213  17.071  1.00 98.50           C  
ATOM   4488  HE3 TRP B 129       0.597  18.254  16.755  1.00 98.50           H  
ATOM   4489  NE1 TRP B 129       4.082  20.404  18.291  1.00 98.50           N  
ATOM   4490  HE1 TRP B 129       4.732  21.136  18.540  1.00 98.50           H  
ATOM   4491  CH2 TRP B 129       0.600  21.584  17.521  1.00 98.50           C  
ATOM   4492  HH2 TRP B 129      -0.060  22.439  17.532  1.00 98.50           H  
ATOM   4493  CZ2 TRP B 129       1.935  21.722  17.933  1.00 98.50           C  
ATOM   4494  HZ2 TRP B 129       2.326  22.674  18.259  1.00 98.50           H  
ATOM   4495  CZ3 TRP B 129       0.124  20.332  17.092  1.00 98.50           C  
ATOM   4496  HZ3 TRP B 129      -0.901  20.225  16.770  1.00 98.50           H  
ATOM   4497  N   GLU B 130       6.434  16.572  16.247  1.00 98.53           N  
ATOM   4498  H   GLU B 130       6.136  15.744  16.744  1.00 98.53           H  
ATOM   4499  CA  GLU B 130       7.836  16.963  16.305  1.00 98.53           C  
ATOM   4500  HA  GLU B 130       7.914  17.967  16.723  1.00 98.53           H  
ATOM   4501  C   GLU B 130       8.499  16.973  14.916  1.00 98.53           C  
ATOM   4502  CB  GLU B 130       8.616  15.997  17.193  1.00 98.53           C  
ATOM   4503  HB2 GLU B 130       8.568  15.004  16.746  1.00 98.53           H  
ATOM   4504  HB3 GLU B 130       9.644  16.360  17.159  1.00 98.53           H  
ATOM   4505  O   GLU B 130       9.374  17.801  14.658  1.00 98.53           O  
ATOM   4506  CG  GLU B 130       8.265  15.896  18.687  1.00 98.53           C  
ATOM   4507  HG2 GLU B 130       8.465  16.858  19.158  1.00 98.53           H  
ATOM   4508  HG3 GLU B 130       7.205  15.674  18.812  1.00 98.53           H  
ATOM   4509  CD  GLU B 130       9.119  14.804  19.368  1.00 98.53           C  
ATOM   4510  OE1 GLU B 130       8.801  14.402  20.515  1.00 98.53           O  
ATOM   4511  OE2 GLU B 130      10.143  14.398  18.748  1.00 98.53           O  
ATOM   4512  N   ALA B 131       8.112  16.069  14.007  1.00 98.75           N  
ATOM   4513  H   ALA B 131       7.421  15.380  14.268  1.00 98.75           H  
ATOM   4514  CA  ALA B 131       8.657  16.026  12.649  1.00 98.75           C  
ATOM   4515  HA  ALA B 131       9.744  15.974  12.715  1.00 98.75           H  
ATOM   4516  C   ALA B 131       8.305  17.299  11.863  1.00 98.75           C  
ATOM   4517  CB  ALA B 131       8.158  14.763  11.935  1.00 98.75           C  
ATOM   4518  HB1 ALA B 131       7.074  14.796  11.825  1.00 98.75           H  
ATOM   4519  HB2 ALA B 131       8.618  14.688  10.950  1.00 98.75           H  
ATOM   4520  HB3 ALA B 131       8.429  13.874  12.504  1.00 98.75           H  
ATOM   4521  O   ALA B 131       9.176  17.855  11.191  1.00 98.75           O  
ATOM   4522  N   LEU B 132       7.066  17.787  11.990  1.00 98.48           N  
ATOM   4523  H   LEU B 132       6.415  17.280  12.572  1.00 98.48           H  
ATOM   4524  CA  LEU B 132       6.613  19.048  11.391  1.00 98.48           C  
ATOM   4525  HA  LEU B 132       6.859  19.051  10.330  1.00 98.48           H  
ATOM   4526  C   LEU B 132       7.329  20.255  12.012  1.00 98.48           C  
ATOM   4527  CB  LEU B 132       5.090  19.163  11.560  1.00 98.48           C  
ATOM   4528  HB2 LEU B 132       4.852  18.974  12.607  1.00 98.48           H  
ATOM   4529  HB3 LEU B 132       4.776  20.180  11.322  1.00 98.48           H  
ATOM   4530  O   LEU B 132       7.856  21.095  11.281  1.00 98.48           O  
ATOM   4531  CG  LEU B 132       4.294  18.181  10.686  1.00 98.48           C  
ATOM   4532  HG  LEU B 132       4.744  17.189  10.745  1.00 98.48           H  
ATOM   4533  CD1 LEU B 132       2.859  18.080  11.190  1.00 98.48           C  
ATOM   4534 HD11 LEU B 132       2.350  17.303  10.619  1.00 98.48           H  
ATOM   4535 HD12 LEU B 132       2.860  17.784  12.239  1.00 98.48           H  
ATOM   4536 HD13 LEU B 132       2.344  19.034  11.072  1.00 98.48           H  
ATOM   4537  CD2 LEU B 132       4.257  18.618   9.219  1.00 98.48           C  
ATOM   4538 HD21 LEU B 132       3.674  17.902   8.639  1.00 98.48           H  
ATOM   4539 HD22 LEU B 132       5.267  18.656   8.811  1.00 98.48           H  
ATOM   4540 HD23 LEU B 132       3.799  19.604   9.135  1.00 98.48           H  
ATOM   4541  N   GLU B 133       7.453  20.305  13.342  1.00 97.44           N  
ATOM   4542  H   GLU B 133       6.979  19.611  13.901  1.00 97.44           H  
ATOM   4543  CA  GLU B 133       8.184  21.387  14.018  1.00 97.44           C  
ATOM   4544  HA  GLU B 133       7.731  22.340  13.746  1.00 97.44           H  
ATOM   4545  C   GLU B 133       9.663  21.445  13.609  1.00 97.44           C  
ATOM   4546  CB  GLU B 133       8.125  21.219  15.541  1.00 97.44           C  
ATOM   4547  HB2 GLU B 133       8.887  21.863  15.980  1.00 97.44           H  
ATOM   4548  HB3 GLU B 133       8.362  20.188  15.803  1.00 97.44           H  
ATOM   4549  O   GLU B 133      10.221  22.539  13.448  1.00 97.44           O  
ATOM   4550  CG  GLU B 133       6.777  21.617  16.150  1.00 97.44           C  
ATOM   4551  HG2 GLU B 133       6.010  20.908  15.840  1.00 97.44           H  
ATOM   4552  HG3 GLU B 133       6.504  22.602  15.772  1.00 97.44           H  
ATOM   4553  CD  GLU B 133       6.847  21.674  17.684  1.00 97.44           C  
ATOM   4554  OE1 GLU B 133       6.054  22.448  18.275  1.00 97.44           O  
ATOM   4555  OE2 GLU B 133       7.691  20.972  18.284  1.00 97.44           O  
ATOM   4556  N   ARG B 134      10.309  20.283  13.429  1.00 97.70           N  
ATOM   4557  H   ARG B 134       9.802  19.433  13.632  1.00 97.70           H  
ATOM   4558  CA  ARG B 134      11.695  20.183  12.939  1.00 97.70           C  
ATOM   4559  HA  ARG B 134      12.300  20.933  13.448  1.00 97.70           H  
ATOM   4560  C   ARG B 134      11.825  20.521  11.451  1.00 97.70           C  
ATOM   4561  CB  ARG B 134      12.283  18.796  13.251  1.00 97.70           C  
ATOM   4562  HB2 ARG B 134      13.217  18.683  12.700  1.00 97.70           H  
ATOM   4563  HB3 ARG B 134      11.594  18.024  12.908  1.00 97.70           H  
ATOM   4564  O   ARG B 134      12.918  20.892  11.034  1.00 97.70           O  
ATOM   4565  CG  ARG B 134      12.589  18.598  14.749  1.00 97.70           C  
ATOM   4566  HG2 ARG B 134      11.667  18.659  15.326  1.00 97.70           H  
ATOM   4567  HG3 ARG B 134      13.267  19.379  15.093  1.00 97.70           H  
ATOM   4568  CD  ARG B 134      13.244  17.228  14.975  1.00 97.70           C  
ATOM   4569  HD2 ARG B 134      14.239  17.223  14.530  1.00 97.70           H  
ATOM   4570  HD3 ARG B 134      12.626  16.501  14.446  1.00 97.70           H  
ATOM   4571  NE  ARG B 134      13.328  16.837  16.400  1.00 97.70           N  
ATOM   4572  HE  ARG B 134      14.010  17.318  16.968  1.00 97.70           H  
ATOM   4573  NH1 ARG B 134      11.677  15.219  16.403  1.00 97.70           N  
ATOM   4574 HH11 ARG B 134      11.466  15.397  15.432  1.00 97.70           H  
ATOM   4575 HH12 ARG B 134      11.037  14.713  16.998  1.00 97.70           H  
ATOM   4576  NH2 ARG B 134      12.655  15.688  18.284  1.00 97.70           N  
ATOM   4577 HH21 ARG B 134      13.282  16.187  18.898  1.00 97.70           H  
ATOM   4578 HH22 ARG B 134      11.960  15.072  18.681  1.00 97.70           H  
ATOM   4579  CZ  ARG B 134      12.569  15.933  17.011  1.00 97.70           C  
ATOM   4580  N   ALA B 135      10.734  20.468  10.684  1.00 97.14           N  
ATOM   4581  H   ALA B 135       9.875  20.122  11.087  1.00 97.14           H  
ATOM   4582  CA  ALA B 135      10.679  20.977   9.313  1.00 97.14           C  
ATOM   4583  HA  ALA B 135      11.622  20.732   8.824  1.00 97.14           H  
ATOM   4584  C   ALA B 135      10.532  22.510   9.236  1.00 97.14           C  
ATOM   4585  CB  ALA B 135       9.542  20.274   8.557  1.00 97.14           C  
ATOM   4586  HB1 ALA B 135       9.425  19.242   8.888  1.00 97.14           H  
ATOM   4587  HB2 ALA B 135       9.762  20.290   7.490  1.00 97.14           H  
ATOM   4588  HB3 ALA B 135       8.601  20.798   8.729  1.00 97.14           H  
ATOM   4589  O   ALA B 135      10.578  23.079   8.149  1.00 97.14           O  
ATOM   4590  N   GLY B 136      10.342  23.187  10.376  1.00 96.35           N  
ATOM   4591  H   GLY B 136      10.298  22.665  11.240  1.00 96.35           H  
ATOM   4592  CA  GLY B 136      10.023  24.615  10.421  1.00 96.35           C  
ATOM   4593  HA2 GLY B 136      10.253  24.991  11.417  1.00 96.35           H  
ATOM   4594  HA3 GLY B 136      10.634  25.151   9.695  1.00 96.35           H  
ATOM   4595  C   GLY B 136       8.551  24.919  10.121  1.00 96.35           C  
ATOM   4596  O   GLY B 136       8.220  26.057   9.800  1.00 96.35           O  
ATOM   4597  N   ILE B 137       7.668  23.924  10.229  1.00 96.27           N  
ATOM   4598  H   ILE B 137       7.987  23.018  10.541  1.00 96.27           H  
ATOM   4599  CA  ILE B 137       6.243  24.050   9.921  1.00 96.27           C  
ATOM   4600  HA  ILE B 137       6.074  24.975   9.369  1.00 96.27           H  
ATOM   4601  C   ILE B 137       5.456  24.128  11.230  1.00 96.27           C  
ATOM   4602  CB  ILE B 137       5.793  22.882   9.012  1.00 96.27           C  
ATOM   4603  HB  ILE B 137       6.008  21.943   9.523  1.00 96.27           H  
ATOM   4604  O   ILE B 137       5.600  23.266  12.094  1.00 96.27           O  
ATOM   4605  CG1 ILE B 137       6.584  22.908   7.680  1.00 96.27           C  
ATOM   4606 HG12 ILE B 137       7.655  22.942   7.884  1.00 96.27           H  
ATOM   4607 HG13 ILE B 137       6.328  23.810   7.123  1.00 96.27           H  
ATOM   4608  CG2 ILE B 137       4.276  22.941   8.749  1.00 96.27           C  
ATOM   4609 HG21 ILE B 137       3.967  22.113   8.111  1.00 96.27           H  
ATOM   4610 HG22 ILE B 137       3.721  22.850   9.683  1.00 96.27           H  
ATOM   4611 HG23 ILE B 137       4.013  23.881   8.264  1.00 96.27           H  
ATOM   4612  CD1 ILE B 137       6.349  21.688   6.785  1.00 96.27           C  
ATOM   4613 HD11 ILE B 137       6.449  20.769   7.363  1.00 96.27           H  
ATOM   4614 HD12 ILE B 137       5.354  21.746   6.344  1.00 96.27           H  
ATOM   4615 HD13 ILE B 137       7.084  21.684   5.980  1.00 96.27           H  
ATOM   4616  N   ASP B 138       4.593  25.140  11.363  1.00 96.22           N  
ATOM   4617  H   ASP B 138       4.527  25.814  10.614  1.00 96.22           H  
ATOM   4618  CA  ASP B 138       3.568  25.174  12.411  1.00 96.22           C  
ATOM   4619  HA  ASP B 138       4.038  24.972  13.373  1.00 96.22           H  
ATOM   4620  C   ASP B 138       2.501  24.107  12.098  1.00 96.22           C  
ATOM   4621  CB  ASP B 138       2.953  26.581  12.504  1.00 96.22           C  
ATOM   4622  HB2 ASP B 138       2.589  26.877  11.520  1.00 96.22           H  
ATOM   4623  HB3 ASP B 138       3.737  27.281  12.792  1.00 96.22           H  
ATOM   4624  O   ASP B 138       1.745  24.277  11.132  1.00 96.22           O  
ATOM   4625  CG  ASP B 138       1.795  26.703  13.508  1.00 96.22           C  
ATOM   4626  OD1 ASP B 138       1.319  25.680  14.061  1.00 96.22           O  
ATOM   4627  OD2 ASP B 138       1.343  27.848  13.718  1.00 96.22           O  
ATOM   4628  N   PRO B 139       2.381  23.032  12.902  1.00 95.91           N  
ATOM   4629  CA  PRO B 139       1.450  21.948  12.605  1.00 95.91           C  
ATOM   4630  HA  PRO B 139       1.711  21.516  11.639  1.00 95.91           H  
ATOM   4631  C   PRO B 139      -0.013  22.403  12.565  1.00 95.91           C  
ATOM   4632  CB  PRO B 139       1.677  20.905  13.704  1.00 95.91           C  
ATOM   4633  HB2 PRO B 139       1.621  19.897  13.294  1.00 95.91           H  
ATOM   4634  HB3 PRO B 139       0.953  21.037  14.508  1.00 95.91           H  
ATOM   4635  O   PRO B 139      -0.830  21.794  11.880  1.00 95.91           O  
ATOM   4636  CG  PRO B 139       3.078  21.209  14.228  1.00 95.91           C  
ATOM   4637  HG2 PRO B 139       3.826  20.759  13.576  1.00 95.91           H  
ATOM   4638  HG3 PRO B 139       3.219  20.876  15.256  1.00 95.91           H  
ATOM   4639  CD  PRO B 139       3.150  22.721  14.102  1.00 95.91           C  
ATOM   4640  HD2 PRO B 139       4.194  23.027  14.039  1.00 95.91           H  
ATOM   4641  HD3 PRO B 139       2.676  23.187  14.966  1.00 95.91           H  
ATOM   4642  N   THR B 140      -0.355  23.491  13.263  1.00 93.32           N  
ATOM   4643  H   THR B 140       0.375  24.023  13.715  1.00 93.32           H  
ATOM   4644  CA  THR B 140      -1.723  24.025  13.288  1.00 93.32           C  
ATOM   4645  HA  THR B 140      -2.412  23.183  13.353  1.00 93.32           H  
ATOM   4646  C   THR B 140      -2.092  24.777  12.012  1.00 93.32           C  
ATOM   4647  CB  THR B 140      -1.974  24.919  14.509  1.00 93.32           C  
ATOM   4648  HB  THR B 140      -3.034  25.174  14.521  1.00 93.32           H  
ATOM   4649  O   THR B 140      -3.275  24.846  11.675  1.00 93.32           O  
ATOM   4650  CG2 THR B 140      -1.658  24.213  15.826  1.00 93.32           C  
ATOM   4651 HG21 THR B 140      -0.592  23.988  15.875  1.00 93.32           H  
ATOM   4652 HG22 THR B 140      -1.928  24.863  16.658  1.00 93.32           H  
ATOM   4653 HG23 THR B 140      -2.226  23.286  15.892  1.00 93.32           H  
ATOM   4654  OG1 THR B 140      -1.249  26.125  14.481  1.00 93.32           O  
ATOM   4655  HG1 THR B 140      -0.312  25.956  14.362  1.00 93.32           H  
ATOM   4656  N   LYS B 141      -1.103  25.292  11.270  1.00 93.52           N  
ATOM   4657  H   LYS B 141      -0.153  25.156  11.587  1.00 93.52           H  
ATOM   4658  CA  LYS B 141      -1.319  25.959   9.977  1.00 93.52           C  
ATOM   4659  HA  LYS B 141      -2.272  26.487  10.005  1.00 93.52           H  
ATOM   4660  C   LYS B 141      -1.446  24.997   8.802  1.00 93.52           C  
ATOM   4661  CB  LYS B 141      -0.208  26.975   9.697  1.00 93.52           C  
ATOM   4662  HB2 LYS B 141      -0.273  27.277   8.652  1.00 93.52           H  
ATOM   4663  HB3 LYS B 141       0.769  26.520   9.860  1.00 93.52           H  
ATOM   4664  O   LYS B 141      -1.986  25.398   7.783  1.00 93.52           O  
ATOM   4665  CG  LYS B 141      -0.368  28.221  10.569  1.00 93.52           C  
ATOM   4666  HG2 LYS B 141      -0.129  27.977  11.604  1.00 93.52           H  
ATOM   4667  HG3 LYS B 141      -1.397  28.575  10.518  1.00 93.52           H  
ATOM   4668  CD  LYS B 141       0.558  29.324  10.056  1.00 93.52           C  
ATOM   4669  HD2 LYS B 141       0.279  29.583   9.035  1.00 93.52           H  
ATOM   4670  HD3 LYS B 141       1.586  28.960  10.071  1.00 93.52           H  
ATOM   4671  CE  LYS B 141       0.434  30.548  10.960  1.00 93.52           C  
ATOM   4672  HE2 LYS B 141      -0.607  30.869  10.981  1.00 93.52           H  
ATOM   4673  HE3 LYS B 141       0.715  30.245  11.969  1.00 93.52           H  
ATOM   4674  NZ  LYS B 141       1.315  31.641  10.488  1.00 93.52           N  
ATOM   4675  HZ1 LYS B 141       1.062  31.930   9.554  1.00 93.52           H  
ATOM   4676  HZ2 LYS B 141       2.270  31.312  10.482  1.00 93.52           H  
ATOM   4677  HZ3 LYS B 141       1.267  32.427  11.120  1.00 93.52           H  
ATOM   4678  N   ALA B 142      -1.004  23.750   8.956  1.00 93.18           N  
ATOM   4679  H   ALA B 142      -0.537  23.508   9.818  1.00 93.18           H  
ATOM   4680  CA  ALA B 142      -1.181  22.701   7.949  1.00 93.18           C  
ATOM   4681  HA  ALA B 142      -1.043  23.137   6.959  1.00 93.18           H  
ATOM   4682  C   ALA B 142      -2.600  22.085   7.957  1.00 93.18           C  
ATOM   4683  CB  ALA B 142      -0.070  21.667   8.166  1.00 93.18           C  
ATOM   4684  HB1 ALA B 142      -0.173  20.863   7.437  1.00 93.18           H  
ATOM   4685  HB2 ALA B 142      -0.128  21.261   9.176  1.00 93.18           H  
ATOM   4686  HB3 ALA B 142       0.902  22.140   8.028  1.00 93.18           H  
ATOM   4687  O   ALA B 142      -2.903  21.174   7.187  1.00 93.18           O  
ATOM   4688  N   ARG B 143      -3.491  22.560   8.837  1.00 93.50           N  
ATOM   4689  H   ARG B 143      -3.202  23.321   9.434  1.00 93.50           H  
ATOM   4690  CA  ARG B 143      -4.886  22.115   8.909  1.00 93.50           C  
ATOM   4691  HA  ARG B 143      -4.891  21.029   9.007  1.00 93.50           H  
ATOM   4692  C   ARG B 143      -5.643  22.493   7.634  1.00 93.50           C  
ATOM   4693  CB  ARG B 143      -5.529  22.735  10.152  1.00 93.50           C  
ATOM   4694  HB2 ARG B 143      -4.911  22.489  11.015  1.00 93.50           H  
ATOM   4695  HB3 ARG B 143      -5.559  23.819  10.046  1.00 93.50           H  
ATOM   4696  O   ARG B 143      -5.668  23.657   7.251  1.00 93.50           O  
ATOM   4697  CG  ARG B 143      -6.946  22.202  10.391  1.00 93.50           C  
ATOM   4698  HG2 ARG B 143      -6.900  21.116  10.470  1.00 93.50           H  
ATOM   4699  HG3 ARG B 143      -7.606  22.480   9.569  1.00 93.50           H  
ATOM   4700  CD  ARG B 143      -7.484  22.780  11.698  1.00 93.50           C  
ATOM   4701  HD2 ARG B 143      -7.643  23.851  11.569  1.00 93.50           H  
ATOM   4702  HD3 ARG B 143      -6.715  22.639  12.458  1.00 93.50           H  
ATOM   4703  NE  ARG B 143      -8.747  22.138  12.121  1.00 93.50           N  
ATOM   4704  HE  ARG B 143      -9.396  21.889  11.388  1.00 93.50           H  
ATOM   4705  NH1 ARG B 143      -8.310  22.109  14.375  1.00 93.50           N  
ATOM   4706 HH11 ARG B 143      -7.363  22.390  14.166  1.00 93.50           H  
ATOM   4707 HH12 ARG B 143      -8.561  21.799  15.302  1.00 93.50           H  
ATOM   4708  NH2 ARG B 143     -10.284  21.407  13.646  1.00 93.50           N  
ATOM   4709 HH21 ARG B 143     -10.524  21.150  14.593  1.00 93.50           H  
ATOM   4710 HH22 ARG B 143     -10.913  21.148  12.900  1.00 93.50           H  
ATOM   4711  CZ  ARG B 143      -9.106  21.885  13.367  1.00 93.50           C  
ATOM   4712  N   GLY B 144      -6.333  21.526   7.038  1.00 94.81           N  
ATOM   4713  H   GLY B 144      -6.268  20.591   7.414  1.00 94.81           H  
ATOM   4714  CA  GLY B 144      -7.068  21.688   5.782  1.00 94.81           C  
ATOM   4715  HA2 GLY B 144      -7.463  22.702   5.716  1.00 94.81           H  
ATOM   4716  HA3 GLY B 144      -7.908  20.993   5.769  1.00 94.81           H  
ATOM   4717  C   GLY B 144      -6.225  21.438   4.529  1.00 94.81           C  
ATOM   4718  O   GLY B 144      -6.784  21.385   3.437  1.00 94.81           O  
ATOM   4719  N   ASP B 145      -4.909  21.245   4.663  1.00 95.75           N  
ATOM   4720  H   ASP B 145      -4.480  21.301   5.575  1.00 95.75           H  
ATOM   4721  CA  ASP B 145      -4.052  20.917   3.526  1.00 95.75           C  
ATOM   4722  HA  ASP B 145      -4.397  21.489   2.664  1.00 95.75           H  
ATOM   4723  C   ASP B 145      -4.153  19.432   3.150  1.00 95.75           C  
ATOM   4724  CB  ASP B 145      -2.589  21.316   3.792  1.00 95.75           C  
ATOM   4725  HB2 ASP B 145      -1.962  20.829   3.045  1.00 95.75           H  
ATOM   4726  HB3 ASP B 145      -2.278  20.940   4.767  1.00 95.75           H  
ATOM   4727  O   ASP B 145      -4.391  18.554   3.987  1.00 95.75           O  
ATOM   4728  CG  ASP B 145      -2.305  22.819   3.698  1.00 95.75           C  
ATOM   4729  OD1 ASP B 145      -3.107  23.537   3.060  1.00 95.75           O  
ATOM   4730  OD2 ASP B 145      -1.202  23.212   4.138  1.00 95.75           O  
ATOM   4731  N   ALA B 146      -3.893  19.135   1.874  1.00 97.81           N  
ATOM   4732  H   ALA B 146      -3.732  19.904   1.240  1.00 97.81           H  
ATOM   4733  CA  ALA B 146      -3.793  17.777   1.336  1.00 97.81           C  
ATOM   4734  HA  ALA B 146      -4.603  17.186   1.764  1.00 97.81           H  
ATOM   4735  C   ALA B 146      -2.473  17.092   1.748  1.00 97.81           C  
ATOM   4736  CB  ALA B 146      -4.014  17.826  -0.182  1.00 97.81           C  
ATOM   4737  HB1 ALA B 146      -3.225  18.411  -0.656  1.00 97.81           H  
ATOM   4738  HB2 ALA B 146      -3.996  16.814  -0.586  1.00 97.81           H  
ATOM   4739  HB3 ALA B 146      -4.983  18.274  -0.400  1.00 97.81           H  
ATOM   4740  O   ALA B 146      -1.668  16.688   0.904  1.00 97.81           O  
ATOM   4741  N   VAL B 147      -2.225  16.998   3.055  1.00 98.62           N  
ATOM   4742  H   VAL B 147      -2.908  17.384   3.690  1.00 98.62           H  
ATOM   4743  CA  VAL B 147      -1.099  16.247   3.616  1.00 98.62           C  
ATOM   4744  HA  VAL B 147      -0.254  16.352   2.935  1.00 98.62           H  
ATOM   4745  C   VAL B 147      -1.494  14.774   3.704  1.00 98.62           C  
ATOM   4746  CB  VAL B 147      -0.652  16.799   4.983  1.00 98.62           C  
ATOM   4747  HB  VAL B 147      -1.463  16.671   5.700  1.00 98.62           H  
ATOM   4748  O   VAL B 147      -2.465  14.438   4.376  1.00 98.62           O  
ATOM   4749  CG1 VAL B 147       0.586  16.058   5.507  1.00 98.62           C  
ATOM   4750 HG11 VAL B 147       0.351  15.006   5.672  1.00 98.62           H  
ATOM   4751 HG12 VAL B 147       1.406  16.138   4.794  1.00 98.62           H  
ATOM   4752 HG13 VAL B 147       0.891  16.486   6.462  1.00 98.62           H  
ATOM   4753  CG2 VAL B 147      -0.317  18.293   4.913  1.00 98.62           C  
ATOM   4754 HG21 VAL B 147      -1.207  18.859   4.639  1.00 98.62           H  
ATOM   4755 HG22 VAL B 147       0.465  18.475   4.176  1.00 98.62           H  
ATOM   4756 HG23 VAL B 147       0.010  18.644   5.892  1.00 98.62           H  
ATOM   4757  N   GLY B 148      -0.771  13.892   3.016  1.00 98.79           N  
ATOM   4758  H   GLY B 148       0.012  14.235   2.478  1.00 98.79           H  
ATOM   4759  CA  GLY B 148      -0.972  12.443   3.135  1.00 98.79           C  
ATOM   4760  HA2 GLY B 148      -0.577  11.937   2.255  1.00 98.79           H  
ATOM   4761  HA3 GLY B 148      -2.039  12.226   3.195  1.00 98.79           H  
ATOM   4762  C   GLY B 148      -0.285  11.870   4.378  1.00 98.79           C  
ATOM   4763  O   GLY B 148       0.765  12.365   4.787  1.00 98.79           O  
ATOM   4764  N   VAL B 149      -0.835  10.809   4.962  1.00 98.92           N  
ATOM   4765  H   VAL B 149      -1.685  10.438   4.562  1.00 98.92           H  
ATOM   4766  CA  VAL B 149      -0.247  10.087   6.101  1.00 98.92           C  
ATOM   4767  HA  VAL B 149       0.754  10.472   6.295  1.00 98.92           H  
ATOM   4768  C   VAL B 149      -0.119   8.609   5.750  1.00 98.92           C  
ATOM   4769  CB  VAL B 149      -1.065  10.285   7.393  1.00 98.92           C  
ATOM   4770  HB  VAL B 149      -2.070   9.884   7.259  1.00 98.92           H  
ATOM   4771  O   VAL B 149      -1.116   7.904   5.628  1.00 98.92           O  
ATOM   4772  CG1 VAL B 149      -0.400   9.558   8.572  1.00 98.92           C  
ATOM   4773 HG11 VAL B 149      -0.346   8.486   8.381  1.00 98.92           H  
ATOM   4774 HG12 VAL B 149       0.604   9.946   8.738  1.00 98.92           H  
ATOM   4775 HG13 VAL B 149      -0.996   9.701   9.473  1.00 98.92           H  
ATOM   4776  CG2 VAL B 149      -1.180  11.768   7.766  1.00 98.92           C  
ATOM   4777 HG21 VAL B 149      -0.190  12.219   7.833  1.00 98.92           H  
ATOM   4778 HG22 VAL B 149      -1.762  12.296   7.011  1.00 98.92           H  
ATOM   4779 HG23 VAL B 149      -1.692  11.872   8.723  1.00 98.92           H  
ATOM   4780  N   PHE B 150       1.112   8.122   5.623  1.00 98.88           N  
ATOM   4781  H   PHE B 150       1.890   8.753   5.755  1.00 98.88           H  
ATOM   4782  CA  PHE B 150       1.415   6.732   5.281  1.00 98.88           C  
ATOM   4783  HA  PHE B 150       0.490   6.167   5.168  1.00 98.88           H  
ATOM   4784  C   PHE B 150       2.223   6.099   6.415  1.00 98.88           C  
ATOM   4785  CB  PHE B 150       2.148   6.681   3.932  1.00 98.88           C  
ATOM   4786  HB2 PHE B 150       3.082   7.238   4.010  1.00 98.88           H  
ATOM   4787  HB3 PHE B 150       2.404   5.643   3.717  1.00 98.88           H  
ATOM   4788  O   PHE B 150       3.377   6.468   6.652  1.00 98.88           O  
ATOM   4789  CG  PHE B 150       1.345   7.229   2.765  1.00 98.88           C  
ATOM   4790  CD1 PHE B 150       0.584   6.360   1.960  1.00 98.88           C  
ATOM   4791  HD1 PHE B 150       0.567   5.301   2.171  1.00 98.88           H  
ATOM   4792  CD2 PHE B 150       1.348   8.610   2.488  1.00 98.88           C  
ATOM   4793  HD2 PHE B 150       1.919   9.283   3.111  1.00 98.88           H  
ATOM   4794  CE1 PHE B 150      -0.163   6.868   0.882  1.00 98.88           C  
ATOM   4795  HE1 PHE B 150      -0.751   6.203   0.267  1.00 98.88           H  
ATOM   4796  CE2 PHE B 150       0.601   9.118   1.410  1.00 98.88           C  
ATOM   4797  HE2 PHE B 150       0.601  10.177   1.201  1.00 98.88           H  
ATOM   4798  CZ  PHE B 150      -0.154   8.247   0.606  1.00 98.88           C  
ATOM   4799  HZ  PHE B 150      -0.735   8.634  -0.218  1.00 98.88           H  
ATOM   4800  N   SER B 151       1.628   5.155   7.145  1.00 98.71           N  
ATOM   4801  H   SER B 151       0.691   4.870   6.896  1.00 98.71           H  
ATOM   4802  CA  SER B 151       2.229   4.596   8.363  1.00 98.71           C  
ATOM   4803  HA  SER B 151       3.233   4.999   8.499  1.00 98.71           H  
ATOM   4804  C   SER B 151       2.367   3.081   8.284  1.00 98.71           C  
ATOM   4805  CB  SER B 151       1.421   4.994   9.604  1.00 98.71           C  
ATOM   4806  HB2 SER B 151       0.421   4.565   9.547  1.00 98.71           H  
ATOM   4807  HB3 SER B 151       1.916   4.607  10.494  1.00 98.71           H  
ATOM   4808  O   SER B 151       1.376   2.368   8.155  1.00 98.71           O  
ATOM   4809  OG  SER B 151       1.323   6.404   9.701  1.00 98.71           O  
ATOM   4810  HG  SER B 151       2.136   6.795   9.373  1.00 98.71           H  
ATOM   4811  N   GLY B 152       3.598   2.586   8.401  1.00 98.63           N  
ATOM   4812  H   GLY B 152       4.379   3.226   8.431  1.00 98.63           H  
ATOM   4813  CA  GLY B 152       3.872   1.164   8.573  1.00 98.63           C  
ATOM   4814  HA2 GLY B 152       4.930   0.977   8.388  1.00 98.63           H  
ATOM   4815  HA3 GLY B 152       3.289   0.599   7.846  1.00 98.63           H  
ATOM   4816  C   GLY B 152       3.541   0.696   9.992  1.00 98.63           C  
ATOM   4817  O   GLY B 152       4.171   1.178  10.936  1.00 98.63           O  
ATOM   4818  N   VAL B 153       2.596  -0.237  10.138  1.00 96.91           N  
ATOM   4819  H   VAL B 153       2.146  -0.597   9.308  1.00 96.91           H  
ATOM   4820  CA  VAL B 153       2.192  -0.842  11.424  1.00 96.91           C  
ATOM   4821  HA  VAL B 153       2.991  -0.716  12.154  1.00 96.91           H  
ATOM   4822  C   VAL B 153       1.946  -2.332  11.207  1.00 96.91           C  
ATOM   4823  CB  VAL B 153       0.902  -0.208  11.995  1.00 96.91           C  
ATOM   4824  HB  VAL B 153       0.067  -0.430  11.330  1.00 96.91           H  
ATOM   4825  O   VAL B 153       1.185  -2.692  10.317  1.00 96.91           O  
ATOM   4826  CG1 VAL B 153       0.568  -0.770  13.386  1.00 96.91           C  
ATOM   4827 HG11 VAL B 153       0.374  -1.841  13.333  1.00 96.91           H  
ATOM   4828 HG12 VAL B 153       1.390  -0.588  14.078  1.00 96.91           H  
ATOM   4829 HG13 VAL B 153      -0.332  -0.294  13.774  1.00 96.91           H  
ATOM   4830  CG2 VAL B 153       1.012   1.315  12.129  1.00 96.91           C  
ATOM   4831 HG21 VAL B 153       1.878   1.556  12.745  1.00 96.91           H  
ATOM   4832 HG22 VAL B 153       1.122   1.772  11.146  1.00 96.91           H  
ATOM   4833 HG23 VAL B 153       0.109   1.710  12.595  1.00 96.91           H  
ATOM   4834  N   SER B 154       2.566  -3.191  12.020  1.00 90.34           N  
ATOM   4835  H   SER B 154       3.223  -2.829  12.696  1.00 90.34           H  
ATOM   4836  CA  SER B 154       2.477  -4.654  11.851  1.00 90.34           C  
ATOM   4837  HA  SER B 154       1.658  -4.893  11.172  1.00 90.34           H  
ATOM   4838  C   SER B 154       2.194  -5.438  13.139  1.00 90.34           C  
ATOM   4839  CB  SER B 154       3.764  -5.168  11.195  1.00 90.34           C  
ATOM   4840  HB2 SER B 154       3.633  -6.214  10.914  1.00 90.34           H  
ATOM   4841  HB3 SER B 154       3.956  -4.594  10.288  1.00 90.34           H  
ATOM   4842  O   SER B 154       2.087  -6.658  13.093  1.00 90.34           O  
ATOM   4843  OG  SER B 154       4.872  -5.047  12.080  1.00 90.34           O  
ATOM   4844  HG  SER B 154       4.786  -5.752  12.726  1.00 90.34           H  
ATOM   4845  N   ILE B 155       2.123  -4.776  14.299  1.00 80.66           N  
ATOM   4846  H   ILE B 155       2.175  -3.767  14.288  1.00 80.66           H  
ATOM   4847  CA  ILE B 155       1.917  -5.421  15.609  1.00 80.66           C  
ATOM   4848  HA  ILE B 155       1.948  -6.505  15.499  1.00 80.66           H  
ATOM   4849  C   ILE B 155       0.545  -5.025  16.130  1.00 80.66           C  
ATOM   4850  CB  ILE B 155       2.998  -5.013  16.628  1.00 80.66           C  
ATOM   4851  HB  ILE B 155       2.898  -3.946  16.826  1.00 80.66           H  
ATOM   4852  O   ILE B 155       0.220  -3.840  16.099  1.00 80.66           O  
ATOM   4853  CG1 ILE B 155       4.420  -5.268  16.090  1.00 80.66           C  
ATOM   4854 HG12 ILE B 155       4.580  -6.335  15.934  1.00 80.66           H  
ATOM   4855 HG13 ILE B 155       4.545  -4.757  15.136  1.00 80.66           H  
ATOM   4856  CG2 ILE B 155       2.766  -5.771  17.947  1.00 80.66           C  
ATOM   4857 HG21 ILE B 155       2.816  -6.849  17.796  1.00 80.66           H  
ATOM   4858 HG22 ILE B 155       1.801  -5.503  18.377  1.00 80.66           H  
ATOM   4859 HG23 ILE B 155       3.507  -5.488  18.695  1.00 80.66           H  
ATOM   4860  CD1 ILE B 155       5.496  -4.720  17.030  1.00 80.66           C  
ATOM   4861 HD11 ILE B 155       6.432  -4.630  16.478  1.00 80.66           H  
ATOM   4862 HD12 ILE B 155       5.215  -3.729  17.385  1.00 80.66           H  
ATOM   4863 HD13 ILE B 155       5.641  -5.388  17.880  1.00 80.66           H  
ATOM   4864  N   HIS B 156      -0.281  -5.993  16.517  1.00 76.24           N  
ATOM   4865  H   HIS B 156       0.047  -6.948  16.485  1.00 76.24           H  
ATOM   4866  CA  HIS B 156      -1.676  -5.780  16.936  1.00 76.24           C  
ATOM   4867  HA  HIS B 156      -1.827  -4.723  17.154  1.00 76.24           H  
ATOM   4868  C   HIS B 156      -1.965  -6.531  18.255  1.00 76.24           C  
ATOM   4869  CB  HIS B 156      -2.639  -6.159  15.788  1.00 76.24           C  
ATOM   4870  HB2 HIS B 156      -3.661  -6.036  16.148  1.00 76.24           H  
ATOM   4871  HB3 HIS B 156      -2.505  -7.214  15.549  1.00 76.24           H  
ATOM   4872  O   HIS B 156      -3.067  -7.015  18.490  1.00 76.24           O  
ATOM   4873  CG  HIS B 156      -2.517  -5.360  14.499  1.00 76.24           C  
ATOM   4874  CD2 HIS B 156      -3.516  -5.124  13.598  1.00 76.24           C  
ATOM   4875  HD2 HIS B 156      -4.541  -5.447  13.704  1.00 76.24           H  
ATOM   4876  ND1 HIS B 156      -1.409  -4.718  13.995  1.00 76.24           N  
ATOM   4877  HD1 HIS B 156      -0.565  -4.525  14.516  1.00 76.24           H  
ATOM   4878  CE1 HIS B 156      -1.712  -4.156  12.820  1.00 76.24           C  
ATOM   4879  HE1 HIS B 156      -1.040  -3.575  12.206  1.00 76.24           H  
ATOM   4880  NE2 HIS B 156      -3.003  -4.354  12.547  1.00 76.24           N  
ATOM   4881  N   ASP B 157      -0.947  -6.660  19.112  1.00 78.16           N  
ATOM   4882  H   ASP B 157      -0.087  -6.164  18.925  1.00 78.16           H  
ATOM   4883  CA  ASP B 157      -0.954  -7.486  20.328  1.00 78.16           C  
ATOM   4884  HA  ASP B 157      -1.629  -8.328  20.173  1.00 78.16           H  
ATOM   4885  C   ASP B 157      -1.450  -6.749  21.585  1.00 78.16           C  
ATOM   4886  CB  ASP B 157       0.457  -8.066  20.545  1.00 78.16           C  
ATOM   4887  HB2 ASP B 157       0.406  -8.802  21.348  1.00 78.16           H  
ATOM   4888  HB3 ASP B 157       0.768  -8.588  19.640  1.00 78.16           H  
ATOM   4889  O   ASP B 157      -1.695  -7.375  22.615  1.00 78.16           O  
ATOM   4890  CG  ASP B 157       1.526  -7.021  20.908  1.00 78.16           C  
ATOM   4891  OD1 ASP B 157       1.239  -5.803  20.876  1.00 78.16           O  
ATOM   4892  OD2 ASP B 157       2.671  -7.409  21.219  1.00 78.16           O  
ATOM   4893  N   TYR B 158      -1.637  -5.424  21.518  1.00 80.71           N  
ATOM   4894  H   TYR B 158      -1.300  -4.956  20.689  1.00 80.71           H  
ATOM   4895  CA  TYR B 158      -2.033  -4.624  22.680  1.00 80.71           C  
ATOM   4896  HA  TYR B 158      -1.265  -4.751  23.444  1.00 80.71           H  
ATOM   4897  C   TYR B 158      -3.357  -5.100  23.293  1.00 80.71           C  
ATOM   4898  CB  TYR B 158      -2.104  -3.138  22.291  1.00 80.71           C  
ATOM   4899  HB2 TYR B 158      -2.925  -2.988  21.590  1.00 80.71           H  
ATOM   4900  HB3 TYR B 158      -1.180  -2.863  21.782  1.00 80.71           H  
ATOM   4901  O   TYR B 158      -3.536  -5.020  24.505  1.00 80.71           O  
ATOM   4902  CG  TYR B 158      -2.272  -2.216  23.486  1.00 80.71           C  
ATOM   4903  CD1 TYR B 158      -3.464  -1.493  23.683  1.00 80.71           C  
ATOM   4904  HD1 TYR B 158      -4.270  -1.568  22.969  1.00 80.71           H  
ATOM   4905  CD2 TYR B 158      -1.230  -2.115  24.427  1.00 80.71           C  
ATOM   4906  HD2 TYR B 158      -0.320  -2.674  24.270  1.00 80.71           H  
ATOM   4907  CE1 TYR B 158      -3.611  -0.680  24.823  1.00 80.71           C  
ATOM   4908  HE1 TYR B 158      -4.527  -0.137  25.004  1.00 80.71           H  
ATOM   4909  CE2 TYR B 158      -1.382  -1.318  25.576  1.00 80.71           C  
ATOM   4910  HE2 TYR B 158      -0.586  -1.269  26.304  1.00 80.71           H  
ATOM   4911  OH  TYR B 158      -2.732   0.155  26.891  1.00 80.71           O  
ATOM   4912  HH  TYR B 158      -2.052  -0.037  27.541  1.00 80.71           H  
ATOM   4913  CZ  TYR B 158      -2.578  -0.600  25.774  1.00 80.71           C  
ATOM   4914  N   LEU B 159      -4.256  -5.651  22.471  1.00 69.93           N  
ATOM   4915  H   LEU B 159      -3.992  -5.759  21.502  1.00 69.93           H  
ATOM   4916  CA  LEU B 159      -5.542  -6.198  22.893  1.00 69.93           C  
ATOM   4917  HA  LEU B 159      -6.104  -5.405  23.386  1.00 69.93           H  
ATOM   4918  C   LEU B 159      -5.404  -7.366  23.889  1.00 69.93           C  
ATOM   4919  CB  LEU B 159      -6.288  -6.644  21.626  1.00 69.93           C  
ATOM   4920  HB2 LEU B 159      -6.078  -5.958  20.805  1.00 69.93           H  
ATOM   4921  HB3 LEU B 159      -5.908  -7.623  21.334  1.00 69.93           H  
ATOM   4922  O   LEU B 159      -6.183  -7.448  24.835  1.00 69.93           O  
ATOM   4923  CG  LEU B 159      -7.809  -6.722  21.811  1.00 69.93           C  
ATOM   4924  HG  LEU B 159      -8.055  -7.155  22.781  1.00 69.93           H  
ATOM   4925  CD1 LEU B 159      -8.457  -5.346  21.678  1.00 69.93           C  
ATOM   4926 HD11 LEU B 159      -9.533  -5.479  21.785  1.00 69.93           H  
ATOM   4927 HD12 LEU B 159      -8.239  -4.921  20.699  1.00 69.93           H  
ATOM   4928 HD13 LEU B 159      -8.099  -4.688  22.470  1.00 69.93           H  
ATOM   4929  CD2 LEU B 159      -8.405  -7.584  20.713  1.00 69.93           C  
ATOM   4930 HD21 LEU B 159      -8.191  -7.166  19.729  1.00 69.93           H  
ATOM   4931 HD22 LEU B 159      -9.483  -7.661  20.854  1.00 69.93           H  
ATOM   4932 HD23 LEU B 159      -7.990  -8.591  20.773  1.00 69.93           H  
ATOM   4933  N   GLU B 160      -4.386  -8.223  23.752  1.00 65.68           N  
ATOM   4934  H   GLU B 160      -3.714  -8.084  23.011  1.00 65.68           H  
ATOM   4935  CA  GLU B 160      -4.143  -9.322  24.704  1.00 65.68           C  
ATOM   4936  HA  GLU B 160      -5.027  -9.957  24.759  1.00 65.68           H  
ATOM   4937  C   GLU B 160      -3.855  -8.789  26.111  1.00 65.68           C
[truncated: 1,785,169 more chars]
