# Supplementary material for: Module-Based Polyketide Synthase Engineering for de Novo Polyketide Biosynthesis
Source: ACS Synth Biol. 2023 Oct 23;12(11):3148–55. doi: 10.1021/acssynbio.3c00282 (PMC10661043; doi:10.1021/acssynbio.3c00282)
Supplement: Supplementary file 2 — sb3c00282_si_002.zip [file sb3c00282_si_002.zip › Final_PKS_Structures/menzella_pdbs/eryM2_ACP_epoM7_KSAT_dimer.pdb]

ATOM      1  N   LEU A   1      29.417  54.187 -14.669  1.00 66.09           N  
ATOM      2  H   LEU A   1      30.148  53.544 -14.938  1.00 66.09           H  
ATOM      3  H2  LEU A   1      28.684  54.145 -15.362  1.00 66.09           H  
ATOM      4  H3  LEU A   1      29.788  55.126 -14.645  1.00 66.09           H  
ATOM      5  CA  LEU A   1      28.871  53.824 -13.341  1.00 66.09           C  
ATOM      6  HA  LEU A   1      28.090  54.544 -13.098  1.00 66.09           H  
ATOM      7  C   LEU A   1      29.903  54.000 -12.227  1.00 66.09           C  
ATOM      8  CB  LEU A   1      28.211  52.437 -13.334  1.00 66.09           C  
ATOM      9  HB2 LEU A   1      28.056  52.133 -12.299  1.00 66.09           H  
ATOM     10  HB3 LEU A   1      28.875  51.715 -13.809  1.00 66.09           H  
ATOM     11  O   LEU A   1      29.732  54.940 -11.470  1.00 66.09           O  
ATOM     12  CG  LEU A   1      26.837  52.436 -14.033  1.00 66.09           C  
ATOM     13  HG  LEU A   1      26.930  52.936 -14.997  1.00 66.09           H  
ATOM     14  CD1 LEU A   1      26.372  51.007 -14.277  1.00 66.09           C  
ATOM     15 HD11 LEU A   1      25.419  51.010 -14.807  1.00 66.09           H  
ATOM     16 HD12 LEU A   1      27.093  50.470 -14.893  1.00 66.09           H  
ATOM     17 HD13 LEU A   1      26.249  50.482 -13.330  1.00 66.09           H  
ATOM     18  CD2 LEU A   1      25.783  53.162 -13.193  1.00 66.09           C  
ATOM     19 HD21 LEU A   1      25.683  52.689 -12.216  1.00 66.09           H  
ATOM     20 HD22 LEU A   1      26.032  54.215 -13.060  1.00 66.09           H  
ATOM     21 HD23 LEU A   1      24.816  53.108 -13.694  1.00 66.09           H  
ATOM     22  N   ALA A   2      30.967  53.186 -12.140  1.00 66.03           N  
ATOM     23  H   ALA A   2      31.036  52.383 -12.748  1.00 66.03           H  
ATOM     24  CA  ALA A   2      31.918  53.193 -11.010  1.00 66.03           C  
ATOM     25  HA  ALA A   2      31.429  52.742 -10.147  1.00 66.03           H  
ATOM     26  C   ALA A   2      32.414  54.590 -10.561  1.00 66.03           C  
ATOM     27  CB  ALA A   2      33.101  52.288 -11.380  1.00 66.03           C  
ATOM     28  HB1 ALA A   2      32.751  51.278 -11.594  1.00 66.03           H  
ATOM     29  HB2 ALA A   2      33.790  52.227 -10.538  1.00 66.03           H  
ATOM     30  HB3 ALA A   2      33.636  52.677 -12.246  1.00 66.03           H  
ATOM     31  O   ALA A   2      32.356  54.895  -9.371  1.00 66.03           O  
ATOM     32  N   GLY A   3      32.819  55.446 -11.510  1.00 69.39           N  
ATOM     33  H   GLY A   3      32.896  55.092 -12.453  1.00 69.39           H  
ATOM     34  CA  GLY A   3      33.317  56.809 -11.259  1.00 69.39           C  
ATOM     35  HA2 GLY A   3      33.861  57.155 -12.138  1.00 69.39           H  
ATOM     36  HA3 GLY A   3      34.023  56.769 -10.429  1.00 69.39           H  
ATOM     37  C   GLY A   3      32.271  57.881 -10.907  1.00 69.39           C  
ATOM     38  O   GLY A   3      32.632  59.052 -10.831  1.00 69.39           O  
ATOM     39  N   LEU A   4      30.995  57.525 -10.716  1.00 74.12           N  
ATOM     40  H   LEU A   4      30.765  56.542 -10.726  1.00 74.12           H  
ATOM     41  CA  LEU A   4      30.002  58.440 -10.140  1.00 74.12           C  
ATOM     42  HA  LEU A   4      30.153  59.429 -10.573  1.00 74.12           H  
ATOM     43  C   LEU A   4      30.185  58.537  -8.610  1.00 74.12           C  
ATOM     44  CB  LEU A   4      28.572  57.970 -10.466  1.00 74.12           C  
ATOM     45  HB2 LEU A   4      27.872  58.517  -9.833  1.00 74.12           H  
ATOM     46  HB3 LEU A   4      28.494  56.915 -10.204  1.00 74.12           H  
ATOM     47  O   LEU A   4      30.463  57.515  -7.973  1.00 74.12           O  
ATOM     48  CG  LEU A   4      28.132  58.151 -11.927  1.00 74.12           C  
ATOM     49  HG  LEU A   4      28.861  57.680 -12.588  1.00 74.12           H  
ATOM     50  CD1 LEU A   4      26.783  57.458 -12.138  1.00 74.12           C  
ATOM     51 HD11 LEU A   4      26.468  57.559 -13.177  1.00 74.12           H  
ATOM     52 HD12 LEU A   4      26.859  56.402 -11.879  1.00 74.12           H  
ATOM     53 HD13 LEU A   4      26.030  57.922 -11.501  1.00 74.12           H  
ATOM     54  CD2 LEU A   4      27.984  59.623 -12.312  1.00 74.12           C  
ATOM     55 HD21 LEU A   4      27.581  59.711 -13.321  1.00 74.12           H  
ATOM     56 HD22 LEU A   4      28.952  60.124 -12.282  1.00 74.12           H  
ATOM     57 HD23 LEU A   4      27.310  60.127 -11.619  1.00 74.12           H  
ATOM     58  N   PRO A   5      29.962  59.714  -7.992  1.00 70.41           N  
ATOM     59  CA  PRO A   5      29.833  59.841  -6.542  1.00 70.41           C  
ATOM     60  HA  PRO A   5      30.807  59.658  -6.088  1.00 70.41           H  
ATOM     61  C   PRO A   5      28.797  58.855  -5.992  1.00 70.41           C  
ATOM     62  CB  PRO A   5      29.405  61.292  -6.283  1.00 70.41           C  
ATOM     63  HB2 PRO A   5      28.319  61.365  -6.241  1.00 70.41           H  
ATOM     64  HB3 PRO A   5      29.848  61.689  -5.370  1.00 70.41           H  
ATOM     65  O   PRO A   5      27.729  58.683  -6.580  1.00 70.41           O  
ATOM     66  CG  PRO A   5      29.898  62.040  -7.520  1.00 70.41           C  
ATOM     67  HG2 PRO A   5      29.303  62.932  -7.719  1.00 70.41           H  
ATOM     68  HG3 PRO A   5      30.951  62.296  -7.401  1.00 70.41           H  
ATOM     69  CD  PRO A   5      29.743  61.004  -8.629  1.00 70.41           C  
ATOM     70  HD2 PRO A   5      30.474  61.196  -9.414  1.00 70.41           H  
ATOM     71  HD3 PRO A   5      28.733  61.037  -9.036  1.00 70.41           H  
ATOM     72  N   ARG A   6      29.090  58.213  -4.852  1.00 65.75           N  
ATOM     73  H   ARG A   6      29.991  58.400  -4.436  1.00 65.75           H  
ATOM     74  CA  ARG A   6      28.338  57.033  -4.384  1.00 65.75           C  
ATOM     75  HA  ARG A   6      28.509  56.231  -5.102  1.00 65.75           H  
ATOM     76  C   ARG A   6      26.817  57.225  -4.354  1.00 65.75           C  
ATOM     77  CB  ARG A   6      28.873  56.570  -3.018  1.00 65.75           C  
ATOM     78  HB2 ARG A   6      29.956  56.463  -3.077  1.00 65.75           H  
ATOM     79  HB3 ARG A   6      28.631  57.308  -2.254  1.00 65.75           H  
ATOM     80  O   ARG A   6      26.107  56.362  -4.845  1.00 65.75           O  
ATOM     81  CG  ARG A   6      28.264  55.213  -2.640  1.00 65.75           C  
ATOM     82  HG2 ARG A   6      27.182  55.300  -2.542  1.00 65.75           H  
ATOM     83  HG3 ARG A   6      28.478  54.499  -3.436  1.00 65.75           H  
ATOM     84  CD  ARG A   6      28.820  54.669  -1.325  1.00 65.75           C  
ATOM     85  HD2 ARG A   6      29.909  54.647  -1.374  1.00 65.75           H  
ATOM     86  HD3 ARG A   6      28.501  55.313  -0.505  1.00 65.75           H  
ATOM     87  NE  ARG A   6      28.314  53.308  -1.132  1.00 65.75           N  
ATOM     88  HE  ARG A   6      27.874  52.871  -1.929  1.00 65.75           H  
ATOM     89  NH1 ARG A   6      28.896  52.908   1.061  1.00 65.75           N  
ATOM     90 HH11 ARG A   6      28.897  52.268   1.842  1.00 65.75           H  
ATOM     91 HH12 ARG A   6      29.278  53.840   1.134  1.00 65.75           H  
ATOM     92  NH2 ARG A   6      27.855  51.348  -0.189  1.00 65.75           N  
ATOM     93 HH21 ARG A   6      27.490  51.108  -1.100  1.00 65.75           H  
ATOM     94 HH22 ARG A   6      27.857  50.664   0.554  1.00 65.75           H  
ATOM     95  CZ  ARG A   6      28.362  52.535  -0.073  1.00 65.75           C  
ATOM     96  N   ALA A   7      26.318  58.349  -3.839  1.00 67.97           N  
ATOM     97  H   ALA A   7      26.959  59.049  -3.492  1.00 67.97           H  
ATOM     98  CA  ALA A   7      24.876  58.602  -3.754  1.00 67.97           C  
ATOM     99  HA  ALA A   7      24.413  57.780  -3.207  1.00 67.97           H  
ATOM    100  C   ALA A   7      24.191  58.662  -5.136  1.00 67.97           C  
ATOM    101  CB  ALA A   7      24.660  59.893  -2.956  1.00 67.97           C  
ATOM    102  HB1 ALA A   7      23.591  60.075  -2.847  1.00 67.97           H  
ATOM    103  HB2 ALA A   7      25.102  59.799  -1.964  1.00 67.97           H  
ATOM    104  HB3 ALA A   7      25.109  60.739  -3.477  1.00 67.97           H  
ATOM    105  O   ALA A   7      23.139  58.053  -5.330  1.00 67.97           O  
ATOM    106  N   GLU A   8      24.810  59.336  -6.112  1.00 78.10           N  
ATOM    107  H   GLU A   8      25.708  59.759  -5.925  1.00 78.10           H  
ATOM    108  CA  GLU A   8      24.329  59.366  -7.500  1.00 78.10           C  
ATOM    109  HA  GLU A   8      23.277  59.654  -7.519  1.00 78.10           H  
ATOM    110  C   GLU A   8      24.440  57.982  -8.144  1.00 78.10           C  
ATOM    111  CB  GLU A   8      25.132  60.384  -8.327  1.00 78.10           C  
ATOM    112  HB2 GLU A   8      24.787  60.338  -9.360  1.00 78.10           H  
ATOM    113  HB3 GLU A   8      26.186  60.109  -8.303  1.00 78.10           H  
ATOM    114  O   GLU A   8      23.521  57.538  -8.828  1.00 78.10           O  
ATOM    115  CG  GLU A   8      24.967  61.825  -7.819  1.00 78.10           C  
ATOM    116  HG2 GLU A   8      25.350  61.892  -6.801  1.00 78.10           H  
ATOM    117  HG3 GLU A   8      23.904  62.065  -7.797  1.00 78.10           H  
ATOM    118  CD  GLU A   8      25.710  62.849  -8.692  1.00 78.10           C  
ATOM    119  OE1 GLU A   8      25.261  64.016  -8.710  1.00 78.10           O  
ATOM    120  OE2 GLU A   8      26.739  62.473  -9.299  1.00 78.10           O  
ATOM    121  N   ARG A   9      25.532  57.258  -7.867  1.00 79.94           N  
ATOM    122  H   ARG A   9      26.245  57.694  -7.301  1.00 79.94           H  
ATOM    123  CA  ARG A   9      25.757  55.895  -8.358  1.00 79.94           C  
ATOM    124  HA  ARG A   9      25.685  55.914  -9.446  1.00 79.94           H  
ATOM    125  C   ARG A   9      24.686  54.922  -7.869  1.00 79.94           C  
ATOM    126  CB  ARG A   9      27.163  55.443  -7.948  1.00 79.94           C  
ATOM    127  HB2 ARG A   9      27.871  56.252  -8.129  1.00 79.94           H  
ATOM    128  HB3 ARG A   9      27.173  55.222  -6.881  1.00 79.94           H  
ATOM    129  O   ARG A   9      24.126  54.202  -8.688  1.00 79.94           O  
ATOM    130  CG  ARG A   9      27.613  54.204  -8.731  1.00 79.94           C  
ATOM    131  HG2 ARG A   9      26.950  53.365  -8.521  1.00 79.94           H  
ATOM    132  HG3 ARG A   9      27.583  54.421  -9.799  1.00 79.94           H  
ATOM    133  CD  ARG A   9      29.043  53.834  -8.341  1.00 79.94           C  
ATOM    134  HD2 ARG A   9      29.382  53.022  -8.985  1.00 79.94           H  
ATOM    135  HD3 ARG A   9      29.688  54.698  -8.498  1.00 79.94           H  
ATOM    136  NE  ARG A   9      29.113  53.390  -6.939  1.00 79.94           N  
ATOM    137  HE  ARG A   9      28.269  53.047  -6.501  1.00 79.94           H  
ATOM    138  NH1 ARG A   9      31.367  53.674  -6.583  1.00 79.94           N  
ATOM    139 HH11 ARG A   9      32.185  53.469  -6.027  1.00 79.94           H  
ATOM    140 HH12 ARG A   9      31.469  54.139  -7.475  1.00 79.94           H  
ATOM    141  NH2 ARG A   9      30.064  52.675  -5.047  1.00 79.94           N  
ATOM    142 HH21 ARG A   9      29.140  52.322  -4.843  1.00 79.94           H  
ATOM    143 HH22 ARG A   9      30.849  52.209  -4.615  1.00 79.94           H  
ATOM    144  CZ  ARG A   9      30.189  53.258  -6.200  1.00 79.94           C  
ATOM    145  N   THR A  10      24.357  54.917  -6.576  1.00 75.27           N  
ATOM    146  H   THR A  10      24.882  55.501  -5.942  1.00 75.27           H  
ATOM    147  CA  THR A  10      23.305  54.049  -6.021  1.00 75.27           C  
ATOM    148  HA  THR A  10      23.518  53.020  -6.309  1.00 75.27           H  
ATOM    149  C   THR A  10      21.929  54.411  -6.588  1.00 75.27           C  
ATOM    150  CB  THR A  10      23.258  54.114  -4.485  1.00 75.27           C  
ATOM    151  HB  THR A  10      22.816  55.063  -4.182  1.00 75.27           H  
ATOM    152  O   THR A  10      21.175  53.517  -6.966  1.00 75.27           O  
ATOM    153  CG2 THR A  10      22.432  52.974  -3.890  1.00 75.27           C  
ATOM    154 HG21 THR A  10      22.833  52.013  -4.210  1.00 75.27           H  
ATOM    155 HG22 THR A  10      21.393  53.054  -4.209  1.00 75.27           H  
ATOM    156 HG23 THR A  10      22.467  53.031  -2.802  1.00 75.27           H  
ATOM    157  OG1 THR A  10      24.541  54.032  -3.907  1.00 75.27           O  
ATOM    158  HG1 THR A  10      25.069  53.384  -4.380  1.00 75.27           H  
ATOM    159  N   ALA A  11      21.606  55.703  -6.722  1.00 81.03           N  
ATOM    160  H   ALA A  11      22.254  56.411  -6.408  1.00 81.03           H  
ATOM    161  CA  ALA A  11      20.350  56.141  -7.337  1.00 81.03           C  
ATOM    162  HA  ALA A  11      19.521  55.682  -6.798  1.00 81.03           H  
ATOM    163  C   ALA A  11      20.240  55.702  -8.810  1.00 81.03           C  
ATOM    164  CB  ALA A  11      20.242  57.663  -7.187  1.00 81.03           C  
ATOM    165  HB1 ALA A  11      21.061  58.151  -7.715  1.00 81.03           H  
ATOM    166  HB2 ALA A  11      19.296  58.005  -7.607  1.00 81.03           H  
ATOM    167  HB3 ALA A  11      20.284  57.936  -6.133  1.00 81.03           H  
ATOM    168  O   ALA A  11      19.196  55.202  -9.236  1.00 81.03           O  
ATOM    169  N   GLU A  12      21.329  55.823  -9.573  1.00 85.66           N  
ATOM    170  H   GLU A  12      22.137  56.293  -9.189  1.00 85.66           H  
ATOM    171  CA  GLU A  12      21.385  55.417 -10.978  1.00 85.66           C  
ATOM    172  HA  GLU A  12      20.478  55.788 -11.456  1.00 85.66           H  
ATOM    173  C   GLU A  12      21.368  53.891 -11.148  1.00 85.66           C  
ATOM    174  CB  GLU A  12      22.614  56.075 -11.640  1.00 85.66           C  
ATOM    175  HB2 GLU A  12      22.675  57.117 -11.326  1.00 85.66           H  
ATOM    176  HB3 GLU A  12      23.511  55.569 -11.283  1.00 85.66           H  
ATOM    177  O   GLU A  12      20.785  53.394 -12.110  1.00 85.66           O  
ATOM    178  CG  GLU A  12      22.623  56.057 -13.179  1.00 85.66           C  
ATOM    179  HG2 GLU A  12      22.463  55.039 -13.534  1.00 85.66           H  
ATOM    180  HG3 GLU A  12      23.616  56.361 -13.508  1.00 85.66           H  
ATOM    181  CD  GLU A  12      21.585  56.997 -13.817  1.00 85.66           C  
ATOM    182  OE1 GLU A  12      21.756  57.382 -15.001  1.00 85.66           O  
ATOM    183  OE2 GLU A  12      20.538  57.285 -13.198  1.00 85.66           O  
ATOM    184  N   LEU A  13      21.908  53.133 -10.187  1.00 89.50           N  
ATOM    185  H   LEU A  13      22.423  53.598  -9.453  1.00 89.50           H  
ATOM    186  CA  LEU A  13      21.774  51.675 -10.123  1.00 89.50           C  
ATOM    187  HA  LEU A  13      21.996  51.265 -11.108  1.00 89.50           H  
ATOM    188  C   LEU A  13      20.340  51.240  -9.793  1.00 89.50           C  
ATOM    189  CB  LEU A  13      22.781  51.098  -9.114  1.00 89.50           C  
ATOM    190  HB2 LEU A  13      22.717  51.669  -8.187  1.00 89.50           H  
ATOM    191  HB3 LEU A  13      22.503  50.070  -8.883  1.00 89.50           H  
ATOM    192  O   LEU A  13      19.820  50.349 -10.459  1.00 89.50           O  
ATOM    193  CG  LEU A  13      24.235  51.102  -9.619  1.00 89.50           C  
ATOM    194  HG  LEU A  13      24.507  52.088  -9.995  1.00 89.50           H  
ATOM    195  CD1 LEU A  13      25.162  50.758  -8.459  1.00 89.50           C  
ATOM    196 HD11 LEU A  13      24.881  49.791  -8.043  1.00 89.50           H  
ATOM    197 HD12 LEU A  13      25.073  51.514  -7.679  1.00 89.50           H  
ATOM    198 HD13 LEU A  13      26.199  50.721  -8.794  1.00 89.50           H  
ATOM    199  CD2 LEU A  13      24.450  50.094 -10.751  1.00 89.50           C  
ATOM    200 HD21 LEU A  13      23.933  50.426 -11.651  1.00 89.50           H  
ATOM    201 HD22 LEU A  13      25.513  50.009 -10.976  1.00 89.50           H  
ATOM    202 HD23 LEU A  13      24.069  49.116 -10.455  1.00 89.50           H  
ATOM    203  N   VAL A  14      19.651  51.895  -8.851  1.00 85.88           N  
ATOM    204  H   VAL A  14      20.132  52.591  -8.300  1.00 85.88           H  
ATOM    205  CA  VAL A  14      18.218  51.637  -8.601  1.00 85.88           C  
ATOM    206  HA  VAL A  14      18.082  50.573  -8.403  1.00 85.88           H  
ATOM    207  C   VAL A  14      17.396  51.954  -9.851  1.00 85.88           C  
ATOM    208  CB  VAL A  14      17.697  52.414  -7.374  1.00 85.88           C  
ATOM    209  HB  VAL A  14      17.958  53.468  -7.478  1.00 85.88           H  
ATOM    210  O   VAL A  14      16.504  51.182 -10.208  1.00 85.88           O  
ATOM    211  CG1 VAL A  14      16.171  52.306  -7.213  1.00 85.88           C  
ATOM    212 HG11 VAL A  14      15.668  52.811  -8.037  1.00 85.88           H  
ATOM    213 HG12 VAL A  14      15.865  52.781  -6.281  1.00 85.88           H  
ATOM    214 HG13 VAL A  14      15.878  51.256  -7.191  1.00 85.88           H  
ATOM    215  CG2 VAL A  14      18.309  51.881  -6.074  1.00 85.88           C  
ATOM    216 HG21 VAL A  14      18.007  52.508  -5.235  1.00 85.88           H  
ATOM    217 HG22 VAL A  14      17.974  50.860  -5.893  1.00 85.88           H  
ATOM    218 HG23 VAL A  14      19.398  51.889  -6.131  1.00 85.88           H  
ATOM    219  N   ARG A  15      17.704  53.046 -10.567  1.00 86.43           N  
ATOM    220  H   ARG A  15      18.426  53.661 -10.218  1.00 86.43           H  
ATOM    221  CA  ARG A  15      17.051  53.351 -11.849  1.00 86.43           C  
ATOM    222  HA  ARG A  15      15.973  53.316 -11.688  1.00 86.43           H  
ATOM    223  C   ARG A  15      17.356  52.280 -12.896  1.00 86.43           C  
ATOM    224  CB  ARG A  15      17.432  54.755 -12.349  1.00 86.43           C  
ATOM    225  HB2 ARG A  15      17.479  55.447 -11.509  1.00 86.43           H  
ATOM    226  HB3 ARG A  15      18.415  54.722 -12.819  1.00 86.43           H  
ATOM    227  O   ARG A  15      16.424  51.810 -13.537  1.00 86.43           O  
ATOM    228  CG  ARG A  15      16.375  55.268 -13.346  1.00 86.43           C  
ATOM    229  HG2 ARG A  15      15.474  55.521 -12.788  1.00 86.43           H  
ATOM    230  HG3 ARG A  15      16.117  54.488 -14.064  1.00 86.43           H  
ATOM    231  CD  ARG A  15      16.840  56.510 -14.116  1.00 86.43           C  
ATOM    232  HD2 ARG A  15      15.969  56.998 -14.553  1.00 86.43           H  
ATOM    233  HD3 ARG A  15      17.313  57.198 -13.416  1.00 86.43           H  
ATOM    234  NE  ARG A  15      17.770  56.143 -15.200  1.00 86.43           N  
ATOM    235  HE  ARG A  15      17.718  55.193 -15.541  1.00 86.43           H  
ATOM    236  NH1 ARG A  15      19.004  58.088 -15.276  1.00 86.43           N  
ATOM    237 HH11 ARG A  15      19.994  58.283 -15.229  1.00 86.43           H  
ATOM    238 HH12 ARG A  15      18.511  58.405 -14.453  1.00 86.43           H  
ATOM    239  NH2 ARG A  15      19.696  56.326 -16.394  1.00 86.43           N  
ATOM    240 HH21 ARG A  15      19.668  55.340 -16.613  1.00 86.43           H  
ATOM    241 HH22 ARG A  15      20.597  56.774 -16.311  1.00 86.43           H  
ATOM    242  CZ  ARG A  15      18.794  56.859 -15.629  1.00 86.43           C  
ATOM    243  N   LEU A  16      18.618  51.869 -13.041  1.00 89.38           N  
ATOM    244  H   LEU A  16      19.330  52.322 -12.485  1.00 89.38           H  
ATOM    245  CA  LEU A  16      19.047  50.822 -13.970  1.00 89.38           C  
ATOM    246  HA  LEU A  16      18.803  51.143 -14.983  1.00 89.38           H  
ATOM    247  C   LEU A  16      18.295  49.514 -13.719  1.00 89.38           C  
ATOM    248  CB  LEU A  16      20.574  50.628 -13.869  1.00 89.38           C  
ATOM    249  HB2 LEU A  16      21.067  51.544 -14.194  1.00 89.38           H  
ATOM    250  HB3 LEU A  16      20.833  50.461 -12.824  1.00 89.38           H  
ATOM    251  O   LEU A  16      17.667  49.007 -14.642  1.00 89.38           O  
ATOM    252  CG  LEU A  16      21.127  49.439 -14.680  1.00 89.38           C  
ATOM    253  HG  LEU A  16      20.660  48.516 -14.338  1.00 89.38           H  
ATOM    254  CD1 LEU A  16      20.871  49.595 -16.180  1.00 89.38           C  
ATOM    255 HD11 LEU A  16      21.244  48.711 -16.697  1.00 89.38           H  
ATOM    256 HD12 LEU A  16      21.370  50.485 -16.562  1.00 89.38           H  
ATOM    257 HD13 LEU A  16      19.801  49.651 -16.375  1.00 89.38           H  
ATOM    258  CD2 LEU A  16      22.632  49.314 -14.442  1.00 89.38           C  
ATOM    259 HD21 LEU A  16      22.822  49.154 -13.381  1.00 89.38           H  
ATOM    260 HD22 LEU A  16      23.021  48.456 -14.990  1.00 89.38           H  
ATOM    261 HD23 LEU A  16      23.142  50.218 -14.774  1.00 89.38           H  
ATOM    262  N   VAL A  17      18.292  49.001 -12.484  1.00 91.84           N  
ATOM    263  H   VAL A  17      18.823  49.464 -11.760  1.00 91.84           H  
ATOM    264  CA  VAL A  17      17.619  47.732 -12.178  1.00 91.84           C  
ATOM    265  HA  VAL A  17      17.977  46.985 -12.885  1.00 91.84           H  
ATOM    266  C   VAL A  17      16.117  47.842 -12.406  1.00 91.84           C  
ATOM    267  CB  VAL A  17      17.926  47.214 -10.762  1.00 91.84           C  
ATOM    268  HB  VAL A  17      17.550  47.924 -10.025  1.00 91.84           H  
ATOM    269  O   VAL A  17      15.550  46.942 -13.019  1.00 91.84           O  
ATOM    270  CG1 VAL A  17      17.253  45.853 -10.552  1.00 91.84           C  
ATOM    271 HG11 VAL A  17      17.550  45.450  -9.584  1.00 91.84           H  
ATOM    272 HG12 VAL A  17      17.557  45.151 -11.329  1.00 91.84           H  
ATOM    273 HG13 VAL A  17      16.167  45.942 -10.567  1.00 91.84           H  
ATOM    274  CG2 VAL A  17      19.425  46.995 -10.531  1.00 91.84           C  
ATOM    275 HG21 VAL A  17      19.591  46.734  -9.486  1.00 91.84           H  
ATOM    276 HG22 VAL A  17      19.995  47.897 -10.751  1.00 91.84           H  
ATOM    277 HG23 VAL A  17      19.791  46.185 -11.163  1.00 91.84           H  
ATOM    278  N   ARG A  18      15.462  48.943 -12.013  1.00 86.80           N  
ATOM    279  H   ARG A  18      15.977  49.664 -11.530  1.00 86.80           H  
ATOM    280  CA  ARG A  18      14.034  49.154 -12.319  1.00 86.80           C  
ATOM    281  HA  ARG A  18      13.457  48.314 -11.931  1.00 86.80           H  
ATOM    282  C   ARG A  18      13.762  49.184 -13.822  1.00 86.80           C  
ATOM    283  CB  ARG A  18      13.526  50.443 -11.673  1.00 86.80           C  
ATOM    284  HB2 ARG A  18      14.194  51.263 -11.937  1.00 86.80           H  
ATOM    285  HB3 ARG A  18      12.537  50.666 -12.073  1.00 86.80           H  
ATOM    286  O   ARG A  18      12.818  48.536 -14.260  1.00 86.80           O  
ATOM    287  CG  ARG A  18      13.422  50.323 -10.148  1.00 86.80           C  
ATOM    288  HG2 ARG A  18      12.676  49.574  -9.882  1.00 86.80           H  
ATOM    289  HG3 ARG A  18      14.377  50.013  -9.724  1.00 86.80           H  
ATOM    290  CD  ARG A  18      13.031  51.681  -9.562  1.00 86.80           C  
ATOM    291  HD2 ARG A  18      13.215  51.653  -8.488  1.00 86.80           H  
ATOM    292  HD3 ARG A  18      13.663  52.454  -9.997  1.00 86.80           H  
ATOM    293  NE  ARG A  18      11.608  51.967  -9.818  1.00 86.80           N  
ATOM    294  HE  ARG A  18      11.070  51.238 -10.265  1.00 86.80           H  
ATOM    295  NH1 ARG A  18      11.465  54.080  -8.948  1.00 86.80           N  
ATOM    296 HH11 ARG A  18      10.908  54.885  -8.699  1.00 86.80           H  
ATOM    297 HH12 ARG A  18      12.465  54.066  -8.803  1.00 86.80           H  
ATOM    298  NH2 ARG A  18       9.632  53.043  -9.707  1.00 86.80           N  
ATOM    299 HH21 ARG A  18       9.231  52.212 -10.117  1.00 86.80           H  
ATOM    300 HH22 ARG A  18       9.040  53.834  -9.499  1.00 86.80           H  
ATOM    301  CZ  ARG A  18      10.914  53.034  -9.498  1.00 86.80           C  
ATOM    302  N   THR A  19      14.598  49.863 -14.611  1.00 87.59           N  
ATOM    303  H   THR A  19      15.336  50.403 -14.183  1.00 87.59           H  
ATOM    304  CA  THR A  19      14.492  49.881 -16.079  1.00 87.59           C  
ATOM    305  HA  THR A  19      13.484  50.196 -16.350  1.00 87.59           H  
ATOM    306  C   THR A  19      14.688  48.490 -16.675  1.00 87.59           C  
ATOM    307  CB  THR A  19      15.487  50.871 -16.707  1.00 87.59           C  
ATOM    308  HB  THR A  19      16.503  50.619 -16.402  1.00 87.59           H  
ATOM    309  O   THR A  19      13.864  48.065 -17.479  1.00 87.59           O  
ATOM    310  CG2 THR A  19      15.426  50.905 -18.236  1.00 87.59           C  
ATOM    311 HG21 THR A  19      16.093  51.675 -18.623  1.00 87.59           H  
ATOM    312 HG22 THR A  19      14.408  51.100 -18.571  1.00 87.59           H  
ATOM    313 HG23 THR A  19      15.749  49.948 -18.645  1.00 87.59           H  
ATOM    314  OG1 THR A  19      15.200  52.190 -16.308  1.00 87.59           O  
ATOM    315  HG1 THR A  19      15.464  52.752 -17.040  1.00 87.59           H  
ATOM    316  N   SER A  20      15.723  47.750 -16.269  1.00 90.58           N  
ATOM    317  H   SER A  20      16.400  48.151 -15.636  1.00 90.58           H  
ATOM    318  CA  SER A  20      15.960  46.382 -16.745  1.00 90.58           C  
ATOM    319  HA  SER A  20      16.000  46.392 -17.834  1.00 90.58           H  
ATOM    320  C   SER A  20      14.825  45.437 -16.343  1.00 90.58           C  
ATOM    321  CB  SER A  20      17.296  45.850 -16.218  1.00 90.58           C  
ATOM    322  HB2 SER A  20      17.448  44.833 -16.580  1.00 90.58           H  
ATOM    323  HB3 SER A  20      17.280  45.840 -15.128  1.00 90.58           H  
ATOM    324  O   SER A  20      14.372  44.656 -17.170  1.00 90.58           O  
ATOM    325  OG  SER A  20      18.369  46.661 -16.656  1.00 90.58           O  
ATOM    326  HG  SER A  20      18.421  46.621 -17.614  1.00 90.58           H  
ATOM    327  N   THR A  21      14.305  45.552 -15.119  1.00 83.91           N  
ATOM    328  H   THR A  21      14.729  46.220 -14.491  1.00 83.91           H  
ATOM    329  CA  THR A  21      13.150  44.776 -14.628  1.00 83.91           C  
ATOM    330  HA  THR A  21      13.360  43.711 -14.724  1.00 83.91           H  
ATOM    331  C   THR A  21      11.901  45.084 -15.455  1.00 83.91           C  
ATOM    332  CB  THR A  21      12.871  45.089 -13.148  1.00 83.91           C  
ATOM    333  HB  THR A  21      12.563  46.130 -13.057  1.00 83.91           H  
ATOM    334  O   THR A  21      11.217  44.170 -15.902  1.00 83.91           O  
ATOM    335  CG2 THR A  21      11.808  44.191 -12.523  1.00 83.91           C  
ATOM    336 HG21 THR A  21      12.192  43.173 -12.467  1.00 83.91           H  
ATOM    337 HG22 THR A  21      10.889  44.204 -13.109  1.00 83.91           H  
ATOM    338 HG23 THR A  21      11.584  44.528 -11.511  1.00 83.91           H  
ATOM    339  OG1 THR A  21      14.029  44.897 -12.372  1.00 83.91           O  
ATOM    340  HG1 THR A  21      14.661  45.576 -12.617  1.00 83.91           H  
ATOM    341  N   ALA A  22      11.643  46.365 -15.731  1.00 82.30           N  
ATOM    342  H   ALA A  22      12.235  47.079 -15.330  1.00 82.30           H  
ATOM    343  CA  ALA A  22      10.542  46.809 -16.578  1.00 82.30           C  
ATOM    344  HA  ALA A  22       9.609  46.414 -16.178  1.00 82.30           H  
ATOM    345  C   ALA A  22      10.685  46.271 -18.013  1.00 82.30           C  
ATOM    346  CB  ALA A  22      10.496  48.343 -16.514  1.00 82.30           C  
ATOM    347  HB1 ALA A  22      10.300  48.659 -15.490  1.00 82.30           H  
ATOM    348  HB2 ALA A  22      11.442  48.768 -16.850  1.00 82.30           H  
ATOM    349  HB3 ALA A  22       9.706  48.730 -17.159  1.00 82.30           H  
ATOM    350  O   ALA A  22       9.744  45.691 -18.541  1.00 82.30           O  
ATOM    351  N   THR A  23      11.884  46.346 -18.600  1.00 82.22           N  
ATOM    352  H   THR A  23      12.626  46.802 -18.089  1.00 82.22           H  
ATOM    353  CA  THR A  23      12.180  45.789 -19.935  1.00 82.22           C  
ATOM    354  HA  THR A  23      11.507  46.241 -20.665  1.00 82.22           H  
ATOM    355  C   THR A  23      11.960  44.273 -19.993  1.00 82.22           C  
ATOM    356  CB  THR A  23      13.627  46.115 -20.341  1.00 82.22           C  
ATOM    357  HB  THR A  23      14.310  45.668 -19.619  1.00 82.22           H  
ATOM    358  O   THR A  23      11.466  43.765 -20.995  1.00 82.22           O  
ATOM    359  CG2 THR A  23      14.006  45.632 -21.740  1.00 82.22           C  
ATOM    360 HG21 THR A  23      15.007  45.985 -21.991  1.00 82.22           H  
ATOM    361 HG22 THR A  23      13.295  46.018 -22.470  1.00 82.22           H  
ATOM    362 HG23 THR A  23      14.002  44.543 -21.778  1.00 82.22           H  
ATOM    363  OG1 THR A  23      13.827  47.510 -20.340  1.00 82.22           O  
ATOM    364  HG1 THR A  23      13.305  47.875 -19.622  1.00 82.22           H  
ATOM    365  N   VAL A  24      12.291  43.540 -18.924  1.00 80.58           N  
ATOM    366  H   VAL A  24      12.716  44.007 -18.136  1.00 80.58           H  
ATOM    367  CA  VAL A  24      12.074  42.085 -18.830  1.00 80.58           C  
ATOM    368  HA  VAL A  24      12.459  41.615 -19.735  1.00 80.58           H  
ATOM    369  C   VAL A  24      10.591  41.721 -18.764  1.00 80.58           C  
ATOM    370  CB  VAL A  24      12.844  41.516 -17.623  1.00 80.58           C  
ATOM    371  HB  VAL A  24      12.685  42.150 -16.751  1.00 80.58           H  
ATOM    372  O   VAL A  24      10.188  40.754 -19.406  1.00 80.58           O  
ATOM    373  CG1 VAL A  24      12.455  40.086 -17.250  1.00 80.58           C  
ATOM    374 HG11 VAL A  24      12.551  39.431 -18.116  1.00 80.58           H  
ATOM    375 HG12 VAL A  24      11.427  40.058 -16.890  1.00 80.58           H  
ATOM    376 HG13 VAL A  24      13.095  39.735 -16.441  1.00 80.58           H  
ATOM    377  CG2 VAL A  24      14.335  41.494 -17.955  1.00 80.58           C  
ATOM    378 HG21 VAL A  24      14.899  41.173 -17.079  1.00 80.58           H  
ATOM    379 HG22 VAL A  24      14.662  42.493 -18.244  1.00 80.58           H  
ATOM    380 HG23 VAL A  24      14.518  40.815 -18.788  1.00 80.58           H  
ATOM    381  N   LEU A  25       9.794  42.502 -18.031  1.00 72.58           N  
ATOM    382  H   LEU A  25      10.219  43.263 -17.520  1.00 72.58           H  
ATOM    383  CA  LEU A  25       8.350  42.302 -17.850  1.00 72.58           C  
ATOM    384  HA  LEU A  25       8.132  41.235 -17.895  1.00 72.58           H  
ATOM    385  C   LEU A  25       7.479  42.949 -18.945  1.00 72.58           C  
ATOM    386  CB  LEU A  25       7.951  42.829 -16.461  1.00 72.58           C  
ATOM    387  HB2 LEU A  25       8.221  43.884 -16.404  1.00 72.58           H  
ATOM    388  HB3 LEU A  25       6.868  42.765 -16.359  1.00 72.58           H  
ATOM    389  O   LEU A  25       6.254  42.893 -18.865  1.00 72.58           O  
ATOM    390  CG  LEU A  25       8.578  42.084 -15.272  1.00 72.58           C  
ATOM    391  HG  LEU A  25       9.666  42.118 -15.339  1.00 72.58           H  
ATOM    392  CD1 LEU A  25       8.151  42.806 -13.997  1.00 72.58           C  
ATOM    393 HD11 LEU A  25       8.557  42.279 -13.134  1.00 72.58           H  
ATOM    394 HD12 LEU A  25       7.064  42.806 -13.923  1.00 72.58           H  
ATOM    395 HD13 LEU A  25       8.516  43.833 -14.010  1.00 72.58           H  
ATOM    396  CD2 LEU A  25       8.144  40.620 -15.194  1.00 72.58           C  
ATOM    397 HD21 LEU A  25       8.526  40.060 -16.048  1.00 72.58           H  
ATOM    398 HD22 LEU A  25       7.056  40.554 -15.176  1.00 72.58           H  
ATOM    399 HD23 LEU A  25       8.527  40.160 -14.283  1.00 72.58           H  
ATOM    400  N   GLY A  26       8.077  43.590 -19.955  1.00 70.79           N  
ATOM    401  H   GLY A  26       9.086  43.624 -19.968  1.00 70.79           H  
ATOM    402  CA  GLY A  26       7.333  44.271 -21.022  1.00 70.79           C  
ATOM    403  HA2 GLY A  26       6.569  43.600 -21.413  1.00 70.79           H  
ATOM    404  HA3 GLY A  26       8.025  44.513 -21.828  1.00 70.79           H  
ATOM    405  C   GLY A  26       6.648  45.576 -20.587  1.00 70.79           C  
ATOM    406  O   GLY A  26       5.595  45.925 -21.114  1.00 70.79           O  
ATOM    407  N   HIS A  27       7.211  46.298 -19.617  1.00 75.50           N  
ATOM    408  H   HIS A  27       8.076  45.956 -19.223  1.00 75.50           H  
ATOM    409  CA  HIS A  27       6.748  47.622 -19.192  1.00 75.50           C  
ATOM    410  HA  HIS A  27       5.711  47.759 -19.497  1.00 75.50           H  
ATOM    411  C   HIS A  27       7.587  48.745 -19.830  1.00 75.50           C  
ATOM    412  CB  HIS A  27       6.810  47.731 -17.661  1.00 75.50           C  
ATOM    413  HB2 HIS A  27       7.847  47.593 -17.353  1.00 75.50           H  
ATOM    414  HB3 HIS A  27       6.507  48.737 -17.373  1.00 75.50           H  
ATOM    415  O   HIS A  27       8.792  48.831 -19.592  1.00 75.50           O  
ATOM    416  CG  HIS A  27       5.980  46.750 -16.873  1.00 75.50           C  
ATOM    417  CD2 HIS A  27       6.211  46.381 -15.577  1.00 75.50           C  
ATOM    418  HD2 HIS A  27       7.018  46.732 -14.951  1.00 75.50           H  
ATOM    419  ND1 HIS A  27       4.861  46.068 -17.293  1.00 75.50           N  
ATOM    420  HD1 HIS A  27       4.536  45.990 -18.246  1.00 75.50           H  
ATOM    421  CE1 HIS A  27       4.434  45.309 -16.269  1.00 75.50           C  
ATOM    422  HE1 HIS A  27       3.614  44.607 -16.318  1.00 75.50           H  
ATOM    423  NE2 HIS A  27       5.216  45.484 -15.192  1.00 75.50           N  
ATOM    424  N   ASP A  28       6.937  49.660 -20.559  1.00 71.57           N  
ATOM    425  H   ASP A  28       5.982  49.470 -20.825  1.00 71.57           H  
ATOM    426  CA  ASP A  28       7.598  50.810 -21.204  1.00 71.57           C  
ATOM    427  HA  ASP A  28       8.455  50.454 -21.776  1.00 71.57           H  
ATOM    428  C   ASP A  28       8.112  51.876 -20.211  1.00 71.57           C  
ATOM    429  CB  ASP A  28       6.620  51.493 -22.174  1.00 71.57           C  
ATOM    430  HB2 ASP A  28       7.073  52.417 -22.532  1.00 71.57           H  
ATOM    431  HB3 ASP A  28       5.714  51.761 -21.630  1.00 71.57           H  
ATOM    432  O   ASP A  28       9.125  52.527 -20.470  1.00 71.57           O  
ATOM    433  CG  ASP A  28       6.257  50.652 -23.399  1.00 71.57           C  
ATOM    434  OD1 ASP A  28       7.188  50.095 -24.020  1.00 71.57           O  
ATOM    435  OD2 ASP A  28       5.048  50.621 -23.716  1.00 71.57           O  
ATOM    436  N   ASP A  29       7.430  52.081 -19.072  1.00 74.59           N  
ATOM    437  H   ASP A  29       6.630  51.491 -18.897  1.00 74.59           H  
ATOM    438  CA  ASP A  29       7.857  53.031 -18.029  1.00 74.59           C  
ATOM    439  HA  ASP A  29       8.587  53.706 -18.474  1.00 74.59           H  
ATOM    440  C   ASP A  29       8.515  52.286 -16.845  1.00 74.59           C  
ATOM    441  CB  ASP A  29       6.705  53.961 -17.570  1.00 74.59           C  
ATOM    442  HB2 ASP A  29       5.963  53.378 -17.023  1.00 74.59           H  
ATOM    443  HB3 ASP A  29       6.222  54.375 -18.454  1.00 74.59           H  
ATOM    444  O   ASP A  29       7.822  51.576 -16.106  1.00 74.59           O  
ATOM    445  CG  ASP A  29       7.180  55.140 -16.685  1.00 74.59           C  
ATOM    446  OD1 ASP A  29       8.314  55.110 -16.156  1.00 74.59           O  
ATOM    447  OD2 ASP A  29       6.442  56.135 -16.483  1.00 74.59           O  
ATOM    448  N   PRO A  30       9.818  52.507 -16.566  1.00 75.25           N  
ATOM    449  CA  PRO A  30      10.510  52.008 -15.371  1.00 75.25           C  
ATOM    450  HA  PRO A  30      10.589  50.924 -15.446  1.00 75.25           H  
ATOM    451  C   PRO A  30       9.845  52.361 -14.031  1.00 75.25           C  
ATOM    452  CB  PRO A  30      11.911  52.623 -15.439  1.00 75.25           C  
ATOM    453  HB2 PRO A  30      12.658  51.971 -14.986  1.00 75.25           H  
ATOM    454  HB3 PRO A  30      11.918  53.598 -14.952  1.00 75.25           H  
ATOM    455  O   PRO A  30      10.175  51.770 -13.000  1.00 75.25           O  
ATOM    456  CG  PRO A  30      12.140  52.810 -16.936  1.00 75.25           C  
ATOM    457  HG2 PRO A  30      12.423  51.862 -17.394  1.00 75.25           H  
ATOM    458  HG3 PRO A  30      12.881  53.582 -17.145  1.00 75.25           H  
ATOM    459  CD  PRO A  30      10.758  53.206 -17.431  1.00 75.25           C  
ATOM    460  HD2 PRO A  30      10.618  54.282 -17.329  1.00 75.25           H  
ATOM    461  HD3 PRO A  30      10.645  52.905 -18.473  1.00 75.25           H  
ATOM    462  N   LYS A  31       8.915  53.326 -14.005  1.00 71.80           N  
ATOM    463  H   LYS A  31       8.719  53.816 -14.866  1.00 71.80           H  
ATOM    464  CA  LYS A  31       8.109  53.642 -12.819  1.00 71.80           C  
ATOM    465  HA  LYS A  31       8.788  53.755 -11.974  1.00 71.80           H  
ATOM    466  C   LYS A  31       7.126  52.535 -12.438  1.00 71.80           C  
ATOM    467  CB  LYS A  31       7.349  54.957 -13.009  1.00 71.80           C  
ATOM    468  HB2 LYS A  31       6.745  54.890 -13.914  1.00 71.80           H  
ATOM    469  HB3 LYS A  31       6.676  55.104 -12.164  1.00 71.80           H  
ATOM    470  O   LYS A  31       6.821  52.448 -11.249  1.00 71.80           O  
ATOM    471  CG  LYS A  31       8.293  56.163 -13.092  1.00 71.80           C  
ATOM    472  HG2 LYS A  31       9.003  56.012 -13.906  1.00 71.80           H  
ATOM    473  HG3 LYS A  31       8.858  56.251 -12.164  1.00 71.80           H  
ATOM    474  CD  LYS A  31       7.490  57.451 -13.318  1.00 71.80           C  
ATOM    475  HD2 LYS A  31       7.324  57.943 -12.360  1.00 71.80           H  
ATOM    476  HD3 LYS A  31       6.514  57.206 -13.737  1.00 71.80           H  
ATOM    477  CE  LYS A  31       8.235  58.395 -14.265  1.00 71.80           C  
ATOM    478  HE2 LYS A  31       8.358  59.371 -13.798  1.00 71.80           H  
ATOM    479  HE3 LYS A  31       9.222  57.978 -14.468  1.00 71.80           H  
ATOM    480  NZ  LYS A  31       7.487  58.508 -15.538  1.00 71.80           N  
ATOM    481  HZ1 LYS A  31       7.279  57.583 -15.885  1.00 71.80           H  
ATOM    482  HZ2 LYS A  31       6.583  58.942 -15.419  1.00 71.80           H  
ATOM    483  HZ3 LYS A  31       8.015  58.968 -16.266  1.00 71.80           H  
ATOM    484  N   ALA A  32       6.668  51.713 -13.389  1.00 70.74           N  
ATOM    485  H   ALA A  32       7.002  51.833 -14.334  1.00 70.74           H  
ATOM    486  CA  ALA A  32       5.730  50.612 -13.140  1.00 70.74           C  
ATOM    487  HA  ALA A  32       4.808  51.016 -12.723  1.00 70.74           H  
ATOM    488  C   ALA A  32       6.298  49.606 -12.123  1.00 70.74           C  
ATOM    489  CB  ALA A  32       5.406  49.939 -14.480  1.00 70.74           C  
ATOM    490  HB1 ALA A  32       6.311  49.529 -14.928  1.00 70.74           H  
ATOM    491  HB2 ALA A  32       4.695  49.128 -14.323  1.00 70.74           H  
ATOM    492  HB3 ALA A  32       4.967  50.663 -15.167  1.00 70.74           H  
ATOM    493  O   ALA A  32       5.631  49.244 -11.156  1.00 70.74           O  
ATOM    494  N   VAL A  33       7.577  49.252 -12.274  1.00 80.78           N  
ATOM    495  H   VAL A  33       8.075  49.600 -13.081  1.00 80.78           H  
ATOM    496  CA  VAL A  33       8.326  48.488 -11.270  1.00 80.78           C  
ATOM    497  HA  VAL A  33       7.727  47.636 -10.949  1.00 80.78           H  
ATOM    498  C   VAL A  33       8.593  49.384 -10.063  1.00 80.78           C  
ATOM    499  CB  VAL A  33       9.645  47.954 -11.860  1.00 80.78           C  
ATOM    500  HB  VAL A  33      10.226  48.785 -12.259  1.00 80.78           H  
ATOM    501  O   VAL A  33       9.393  50.320 -10.143  1.00 80.78           O  
ATOM    502  CG1 VAL A  33      10.499  47.235 -10.807  1.00 80.78           C  
ATOM    503 HG11 VAL A  33      10.772  47.909  -9.996  1.00 80.78           H  
ATOM    504 HG12 VAL A  33      11.423  46.878 -11.262  1.00 80.78           H  
ATOM    505 HG13 VAL A  33       9.952  46.387 -10.395  1.00 80.78           H  
ATOM    506  CG2 VAL A  33       9.356  46.974 -13.001  1.00 80.78           C  
ATOM    507 HG21 VAL A  33       8.744  46.145 -12.646  1.00 80.78           H  
ATOM    508 HG22 VAL A  33       8.838  47.482 -13.814  1.00 80.78           H  
ATOM    509 HG23 VAL A  33      10.295  46.582 -13.393  1.00 80.78           H  
ATOM    510  N   ARG A  34       7.974  49.102  -8.914  1.00 75.92           N  
ATOM    511  H   ARG A  34       7.314  48.337  -8.916  1.00 75.92           H  
ATOM    512  CA  ARG A  34       8.386  49.686  -7.625  1.00 75.92           C  
ATOM    513  HA  ARG A  34       8.548  50.755  -7.756  1.00 75.92           H  
ATOM    514  C   ARG A  34       9.708  49.060  -7.181  1.00 75.92           C  
ATOM    515  CB  ARG A  34       7.297  49.471  -6.567  1.00 75.92           C  
ATOM    516  HB2 ARG A  34       7.727  49.611  -5.575  1.00 75.92           H  
ATOM    517  HB3 ARG A  34       6.937  48.445  -6.645  1.00 75.92           H  
ATOM    518  O   ARG A  34       9.892  47.856  -7.289  1.00 75.92           O  
ATOM    519  CG  ARG A  34       6.116  50.435  -6.729  1.00 75.92           C  
ATOM    520  HG2 ARG A  34       6.466  51.460  -6.603  1.00 75.92           H  
ATOM    521  HG3 ARG A  34       5.680  50.322  -7.721  1.00 75.92           H  
ATOM    522  CD  ARG A  34       5.054  50.120  -5.669  1.00 75.92           C  
ATOM    523  HD2 ARG A  34       5.515  50.146  -4.682  1.00 75.92           H  
ATOM    524  HD3 ARG A  34       4.688  49.109  -5.850  1.00 75.92           H  
ATOM    525  NE  ARG A  34       3.935  51.083  -5.710  1.00 75.92           N  
ATOM    526  HE  ARG A  34       4.102  51.960  -6.182  1.00 75.92           H  
ATOM    527  NH1 ARG A  34       2.383  49.778  -4.624  1.00 75.92           N  
ATOM    528 HH11 ARG A  34       1.455  49.640  -4.248  1.00 75.92           H  
ATOM    529 HH12 ARG A  34       3.049  49.021  -4.576  1.00 75.92           H  
ATOM    530  NH2 ARG A  34       1.827  51.835  -5.273  1.00 75.92           N  
ATOM    531 HH21 ARG A  34       0.911  51.672  -4.881  1.00 75.92           H  
ATOM    532 HH22 ARG A  34       2.034  52.717  -5.719  1.00 75.92           H  
ATOM    533  CZ  ARG A  34       2.727  50.893  -5.204  1.00 75.92           C  
ATOM    534  N   ALA A  35      10.620  49.880  -6.657  1.00 76.91           N  
ATOM    535  H   ALA A  35      10.390  50.858  -6.555  1.00 76.91           H  
ATOM    536  CA  ALA A  35      11.984  49.449  -6.332  1.00 76.91           C  
ATOM    537  HA  ALA A  35      12.458  49.093  -7.246  1.00 76.91           H  
ATOM    538  C   ALA A  35      12.043  48.302  -5.299  1.00 76.91           C  
ATOM    539  CB  ALA A  35      12.753  50.677  -5.827  1.00 76.91           C  
ATOM    540  HB1 ALA A  35      12.569  51.543  -6.462  1.00 76.91           H  
ATOM    541  HB2 ALA A  35      12.447  50.918  -4.809  1.00 76.91           H  
ATOM    542  HB3 ALA A  35      13.820  50.455  -5.831  1.00 76.91           H  
ATOM    543  O   ALA A  35      12.932  47.460  -5.351  1.00 76.91           O  
ATOM    544  N   THR A  36      11.086  48.275  -4.370  1.00 73.65           N  
ATOM    545  H   THR A  36      10.385  49.002  -4.370  1.00 73.65           H  
ATOM    546  CA  THR A  36      11.036  47.356  -3.226  1.00 73.65           C  
ATOM    547  HA  THR A  36      12.028  46.939  -3.051  1.00 73.65           H  
ATOM    548  C   THR A  36      10.096  46.162  -3.404  1.00 73.65           C  
ATOM    549  CB  THR A  36      10.618  48.131  -1.968  1.00 73.65           C  
ATOM    550  HB  THR A  36      10.385  47.433  -1.164  1.00 73.65           H  
ATOM    551  O   THR A  36      10.137  45.261  -2.571  1.00 73.65           O  
ATOM    552  CG2 THR A  36      11.723  49.075  -1.494  1.00 73.65           C  
ATOM    553 HG21 THR A  36      11.408  49.570  -0.576  1.00 73.65           H  
ATOM    554 HG22 THR A  36      12.626  48.500  -1.288  1.00 73.65           H  
ATOM    555 HG23 THR A  36      11.935  49.826  -2.254  1.00 73.65           H  
ATOM    556  OG1 THR A  36       9.486  48.933  -2.246  1.00 73.65           O  
ATOM    557  HG1 THR A  36       8.977  48.976  -1.433  1.00 73.65           H  
ATOM    558  N   THR A  37       9.263  46.123  -4.451  1.00 73.12           N  
ATOM    559  H   THR A  37       9.331  46.827  -5.172  1.00 73.12           H  
ATOM    560  CA  THR A  37       8.333  45.000  -4.666  1.00 73.12           C  
ATOM    561  HA  THR A  37       7.796  44.831  -3.733  1.00 73.12           H  
ATOM    562  C   THR A  37       9.116  43.737  -5.046  1.00 73.12           C  
ATOM    563  CB  THR A  37       7.275  45.320  -5.731  1.00 73.12           C  
ATOM    564  HB  THR A  37       7.759  45.580  -6.673  1.00 73.12           H  
ATOM    565  O   THR A  37       9.970  43.822  -5.934  1.00 73.12           O  
ATOM    566  CG2 THR A  37       6.273  44.189  -5.950  1.00 73.12           C  
ATOM    567 HG21 THR A  37       6.780  43.293  -6.310  1.00 73.12           H  
ATOM    568 HG22 THR A  37       5.767  43.936  -5.018  1.00 73.12           H  
ATOM    569 HG23 THR A  37       5.530  44.482  -6.692  1.00 73.12           H  
ATOM    570  OG1 THR A  37       6.486  46.399  -5.278  1.00 73.12           O  
ATOM    571  HG1 THR A  37       5.828  45.983  -4.716  1.00 73.12           H  
ATOM    572  N   PRO A  38       8.855  42.583  -4.402  1.00 70.98           N  
ATOM    573  CA  PRO A  38       9.515  41.329  -4.731  1.00 70.98           C  
ATOM    574  HA  PRO A  38      10.572  41.462  -4.500  1.00 70.98           H  
ATOM    575  C   PRO A  38       9.335  40.921  -6.196  1.00 70.98           C  
ATOM    576  CB  PRO A  38       8.936  40.274  -3.782  1.00 70.98           C  
ATOM    577  HB2 PRO A  38       8.057  39.806  -4.226  1.00 70.98           H  
ATOM    578  HB3 PRO A  38       9.677  39.521  -3.516  1.00 70.98           H  
ATOM    579  O   PRO A  38       8.227  40.957  -6.726  1.00 70.98           O  
ATOM    580  CG  PRO A  38       8.505  41.096  -2.572  1.00 70.98           C  
ATOM    581  HG2 PRO A  38       7.703  40.612  -2.016  1.00 70.98           H  
ATOM    582  HG3 PRO A  38       9.365  41.284  -1.929  1.00 70.98           H  
ATOM    583  CD  PRO A  38       8.042  42.405  -3.206  1.00 70.98           C  
ATOM    584  HD2 PRO A  38       8.179  43.215  -2.490  1.00 70.98           H  
ATOM    585  HD3 PRO A  38       6.994  42.326  -3.494  1.00 70.98           H  
ATOM    586  N   PHE A  39      10.396  40.442  -6.843  1.00 75.92           N  
ATOM    587  H   PHE A  39      11.288  40.457  -6.369  1.00 75.92           H  
ATOM    588  CA  PHE A  39      10.353  39.963  -8.226  1.00 75.92           C  
ATOM    589  HA  PHE A  39      10.067  40.789  -8.876  1.00 75.92           H  
ATOM    590  C   PHE A  39       9.302  38.860  -8.432  1.00 75.92           C  
ATOM    591  CB  PHE A  39      11.754  39.480  -8.624  1.00 75.92           C  
ATOM    592  HB2 PHE A  39      12.078  38.726  -7.907  1.00 75.92           H  
ATOM    593  HB3 PHE A  39      11.690  38.992  -9.597  1.00 75.92           H  
ATOM    594  O   PHE A  39       8.601  38.868  -9.441  1.00 75.92           O  
ATOM    595  CG  PHE A  39      12.815  40.562  -8.738  1.00 75.92           C  
ATOM    596  CD1 PHE A  39      12.606  41.684  -9.565  1.00 75.92           C  
ATOM    597  HD1 PHE A  39      11.684  41.785 -10.118  1.00 75.92           H  
ATOM    598  CD2 PHE A  39      14.043  40.422  -8.066  1.00 75.92           C  
ATOM    599  HD2 PHE A  39      14.227  39.562  -7.439  1.00 75.92           H  
ATOM    600  CE1 PHE A  39      13.606  42.664  -9.694  1.00 75.92           C  
ATOM    601  HE1 PHE A  39      13.443  43.523 -10.329  1.00 75.92           H  
ATOM    602  CE2 PHE A  39      15.051  41.385  -8.227  1.00 75.92           C  
ATOM    603  HE2 PHE A  39      16.001  41.249  -7.731  1.00 75.92           H  
ATOM    604  CZ  PHE A  39      14.834  42.511  -9.034  1.00 75.92           C  
ATOM    605  HZ  PHE A  39      15.617  43.245  -9.158  1.00 75.92           H  
ATOM    606  N   LYS A  40       9.115  37.971  -7.445  1.00 59.09           N  
ATOM    607  H   LYS A  40       9.733  38.025  -6.648  1.00 59.09           H  
ATOM    608  CA  LYS A  40       8.071  36.931  -7.467  1.00 59.09           C  
ATOM    609  HA  LYS A  40       8.189  36.355  -8.385  1.00 59.09           H  
ATOM    610  C   LYS A  40       6.645  37.510  -7.514  1.00 59.09           C  
ATOM    611  CB  LYS A  40       8.276  35.983  -6.269  1.00 59.09           C  
ATOM    612  HB2 LYS A  40       9.323  35.682  -6.234  1.00 59.09           H  
ATOM    613  HB3 LYS A  40       8.036  36.509  -5.344  1.00 59.09           H  
ATOM    614  O   LYS A  40       5.798  36.952  -8.199  1.00 59.09           O  
ATOM    615  CG  LYS A  40       7.411  34.715  -6.379  1.00 59.09           C  
ATOM    616  HG2 LYS A  40       7.640  34.214  -7.319  1.00 59.09           H  
ATOM    617  HG3 LYS A  40       6.358  34.994  -6.380  1.00 59.09           H  
ATOM    618  CD  LYS A  40       7.658  33.740  -5.218  1.00 59.09           C  
ATOM    619  HD2 LYS A  40       8.711  33.460  -5.201  1.00 59.09           H  
ATOM    620  HD3 LYS A  40       7.398  34.228  -4.279  1.00 59.09           H  
ATOM    621  CE  LYS A  40       6.790  32.487  -5.415  1.00 59.09           C  
ATOM    622  HE2 LYS A  40       7.054  32.034  -6.370  1.00 59.09           H  
ATOM    623  HE3 LYS A  40       5.747  32.796  -5.477  1.00 59.09           H  
ATOM    624  NZ  LYS A  40       6.965  31.500  -4.318  1.00 59.09           N  
ATOM    625  HZ1 LYS A  40       6.388  30.687  -4.484  1.00 59.09           H  
ATOM    626  HZ2 LYS A  40       7.926  31.194  -4.263  1.00 59.09           H  
ATOM    627  HZ3 LYS A  40       6.697  31.899  -3.430  1.00 59.09           H  
ATOM    628  N   GLU A  41       6.385  38.639  -6.848  1.00 62.67           N  
ATOM    629  H   GLU A  41       7.143  39.108  -6.373  1.00 62.67           H  
ATOM    630  CA  GLU A  41       5.098  39.357  -6.940  1.00 62.67           C  
ATOM    631  HA  GLU A  41       4.272  38.648  -6.879  1.00 62.67           H  
ATOM    632  C   GLU A  41       4.946  40.109  -8.269  1.00 62.67           C  
ATOM    633  CB  GLU A  41       4.954  40.373  -5.797  1.00 62.67           C  
ATOM    634  HB2 GLU A  41       4.068  40.977  -5.990  1.00 62.67           H  
ATOM    635  HB3 GLU A  41       5.821  41.034  -5.794  1.00 62.67           H  
ATOM    636  O   GLU A  41       3.837  40.270  -8.769  1.00 62.67           O  
ATOM    637  CG  GLU A  41       4.802  39.734  -4.411  1.00 62.67           C  
ATOM    638  HG2 GLU A  41       3.914  39.103  -4.413  1.00 62.67           H  
ATOM    639  HG3 GLU A  41       5.668  39.102  -4.218  1.00 62.67           H  
ATOM    640  CD  GLU A  41       4.683  40.783  -3.291  1.00 62.67           C  
ATOM    641  OE1 GLU A  41       4.738  40.359  -2.118  1.00 62.67           O  
ATOM    642  OE2 GLU A  41       4.596  41.999  -3.593  1.00 62.67           O  
ATOM    643  N   LEU A  42       6.062  40.532  -8.872  1.00 66.61           N  
ATOM    644  H   LEU A  42       6.937  40.392  -8.387  1.00 66.61           H  
ATOM    645  CA  LEU A  42       6.103  41.119 -10.215  1.00 66.61           C  
ATOM    646  HA  LEU A  42       5.231  41.762 -10.332  1.00 66.61           H  
ATOM    647  C   LEU A  42       6.001  40.069 -11.344  1.00 66.61           C  
ATOM    648  CB  LEU A  42       7.370  41.984 -10.368  1.00 66.61           C  
ATOM    649  HB2 LEU A  42       7.354  42.410 -11.371  1.00 66.61           H  
ATOM    650  HB3 LEU A  42       8.242  41.335 -10.290  1.00 66.61           H  
ATOM    651  O   LEU A  42       6.164  40.422 -12.509  1.00 66.61           O  
ATOM    652  CG  LEU A  42       7.526  43.157  -9.388  1.00 66.61           C  
ATOM    653  HG  LEU A  42       7.444  42.797  -8.363  1.00 66.61           H  
ATOM    654  CD1 LEU A  42       8.907  43.792  -9.561  1.00 66.61           C  
ATOM    655 HD11 LEU A  42       9.675  43.052  -9.335  1.00 66.61           H  
ATOM    656 HD12 LEU A  42       9.031  44.142 -10.586  1.00 66.61           H  
ATOM    657 HD13 LEU A  42       9.021  44.620  -8.861  1.00 66.61           H  
ATOM    658  CD2 LEU A  42       6.477  44.247  -9.624  1.00 66.61           C  
ATOM    659 HD21 LEU A  42       6.515  44.587 -10.659  1.00 66.61           H  
ATOM    660 HD22 LEU A  42       5.486  43.842  -9.419  1.00 66.61           H  
ATOM    661 HD23 LEU A  42       6.655  45.086  -8.951  1.00 66.61           H  
ATOM    662  N   GLY A  43       5.753  38.794 -11.025  1.00 60.56           N  
ATOM    663  H   GLY A  43       5.611  38.565 -10.051  1.00 60.56           H  
ATOM    664  CA  GLY A  43       5.585  37.724 -12.012  1.00 60.56           C  
ATOM    665  HA2 GLY A  43       5.064  36.894 -11.536  1.00 60.56           H  
ATOM    666  HA3 GLY A  43       4.968  38.085 -12.835  1.00 60.56           H  
ATOM    667  C   GLY A  43       6.887  37.173 -12.603  1.00 60.56           C  
ATOM    668  O   GLY A  43       6.864  36.641 -13.710  1.00 60.56           O  
ATOM    669  N   PHE A  44       8.025  37.291 -11.907  1.00 64.61           N  
ATOM    670  H   PHE A  44       8.011  37.760 -11.013  1.00 64.61           H  
ATOM    671  CA  PHE A  44       9.272  36.676 -12.372  1.00 64.61           C  
ATOM    672  HA  PHE A  44       9.426  36.973 -13.409  1.00 64.61           H  
ATOM    673  C   PHE A  44       9.212  35.145 -12.344  1.00 64.61           C  
ATOM    674  CB  PHE A  44      10.487  37.158 -11.567  1.00 64.61           C  
ATOM    675  HB2 PHE A  44      10.212  37.322 -10.526  1.00 64.61           H  
ATOM    676  HB3 PHE A  44      11.224  36.355 -11.556  1.00 64.61           H  
ATOM    677  O   PHE A  44       9.195  34.531 -11.275  1.00 64.61           O  
ATOM    678  CG  PHE A  44      11.160  38.384 -12.145  1.00 64.61           C  
ATOM    679  CD1 PHE A  44      12.478  38.278 -12.618  1.00 64.61           C  
ATOM    680  HD1 PHE A  44      12.998  37.334 -12.538  1.00 64.61           H  
ATOM    681  CD2 PHE A  44      10.475  39.606 -12.260  1.00 64.61           C  
ATOM    682  HD2 PHE A  44       9.458  39.694 -11.908  1.00 64.61           H  
ATOM    683  CE1 PHE A  44      13.107  39.372 -13.229  1.00 64.61           C  
ATOM    684  HE1 PHE A  44      14.114  39.267 -13.603  1.00 64.61           H  
ATOM    685  CE2 PHE A  44      11.104  40.698 -12.883  1.00 64.61           C  
ATOM    686  HE2 PHE A  44      10.570  41.630 -13.002  1.00 64.61           H  
ATOM    687  CZ  PHE A  44      12.411  40.580 -13.381  1.00 64.61           C  
ATOM    688  HZ  PHE A  44      12.875  41.412 -13.889  1.00 64.61           H  
ATOM    689  N   ASP A  45       9.293  34.549 -13.531  1.00 47.92           N  
ATOM    690  H   ASP A  45       9.234  35.124 -14.360  1.00 47.92           H  
ATOM    691  CA  ASP A  45       9.718  33.168 -13.736  1.00 47.92           C  
ATOM    692  HA  ASP A  45       9.455  32.592 -12.850  1.00 47.92           H  
ATOM    693  C   ASP A  45      11.255  33.072 -13.896  1.00 47.92           C  
ATOM    694  CB  ASP A  45       8.927  32.558 -14.917  1.00 47.92           C  
ATOM    695  HB2 ASP A  45       7.864  32.739 -14.757  1.00 47.92           H  
ATOM    696  HB3 ASP A  45       9.075  31.478 -14.899  1.00 47.92           H  
ATOM    697  O   ASP A  45      11.993  34.065 -13.829  1.00 47.92           O  
ATOM    698  CG  ASP A  45       9.310  33.063 -16.319  1.00 47.92           C  
ATOM    699  OD1 ASP A  45      10.274  33.852 -16.435  1.00 47.92           O  
ATOM    700  OD2 ASP A  45       8.698  32.591 -17.300  1.00 47.92           O  
ATOM    701  N   SER A  46      11.759  31.858 -14.127  1.00 50.16           N  
ATOM    702  H   SER A  46      11.143  31.059 -14.094  1.00 50.16           H  
ATOM    703  CA  SER A  46      13.189  31.602 -14.345  1.00 50.16           C  
ATOM    704  HA  SER A  46      13.742  31.954 -13.474  1.00 50.16           H  
ATOM    705  C   SER A  46      13.752  32.314 -15.585  1.00 50.16           C  
ATOM    706  CB  SER A  46      13.426  30.093 -14.480  1.00 50.16           C  
ATOM    707  HB2 SER A  46      14.498  29.895 -14.497  1.00 50.16           H  
ATOM    708  HB3 SER A  46      12.984  29.736 -15.411  1.00 50.16           H  
ATOM    709  O   SER A  46      14.920  32.711 -15.593  1.00 50.16           O  
ATOM    710  OG  SER A  46      12.833  29.407 -13.393  1.00 50.16           O  
ATOM    711  HG  SER A  46      13.041  28.472 -13.459  1.00 50.16           H  
ATOM    712  N   LEU A  47      12.942  32.522 -16.631  1.00 51.26           N  
ATOM    713  H   LEU A  47      11.954  32.343 -16.518  1.00 51.26           H  
ATOM    714  CA  LEU A  47      13.367  33.207 -17.853  1.00 51.26           C  
ATOM    715  HA  LEU A  47      14.347  32.821 -18.134  1.00 51.26           H  
ATOM    716  C   LEU A  47      13.514  34.713 -17.609  1.00 51.26           C  
ATOM    717  CB  LEU A  47      12.368  32.888 -18.982  1.00 51.26           C  
ATOM    718  HB2 LEU A  47      11.372  33.203 -18.670  1.00 51.26           H  
ATOM    719  HB3 LEU A  47      12.339  31.809 -19.130  1.00 51.26           H  
ATOM    720  O   LEU A  47      14.506  35.312 -18.035  1.00 51.26           O  
ATOM    721  CG  LEU A  47      12.688  33.570 -20.325  1.00 51.26           C  
ATOM    722  HG  LEU A  47      12.700  34.652 -20.193  1.00 51.26           H  
ATOM    723  CD1 LEU A  47      14.040  33.134 -20.899  1.00 51.26           C  
ATOM    724 HD11 LEU A  47      14.073  32.047 -20.967  1.00 51.26           H  
ATOM    725 HD12 LEU A  47      14.181  33.556 -21.895  1.00 51.26           H  
ATOM    726 HD13 LEU A  47      14.847  33.475 -20.251  1.00 51.26           H  
ATOM    727  CD2 LEU A  47      11.607  33.240 -21.352  1.00 51.26           C  
ATOM    728 HD21 LEU A  47      10.637  33.556 -20.969  1.00 51.26           H  
ATOM    729 HD22 LEU A  47      11.801  33.753 -22.295  1.00 51.26           H  
ATOM    730 HD23 LEU A  47      11.573  32.164 -21.524  1.00 51.26           H  
ATOM    731  N   ALA A  48      12.575  35.319 -16.885  1.00 68.08           N  
ATOM    732  H   ALA A  48      11.771  34.777 -16.604  1.00 68.08           H  
ATOM    733  CA  ALA A  48      12.658  36.694 -16.419  1.00 68.08           C  
ATOM    734  HA  ALA A  48      12.765  37.344 -17.287  1.00 68.08           H  
ATOM    735  C   ALA A  48      13.889  36.894 -15.521  1.00 68.08           C  
ATOM    736  CB  ALA A  48      11.348  37.041 -15.703  1.00 68.08           C  
ATOM    737  HB1 ALA A  48      11.366  38.076 -15.361  1.00 68.08           H  
ATOM    738  HB2 ALA A  48      10.506  36.906 -16.382  1.00 68.08           H  
ATOM    739  HB3 ALA A  48      11.211  36.386 -14.842  1.00 68.08           H  
ATOM    740  O   ALA A  48      14.662  37.833 -15.735  1.00 68.08           O  
ATOM    741  N   ALA A  49      14.140  35.970 -14.586  1.00 66.50           N  
ATOM    742  H   ALA A  49      13.458  35.239 -14.446  1.00 66.50           H  
ATOM    743  CA  ALA A  49      15.299  36.017 -13.696  1.00 66.50           C  
ATOM    744  HA  ALA A  49      15.250  36.949 -13.133  1.00 66.50           H  
ATOM    745  C   ALA A  49      16.632  36.027 -14.466  1.00 66.50           C  
ATOM    746  CB  ALA A  49      15.207  34.848 -12.707  1.00 66.50           C  
ATOM    747  HB1 ALA A  49      14.282  34.915 -12.134  1.00 66.50           H  
ATOM    748  HB2 ALA A  49      16.055  34.873 -12.023  1.00 66.50           H  
ATOM    749  HB3 ALA A  49      15.220  33.898 -13.241  1.00 66.50           H  
ATOM    750  O   ALA A  49      17.460  36.928 -14.283  1.00 66.50           O  
ATOM    751  N   VAL A  50      16.809  35.085 -15.399  1.00 65.28           N  
ATOM    752  H   VAL A  50      16.104  34.367 -15.486  1.00 65.28           H  
ATOM    753  CA  VAL A  50      18.010  35.001 -16.245  1.00 65.28           C  
ATOM    754  HA  VAL A  50      18.884  35.009 -15.594  1.00 65.28           H  
ATOM    755  C   VAL A  50      18.138  36.220 -17.166  1.00 65.28           C  
ATOM    756  CB  VAL A  50      18.020  33.674 -17.032  1.00 65.28           C  
ATOM    757  HB  VAL A  50      17.061  33.545 -17.533  1.00 65.28           H  
ATOM    758  O   VAL A  50      19.242  36.753 -17.316  1.00 65.28           O  
ATOM    759  CG1 VAL A  50      19.129  33.620 -18.092  1.00 65.28           C  
ATOM    760 HG11 VAL A  50      19.157  32.626 -18.539  1.00 65.28           H  
ATOM    761 HG12 VAL A  50      20.093  33.837 -17.632  1.00 65.28           H  
ATOM    762 HG13 VAL A  50      18.925  34.341 -18.884  1.00 65.28           H  
ATOM    763  CG2 VAL A  50      18.253  32.496 -16.077  1.00 65.28           C  
ATOM    764 HG21 VAL A  50      18.197  31.555 -16.625  1.00 65.28           H  
ATOM    765 HG22 VAL A  50      17.487  32.474 -15.302  1.00 65.28           H  
ATOM    766 HG23 VAL A  50      19.229  32.577 -15.598  1.00 65.28           H  
ATOM    767  N   ARG A  51      17.039  36.718 -17.753  1.00 69.94           N  
ATOM    768  H   ARG A  51      16.160  36.249 -17.592  1.00 69.94           H  
ATOM    769  CA  ARG A  51      17.058  37.930 -18.594  1.00 69.94           C  
ATOM    770  HA  ARG A  51      17.817  37.810 -19.367  1.00 69.94           H  
ATOM    771  C   ARG A  51      17.468  39.175 -17.805  1.00 69.94           C  
ATOM    772  CB  ARG A  51      15.697  38.149 -19.270  1.00 69.94           C  
ATOM    773  HB2 ARG A  51      15.674  39.167 -19.658  1.00 69.94           H  
ATOM    774  HB3 ARG A  51      14.902  38.043 -18.532  1.00 69.94           H  
ATOM    775  O   ARG A  51      18.297  39.937 -18.303  1.00 69.94           O  
ATOM    776  CG  ARG A  51      15.438  37.215 -20.462  1.00 69.94           C  
ATOM    777  HG2 ARG A  51      16.159  37.435 -21.249  1.00 69.94           H  
ATOM    778  HG3 ARG A  51      15.550  36.173 -20.165  1.00 69.94           H  
ATOM    779  CD  ARG A  51      14.016  37.454 -20.987  1.00 69.94           C  
ATOM    780  HD2 ARG A  51      13.305  37.152 -20.218  1.00 69.94           H  
ATOM    781  HD3 ARG A  51      13.888  38.520 -21.178  1.00 69.94           H  
ATOM    782  NE  ARG A  51      13.747  36.699 -22.227  1.00 69.94           N  
ATOM    783  HE  ARG A  51      14.390  35.955 -22.455  1.00 69.94           H  
ATOM    784  NH1 ARG A  51      11.750  37.713 -22.761  1.00 69.94           N  
ATOM    785 HH11 ARG A  51      10.921  37.766 -23.334  1.00 69.94           H  
ATOM    786 HH12 ARG A  51      11.776  38.235 -21.896  1.00 69.94           H  
ATOM    787  NH2 ARG A  51      12.552  36.102 -24.075  1.00 69.94           N  
ATOM    788 HH21 ARG A  51      13.211  35.363 -24.275  1.00 69.94           H  
ATOM    789 HH22 ARG A  51      11.712  36.179 -24.630  1.00 69.94           H  
ATOM    790  CZ  ARG A  51      12.691  36.845 -23.011  1.00 69.94           C  
ATOM    791  N   LEU A  52      16.960  39.367 -16.584  1.00 79.57           N  
ATOM    792  H   LEU A  52      16.275  38.710 -16.238  1.00 79.57           H  
ATOM    793  CA  LEU A  52      17.338  40.503 -15.736  1.00 79.57           C  
ATOM    794  HA  LEU A  52      17.190  41.414 -16.316  1.00 79.57           H  
ATOM    795  C   LEU A  52      18.823  40.443 -15.369  1.00 79.57           C  
ATOM    796  CB  LEU A  52      16.430  40.568 -14.493  1.00 79.57           C  
ATOM    797  HB2 LEU A  52      15.399  40.692 -14.827  1.00 79.57           H  
ATOM    798  HB3 LEU A  52      16.501  39.624 -13.953  1.00 79.57           H  
ATOM    799  O   LEU A  52      19.541  41.416 -15.598  1.00 79.57           O  
ATOM    800  CG  LEU A  52      16.774  41.715 -13.520  1.00 79.57           C  
ATOM    801  HG  LEU A  52      17.770  41.552 -13.110  1.00 79.57           H  
ATOM    802  CD1 LEU A  52      16.733  43.085 -14.200  1.00 79.57           C  
ATOM    803 HD11 LEU A  52      16.826  43.872 -13.453  1.00 79.57           H  
ATOM    804 HD12 LEU A  52      17.563  43.172 -14.902  1.00 79.57           H  
ATOM    805 HD13 LEU A  52      15.786  43.197 -14.729  1.00 79.57           H  
ATOM    806  CD2 LEU A  52      15.787  41.759 -12.359  1.00 79.57           C  
ATOM    807 HD21 LEU A  52      15.723  40.780 -11.883  1.00 79.57           H  
ATOM    808 HD22 LEU A  52      14.795  42.048 -12.706  1.00 79.57           H  
ATOM    809 HD23 LEU A  52      16.123  42.483 -11.617  1.00 79.57           H  
ATOM    810  N   ARG A  53      19.311  39.289 -14.896  1.00 75.02           N  
ATOM    811  H   ARG A  53      18.665  38.531 -14.727  1.00 75.02           H  
ATOM    812  CA  ARG A  53      20.743  39.070 -14.633  1.00 75.02           C  
ATOM    813  HA  ARG A  53      21.069  39.736 -13.834  1.00 75.02           H  
ATOM    814  C   ARG A  53      21.598  39.393 -15.863  1.00 75.02           C  
ATOM    815  CB  ARG A  53      20.946  37.614 -14.190  1.00 75.02           C  
ATOM    816  HB2 ARG A  53      20.633  36.961 -15.004  1.00 75.02           H  
ATOM    817  HB3 ARG A  53      20.308  37.400 -13.332  1.00 75.02           H  
ATOM    818  O   ARG A  53      22.590  40.105 -15.749  1.00 75.02           O  
ATOM    819  CG  ARG A  53      22.404  37.310 -13.799  1.00 75.02           C  
ATOM    820  HG2 ARG A  53      23.111  37.850 -14.428  1.00 75.02           H  
ATOM    821  HG3 ARG A  53      22.561  37.623 -12.766  1.00 75.02           H  
ATOM    822  CD  ARG A  53      22.712  35.818 -13.918  1.00 75.02           C  
ATOM    823  HD2 ARG A  53      21.965  35.267 -13.346  1.00 75.02           H  
ATOM    824  HD3 ARG A  53      23.692  35.640 -13.477  1.00 75.02           H  
ATOM    825  NE  ARG A  53      22.715  35.352 -15.321  1.00 75.02           N  
ATOM    826  HE  ARG A  53      22.403  35.993 -16.036  1.00 75.02           H  
ATOM    827  NH1 ARG A  53      23.455  33.215 -14.916  1.00 75.02           N  
ATOM    828 HH11 ARG A  53      23.619  33.470 -13.952  1.00 75.02           H  
ATOM    829 HH12 ARG A  53      23.690  32.291 -15.249  1.00 75.02           H  
ATOM    830  NH2 ARG A  53      22.912  33.843 -16.988  1.00 75.02           N  
ATOM    831 HH21 ARG A  53      22.651  34.588 -17.618  1.00 75.02           H  
ATOM    832 HH22 ARG A  53      23.115  32.911 -17.320  1.00 75.02           H  
ATOM    833  CZ  ARG A  53      23.023  34.137 -15.728  1.00 75.02           C  
ATOM    834  N   ASN A  54      21.209  38.913 -17.045  1.00 73.66           N  
ATOM    835  H   ASN A  54      20.392  38.319 -17.070  1.00 73.66           H  
ATOM    836  CA  ASN A  54      21.972  39.123 -18.278  1.00 73.66           C  
ATOM    837  HA  ASN A  54      23.007  38.833 -18.098  1.00 73.66           H  
ATOM    838  C   ASN A  54      22.005  40.602 -18.712  1.00 73.66           C  
ATOM    839  CB  ASN A  54      21.403  38.220 -19.387  1.00 73.66           C  
ATOM    840  HB2 ASN A  54      21.867  38.497 -20.334  1.00 73.66           H  
ATOM    841  HB3 ASN A  54      20.330  38.388 -19.476  1.00 73.66           H  
ATOM    842  O   ASN A  54      23.059  41.085 -19.127  1.00 73.66           O  
ATOM    843  CG  ASN A  54      21.651  36.732 -19.180  1.00 73.66           C  
ATOM    844  ND2 ASN A  54      21.130  35.912 -20.064  1.00 73.66           N  
ATOM    845 HD21 ASN A  54      21.261  34.920 -19.928  1.00 73.66           H  
ATOM    846 HD22 ASN A  54      20.570  36.274 -20.822  1.00 73.66           H  
ATOM    847  OD1 ASN A  54      22.325  36.278 -18.262  1.00 73.66           O  
ATOM    848  N   LEU A  55      20.894  41.336 -18.577  1.00 83.90           N  
ATOM    849  H   LEU A  55      20.053  40.884 -18.249  1.00 83.90           H  
ATOM    850  CA  LEU A  55      20.856  42.784 -18.826  1.00 83.90           C  
ATOM    851  HA  LEU A  55      21.244  42.984 -19.825  1.00 83.90           H  
ATOM    852  C   LEU A  55      21.749  43.556 -17.848  1.00 83.90           C  
ATOM    853  CB  LEU A  55      19.406  43.289 -18.722  1.00 83.90           C  
ATOM    854  HB2 LEU A  55      19.414  44.371 -18.596  1.00 83.90           H  
ATOM    855  HB3 LEU A  55      18.954  42.860 -17.828  1.00 83.90           H  
ATOM    856  O   LEU A  55      22.434  44.493 -18.254  1.00 83.90           O  
ATOM    857  CG  LEU A  55      18.537  42.954 -19.947  1.00 83.90           C  
ATOM    858  HG  LEU A  55      18.655  41.903 -20.211  1.00 83.90           H  
ATOM    859  CD1 LEU A  55      17.074  43.208 -19.601  1.00 83.90           C  
ATOM    860 HD11 LEU A  55      16.911  44.257 -19.355  1.00 83.90           H  
ATOM    861 HD12 LEU A  55      16.438  42.929 -20.441  1.00 83.90           H  
ATOM    862 HD13 LEU A  55      16.812  42.589 -18.742  1.00 83.90           H  
ATOM    863  CD2 LEU A  55      18.893  43.818 -21.159  1.00 83.90           C  
ATOM    864 HD21 LEU A  55      19.918  43.622 -21.474  1.00 83.90           H  
ATOM    865 HD22 LEU A  55      18.787  44.875 -20.914  1.00 83.90           H  
ATOM    866 HD23 LEU A  55      18.227  43.576 -21.987  1.00 83.90           H  
ATOM    867  N   LEU A  56      21.777  43.154 -16.577  1.00 83.50           N  
ATOM    868  H   LEU A  56      21.170  42.395 -16.299  1.00 83.50           H  
ATOM    869  CA  LEU A  56      22.594  43.804 -15.554  1.00 83.50           C  
ATOM    870  HA  LEU A  56      22.517  44.883 -15.687  1.00 83.50           H  
ATOM    871  C   LEU A  56      24.086  43.483 -15.701  1.00 83.50           C  
ATOM    872  CB  LEU A  56      22.044  43.446 -14.169  1.00 83.50           C  
ATOM    873  HB2 LEU A  56      22.723  43.837 -13.411  1.00 83.50           H  
ATOM    874  HB3 LEU A  56      22.012  42.361 -14.076  1.00 83.50           H  
ATOM    875  O   LEU A  56      24.894  44.403 -15.575  1.00 83.50           O  
ATOM    876  CG  LEU A  56      20.640  44.015 -13.905  1.00 83.50           C  
ATOM    877  HG  LEU A  56      19.947  43.705 -14.688  1.00 83.50           H  
ATOM    878  CD1 LEU A  56      20.142  43.463 -12.576  1.00 83.50           C  
ATOM    879 HD11 LEU A  56      20.831  43.749 -11.781  1.00 83.50           H  
ATOM    880 HD12 LEU A  56      19.144  43.848 -12.362  1.00 83.50           H  
ATOM    881 HD13 LEU A  56      20.089  42.376 -12.631  1.00 83.50           H  
ATOM    882  CD2 LEU A  56      20.626  45.543 -13.854  1.00 83.50           C  
ATOM    883 HD21 LEU A  56      19.625  45.881 -13.588  1.00 83.50           H  
ATOM    884 HD22 LEU A  56      20.857  45.955 -14.836  1.00 83.50           H  
ATOM    885 HD23 LEU A  56      21.348  45.908 -13.123  1.00 83.50           H  
ATOM    886  N   ASN A  57      24.454  42.250 -16.072  1.00 79.82           N  
ATOM    887  H   ASN A  57      23.752  41.524 -16.074  1.00 79.82           H  
ATOM    888  CA  ASN A  57      25.817  41.905 -16.500  1.00 79.82           C  
ATOM    889  HA  ASN A  57      26.507  42.023 -15.665  1.00 79.82           H  
ATOM    890  C   ASN A  57      26.273  42.853 -17.625  1.00 79.82           C  
ATOM    891  CB  ASN A  57      25.875  40.443 -17.003  1.00 79.82           C  
ATOM    892  HB2 ASN A  57      26.834  40.296 -17.500  1.00 79.82           H  
ATOM    893  HB3 ASN A  57      25.086  40.275 -17.737  1.00 79.82           H  
ATOM    894  O   ASN A  57      27.301  43.516 -17.509  1.00 79.82           O  
ATOM    895  CG  ASN A  57      25.780  39.369 -15.934  1.00 79.82           C  
ATOM    896  ND2 ASN A  57      25.622  38.123 -16.319  1.00 79.82           N  
ATOM    897 HD21 ASN A  57      25.587  37.885 -17.300  1.00 79.82           H  
ATOM    898 HD22 ASN A  57      25.598  37.441 -15.574  1.00 79.82           H  
ATOM    899  OD1 ASN A  57      25.867  39.591 -14.747  1.00 79.82           O  
ATOM    900  N   ALA A  58      25.471  42.983 -18.689  1.00 81.91           N  
ATOM    901  H   ALA A  58      24.625  42.433 -18.728  1.00 81.91           H  
ATOM    902  CA  ALA A  58      25.800  43.824 -19.842  1.00 81.91           C  
ATOM    903  HA  ALA A  58      26.785  43.535 -20.210  1.00 81.91           H  
ATOM    904  C   ALA A  58      25.870  45.329 -19.508  1.00 81.91           C  
ATOM    905  CB  ALA A  58      24.771  43.542 -20.943  1.00 81.91           C  
ATOM    906  HB1 ALA A  58      23.774  43.822 -20.605  1.00 81.91           H  
ATOM    907  HB2 ALA A  58      25.022  44.120 -21.833  1.00 81.91           H  
ATOM    908  HB3 ALA A  58      24.780  42.481 -21.195  1.00 81.91           H  
ATOM    909  O   ALA A  58      26.710  46.040 -20.054  1.00 81.91           O  
ATOM    910  N   ALA A  59      25.011  45.821 -18.611  1.00 85.13           N  
ATOM    911  H   ALA A  59      24.295  45.207 -18.250  1.00 85.13           H  
ATOM    912  CA  ALA A  59      24.954  47.236 -18.241  1.00 85.13           C  
ATOM    913  HA  ALA A  59      25.152  47.834 -19.131  1.00 85.13           H  
ATOM    914  C   ALA A  59      25.992  47.662 -17.184  1.00 85.13           C  
ATOM    915  CB  ALA A  59      23.529  47.543 -17.778  1.00 85.13           C  
ATOM    916  HB1 ALA A  59      23.291  46.954 -16.892  1.00 85.13           H  
ATOM    917  HB2 ALA A  59      22.821  47.299 -18.571  1.00 85.13           H  
ATOM    918  HB3 ALA A  59      23.449  48.605 -17.544  1.00 85.13           H  
ATOM    919  O   ALA A  59      26.261  48.858 -17.047  1.00 85.13           O  
ATOM    920  N   THR A  60      26.563  46.717 -16.428  1.00 79.15           N  
ATOM    921  H   THR A  60      26.261  45.762 -16.553  1.00 79.15           H  
ATOM    922  CA  THR A  60      27.546  47.004 -15.363  1.00 79.15           C  
ATOM    923  HA  THR A  60      27.650  48.084 -15.255  1.00 79.15           H  
ATOM    924  C   THR A  60      28.956  46.493 -15.649  1.00 79.15           C  
ATOM    925  CB  THR A  60      27.085  46.474 -13.998  1.00 79.15           C  
ATOM    926  HB  THR A  60      27.837  46.742 -13.256  1.00 79.15           H  
ATOM    927  O   THR A  60      29.900  47.038 -15.086  1.00 79.15           O  
ATOM    928  CG2 THR A  60      25.751  47.083 -13.563  1.00 79.15           C  
ATOM    929 HG21 THR A  60      25.593  46.875 -12.505  1.00 79.15           H  
ATOM    930 HG22 THR A  60      24.929  46.667 -14.144  1.00 79.15           H  
ATOM    931 HG23 THR A  60      25.777  48.164 -13.700  1.00 79.15           H  
ATOM    932  OG1 THR A  60      26.959  45.073 -14.026  1.00 79.15           O  
ATOM    933  HG1 THR A  60      26.180  44.846 -14.540  1.00 79.15           H  
ATOM    934  N   GLY A  61      29.112  45.495 -16.525  1.00 75.47           N  
ATOM    935  H   GLY A  61      28.288  45.086 -16.942  1.00 75.47           H  
ATOM    936  CA  GLY A  61      30.375  44.787 -16.772  1.00 75.47           C  
ATOM    937  HA2 GLY A  61      31.206  45.488 -16.702  1.00 75.47           H  
ATOM    938  HA3 GLY A  61      30.351  44.373 -17.780  1.00 75.47           H  
ATOM    939  C   GLY A  61      30.652  43.631 -15.800  1.00 75.47           C  
ATOM    940  O   GLY A  61      31.630  42.909 -15.980  1.00 75.47           O  
ATOM    941  N   LEU A  62      29.798  43.438 -14.791  1.00 73.69           N  
ATOM    942  H   LEU A  62      28.988  44.039 -14.733  1.00 73.69           H  
ATOM    943  CA  LEU A  62      29.968  42.436 -13.737  1.00 73.69           C  
ATOM    944  HA  LEU A  62      31.023  42.397 -13.468  1.00 73.69           H  
ATOM    945  C   LEU A  62      29.561  41.019 -14.184  1.00 73.69           C  
ATOM    946  CB  LEU A  62      29.162  42.874 -12.499  1.00 73.69           C  
ATOM    947  HB2 LEU A  62      29.267  42.116 -11.724  1.00 73.69           H  
ATOM    948  HB3 LEU A  62      28.109  42.915 -12.777  1.00 73.69           H  
ATOM    949  O   LEU A  62      28.796  40.832 -15.134  1.00 73.69           O  
ATOM    950  CG  LEU A  62      29.567  44.234 -11.896  1.00 73.69           C  
ATOM    951  HG  LEU A  62      29.505  45.015 -12.654  1.00 73.69           H  
ATOM    952  CD1 LEU A  62      28.575  44.575 -10.789  1.00 73.69           C  
ATOM    953 HD11 LEU A  62      28.890  45.479 -10.269  1.00 73.69           H  
ATOM    954 HD12 LEU A  62      27.592  44.739 -11.232  1.00 73.69           H  
ATOM    955 HD13 LEU A  62      28.517  43.754 -10.074  1.00 73.69           H  
ATOM    956  CD2 LEU A  62      30.984  44.218 -11.325  1.00 73.69           C  
ATOM    957 HD21 LEU A  62      31.194  45.155 -10.809  1.00 73.69           H  
ATOM    958 HD22 LEU A  62      31.099  43.396 -10.618  1.00 73.69           H  
ATOM    959 HD23 LEU A  62      31.714  44.103 -12.127  1.00 73.69           H  
ATOM    960  N   ARG A  63      30.027  40.009 -13.438  1.00 68.82           N  
ATOM    961  H   ARG A  63      30.635  40.251 -12.668  1.00 68.82           H  
ATOM    962  CA  ARG A  63      29.528  38.625 -13.493  1.00 68.82           C  
ATOM    963  HA  ARG A  63      28.910  38.484 -14.380  1.00 68.82           H  
ATOM    964  C   ARG A  63      28.632  38.349 -12.286  1.00 68.82           C  
ATOM    965  CB  ARG A  63      30.697  37.629 -13.541  1.00 68.82           C  
ATOM    966  HB2 ARG A  63      30.320  36.655 -13.228  1.00 68.82           H  
ATOM    967  HB3 ARG A  63      31.469  37.934 -12.834  1.00 68.82           H  
ATOM    968  O   ARG A  63      29.119  37.977 -11.226  1.00 68.82           O  
ATOM    969  CG  ARG A  63      31.304  37.465 -14.939  1.00 68.82           C  
ATOM    970  HG2 ARG A  63      31.752  38.403 -15.267  1.00 68.82           H  
ATOM    971  HG3 ARG A  63      30.516  37.177 -15.635  1.00 68.82           H  
ATOM    972  CD  ARG A  63      32.367  36.359 -14.883  1.00 68.82           C  
ATOM    973  HD2 ARG A  63      33.237  36.731 -14.342  1.00 68.82           H  
ATOM    974  HD3 ARG A  63      31.953  35.515 -14.330  1.00 68.82           H  
ATOM    975  NE  ARG A  63      32.766  35.900 -16.229  1.00 68.82           N  
ATOM    976  HE  ARG A  63      32.567  36.527 -16.996  1.00 68.82           H  
ATOM    977  NH1 ARG A  63      33.683  33.890 -15.588  1.00 68.82           N  
ATOM    978 HH11 ARG A  63      34.085  32.993 -15.820  1.00 68.82           H  
ATOM    979 HH12 ARG A  63      33.514  34.128 -14.621  1.00 68.82           H  
ATOM    980  NH2 ARG A  63      33.568  34.405 -17.752  1.00 68.82           N  
ATOM    981 HH21 ARG A  63      33.976  33.504 -17.957  1.00 68.82           H  
ATOM    982 HH22 ARG A  63      33.305  35.025 -18.505  1.00 68.82           H  
ATOM    983  CZ  ARG A  63      33.336  34.741 -16.514  1.00 68.82           C  
ATOM    984  N   LEU A  64      27.327  38.535 -12.452  1.00 70.21           N  
ATOM    985  H   LEU A  64      26.995  38.885 -13.339  1.00 70.21           H  
ATOM    986  CA  LEU A  64      26.342  38.367 -11.382  1.00 70.21           C  
ATOM    987  HA  LEU A  64      26.811  38.689 -10.452  1.00 70.21           H  
ATOM    988  C   LEU A  64      25.905  36.890 -11.225  1.00 70.21           C  
ATOM    989  CB  LEU A  64      25.147  39.294 -11.665  1.00 70.21           C  
ATOM    990  HB2 LEU A  64      24.631  38.914 -12.547  1.00 70.21           H  
ATOM    991  HB3 LEU A  64      24.453  39.236 -10.827  1.00 70.21           H  
ATOM    992  O   LEU A  64      25.861  36.173 -12.234  1.00 70.21           O  
ATOM    993  CG  LEU A  64      25.519  40.772 -11.912  1.00 70.21           C  
ATOM    994  HG  LEU A  64      26.284  40.857 -12.684  1.00 70.21           H  
ATOM    995  CD1 LEU A  64      24.296  41.545 -12.396  1.00 70.21           C  
ATOM    996 HD11 LEU A  64      23.898  41.059 -13.287  1.00 70.21           H  
ATOM    997 HD12 LEU A  64      24.603  42.557 -12.659  1.00 70.21           H  
ATOM    998 HD13 LEU A  64      23.535  41.574 -11.616  1.00 70.21           H  
ATOM    999  CD2 LEU A  64      26.072  41.454 -10.669  1.00 70.21           C  
ATOM   1000 HD21 LEU A  64      26.391  42.463 -10.929  1.00 70.21           H  
ATOM   1001 HD22 LEU A  64      25.309  41.494  -9.891  1.00 70.21           H  
ATOM   1002 HD23 LEU A  64      26.951  40.920 -10.307  1.00 70.21           H  
ATOM   1003  N   PRO A  65      25.532  36.431 -10.009  1.00 61.62           N  
ATOM   1004  CA  PRO A  65      25.067  35.061  -9.757  1.00 61.62           C  
ATOM   1005  HA  PRO A  65      25.899  34.379  -9.933  1.00 61.62           H  
ATOM   1006  C   PRO A  65      23.873  34.635 -10.626  1.00 61.62           C  
ATOM   1007  CB  PRO A  65      24.692  35.013  -8.269  1.00 61.62           C  
ATOM   1008  HB2 PRO A  65      24.888  34.034  -7.831  1.00 61.62           H  
ATOM   1009  HB3 PRO A  65      23.645  35.284  -8.132  1.00 61.62           H  
ATOM   1010  O   PRO A  65      23.026  35.453 -10.982  1.00 61.62           O  
ATOM   1011  CG  PRO A  65      25.569  36.095  -7.647  1.00 61.62           C  
ATOM   1012  HG2 PRO A  65      26.570  35.701  -7.467  1.00 61.62           H  
ATOM   1013  HG3 PRO A  65      25.138  36.486  -6.725  1.00 61.62           H  
ATOM   1014  CD  PRO A  65      25.621  37.156  -8.744  1.00 61.62           C  
ATOM   1015  HD2 PRO A  65      24.766  37.826  -8.646  1.00 61.62           H  
ATOM   1016  HD3 PRO A  65      26.553  37.715  -8.653  1.00 61.62           H  
ATOM   1017  N   SER A  66      23.750  33.339 -10.938  1.00 51.53           N  
ATOM   1018  H   SER A  66      24.410  32.680 -10.551  1.00 51.53           H  
ATOM   1019  CA  SER A  66      22.537  32.764 -11.560  1.00 51.53           C  
ATOM   1020  HA  SER A  66      22.341  33.256 -12.513  1.00 51.53           H  
ATOM   1021  C   SER A  66      21.288  32.974 -10.702  1.00 51.53           C  
ATOM   1022  CB  SER A  66      22.723  31.260 -11.815  1.00 51.53           C  
ATOM   1023  HB2 SER A  66      23.370  31.115 -12.680  1.00 51.53           H  
ATOM   1024  HB3 SER A  66      21.757  30.794 -12.015  1.00 51.53           H  
ATOM   1025  O   SER A  66      20.211  33.223 -11.237  1.00 51.53           O  
ATOM   1026  OG  SER A  66      23.329  30.657 -10.691  1.00 51.53           O  
ATOM   1027  HG  SER A  66      23.145  29.715 -10.679  1.00 51.53           H  
ATOM   1028  N   THR A  67      21.453  32.933  -9.385  1.00 52.85           N  
ATOM   1029  H   THR A  67      22.361  32.683  -9.020  1.00 52.85           H  
ATOM   1030  CA  THR A  67      20.414  33.071  -8.362  1.00 52.85           C  
ATOM   1031  HA  THR A  67      19.497  32.616  -8.736  1.00 52.85           H  
ATOM   1032  C   THR A  67      20.054  34.517  -8.003  1.00 52.85           C  
ATOM   1033  CB  THR A  67      20.847  32.295  -7.106  1.00 52.85           C  
ATOM   1034  HB  THR A  67      20.228  32.572  -6.253  1.00 52.85           H  
ATOM   1035  O   THR A  67      19.160  34.706  -7.188  1.00 52.85           O  
ATOM   1036  CG2 THR A  67      20.715  30.788  -7.323  1.00 52.85           C  
ATOM   1037 HG21 THR A  67      19.674  30.541  -7.531  1.00 52.85           H  
ATOM   1038 HG22 THR A  67      21.022  30.276  -6.410  1.00 52.85           H  
ATOM   1039 HG23 THR A  67      21.357  30.464  -8.142  1.00 52.85           H  
ATOM   1040  OG1 THR A  67      22.206  32.564  -6.849  1.00 52.85           O  
ATOM   1041  HG1 THR A  67      22.204  33.322  -6.260  1.00 52.85           H  
ATOM   1042  N   LEU A  68      20.645  35.534  -8.655  1.00 66.54           N  
ATOM   1043  H   LEU A  68      21.363  35.278  -9.318  1.00 66.54           H  
ATOM   1044  CA  LEU A  68      20.536  36.972  -8.324  1.00 66.54           C  
ATOM   1045  HA  LEU A  68      21.209  37.172  -7.490  1.00 66.54           H  
ATOM   1046  C   LEU A  68      19.130  37.456  -7.904  1.00 66.54           C  
ATOM   1047  CB  LEU A  68      21.003  37.761  -9.571  1.00 66.54           C  
ATOM   1048  HB2 LEU A  68      20.355  37.485 -10.403  1.00 66.54           H  
ATOM   1049  HB3 LEU A  68      22.017  37.451  -9.823  1.00 66.54           H  
ATOM   1050  O   LEU A  68      19.000  38.266  -6.992  1.00 66.54           O  
ATOM   1051  CG  LEU A  68      20.996  39.298  -9.436  1.00 66.54           C  
ATOM   1052  HG  LEU A  68      20.059  39.639  -8.997  1.00 66.54           H  
ATOM   1053  CD1 LEU A  68      22.161  39.785  -8.576  1.00 66.54           C  
ATOM   1054 HD11 LEU A  68      22.167  39.239  -7.633  1.00 66.54           H  
ATOM   1055 HD12 LEU A  68      23.113  39.601  -9.075  1.00 66.54           H  
ATOM   1056 HD13 LEU A  68      22.059  40.850  -8.368  1.00 66.54           H  
ATOM   1057  CD2 LEU A  68      21.115  39.951 -10.815  1.00 66.54           C  
ATOM   1058 HD21 LEU A  68      21.145  41.035 -10.702  1.00 66.54           H  
ATOM   1059 HD22 LEU A  68      22.023  39.609 -11.311  1.00 66.54           H  
ATOM   1060 HD23 LEU A  68      20.246  39.682 -11.417  1.00 66.54           H  
ATOM   1061  N   VAL A  69      18.084  36.988  -8.589  1.00 71.13           N  
ATOM   1062  H   VAL A  69      18.278  36.275  -9.278  1.00 71.13           H  
ATOM   1063  CA  VAL A  69      16.676  37.382  -8.371  1.00 71.13           C  
ATOM   1064  HA  VAL A  69      16.645  38.448  -8.147  1.00 71.13           H  
ATOM   1065  C   VAL A  69      16.025  36.706  -7.155  1.00 71.13           C  
ATOM   1066  CB  VAL A  69      15.904  37.132  -9.684  1.00 71.13           C  
ATOM   1067  HB  VAL A  69      16.275  36.213 -10.136  1.00 71.13           H  
ATOM   1068  O   VAL A  69      15.029  37.207  -6.638  1.00 71.13           O  
ATOM   1069  CG1 VAL A  69      14.385  36.987  -9.568  1.00 71.13           C  
ATOM   1070 HG11 VAL A  69      14.135  36.115  -8.965  1.00 71.13           H  
ATOM   1071 HG12 VAL A  69      13.946  36.844 -10.556  1.00 71.13           H  
ATOM   1072 HG13 VAL A  69      13.961  37.880  -9.109  1.00 71.13           H  
ATOM   1073  CG2 VAL A  69      16.212  38.300 -10.631  1.00 71.13           C  
ATOM   1074 HG21 VAL A  69      17.272  38.308 -10.886  1.00 71.13           H  
ATOM   1075 HG22 VAL A  69      15.951  39.240 -10.144  1.00 71.13           H  
ATOM   1076 HG23 VAL A  69      15.624  38.218 -11.545  1.00 71.13           H  
ATOM   1077  N   PHE A  70      16.597  35.606  -6.676  1.00 61.49           N  
ATOM   1078  H   PHE A  70      17.445  35.284  -7.119  1.00 61.49           H  
ATOM   1079  CA  PHE A  70      16.223  34.932  -5.434  1.00 61.49           C  
ATOM   1080  HA  PHE A  70      15.186  35.166  -5.195  1.00 61.49           H  
ATOM   1081  C   PHE A  70      17.080  35.441  -4.260  1.00 61.49           C  
ATOM   1082  CB  PHE A  70      16.330  33.412  -5.647  1.00 61.49           C  
ATOM   1083  HB2 PHE A  70      15.949  32.910  -4.758  1.00 61.49           H  
ATOM   1084  HB3 PHE A  70      17.381  33.141  -5.746  1.00 61.49           H  
ATOM   1085  O   PHE A  70      16.531  35.730  -3.199  1.00 61.49           O  
ATOM   1086  CG  PHE A  70      15.564  32.903  -6.862  1.00 61.49           C  
ATOM   1087  CD1 PHE A  70      14.157  32.858  -6.844  1.00 61.49           C  
ATOM   1088  HD1 PHE A  70      13.623  33.165  -5.957  1.00 61.49           H  
ATOM   1089  CD2 PHE A  70      16.254  32.507  -8.025  1.00 61.49           C  
ATOM   1090  HD2 PHE A  70      17.333  32.539  -8.043  1.00 61.49           H  
ATOM   1091  CE1 PHE A  70      13.446  32.421  -7.978  1.00 61.49           C  
ATOM   1092  HE1 PHE A  70      12.367  32.387  -7.963  1.00 61.49           H  
ATOM   1093  CE2 PHE A  70      15.545  32.069  -9.160  1.00 61.49           C  
ATOM   1094  HE2 PHE A  70      16.078  31.757 -10.045  1.00 61.49           H  
ATOM   1095  CZ  PHE A  70      14.140  32.026  -9.136  1.00 61.49           C  
ATOM   1096  HZ  PHE A  70      13.594  31.685 -10.004  1.00 61.49           H  
ATOM   1097  N   ASP A  71      18.385  35.649  -4.482  1.00 63.74           N  
ATOM   1098  H   ASP A  71      18.773  35.298  -5.346  1.00 63.74           H  
ATOM   1099  CA  ASP A  71      19.340  36.178  -3.487  1.00 63.74           C  
ATOM   1100  HA  ASP A  71      19.326  35.544  -2.601  1.00 63.74           H  
ATOM   1101  C   ASP A  71      19.007  37.621  -3.072  1.00 63.74           C  
ATOM   1102  CB  ASP A  71      20.766  36.184  -4.076  1.00 63.74           C  
ATOM   1103  HB2 ASP A  71      20.816  36.937  -4.862  1.00 63.74           H  
ATOM   1104  HB3 ASP A  71      21.464  36.479  -3.292  1.00 63.74           H  
ATOM   1105  O   ASP A  71      19.082  38.008  -1.904  1.00 63.74           O  
ATOM   1106  CG  ASP A  71      21.232  34.852  -4.665  1.00 63.74           C  
ATOM   1107  OD1 ASP A  71      20.810  33.790  -4.168  1.00 63.74           O  
ATOM   1108  OD2 ASP A  71      21.978  34.896  -5.672  1.00 63.74           O  
ATOM   1109  N   HIS A  72      18.620  38.438  -4.053  1.00 72.30           N  
ATOM   1110  H   HIS A  72      18.625  38.069  -4.993  1.00 72.30           H  
ATOM   1111  CA  HIS A  72      18.270  39.840  -3.883  1.00 72.30           C  
ATOM   1112  HA  HIS A  72      18.281  40.099  -2.824  1.00 72.30           H  
ATOM   1113  C   HIS A  72      16.856  40.065  -4.427  1.00 72.30           C  
ATOM   1114  CB  HIS A  72      19.330  40.701  -4.574  1.00 72.30           C  
ATOM   1115  HB2 HIS A  72      19.386  40.421  -5.626  1.00 72.30           H  
ATOM   1116  HB3 HIS A  72      19.031  41.748  -4.513  1.00 72.30           H  
ATOM   1117  O   HIS A  72      16.696  40.491  -5.568  1.00 72.30           O  
ATOM   1118  CG  HIS A  72      20.699  40.561  -3.969  1.00 72.30           C  
ATOM   1119  CD2 HIS A  72      21.813  40.082  -4.599  1.00 72.30           C  
ATOM   1120  HD2 HIS A  72      21.869  39.756  -5.627  1.00 72.30           H  
ATOM   1121  ND1 HIS A  72      21.040  40.777  -2.653  1.00 72.30           N  
ATOM   1122  HD1 HIS A  72      20.394  40.914  -1.890  1.00 72.30           H  
ATOM   1123  CE1 HIS A  72      22.332  40.442  -2.503  1.00 72.30           C  
ATOM   1124  HE1 HIS A  72      22.868  40.433  -1.566  1.00 72.30           H  
ATOM   1125  NE2 HIS A  72      22.849  40.033  -3.667  1.00 72.30           N  
ATOM   1126  N   PRO A  73      15.802  39.800  -3.635  1.00 68.27           N  
ATOM   1127  CA  PRO A  73      14.456  39.584  -4.161  1.00 68.27           C  
ATOM   1128  HA  PRO A  73      14.523  38.865  -4.978  1.00 68.27           H  
ATOM   1129  C   PRO A  73      13.746  40.818  -4.736  1.00 68.27           C  
ATOM   1130  CB  PRO A  73      13.671  38.920  -3.020  1.00 68.27           C  
ATOM   1131  HB2 PRO A  73      13.754  37.837  -3.114  1.00 68.27           H  
ATOM   1132  HB3 PRO A  73      12.622  39.214  -2.997  1.00 68.27           H  
ATOM   1133  O   PRO A  73      12.605  40.684  -5.161  1.00 68.27           O  
ATOM   1134  CG  PRO A  73      14.409  39.372  -1.763  1.00 68.27           C  
ATOM   1135  HG2 PRO A  73      14.089  40.377  -1.487  1.00 68.27           H  
ATOM   1136  HG3 PRO A  73      14.268  38.677  -0.936  1.00 68.27           H  
ATOM   1137  CD  PRO A  73      15.859  39.402  -2.235  1.00 68.27           C  
ATOM   1138  HD2 PRO A  73      16.289  38.403  -2.158  1.00 68.27           H  
ATOM   1139  HD3 PRO A  73      16.434  40.108  -1.636  1.00 68.27           H  
ATOM   1140  N   ASN A  74      14.356  42.008  -4.770  1.00 80.59           N  
ATOM   1141  H   ASN A  74      15.344  42.024  -4.560  1.00 80.59           H  
ATOM   1142  CA  ASN A  74      13.782  43.203  -5.401  1.00 80.59           C  
ATOM   1143  HA  ASN A  74      13.155  42.875  -6.230  1.00 80.59           H  
ATOM   1144  C   ASN A  74      14.853  44.124  -6.015  1.00 80.59           C  
ATOM   1145  CB  ASN A  74      12.872  43.939  -4.395  1.00 80.59           C  
ATOM   1146  HB2 ASN A  74      12.358  44.756  -4.901  1.00 80.59           H  
ATOM   1147  HB3 ASN A  74      12.105  43.245  -4.053  1.00 80.59           H  
ATOM   1148  O   ASN A  74      16.056  43.980  -5.776  1.00 80.59           O  
ATOM   1149  CG  ASN A  74      13.594  44.515  -3.190  1.00 80.59           C  
ATOM   1150  ND2 ASN A  74      13.058  44.327  -2.009  1.00 80.59           N  
ATOM   1151 HD21 ASN A  74      13.565  44.659  -1.201  1.00 80.59           H  
ATOM   1152 HD22 ASN A  74      12.158  43.875  -1.936  1.00 80.59           H  
ATOM   1153  OD1 ASN A  74      14.612  45.183  -3.284  1.00 80.59           O  
ATOM   1154  N   ALA A  75      14.408  45.110  -6.799  1.00 85.00           N  
ATOM   1155  H   ALA A  75      13.410  45.204  -6.928  1.00 85.00           H  
ATOM   1156  CA  ALA A  75      15.294  45.997  -7.550  1.00 85.00           C  
ATOM   1157  HA  ALA A  75      15.948  45.363  -8.148  1.00 85.00           H  
ATOM   1158  C   ALA A  75      16.214  46.864  -6.666  1.00 85.00           C  
ATOM   1159  CB  ALA A  75      14.439  46.842  -8.504  1.00 85.00           C  
ATOM   1160  HB1 ALA A  75      13.710  47.420  -7.936  1.00 85.00           H  
ATOM   1161  HB2 ALA A  75      13.914  46.190  -9.202  1.00 85.00           H  
ATOM   1162  HB3 ALA A  75      15.079  47.524  -9.064  1.00 85.00           H  
ATOM   1163  O   ALA A  75      17.343  47.146  -7.069  1.00 85.00           O  
ATOM   1164  N   SER A  76      15.778  47.257  -5.464  1.00 81.26           N  
ATOM   1165  H   SER A  76      14.831  47.023  -5.202  1.00 81.26           H  
ATOM   1166  CA  SER A  76      16.620  47.953  -4.480  1.00 81.26           C  
ATOM   1167  HA  SER A  76      17.095  48.810  -4.957  1.00 81.26           H  
ATOM   1168  C   SER A  76      17.730  47.055  -3.930  1.00 81.26           C  
ATOM   1169  CB  SER A  76      15.789  48.459  -3.297  1.00 81.26           C  
ATOM   1170  HB2 SER A  76      15.186  47.644  -2.895  1.00 81.26           H  
ATOM   1171  HB3 SER A  76      16.466  48.804  -2.515  1.00 81.26           H  
ATOM   1172  O   SER A  76      18.867  47.508  -3.810  1.00 81.26           O  
ATOM   1173  OG  SER A  76      14.947  49.535  -3.662  1.00 81.26           O  
ATOM   1174  HG  SER A  76      14.492  49.820  -2.866  1.00 81.26           H  
ATOM   1175  N   ALA A  77      17.426  45.791  -3.618  1.00 81.11           N  
ATOM   1176  H   ALA A  77      16.476  45.473  -3.742  1.00 81.11           H  
ATOM   1177  CA  ALA A  77      18.404  44.829  -3.109  1.00 81.11           C  
ATOM   1178  HA  ALA A  77      18.898  45.258  -2.237  1.00 81.11           H  
ATOM   1179  C   ALA A  77      19.493  44.543  -4.156  1.00 81.11           C  
ATOM   1180  CB  ALA A  77      17.662  43.561  -2.666  1.00 81.11           C  
ATOM   1181  HB1 ALA A  77      17.153  43.102  -3.514  1.00 81.11           H  
ATOM   1182  HB2 ALA A  77      18.374  42.848  -2.251  1.00 81.11           H  
ATOM   1183  HB3 ALA A  77      16.925  43.810  -1.902  1.00 81.11           H  
ATOM   1184  O   ALA A  77      20.681  44.665  -3.858  1.00 81.11           O  
ATOM   1185  N   VAL A  78      19.092  44.278  -5.405  1.00 87.09           N  
ATOM   1186  H   VAL A  78      18.102  44.167  -5.575  1.00 87.09           H  
ATOM   1187  CA  VAL A  78      20.029  44.089  -6.525  1.00 87.09           C  
ATOM   1188  HA  VAL A  78      20.720  43.285  -6.274  1.00 87.09           H  
ATOM   1189  C   VAL A  78      20.862  45.352  -6.756  1.00 87.09           C  
ATOM   1190  CB  VAL A  78      19.274  43.698  -7.806  1.00 87.09           C  
ATOM   1191  HB  VAL A  78      18.503  44.448  -7.983  1.00 87.09           H  
ATOM   1192  O   VAL A  78      22.076  45.263  -6.900  1.00 87.09           O  
ATOM   1193  CG1 VAL A  78      20.183  43.614  -9.036  1.00 87.09           C  
ATOM   1194 HG11 VAL A  78      21.000  42.919  -8.847  1.00 87.09           H  
ATOM   1195 HG12 VAL A  78      19.599  43.261  -9.885  1.00 87.09           H  
ATOM   1196 HG13 VAL A  78      20.599  44.592  -9.278  1.00 87.09           H  
ATOM   1197  CG2 VAL A  78      18.595  42.336  -7.686  1.00 87.09           C  
ATOM   1198 HG21 VAL A  78      18.022  42.121  -8.588  1.00 87.09           H  
ATOM   1199 HG22 VAL A  78      19.342  41.554  -7.551  1.00 87.09           H  
ATOM   1200 HG23 VAL A  78      17.914  42.332  -6.835  1.00 87.09           H  
ATOM   1201  N   ALA A  79      20.263  46.546  -6.742  1.00 86.68           N  
ATOM   1202  H   ALA A  79      19.261  46.599  -6.628  1.00 86.68           H  
ATOM   1203  CA  ALA A  79      21.016  47.792  -6.911  1.00 86.68           C  
ATOM   1204  HA  ALA A  79      21.575  47.735  -7.845  1.00 86.68           H  
ATOM   1205  C   ALA A  79      22.041  48.042  -5.786  1.00 86.68           C  
ATOM   1206  CB  ALA A  79      20.021  48.944  -7.018  1.00 86.68           C  
ATOM   1207  HB1 ALA A  79      20.567  49.882  -7.121  1.00 86.68           H  
ATOM   1208  HB2 ALA A  79      19.385  48.795  -7.891  1.00 86.68           H  
ATOM   1209  HB3 ALA A  79      19.406  48.984  -6.119  1.00 86.68           H  
ATOM   1210  O   ALA A  79      23.106  48.601  -6.050  1.00 86.68           O  
ATOM   1211  N   GLY A  80      21.748  47.602  -4.557  1.00 80.28           N  
ATOM   1212  H   GLY A  80      20.840  47.187  -4.402  1.00 80.28           H  
ATOM   1213  CA  GLY A  80      22.694  47.612  -3.440  1.00 80.28           C  
ATOM   1214  HA2 GLY A  80      23.076  48.623  -3.292  1.00 80.28           H  
ATOM   1215  HA3 GLY A  80      22.173  47.295  -2.536  1.00 80.28           H  
ATOM   1216  C   GLY A  80      23.881  46.670  -3.659  1.00 80.28           C  
ATOM   1217  O   GLY A  80      25.022  47.075  -3.439  1.00 80.28           O  
ATOM   1218  N   PHE A  81      23.630  45.457  -4.164  1.00 79.12           N  
ATOM   1219  H   PHE A  81      22.669  45.177  -4.296  1.00 79.12           H  
ATOM   1220  CA  PHE A  81      24.680  44.510  -4.561  1.00 79.12           C  
ATOM   1221  HA  PHE A  81      25.312  44.300  -3.698  1.00 79.12           H  
ATOM   1222  C   PHE A  81      25.590  45.100  -5.654  1.00 79.12           C  
ATOM   1223  CB  PHE A  81      24.017  43.193  -4.999  1.00 79.12           C  
ATOM   1224  HB2 PHE A  81      23.353  43.377  -5.845  1.00 79.12           H  
ATOM   1225  HB3 PHE A  81      23.400  42.825  -4.180  1.00 79.12           H  
ATOM   1226  O   PHE A  81      26.812  45.125  -5.508  1.00 79.12           O  
ATOM   1227  CG  PHE A  81      24.997  42.104  -5.384  1.00 79.12           C  
ATOM   1228  CD1 PHE A  81      25.234  41.797  -6.738  1.00 79.12           C  
ATOM   1229  HD1 PHE A  81      24.713  42.334  -7.517  1.00 79.12           H  
ATOM   1230  CD2 PHE A  81      25.686  41.402  -4.379  1.00 79.12           C  
ATOM   1231  HD2 PHE A  81      25.496  41.618  -3.338  1.00 79.12           H  
ATOM   1232  CE1 PHE A  81      26.164  40.796  -7.076  1.00 79.12           C  
ATOM   1233  HE1 PHE A  81      26.369  40.555  -8.109  1.00 79.12           H  
ATOM   1234  CE2 PHE A  81      26.616  40.406  -4.720  1.00 79.12           C  
ATOM   1235  HE2 PHE A  81      27.149  39.873  -3.947  1.00 79.12           H  
ATOM   1236  CZ  PHE A  81      26.859  40.106  -6.070  1.00 79.12           C  
ATOM   1237  HZ  PHE A  81      27.590  39.355  -6.330  1.00 79.12           H  
ATOM   1238  N   LEU A  82      25.003  45.696  -6.698  1.00 83.52           N  
ATOM   1239  H   LEU A  82      23.996  45.646  -6.759  1.00 83.52           H  
ATOM   1240  CA  LEU A  82      25.755  46.345  -7.781  1.00 83.52           C  
ATOM   1241  HA  LEU A  82      26.463  45.621  -8.184  1.00 83.52           H  
ATOM   1242  C   LEU A  82      26.599  47.550  -7.308  1.00 83.52           C  
ATOM   1243  CB  LEU A  82      24.786  46.774  -8.901  1.00 83.52           C  
ATOM   1244  HB2 LEU A  82      25.367  47.282  -9.670  1.00 83.52           H  
ATOM   1245  HB3 LEU A  82      24.084  47.493  -8.478  1.00 83.52           H  
ATOM   1246  O   LEU A  82      27.638  47.827  -7.906  1.00 83.52           O  
ATOM   1247  CG  LEU A  82      23.979  45.648  -9.575  1.00 83.52           C  
ATOM   1248  HG  LEU A  82      23.430  45.079  -8.825  1.00 83.52           H  
ATOM   1249  CD1 LEU A  82      22.966  46.242 -10.555  1.00 83.52           C  
ATOM   1250 HD11 LEU A  82      22.367  45.437 -10.982  1.00 83.52           H  
ATOM   1251 HD12 LEU A  82      23.480  46.776 -11.354  1.00 83.52           H  
ATOM   1252 HD13 LEU A  82      22.305  46.926 -10.022  1.00 83.52           H  
ATOM   1253  CD2 LEU A  82      24.841  44.652 -10.331  1.00 83.52           C  
ATOM   1254 HD21 LEU A  82      25.372  45.139 -11.149  1.00 83.52           H  
ATOM   1255 HD22 LEU A  82      24.205  43.861 -10.728  1.00 83.52           H  
ATOM   1256 HD23 LEU A  82      25.560  44.201  -9.646  1.00 83.52           H  
ATOM   1257  N   ASP A  83      26.193  48.275  -6.254  1.00 76.32           N  
ATOM   1258  H   ASP A  83      25.322  48.027  -5.806  1.00 76.32           H  
ATOM   1259  CA  ASP A  83      26.984  49.391  -5.696  1.00 76.32           C  
ATOM   1260  HA  ASP A  83      27.326  50.015  -6.522  1.00 76.32           H  
ATOM   1261  C   ASP A  83      28.236  48.916  -4.945  1.00 76.32           C  
ATOM   1262  CB  ASP A  83      26.128  50.270  -4.762  1.00 76.32           C  
ATOM   1263  HB2 ASP A  83      25.788  49.676  -3.913  1.00 76.32           H  
ATOM   1264  HB3 ASP A  83      25.250  50.622  -5.304  1.00 76.32           H  
ATOM   1265  O   ASP A  83      29.239  49.636  -4.917  1.00 76.32           O  
ATOM   1266  CG  ASP A  83      26.917  51.488  -4.253  1.00 76.32           C  
ATOM   1267  OD1 ASP A  83      27.285  52.345  -5.094  1.00 76.32           O  
ATOM   1268  OD2 ASP A  83      27.180  51.611  -3.029  1.00 76.32           O  
ATOM   1269  N   ALA A  84      28.176  47.722  -4.347  1.00 72.59           N  
ATOM   1270  H   ALA A  84      27.328  47.181  -4.436  1.00 72.59           H  
ATOM   1271  CA  ALA A  84      29.309  47.092  -3.678  1.00 72.59           C  
ATOM   1272  HA  ALA A  84      29.814  47.838  -3.064  1.00 72.59           H  
ATOM   1273  C   ALA A  84      30.332  46.575  -4.702  1.00 72.59           C  
ATOM   1274  CB  ALA A  84      28.786  45.985  -2.753  1.00 72.59           C  
ATOM   1275  HB1 ALA A  84      29.620  45.539  -2.211  1.00 72.59           H  
ATOM   1276  HB2 ALA A  84      28.073  46.399  -2.040  1.00 72.59           H  
ATOM   1277  HB3 ALA A  84      28.296  45.204  -3.334  1.00 72.59           H  
ATOM   1278  O   ALA A  84      31.498  46.971  -4.651  1.00 72.59           O  
ATOM   1279  N   GLU A  85      29.874  45.784  -5.676  1.00 75.63           N  
ATOM   1280  H   GLU A  85      28.913  45.477  -5.626  1.00 75.63           H  
ATOM   1281  CA  GLU A  85      30.717  45.180  -6.716  1.00 75.63           C  
ATOM   1282  HA  GLU A  85      31.490  44.569  -6.250  1.00 75.63           H  
ATOM   1283  C   GLU A  85      31.439  46.227  -7.585  1.00 75.63           C  
ATOM   1284  CB  GLU A  85      29.836  44.279  -7.594  1.00 75.63           C  
ATOM   1285  HB2 GLU A  85      30.403  44.002  -8.483  1.00 75.63           H  
ATOM   1286  HB3 GLU A  85      28.961  44.846  -7.912  1.00 75.63           H  
ATOM   1287  O   GLU A  85      32.626  46.099  -7.870  1.00 75.63           O  
ATOM   1288  CG  GLU A  85      29.366  42.992  -6.902  1.00 75.63           C  
ATOM   1289  HG2 GLU A  85      28.784  43.246  -6.016  1.00 75.63           H  
ATOM   1290  HG3 GLU A  85      28.713  42.451  -7.586  1.00 75.63           H  
ATOM   1291  CD  GLU A  85      30.561  42.110  -6.525  1.00 75.63           C  
ATOM   1292  OE1 GLU A  85      30.864  42.033  -5.313  1.00 75.63           O  
ATOM   1293  OE2 GLU A  85      31.202  41.588  -7.464  1.00 75.63           O  
ATOM   1294  N   LEU A  86      30.776  47.337  -7.939  1.00 69.83           N  
ATOM   1295  H   LEU A  86      29.800  47.403  -7.689  1.00 69.83           H  
ATOM   1296  CA  LEU A  86      31.405  48.443  -8.685  1.00 69.83           C  
ATOM   1297  HA  LEU A  86      32.018  48.010  -9.475  1.00 69.83           H  
ATOM   1298  C   LEU A  86      32.366  49.310  -7.844  1.00 69.83           C  
ATOM   1299  CB  LEU A  86      30.301  49.311  -9.316  1.00 69.83           C  
ATOM   1300  HB2 LEU A  86      30.732  50.251  -9.662  1.00 69.83           H  
ATOM   1301  HB3 LEU A  86      29.572  49.551  -8.542  1.00 69.83           H  
ATOM   1302  O   LEU A  86      32.922  50.286  -8.357  1.00 69.83           O  
ATOM   1303  CG  LEU A  86      29.591  48.650 -10.509  1.00 69.83           C  
ATOM   1304  HG  LEU A  86      29.272  47.640 -10.249  1.00 69.83           H  
ATOM   1305  CD1 LEU A  86      28.355  49.474 -10.860  1.00 69.83           C  
ATOM   1306 HD11 LEU A  86      27.643  49.386 -10.039  1.00 69.83           H  
ATOM   1307 HD12 LEU A  86      28.636  50.520 -10.988  1.00 69.83           H  
ATOM   1308 HD13 LEU A  86      27.890  49.078 -11.763  1.00 69.83           H  
ATOM   1309  CD2 LEU A  86      30.481  48.600 -11.753  1.00 69.83           C  
ATOM   1310 HD21 LEU A  86      30.827  49.597 -12.026  1.00 69.83           H  
ATOM   1311 HD22 LEU A  86      31.343  47.961 -11.564  1.00 69.83           H  
ATOM   1312 HD23 LEU A  86      29.932  48.156 -12.584  1.00 69.83           H  
ATOM   1313  N   GLY A  87      32.520  49.028  -6.548  1.00 55.26           N  
ATOM   1314  H   GLY A  87      32.056  48.207  -6.186  1.00 55.26           H  
ATOM   1315  CA  GLY A  87      33.321  49.828  -5.620  1.00 55.26           C  
ATOM   1316  HA2 GLY A  87      32.863  49.744  -4.634  1.00 55.26           H  
ATOM   1317  HA3 GLY A  87      33.299  50.874  -5.925  1.00 55.26           H  
ATOM   1318  C   GLY A  87      34.786  49.404  -5.479  1.00 55.26           C  
ATOM   1319  O   GLY A  87      35.590  50.202  -4.994  1.00 55.26           O  
ATOM   1320  N   THR A  88      35.143  48.177  -5.864  1.00 44.85           N  
ATOM   1321  H   THR A  88      34.449  47.571  -6.276  1.00 44.85           H  
ATOM   1322  CA  THR A  88      36.423  47.536  -5.502  1.00 44.85           C  
ATOM   1323  HA  THR A  88      36.764  47.951  -4.554  1.00 44.85           H  
ATOM   1324  C   THR A  88      37.563  47.776  -6.497  1.00 44.85           C  
ATOM   1325  CB  THR A  88      36.217  46.024  -5.293  1.00 44.85           C  
ATOM   1326  HB  THR A  88      37.176  45.508  -5.338  1.00 44.85           H  
ATOM   1327  O   THR A  88      38.685  48.034  -6.059  1.00 44.85           O  
ATOM   1328  CG2 THR A  88      35.561  45.723  -3.946  1.00 44.85           C  
ATOM   1329 HG21 THR A  88      36.185  46.102  -3.136  1.00 44.85           H  
ATOM   1330 HG22 THR A  88      35.448  44.645  -3.830  1.00 44.85           H  
ATOM   1331 HG23 THR A  88      34.577  46.188  -3.897  1.00 44.85           H  
ATOM   1332  OG1 THR A  88      35.367  45.544  -6.303  1.00 44.85           O  
ATOM   1333  HG1 THR A  88      35.037  44.669  -6.082  1.00 44.85           H  
ATOM   1334  N   GLU A  89      37.306  47.747  -7.809  1.00 37.04           N  
ATOM   1335  H   GLU A  89      36.381  47.456  -8.094  1.00 37.04           H  
ATOM   1336  CA  GLU A  89      38.364  47.757  -8.843  1.00 37.04           C  
ATOM   1337  HA  GLU A  89      39.059  46.941  -8.648  1.00 37.04           H  
ATOM   1338  C   GLU A  89      39.208  49.042  -8.916  1.00 37.04           C  
ATOM   1339  CB  GLU A  89      37.756  47.538 -10.237  1.00 37.04           C  
ATOM   1340  HB2 GLU A  89      38.531  47.743 -10.976  1.00 37.04           H  
ATOM   1341  HB3 GLU A  89      36.947  48.252 -10.393  1.00 37.04           H  
ATOM   1342  O   GLU A  89      40.357  49.002  -9.348  1.00 37.04           O  
ATOM   1343  CG  GLU A  89      37.247  46.115 -10.490  1.00 37.04           C  
ATOM   1344  HG2 GLU A  89      36.321  45.960  -9.937  1.00 37.04           H  
ATOM   1345  HG3 GLU A  89      37.990  45.406 -10.123  1.00 37.04           H  
ATOM   1346  CD  GLU A  89      37.015  45.895 -11.994  1.00 37.04           C  
ATOM   1347  OE1 GLU A  89      37.511  44.871 -12.516  1.00 37.04           O  
ATOM   1348  OE2 GLU A  89      36.386  46.782 -12.618  1.00 37.04           O  
ATOM   1349  N   VAL A  90      38.681  50.200  -8.500  1.00 35.06           N  
ATOM   1350  H   VAL A  90      37.746  50.163  -8.120  1.00 35.06           H  
ATOM   1351  CA  VAL A  90      39.282  51.520  -8.813  1.00 35.06           C  
ATOM   1352  HA  VAL A  90      39.567  51.480  -9.864  1.00 35.06           H  
ATOM   1353  C   VAL A  90      40.602  51.796  -8.053  1.00 35.06           C  
ATOM   1354  CB  VAL A  90      38.233  52.657  -8.686  1.00 35.06           C  
ATOM   1355  HB  VAL A  90      38.024  52.832  -7.631  1.00 35.06           H  
ATOM   1356  O   VAL A  90      41.232  52.835  -8.238  1.00 35.06           O  
ATOM   1357  CG1 VAL A  90      38.674  53.985  -9.328  1.00 35.06           C  
ATOM   1358 HG11 VAL A  90      39.003  53.813 -10.353  1.00 35.06           H  
ATOM   1359 HG12 VAL A  90      39.489  54.434  -8.759  1.00 35.06           H  
ATOM   1360 HG13 VAL A  90      37.851  54.699  -9.328  1.00 35.06           H  
ATOM   1361  CG2 VAL A  90      36.910  52.289  -9.385  1.00 35.06           C  
ATOM   1362 HG21 VAL A  90      37.097  52.034 -10.428  1.00 35.06           H  
ATOM   1363 HG22 VAL A  90      36.209  53.123  -9.335  1.00 35.06           H  
ATOM   1364 HG23 VAL A  90      36.437  51.440  -8.892  1.00 35.06           H  
ATOM   1365  N   ARG A  91      41.092  50.851  -7.237  1.00 31.37           N  
ATOM   1366  H   ARG A  91      40.590  49.975  -7.233  1.00 31.37           H  
ATOM   1367  CA  ARG A  91      42.432  50.875  -6.612  1.00 31.37           C  
ATOM   1368  HA  ARG A  91      42.672  51.903  -6.340  1.00 31.37           H  
ATOM   1369  C   ARG A  91      43.553  50.463  -7.589  1.00 31.37           C  
ATOM   1370  CB  ARG A  91      42.436  50.020  -5.334  1.00 31.37           C  
ATOM   1371  HB2 ARG A  91      42.058  49.024  -5.566  1.00 31.37           H  
ATOM   1372  HB3 ARG A  91      43.464  49.921  -4.984  1.00 31.37           H  
ATOM   1373  O   ARG A  91      44.386  49.623  -7.259  1.00 31.37           O  
ATOM   1374  CG  ARG A  91      41.624  50.632  -4.188  1.00 31.37           C  
ATOM   1375  HG2 ARG A  91      42.007  51.629  -3.970  1.00 31.37           H  
ATOM   1376  HG3 ARG A  91      40.571  50.697  -4.464  1.00 31.37           H  
ATOM   1377  CD  ARG A  91      41.785  49.735  -2.956  1.00 31.37           C  
ATOM   1378  HD2 ARG A  91      42.846  49.533  -2.810  1.00 31.37           H  
ATOM   1379  HD3 ARG A  91      41.274  48.792  -3.149  1.00 31.37           H  
ATOM   1380  NE  ARG A  91      41.245  50.361  -1.734  1.00 31.37           N  
ATOM   1381  HE  ARG A  91      40.793  51.256  -1.848  1.00 31.37           H  
ATOM   1382  NH1 ARG A  91      41.816  48.663  -0.300  1.00 31.37           N  
ATOM   1383 HH11 ARG A  91      41.827  48.254   0.624  1.00 31.37           H  
ATOM   1384 HH12 ARG A  91      42.156  48.135  -1.090  1.00 31.37           H  
ATOM   1385  NH2 ARG A  91      40.815  50.490   0.500  1.00 31.37           N  
ATOM   1386 HH21 ARG A  91      40.841  50.069   1.418  1.00 31.37           H  
ATOM   1387 HH22 ARG A  91      40.381  51.391   0.363  1.00 31.37           H  
ATOM   1388  CZ  ARG A  91      41.295  49.838  -0.522  1.00 31.37           C  
ATOM   1389  N   GLY A  92      43.570  51.060  -8.781  1.00 28.97           N  
ATOM   1390  H   GLY A  92      42.862  51.757  -8.959  1.00 28.97           H  
ATOM   1391  CA  GLY A  92      44.643  50.875  -9.765  1.00 28.97           C  
ATOM   1392  HA2 GLY A  92      44.739  49.812  -9.987  1.00 28.97           H  
ATOM   1393  HA3 GLY A  92      44.386  51.395 -10.689  1.00 28.97           H  
ATOM   1394  C   GLY A  92      46.003  51.395  -9.278  1.00 28.97           C  
ATOM   1395  O   GLY A  92      46.082  52.179  -8.330  1.00 28.97           O  
ATOM   1396  N   GLU A  93      47.081  50.953  -9.928  1.00 29.63           N  
ATOM   1397  H   GLU A  93      46.965  50.317 -10.704  1.00 29.63           H  
ATOM   1398  CA  GLU A  93      48.454  51.262  -9.512  1.00 29.63           C  
ATOM   1399  HA  GLU A  93      48.571  50.922  -8.482  1.00 29.63           H  
ATOM   1400  C   GLU A  93      48.770  52.767  -9.541  1.00 29.63           C  
ATOM   1401  CB  GLU A  93      49.475  50.495 -10.368  1.00 29.63           C  
ATOM   1402  HB2 GLU A  93      50.476  50.805 -10.068  1.00 29.63           H  
ATOM   1403  HB3 GLU A  93      49.331  50.756 -11.417  1.00 29.63           H  
ATOM   1404  O   GLU A  93      48.487  53.477 -10.509  1.00 29.63           O  
ATOM   1405  CG  GLU A  93      49.368  48.973 -10.194  1.00 29.63           C  
ATOM   1406  HG2 GLU A  93      49.413  48.741  -9.130  1.00 29.63           H  
ATOM   1407  HG3 GLU A  93      48.404  48.633 -10.573  1.00 29.63           H  
ATOM   1408  CD  GLU A  93      50.496  48.247 -10.938  1.00 29.63           C  
ATOM   1409  OE1 GLU A  93      51.239  47.493 -10.270  1.00 29.63           O  
ATOM   1410  OE2 GLU A  93      50.614  48.467 -12.165  1.00 29.63           O  
ATOM   1411  N   ALA A  94      49.410  53.257  -8.475  1.00 36.81           N  
ATOM   1412  H   ALA A  94      49.658  52.624  -7.727  1.00 36.81           H  
ATOM   1413  CA  ALA A  94      49.914  54.623  -8.416  1.00 36.81           C  
ATOM   1414  HA  ALA A  94      49.106  55.286  -8.727  1.00 36.81           H  
ATOM   1415  C   ALA A  94      51.130  54.784  -9.360  1.00 36.81           C  
ATOM   1416  CB  ALA A  94      50.260  54.966  -6.962  1.00 36.81           C  
ATOM   1417  HB1 ALA A  94      49.376  54.850  -6.335  1.00 36.81           H  
ATOM   1418  HB2 ALA A  94      51.049  54.305  -6.604  1.00 36.81           H  
ATOM   1419  HB3 ALA A  94      50.607  55.998  -6.905  1.00 36.81           H  
ATOM   1420  O   ALA A  94      52.048  53.962  -9.289  1.00 36.81           O  
ATOM   1421  N   PRO A  95      51.187  55.826 -10.217  1.00 38.15           N  
ATOM   1422  CA  PRO A  95      52.283  56.003 -11.170  1.00 38.15           C  
ATOM   1423  HA  PRO A  95      52.244  55.166 -11.867  1.00 38.15           H  
ATOM   1424  C   PRO A  95      53.683  56.048 -10.535  1.00 38.15           C  
ATOM   1425  CB  PRO A  95      51.965  57.291 -11.935  1.00 38.15           C  
ATOM   1426  HB2 PRO A  95      52.344  57.259 -12.957  1.00 38.15           H  
ATOM   1427  HB3 PRO A  95      52.368  58.152 -11.403  1.00 38.15           H  
ATOM   1428  O   PRO A  95      53.882  56.603  -9.454  1.00 38.15           O  
ATOM   1429  CG  PRO A  95      50.440  57.337 -11.896  1.00 38.15           C  
ATOM   1430  HG2 PRO A  95      50.032  56.678 -12.663  1.00 38.15           H  
ATOM   1431  HG3 PRO A  95      50.060  58.351 -12.016  1.00 38.15           H  
ATOM   1432  CD  PRO A  95      50.120  56.772 -10.513  1.00 38.15           C  
ATOM   1433  HD2 PRO A  95      49.144  56.286 -10.545  1.00 38.15           H  
ATOM   1434  HD3 PRO A  95      50.126  57.571  -9.771  1.00 38.15           H  
ATOM   1435  N   SER A  96      54.663  55.485 -11.248  1.00 41.31           N  
ATOM   1436  H   SER A  96      54.407  55.054 -12.125  1.00 41.31           H  
ATOM   1437  CA  SER A  96      56.049  55.334 -10.783  1.00 41.31           C  
ATOM   1438  HA  SER A  96      56.031  54.711  -9.888  1.00 41.31           H  
ATOM   1439  C   SER A  96      56.729  56.662 -10.430  1.00 41.31           C  
ATOM   1440  CB  SER A  96      56.877  54.606 -11.847  1.00 41.31           C  
ATOM   1441  HB2 SER A  96      56.842  55.168 -12.780  1.00 41.31           H  
ATOM   1442  HB3 SER A  96      56.449  53.617 -12.013  1.00 41.31           H  
ATOM   1443  O   SER A  96      56.650  57.641 -11.171  1.00 41.31           O  
ATOM   1444  OG  SER A  96      58.228  54.469 -11.438  1.00 41.31           O  
ATOM   1445  HG  SER A  96      58.641  53.811 -12.001  1.00 41.31           H  
ATOM   1446  N   ALA A  97      57.494  56.653  -9.334  1.00 49.51           N  
ATOM   1447  H   ALA A  97      57.523  55.800  -8.794  1.00 49.51           H  
ATOM   1448  CA  ALA A  97      58.218  57.812  -8.815  1.00 49.51           C  
ATOM   1449  HA  ALA A  97      57.500  58.612  -8.632  1.00 49.51           H  
ATOM   1450  C   ALA A  97      59.296  58.379  -9.765  1.00 49.51           C  
ATOM   1451  CB  ALA A  97      58.843  57.397  -7.475  1.00 49.51           C  
ATOM   1452  HB1 ALA A  97      59.352  58.253  -7.032  1.00 49.51           H  
ATOM   1453  HB2 ALA A  97      59.566  56.596  -7.630  1.00 49.51           H  
ATOM   1454  HB3 ALA A  97      58.065  57.059  -6.791  1.00 49.51           H  
ATOM   1455  O   ALA A  97      59.683  59.536  -9.614  1.00 49.51           O  
ATOM   1456  N   LEU A  98      59.792  57.587 -10.726  1.00 52.66           N  
ATOM   1457  H   LEU A  98      59.396  56.664 -10.829  1.00 52.66           H  
ATOM   1458  CA  LEU A  98      60.922  57.974 -11.584  1.00 52.66           C  
ATOM   1459  HA  LEU A  98      61.725  58.353 -10.950  1.00 52.66           H  
ATOM   1460  C   LEU A  98      60.589  59.122 -12.549  1.00 52.66           C  
ATOM   1461  CB  LEU A  98      61.432  56.740 -12.353  1.00 52.66           C  
ATOM   1462  HB2 LEU A  98      62.083  57.073 -13.161  1.00 52.66           H  
ATOM   1463  HB3 LEU A  98      60.578  56.237 -12.807  1.00 52.66           H  
ATOM   1464  O   LEU A  98      61.356  60.073 -12.641  1.00 52.66           O  
ATOM   1465  CG  LEU A  98      62.216  55.738 -11.484  1.00 52.66           C  
ATOM   1466  HG  LEU A  98      61.647  55.512 -10.582  1.00 52.66           H  
ATOM   1467  CD1 LEU A  98      62.425  54.435 -12.254  1.00 52.66           C  
ATOM   1468 HD11 LEU A  98      62.995  54.627 -13.163  1.00 52.66           H  
ATOM   1469 HD12 LEU A  98      61.460  54.005 -12.521  1.00 52.66           H  
ATOM   1470 HD13 LEU A  98      62.967  53.721 -11.633  1.00 52.66           H  
ATOM   1471  CD2 LEU A  98      63.594  56.275 -11.086  1.00 52.66           C  
ATOM   1472 HD21 LEU A  98      64.166  56.533 -11.977  1.00 52.66           H  
ATOM   1473 HD22 LEU A  98      64.136  55.519 -10.518  1.00 52.66           H  
ATOM   1474 HD23 LEU A  98      63.489  57.163 -10.463  1.00 52.66           H  
ATOM   1475  N   ALA A  99      59.429  59.079 -13.213  1.00 51.82           N  
ATOM   1476  H   ALA A  99      58.798  58.312 -13.031  1.00 51.82           H  
ATOM   1477  CA  ALA A  99      59.076  60.031 -14.276  1.00 51.82           C  
ATOM   1478  HA  ALA A  99      59.878  60.037 -15.013  1.00 51.82           H  
ATOM   1479  C   ALA A  99      58.911  61.490 -13.791  1.00 51.82           C  
ATOM   1480  CB  ALA A  99      57.800  59.518 -14.955  1.00 51.82           C  
ATOM   1481  HB1 ALA A  99      57.968  58.516 -15.351  1.00 51.82           H  
ATOM   1482  HB2 ALA A  99      57.541  60.180 -15.781  1.00 51.82           H  
ATOM   1483  HB3 ALA A  99      56.976  59.498 -14.241  1.00 51.82           H  
ATOM   1484  O   ALA A  99      58.858  62.416 -14.597  1.00 51.82           O  
ATOM   1485  N   GLY A 100      58.835  61.710 -12.473  1.00 51.51           N  
ATOM   1486  H   GLY A 100      58.919  60.914 -11.857  1.00 51.51           H  
ATOM   1487  CA  GLY A 100      58.826  63.047 -11.879  1.00 51.51           C  
ATOM   1488  HA2 GLY A 100      58.122  63.679 -12.420  1.00 51.51           H  
ATOM   1489  HA3 GLY A 100      58.494  62.966 -10.844  1.00 51.51           H  
ATOM   1490  C   GLY A 100      60.191  63.749 -11.878  1.00 51.51           C  
ATOM   1491  O   GLY A 100      60.223  64.970 -11.728  1.00 51.51           O  
ATOM   1492  N   LEU A 101      61.306  63.021 -12.044  1.00 57.28           N  
ATOM   1493  H   LEU A 101      61.225  62.027 -12.209  1.00 57.28           H  
ATOM   1494  CA  LEU A 101      62.648  63.619 -12.103  1.00 57.28           C  
ATOM   1495  HA  LEU A 101      62.704  64.402 -11.346  1.00 57.28           H  
ATOM   1496  C   LEU A 101      62.908  64.311 -13.449  1.00 57.28           C  
ATOM   1497  CB  LEU A 101      63.741  62.564 -11.815  1.00 57.28           C  
ATOM   1498  HB2 LEU A 101      63.325  61.557 -11.814  1.00 57.28           H  
ATOM   1499  HB3 LEU A 101      64.465  62.596 -12.629  1.00 57.28           H  
ATOM   1500  O   LEU A 101      63.355  65.456 -13.470  1.00 57.28           O  
ATOM   1501  CG  LEU A 101      64.497  62.818 -10.499  1.00 57.28           C  
ATOM   1502  HG  LEU A 101      64.631  63.890 -10.353  1.00 57.28           H  
ATOM   1503  CD1 LEU A 101      63.741  62.242  -9.299  1.00 57.28           C  
ATOM   1504 HD11 LEU A 101      63.629  61.164  -9.414  1.00 57.28           H  
ATOM   1505 HD12 LEU A 101      62.751  62.695  -9.247  1.00 57.28           H  
ATOM   1506 HD13 LEU A 101      64.283  62.460  -8.380  1.00 57.28           H  
ATOM   1507  CD2 LEU A 101      65.886  62.182 -10.538  1.00 57.28           C  
ATOM   1508 HD21 LEU A 101      65.798  61.108 -10.704  1.00 57.28           H  
ATOM   1509 HD22 LEU A 101      66.461  62.618 -11.355  1.00 57.28           H  
ATOM   1510 HD23 LEU A 101      66.410  62.370  -9.600  1.00 57.28           H  
ATOM   1511  N   ASP A 102      62.595  63.642 -14.559  1.00 57.90           N  
ATOM   1512  H   ASP A 102      62.355  62.666 -14.460  1.00 57.90           H  
ATOM   1513  CA  ASP A 102      62.960  64.076 -15.917  1.00 57.90           C  
ATOM   1514  HA  ASP A 102      64.046  64.104 -16.000  1.00 57.90           H  
ATOM   1515  C   ASP A 102      62.409  65.477 -16.257  1.00 57.90           C  
ATOM   1516  CB  ASP A 102      62.420  63.053 -16.939  1.00 57.90           C  
ATOM   1517  HB2 ASP A 102      62.799  63.318 -17.926  1.00 57.90           H  
ATOM   1518  HB3 ASP A 102      61.334  63.140 -16.970  1.00 57.90           H  
ATOM   1519  O   ASP A 102      63.083  66.314 -16.861  1.00 57.90           O  
ATOM   1520  CG  ASP A 102      62.771  61.581 -16.660  1.00 57.90           C  
ATOM   1521  OD1 ASP A 102      63.730  61.322 -15.900  1.00 57.90           O  
ATOM   1522  OD2 ASP A 102      62.031  60.716 -17.180  1.00 57.90           O  
ATOM   1523  N   ALA A 103      61.182  65.767 -15.809  1.00 57.06           N  
ATOM   1524  H   ALA A 103      60.688  65.040 -15.311  1.00 57.06           H  
ATOM   1525  CA  ALA A 103      60.521  67.053 -16.027  1.00 57.06           C  
ATOM   1526  HA  ALA A 103      60.563  67.286 -17.092  1.00 57.06           H  
ATOM   1527  C   ALA A 103      61.196  68.221 -15.280  1.00 57.06           C  
ATOM   1528  CB  ALA A 103      59.051  66.904 -15.619  1.00 57.06           C  
ATOM   1529  HB1 ALA A 103      58.982  66.663 -14.558  1.00 57.06           H  
ATOM   1530  HB2 ALA A 103      58.523  67.839 -15.810  1.00 57.06           H  
ATOM   1531  HB3 ALA A 103      58.585  66.107 -16.200  1.00 57.06           H  
ATOM   1532  O   ALA A 103      61.157  69.357 -15.756  1.00 57.06           O  
ATOM   1533  N   LEU A 104      61.832  67.955 -14.132  1.00 56.94           N  
ATOM   1534  H   LEU A 104      61.903  66.991 -13.839  1.00 56.94           H  
ATOM   1535  CA  LEU A 104      62.632  68.950 -13.415  1.00 56.94           C  
ATOM   1536  HA  LEU A 104      62.045  69.862 -13.313  1.00 56.94           H  
ATOM   1537  C   LEU A 104      63.898  69.289 -14.212  1.00 56.94           C  
ATOM   1538  CB  LEU A 104      62.977  68.398 -12.016  1.00 56.94           C  
ATOM   1539  HB2 LEU A 104      63.597  67.511 -12.143  1.00 56.94           H  
ATOM   1540  HB3 LEU A 104      62.059  68.094 -11.513  1.00 56.94           H  
ATOM   1541  O   LEU A 104      64.257  70.460 -14.328  1.00 56.94           O  
ATOM   1542  CG  LEU A 104      63.748  69.377 -11.114  1.00 56.94           C  
ATOM   1543  HG  LEU A 104      64.606  69.783 -11.650  1.00 56.94           H  
ATOM   1544  CD1 LEU A 104      62.868  70.533 -10.634  1.00 56.94           C  
ATOM   1545 HD11 LEU A 104      62.543  71.124 -11.491  1.00 56.94           H  
ATOM   1546 HD12 LEU A 104      63.440  71.179  -9.968  1.00 56.94           H  
ATOM   1547 HD13 LEU A 104      61.994  70.146 -10.110  1.00 56.94           H  
ATOM   1548  CD2 LEU A 104      64.276  68.640  -9.883  1.00 56.94           C  
ATOM   1549 HD21 LEU A 104      63.446  68.238  -9.301  1.00 56.94           H  
ATOM   1550 HD22 LEU A 104      64.921  67.821 -10.200  1.00 56.94           H  
ATOM   1551 HD23 LEU A 104      64.862  69.327  -9.273  1.00 56.94           H  
ATOM   1552  N   GLU A 105      64.548  68.273 -14.783  1.00 59.67           N  
ATOM   1553  H   GLU A 105      64.169  67.342 -14.679  1.00 59.67           H  
ATOM   1554  CA  GLU A 105      65.816  68.413 -15.502  1.00 59.67           C  
ATOM   1555  HA  GLU A 105      66.517  68.915 -14.835  1.00 59.67           H  
ATOM   1556  C   GLU A 105      65.670  69.295 -16.756  1.00 59.67           C  
ATOM   1557  CB  GLU A 105      66.371  67.010 -15.817  1.00 59.67           C  
ATOM   1558  HB2 GLU A 105      65.938  66.639 -16.746  1.00 59.67           H  
ATOM   1559  HB3 GLU A 105      66.099  66.327 -15.011  1.00 59.67           H  
ATOM   1560  O   GLU A 105      66.485  70.189 -16.990  1.00 59.67           O  
ATOM   1561  CG  GLU A 105      67.902  67.030 -15.913  1.00 59.67           C  
ATOM   1562  HG2 GLU A 105      68.303  67.450 -14.990  1.00 59.67           H  
ATOM   1563  HG3 GLU A 105      68.196  67.691 -16.728  1.00 59.67           H  
ATOM   1564  CD  GLU A 105      68.500  65.634 -16.148  1.00 59.67           C  
ATOM   1565  OE1 GLU A 105      69.319  65.206 -15.301  1.00 59.67           O  
ATOM   1566  OE2 GLU A 105      68.187  65.040 -17.203  1.00 59.67           O  
ATOM   1567  N   ALA A 106      64.570  69.131 -17.500  1.00 58.26           N  
ATOM   1568  H   ALA A 106      63.959  68.361 -17.265  1.00 58.26           H  
ATOM   1569  CA  ALA A 106      64.265  69.930 -18.689  1.00 58.26           C  
ATOM   1570  HA  ALA A 106      65.131  69.897 -19.351  1.00 58.26           H  
ATOM   1571  C   ALA A 106      63.974  71.419 -18.398  1.00 58.26           C  
ATOM   1572  CB  ALA A 106      63.084  69.266 -19.407  1.00 58.26           C  
ATOM   1573  HB1 ALA A 106      62.866  69.806 -20.328  1.00 58.26           H  
ATOM   1574  HB2 ALA A 106      63.333  68.233 -19.649  1.00 58.26           H  
ATOM   1575  HB3 ALA A 106      62.204  69.280 -18.764  1.00 58.26           H  
ATOM   1576  O   ALA A 106      64.216  72.263 -19.260  1.00 58.26           O  
ATOM   1577  N   ALA A 107      63.469  71.757 -17.205  1.00 57.82           N  
ATOM   1578  H   ALA A 107      63.298  71.020 -16.536  1.00 57.82           H  
ATOM   1579  CA  ALA A 107      63.104  73.129 -16.832  1.00 57.82           C  
ATOM   1580  HA  ALA A 107      62.758  73.652 -17.724  1.00 57.82           H  
ATOM   1581  C   ALA A 107      64.278  73.956 -16.261  1.00 57.82           C  
ATOM   1582  CB  ALA A 107      61.928  73.055 -15.852  1.00 57.82           C  
ATOM   1583  HB1 ALA A 107      61.596  74.063 -15.601  1.00 57.82           H  
ATOM   1584  HB2 ALA A 107      61.100  72.511 -16.307  1.00 57.82           H  
ATOM   1585  HB3 ALA A 107      62.234  72.540 -14.941  1.00 57.82           H  
ATOM   1586  O   ALA A 107      64.243  75.187 -16.300  1.00 57.82           O  
ATOM   1587  N   LEU A 108      65.339  73.302 -15.768  1.00 58.92           N  
ATOM   1588  H   LEU A 108      65.301  72.293 -15.771  1.00 58.92           H  
ATOM   1589  CA  LEU A 108      66.537  73.947 -15.200  1.00 58.92           C  
ATOM   1590  HA  LEU A 108      66.245  74.420 -14.263  1.00 58.92           H  
ATOM   1591  C   LEU A 108      67.190  75.065 -16.050  1.00 58.92           C  
ATOM   1592  CB  LEU A 108      67.607  72.871 -14.913  1.00 58.92           C  
ATOM   1593  HB2 LEU A 108      67.682  72.214 -15.779  1.00 58.92           H  
ATOM   1594  HB3 LEU A 108      68.576  73.358 -14.799  1.00 58.92           H  
ATOM   1595  O   LEU A 108      67.677  76.028 -15.444  1.00 58.92           O  
ATOM   1596  CG  LEU A 108      67.370  72.016 -13.658  1.00 58.92           C  
ATOM   1597  HG  LEU A 108      66.358  71.612 -13.670  1.00 58.92           H  
ATOM   1598  CD1 LEU A 108      68.365  70.855 -13.636  1.00 58.92           C  
ATOM   1599 HD11 LEU A 108      68.142  70.195 -12.798  1.00 58.92           H  
ATOM   1600 HD12 LEU A 108      69.386  71.227 -13.547  1.00 58.92           H  
ATOM   1601 HD13 LEU A 108      68.279  70.280 -14.558  1.00 58.92           H  
ATOM   1602  CD2 LEU A 108      67.571  72.823 -12.370  1.00 58.92           C  
ATOM   1603 HD21 LEU A 108      66.823  73.613 -12.306  1.00 58.92           H  
ATOM   1604 HD22 LEU A 108      67.443  72.165 -11.510  1.00 58.92           H  
ATOM   1605 HD23 LEU A 108      68.569  73.259 -12.347  1.00 58.92           H  
ATOM   1606  N   PRO A 109      67.276  74.992 -17.399  1.00 58.81           N  
ATOM   1607  CA  PRO A 109      68.088  75.935 -18.173  1.00 58.81           C  
ATOM   1608  HA  PRO A 109      69.110  75.890 -17.796  1.00 58.81           H  
ATOM   1609  C   PRO A 109      67.611  77.389 -18.107  1.00 58.81           C  
ATOM   1610  CB  PRO A 109      68.074  75.419 -19.617  1.00 58.81           C  
ATOM   1611  HB2 PRO A 109      67.248  75.866 -20.171  1.00 58.81           H  
ATOM   1612  HB3 PRO A 109      69.019  75.612 -20.124  1.00 58.81           H  
ATOM   1613  O   PRO A 109      68.450  78.293 -18.059  1.00 58.81           O  
ATOM   1614  CG  PRO A 109      67.815  73.925 -19.456  1.00 58.81           C  
ATOM   1615  HG2 PRO A 109      68.740  73.410 -19.199  1.00 58.81           H  
ATOM   1616  HG3 PRO A 109      67.360  73.490 -20.346  1.00 58.81           H  
ATOM   1617  CD  PRO A 109      66.862  73.896 -18.268  1.00 58.81           C  
ATOM   1618  HD2 PRO A 109      65.846  74.083 -18.614  1.00 58.81           H  
ATOM   1619  HD3 PRO A 109      66.923  72.923 -17.780  1.00 58.81           H  
ATOM   1620  N   GLU A 110      66.294  77.615 -18.086  1.00 57.45           N  
ATOM   1621  H   GLU A 110      65.668  76.822 -18.096  1.00 57.45           H  
ATOM   1622  CA  GLU A 110      65.690  78.955 -18.166  1.00 57.45           C  
ATOM   1623  HA  GLU A 110      66.362  79.601 -18.731  1.00 57.45           H  
ATOM   1624  C   GLU A 110      65.520  79.639 -16.798  1.00 57.45           C  
ATOM   1625  CB  GLU A 110      64.364  78.911 -18.951  1.00 57.45           C  
ATOM   1626  HB2 GLU A 110      63.975  79.928 -19.001  1.00 57.45           H  
ATOM   1627  HB3 GLU A 110      63.644  78.286 -18.424  1.00 57.45           H  
ATOM   1628  O   GLU A 110      65.298  80.848 -16.748  1.00 57.45           O  
ATOM   1629  CG  GLU A 110      64.555  78.385 -20.387  1.00 57.45           C  
ATOM   1630  HG2 GLU A 110      65.484  78.797 -20.780  1.00 57.45           H  
ATOM   1631  HG3 GLU A 110      64.665  77.301 -20.355  1.00 57.45           H  
ATOM   1632  CD  GLU A 110      63.414  78.759 -21.352  1.00 57.45           C  
ATOM   1633  OE1 GLU A 110      63.692  78.769 -22.574  1.00 57.45           O  
ATOM   1634  OE2 GLU A 110      62.293  79.055 -20.880  1.00 57.45           O  
ATOM   1635  N   VAL A 111      65.695  78.909 -15.685  1.00 58.52           N  
ATOM   1636  H   VAL A 111      65.882  77.923 -15.797  1.00 58.52           H  
ATOM   1637  CA  VAL A 111      65.569  79.446 -14.314  1.00 58.52           C  
ATOM   1638  HA  VAL A 111      64.534  79.756 -14.172  1.00 58.52           H  
ATOM   1639  C   VAL A 111      66.512  80.646 -14.114  1.00 58.52           C  
ATOM   1640  CB  VAL A 111      65.871  78.366 -13.252  1.00 58.52           C  
ATOM   1641  HB  VAL A 111      66.890  78.003 -13.386  1.00 58.52           H  
ATOM   1642  O   VAL A 111      67.733  80.464 -14.227  1.00 58.52           O  
ATOM   1643  CG1 VAL A 111      65.739  78.917 -11.824  1.00 58.52           C  
ATOM   1644 HG11 VAL A 111      65.907  78.121 -11.099  1.00 58.52           H  
ATOM   1645 HG12 VAL A 111      64.741  79.329 -11.671  1.00 58.52           H  
ATOM   1646 HG13 VAL A 111      66.474  79.702 -11.643  1.00 58.52           H  
ATOM   1647  CG2 VAL A 111      64.913  77.176 -13.372  1.00 58.52           C  
ATOM   1648 HG21 VAL A 111      65.139  76.435 -12.605  1.00 58.52           H  
ATOM   1649 HG22 VAL A 111      63.882  77.509 -13.258  1.00 58.52           H  
ATOM   1650 HG23 VAL A 111      65.026  76.699 -14.346  1.00 58.52           H  
ATOM   1651  N   PRO A 112      66.013  81.857 -13.796  1.00 61.72           N  
ATOM   1652  CA  PRO A 112      66.839  83.047 -13.601  1.00 61.72           C  
ATOM   1653  HA  PRO A 112      67.231  83.339 -14.576  1.00 61.72           H  
ATOM   1654  C   PRO A 112      68.005  82.825 -12.631  1.00 61.72           C  
ATOM   1655  CB  PRO A 112      65.884  84.137 -13.107  1.00 61.72           C  
ATOM   1656  HB2 PRO A 112      65.780  84.083 -12.023  1.00 61.72           H  
ATOM   1657  HB3 PRO A 112      66.206  85.132 -13.414  1.00 61.72           H  
ATOM   1658  O   PRO A 112      67.885  82.119 -11.629  1.00 61.72           O  
ATOM   1659  CG  PRO A 112      64.558  83.744 -13.755  1.00 61.72           C  
ATOM   1660  HG2 PRO A 112      63.704  84.132 -13.200  1.00 61.72           H  
ATOM   1661  HG3 PRO A 112      64.537  84.085 -14.790  1.00 61.72           H  
ATOM   1662  CD  PRO A 112      64.604  82.218 -13.719  1.00 61.72           C  
ATOM   1663  HD2 PRO A 112      64.038  81.818 -14.560  1.00 61.72           H  
ATOM   1664  HD3 PRO A 112      64.189  81.853 -12.780  1.00 61.72           H  
ATOM   1665  N   ALA A 113      69.153  83.443 -12.927  1.00 57.84           N  
ATOM   1666  H   ALA A 113      69.177  84.021 -13.756  1.00 57.84           H  
ATOM   1667  CA  ALA A 113      70.427  83.138 -12.268  1.00 57.84           C  
ATOM   1668  HA  ALA A 113      70.701  82.112 -12.512  1.00 57.84           H  
ATOM   1669  C   ALA A 113      70.386  83.230 -10.728  1.00 57.84           C  
ATOM   1670  CB  ALA A 113      71.495  84.075 -12.847  1.00 57.84           C  
ATOM   1671  HB1 ALA A 113      72.462  83.840 -12.402  1.00 57.84           H  
ATOM   1672  HB2 ALA A 113      71.563  83.942 -13.927  1.00 57.84           H  
ATOM   1673  HB3 ALA A 113      71.246  85.112 -12.622  1.00 57.84           H  
ATOM   1674  O   ALA A 113      71.049  82.444 -10.060  1.00 57.84           O  
ATOM   1675  N   THR A 114      69.590  84.150 -10.177  1.00 58.88           N  
ATOM   1676  H   THR A 114      69.030  84.734 -10.781  1.00 58.88           H  
ATOM   1677  CA  THR A 114      69.433  84.370  -8.730  1.00 58.88           C  
ATOM   1678  HA  THR A 114      70.412  84.331  -8.252  1.00 58.88           H  
ATOM   1679  C   THR A 114      68.569  83.320  -8.029  1.00 58.88           C  
ATOM   1680  CB  THR A 114      68.821  85.757  -8.481  1.00 58.88           C  
ATOM   1681  HB  THR A 114      68.502  85.841  -7.442  1.00 58.88           H  
ATOM   1682  O   THR A 114      68.841  82.985  -6.884  1.00 58.88           O  
ATOM   1683  CG2 THR A 114      69.825  86.873  -8.775  1.00 58.88           C  
ATOM   1684 HG21 THR A 114      69.349  87.839  -8.606  1.00 58.88           H  
ATOM   1685 HG22 THR A 114      70.164  86.815  -9.809  1.00 58.88           H  
ATOM   1686 HG23 THR A 114      70.681  86.776  -8.107  1.00 58.88           H  
ATOM   1687  OG1 THR A 114      67.716  85.976  -9.339  1.00 58.88           O  
ATOM   1688  HG1 THR A 114      66.939  85.600  -8.920  1.00 58.88           H  
ATOM   1689  N   GLU A 115      67.540  82.783  -8.688  1.00 59.16           N  
ATOM   1690  H   GLU A 115      67.394  83.031  -9.657  1.00 59.16           H  
ATOM   1691  CA  GLU A 115      66.648  81.762  -8.102  1.00 59.16           C  
ATOM   1692  HA  GLU A 115      66.446  81.995  -7.056  1.00 59.16           H  
ATOM   1693  C   GLU A 115      67.289  80.367  -8.148  1.00 59.16           C  
ATOM   1694  CB  GLU A 115      65.316  81.748  -8.870  1.00 59.16           C  
ATOM   1695  HB2 GLU A 115      64.687  80.954  -8.469  1.00 59.16           H  
ATOM   1696  HB3 GLU A 115      65.523  81.531  -9.918  1.00 59.16           H  
ATOM   1697  O   GLU A 115      67.090  79.527  -7.267  1.00 59.16           O  
ATOM   1698  CG  GLU A 115      64.557  83.081  -8.761  1.00 59.16           C  
ATOM   1699  HG2 GLU A 115      65.177  83.885  -9.158  1.00 59.16           H  
ATOM   1700  HG3 GLU A 115      64.375  83.290  -7.707  1.00 59.16           H  
ATOM   1701  CD  GLU A 115      63.227  83.071  -9.529  1.00 59.16           C  
ATOM   1702  OE1 GLU A 115      62.296  83.771  -9.072  1.00 59.16           O  
ATOM   1703  OE2 GLU A 115      63.170  82.418 -10.595  1.00 59.16           O  
ATOM   1704  N   ARG A 116      68.115  80.140  -9.176  1.00 61.15           N  
ATOM   1705  H   ARG A 116      68.198  80.884  -9.853  1.00 61.15           H  
ATOM   1706  CA  ARG A 116      68.829  78.885  -9.436  1.00 61.15           C  
ATOM   1707  HA  ARG A 116      68.094  78.095  -9.588  1.00 61.15           H  
ATOM   1708  C   ARG A 116      69.717  78.449  -8.263  1.00 61.15           C  
ATOM   1709  CB  ARG A 116      69.638  79.101 -10.726  1.00 61.15           C  
ATOM   1710  HB2 ARG A 116      70.508  79.719 -10.505  1.00 61.15           H  
ATOM   1711  HB3 ARG A 116      69.015  79.638 -11.441  1.00 61.15           H  
ATOM   1712  O   ARG A 116      69.834  77.256  -7.998  1.00 61.15           O  
ATOM   1713  CG  ARG A 116      70.092  77.794 -11.386  1.00 61.15           C  
ATOM   1714  HG2 ARG A 116      70.681  77.215 -10.674  1.00 61.15           H  
ATOM   1715  HG3 ARG A 116      69.218  77.208 -11.671  1.00 61.15           H  
ATOM   1716  CD  ARG A 116      70.955  78.061 -12.629  1.00 61.15           C  
ATOM   1717  HD2 ARG A 116      71.290  77.096 -13.007  1.00 61.15           H  
ATOM   1718  HD3 ARG A 116      71.831  78.637 -12.330  1.00 61.15           H  
ATOM   1719  NE  ARG A 116      70.224  78.791 -13.690  1.00 61.15           N  
ATOM   1720  HE  ARG A 116      69.416  79.331 -13.416  1.00 61.15           H  
ATOM   1721  NH1 ARG A 116      71.391  78.024 -15.523  1.00 61.15           N  
ATOM   1722 HH11 ARG A 116      71.962  77.450 -14.919  1.00 61.15           H  
ATOM   1723 HH12 ARG A 116      71.446  77.970 -16.530  1.00 61.15           H  
ATOM   1724  NH2 ARG A 116      69.659  79.376 -15.805  1.00 61.15           N  
ATOM   1725 HH21 ARG A 116      69.534  79.066 -16.758  1.00 61.15           H  
ATOM   1726 HH22 ARG A 116      68.871  79.862 -15.401  1.00 61.15           H  
ATOM   1727  CZ  ARG A 116      70.431  78.727 -14.993  1.00 61.15           C  
ATOM   1728  N   GLU A 117      70.321  79.404  -7.559  1.00 65.29           N  
ATOM   1729  H   GLU A 117      70.147  80.364  -7.823  1.00 65.29           H  
ATOM   1730  CA  GLU A 117      71.256  79.160  -6.454  1.00 65.29           C  
ATOM   1731  HA  GLU A 117      71.975  78.404  -6.772  1.00 65.29           H  
ATOM   1732  C   GLU A 117      70.548  78.608  -5.197  1.00 65.29           C  
ATOM   1733  CB  GLU A 117      72.021  80.475  -6.198  1.00 65.29           C  
ATOM   1734  HB2 GLU A 117      72.239  80.934  -7.162  1.00 65.29           H  
ATOM   1735  HB3 GLU A 117      71.386  81.160  -5.635  1.00 65.29           H  
ATOM   1736  O   GLU A 117      71.040  77.674  -4.561  1.00 65.29           O  
ATOM   1737  CG  GLU A 117      73.361  80.286  -5.473  1.00 65.29           C  
ATOM   1738  HG2 GLU A 117      73.905  79.475  -5.957  1.00 65.29           H  
ATOM   1739  HG3 GLU A 117      73.170  79.993  -4.441  1.00 65.29           H  
ATOM   1740  CD  GLU A 117      74.215  81.568  -5.505  1.00 65.29           C  
ATOM   1741  OE1 GLU A 117      75.411  81.463  -5.862  1.00 65.29           O  
ATOM   1742  OE2 GLU A 117      73.678  82.645  -5.160  1.00 65.29           O  
ATOM   1743  N   GLU A 118      69.345  79.103  -4.883  1.00 66.73           N  
ATOM   1744  H   GLU A 118      68.964  79.844  -5.453  1.00 66.73           H  
ATOM   1745  CA  GLU A 118      68.534  78.614  -3.755  1.00 66.73           C  
ATOM   1746  HA  GLU A 118      69.196  78.463  -2.902  1.00 66.73           H  
ATOM   1747  C   GLU A 118      67.871  77.254  -4.060  1.00 66.73           C  
ATOM   1748  CB  GLU A 118      67.505  79.694  -3.367  1.00 66.73           C  
ATOM   1749  HB2 GLU A 118      66.747  79.766  -4.147  1.00 66.73           H  
ATOM   1750  HB3 GLU A 118      68.018  80.652  -3.285  1.00 66.73           H  
ATOM   1751  O   GLU A 118      67.733  76.406  -3.170  1.00 66.73           O  
ATOM   1752  CG  GLU A 118      66.839  79.384  -2.015  1.00 66.73           C  
ATOM   1753  HG2 GLU A 118      67.623  79.213  -1.278  1.00 66.73           H  
ATOM   1754  HG3 GLU A 118      66.266  78.462  -2.107  1.00 66.73           H  
ATOM   1755  CD  GLU A 118      65.899  80.488  -1.500  1.00 66.73           C  
ATOM   1756  OE1 GLU A 118      65.656  80.485  -0.270  1.00 66.73           O  
ATOM   1757  OE2 GLU A 118      65.378  81.273  -2.321  1.00 66.73           O  
ATOM   1758  N   LEU A 119      67.525  77.000  -5.330  1.00 59.62           N  
ATOM   1759  H   LEU A 119      67.628  77.747  -6.002  1.00 59.62           H  
ATOM   1760  CA  LEU A 119      66.971  75.718  -5.783  1.00 59.62           C  
ATOM   1761  HA  LEU A 119      66.076  75.518  -5.194  1.00 59.62           H  
ATOM   1762  C   LEU A 119      67.952  74.553  -5.552  1.00 59.62           C  
ATOM   1763  CB  LEU A 119      66.581  75.845  -7.271  1.00 59.62           C  
ATOM   1764  HB2 LEU A 119      66.045  76.781  -7.428  1.00 59.62           H  
ATOM   1765  HB3 LEU A 119      67.496  75.888  -7.862  1.00 59.62           H  
ATOM   1766  O   LEU A 119      67.557  73.509  -5.024  1.00 59.62           O  
ATOM   1767  CG  LEU A 119      65.707  74.682  -7.782  1.00 59.62           C  
ATOM   1768  HG  LEU A 119      66.118  73.732  -7.441  1.00 59.62           H  
ATOM   1769  CD1 LEU A 119      64.262  74.808  -7.290  1.00 59.62           C  
ATOM   1770 HD11 LEU A 119      63.836  75.754  -7.623  1.00 59.62           H  
ATOM   1771 HD12 LEU A 119      63.668  73.988  -7.694  1.00 59.62           H  
ATOM   1772 HD13 LEU A 119      64.231  74.758  -6.202  1.00 59.62           H  
ATOM   1773  CD2 LEU A 119      65.689  74.664  -9.310  1.00 59.62           C  
ATOM   1774 HD21 LEU A 119      65.280  75.600  -9.692  1.00 59.62           H  
ATOM   1775 HD22 LEU A 119      65.078  73.834  -9.665  1.00 59.62           H  
ATOM   1776 HD23 LEU A 119      66.703  74.534  -9.688  1.00 59.62           H  
ATOM   1777  N   VAL A 120      69.237  74.742  -5.882  1.00 64.73           N  
ATOM   1778  H   VAL A 120      69.489  75.628  -6.297  1.00 64.73           H  
ATOM   1779  CA  VAL A 120      70.295  73.730  -5.688  1.00 64.73           C  
ATOM   1780  HA  VAL A 120      70.007  72.821  -6.216  1.00 64.73           H  
ATOM   1781  C   VAL A 120      70.428  73.352  -4.210  1.00 64.73           C  
ATOM   1782  CB  VAL A 120      71.635  74.215  -6.281  1.00 64.73           C  
ATOM   1783  HB  VAL A 120      71.851  75.216  -5.908  1.00 64.73           H  
ATOM   1784  O   VAL A 120      70.305  72.173  -3.871  1.00 64.73           O  
ATOM   1785  CG1 VAL A 120      72.814  73.299  -5.924  1.00 64.73           C  
ATOM   1786 HG11 VAL A 120      73.009  73.325  -4.852  1.00 64.73           H  
ATOM   1787 HG12 VAL A 120      72.602  72.272  -6.221  1.00 64.73           H  
ATOM   1788 HG13 VAL A 120      73.717  73.640  -6.430  1.00 64.73           H  
ATOM   1789  CG2 VAL A 120      71.551  74.262  -7.814  1.00 64.73           C  
ATOM   1790 HG21 VAL A 120      72.472  74.683  -8.218  1.00 64.73           H  
ATOM   1791 HG22 VAL A 120      71.409  73.258  -8.213  1.00 64.73           H  
ATOM   1792 HG23 VAL A 120      70.718  74.888  -8.131  1.00 64.73           H  
ATOM   1793  N   GLN A 121      70.532  74.340  -3.312  1.00 68.09           N  
ATOM   1794  H   GLN A 121      70.595  75.289  -3.653  1.00 68.09           H  
ATOM   1795  CA  GLN A 121      70.608  74.110  -1.859  1.00 68.09           C  
ATOM   1796  HA  GLN A 121      71.507  73.535  -1.636  1.00 68.09           H  
ATOM   1797  C   GLN A 121      69.397  73.350  -1.290  1.00 68.09           C  
ATOM   1798  CB  GLN A 121      70.660  75.452  -1.116  1.00 68.09           C  
ATOM   1799  HB2 GLN A 121      69.780  76.039  -1.378  1.00 68.09           H  
ATOM   1800  HB3 GLN A 121      70.620  75.246  -0.047  1.00 68.09           H  
ATOM   1801  O   GLN A 121      69.438  72.842  -0.163  1.00 68.09           O  
ATOM   1802  CG  GLN A 121      71.910  76.299  -1.377  1.00 68.09           C  
ATOM   1803  HG2 GLN A 121      72.800  75.733  -1.103  1.00 68.09           H  
ATOM   1804  HG3 GLN A 121      71.973  76.544  -2.437  1.00 68.09           H  
ATOM   1805  CD  GLN A 121      71.877  77.592  -0.564  1.00 68.09           C  
ATOM   1806  NE2 GLN A 121      72.584  78.615  -0.987  1.00 68.09           N  
ATOM   1807 HE21 GLN A 121      73.048  78.571  -1.883  1.00 68.09           H  
ATOM   1808 HE22 GLN A 121      72.474  79.482  -0.482  1.00 68.09           H  
ATOM   1809  OE1 GLN A 121      71.224  77.707   0.464  1.00 68.09           O  
ATOM   1810  N   ARG A 122      68.264  73.335  -1.999  1.00 66.01           N  
ATOM   1811  H   ARG A 122      68.267  73.812  -2.890  1.00 66.01           H  
ATOM   1812  CA  ARG A 122      67.044  72.631  -1.587  1.00 66.01           C  
ATOM   1813  HA  ARG A 122      67.014  72.590  -0.499  1.00 66.01           H  
ATOM   1814  C   ARG A 122      67.047  71.174  -2.059  1.00 66.01           C  
ATOM   1815  CB  ARG A 122      65.840  73.450  -2.072  1.00 66.01           C  
ATOM   1816  HB2 ARG A 122      66.072  74.508  -1.953  1.00 66.01           H  
ATOM   1817  HB3 ARG A 122      65.661  73.261  -3.131  1.00 66.01           H  
ATOM   1818  O   ARG A 122      66.674  70.301  -1.277  1.00 66.01           O  
ATOM   1819  CG  ARG A 122      64.570  73.150  -1.268  1.00 66.01           C  
ATOM   1820  HG2 ARG A 122      64.218  72.145  -1.498  1.00 66.01           H  
ATOM   1821  HG3 ARG A 122      64.788  73.223  -0.203  1.00 66.01           H  
ATOM   1822  CD  ARG A 122      63.495  74.181  -1.629  1.00 66.01           C  
ATOM   1823  HD2 ARG A 122      63.280  74.105  -2.695  1.00 66.01           H  
ATOM   1824  HD3 ARG A 122      63.888  75.177  -1.426  1.00 66.01           H  
ATOM   1825  NE  ARG A 122      62.253  73.972  -0.860  1.00 66.01           N  
ATOM   1826  HE  ARG A 122      62.162  73.091  -0.375  1.00 66.01           H  
ATOM   1827  NH1 ARG A 122      61.228  75.942  -1.452  1.00 66.01           N  
ATOM   1828 HH11 ARG A 122      62.046  76.209  -1.980  1.00 66.01           H  
ATOM   1829 HH12 ARG A 122      60.443  76.577  -1.412  1.00 66.01           H  
ATOM   1830  NH2 ARG A 122      60.159  74.495  -0.133  1.00 66.01           N  
ATOM   1831 HH21 ARG A 122      60.095  73.605   0.340  1.00 66.01           H  
ATOM   1832 HH22 ARG A 122      59.371  75.127  -0.133  1.00 66.01           H  
ATOM   1833  CZ  ARG A 122      61.225  74.802  -0.818  1.00 66.01           C  
ATOM   1834  N   LEU A 123      67.545  70.910  -3.268  1.00 58.49           N  
ATOM   1835  H   LEU A 123      67.855  71.692  -3.827  1.00 58.49           H  
ATOM   1836  CA  LEU A 123      67.719  69.560  -3.823  1.00 58.49           C  
ATOM   1837  HA  LEU A 123      66.789  69.006  -3.701  1.00 58.49           H  
ATOM   1838  C   LEU A 123      68.801  68.757  -3.081  1.00 58.49           C  
ATOM   1839  CB  LEU A 123      68.044  69.681  -5.326  1.00 58.49           C  
ATOM   1840  HB2 LEU A 123      68.391  68.715  -5.695  1.00 58.49           H  
ATOM   1841  HB3 LEU A 123      68.861  70.391  -5.449  1.00 58.49           H  
ATOM   1842  O   LEU A 123      68.568  67.602  -2.722  1.00 58.49           O  
ATOM   1843  CG  LEU A 123      66.846  70.131  -6.185  1.00 58.49           C  
ATOM   1844  HG  LEU A 123      66.358  70.985  -5.716  1.00 58.49           H  
ATOM   1845  CD1 LEU A 123      67.319  70.558  -7.574  1.00 58.49           C  
ATOM   1846 HD11 LEU A 123      67.806  69.724  -8.081  1.00 58.49           H  
ATOM   1847 HD12 LEU A 123      66.469  70.893  -8.168  1.00 58.49           H  
ATOM   1848 HD13 LEU A 123      68.023  71.386  -7.483  1.00 58.49           H  
ATOM   1849  CD2 LEU A 123      65.820  69.006  -6.349  1.00 58.49           C  
ATOM   1850 HD21 LEU A 123      64.975  69.369  -6.934  1.00 58.49           H  
ATOM   1851 HD22 LEU A 123      66.270  68.157  -6.864  1.00 58.49           H  
ATOM   1852 HD23 LEU A 123      65.443  68.683  -5.379  1.00 58.49           H  
ATOM   1853  N   GLU A 124      69.943  69.375  -2.762  1.00 67.84           N  
ATOM   1854  H   GLU A 124      70.102  70.306  -3.119  1.00 67.84           H  
ATOM   1855  CA  GLU A 124      71.035  68.731  -2.007  1.00 67.84           C  
ATOM   1856  HA  GLU A 124      71.439  67.899  -2.584  1.00 67.84           H  
ATOM   1857  C   GLU A 124      70.563  68.171  -0.653  1.00 67.84           C  
ATOM   1858  CB  GLU A 124      72.155  69.751  -1.755  1.00 67.84           C  
ATOM   1859  HB2 GLU A 124      72.855  69.330  -1.034  1.00 67.84           H  
ATOM   1860  HB3 GLU A 124      71.713  70.648  -1.320  1.00 67.84           H  
ATOM   1861  O   GLU A 124      70.926  67.058  -0.261  1.00 67.84           O  
ATOM   1862  CG  GLU A 124      72.940  70.113  -3.024  1.00 67.84           C  
ATOM   1863  HG2 GLU A 124      72.262  70.505  -3.782  1.00 67.84           H  
ATOM   1864  HG3 GLU A 124      73.389  69.202  -3.420  1.00 67.84           H  
ATOM   1865  CD  GLU A 124      74.034  71.151  -2.732  1.00 67.84           C  
ATOM   1866  OE1 GLU A 124      75.147  70.981  -3.276  1.00 67.84           O  
ATOM   1867  OE2 GLU A 124      73.755  72.091  -1.950  1.00 67.84           O  
ATOM   1868  N   ARG A 125      69.689  68.912   0.046  1.00 64.12           N  
ATOM   1869  H   ARG A 125      69.417  69.797  -0.356  1.00 64.12           H  
ATOM   1870  CA  ARG A 125      69.109  68.490   1.332  1.00 64.12           C  
ATOM   1871  HA  ARG A 125      69.918  68.139   1.974  1.00 64.12           H  
ATOM   1872  C   ARG A 125      68.167  67.290   1.211  1.00 64.12           C  
ATOM   1873  CB  ARG A 125      68.409  69.680   2.011  1.00 64.12           C  
ATOM   1874  HB2 ARG A 125      67.684  69.301   2.731  1.00 64.12           H  
ATOM   1875  HB3 ARG A 125      67.874  70.271   1.268  1.00 64.12           H  
ATOM   1876  O   ARG A 125      68.088  66.511   2.157  1.00 64.12           O  
ATOM   1877  CG  ARG A 125      69.418  70.556   2.769  1.00 64.12           C  
ATOM   1878  HG2 ARG A 125      70.196  70.905   2.091  1.00 64.12           H  
ATOM   1879  HG3 ARG A 125      69.888  69.949   3.543  1.00 64.12           H  
ATOM   1880  CD  ARG A 125      68.745  71.762   3.441  1.00 64.12           C  
ATOM   1881  HD2 ARG A 125      67.830  71.438   3.937  1.00 64.12           H  
ATOM   1882  HD3 ARG A 125      69.432  72.158   4.190  1.00 64.12           H  
ATOM   1883  NE  ARG A 125      68.455  72.820   2.460  1.00 64.12           N  
ATOM   1884  HE  ARG A 125      68.830  72.677   1.533  1.00 64.12           H  
ATOM   1885  NH1 ARG A 125      67.440  74.360   3.833  1.00 64.12           N  
ATOM   1886 HH11 ARG A 125      67.503  73.709   4.602  1.00 64.12           H  
ATOM   1887 HH12 ARG A 125      67.081  75.296   3.958  1.00 64.12           H  
ATOM   1888  NH2 ARG A 125      67.871  74.862   1.694  1.00 64.12           N  
ATOM   1889 HH21 ARG A 125      68.329  74.620   0.827  1.00 64.12           H  
ATOM   1890 HH22 ARG A 125      67.568  75.816   1.828  1.00 64.12           H  
ATOM   1891  CZ  ARG A 125      67.919  74.005   2.671  1.00 64.12           C  
ATOM   1892  N   MET A 126      67.480  67.113   0.081  1.00 58.02           N  
ATOM   1893  H   MET A 126      67.631  67.758  -0.681  1.00 58.02           H  
ATOM   1894  CA  MET A 126      66.596  65.959  -0.137  1.00 58.02           C  
ATOM   1895  HA  MET A 126      65.995  65.799   0.758  1.00 58.02           H  
ATOM   1896  C   MET A 126      67.395  64.668  -0.364  1.00 58.02           C  
ATOM   1897  CB  MET A 126      65.639  66.227  -1.310  1.00 58.02           C  
ATOM   1898  HB2 MET A 126      65.117  65.300  -1.549  1.00 58.02           H  
ATOM   1899  HB3 MET A 126      66.203  66.541  -2.189  1.00 58.02           H  
ATOM   1900  O   MET A 126      67.090  63.641   0.242  1.00 58.02           O  
ATOM   1901  CG  MET A 126      64.599  67.299  -0.958  1.00 58.02           C  
ATOM   1902  HG2 MET A 126      64.002  66.943  -0.118  1.00 58.02           H  
ATOM   1903  HG3 MET A 126      65.123  68.200  -0.639  1.00 58.02           H  
ATOM   1904  SD  MET A 126      63.473  67.770  -2.302  1.00 58.02           S  
ATOM   1905  CE  MET A 126      62.655  66.190  -2.663  1.00 58.02           C  
ATOM   1906  HE1 MET A 126      63.377  65.479  -3.065  1.00 58.02           H  
ATOM   1907  HE2 MET A 126      62.209  65.787  -1.754  1.00 58.02           H  
ATOM   1908  HE3 MET A 126      61.874  66.351  -3.406  1.00 58.02           H  
ATOM   1909  N   LEU A 127      68.459  64.728  -1.173  1.00 56.11           N  
ATOM   1910  H   LEU A 127      68.661  65.607  -1.628  1.00 56.11           H  
ATOM   1911  CA  LEU A 127      69.311  63.571  -1.486  1.00 56.11           C  
ATOM   1912  HA  LEU A 127      68.691  62.787  -1.920  1.00 56.11           H  
ATOM   1913  C   LEU A 127      69.980  62.955  -0.246  1.00 56.11           C  
ATOM   1914  CB  LEU A 127      70.378  64.009  -2.508  1.00 56.11           C  
ATOM   1915  HB2 LEU A 127      70.781  64.974  -2.199  1.00 56.11           H  
ATOM   1916  HB3 LEU A 127      71.201  63.295  -2.499  1.00 56.11           H  
ATOM   1917  O   LEU A 127      70.170  61.740  -0.183  1.00 56.11           O  
ATOM   1918  CG  LEU A 127      69.845  64.112  -3.949  1.00 56.11           C  
ATOM   1919  HG  LEU A 127      68.895  64.646  -3.953  1.00 56.11           H  
ATOM   1920  CD1 LEU A 127      70.839  64.884  -4.815  1.00 56.11           C  
ATOM   1921 HD11 LEU A 127      70.958  65.894  -4.424  1.00 56.11           H  
ATOM   1922 HD12 LEU A 127      71.806  64.381  -4.825  1.00 56.11           H  
ATOM   1923 HD13 LEU A 127      70.459  64.955  -5.834  1.00 56.11           H  
ATOM   1924  CD2 LEU A 127      69.650  62.726  -4.571  1.00 56.11           C  
ATOM   1925 HD21 LEU A 127      68.904  62.158  -4.014  1.00 56.11           H  
ATOM   1926 HD22 LEU A 127      70.592  62.178  -4.581  1.00 56.11           H  
ATOM   1927 HD23 LEU A 127      69.294  62.836  -5.596  1.00 56.11           H  
ATOM   1928  N   ALA A 128      70.311  63.769   0.760  1.00 55.86           N  
ATOM   1929  H   ALA A 128      70.159  64.760   0.637  1.00 55.86           H  
ATOM   1930  CA  ALA A 128      70.977  63.307   1.977  1.00 55.86           C  
ATOM   1931  HA  ALA A 128      71.898  62.799   1.692  1.00 55.86           H  
ATOM   1932  C   ALA A 128      70.144  62.306   2.809  1.00 55.86           C  
ATOM   1933  CB  ALA A 128      71.345  64.547   2.803  1.00 55.86           C  
ATOM   1934  HB1 ALA A 128      71.887  64.244   3.698  1.00 55.86           H  
ATOM   1935  HB2 ALA A 128      71.974  65.212   2.212  1.00 55.86           H  
ATOM   1936  HB3 ALA A 128      70.441  65.080   3.097  1.00 55.86           H  
ATOM   1937  O   ALA A 128      70.718  61.440   3.473  1.00 55.86           O  
ATOM   1938  N   ALA A 129      68.809  62.404   2.776  1.00 49.81           N  
ATOM   1939  H   ALA A 129      68.394  63.094   2.166  1.00 49.81           H  
ATOM   1940  CA  ALA A 129      67.920  61.660   3.673  1.00 49.81           C  
ATOM   1941  HA  ALA A 129      68.376  61.627   4.663  1.00 49.81           H  
ATOM   1942  C   ALA A 129      67.662  60.196   3.256  1.00 49.81           C  
ATOM   1943  CB  ALA A 129      66.611  62.450   3.786  1.00 49.81           C  
ATOM   1944  HB1 ALA A 129      65.943  61.952   4.490  1.00 49.81           H  
ATOM   1945  HB2 ALA A 129      66.123  62.504   2.813  1.00 49.81           H  
ATOM   1946  HB3 ALA A 129      66.813  63.459   4.143  1.00 49.81           H  
ATOM   1947  O   ALA A 129      67.354  59.364   4.105  1.00 49.81           O  
ATOM   1948  N   LEU A 130      67.804  59.860   1.969  1.00 47.57           N  
ATOM   1949  H   LEU A 130      68.093  60.584   1.327  1.00 47.57           H  
ATOM   1950  CA  LEU A 130      67.348  58.578   1.397  1.00 47.57           C  
ATOM   1951  HA  LEU A 130      66.374  58.343   1.826  1.00 47.57           H  
ATOM   1952  C   LEU A 130      68.232  57.354   1.720  1.00 47.57           C  
ATOM   1953  CB  LEU A 130      67.184  58.765  -0.126  1.00 47.57           C  
ATOM   1954  HB2 LEU A 130      68.070  59.271  -0.511  1.00 47.57           H  
ATOM   1955  HB3 LEU A 130      67.133  57.790  -0.609  1.00 47.57           H  
ATOM   1956  O   LEU A 130      67.857  56.225   1.415  1.00 47.57           O  
ATOM   1957  CG  LEU A 130      65.924  59.560  -0.522  1.00 47.57           C  
ATOM   1958  HG  LEU A 130      65.837  60.448   0.104  1.00 47.57           H  
ATOM   1959  CD1 LEU A 130      66.026  60.013  -1.979  1.00 47.57           C  
ATOM   1960 HD11 LEU A 130      65.135  60.578  -2.252  1.00 47.57           H  
ATOM   1961 HD12 LEU A 130      66.117  59.148  -2.636  1.00 47.57           H  
ATOM   1962 HD13 LEU A 130      66.896  60.656  -2.104  1.00 47.57           H  
ATOM   1963  CD2 LEU A 130      64.656  58.714  -0.376  1.00 47.57           C  
ATOM   1964 HD21 LEU A 130      63.789  59.295  -0.692  1.00 47.57           H  
ATOM   1965 HD22 LEU A 130      64.510  58.420   0.663  1.00 47.57           H  
ATOM   1966 HD23 LEU A 130      64.726  57.820  -0.995  1.00 47.57           H  
ATOM   1967  N   ARG A 131      69.408  57.546   2.330  1.00 48.02           N  
ATOM   1968  H   ARG A 131      69.620  58.493   2.609  1.00 48.02           H  
ATOM   1969  CA  ARG A 131      70.424  56.488   2.523  1.00 48.02           C  
ATOM   1970  HA  ARG A 131      70.654  56.078   1.540  1.00 48.02           H  
ATOM   1971  C   ARG A 131      70.034  55.239   3.346  1.00 48.02           C  
ATOM   1972  CB  ARG A 131      71.707  57.098   3.110  1.00 48.02           C  
ATOM   1973  HB2 ARG A 131      71.458  57.789   3.915  1.00 48.02           H  
ATOM   1974  HB3 ARG A 131      72.316  56.296   3.528  1.00 48.02           H  
ATOM   1975  O   ARG A 131      70.530  54.177   2.979  1.00 48.02           O  
ATOM   1976  CG  ARG A 131      72.540  57.814   2.042  1.00 48.02           C  
ATOM   1977  HG2 ARG A 131      71.980  58.654   1.633  1.00 48.02           H  
ATOM   1978  HG3 ARG A 131      72.769  57.111   1.240  1.00 48.02           H  
ATOM   1979  CD  ARG A 131      73.848  58.318   2.660  1.00 48.02           C  
ATOM   1980  HD2 ARG A 131      74.328  57.495   3.189  1.00 48.02           H  
ATOM   1981  HD3 ARG A 131      73.610  59.107   3.373  1.00 48.02           H  
ATOM   1982  NE  ARG A 131      74.767  58.828   1.627  1.00 48.02           N  
ATOM   1983  HE  ARG A 131      74.466  58.724   0.668  1.00 48.02           H  
ATOM   1984  NH1 ARG A 131      76.388  59.633   3.038  1.00 48.02           N  
ATOM   1985 HH11 ARG A 131      77.273  60.098   3.182  1.00 48.02           H  
ATOM   1986 HH12 ARG A 131      75.818  59.352   3.823  1.00 48.02           H  
ATOM   1987  NH2 ARG A 131      76.659  59.807   0.829  1.00 48.02           N  
ATOM   1988 HH21 ARG A 131      76.325  59.673  -0.114  1.00 48.02           H  
ATOM   1989 HH22 ARG A 131      77.539  60.277   0.986  1.00 48.02           H  
ATOM   1990  CZ  ARG A 131      75.929  59.417   1.836  1.00 48.02           C  
ATOM   1991  N   PRO A 132      69.256  55.293   4.450  1.00 43.56           N  
ATOM   1992  CA  PRO A 132      69.230  54.183   5.421  1.00 43.56           C  
ATOM   1993  HA  PRO A 132      70.259  53.963   5.708  1.00 43.56           H  
ATOM   1994  C   PRO A 132      68.586  52.856   4.978  1.00 43.56           C  
ATOM   1995  CB  PRO A 132      68.495  54.731   6.651  1.00 43.56           C  
ATOM   1996  HB2 PRO A 132      67.427  54.534   6.567  1.00 43.56           H  
ATOM   1997  HB3 PRO A 132      68.886  54.305   7.575  1.00 43.56           H  
ATOM   1998  O   PRO A 132      68.724  51.860   5.679  1.00 43.56           O  
ATOM   1999  CG  PRO A 132      68.735  56.234   6.575  1.00 43.56           C  
ATOM   2000  HG2 PRO A 132      67.963  56.797   7.100  1.00 43.56           H  
ATOM   2001  HG3 PRO A 132      69.724  56.471   6.968  1.00 43.56           H  
ATOM   2002  CD  PRO A 132      68.700  56.490   5.073  1.00 43.56           C  
ATOM   2003  HD2 PRO A 132      67.670  56.625   4.742  1.00 43.56           H  
ATOM   2004  HD3 PRO A 132      69.283  57.386   4.857  1.00 43.56           H  
ATOM   2005  N   VAL A 133      67.847  52.830   3.866  1.00 39.90           N  
ATOM   2006  H   VAL A 133      67.833  53.663   3.295  1.00 39.90           H  
ATOM   2007  CA  VAL A 133      66.793  51.823   3.613  1.00 39.90           C  
ATOM   2008  HA  VAL A 133      66.147  51.784   4.491  1.00 39.90           H  
ATOM   2009  C   VAL A 133      67.301  50.383   3.400  1.00 39.90           C  
ATOM   2010  CB  VAL A 133      65.925  52.291   2.417  1.00 39.90           C  
ATOM   2011  HB  VAL A 133      66.551  52.334   1.526  1.00 39.90           H  
ATOM   2012  O   VAL A 133      66.586  49.432   3.695  1.00 39.90           O  
ATOM   2013  CG1 VAL A 133      64.737  51.366   2.124  1.00 39.90           C  
ATOM   2014 HG11 VAL A 133      64.126  51.780   1.322  1.00 39.90           H  
ATOM   2015 HG12 VAL A 133      64.125  51.245   3.018  1.00 39.90           H  
ATOM   2016 HG13 VAL A 133      65.089  50.386   1.800  1.00 39.90           H  
ATOM   2017  CG2 VAL A 133      65.342  53.694   2.663  1.00 39.90           C  
ATOM   2018 HG21 VAL A 133      64.700  53.979   1.830  1.00 39.90           H  
ATOM   2019 HG22 VAL A 133      66.135  54.440   2.733  1.00 39.90           H  
ATOM   2020 HG23 VAL A 133      64.755  53.700   3.581  1.00 39.90           H  
ATOM   2021  N   ALA A 134      68.516  50.188   2.881  1.00 33.56           N  
ATOM   2022  H   ALA A 134      69.098  51.002   2.741  1.00 33.56           H  
ATOM   2023  CA  ALA A 134      68.855  48.966   2.137  1.00 33.56           C  
ATOM   2024  HA  ALA A 134      67.946  48.611   1.652  1.00 33.56           H  
ATOM   2025  C   ALA A 134      69.393  47.749   2.934  1.00 33.56           C  
ATOM   2026  CB  ALA A 134      69.828  49.378   1.022  1.00 33.56           C  
ATOM   2027  HB1 ALA A 134      70.770  49.716   1.454  1.00 33.56           H  
ATOM   2028  HB2 ALA A 134      69.393  50.177   0.422  1.00 33.56           H  
ATOM   2029  HB3 ALA A 134      70.023  48.524   0.373  1.00 33.56           H  
ATOM   2030  O   ALA A 134      69.656  46.720   2.319  1.00 33.56           O  
ATOM   2031  N   GLN A 135      69.638  47.835   4.249  1.00 30.97           N  
ATOM   2032  H   GLN A 135      69.353  48.674   4.733  1.00 30.97           H  
ATOM   2033  CA  GLN A 135      70.593  46.916   4.914  1.00 30.97           C  
ATOM   2034  HA  GLN A 135      71.284  46.541   4.158  1.00 30.97           H  
ATOM   2035  C   GLN A 135      70.039  45.635   5.581  1.00 30.97           C  
ATOM   2036  CB  GLN A 135      71.436  47.708   5.933  1.00 30.97           C  
ATOM   2037  HB2 GLN A 135      70.780  48.275   6.593  1.00 30.97           H  
ATOM   2038  HB3 GLN A 135      72.004  47.006   6.542  1.00 30.97           H  
ATOM   2039  O   GLN A 135      70.821  44.737   5.864  1.00 30.97           O  
ATOM   2040  CG  GLN A 135      72.442  48.651   5.254  1.00 30.97           C  
ATOM   2041  HG2 GLN A 135      71.910  49.448   4.735  1.00 30.97           H  
ATOM   2042  HG3 GLN A 135      73.010  48.083   4.518  1.00 30.97           H  
ATOM   2043  CD  GLN A 135      73.417  49.282   6.247  1.00 30.97           C  
ATOM   2044  NE2 GLN A 135      74.675  49.429   5.889  1.00 30.97           N  
ATOM   2045 HE21 GLN A 135      75.285  49.789   6.608  1.00 30.97           H  
ATOM   2046 HE22 GLN A 135      75.001  49.048   5.012  1.00 30.97           H  
ATOM   2047  OE1 GLN A 135      73.088  49.674   7.351  1.00 30.97           O  
ATOM   2048  N   ALA A 136      68.749  45.531   5.908  1.00 31.86           N  
ATOM   2049  H   ALA A 136      68.115  46.245   5.578  1.00 31.86           H  
ATOM   2050  CA  ALA A 136      68.305  44.700   7.046  1.00 31.86           C  
ATOM   2051  HA  ALA A 136      69.138  44.648   7.748  1.00 31.86           H  
ATOM   2052  C   ALA A 136      67.935  43.212   6.774  1.00 31.86           C  
ATOM   2053  CB  ALA A 136      67.188  45.475   7.763  1.00 31.86           C  
ATOM   2054  HB1 ALA A 136      67.520  46.487   7.994  1.00 31.86           H  
ATOM   2055  HB2 ALA A 136      66.302  45.517   7.129  1.00 31.86           H  
ATOM   2056  HB3 ALA A 136      66.930  44.972   8.695  1.00 31.86           H  
ATOM   2057  O   ALA A 136      67.133  42.651   7.517  1.00 31.86           O  
ATOM   2058  N   ALA A 137      68.453  42.562   5.726  1.00 29.17           N  
ATOM   2059  H   ALA A 137      69.200  43.004   5.210  1.00 29.17           H  
ATOM   2060  CA  ALA A 137      67.827  41.357   5.142  1.00 29.17           C  
ATOM   2061  HA  ALA A 137      66.766  41.386   5.393  1.00 29.17           H  
ATOM   2062  C   ALA A 137      68.309  39.956   5.626  1.00 29.17           C  
ATOM   2063  CB  ALA A 137      67.912  41.498   3.614  1.00 29.17           C  
ATOM   2064  HB1 ALA A 137      67.493  42.454   3.300  1.00 29.17           H  
ATOM   2065  HB2 ALA A 137      68.953  41.434   3.297  1.00 29.17           H  
ATOM   2066  HB3 ALA A 137      67.349  40.695   3.139  1.00 29.17           H  
ATOM   2067  O   ALA A 137      67.835  38.955   5.095  1.00 29.17           O  
ATOM   2068  N   ASP A 138      69.237  39.843   6.587  1.00 24.02           N  
ATOM   2069  H   ASP A 138      69.590  40.703   6.981  1.00 24.02           H  
ATOM   2070  CA  ASP A 138      70.121  38.653   6.682  1.00 24.02           C  
ATOM   2071  HA  ASP A 138      70.338  38.318   5.668  1.00 24.02           H  
ATOM   2072  C   ASP A 138      69.620  37.381   7.428  1.00 24.02           C  
ATOM   2073  CB  ASP A 138      71.461  39.083   7.316  1.00 24.02           C  
ATOM   2074  HB2 ASP A 138      72.007  38.187   7.613  1.00 24.02           H  
ATOM   2075  HB3 ASP A 138      71.257  39.652   8.223  1.00 24.02           H  
ATOM   2076  O   ASP A 138      69.926  36.263   7.008  1.00 24.02           O  
ATOM   2077  CG  ASP A 138      72.393  39.887   6.400  1.00 24.02           C  
ATOM   2078  OD1 ASP A 138      72.309  39.720   5.164  1.00 24.02           O  
ATOM   2079  OD2 ASP A 138      73.213  40.645   6.963  1.00 24.02           O  
ATOM   2080  N   ALA A 139      68.967  37.482   8.595  1.00 24.66           N  
ATOM   2081  H   ALA A 139      68.645  38.397   8.876  1.00 24.66           H  
ATOM   2082  CA  ALA A 139      69.071  36.424   9.628  1.00 24.66           C  
ATOM   2083  HA  ALA A 139      70.001  35.884   9.451  1.00 24.66           H  
ATOM   2084  C   ALA A 139      67.940  35.355   9.647  1.00 24.66           C  
ATOM   2085  CB  ALA A 139      69.231  37.116  10.988  1.00 24.66           C  
ATOM   2086  HB1 ALA A 139      68.332  37.687  11.220  1.00 24.66           H  
ATOM   2087  HB2 ALA A 139      70.090  37.788  10.964  1.00 24.66           H  
ATOM   2088  HB3 ALA A 139      69.387  36.367  11.765  1.00 24.66           H  
ATOM   2089  O   ALA A 139      66.802  35.669   9.983  1.00 24.66           O  
ATOM   2090  N   SER A 140      68.261  34.073   9.374  1.00 24.19           N  
ATOM   2091  H   SER A 140      69.202  33.900   9.049  1.00 24.19           H  
ATOM   2092  CA  SER A 140      67.266  33.011   9.049  1.00 24.19           C  
ATOM   2093  HA  SER A 140      66.321  33.278   9.521  1.00 24.19           H  
ATOM   2094  C   SER A 140      67.567  31.556   9.544  1.00 24.19           C  
ATOM   2095  CB  SER A 140      67.026  33.053   7.527  1.00 24.19           C  
ATOM   2096  HB2 SER A 140      66.409  32.210   7.216  1.00 24.19           H  
ATOM   2097  HB3 SER A 140      66.491  33.970   7.280  1.00 24.19           H  
ATOM   2098  O   SER A 140      67.175  30.590   8.904  1.00 24.19           O  
ATOM   2099  OG  SER A 140      68.255  33.041   6.817  1.00 24.19           O  
ATOM   2100  HG  SER A 140      68.486  33.942   6.578  1.00 24.19           H  
ATOM   2101  N   GLY A 141      68.243  31.388  10.693  1.00 20.36           N  
ATOM   2102  H   GLY A 141      68.417  32.247  11.195  1.00 20.36           H  
ATOM   2103  CA  GLY A 141      68.991  30.193  11.187  1.00 20.36           C  
ATOM   2104  HA2 GLY A 141      69.322  30.429  12.199  1.00 20.36           H  
ATOM   2105  HA3 GLY A 141      69.897  30.133  10.584  1.00 20.36           H  
ATOM   2106  C   GLY A 141      68.440  28.729  11.232  1.00 20.36           C  
ATOM   2107  O   GLY A 141      68.481  28.028  10.227  1.00 20.36           O  
ATOM   2108  N   THR A 142      68.263  28.161  12.449  1.00 21.23           N  
ATOM   2109  H   THR A 142      68.133  28.786  13.233  1.00 21.23           H  
ATOM   2110  CA  THR A 142      68.787  26.803  12.834  1.00 21.23           C  
ATOM   2111  HA  THR A 142      69.125  26.321  11.917  1.00 21.23           H  
ATOM   2112  C   THR A 142      67.784  25.754  13.445  1.00 21.23           C  
ATOM   2113  CB  THR A 142      70.049  27.002  13.704  1.00 21.23           C  
ATOM   2114  HB  THR A 142      70.368  26.049  14.124  1.00 21.23           H  
ATOM   2115  O   THR A 142      66.600  25.829  13.146  1.00 21.23           O  
ATOM   2116  CG2 THR A 142      71.231  27.570  12.912  1.00 21.23           C  
ATOM   2117 HG21 THR A 142      71.416  26.951  12.034  1.00 21.23           H  
ATOM   2118 HG22 THR A 142      72.125  27.570  13.536  1.00 21.23           H  
ATOM   2119 HG23 THR A 142      71.022  28.590  12.590  1.00 21.23           H  
ATOM   2120  OG1 THR A 142      69.799  27.913  14.750  1.00 21.23           O  
ATOM   2121  HG1 THR A 142      70.583  27.966  15.301  1.00 21.23           H  
ATOM   2122  N   GLY A 143      68.246  24.687  14.160  1.00 19.32           N  
ATOM   2123  H   GLY A 143      69.172  24.775  14.554  1.00 19.32           H  
ATOM   2124  CA  GLY A 143      67.727  23.277  14.062  1.00 19.32           C  
ATOM   2125  HA2 GLY A 143      68.558  22.662  13.717  1.00 19.32           H  
ATOM   2126  HA3 GLY A 143      66.992  23.256  13.257  1.00 19.32           H  
ATOM   2127  C   GLY A 143      67.056  22.503  15.256  1.00 19.32           C  
ATOM   2128  O   GLY A 143      66.210  23.051  15.948  1.00 19.32           O  
ATOM   2129  N   ALA A 144      67.350  21.181  15.401  1.00 20.72           N  
ATOM   2130  H   ALA A 144      68.136  20.851  14.858  1.00 20.72           H  
ATOM   2131  CA  ALA A 144      66.515  20.073  15.994  1.00 20.72           C  
ATOM   2132  HA  ALA A 144      65.488  20.432  16.053  1.00 20.72           H  
ATOM   2133  C   ALA A 144      66.892  19.588  17.452  1.00 20.72           C  
ATOM   2134  CB  ALA A 144      66.550  18.953  14.941  1.00 20.72           C  
ATOM   2135  HB1 ALA A 144      65.769  18.217  15.132  1.00 20.72           H  
ATOM   2136  HB2 ALA A 144      67.524  18.464  14.940  1.00 20.72           H  
ATOM   2137  HB3 ALA A 144      66.361  19.367  13.950  1.00 20.72           H  
ATOM   2138  O   ALA A 144      67.637  20.311  18.106  1.00 20.72           O  
ATOM   2139  N   ASN A 145      66.475  18.451  18.093  1.00 19.62           N  
ATOM   2140  H   ASN A 145      66.661  18.510  19.084  1.00 19.62           H  
ATOM   2141  CA  ASN A 145      66.032  17.069  17.700  1.00 19.62           C  
ATOM   2142  HA  ASN A 145      65.344  17.132  16.857  1.00 19.62           H  
ATOM   2143  C   ASN A 145      65.319  16.268  18.882  1.00 19.62           C  
ATOM   2144  CB  ASN A 145      67.335  16.336  17.301  1.00 19.62           C  
ATOM   2145  HB2 ASN A 145      68.012  17.023  16.792  1.00 19.62           H  
ATOM   2146  HB3 ASN A 145      67.844  15.993  18.202  1.00 19.62           H  
ATOM   2147  O   ASN A 145      65.507  16.713  20.013  1.00 19.62           O  
ATOM   2148  CG  ASN A 145      67.123  15.177  16.352  1.00 19.62           C  
ATOM   2149  ND2 ASN A 145      67.469  13.971  16.734  1.00 19.62           N  
ATOM   2150 HD21 ASN A 145      67.864  13.805  17.649  1.00 19.62           H  
ATOM   2151 HD22 ASN A 145      67.312  13.234  16.062  1.00 19.62           H  
ATOM   2152  OD1 ASN A 145      66.641  15.347  15.250  1.00 19.62           O  
ATOM   2153  N   PRO A 146      64.565  15.123  18.713  1.00 22.84           N  
ATOM   2154  CA  PRO A 146      63.443  14.778  19.652  1.00 22.84           C  
ATOM   2155  HA  PRO A 146      63.419  15.501  20.467  1.00 22.84           H  
ATOM   2156  C   PRO A 146      63.197  13.363  20.333  1.00 22.84           C  
ATOM   2157  CB  PRO A 146      62.237  15.066  18.747  1.00 22.84           C  
ATOM   2158  HB2 PRO A 146      61.302  14.654  19.125  1.00 22.84           H  
ATOM   2159  HB3 PRO A 146      62.136  16.141  18.596  1.00 22.84           H  
ATOM   2160  O   PRO A 146      62.267  13.303  21.122  1.00 22.84           O  
ATOM   2161  CG  PRO A 146      62.658  14.402  17.436  1.00 22.84           C  
ATOM   2162  HG2 PRO A 146      62.422  13.339  17.463  1.00 22.84           H  
ATOM   2163  HG3 PRO A 146      62.179  14.876  16.579  1.00 22.84           H  
ATOM   2164  CD  PRO A 146      64.177  14.594  17.406  1.00 22.84           C  
ATOM   2165  HD2 PRO A 146      64.667  13.638  17.224  1.00 22.84           H  
ATOM   2166  HD3 PRO A 146      64.417  15.286  16.598  1.00 22.84           H  
ATOM   2167  N   SER A 147      63.923  12.253  20.075  1.00 22.85           N  
ATOM   2168  H   SER A 147      64.794  12.418  19.591  1.00 22.85           H  
ATOM   2169  CA  SER A 147      63.552  10.782  20.213  1.00 22.85           C  
ATOM   2170  HA  SER A 147      63.133  10.586  19.226  1.00 22.85           H  
ATOM   2171  C   SER A 147      62.371  10.174  21.080  1.00 22.85           C  
ATOM   2172  CB  SER A 147      64.813   9.904  20.199  1.00 22.85           C  
ATOM   2173  HB2 SER A 147      64.546   8.851  20.292  1.00 22.85           H  
ATOM   2174  HB3 SER A 147      65.291  10.030  19.227  1.00 22.85           H  
ATOM   2175  O   SER A 147      61.237  10.502  20.758  1.00 22.85           O  
ATOM   2176  OG  SER A 147      65.756  10.266  21.189  1.00 22.85           O  
ATOM   2177  HG  SER A 147      65.672   9.667  21.936  1.00 22.85           H  
ATOM   2178  N   GLY A 148      62.561   9.131  21.951  1.00 23.83           N  
ATOM   2179  H   GLY A 148      63.481   8.981  22.339  1.00 23.83           H  
ATOM   2180  CA  GLY A 148      61.585   7.985  22.122  1.00 23.83           C  
ATOM   2181  HA2 GLY A 148      61.815   7.242  21.359  1.00 23.83           H  
ATOM   2182  HA3 GLY A 148      60.585   8.345  21.879  1.00 23.83           H  
ATOM   2183  C   GLY A 148      61.424   7.201  23.477  1.00 23.83           C  
ATOM   2184  O   GLY A 148      61.599   7.785  24.544  1.00 23.83           O  
ATOM   2185  N   ASP A 149      61.047   5.899  23.416  1.00 24.45           N  
ATOM   2186  H   ASP A 149      61.040   5.513  22.483  1.00 24.45           H  
ATOM   2187  CA  ASP A 149      60.035   5.196  24.281  1.00 24.45           C  
ATOM   2188  HA  ASP A 149      59.526   5.956  24.874  1.00 24.45           H  
ATOM   2189  C   ASP A 149      60.509   4.069  25.270  1.00 24.45           C  
ATOM   2190  CB  ASP A 149      58.983   4.554  23.340  1.00 24.45           C  
ATOM   2191  HB2 ASP A 149      58.032   4.482  23.868  1.00 24.45           H  
ATOM   2192  HB3 ASP A 149      59.301   3.539  23.100  1.00 24.45           H  
ATOM   2193  O   ASP A 149      61.625   3.568  25.137  1.00 24.45           O  
ATOM   2194  CG  ASP A 149      58.786   5.301  22.014  1.00 24.45           C  
ATOM   2195  OD1 ASP A 149      57.883   6.161  21.954  1.00 24.45           O  
ATOM   2196  OD2 ASP A 149      59.606   5.059  21.094  1.00 24.45           O  
ATOM   2197  N   ASP A 150      59.651   3.613  26.221  1.00 25.66           N  
ATOM   2198  H   ASP A 150      58.713   3.988  26.238  1.00 25.66           H  
ATOM   2199  CA  ASP A 150      59.943   2.558  27.246  1.00 25.66           C  
ATOM   2200  HA  ASP A 150      60.662   1.868  26.805  1.00 25.66           H  
ATOM   2201  C   ASP A 150      58.699   1.704  27.690  1.00 25.66           C  
ATOM   2202  CB  ASP A 150      60.621   3.226  28.465  1.00 25.66           C  
ATOM   2203  HB2 ASP A 150      61.182   4.096  28.124  1.00 25.66           H  
ATOM   2204  HB3 ASP A 150      59.855   3.580  29.155  1.00 25.66           H  
ATOM   2205  O   ASP A 150      57.561   2.133  27.487  1.00 25.66           O  
ATOM   2206  CG  ASP A 150      61.605   2.316  29.216  1.00 25.66           C  
ATOM   2207  OD1 ASP A 150      61.547   1.080  29.015  1.00 25.66           O  
ATOM   2208  OD2 ASP A 150      62.416   2.869  29.996  1.00 25.66           O  
ATOM   2209  N   LEU A 151      58.881   0.493  28.267  1.00 24.89           N  
ATOM   2210  H   LEU A 151      59.828   0.278  28.543  1.00 24.89           H  
ATOM   2211  CA  LEU A 151      57.860  -0.594  28.372  1.00 24.89           C  
ATOM   2212  HA  LEU A 151      56.875  -0.175  28.165  1.00 24.89           H  
ATOM   2213  C   LEU A 151      57.778  -1.308  29.759  1.00 24.89           C  
ATOM   2214  CB  LEU A 151      58.181  -1.651  27.287  1.00 24.89           C  
ATOM   2215  HB2 LEU A 151      59.222  -1.948  27.421  1.00 24.89           H  
ATOM   2216  HB3 LEU A 151      57.571  -2.536  27.467  1.00 24.89           H  
ATOM   2217  O   LEU A 151      58.678  -2.062  30.121  1.00 24.89           O  
ATOM   2218  CG  LEU A 151      57.979  -1.212  25.823  1.00 24.89           C  
ATOM   2219  HG  LEU A 151      58.406  -0.223  25.662  1.00 24.89           H  
ATOM   2220  CD1 LEU A 151      58.689  -2.190  24.882  1.00 24.89           C  
ATOM   2221 HD11 LEU A 151      59.756  -2.191  25.104  1.00 24.89           H  
ATOM   2222 HD12 LEU A 151      58.287  -3.194  25.014  1.00 24.89           H  
ATOM   2223 HD13 LEU A 151      58.547  -1.869  23.850  1.00 24.89           H  
ATOM   2224  CD2 LEU A 151      56.497  -1.190  25.440  1.00 24.89           C  
ATOM   2225 HD21 LEU A 151      56.050  -2.173  25.590  1.00 24.89           H  
ATOM   2226 HD22 LEU A 151      55.977  -0.457  26.056  1.00 24.89           H  
ATOM   2227 HD23 LEU A 151      56.392  -0.894  24.397  1.00 24.89           H  
ATOM   2228  N   GLY A 152      56.681  -1.122  30.517  1.00 28.93           N  
ATOM   2229  H   GLY A 152      55.941  -0.558  30.124  1.00 28.93           H  
ATOM   2230  CA  GLY A 152      56.544  -1.519  31.942  1.00 28.93           C  
ATOM   2231  HA2 GLY A 152      55.950  -0.754  32.443  1.00 28.93           H  
ATOM   2232  HA3 GLY A 152      57.533  -1.495  32.399  1.00 28.93           H  
ATOM   2233  C   GLY A 152      55.915  -2.890  32.307  1.00 28.93           C  
ATOM   2234  O   GLY A 152      55.635  -3.728  31.454  1.00 28.93           O  
ATOM   2235  N   GLU A 153      55.715  -3.107  33.618  1.00 30.87           N  
ATOM   2236  H   GLU A 153      55.909  -2.341  34.248  1.00 30.87           H  
ATOM   2237  CA  GLU A 153      55.311  -4.375  34.271  1.00 30.87           C  
ATOM   2238  HA  GLU A 153      55.843  -5.192  33.782  1.00 30.87           H  
ATOM   2239  C   GLU A 153      53.794  -4.684  34.182  1.00 30.87           C  
ATOM   2240  CB  GLU A 153      55.736  -4.345  35.762  1.00 30.87           C  
ATOM   2241  HB2 GLU A 153      55.152  -3.576  36.267  1.00 30.87           H  
ATOM   2242  HB3 GLU A 153      55.491  -5.308  36.210  1.00 30.87           H  
ATOM   2243  O   GLU A 153      52.978  -3.768  34.265  1.00 30.87           O  
ATOM   2244  CG  GLU A 153      57.235  -4.063  36.003  1.00 30.87           C  
ATOM   2245  HG2 GLU A 153      57.811  -4.827  35.481  1.00 30.87           H  
ATOM   2246  HG3 GLU A 153      57.493  -3.098  35.567  1.00 30.87           H  
ATOM   2247  CD  GLU A 153      57.638  -4.040  37.494  1.00 30.87           C  
ATOM   2248  OE1 GLU A 153      58.758  -4.515  37.799  1.00 30.87           O  
ATOM   2249  OE2 GLU A 153      56.856  -3.522  38.323  1.00 30.87           O  
ATOM   2250  N   ALA A 154      53.403  -5.968  34.077  1.00 31.34           N  
ATOM   2251  H   ALA A 154      54.107  -6.692  34.077  1.00 31.34           H  
ATOM   2252  CA  ALA A 154      52.000  -6.419  33.979  1.00 31.34           C  
ATOM   2253  HA  ALA A 154      51.346  -5.613  34.312  1.00 31.34           H  
ATOM   2254  C   ALA A 154      51.699  -7.649  34.870  1.00 31.34           C  
ATOM   2255  CB  ALA A 154      51.679  -6.704  32.506  1.00 31.34           C  
ATOM   2256  HB1 ALA A 154      52.308  -7.514  32.137  1.00 31.34           H  
ATOM   2257  HB2 ALA A 154      50.631  -6.990  32.410  1.00 31.34           H  
ATOM   2258  HB3 ALA A 154      51.855  -5.807  31.912  1.00 31.34           H  
ATOM   2259  O   ALA A 154      52.538  -8.550  34.983  1.00 31.34           O  
ATOM   2260  N   GLY A 155      50.523  -7.680  35.515  1.00 36.41           N  
ATOM   2261  H   GLY A 155      49.847  -6.949  35.341  1.00 36.41           H  
ATOM   2262  CA  GLY A 155      50.156  -8.642  36.564  1.00 36.41           C  
ATOM   2263  HA2 GLY A 155      51.056  -8.953  37.094  1.00 36.41           H  
ATOM   2264  HA3 GLY A 155      49.516  -8.119  37.275  1.00 36.41           H  
ATOM   2265  C   GLY A 155      49.403  -9.904  36.110  1.00 36.41           C  
ATOM   2266  O   GLY A 155      49.173 -10.140  34.927  1.00 36.41           O  
ATOM   2267  N   VAL A 156      49.029 -10.746  37.087  1.00 32.27           N  
ATOM   2268  H   VAL A 156      49.231 -10.472  38.038  1.00 32.27           H  
ATOM   2269  CA  VAL A 156      48.289 -12.010  36.865  1.00 32.27           C  
ATOM   2270  HA  VAL A 156      48.436 -12.325  35.832  1.00 32.27           H  
ATOM   2271  C   VAL A 156      46.781 -11.835  37.045  1.00 32.27           C  
ATOM   2272  CB  VAL A 156      48.807 -13.146  37.776  1.00 32.27           C  
ATOM   2273  HB  VAL A 156      48.764 -12.816  38.814  1.00 32.27           H  
ATOM   2274  O   VAL A 156      46.015 -12.160  36.142  1.00 32.27           O  
ATOM   2275  CG1 VAL A 156      47.986 -14.439  37.648  1.00 32.27           C  
ATOM   2276 HG11 VAL A 156      46.975 -14.280  38.022  1.00 32.27           H  
ATOM   2277 HG12 VAL A 156      48.438 -15.230  38.247  1.00 32.27           H  
ATOM   2278 HG13 VAL A 156      47.937 -14.750  36.604  1.00 32.27           H  
ATOM   2279  CG2 VAL A 156      50.264 -13.498  37.446  1.00 32.27           C  
ATOM   2280 HG21 VAL A 156      50.340 -13.825  36.409  1.00 32.27           H  
ATOM   2281 HG22 VAL A 156      50.615 -14.290  38.107  1.00 32.27           H  
ATOM   2282 HG23 VAL A 156      50.899 -12.623  37.588  1.00 32.27           H  
ATOM   2283  N   ASP A 157      46.343 -11.361  38.215  1.00 33.02           N  
ATOM   2284  H   ASP A 157      47.010 -11.136  38.939  1.00 33.02           H  
ATOM   2285  CA  ASP A 157      44.928 -11.426  38.611  1.00 33.02           C  
ATOM   2286  HA  ASP A 157      44.567 -12.438  38.427  1.00 33.02           H  
ATOM   2287  C   ASP A 157      44.020 -10.489  37.792  1.00 33.02           C  
ATOM   2288  CB  ASP A 157      44.814 -11.170  40.121  1.00 33.02           C  
ATOM   2289  HB2 ASP A 157      43.761 -11.174  40.402  1.00 33.02           H  
ATOM   2290  HB3 ASP A 157      45.223 -10.187  40.353  1.00 33.02           H  
ATOM   2291  O   ASP A 157      42.835 -10.768  37.625  1.00 33.02           O  
ATOM   2292  CG  ASP A 157      45.540 -12.250  40.932  1.00 33.02           C  
ATOM   2293  OD1 ASP A 157      45.112 -13.424  40.863  1.00 33.02           O  
ATOM   2294  OD2 ASP A 157      46.543 -11.903  41.597  1.00 33.02           O  
ATOM   2295  N   GLU A 158      44.593  -9.443  37.191  1.00 32.88           N  
ATOM   2296  H   GLU A 158      45.574  -9.282  37.370  1.00 32.88           H  
ATOM   2297  CA  GLU A 158      43.935  -8.527  36.245  1.00 32.88           C  
ATOM   2298  HA  GLU A 158      43.106  -8.019  36.739  1.00 32.88           H  
ATOM   2299  C   GLU A 158      43.352  -9.277  35.026  1.00 32.88           C  
ATOM   2300  CB  GLU A 158      44.971  -7.468  35.805  1.00 32.88           C  
ATOM   2301  HB2 GLU A 158      45.811  -7.987  35.343  1.00 32.88           H  
ATOM   2302  HB3 GLU A 158      44.522  -6.812  35.060  1.00 32.88           H  
ATOM   2303  O   GLU A 158      42.323  -8.891  34.476  1.00 32.88           O  
ATOM   2304  CG  GLU A 158      45.478  -6.608  36.985  1.00 32.88           C  
ATOM   2305  HG2 GLU A 158      44.657  -5.977  37.327  1.00 32.88           H  
ATOM   2306  HG3 GLU A 158      45.756  -7.255  37.816  1.00 32.88           H  
ATOM   2307  CD  GLU A 158      46.709  -5.743  36.657  1.00 32.88           C  
ATOM   2308  OE1 GLU A 158      46.740  -4.582  37.126  1.00 32.88           O  
ATOM   2309  OE2 GLU A 158      47.664  -6.278  36.039  1.00 32.88           O  
ATOM   2310  N   LEU A 159      43.934 -10.419  34.635  1.00 26.71           N  
ATOM   2311  H   LEU A 159      44.742 -10.744  35.147  1.00 26.71           H  
ATOM   2312  CA  LEU A 159      43.424 -11.240  33.528  1.00 26.71           C  
ATOM   2313  HA  LEU A 159      43.070 -10.550  32.762  1.00 26.71           H  
ATOM   2314  C   LEU A 159      42.196 -12.096  33.894  1.00 26.71           C  
ATOM   2315  CB  LEU A 159      44.576 -12.077  32.934  1.00 26.71           C  
ATOM   2316  HB2 LEU A 159      45.446 -12.015  33.587  1.00 26.71           H  
ATOM   2317  HB3 LEU A 159      44.285 -13.126  32.883  1.00 26.71           H  
ATOM   2318  O   LEU A 159      41.500 -12.567  32.992  1.00 26.71           O  
ATOM   2319  CG  LEU A 159      44.985 -11.601  31.529  1.00 26.71           C  
ATOM   2320  HG  LEU A 159      45.130 -10.521  31.539  1.00 26.71           H  
ATOM   2321  CD1 LEU A 159      46.302 -12.259  31.115  1.00 26.71           C  
ATOM   2322 HD11 LEU A 159      46.192 -13.343  31.102  1.00 26.71           H  
ATOM   2323 HD12 LEU A 159      46.594 -11.904  30.127  1.00 26.71           H  
ATOM   2324 HD13 LEU A 159      47.080 -11.982  31.826  1.00 26.71           H  
ATOM   2325  CD2 LEU A 159      43.931 -11.957  30.475  1.00 26.71           C  
ATOM   2326 HD21 LEU A 159      42.986 -11.468  30.713  1.00 26.71           H  
ATOM   2327 HD22 LEU A 159      44.259 -11.611  29.495  1.00 26.71           H  
ATOM   2328 HD23 LEU A 159      43.773 -13.036  30.451  1.00 26.71           H  
ATOM   2329  N   LEU A 160      41.882 -12.282  35.184  1.00 32.43           N  
ATOM   2330  H   LEU A 160      42.448 -11.824  35.883  1.00 32.43           H  
ATOM   2331  CA  LEU A 160      40.607 -12.886  35.604  1.00 32.43           C  
ATOM   2332  HA  LEU A 160      40.362 -13.693  34.914  1.00 32.43           H  
ATOM   2333  C   LEU A 160      39.436 -11.899  35.502  1.00 32.43           C  
ATOM   2334  CB  LEU A 160      40.721 -13.462  37.029  1.00 32.43           C  
ATOM   2335  HB2 LEU A 160      41.281 -12.763  37.651  1.00 32.43           H  
ATOM   2336  HB3 LEU A 160      39.723 -13.542  37.459  1.00 32.43           H  
ATOM   2337  O   LEU A 160      38.293 -12.335  35.361  1.00 32.43           O  
ATOM   2338  CG  LEU A 160      41.381 -14.849  37.091  1.00 32.43           C  
ATOM   2339  HG  LEU A 160      42.318 -14.839  36.533  1.00 32.43           H  
ATOM   2340  CD1 LEU A 160      41.681 -15.218  38.544  1.00 32.43           C  
ATOM   2341 HD11 LEU A 160      42.363 -14.480  38.968  1.00 32.43           H  
ATOM   2342 HD12 LEU A 160      42.165 -16.193  38.589  1.00 32.43           H  
ATOM   2343 HD13 LEU A 160      40.762 -15.229  39.130  1.00 32.43           H  
ATOM   2344  CD2 LEU A 160      40.466 -15.944  36.524  1.00 32.43           C  
ATOM   2345 HD21 LEU A 160      40.291 -15.771  35.462  1.00 32.43           H  
ATOM   2346 HD22 LEU A 160      40.946 -16.916  36.638  1.00 32.43           H  
ATOM   2347 HD23 LEU A 160      39.511 -15.941  37.050  1.00 32.43           H  
ATOM   2348  N   GLU A 161      39.714 -10.594  35.519  1.00 33.71           N  
ATOM   2349  H   GLU A 161      40.673 -10.299  35.635  1.00 33.71           H  
ATOM   2350  CA  GLU A 161      38.715  -9.539  35.319  1.00 33.71           C  
ATOM   2351  HA  GLU A 161      37.875  -9.726  35.988  1.00 33.71           H  
ATOM   2352  C   GLU A 161      38.163  -9.558  33.879  1.00 33.71           C  
ATOM   2353  CB  GLU A 161      39.358  -8.193  35.714  1.00 33.71           C  
ATOM   2354  HB2 GLU A 161      39.963  -7.819  34.888  1.00 33.71           H  
ATOM   2355  HB3 GLU A 161      40.013  -8.367  36.568  1.00 33.71           H  
ATOM   2356  O   GLU A 161      36.976  -9.336  33.664  1.00 33.71           O  
ATOM   2357  CG  GLU A 161      38.340  -7.123  36.127  1.00 33.71           C  
ATOM   2358  HG2 GLU A 161      37.589  -7.585  36.767  1.00 33.71           H  
ATOM   2359  HG3 GLU A 161      37.836  -6.745  35.237  1.00 33.71           H  
ATOM   2360  CD  GLU A 161      39.008  -5.962  36.887  1.00 33.71           C  
ATOM   2361  OE1 GLU A 161      38.518  -5.641  37.997  1.00 33.71           O  
ATOM   2362  OE2 GLU A 161      40.000  -5.407  36.367  1.00 33.71           O  
ATOM   2363  N   ALA A 162      38.985  -9.954  32.899  1.00 31.69           N  
ATOM   2364  H   ALA A 162      39.952 -10.114  33.144  1.00 31.69           H  
ATOM   2365  CA  ALA A 162      38.618  -9.993  31.480  1.00 31.69           C  
ATOM   2366  HA  ALA A 162      38.137  -9.047  31.228  1.00 31.69           H  
ATOM   2367  C   ALA A 162      37.635 -11.116  31.074  1.00 31.69           C  
ATOM   2368  CB  ALA A 162      39.920 -10.101  30.675  1.00 31.69           C  
ATOM   2369  HB1 ALA A 162      40.583  -9.275  30.931  1.00 31.69           H  
ATOM   2370  HB2 ALA A 162      39.694 -10.055  29.609  1.00 31.69           H  
ATOM   2371  HB3 ALA A 162      40.417 -11.045  30.895  1.00 31.69           H  
ATOM   2372  O   ALA A 162      36.993 -11.012  30.030  1.00 31.69           O  
ATOM   2373  N   LEU A 163      37.533 -12.209  31.843  1.00 29.41           N  
ATOM   2374  H   LEU A 163      38.068 -12.223  32.700  1.00 29.41           H  
ATOM   2375  CA  LEU A 163      36.756 -13.408  31.459  1.00 29.41           C  
ATOM   2376  HA  LEU A 163      36.525 -13.329  30.397  1.00 29.41           H  
ATOM   2377  C   LEU A 163      35.391 -13.516  32.170  1.00 29.41           C  
ATOM   2378  CB  LEU A 163      37.638 -14.664  31.657  1.00 29.41           C  
ATOM   2379  HB2 LEU A 163      38.649 -14.351  31.918  1.00 29.41           H  
ATOM   2380  HB3 LEU A 163      37.257 -15.247  32.495  1.00 29.41           H  
ATOM   2381  O   LEU A 163      34.569 -14.370  31.830  1.00 29.41           O  
ATOM   2382  CG  LEU A 163      37.740 -15.563  30.407  1.00 29.41           C  
ATOM   2383  HG  LEU A 163      38.097 -14.968  29.568  1.00 29.41           H  
ATOM   2384  CD1 LEU A 163      38.751 -16.685  30.661  1.00 29.41           C  
ATOM   2385 HD11 LEU A 163      38.417 -17.309  31.490  1.00 29.41           H  
ATOM   2386 HD12 LEU A 163      38.858 -17.293  29.762  1.00 29.41           H  
ATOM   2387 HD13 LEU A 163      39.721 -16.249  30.903  1.00 29.41           H  
ATOM   2388  CD2 LEU A 163      36.415 -16.221  30.015  1.00 29.41           C  
ATOM   2389 HD21 LEU A 163      35.701 -15.454  29.714  1.00 29.41           H  
ATOM   2390 HD22 LEU A 163      36.005 -16.776  30.859  1.00 29.41           H  
ATOM   2391 HD23 LEU A 163      36.566 -16.892  29.169  1.00 29.41           H  
ATOM   2392  N   GLY A 164      35.138 -12.681  33.180  1.00 31.88           N  
ATOM   2393  H   GLY A 164      35.807 -11.947  33.366  1.00 31.88           H  
ATOM   2394  CA  GLY A 164      33.873 -12.653  33.914  1.00 31.88           C  
ATOM   2395  HA2 GLY A 164      34.090 -12.474  34.967  1.00 31.88           H  
ATOM   2396  HA3 GLY A 164      33.372 -13.618  33.833  1.00 31.88           H  
ATOM   2397  C   GLY A 164      32.948 -11.527  33.437  1.00 31.88           C  
ATOM   2398  O   GLY A 164      33.240 -10.374  33.706  1.00 31.88           O  
ATOM   2399  N   ARG A 165      31.787 -11.791  32.820  1.00 31.82           N  
ATOM   2400  H   ARG A 165      31.254 -10.966  32.584  1.00 31.82           H  
ATOM   2401  CA  ARG A 165      31.232 -13.079  32.352  1.00 31.82           C  
ATOM   2402  HA  ARG A 165      32.030 -13.663  31.893  1.00 31.82           H  
ATOM   2403  C   ARG A 165      30.141 -12.823  31.293  1.00 31.82           C  
ATOM   2404  CB  ARG A 165      30.613 -13.824  33.553  1.00 31.82           C  
ATOM   2405  HB2 ARG A 165      31.170 -13.597  34.462  1.00 31.82           H  
ATOM   2406  HB3 ARG A 165      29.593 -13.471  33.699  1.00 31.82           H  
ATOM   2407  O   ARG A 165      29.456 -11.814  31.371  1.00 31.82           O  
ATOM   2408  CG  ARG A 165      30.617 -15.348  33.364  1.00 31.82           C  
ATOM   2409  HG2 ARG A 165      31.639 -15.721  33.437  1.00 31.82           H  
ATOM   2410  HG3 ARG A 165      30.238 -15.591  32.371  1.00 31.82           H  
ATOM   2411  CD  ARG A 165      29.723 -16.052  34.394  1.00 31.82           C  
ATOM   2412  HD2 ARG A 165      29.711 -17.115  34.153  1.00 31.82           H  
ATOM   2413  HD3 ARG A 165      28.711 -15.662  34.286  1.00 31.82           H  
ATOM   2414  NE  ARG A 165      30.184 -15.868  35.789  1.00 31.82           N  
ATOM   2415  HE  ARG A 165      31.033 -15.333  35.909  1.00 31.82           H  
ATOM   2416  NH1 ARG A 165      28.461 -16.991  36.812  1.00 31.82           N  
ATOM   2417 HH11 ARG A 165      28.004 -17.342  37.642  1.00 31.82           H  
ATOM   2418 HH12 ARG A 165      28.024 -17.092  35.908  1.00 31.82           H  
ATOM   2419  NH2 ARG A 165      30.126 -16.165  38.048  1.00 31.82           N  
ATOM   2420 HH21 ARG A 165      31.009 -15.680  38.114  1.00 31.82           H  
ATOM   2421 HH22 ARG A 165      29.705 -16.603  38.855  1.00 31.82           H  
ATOM   2422  CZ  ARG A 165      29.588 -16.335  36.872  1.00 31.82           C  
ATOM   2423  N   GLU A 166      29.890 -13.783  30.399  1.00 25.98           N  
ATOM   2424  H   GLU A 166      30.518 -14.574  30.379  1.00 25.98           H  
ATOM   2425  CA  GLU A 166      28.921 -13.706  29.274  1.00 25.98           C  
ATOM   2426  HA  GLU A 166      29.323 -13.074  28.482  1.00 25.98           H  
ATOM   2427  C   GLU A 166      27.496 -13.198  29.589  1.00 25.98           C  
ATOM   2428  CB  GLU A 166      28.694 -15.126  28.720  1.00 25.98           C  
ATOM   2429  HB2 GLU A 166      28.280 -15.731  29.527  1.00 25.98           H  
ATOM   2430  HB3 GLU A 166      27.946 -15.080  27.929  1.00 25.98           H  
ATOM   2431  O   GLU A 166      26.798 -12.755  28.683  1.00 25.98           O  
ATOM   2432  CG  GLU A 166      29.914 -15.851  28.145  1.00 25.98           C  
ATOM   2433  HG2 GLU A 166      30.721 -15.851  28.878  1.00 25.98           H  
ATOM   2434  HG3 GLU A 166      30.259 -15.327  27.253  1.00 25.98           H  
ATOM   2435  CD  GLU A 166      29.524 -17.301  27.816  1.00 25.98           C  
ATOM   2436  OE1 GLU A 166      29.417 -17.639  26.617  1.00 25.98           O  
ATOM   2437  OE2 GLU A 166      29.309 -18.063  28.790  1.00 25.98           O  
ATOM   2438  N   LEU A 167      27.007 -13.354  30.826  1.00 28.88           N  
ATOM   2439  H   LEU A 167      27.655 -13.597  31.562  1.00 28.88           H  
ATOM   2440  CA  LEU A 167      25.581 -13.188  31.147  1.00 28.88           C  
ATOM   2441  HA  LEU A 167      25.013 -13.518  30.277  1.00 28.88           H  
ATOM   2442  C   LEU A 167      25.130 -11.734  31.342  1.00 28.88           C  
ATOM   2443  CB  LEU A 167      25.201 -14.078  32.344  1.00 28.88           C  
ATOM   2444  HB2 LEU A 167      25.999 -14.026  33.084  1.00 28.88           H  
ATOM   2445  HB3 LEU A 167      24.299 -13.684  32.812  1.00 28.88           H  
ATOM   2446  O   LEU A 167      23.925 -11.491  31.315  1.00 28.88           O  
ATOM   2447  CG  LEU A 167      24.939 -15.542  31.947  1.00 28.88           C  
ATOM   2448  HG  LEU A 167      25.769 -15.917  31.349  1.00 28.88           H  
ATOM   2449  CD1 LEU A 167      24.834 -16.396  33.213  1.00 28.88           C  
ATOM   2450 HD11 LEU A 167      25.758 -16.308  33.784  1.00 28.88           H  
ATOM   2451 HD12 LEU A 167      24.000 -16.047  33.822  1.00 28.88           H  
ATOM   2452 HD13 LEU A 167      24.680 -17.440  32.938  1.00 28.88           H  
ATOM   2453  CD2 LEU A 167      23.629 -15.724  31.171  1.00 28.88           C  
ATOM   2454 HD21 LEU A 167      23.677 -15.184  30.225  1.00 28.88           H  
ATOM   2455 HD22 LEU A 167      22.795 -15.333  31.753  1.00 28.88           H  
ATOM   2456 HD23 LEU A 167      23.468 -16.780  30.953  1.00 28.88           H  
ATOM   2457  N   ASP A 168      26.066 -10.792  31.453  1.00 26.69           N  
ATOM   2458  H   ASP A 168      27.036 -11.072  31.432  1.00 26.69           H  
ATOM   2459  CA  ASP A 168      25.799  -9.349  31.362  1.00 26.69           C  
ATOM   2460  HA  ASP A 168      24.762  -9.162  31.640  1.00 26.69           H  
ATOM   2461  C   ASP A 168      25.955  -8.883  29.890  1.00 26.69           C  
ATOM   2462  CB  ASP A 168      26.679  -8.570  32.367  1.00 26.69           C  
ATOM   2463  HB2 ASP A 168      26.462  -7.508  32.260  1.00 26.69           H  
ATOM   2464  HB3 ASP A 168      27.725  -8.727  32.102  1.00 26.69           H  
ATOM   2465  O   ASP A 168      26.554  -7.853  29.600  1.00 26.69           O  
ATOM   2466  CG  ASP A 168      26.490  -8.934  33.854  1.00 26.69           C  
ATOM   2467  OD1 ASP A 168      25.511  -9.623  34.225  1.00 26.69           O  
ATOM   2468  OD2 ASP A 168      27.355  -8.551  34.671  1.00 26.69           O  
ATOM   2469  N   GLY A 169      25.487  -9.704  28.941  1.00 25.52           N  
ATOM   2470  H   GLY A 169      25.011 -10.539  29.250  1.00 25.52           H  
ATOM   2471  CA  GLY A 169      25.651  -9.519  27.491  1.00 25.52           C  
ATOM   2472  HA2 GLY A 169      26.585  -8.989  27.307  1.00 25.52           H  
ATOM   2473  HA3 GLY A 169      25.718 -10.499  27.017  1.00 25.52           H  
ATOM   2474  C   GLY A 169      24.530  -8.729  26.803  1.00 25.52           C  
ATOM   2475  O   GLY A 169      24.256  -8.998  25.632  1.00 25.52           O  
ATOM   2476  N   ASP A 170      23.861  -7.837  27.540  1.00 26.29           N  
ATOM   2477  H   ASP A 170      24.249  -7.592  28.441  1.00 26.29           H  
ATOM   2478  CA  ASP A 170      22.687  -7.046  27.128  1.00 26.29           C  
ATOM   2479  HA  ASP A 170      22.592  -7.098  26.044  1.00 26.29           H  
ATOM   2480  C   ASP A 170      22.871  -5.557  27.483  1.00 26.29           C  
ATOM   2481  CB  ASP A 170      21.410  -7.656  27.771  1.00 26.29           C  
ATOM   2482  HB2 ASP A 170      21.154  -7.114  28.681  1.00 26.29           H  
ATOM   2483  HB3 ASP A 170      21.622  -8.682  28.072  1.00 26.29           H  
ATOM   2484  O   ASP A 170      23.016  -5.263  28.693  1.00 26.29           O  
ATOM   2485  CG  ASP A 170      20.184  -7.722  26.850  1.00 26.29           C  
ATOM   2486  OD1 ASP A 170      20.295  -8.233  25.712  1.00 26.29           O  
ATOM   2487  OD2 ASP A 170      19.033  -7.484  27.296  1.00 26.29           O  
ATOM   2488  OXT ASP A 170      22.869  -4.734  26.541  1.00 26.29           O  
TER    2489      ASP A 170                                                       
ATOM   2489  N   MET B   1      18.792 -33.597  41.453  1.00 75.67           N  
ATOM   2490  H   MET B   1      19.580 -33.933  41.988  1.00 75.67           H  
ATOM   2491  H2  MET B   1      17.929 -33.879  41.896  1.00 75.67           H  
ATOM   2492  H3  MET B   1      18.849 -33.984  40.521  1.00 75.67           H  
ATOM   2493  CA  MET B   1      18.853 -32.131  41.376  1.00 75.67           C  
ATOM   2494  HA  MET B   1      19.810 -31.847  40.938  1.00 75.67           H  
ATOM   2495  C   MET B   1      18.774 -31.518  42.763  1.00 75.67           C  
ATOM   2496  CB  MET B   1      17.763 -31.527  40.491  1.00 75.67           C  
ATOM   2497  HB2 MET B   1      17.847 -30.442  40.546  1.00 75.67           H  
ATOM   2498  HB3 MET B   1      16.779 -31.816  40.862  1.00 75.67           H  
ATOM   2499  O   MET B   1      17.739 -31.591  43.422  1.00 75.67           O  
ATOM   2500  CG  MET B   1      17.882 -31.924  39.022  1.00 75.67           C  
ATOM   2501  HG2 MET B   1      18.882 -31.702  38.650  1.00 75.67           H  
ATOM   2502  HG3 MET B   1      17.686 -32.991  38.917  1.00 75.67           H  
ATOM   2503  SD  MET B   1      16.674 -31.005  38.052  1.00 75.67           S  
ATOM   2504  CE  MET B   1      16.528 -32.055  36.584  1.00 75.67           C  
ATOM   2505  HE1 MET B   1      17.472 -32.062  36.039  1.00 75.67           H  
ATOM   2506  HE2 MET B   1      16.256 -33.071  36.872  1.00 75.67           H  
ATOM   2507  HE3 MET B   1      15.753 -31.653  35.931  1.00 75.67           H  
ATOM   2508  N   THR B   2      19.880 -30.915  43.177  1.00 83.71           N  
ATOM   2509  H   THR B   2      20.686 -31.017  42.577  1.00 83.71           H  
ATOM   2510  CA  THR B   2      19.962 -29.757  44.071  1.00 83.71           C  
ATOM   2511  HA  THR B   2      19.626 -30.030  45.071  1.00 83.71           H  
ATOM   2512  C   THR B   2      19.099 -28.604  43.553  1.00 83.71           C  
ATOM   2513  CB  THR B   2      21.420 -29.262  44.137  1.00 83.71           C  
ATOM   2514  HB  THR B   2      21.469 -28.402  44.805  1.00 83.71           H  
ATOM   2515  O   THR B   2      18.568 -28.660  42.443  1.00 83.71           O  
ATOM   2516  CG2 THR B   2      22.393 -30.321  44.653  1.00 83.71           C  
ATOM   2517 HG21 THR B   2      22.074 -30.668  45.636  1.00 83.71           H  
ATOM   2518 HG22 THR B   2      23.386 -29.880  44.742  1.00 83.71           H  
ATOM   2519 HG23 THR B   2      22.448 -31.167  43.969  1.00 83.71           H  
ATOM   2520  OG1 THR B   2      21.857 -28.864  42.860  1.00 83.71           O  
ATOM   2521  HG1 THR B   2      22.051 -29.656  42.354  1.00 83.71           H  
ATOM   2522  N   ASP B   3      18.943 -27.543  44.341  1.00 75.05           N  
ATOM   2523  H   ASP B   3      19.392 -27.497  45.245  1.00 75.05           H  
ATOM   2524  CA  ASP B   3      18.169 -26.388  43.887  1.00 75.05           C  
ATOM   2525  HA  ASP B   3      17.240 -26.771  43.464  1.00 75.05           H  
ATOM   2526  C   ASP B   3      18.865 -25.638  42.740  1.00 75.05           C  
ATOM   2527  CB  ASP B   3      17.825 -25.498  45.086  1.00 75.05           C  
ATOM   2528  HB2 ASP B   3      18.548 -24.687  45.170  1.00 75.05           H  
ATOM   2529  HB3 ASP B   3      17.863 -26.082  46.006  1.00 75.05           H  
ATOM   2530  O   ASP B   3      18.237 -25.369  41.719  1.00 75.05           O  
ATOM   2531  CG  ASP B   3      16.406 -24.956  44.941  1.00 75.05           C  
ATOM   2532  OD1 ASP B   3      15.496 -25.814  44.744  1.00 75.05           O  
ATOM   2533  OD2 ASP B   3      16.255 -23.725  45.053  1.00 75.05           O  
ATOM   2534  N   SER B   4      20.186 -25.444  42.835  1.00 72.70           N  
ATOM   2535  H   SER B   4      20.652 -25.659  43.705  1.00 72.70           H  
ATOM   2536  CA  SER B   4      21.020 -24.854  41.779  1.00 72.70           C  
ATOM   2537  HA  SER B   4      20.723 -23.815  41.638  1.00 72.70           H  
ATOM   2538  C   SER B   4      20.876 -25.569  40.429  1.00 72.70           C  
ATOM   2539  CB  SER B   4      22.493 -24.884  42.208  1.00 72.70           C  
ATOM   2540  HB2 SER B   4      22.837 -25.918  42.236  1.00 72.70           H  
ATOM   2541  HB3 SER B   4      23.096 -24.333  41.486  1.00 72.70           H  
ATOM   2542  O   SER B   4      20.764 -24.903  39.404  1.00 72.70           O  
ATOM   2543  OG  SER B   4      22.649 -24.317  43.497  1.00 72.70           O  
ATOM   2544  HG  SER B   4      22.964 -23.416  43.389  1.00 72.70           H  
ATOM   2545  N   GLU B   5      20.812 -26.907  40.408  1.00 78.35           N  
ATOM   2546  H   GLU B   5      20.918 -27.411  41.277  1.00 78.35           H  
ATOM   2547  CA  GLU B   5      20.599 -27.672  39.167  1.00 78.35           C  
ATOM   2548  HA  GLU B   5      21.354 -27.384  38.436  1.00 78.35           H  
ATOM   2549  C   GLU B   5      19.234 -27.375  38.520  1.00 78.35           C  
ATOM   2550  CB  GLU B   5      20.738 -29.180  39.437  1.00 78.35           C  
ATOM   2551  HB2 GLU B   5      20.161 -29.427  40.328  1.00 78.35           H  
ATOM   2552  HB3 GLU B   5      20.311 -29.733  38.601  1.00 78.35           H  
ATOM   2553  O   GLU B   5      19.172 -27.185  37.305  1.00 78.35           O  
ATOM   2554  CG  GLU B   5      22.195 -29.644  39.614  1.00 78.35           C  
ATOM   2555  HG2 GLU B   5      22.704 -29.598  38.652  1.00 78.35           H  
ATOM   2556  HG3 GLU B   5      22.711 -28.975  40.302  1.00 78.35           H  
ATOM   2557  CD  GLU B   5      22.233 -31.070  40.178  1.00 78.35           C  
ATOM   2558  OE1 GLU B   5      22.565 -32.027  39.457  1.00 78.35           O  
ATOM   2559  OE2 GLU B   5      21.816 -31.232  41.349  1.00 78.35           O  
ATOM   2560  N   LYS B   6      18.152 -27.267  39.309  1.00 83.55           N  
ATOM   2561  H   LYS B   6      18.283 -27.338  40.308  1.00 83.55           H  
ATOM   2562  CA  LYS B   6      16.817 -26.916  38.781  1.00 83.55           C  
ATOM   2563  HA  LYS B   6      16.562 -27.584  37.958  1.00 83.55           H  
ATOM   2564  C   LYS B   6      16.796 -25.493  38.233  1.00 83.55           C  
ATOM   2565  CB  LYS B   6      15.731 -26.985  39.861  1.00 83.55           C  
ATOM   2566  HB2 LYS B   6      14.776 -26.738  39.398  1.00 83.55           H  
ATOM   2567  HB3 LYS B   6      15.952 -26.211  40.596  1.00 83.55           H  
ATOM   2568  O   LYS B   6      16.280 -25.251  37.146  1.00 83.55           O  
ATOM   2569  CG  LYS B   6      15.575 -28.319  40.597  1.00 83.55           C  
ATOM   2570  HG2 LYS B   6      15.227 -29.097  39.918  1.00 83.55           H  
ATOM   2571  HG3 LYS B   6      16.539 -28.605  41.018  1.00 83.55           H  
ATOM   2572  CD  LYS B   6      14.563 -28.106  41.730  1.00 83.55           C  
ATOM   2573  HD2 LYS B   6      13.548 -28.217  41.347  1.00 83.55           H  
ATOM   2574  HD3 LYS B   6      14.668 -27.087  42.104  1.00 83.55           H  
ATOM   2575  CE  LYS B   6      14.798 -29.053  42.905  1.00 83.55           C  
ATOM   2576  HE2 LYS B   6      14.269 -29.990  42.735  1.00 83.55           H  
ATOM   2577  HE3 LYS B   6      15.866 -29.261  42.969  1.00 83.55           H  
ATOM   2578  NZ  LYS B   6      14.356 -28.386  44.159  1.00 83.55           N  
ATOM   2579  HZ1 LYS B   6      14.572 -28.934  44.979  1.00 83.55           H  
ATOM   2580  HZ2 LYS B   6      14.825 -27.499  44.273  1.00 83.55           H  
ATOM   2581  HZ3 LYS B   6      13.372 -28.159  44.135  1.00 83.55           H  
ATOM   2582  N   VAL B   7      17.335 -24.537  38.995  1.00 81.17           N  
ATOM   2583  H   VAL B   7      17.738 -24.803  39.882  1.00 81.17           H  
ATOM   2584  CA  VAL B   7      17.320 -23.117  38.615  1.00 81.17           C  
ATOM   2585  HA  VAL B   7      16.299 -22.842  38.352  1.00 81.17           H  
ATOM   2586  C   VAL B   7      18.166 -22.895  37.355  1.00 81.17           C  
ATOM   2587  CB  VAL B   7      17.747 -22.215  39.791  1.00 81.17           C  
ATOM   2588  HB  VAL B   7      18.769 -22.460  40.081  1.00 81.17           H  
ATOM   2589  O   VAL B   7      17.749 -22.142  36.479  1.00 81.17           O  
ATOM   2590  CG1 VAL B   7      17.669 -20.732  39.418  1.00 81.17           C  
ATOM   2591 HG11 VAL B   7      16.633 -20.438  39.246  1.00 81.17           H  
ATOM   2592 HG12 VAL B   7      18.084 -20.126  40.223  1.00 81.17           H  
ATOM   2593 HG13 VAL B   7      18.237 -20.544  38.507  1.00 81.17           H  
ATOM   2594  CG2 VAL B   7      16.819 -22.376  41.005  1.00 81.17           C  
ATOM   2595 HG21 VAL B   7      16.819 -23.404  41.368  1.00 81.17           H  
ATOM   2596 HG22 VAL B   7      17.160 -21.736  41.818  1.00 81.17           H  
ATOM   2597 HG23 VAL B   7      15.797 -22.104  40.741  1.00 81.17           H  
ATOM   2598  N   ALA B   8      19.284 -23.613  37.194  1.00 76.94           N  
ATOM   2599  H   ALA B   8      19.605 -24.198  37.952  1.00 76.94           H  
ATOM   2600  CA  ALA B   8      20.074 -23.598  35.963  1.00 76.94           C  
ATOM   2601  HA  ALA B   8      20.342 -22.566  35.737  1.00 76.94           H  
ATOM   2602  C   ALA B   8      19.305 -24.148  34.743  1.00 76.94           C  
ATOM   2603  CB  ALA B   8      21.365 -24.387  36.211  1.00 76.94           C  
ATOM   2604  HB1 ALA B   8      21.989 -24.358  35.318  1.00 76.94           H  
ATOM   2605  HB2 ALA B   8      21.130 -25.423  36.454  1.00 76.94           H  
ATOM   2606  HB3 ALA B   8      21.915 -23.941  37.040  1.00 76.94           H  
ATOM   2607  O   ALA B   8      19.439 -23.614  33.641  1.00 76.94           O  
ATOM   2608  N   GLU B   9      18.474 -25.182  34.915  1.00 84.61           N  
ATOM   2609  H   GLU B   9      18.417 -25.619  35.824  1.00 84.61           H  
ATOM   2610  CA  GLU B   9      17.623 -25.709  33.841  1.00 84.61           C  
ATOM   2611  HA  GLU B   9      18.239 -25.830  32.950  1.00 84.61           H  
ATOM   2612  C   GLU B   9      16.496 -24.732  33.459  1.00 84.61           C  
ATOM   2613  CB  GLU B   9      17.109 -27.102  34.236  1.00 84.61           C  
ATOM   2614  HB2 GLU B   9      17.968 -27.715  34.510  1.00 84.61           H  
ATOM   2615  HB3 GLU B   9      16.447 -27.024  35.099  1.00 84.61           H  
ATOM   2616  O   GLU B   9      16.292 -24.466  32.270  1.00 84.61           O  
ATOM   2617  CG  GLU B   9      16.370 -27.790  33.080  1.00 84.61           C  
ATOM   2618  HG2 GLU B   9      16.947 -27.644  32.167  1.00 84.61           H  
ATOM   2619  HG3 GLU B   9      15.397 -27.317  32.942  1.00 84.61           H  
ATOM   2620  CD  GLU B   9      16.185 -29.294  33.326  1.00 84.61           C  
ATOM   2621  OE1 GLU B   9      16.455 -30.058  32.372  1.00 84.61           O  
ATOM   2622  OE2 GLU B   9      15.810 -29.671  34.458  1.00 84.61           O  
ATOM   2623  N   TYR B  10      15.836 -24.106  34.442  1.00 85.33           N  
ATOM   2624  H   TYR B  10      16.018 -24.386  35.395  1.00 85.33           H  
ATOM   2625  CA  TYR B  10      14.852 -23.045  34.189  1.00 85.33           C  
ATOM   2626  HA  TYR B  10      14.101 -23.433  33.502  1.00 85.33           H  
ATOM   2627  C   TYR B  10      15.472 -21.816  33.509  1.00 85.33           C  
ATOM   2628  CB  TYR B  10      14.155 -22.628  35.493  1.00 85.33           C  
ATOM   2629  HB2 TYR B  10      14.913 -22.385  36.238  1.00 85.33           H  
ATOM   2630  HB3 TYR B  10      13.588 -21.717  35.303  1.00 85.33           H  
ATOM   2631  O   TYR B  10      14.893 -21.299  32.552  1.00 85.33           O  
ATOM   2632  CG  TYR B  10      13.183 -23.647  36.062  1.00 85.33           C  
ATOM   2633  CD1 TYR B  10      12.090 -24.086  35.288  1.00 85.33           C  
ATOM   2634  HD1 TYR B  10      11.951 -23.712  34.284  1.00 85.33           H  
ATOM   2635  CD2 TYR B  10      13.343 -24.124  37.377  1.00 85.33           C  
ATOM   2636  HD2 TYR B  10      14.177 -23.783  37.973  1.00 85.33           H  
ATOM   2637  CE1 TYR B  10      11.173 -25.013  35.819  1.00 85.33           C  
ATOM   2638  HE1 TYR B  10      10.337 -25.362  35.230  1.00 85.33           H  
ATOM   2639  CE2 TYR B  10      12.428 -25.048  37.915  1.00 85.33           C  
ATOM   2640  HE2 TYR B  10      12.559 -25.411  38.924  1.00 85.33           H  
ATOM   2641  OH  TYR B  10      10.449 -26.383  37.646  1.00 85.33           O  
ATOM   2642  HH  TYR B  10      10.682 -26.638  38.542  1.00 85.33           H  
ATOM   2643  CZ  TYR B  10      11.342 -25.497  37.132  1.00 85.33           C  
ATOM   2644  N   LEU B  11      16.658 -21.372  33.944  1.00 83.27           N  
ATOM   2645  H   LEU B  11      17.068 -21.812  34.755  1.00 83.27           H  
ATOM   2646  CA  LEU B  11      17.372 -20.250  33.327  1.00 83.27           C  
ATOM   2647  HA  LEU B  11      16.696 -19.396  33.298  1.00 83.27           H  
ATOM   2648  C   LEU B  11      17.749 -20.559  31.874  1.00 83.27           C  
ATOM   2649  CB  LEU B  11      18.597 -19.885  34.189  1.00 83.27           C  
ATOM   2650  HB2 LEU B  11      18.259 -19.667  35.202  1.00 83.27           H  
ATOM   2651  HB3 LEU B  11      19.258 -20.751  34.236  1.00 83.27           H  
ATOM   2652  O   LEU B  11      17.528 -19.717  31.006  1.00 83.27           O  
ATOM   2653  CG  LEU B  11      19.405 -18.678  33.668  1.00 83.27           C  
ATOM   2654  HG  LEU B  11      19.761 -18.885  32.659  1.00 83.27           H  
ATOM   2655  CD1 LEU B  11      18.586 -17.386  33.657  1.00 83.27           C  
ATOM   2656 HD11 LEU B  11      18.205 -17.183  34.657  1.00 83.27           H  
ATOM   2657 HD12 LEU B  11      17.759 -17.465  32.951  1.00 83.27           H  
ATOM   2658 HD13 LEU B  11      19.215 -16.554  33.342  1.00 83.27           H  
ATOM   2659  CD2 LEU B  11      20.621 -18.446  34.564  1.00 83.27           C  
ATOM   2660 HD21 LEU B  11      20.294 -18.169  35.567  1.00 83.27           H  
ATOM   2661 HD22 LEU B  11      21.228 -17.638  34.155  1.00 83.27           H  
ATOM   2662 HD23 LEU B  11      21.228 -19.350  34.612  1.00 83.27           H  
ATOM   2663  N   ARG B  12      18.222 -21.781  31.587  1.00 83.78           N  
ATOM   2664  H   ARG B  12      18.393 -22.413  32.357  1.00 83.78           H  
ATOM   2665  CA  ARG B  12      18.492 -22.246  30.217  1.00 83.78           C  
ATOM   2666  HA  ARG B  12      19.190 -21.552  29.749  1.00 83.78           H  
ATOM   2667  C   ARG B  12      17.231 -22.227  29.348  1.00 83.78           C  
ATOM   2668  CB  ARG B  12      19.123 -23.647  30.270  1.00 83.78           C  
ATOM   2669  HB2 ARG B  12      18.389 -24.353  30.659  1.00 83.78           H  
ATOM   2670  HB3 ARG B  12      19.971 -23.623  30.955  1.00 83.78           H  
ATOM   2671  O   ARG B  12      17.306 -21.827  28.190  1.00 83.78           O  
ATOM   2672  CG  ARG B  12      19.612 -24.132  28.894  1.00 83.78           C  
ATOM   2673  HG2 ARG B  12      20.440 -23.506  28.560  1.00 83.78           H  
ATOM   2674  HG3 ARG B  12      18.805 -24.047  28.166  1.00 83.78           H  
ATOM   2675  CD  ARG B  12      20.049 -25.602  28.922  1.00 83.78           C  
ATOM   2676  HD2 ARG B  12      19.190 -26.205  29.218  1.00 83.78           H  
ATOM   2677  HD3 ARG B  12      20.331 -25.897  27.911  1.00 83.78           H  
ATOM   2678  NE  ARG B  12      21.198 -25.832  29.825  1.00 83.78           N  
ATOM   2679  HE  ARG B  12      21.971 -25.188  29.732  1.00 83.78           H  
ATOM   2680  NH1 ARG B  12      20.382 -27.648  30.994  1.00 83.78           N  
ATOM   2681 HH11 ARG B  12      20.469 -28.322  31.741  1.00 83.78           H  
ATOM   2682 HH12 ARG B  12      19.529 -27.629  30.455  1.00 83.78           H  
ATOM   2683  NH2 ARG B  12      22.392 -26.818  31.487  1.00 83.78           N  
ATOM   2684 HH21 ARG B  12      23.139 -26.154  31.340  1.00 83.78           H  
ATOM   2685 HH22 ARG B  12      22.466 -27.505  32.223  1.00 83.78           H  
ATOM   2686  CZ  ARG B  12      21.313 -26.762  30.758  1.00 83.78           C  
ATOM   2687  N   ARG B  13      16.068 -22.638  29.873  1.00 87.64           N  
ATOM   2688  H   ARG B  13      16.065 -22.997  30.817  1.00 87.64           H  
ATOM   2689  CA  ARG B  13      14.808 -22.551  29.113  1.00 87.64           C  
ATOM   2690  HA  ARG B  13      14.999 -22.971  28.126  1.00 87.64           H  
ATOM   2691  C   ARG B  13      14.403 -21.098  28.860  1.00 87.64           C  
ATOM   2692  CB  ARG B  13      13.683 -23.354  29.797  1.00 87.64           C  
ATOM   2693  HB2 ARG B  13      13.483 -22.919  30.776  1.00 87.64           H  
ATOM   2694  HB3 ARG B  13      14.013 -24.382  29.948  1.00 87.64           H  
ATOM   2695  O   ARG B  13      14.017 -20.784  27.738  1.00 87.64           O  
ATOM   2696  CG  ARG B  13      12.368 -23.360  28.985  1.00 87.64           C  
ATOM   2697  HG2 ARG B  13      11.584 -23.819  29.587  1.00 87.64           H  
ATOM   2698  HG3 ARG B  13      12.060 -22.334  28.784  1.00 87.64           H  
ATOM   2699  CD  ARG B  13      12.482 -24.136  27.662  1.00 87.64           C  
ATOM   2700  HD2 ARG B  13      13.472 -23.993  27.229  1.00 87.64           H  
ATOM   2701  HD3 ARG B  13      12.359 -25.197  27.879  1.00 87.64           H  
ATOM   2702  NE  ARG B  13      11.500 -23.685  26.657  1.00 87.64           N  
ATOM   2703  HE  ARG B  13      11.287 -22.699  26.621  1.00 87.64           H  
ATOM   2704  NH1 ARG B  13      11.225 -25.659  25.501  1.00 87.64           N  
ATOM   2705 HH11 ARG B  13      11.744 -26.147  26.216  1.00 87.64           H  
ATOM   2706 HH12 ARG B  13      10.848 -26.142  24.697  1.00 87.64           H  
ATOM   2707  NH2 ARG B  13      10.363 -23.768  24.706  1.00 87.64           N  
ATOM   2708 HH21 ARG B  13      10.435 -22.761  24.719  1.00 87.64           H  
ATOM   2709 HH22 ARG B  13      10.044 -24.232  23.868  1.00 87.64           H  
ATOM   2710  CZ  ARG B  13      11.030 -24.375  25.636  1.00 87.64           C  
ATOM   2711  N   ALA B  14      14.520 -20.227  29.862  1.00 88.15           N  
ATOM   2712  H   ALA B  14      14.837 -20.565  30.760  1.00 88.15           H  
ATOM   2713  CA  ALA B  14      14.172 -18.813  29.740  1.00 88.15           C  
ATOM   2714  HA  ALA B  14      13.138 -18.741  29.403  1.00 88.15           H  
ATOM   2715  C   ALA B  14      15.038 -18.086  28.696  1.00 88.15           C  
ATOM   2716  CB  ALA B  14      14.268 -18.157  31.124  1.00 88.15           C  
ATOM   2717  HB1 ALA B  14      15.293 -18.201  31.491  1.00 88.15           H  
ATOM   2718  HB2 ALA B  14      13.613 -18.672  31.827  1.00 88.15           H  
ATOM   2719  HB3 ALA B  14      13.963 -17.113  31.054  1.00 88.15           H  
ATOM   2720  O   ALA B  14      14.491 -17.364  27.865  1.00 88.15           O  
ATOM   2721  N   THR B  15      16.356 -18.314  28.672  1.00 86.98           N  
ATOM   2722  H   THR B  15      16.776 -18.903  29.377  1.00 86.98           H  
ATOM   2723  CA  THR B  15      17.250 -17.705  27.668  1.00 86.98           C  
ATOM   2724  HA  THR B  15      17.004 -16.646  27.596  1.00 86.98           H  
ATOM   2725  C   THR B  15      17.059 -18.281  26.264  1.00 86.98           C  
ATOM   2726  CB  THR B  15      18.729 -17.791  28.073  1.00 86.98           C  
ATOM   2727  HB  THR B  15      19.350 -17.515  27.221  1.00 86.98           H  
ATOM   2728  O   THR B  15      17.115 -17.525  25.296  1.00 86.98           O  
ATOM   2729  CG2 THR B  15      19.055 -16.842  29.225  1.00 86.98           C  
ATOM   2730 HG21 THR B  15      18.487 -17.115  30.114  1.00 86.98           H  
ATOM   2731 HG22 THR B  15      18.805 -15.820  28.941  1.00 86.98           H  
ATOM   2732 HG23 THR B  15      20.121 -16.884  29.449  1.00 86.98           H  
ATOM   2733  OG1 THR B  15      19.074 -19.088  28.496  1.00 86.98           O  
ATOM   2734  HG1 THR B  15      19.862 -18.990  29.036  1.00 86.98           H  
ATOM   2735  N   LEU B  16      16.757 -19.578  26.121  1.00 90.13           N  
ATOM   2736  H   LEU B  16      16.783 -20.170  26.939  1.00 90.13           H  
ATOM   2737  CA  LEU B  16      16.388 -20.164  24.823  1.00 90.13           C  
ATOM   2738  HA  LEU B  16      17.158 -19.908  24.096  1.00 90.13           H  
ATOM   2739  C   LEU B  16      15.079 -19.574  24.274  1.00 90.13           C  
ATOM   2740  CB  LEU B  16      16.289 -21.697  24.942  1.00 90.13           C  
ATOM   2741  HB2 LEU B  16      15.751 -22.080  24.076  1.00 90.13           H  
ATOM   2742  HB3 LEU B  16      15.697 -21.936  25.826  1.00 90.13           H  
ATOM   2743  O   LEU B  16      15.035 -19.172  23.110  1.00 90.13           O  
ATOM   2744  CG  LEU B  16      17.646 -22.420  25.025  1.00 90.13           C  
ATOM   2745  HG  LEU B  16      18.263 -21.974  25.805  1.00 90.13           H  
ATOM   2746  CD1 LEU B  16      17.416 -23.895  25.363  1.00 90.13           C  
ATOM   2747 HD11 LEU B  16      16.811 -24.367  24.588  1.00 90.13           H  
ATOM   2748 HD12 LEU B  16      18.375 -24.408  25.439  1.00 90.13           H  
ATOM   2749 HD13 LEU B  16      16.901 -23.969  26.321  1.00 90.13           H  
ATOM   2750  CD2 LEU B  16      18.419 -22.358  23.703  1.00 90.13           C  
ATOM   2751 HD21 LEU B  16      19.337 -22.939  23.790  1.00 90.13           H  
ATOM   2752 HD22 LEU B  16      17.809 -22.760  22.894  1.00 90.13           H  
ATOM   2753 HD23 LEU B  16      18.688 -21.326  23.480  1.00 90.13           H  
ATOM   2754  N   ASP B  17      14.043 -19.469  25.110  1.00 90.65           N  
ATOM   2755  H   ASP B  17      14.139 -19.834  26.047  1.00 90.65           H  
ATOM   2756  CA  ASP B  17      12.764 -18.852  24.737  1.00 90.65           C  
ATOM   2757  HA  ASP B  17      12.388 -19.329  23.832  1.00 90.65           H  
ATOM   2758  C   ASP B  17      12.921 -17.353  24.420  1.00 90.65           C  
ATOM   2759  CB  ASP B  17      11.737 -19.046  25.869  1.00 90.65           C  
ATOM   2760  HB2 ASP B  17      10.957 -18.294  25.742  1.00 90.65           H  
ATOM   2761  HB3 ASP B  17      12.212 -18.860  26.832  1.00 90.65           H  
ATOM   2762  O   ASP B  17      12.282 -16.855  23.492  1.00 90.65           O  
ATOM   2763  CG  ASP B  17      11.030 -20.406  25.898  1.00 90.65           C  
ATOM   2764  OD1 ASP B  17      11.215 -21.239  24.988  1.00 90.65           O  
ATOM   2765  OD2 ASP B  17      10.178 -20.615  26.792  1.00 90.65           O  
ATOM   2766  N   LEU B  18      13.780 -16.633  25.155  1.00 90.84           N  
ATOM   2767  H   LEU B  18      14.217 -17.081  25.947  1.00 90.84           H  
ATOM   2768  CA  LEU B  18      14.080 -15.215  24.920  1.00 90.84           C  
ATOM   2769  HA  LEU B  18      13.144 -14.660  24.865  1.00 90.84           H  
ATOM   2770  C   LEU B  18      14.801 -15.011  23.586  1.00 90.84           C  
ATOM   2771  CB  LEU B  18      14.907 -14.675  26.102  1.00 90.84           C  
ATOM   2772  HB2 LEU B  18      15.771 -15.323  26.243  1.00 90.84           H  
ATOM   2773  HB3 LEU B  18      14.297 -14.730  27.004  1.00 90.84           H  
ATOM   2774  O   LEU B  18      14.434 -14.119  22.822  1.00 90.84           O  
ATOM   2775  CG  LEU B  18      15.429 -13.232  25.942  1.00 90.84           C  
ATOM   2776  HG  LEU B  18      16.116 -13.182  25.096  1.00 90.84           H  
ATOM   2777  CD1 LEU B  18      14.302 -12.227  25.723  1.00 90.84           C  
ATOM   2778 HD11 LEU B  18      13.593 -12.304  26.547  1.00 90.84           H  
ATOM   2779 HD12 LEU B  18      14.707 -11.216  25.704  1.00 90.84           H  
ATOM   2780 HD13 LEU B  18      13.789 -12.418  24.780  1.00 90.84           H  
ATOM   2781  CD2 LEU B  18      16.190 -12.830  27.203  1.00 90.84           C  
ATOM   2782 HD21 LEU B  18      17.031 -13.505  27.363  1.00 90.84           H  
ATOM   2783 HD22 LEU B  18      16.582 -11.819  27.096  1.00 90.84           H  
ATOM   2784 HD23 LEU B  18      15.531 -12.862  28.071  1.00 90.84           H  
ATOM   2785  N   ARG B  19      15.791 -15.856  23.275  1.00 90.71           N  
ATOM   2786  H   ARG B  19      16.061 -16.546  23.962  1.00 90.71           H  
ATOM   2787  CA  ARG B  19      16.510 -15.807  21.997  1.00 90.71           C  
ATOM   2788  HA  ARG B  19      16.904 -14.799  21.864  1.00 90.71           H  
ATOM   2789  C   ARG B  19      15.568 -16.059  20.820  1.00 90.71           C  
ATOM   2790  CB  ARG B  19      17.681 -16.798  22.030  1.00 90.71           C  
ATOM   2791  HB2 ARG B  19      18.267 -16.621  22.932  1.00 90.71           H  
ATOM   2792  HB3 ARG B  19      17.293 -17.816  22.065  1.00 90.71           H  
ATOM   2793  O   ARG B  19      15.628 -15.318  19.846  1.00 90.71           O  
ATOM   2794  CG  ARG B  19      18.602 -16.623  20.811  1.00 90.71           C  
ATOM   2795  HG2 ARG B  19      18.988 -15.604  20.807  1.00 90.71           H  
ATOM   2796  HG3 ARG B  19      18.045 -16.784  19.888  1.00 90.71           H  
ATOM   2797  CD  ARG B  19      19.787 -17.592  20.856  1.00 90.71           C  
ATOM   2798  HD2 ARG B  19      20.282 -17.496  21.823  1.00 90.71           H  
ATOM   2799  HD3 ARG B  19      20.493 -17.304  20.077  1.00 90.71           H  
ATOM   2800  NE  ARG B  19      19.361 -18.987  20.628  1.00 90.71           N  
ATOM   2801  HE  ARG B  19      18.440 -19.113  20.233  1.00 90.71           H  
ATOM   2802  NH1 ARG B  19      21.318 -20.009  21.258  1.00 90.71           N  
ATOM   2803 HH11 ARG B  19      21.713 -19.102  21.461  1.00 90.71           H  
ATOM   2804 HH12 ARG B  19      21.895 -20.835  21.329  1.00 90.71           H  
ATOM   2805  NH2 ARG B  19      19.622 -21.240  20.487  1.00 90.71           N  
ATOM   2806 HH21 ARG B  19      20.209 -22.059  20.559  1.00 90.71           H  
ATOM   2807 HH22 ARG B  19      18.709 -21.309  20.061  1.00 90.71           H  
ATOM   2808  CZ  ARG B  19      20.100 -20.067  20.796  1.00 90.71           C  
ATOM   2809  N   ALA B  20      14.676 -17.047  20.935  1.00 94.08           N  
ATOM   2810  H   ALA B  20      14.692 -17.617  21.768  1.00 94.08           H  
ATOM   2811  CA  ALA B  20      13.657 -17.321  19.922  1.00 94.08           C  
ATOM   2812  HA  ALA B  20      14.147 -17.474  18.961  1.00 94.08           H  
ATOM   2813  C   ALA B  20      12.681 -16.141  19.751  1.00 94.08           C  
ATOM   2814  CB  ALA B  20      12.931 -18.617  20.304  1.00 94.08           C  
ATOM   2815  HB1 ALA B  20      12.427 -18.500  21.263  1.00 94.08           H  
ATOM   2816  HB2 ALA B  20      13.646 -19.437  20.371  1.00 94.08           H  
ATOM   2817  HB3 ALA B  20      12.191 -18.855  19.539  1.00 94.08           H  
ATOM   2818  O   ALA B  20      12.407 -15.732  18.626  1.00 94.08           O  
ATOM   2819  N   ALA B  21      12.215 -15.534  20.849  1.00 94.53           N  
ATOM   2820  H   ALA B  21      12.439 -15.918  21.756  1.00 94.53           H  
ATOM   2821  CA  ALA B  21      11.325 -14.376  20.782  1.00 94.53           C  
ATOM   2822  HA  ALA B  21      10.482 -14.641  20.143  1.00 94.53           H  
ATOM   2823  C   ALA B  21      12.005 -13.146  20.143  1.00 94.53           C  
ATOM   2824  CB  ALA B  21      10.788 -14.083  22.190  1.00 94.53           C  
ATOM   2825  HB1 ALA B  21      11.607 -13.809  22.854  1.00 94.53           H  
ATOM   2826  HB2 ALA B  21      10.072 -13.263  22.141  1.00 94.53           H  
ATOM   2827  HB3 ALA B  21      10.286 -14.967  22.585  1.00 94.53           H  
ATOM   2828  O   ALA B  21      11.444 -12.527  19.244  1.00 94.53           O  
ATOM   2829  N   ARG B  22      13.243 -12.822  20.541  1.00 92.52           N  
ATOM   2830  H   ARG B  22      13.661 -13.367  21.282  1.00 92.52           H  
ATOM   2831  CA  ARG B  22      14.030 -11.733  19.929  1.00 92.52           C  
ATOM   2832  HA  ARG B  22      13.438 -10.818  19.923  1.00 92.52           H  
ATOM   2833  C   ARG B  22      14.373 -11.988  18.462  1.00 92.52           C  
ATOM   2834  CB  ARG B  22      15.318 -11.497  20.725  1.00 92.52           C  
ATOM   2835  HB2 ARG B  22      15.989 -10.880  20.129  1.00 92.52           H  
ATOM   2836  HB3 ARG B  22      15.807 -12.452  20.920  1.00 92.52           H  
ATOM   2837  O   ARG B  22      14.527 -11.033  17.710  1.00 92.52           O  
ATOM   2838  CG  ARG B  22      15.054 -10.767  22.046  1.00 92.52           C  
ATOM   2839  HG2 ARG B  22      14.596  -9.801  21.837  1.00 92.52           H  
ATOM   2840  HG3 ARG B  22      14.387 -11.358  22.674  1.00 92.52           H  
ATOM   2841  CD  ARG B  22      16.389 -10.556  22.764  1.00 92.52           C  
ATOM   2842  HD2 ARG B  22      17.079 -10.066  22.078  1.00 92.52           H  
ATOM   2843  HD3 ARG B  22      16.797 -11.528  23.040  1.00 92.52           H  
ATOM   2844  NE  ARG B  22      16.256  -9.722  23.970  1.00 92.52           N  
ATOM   2845  HE  ARG B  22      15.349  -9.346  24.205  1.00 92.52           H  
ATOM   2846  NH1 ARG B  22      18.478  -9.711  24.487  1.00 92.52           N  
ATOM   2847 HH11 ARG B  22      18.732 -10.186  23.633  1.00 92.52           H  
ATOM   2848 HH12 ARG B  22      19.209  -9.246  25.007  1.00 92.52           H  
ATOM   2849  NH2 ARG B  22      17.070  -8.574  25.767  1.00 92.52           N  
ATOM   2850 HH21 ARG B  22      17.881  -8.238  26.267  1.00 92.52           H  
ATOM   2851 HH22 ARG B  22      16.179  -8.173  26.019  1.00 92.52           H  
ATOM   2852  CZ  ARG B  22      17.264  -9.338  24.738  1.00 92.52           C  
ATOM   2853  N   GLN B  23      14.499 -13.250  18.052  1.00 93.44           N  
ATOM   2854  H   GLN B  23      14.420 -13.998  18.726  1.00 93.44           H  
ATOM   2855  CA  GLN B  23      14.642 -13.594  16.644  1.00 93.44           C  
ATOM   2856  HA  GLN B  23      15.393 -12.935  16.207  1.00 93.44           H  
ATOM   2857  C   GLN B  23      13.339 -13.318  15.881  1.00 93.44           C  
ATOM   2858  CB  GLN B  23      15.156 -15.032  16.505  1.00 93.44           C  
ATOM   2859  HB2 GLN B  23      14.433 -15.732  16.923  1.00 93.44           H  
ATOM   2860  HB3 GLN B  23      16.095 -15.124  17.051  1.00 93.44           H  
ATOM   2861  O   GLN B  23      13.389 -12.565  14.915  1.00 93.44           O  
ATOM   2862  CG  GLN B  23      15.393 -15.372  15.030  1.00 93.44           C  
ATOM   2863  HG2 GLN B  23      14.435 -15.332  14.513  1.00 93.44           H  
ATOM   2864  HG3 GLN B  23      16.052 -14.633  14.575  1.00 93.44           H  
ATOM   2865  CD  GLN B  23      16.005 -16.750  14.814  1.00 93.44           C  
ATOM   2866  NE2 GLN B  23      15.674 -17.391  13.720  1.00 93.44           N  
ATOM   2867 HE21 GLN B  23      16.070 -18.303  13.539  1.00 93.44           H  
ATOM   2868 HE22 GLN B  23      14.944 -17.009  13.136  1.00 93.44           H  
ATOM   2869  OE1 GLN B  23      16.793 -17.248  15.612  1.00 93.44           O  
ATOM   2870  N   ARG B  24      12.182 -13.806  16.356  1.00 94.35           N  
ATOM   2871  H   ARG B  24      12.210 -14.429  17.151  1.00 94.35           H  
ATOM   2872  CA  ARG B  24      10.885 -13.578  15.690  1.00 94.35           C  
ATOM   2873  HA  ARG B  24      10.972 -13.976  14.679  1.00 94.35           H  
ATOM   2874  C   ARG B  24      10.537 -12.093  15.526  1.00 94.35           C  
ATOM   2875  CB  ARG B  24       9.768 -14.352  16.417  1.00 94.35           C  
ATOM   2876  HB2 ARG B  24      10.039 -15.408  16.440  1.00 94.35           H  
ATOM   2877  HB3 ARG B  24       9.707 -13.999  17.447  1.00 94.35           H  
ATOM   2878  O   ARG B  24       9.964 -11.727  14.512  1.00 94.35           O  
ATOM   2879  CG  ARG B  24       8.370 -14.225  15.773  1.00 94.35           C  
ATOM   2880  HG2 ARG B  24       8.027 -13.193  15.849  1.00 94.35           H  
ATOM   2881  HG3 ARG B  24       7.672 -14.848  16.332  1.00 94.35           H  
ATOM   2882  CD  ARG B  24       8.344 -14.654  14.298  1.00 94.35           C  
ATOM   2883  HD2 ARG B  24       8.679 -15.688  14.213  1.00 94.35           H  
ATOM   2884  HD3 ARG B  24       9.036 -14.027  13.735  1.00 94.35           H  
ATOM   2885  NE  ARG B  24       7.001 -14.519  13.702  1.00 94.35           N  
ATOM   2886  HE  ARG B  24       6.203 -14.358  14.301  1.00 94.35           H  
ATOM   2887  NH1 ARG B  24       7.636 -14.454  11.486  1.00 94.35           N  
ATOM   2888 HH11 ARG B  24       7.399 -14.152  10.552  1.00 94.35           H  
ATOM   2889 HH12 ARG B  24       8.604 -14.546  11.759  1.00 94.35           H  
ATOM   2890  NH2 ARG B  24       5.485 -14.240  12.064  1.00 94.35           N  
ATOM   2891 HH21 ARG B  24       4.834 -14.082  12.819  1.00 94.35           H  
ATOM   2892 HH22 ARG B  24       5.220 -14.041  11.110  1.00 94.35           H  
ATOM   2893  CZ  ARG B  24       6.721 -14.413  12.417  1.00 94.35           C  
ATOM   2894  N   ILE B  25      10.923 -11.231  16.473  1.00 94.81           N  
ATOM   2895  H   ILE B  25      11.331 -11.607  17.317  1.00 94.81           H  
ATOM   2896  CA  ILE B  25      10.763  -9.768  16.333  1.00 94.81           C  
ATOM   2897  HA  ILE B  25       9.712  -9.547  16.150  1.00 94.81           H  
ATOM   2898  C   ILE B  25      11.531  -9.244  15.109  1.00 94.81           C  
ATOM   2899  CB  ILE B  25      11.186  -9.043  17.631  1.00 94.81           C  
ATOM   2900  HB  ILE B  25      12.187  -9.377  17.903  1.00 94.81           H  
ATOM   2901  O   ILE B  25      10.953  -8.546  14.283  1.00 94.81           O  
ATOM   2902  CG1 ILE B  25      10.210  -9.393  18.772  1.00 94.81           C  
ATOM   2903 HG12 ILE B  25       9.243  -8.924  18.585  1.00 94.81           H  
ATOM   2904 HG13 ILE B  25      10.053 -10.471  18.796  1.00 94.81           H  
ATOM   2905  CG2 ILE B  25      11.220  -7.517  17.447  1.00 94.81           C  
ATOM   2906 HG21 ILE B  25      11.961  -7.233  16.699  1.00 94.81           H  
ATOM   2907 HG22 ILE B  25      11.497  -7.004  18.367  1.00 94.81           H  
ATOM   2908 HG23 ILE B  25      10.249  -7.149  17.116  1.00 94.81           H  
ATOM   2909  CD1 ILE B  25      10.712  -8.978  20.157  1.00 94.81           C  
ATOM   2910 HD11 ILE B  25      11.714  -9.372  20.329  1.00 94.81           H  
ATOM   2911 HD12 ILE B  25      10.719  -7.893  20.260  1.00 94.81           H  
ATOM   2912 HD13 ILE B  25      10.035  -9.396  20.902  1.00 94.81           H  
ATOM   2913  N   ARG B  26      12.803  -9.630  14.932  1.00 93.82           N  
ATOM   2914  H   ARG B  26      13.209 -10.277  15.593  1.00 93.82           H  
ATOM   2915  CA  ARG B  26      13.584  -9.232  13.746  1.00 93.82           C  
ATOM   2916  HA  ARG B  26      13.522  -8.150  13.628  1.00 93.82           H  
ATOM   2917  C   ARG B  26      13.005  -9.802  12.453  1.00 93.82           C  
ATOM   2918  CB  ARG B  26      15.057  -9.623  13.894  1.00 93.82           C  
ATOM   2919  HB2 ARG B  26      15.129 -10.685  14.127  1.00 93.82           H  
ATOM   2920  HB3 ARG B  26      15.555  -9.444  12.941  1.00 93.82           H  
ATOM   2921  O   ARG B  26      12.936  -9.083  11.470  1.00 93.82           O  
ATOM   2922  CG  ARG B  26      15.760  -8.785  14.971  1.00 93.82           C  
ATOM   2923  HG2 ARG B  26      15.645  -7.729  14.727  1.00 93.82           H  
ATOM   2924  HG3 ARG B  26      15.308  -8.969  15.946  1.00 93.82           H  
ATOM   2925  CD  ARG B  26      17.256  -9.112  15.028  1.00 93.82           C  
ATOM   2926  HD2 ARG B  26      17.677  -8.975  14.032  1.00 93.82           H  
ATOM   2927  HD3 ARG B  26      17.744  -8.394  15.686  1.00 93.82           H  
ATOM   2928  NE  ARG B  26      17.494 -10.503  15.472  1.00 93.82           N  
ATOM   2929  HE  ARG B  26      17.250 -11.212  14.796  1.00 93.82           H  
ATOM   2930  NH1 ARG B  26      18.298 -10.061  17.578  1.00 93.82           N  
ATOM   2931 HH11 ARG B  26      18.148  -9.080  17.393  1.00 93.82           H  
ATOM   2932 HH12 ARG B  26      18.752 -10.359  18.430  1.00 93.82           H  
ATOM   2933  NH2 ARG B  26      18.149 -12.174  16.867  1.00 93.82           N  
ATOM   2934 HH21 ARG B  26      17.942 -12.836  16.133  1.00 93.82           H  
ATOM   2935 HH22 ARG B  26      18.542 -12.481  17.745  1.00 93.82           H  
ATOM   2936  CZ  ARG B  26      17.971 -10.902  16.635  1.00 93.82           C  
ATOM   2937  N   GLU B  27      12.520 -11.043  12.474  1.00 94.18           N  
ATOM   2938  H   GLU B  27      12.623 -11.579  13.324  1.00 94.18           H  
ATOM   2939  CA  GLU B  27      11.842 -11.678  11.328  1.00 94.18           C  
ATOM   2940  HA  GLU B  27      12.496 -11.630  10.458  1.00 94.18           H  
ATOM   2941  C   GLU B  27      10.519 -10.988  10.929  1.00 94.18           C  
ATOM   2942  CB  GLU B  27      11.565 -13.158  11.645  1.00 94.18           C  
ATOM   2943  HB2 GLU B  27      11.002 -13.599  10.823  1.00 94.18           H  
ATOM   2944  HB3 GLU B  27      10.941 -13.199  12.538  1.00 94.18           H  
ATOM   2945  O   GLU B  27      10.010 -11.248   9.844  1.00 94.18           O  
ATOM   2946  CG  GLU B  27      12.832 -14.005  11.863  1.00 94.18           C  
ATOM   2947  HG2 GLU B  27      13.476 -13.525  12.600  1.00 94.18           H  
ATOM   2948  HG3 GLU B  27      13.394 -14.041  10.930  1.00 94.18           H  
ATOM   2949  CD  GLU B  27      12.534 -15.436  12.347  1.00 94.18           C  
ATOM   2950  OE1 GLU B  27      13.501 -16.238  12.401  1.00 94.18           O  
ATOM   2951  OE2 GLU B  27      11.377 -15.719  12.741  1.00 94.18           O  
ATOM   2952  N   LEU B  28       9.961 -10.124  11.786  1.00 95.29           N  
ATOM   2953  H   LEU B  28      10.410  -9.996  12.682  1.00 95.29           H  
ATOM   2954  CA  LEU B  28       8.769  -9.312  11.516  1.00 95.29           C  
ATOM   2955  HA  LEU B  28       8.210  -9.738  10.682  1.00 95.29           H  
ATOM   2956  C   LEU B  28       9.120  -7.866  11.121  1.00 95.29           C  
ATOM   2957  CB  LEU B  28       7.885  -9.324  12.776  1.00 95.29           C  
ATOM   2958  HB2 LEU B  28       8.516  -9.102  13.637  1.00 95.29           H  
ATOM   2959  HB3 LEU B  28       7.147  -8.525  12.701  1.00 95.29           H  
ATOM   2960  O   LEU B  28       8.506  -7.309  10.217  1.00 95.29           O  
ATOM   2961  CG  LEU B  28       7.151 -10.653  13.022  1.00 95.29           C  
ATOM   2962  HG  LEU B  28       7.818 -11.495  12.840  1.00 95.29           H  
ATOM   2963  CD1 LEU B  28       6.677 -10.722  14.475  1.00 95.29           C  
ATOM   2964 HD11 LEU B  28       7.533 -10.630  15.144  1.00 95.29           H  
ATOM   2965 HD12 LEU B  28       5.970  -9.916  14.671  1.00 95.29           H  
ATOM   2966 HD13 LEU B  28       6.190 -11.681  14.651  1.00 95.29           H  
ATOM   2967  CD2 LEU B  28       5.932 -10.772  12.107  1.00 95.29           C  
ATOM   2968 HD21 LEU B  28       5.350 -11.655  12.371  1.00 95.29           H  
ATOM   2969 HD22 LEU B  28       5.293  -9.896  12.215  1.00 95.29           H  
ATOM   2970 HD23 LEU B  28       6.256 -10.854  11.069  1.00 95.29           H  
ATOM   2971  N   GLU B  29      10.096  -7.250  11.793  1.00 92.42           N  
ATOM   2972  H   GLU B  29      10.513  -7.746  12.568  1.00 92.42           H  
ATOM   2973  CA  GLU B  29      10.435  -5.826  11.625  1.00 92.42           C  
ATOM   2974  HA  GLU B  29       9.542  -5.266  11.349  1.00 92.42           H  
ATOM   2975  C   GLU B  29      11.487  -5.562  10.534  1.00 92.42           C  
ATOM   2976  CB  GLU B  29      10.967  -5.273  12.963  1.00 92.42           C  
ATOM   2977  HB2 GLU B  29      11.815  -5.882  13.275  1.00 92.42           H  
ATOM   2978  HB3 GLU B  29      11.321  -4.254  12.805  1.00 92.42           H  
ATOM   2979  O   GLU B  29      11.445  -4.537   9.857  1.00 92.42           O  
ATOM   2980  CG  GLU B  29       9.914  -5.245  14.084  1.00 92.42           C  
ATOM   2981  HG2 GLU B  29       9.513  -6.248  14.228  1.00 92.42           H  
ATOM   2982  HG3 GLU B  29       9.095  -4.600  13.766  1.00 92.42           H  
ATOM   2983  CD  GLU B  29      10.463  -4.741  15.432  1.00 92.42           C  
ATOM   2984  OE1 GLU B  29       9.641  -4.259  16.253  1.00 92.42           O  
ATOM   2985  OE2 GLU B  29      11.680  -4.864  15.689  1.00 92.42           O  
ATOM   2986  N   SER B  30      12.475  -6.449  10.402  1.00 90.43           N  
ATOM   2987  H   SER B  30      12.424  -7.305  10.937  1.00 90.43           H  
ATOM   2988  CA  SER B  30      13.739  -6.194   9.688  1.00 90.43           C  
ATOM   2989  HA  SER B  30      13.537  -5.503   8.869  1.00 90.43           H  
ATOM   2990  C   SER B  30      14.312  -7.453   9.022  1.00 90.43           C  
ATOM   2991  CB  SER B  30      14.756  -5.503  10.619  1.00 90.43           C  
ATOM   2992  HB2 SER B  30      14.477  -4.454  10.711  1.00 90.43           H  
ATOM   2993  HB3 SER B  30      15.755  -5.538  10.186  1.00 90.43           H  
ATOM   2994  O   SER B  30      15.523  -7.598   8.878  1.00 90.43           O  
ATOM   2995  OG  SER B  30      14.770  -6.079  11.919  1.00 90.43           O  
ATOM   2996  HG  SER B  30      13.931  -5.845  12.323  1.00 90.43           H  
ATOM   2997  N   ASP B  31      13.440  -8.372   8.598  1.00 94.79           N  
ATOM   2998  H   ASP B  31      12.461  -8.241   8.812  1.00 94.79           H  
ATOM   2999  CA  ASP B  31      13.846  -9.562   7.848  1.00 94.79           C  
ATOM   3000  HA  ASP B  31      14.623 -10.066   8.423  1.00 94.79           H  
ATOM   3001  C   ASP B  31      14.413  -9.157   6.485  1.00 94.79           C  
ATOM   3002  CB  ASP B  31      12.652 -10.510   7.662  1.00 94.79           C  
ATOM   3003  HB2 ASP B  31      11.975 -10.382   8.506  1.00 94.79           H  
ATOM   3004  HB3 ASP B  31      12.117 -10.238   6.752  1.00 94.79           H  
ATOM   3005  O   ASP B  31      13.802  -8.358   5.765  1.00 94.79           O  
ATOM   3006  CG  ASP B  31      13.013 -11.991   7.573  1.00 94.79           C  
ATOM   3007  OD1 ASP B  31      14.152 -12.390   7.894  1.00 94.79           O  
ATOM   3008  OD2 ASP B  31      12.106 -12.811   7.302  1.00 94.79           O  
ATOM   3009  N   ASP B  32      15.560  -9.719   6.127  1.00 98.18           N  
ATOM   3010  H   ASP B  32      15.989 -10.378   6.761  1.00 98.18           H  
ATOM   3011  CA  ASP B  32      16.224  -9.448   4.858  1.00 98.18           C  
ATOM   3012  HA  ASP B  32      16.188  -8.377   4.656  1.00 98.18           H  
ATOM   3013  C   ASP B  32      15.487 -10.162   3.716  1.00 98.18           C  
ATOM   3014  CB  ASP B  32      17.697  -9.877   4.966  1.00 98.18           C  
ATOM   3015  HB2 ASP B  32      18.110  -9.958   3.961  1.00 98.18           H  
ATOM   3016  HB3 ASP B  32      17.752 -10.866   5.419  1.00 98.18           H  
ATOM   3017  O   ASP B  32      15.218 -11.364   3.794  1.00 98.18           O  
ATOM   3018  CG  ASP B  32      18.559  -8.892   5.769  1.00 98.18           C  
ATOM   3019  OD1 ASP B  32      18.226  -7.685   5.806  1.00 98.18           O  
ATOM   3020  OD2 ASP B  32      19.601  -9.322   6.311  1.00 98.18           O  
ATOM   3021  N   ILE B  33      15.155  -9.440   2.643  1.00 98.88           N  
ATOM   3022  H   ILE B  33      15.411  -8.463   2.624  1.00 98.88           H  
ATOM   3023  CA  ILE B  33      14.402  -9.977   1.498  1.00 98.88           C  
ATOM   3024  HA  ILE B  33      14.031 -10.973   1.742  1.00 98.88           H  
ATOM   3025  C   ILE B  33      15.342 -10.135   0.299  1.00 98.88           C  
ATOM   3026  CB  ILE B  33      13.164  -9.100   1.195  1.00 98.88           C  
ATOM   3027  HB  ILE B  33      13.516  -8.097   0.954  1.00 98.88           H  
ATOM   3028  O   ILE B  33      15.914  -9.164  -0.188  1.00 98.88           O  
ATOM   3029  CG1 ILE B  33      12.204  -8.942   2.399  1.00 98.88           C  
ATOM   3030 HG12 ILE B  33      11.346  -8.349   2.083  1.00 98.88           H  
ATOM   3031 HG13 ILE B  33      12.708  -8.374   3.180  1.00 98.88           H  
ATOM   3032  CG2 ILE B  33      12.393  -9.614  -0.034  1.00 98.88           C  
ATOM   3033 HG21 ILE B  33      12.068 -10.643   0.117  1.00 98.88           H  
ATOM   3034 HG22 ILE B  33      11.518  -8.987  -0.210  1.00 98.88           H  
ATOM   3035 HG23 ILE B  33      13.022  -9.570  -0.923  1.00 98.88           H  
ATOM   3036  CD1 ILE B  33      11.683 -10.246   3.018  1.00 98.88           C  
ATOM   3037 HD11 ILE B  33      11.224 -10.878   2.258  1.00 98.88           H  
ATOM   3038 HD12 ILE B  33      12.498 -10.783   3.503  1.00 98.88           H  
ATOM   3039 HD13 ILE B  33      10.932 -10.008   3.772  1.00 98.88           H  
ATOM   3040  N   ALA B  34      15.505 -11.358  -0.196  1.00 98.90           N  
ATOM   3041  H   ALA B  34      14.893 -12.086   0.146  1.00 98.90           H  
ATOM   3042  CA  ALA B  34      16.262 -11.650  -1.405  1.00 98.90           C  
ATOM   3043  HA  ALA B  34      17.165 -11.040  -1.419  1.00 98.90           H  
ATOM   3044  C   ALA B  34      15.438 -11.328  -2.661  1.00 98.90           C  
ATOM   3045  CB  ALA B  34      16.681 -13.124  -1.383  1.00 98.90           C  
ATOM   3046  HB1 ALA B  34      17.184 -13.375  -2.317  1.00 98.90           H  
ATOM   3047  HB2 ALA B  34      17.362 -13.303  -0.551  1.00 98.90           H  
ATOM   3048  HB3 ALA B  34      15.801 -13.759  -1.279  1.00 98.90           H  
ATOM   3049  O   ALA B  34      14.298 -11.780  -2.800  1.00 98.90           O  
ATOM   3050  N   ILE B  35      16.050 -10.612  -3.605  1.00 98.92           N  
ATOM   3051  H   ILE B  35      16.986 -10.283  -3.417  1.00 98.92           H  
ATOM   3052  CA  ILE B  35      15.585 -10.562  -4.994  1.00 98.92           C  
ATOM   3053  HA  ILE B  35      14.498 -10.642  -5.016  1.00 98.92           H  
ATOM   3054  C   ILE B  35      16.176 -11.785  -5.696  1.00 98.92           C  
ATOM   3055  CB  ILE B  35      15.980  -9.232  -5.678  1.00 98.92           C  
ATOM   3056  HB  ILE B  35      17.063  -9.117  -5.635  1.00 98.92           H  
ATOM   3057  O   ILE B  35      17.392 -11.849  -5.888  1.00 98.92           O  
ATOM   3058  CG1 ILE B  35      15.322  -8.026  -4.966  1.00 98.92           C  
ATOM   3059 HG12 ILE B  35      15.455  -8.116  -3.888  1.00 98.92           H  
ATOM   3060 HG13 ILE B  35      14.253  -8.034  -5.176  1.00 98.92           H  
ATOM   3061  CG2 ILE B  35      15.537  -9.291  -7.152  1.00 98.92           C  
ATOM   3062 HG21 ILE B  35      15.704  -8.336  -7.651  1.00 98.92           H  
ATOM   3063 HG22 ILE B  35      14.480  -9.549  -7.214  1.00 98.92           H  
ATOM   3064 HG23 ILE B  35      16.109 -10.049  -7.687  1.00 98.92           H  
ATOM   3065  CD1 ILE B  35      15.872  -6.654  -5.373  1.00 98.92           C  
ATOM   3066 HD11 ILE B  35      15.335  -5.877  -4.828  1.00 98.92           H  
ATOM   3067 HD12 ILE B  35      15.738  -6.479  -6.441  1.00 98.92           H  
ATOM   3068 HD13 ILE B  35      16.929  -6.594  -5.115  1.00 98.92           H  
ATOM   3069  N   VAL B  36      15.327 -12.755  -6.041  1.00 98.77           N  
ATOM   3070  H   VAL B  36      14.344 -12.614  -5.860  1.00 98.77           H  
ATOM   3071  CA  VAL B  36      15.757 -14.049  -6.607  1.00 98.77           C  
ATOM   3072  HA  VAL B  36      16.825 -14.148  -6.416  1.00 98.77           H  
ATOM   3073  C   VAL B  36      15.624 -14.131  -8.127  1.00 98.77           C  
ATOM   3074  CB  VAL B  36      15.077 -15.251  -5.919  1.00 98.77           C  
ATOM   3075  HB  VAL B  36      15.444 -16.159  -6.398  1.00 98.77           H  
ATOM   3076  O   VAL B  36      16.349 -14.867  -8.782  1.00 98.77           O  
ATOM   3077  CG1 VAL B  36      15.443 -15.315  -4.431  1.00 98.77           C  
ATOM   3078 HG11 VAL B  36      15.057 -14.444  -3.901  1.00 98.77           H  
ATOM   3079 HG12 VAL B  36      15.021 -16.220  -3.994  1.00 98.77           H  
ATOM   3080 HG13 VAL B  36      16.528 -15.355  -4.328  1.00 98.77           H  
ATOM   3081  CG2 VAL B  36      13.548 -15.253  -6.031  1.00 98.77           C  
ATOM   3082 HG21 VAL B  36      13.256 -15.258  -7.082  1.00 98.77           H  
ATOM   3083 HG22 VAL B  36      13.122 -14.385  -5.527  1.00 98.77           H  
ATOM   3084 HG23 VAL B  36      13.153 -16.159  -5.571  1.00 98.77           H  
ATOM   3085  N   GLY B  37      14.747 -13.320  -8.715  1.00 98.77           N  
ATOM   3086  H   GLY B  37      14.201 -12.705  -8.129  1.00 98.77           H  
ATOM   3087  CA  GLY B  37      14.600 -13.197 -10.163  1.00 98.77           C  
ATOM   3088  HA2 GLY B  37      15.537 -13.456 -10.656  1.00 98.77           H  
ATOM   3089  HA3 GLY B  37      13.825 -13.876 -10.520  1.00 98.77           H  
ATOM   3090  C   GLY B  37      14.213 -11.780 -10.553  1.00 98.77           C  
ATOM   3091  O   GLY B  37      13.630 -11.045  -9.757  1.00 98.77           O  
ATOM   3092  N   ALA B  38      14.536 -11.385 -11.779  1.00 98.78           N  
ATOM   3093  H   ALA B  38      15.021 -12.027 -12.390  1.00 98.78           H  
ATOM   3094  CA  ALA B  38      14.172 -10.087 -12.330  1.00 98.78           C  
ATOM   3095  HA  ALA B  38      13.217  -9.774 -11.908  1.00 98.78           H  
ATOM   3096  C   ALA B  38      14.018 -10.183 -13.849  1.00 98.78           C  
ATOM   3097  CB  ALA B  38      15.243  -9.056 -11.946  1.00 98.78           C  
ATOM   3098  HB1 ALA B  38      16.206  -9.339 -12.371  1.00 98.78           H  
ATOM   3099  HB2 ALA B  38      14.958  -8.074 -12.323  1.00 98.78           H  
ATOM   3100  HB3 ALA B  38      15.338  -9.005 -10.861  1.00 98.78           H  
ATOM   3101  O   ALA B  38      14.777 -10.897 -14.503  1.00 98.78           O  
ATOM   3102  N   ALA B  39      13.073  -9.445 -14.420  1.00 98.70           N  
ATOM   3103  H   ALA B  39      12.453  -8.908 -13.830  1.00 98.70           H  
ATOM   3104  CA  ALA B  39      12.964  -9.256 -15.862  1.00 98.70           C  
ATOM   3105  HA  ALA B  39      13.960  -9.312 -16.300  1.00 98.70           H  
ATOM   3106  C   ALA B  39      12.405  -7.865 -16.184  1.00 98.70           C  
ATOM   3107  CB  ALA B  39      12.113 -10.378 -16.468  1.00 98.70           C  
ATOM   3108  HB1 ALA B  39      12.561 -11.347 -16.247  1.00 98.70           H  
ATOM   3109  HB2 ALA B  39      11.110 -10.344 -16.043  1.00 98.70           H  
ATOM   3110  HB3 ALA B  39      12.043 -10.262 -17.549  1.00 98.70           H  
ATOM   3111  O   ALA B  39      11.790  -7.201 -15.342  1.00 98.70           O  
ATOM   3112  N   CYS B  40      12.624  -7.421 -17.419  1.00 98.33           N  
ATOM   3113  H   CYS B  40      13.094  -8.013 -18.088  1.00 98.33           H  
ATOM   3114  CA  CYS B  40      12.163  -6.126 -17.895  1.00 98.33           C  
ATOM   3115  HA  CYS B  40      11.198  -5.917 -17.433  1.00 98.33           H  
ATOM   3116  C   CYS B  40      11.973  -6.091 -19.408  1.00 98.33           C  
ATOM   3117  CB  CYS B  40      13.160  -5.037 -17.479  1.00 98.33           C  
ATOM   3118  HB2 CYS B  40      12.828  -4.077 -17.875  1.00 98.33           H  
ATOM   3119  HB3 CYS B  40      13.177  -4.970 -16.391  1.00 98.33           H  
ATOM   3120  O   CYS B  40      12.684  -6.770 -20.150  1.00 98.33           O  
ATOM   3121  SG  CYS B  40      14.835  -5.398 -18.102  1.00 98.33           S  
ATOM   3122  HG  CYS B  40      14.478  -5.666 -19.362  1.00 98.33           H  
ATOM   3123  N   ARG B  41      11.094  -5.191 -19.853  1.00 97.99           N  
ATOM   3124  H   ARG B  41      10.571  -4.679 -19.157  1.00 97.99           H  
ATOM   3125  CA  ARG B  41      11.062  -4.693 -21.228  1.00 97.99           C  
ATOM   3126  HA  ARG B  41      11.937  -5.088 -21.745  1.00 97.99           H  
ATOM   3127  C   ARG B  41      11.181  -3.173 -21.190  1.00 97.99           C  
ATOM   3128  CB  ARG B  41       9.806  -5.201 -21.956  1.00 97.99           C  
ATOM   3129  HB2 ARG B  41       9.037  -4.428 -21.956  1.00 97.99           H  
ATOM   3130  HB3 ARG B  41       9.410  -6.069 -21.429  1.00 97.99           H  
ATOM   3131  O   ARG B  41      10.310  -2.513 -20.618  1.00 97.99           O  
ATOM   3132  CG  ARG B  41      10.118  -5.632 -23.399  1.00 97.99           C  
ATOM   3133  HG2 ARG B  41      10.810  -6.474 -23.378  1.00 97.99           H  
ATOM   3134  HG3 ARG B  41      10.569  -4.807 -23.951  1.00 97.99           H  
ATOM   3135  CD  ARG B  41       8.815  -6.062 -24.080  1.00 97.99           C  
ATOM   3136  HD2 ARG B  41       8.191  -5.182 -24.232  1.00 97.99           H  
ATOM   3137  HD3 ARG B  41       8.300  -6.742 -23.402  1.00 97.99           H  
ATOM   3138  NE  ARG B  41       9.016  -6.741 -25.377  1.00 97.99           N  
ATOM   3139  HE  ARG B  41       9.883  -6.618 -25.881  1.00 97.99           H  
ATOM   3140  NH1 ARG B  41       7.060  -7.951 -25.344  1.00 97.99           N  
ATOM   3141 HH11 ARG B  41       6.841  -7.559 -24.439  1.00 97.99           H  
ATOM   3142 HH12 ARG B  41       6.571  -8.815 -25.529  1.00 97.99           H  
ATOM   3143  NH2 ARG B  41       8.519  -8.198 -27.027  1.00 97.99           N  
ATOM   3144 HH21 ARG B  41       7.945  -8.944 -27.393  1.00 97.99           H  
ATOM   3145 HH22 ARG B  41       9.432  -7.991 -27.406  1.00 97.99           H  
ATOM   3146  CZ  ARG B  41       8.191  -7.624 -25.913  1.00 97.99           C  
ATOM   3147  N   PHE B  42      12.249  -2.629 -21.767  1.00 97.94           N  
ATOM   3148  H   PHE B  42      12.888  -3.249 -22.245  1.00 97.94           H  
ATOM   3149  CA  PHE B  42      12.592  -1.204 -21.733  1.00 97.94           C  
ATOM   3150  HA  PHE B  42      11.726  -0.664 -21.349  1.00 97.94           H  
ATOM   3151  C   PHE B  42      12.868  -0.629 -23.145  1.00 97.94           C  
ATOM   3152  CB  PHE B  42      13.773  -0.970 -20.764  1.00 97.94           C  
ATOM   3153  HB2 PHE B  42      14.104   0.065 -20.851  1.00 97.94           H  
ATOM   3154  HB3 PHE B  42      14.611  -1.588 -21.085  1.00 97.94           H  
ATOM   3155  O   PHE B  42      13.049  -1.383 -24.111  1.00 97.94           O  
ATOM   3156  CG  PHE B  42      13.556  -1.247 -19.282  1.00 97.94           C  
ATOM   3157  CD1 PHE B  42      12.315  -1.015 -18.656  1.00 97.94           C  
ATOM   3158  HD1 PHE B  42      11.476  -0.648 -19.228  1.00 97.94           H  
ATOM   3159  CD2 PHE B  42      14.638  -1.704 -18.507  1.00 97.94           C  
ATOM   3160  HD2 PHE B  42      15.597  -1.888 -18.968  1.00 97.94           H  
ATOM   3161  CE1 PHE B  42      12.153  -1.250 -17.279  1.00 97.94           C  
ATOM   3162  HE1 PHE B  42      11.195  -1.079 -16.812  1.00 97.94           H  
ATOM   3163  CE2 PHE B  42      14.479  -1.934 -17.129  1.00 97.94           C  
ATOM   3164  HE2 PHE B  42      15.307  -2.309 -16.546  1.00 97.94           H  
ATOM   3165  CZ  PHE B  42      13.239  -1.707 -16.514  1.00 97.94           C  
ATOM   3166  HZ  PHE B  42      13.123  -1.898 -15.458  1.00 97.94           H  
ATOM   3167  N   PRO B  43      12.848   0.712 -23.309  1.00 96.39           N  
ATOM   3168  CA  PRO B  43      13.042   1.376 -24.597  1.00 96.39           C  
ATOM   3169  HA  PRO B  43      12.251   1.048 -25.272  1.00 96.39           H  
ATOM   3170  C   PRO B  43      14.400   1.083 -25.251  1.00 96.39           C  
ATOM   3171  CB  PRO B  43      12.857   2.870 -24.313  1.00 96.39           C  
ATOM   3172  HB2 PRO B  43      13.809   3.313 -24.023  1.00 96.39           H  
ATOM   3173  HB3 PRO B  43      12.429   3.395 -25.168  1.00 96.39           H  
ATOM   3174  O   PRO B  43      15.283   0.461 -24.676  1.00 96.39           O  
ATOM   3175  CG  PRO B  43      11.920   2.883 -23.111  1.00 96.39           C  
ATOM   3176  HG2 PRO B  43      10.896   2.679 -23.426  1.00 96.39           H  
ATOM   3177  HG3 PRO B  43      11.980   3.814 -22.547  1.00 96.39           H  
ATOM   3178  CD  PRO B  43      12.469   1.707 -22.315  1.00 96.39           C  
ATOM   3179  HD2 PRO B  43      11.711   1.337 -21.625  1.00 96.39           H  
ATOM   3180  HD3 PRO B  43      13.351   2.024 -21.758  1.00 96.39           H  
ATOM   3181  N   GLY B  44      14.576   1.508 -26.503  1.00 92.91           N  
ATOM   3182  H   GLY B  44      13.819   2.017 -26.939  1.00 92.91           H  
ATOM   3183  CA  GLY B  44      15.818   1.288 -27.259  1.00 92.91           C  
ATOM   3184  HA2 GLY B  44      16.671   1.433 -26.596  1.00 92.91           H  
ATOM   3185  HA3 GLY B  44      15.886   2.017 -28.067  1.00 92.91           H  
ATOM   3186  C   GLY B  44      15.930  -0.119 -27.851  1.00 92.91           C  
ATOM   3187  O   GLY B  44      16.416  -0.266 -28.973  1.00 92.91           O  
ATOM   3188  N   GLY B  45      15.368  -1.129 -27.186  1.00 87.85           N  
ATOM   3189  H   GLY B  45      15.073  -0.926 -26.242  1.00 87.85           H  
ATOM   3190  CA  GLY B  45      15.330  -2.529 -27.624  1.00 87.85           C  
ATOM   3191  HA2 GLY B  45      15.989  -2.683 -28.478  1.00 87.85           H  
ATOM   3192  HA3 GLY B  45      14.309  -2.782 -27.911  1.00 87.85           H  
ATOM   3193  C   GLY B  45      15.754  -3.505 -26.530  1.00 87.85           C  
ATOM   3194  O   GLY B  45      16.370  -4.519 -26.847  1.00 87.85           O  
ATOM   3195  N   ASP B  46      15.480  -3.165 -25.272  1.00 81.36           N  
ATOM   3196  H   ASP B  46      14.930  -2.341 -25.072  1.00 81.36           H  
ATOM   3197  CA  ASP B  46      15.849  -3.963 -24.112  1.00 81.36           C  
ATOM   3198  HA  ASP B  46      16.738  -4.549 -24.343  1.00 81.36           H  
ATOM   3199  C   ASP B  46      14.742  -4.957 -23.784  1.00 81.36           C  
ATOM   3200  CB  ASP B  46      16.166  -3.023 -22.941  1.00 81.36           C  
ATOM   3201  HB2 ASP B  46      16.142  -3.581 -22.005  1.00 81.36           H  
ATOM   3202  HB3 ASP B  46      15.412  -2.236 -22.917  1.00 81.36           H  
ATOM   3203  O   ASP B  46      13.754  -4.624 -23.137  1.00 81.36           O  
ATOM   3204  CG  ASP B  46      17.542  -2.398 -23.101  1.00 81.36           C  
ATOM   3205  OD1 ASP B  46      18.432  -3.122 -23.590  1.00 81.36           O  
ATOM   3206  OD2 ASP B  46      17.728  -1.201 -22.794  1.00 81.36           O  
ATOM   3207  N   GLU B  47      14.921  -6.189 -24.250  1.00 87.47           N  
ATOM   3208  H   GLU B  47      15.750  -6.366 -24.799  1.00 87.47           H  
ATOM   3209  CA  GLU B  47      14.025  -7.328 -24.001  1.00 87.47           C  
ATOM   3210  HA  GLU B  47      13.116  -6.963 -23.524  1.00 87.47           H  
ATOM   3211  C   GLU B  47      14.651  -8.304 -22.986  1.00 87.47           C  
ATOM   3212  CB  GLU B  47      13.606  -7.985 -25.334  1.00 87.47           C  
ATOM   3213  HB2 GLU B  47      12.833  -8.725 -25.126  1.00 87.47           H  
ATOM   3214  HB3 GLU B  47      14.463  -8.487 -25.782  1.00 87.47           H  
ATOM   3215  O   GLU B  47      14.469  -9.517 -23.054  1.00 87.47           O  
ATOM   3216  CG  GLU B  47      13.048  -6.953 -26.331  1.00 87.47           C  
ATOM   3217  HG2 GLU B  47      12.385  -6.275 -25.794  1.00 87.47           H  
ATOM   3218  HG3 GLU B  47      13.866  -6.359 -26.737  1.00 87.47           H  
ATOM   3219  CD  GLU B  47      12.270  -7.592 -27.486  1.00 87.47           C  
ATOM   3220  OE1 GLU B  47      11.045  -7.320 -27.558  1.00 87.47           O  
ATOM   3221  OE2 GLU B  47      12.889  -8.284 -28.326  1.00 87.47           O  
ATOM   3222  N   GLY B  48      15.476  -7.776 -22.078  1.00 92.28           N  
ATOM   3223  H   GLY B  48      15.610  -6.775 -22.081  1.00 92.28           H  
ATOM   3224  CA  GLY B  48      16.222  -8.558 -21.101  1.00 92.28           C  
ATOM   3225  HA2 GLY B  48      15.515  -8.988 -20.391  1.00 92.28           H  
ATOM   3226  HA3 GLY B  48      16.741  -9.371 -21.609  1.00 92.28           H  
ATOM   3227  C   GLY B  48      17.260  -7.745 -20.330  1.00 92.28           C  
ATOM   3228  O   GLY B  48      17.648  -6.640 -20.723  1.00 92.28           O  
ATOM   3229  N   LEU B  49      17.722  -8.331 -19.224  1.00 96.46           N  
ATOM   3230  H   LEU B  49      17.417  -9.274 -19.029  1.00 96.46           H  
ATOM   3231  CA  LEU B  49      18.713  -7.745 -18.319  1.00 96.46           C  
ATOM   3232  HA  LEU B  49      18.353  -6.786 -17.948  1.00 96.46           H  
ATOM   3233  C   LEU B  49      20.061  -7.496 -19.014  1.00 96.46           C  
ATOM   3234  CB  LEU B  49      18.928  -8.715 -17.142  1.00 96.46           C  
ATOM   3235  HB2 LEU B  49      19.317  -9.656 -17.531  1.00 96.46           H  
ATOM   3236  HB3 LEU B  49      19.704  -8.289 -16.506  1.00 96.46           H  
ATOM   3237  O   LEU B  49      20.730  -6.500 -18.758  1.00 96.46           O  
ATOM   3238  CG  LEU B  49      17.706  -9.028 -16.259  1.00 96.46           C  
ATOM   3239  HG  LEU B  49      16.959  -9.556 -16.851  1.00 96.46           H  
ATOM   3240  CD1 LEU B  49      18.144  -9.933 -15.108  1.00 96.46           C  
ATOM   3241 HD11 LEU B  49      18.608 -10.837 -15.503  1.00 96.46           H  
ATOM   3242 HD12 LEU B  49      18.871  -9.419 -14.479  1.00 96.46           H  
ATOM   3243 HD13 LEU B  49      17.283 -10.214 -14.502  1.00 96.46           H  
ATOM   3244  CD2 LEU B  49      17.065  -7.774 -15.665  1.00 96.46           C  
ATOM   3245 HD21 LEU B  49      16.249  -8.062 -15.002  1.00 96.46           H  
ATOM   3246 HD22 LEU B  49      17.806  -7.210 -15.099  1.00 96.46           H  
ATOM   3247 HD23 LEU B  49      16.660  -7.151 -16.462  1.00 96.46           H  
ATOM   3248  N   GLU B  50      20.443  -8.388 -19.924  1.00 94.54           N  
ATOM   3249  H   GLU B  50      19.802  -9.139 -20.138  1.00 94.54           H  
ATOM   3250  CA  GLU B  50      21.760  -8.439 -20.557  1.00 94.54           C  
ATOM   3251  HA  GLU B  50      22.522  -8.266 -19.797  1.00 94.54           H  
ATOM   3252  C   GLU B  50      21.901  -7.345 -21.628  1.00 94.54           C  
ATOM   3253  CB  GLU B  50      21.989  -9.840 -21.172  1.00 94.54           C  
ATOM   3254  HB2 GLU B  50      21.448  -9.914 -22.115  1.00 94.54           H  
ATOM   3255  HB3 GLU B  50      23.049  -9.916 -21.412  1.00 94.54           H  
ATOM   3256  O   GLU B  50      22.956  -6.725 -21.775  1.00 94.54           O  
ATOM   3257  CG  GLU B  50      21.614 -11.056 -20.287  1.00 94.54           C  
ATOM   3258  HG2 GLU B  50      22.023 -10.902 -19.288  1.00 94.54           H  
ATOM   3259  HG3 GLU B  50      22.102 -11.934 -20.712  1.00 94.54           H  
ATOM   3260  CD  GLU B  50      20.099 -11.354 -20.192  1.00 94.54           C  
ATOM   3261  OE1 GLU B  50      19.662 -12.206 -19.387  1.00 94.54           O  
ATOM   3262  OE2 GLU B  50      19.293 -10.710 -20.903  1.00 94.54           O  
ATOM   3263  N   THR B  51      20.815  -7.060 -22.358  1.00 95.23           N  
ATOM   3264  H   THR B  51      19.967  -7.577 -22.179  1.00 95.23           H  
ATOM   3265  CA  THR B  51      20.736  -5.902 -23.261  1.00 95.23           C  
ATOM   3266  HA  THR B  51      21.647  -5.861 -23.857  1.00 95.23           H  
ATOM   3267  C   THR B  51      20.688  -4.592 -22.478  1.00 95.23           C  
ATOM   3268  CB  THR B  51      19.541  -6.008 -24.227  1.00 95.23           C  
ATOM   3269  HB  THR B  51      19.362  -5.043 -24.699  1.00 95.23           H  
ATOM   3270  O   THR B  51      21.422  -3.664 -22.822  1.00 95.23           O  
ATOM   3271  CG2 THR B  51      19.827  -7.016 -25.339  1.00 95.23           C  
ATOM   3272 HG21 THR B  51      20.716  -6.713 -25.891  1.00 95.23           H  
ATOM   3273 HG22 THR B  51      19.980  -8.006 -24.908  1.00 95.23           H  
ATOM   3274 HG23 THR B  51      18.973  -7.050 -26.015  1.00 95.23           H  
ATOM   3275  OG1 THR B  51      18.372  -6.461 -23.582  1.00 95.23           O  
ATOM   3276  HG1 THR B  51      18.127  -5.798 -22.933  1.00 95.23           H  
ATOM   3277  N   TYR B  52      19.927  -4.557 -21.377  1.00 97.43           N  
ATOM   3278  H   TYR B  52      19.385  -5.373 -21.130  1.00 97.43           H  
ATOM   3279  CA  TYR B  52      19.772  -3.367 -20.543  1.00 97.43           C  
ATOM   3280  HA  TYR B  52      19.469  -2.537 -21.181  1.00 97.43           H  
ATOM   3281  C   TYR B  52      21.092  -2.964 -19.876  1.00 97.43           C  
ATOM   3282  CB  TYR B  52      18.656  -3.642 -19.527  1.00 97.43           C  
ATOM   3283  HB2 TYR B  52      18.890  -4.568 -19.001  1.00 97.43           H  
ATOM   3284  HB3 TYR B  52      17.726  -3.805 -20.071  1.00 97.43           H  
ATOM   3285  O   TYR B  52      21.495  -1.803 -19.964  1.00 97.43           O  
ATOM   3286  CG  TYR B  52      18.407  -2.558 -18.498  1.00 97.43           C  
ATOM   3287  CD1 TYR B  52      18.165  -2.926 -17.160  1.00 97.43           C  
ATOM   3288  HD1 TYR B  52      18.175  -3.968 -16.878  1.00 97.43           H  
ATOM   3289  CD2 TYR B  52      18.369  -1.200 -18.874  1.00 97.43           C  
ATOM   3290  HD2 TYR B  52      18.548  -0.915 -19.900  1.00 97.43           H  
ATOM   3291  CE1 TYR B  52      17.874  -1.943 -16.199  1.00 97.43           C  
ATOM   3292  HE1 TYR B  52      17.671  -2.208 -15.172  1.00 97.43           H  
ATOM   3293  CE2 TYR B  52      18.065  -0.216 -17.915  1.00 97.43           C  
ATOM   3294  HE2 TYR B  52      18.033   0.825 -18.203  1.00 97.43           H  
ATOM   3295  OH  TYR B  52      17.374   0.322 -15.687  1.00 97.43           O  
ATOM   3296  HH  TYR B  52      17.241   1.181 -16.093  1.00 97.43           H  
ATOM   3297  CZ  TYR B  52      17.783  -0.598 -16.588  1.00 97.43           C  
ATOM   3298  N   TRP B  53      21.831  -3.925 -19.307  1.00 97.49           N  
ATOM   3299  H   TRP B  53      21.448  -4.856 -19.228  1.00 97.49           H  
ATOM   3300  CA  TRP B  53      23.184  -3.677 -18.808  1.00 97.49           C  
ATOM   3301  HA  TRP B  53      23.138  -2.914 -18.031  1.00 97.49           H  
ATOM   3302  C   TRP B  53      24.105  -3.141 -19.904  1.00 97.49           C  
ATOM   3303  CB  TRP B  53      23.808  -4.939 -18.202  1.00 97.49           C  
ATOM   3304  HB2 TRP B  53      23.747  -5.759 -18.917  1.00 97.49           H  
ATOM   3305  HB3 TRP B  53      23.257  -5.223 -17.305  1.00 97.49           H  
ATOM   3306  O   TRP B  53      24.794  -2.144 -19.688  1.00 97.49           O  
ATOM   3307  CG  TRP B  53      25.239  -4.705 -17.835  1.00 97.49           C  
ATOM   3308  CD1 TRP B  53      26.310  -5.292 -18.412  1.00 97.49           C  
ATOM   3309  HD1 TRP B  53      26.257  -6.078 -19.151  1.00 97.49           H  
ATOM   3310  CD2 TRP B  53      25.779  -3.728 -16.892  1.00 97.49           C  
ATOM   3311  CE2 TRP B  53      27.202  -3.752 -16.982  1.00 97.49           C  
ATOM   3312  CE3 TRP B  53      25.208  -2.812 -15.981  1.00 97.49           C  
ATOM   3313  HE3 TRP B  53      24.134  -2.767 -15.881  1.00 97.49           H  
ATOM   3314  NE1 TRP B  53      27.470  -4.727 -17.918  1.00 97.49           N  
ATOM   3315  HE1 TRP B  53      28.395  -5.051 -18.161  1.00 97.49           H  
ATOM   3316  CH2 TRP B  53      27.418  -2.024 -15.307  1.00 97.49           C  
ATOM   3317  HH2 TRP B  53      28.035  -1.384 -14.693  1.00 97.49           H  
ATOM   3318  CZ2 TRP B  53      28.020  -2.910 -16.215  1.00 97.49           C  
ATOM   3319  HZ2 TRP B  53      29.095  -2.956 -16.303  1.00 97.49           H  
ATOM   3320  CZ3 TRP B  53      26.018  -1.984 -15.183  1.00 97.49           C  
ATOM   3321  HZ3 TRP B  53      25.560  -1.327 -14.458  1.00 97.49           H  
ATOM   3322  N   ARG B  54      24.092  -3.744 -21.100  1.00 96.40           N  
ATOM   3323  H   ARG B  54      23.507  -4.558 -21.223  1.00 96.40           H  
ATOM   3324  CA  ARG B  54      24.915  -3.268 -22.218  1.00 96.40           C  
ATOM   3325  HA  ARG B  54      25.958  -3.278 -21.900  1.00 96.40           H  
ATOM   3326  C   ARG B  54      24.596  -1.811 -22.568  1.00 96.40           C  
ATOM   3327  CB  ARG B  54      24.757  -4.210 -23.417  1.00 96.40           C  
ATOM   3328  HB2 ARG B  54      25.012  -5.226 -23.117  1.00 96.40           H  
ATOM   3329  HB3 ARG B  54      23.714  -4.199 -23.732  1.00 96.40           H  
ATOM   3330  O   ARG B  54      25.527  -1.025 -22.698  1.00 96.40           O  
ATOM   3331  CG  ARG B  54      25.666  -3.788 -24.584  1.00 96.40           C  
ATOM   3332  HG2 ARG B  54      25.573  -2.716 -24.759  1.00 96.40           H  
ATOM   3333  HG3 ARG B  54      26.704  -4.005 -24.332  1.00 96.40           H  
ATOM   3334  CD  ARG B  54      25.297  -4.493 -25.888  1.00 96.40           C  
ATOM   3335  HD2 ARG B  54      25.353  -5.570 -25.730  1.00 96.40           H  
ATOM   3336  HD3 ARG B  54      26.021  -4.198 -26.648  1.00 96.40           H  
ATOM   3337  NE  ARG B  54      23.944  -4.094 -26.323  1.00 96.40           N  
ATOM   3338  HE  ARG B  54      23.582  -3.247 -25.909  1.00 96.40           H  
ATOM   3339  NH1 ARG B  54      23.579  -5.746 -27.852  1.00 96.40           N  
ATOM   3340 HH11 ARG B  54      24.542  -6.015 -27.710  1.00 96.40           H  
ATOM   3341 HH12 ARG B  54      22.961  -6.222 -28.494  1.00 96.40           H  
ATOM   3342  NH2 ARG B  54      21.939  -4.302 -27.359  1.00 96.40           N  
ATOM   3343 HH21 ARG B  54      21.280  -4.805 -27.935  1.00 96.40           H  
ATOM   3344 HH22 ARG B  54      21.627  -3.469 -26.881  1.00 96.40           H  
ATOM   3345  CZ  ARG B  54      23.160  -4.711 -27.175  1.00 96.40           C  
ATOM   3346  N   HIS B  55      23.326  -1.421 -22.680  1.00 96.04           N  
ATOM   3347  H   HIS B  55      22.591  -2.101 -22.547  1.00 96.04           H  
ATOM   3348  CA  HIS B  55      22.965  -0.026 -22.968  1.00 96.04           C  
ATOM   3349  HA  HIS B  55      23.510   0.301 -23.853  1.00 96.04           H  
ATOM   3350  C   HIS B  55      23.365   0.939 -21.839  1.00 96.04           C  
ATOM   3351  CB  HIS B  55      21.464   0.074 -23.263  1.00 96.04           C  
ATOM   3352  HB2 HIS B  55      21.182   1.125 -23.318  1.00 96.04           H  
ATOM   3353  HB3 HIS B  55      20.911  -0.366 -22.433  1.00 96.04           H  
ATOM   3354  O   HIS B  55      23.800   2.054 -22.128  1.00 96.04           O  
ATOM   3355  CG  HIS B  55      21.013  -0.586 -24.542  1.00 96.04           C  
ATOM   3356  CD2 HIS B  55      21.768  -1.012 -25.605  1.00 96.04           C  
ATOM   3357  HD2 HIS B  55      22.837  -0.896 -25.704  1.00 96.04           H  
ATOM   3358  ND1 HIS B  55      19.720  -0.942 -24.803  1.00 96.04           N  
ATOM   3359  HD1 HIS B  55      18.994  -0.998 -24.103  1.00 96.04           H  
ATOM   3360  CE1 HIS B  55      19.693  -1.614 -25.960  1.00 96.04           C  
ATOM   3361  HE1 HIS B  55      18.817  -2.124 -26.334  1.00 96.04           H  
ATOM   3362  NE2 HIS B  55      20.924  -1.683 -26.507  1.00 96.04           N  
ATOM   3363  N   LEU B  56      23.287   0.518 -20.572  1.00 97.17           N  
ATOM   3364  H   LEU B  56      22.891  -0.393 -20.393  1.00 97.17           H  
ATOM   3365  CA  LEU B  56      23.795   1.293 -19.433  1.00 97.17           C  
ATOM   3366  HA  LEU B  56      23.363   2.293 -19.462  1.00 97.17           H  
ATOM   3367  C   LEU B  56      25.323   1.471 -19.494  1.00 97.17           C  
ATOM   3368  CB  LEU B  56      23.389   0.598 -18.119  1.00 97.17           C  
ATOM   3369  HB2 LEU B  56      23.945   1.054 -17.300  1.00 97.17           H  
ATOM   3370  HB3 LEU B  56      23.693  -0.448 -18.168  1.00 97.17           H  
ATOM   3371  O   LEU B  56      25.818   2.587 -19.337  1.00 97.17           O  
ATOM   3372  CG  LEU B  56      21.890   0.659 -17.779  1.00 97.17           C  
ATOM   3373  HG  LEU B  56      21.287   0.368 -18.639  1.00 97.17           H  
ATOM   3374  CD1 LEU B  56      21.599  -0.297 -16.621  1.00 97.17           C  
ATOM   3375 HD11 LEU B  56      20.567  -0.186 -16.287  1.00 97.17           H  
ATOM   3376 HD12 LEU B  56      21.729  -1.323 -16.966  1.00 97.17           H  
ATOM   3377 HD13 LEU B  56      22.281  -0.112 -15.792  1.00 97.17           H  
ATOM   3378  CD2 LEU B  56      21.473   2.067 -17.356  1.00 97.17           C  
ATOM   3379 HD21 LEU B  56      20.425   2.041 -17.057  1.00 97.17           H  
ATOM   3380 HD22 LEU B  56      22.089   2.410 -16.525  1.00 97.17           H  
ATOM   3381 HD23 LEU B  56      21.579   2.753 -18.197  1.00 97.17           H  
ATOM   3382  N   ALA B  57      26.068   0.394 -19.750  1.00 96.67           N  
ATOM   3383  H   ALA B  57      25.597  -0.495 -19.843  1.00 96.67           H  
ATOM   3384  CA  ALA B  57      27.531   0.389 -19.815  1.00 96.67           C  
ATOM   3385  HA  ALA B  57      27.919   0.896 -18.931  1.00 96.67           H  
ATOM   3386  C   ALA B  57      28.085   1.129 -21.049  1.00 96.67           C  
ATOM   3387  CB  ALA B  57      27.995  -1.071 -19.772  1.00 96.67           C  
ATOM   3388  HB1 ALA B  57      27.614  -1.552 -18.871  1.00 96.67           H  
ATOM   3389  HB2 ALA B  57      29.085  -1.110 -19.758  1.00 96.67           H  
ATOM   3390  HB3 ALA B  57      27.625  -1.607 -20.646  1.00 96.67           H  
ATOM   3391  O   ALA B  57      29.113   1.799 -20.958  1.00 96.67           O  
ATOM   3392  N   GLU B  58      27.382   1.069 -22.185  1.00 95.56           N  
ATOM   3393  H   GLU B  58      26.596   0.435 -22.219  1.00 95.56           H  
ATOM   3394  CA  GLU B  58      27.664   1.859 -23.394  1.00 95.56           C  
ATOM   3395  HA  GLU B  58      28.737   1.839 -23.584  1.00 95.56           H  
ATOM   3396  C   GLU B  58      27.282   3.348 -23.239  1.00 95.56           C  
ATOM   3397  CB  GLU B  58      26.945   1.230 -24.611  1.00 95.56           C  
ATOM   3398  HB2 GLU B  58      26.985   1.927 -25.448  1.00 95.56           H  
ATOM   3399  HB3 GLU B  58      25.897   1.072 -24.357  1.00 95.56           H  
ATOM   3400  O   GLU B  58      27.584   4.150 -24.122  1.00 95.56           O  
ATOM   3401  CG  GLU B  58      27.587  -0.094 -25.074  1.00 95.56           C  
ATOM   3402  HG2 GLU B  58      28.594   0.123 -25.430  1.00 95.56           H  
ATOM   3403  HG3 GLU B  58      27.684  -0.766 -24.221  1.00 95.56           H  
ATOM   3404  CD  GLU B  58      26.811  -0.829 -26.190  1.00 95.56           C  
ATOM   3405  OE1 GLU B  58      27.294  -1.906 -26.618  1.00 95.56           O  
ATOM   3406  OE2 GLU B  58      25.726  -0.362 -26.614  1.00 95.56           O  
ATOM   3407  N   GLY B  59      26.628   3.739 -22.136  1.00 95.62           N  
ATOM   3408  H   GLY B  59      26.426   3.048 -21.427  1.00 95.62           H  
ATOM   3409  CA  GLY B  59      26.164   5.111 -21.905  1.00 95.62           C  
ATOM   3410  HA2 GLY B  59      27.000   5.800 -22.026  1.00 95.62           H  
ATOM   3411  HA3 GLY B  59      25.792   5.186 -20.883  1.00 95.62           H  
ATOM   3412  C   GLY B  59      25.041   5.540 -22.856  1.00 95.62           C  
ATOM   3413  O   GLY B  59      24.901   6.725 -23.155  1.00 95.62           O  
ATOM   3414  N   MET B  60      24.256   4.589 -23.368  1.00 95.61           N  
ATOM   3415  H   MET B  60      24.369   3.645 -23.029  1.00 95.61           H  
ATOM   3416  CA  MET B  60      23.215   4.855 -24.356  1.00 95.61           C  
ATOM   3417  HA  MET B  60      23.677   5.427 -25.159  1.00 95.61           H  
ATOM   3418  C   MET B  60      22.081   5.697 -23.757  1.00 95.61           C  
ATOM   3419  CB  MET B  60      22.702   3.533 -24.949  1.00 95.61           C  
ATOM   3420  HB2 MET B  60      23.559   2.910 -25.205  1.00 95.61           H  
ATOM   3421  HB3 MET B  60      22.101   3.011 -24.204  1.00 95.61           H  
ATOM   3422  O   MET B  60      21.656   5.485 -22.618  1.00 95.61           O  
ATOM   3423  CG  MET B  60      21.858   3.765 -26.212  1.00 95.61           C  
ATOM   3424  HG2 MET B  60      20.994   4.373 -25.944  1.00 95.61           H  
ATOM   3425  HG3 MET B  60      22.455   4.326 -26.931  1.00 95.61           H  
ATOM   3426  SD  MET B  60      21.226   2.279 -27.042  1.00 95.61           S  
ATOM   3427  CE  MET B  60      22.777   1.475 -27.542  1.00 95.61           C  
ATOM   3428  HE1 MET B  60      23.370   1.214 -26.665  1.00 95.61           H  
ATOM   3429  HE2 MET B  60      22.553   0.561 -28.091  1.00 95.61           H  
ATOM   3430  HE3 MET B  60      23.358   2.146 -28.176  1.00 95.61           H  
ATOM   3431  N   VAL B  61      21.568   6.632 -24.562  1.00 96.59           N  
ATOM   3432  H   VAL B  61      21.997   6.765 -25.467  1.00 96.59           H  
ATOM   3433  CA  VAL B  61      20.399   7.457 -24.243  1.00 96.59           C  
ATOM   3434  HA  VAL B  61      20.001   7.152 -23.275  1.00 96.59           H  
ATOM   3435  C   VAL B  61      19.324   7.250 -25.300  1.00 96.59           C  
ATOM   3436  CB  VAL B  61      20.755   8.947 -24.142  1.00 96.59           C  
ATOM   3437  HB  VAL B  61      21.136   9.282 -25.107  1.00 96.59           H  
ATOM   3438  O   VAL B  61      19.519   7.580 -26.471  1.00 96.59           O  
ATOM   3439  CG1 VAL B  61      19.514   9.780 -23.777  1.00 96.59           C  
ATOM   3440 HG11 VAL B  61      18.800   9.789 -24.600  1.00 96.59           H  
ATOM   3441 HG12 VAL B  61      19.031   9.347 -22.902  1.00 96.59           H  
ATOM   3442 HG13 VAL B  61      19.804  10.801 -23.526  1.00 96.59           H  
ATOM   3443  CG2 VAL B  61      21.833   9.209 -23.097  1.00 96.59           C  
ATOM   3444 HG21 VAL B  61      21.478   8.851 -22.130  1.00 96.59           H  
ATOM   3445 HG22 VAL B  61      22.049  10.275 -23.031  1.00 96.59           H  
ATOM   3446 HG23 VAL B  61      22.753   8.688 -23.360  1.00 96.59           H  
ATOM   3447  N   VAL B  62      18.165   6.750 -24.886  1.00 95.98           N  
ATOM   3448  H   VAL B  62      18.062   6.542 -23.903  1.00 95.98           H  
ATOM   3449  CA  VAL B  62      17.011   6.533 -25.754  1.00 95.98           C  
ATOM   3450  HA  VAL B  62      17.370   6.369 -26.771  1.00 95.98           H  
ATOM   3451  C   VAL B  62      16.126   7.776 -25.747  1.00 95.98           C  
ATOM   3452  CB  VAL B  62      16.219   5.278 -25.344  1.00 95.98           C  
ATOM   3453  HB  VAL B  62      15.748   5.438 -24.374  1.00 95.98           H  
ATOM   3454  O   VAL B  62      15.487   8.097 -24.751  1.00 95.98           O  
ATOM   3455  CG1 VAL B  62      15.132   5.006 -26.394  1.00 95.98           C  
ATOM   3456 HG11 VAL B  62      14.567   4.117 -26.111  1.00 95.98           H  
ATOM   3457 HG12 VAL B  62      15.582   4.847 -27.374  1.00 95.98           H  
ATOM   3458 HG13 VAL B  62      14.433   5.841 -26.445  1.00 95.98           H  
ATOM   3459  CG2 VAL B  62      17.115   4.036 -25.248  1.00 95.98           C  
ATOM   3460 HG21 VAL B  62      17.876   4.176 -24.481  1.00 95.98           H  
ATOM   3461 HG22 VAL B  62      16.519   3.172 -24.954  1.00 95.98           H  
ATOM   3462 HG23 VAL B  62      17.605   3.839 -26.202  1.00 95.98           H  
ATOM   3463  N   SER B  63      16.048   8.462 -26.886  1.00 96.13           N  
ATOM   3464  H   SER B  63      16.657   8.201 -27.648  1.00 96.13           H  
ATOM   3465  CA  SER B  63      14.998   9.448 -27.153  1.00 96.13           C  
ATOM   3466  HA  SER B  63      14.104   9.162 -26.599  1.00 96.13           H  
ATOM   3467  C   SER B  63      14.663   9.454 -28.640  1.00 96.13           C  
ATOM   3468  CB  SER B  63      15.408  10.833 -26.662  1.00 96.13           C  
ATOM   3469  HB2 SER B  63      16.285  11.175 -27.212  1.00 96.13           H  
ATOM   3470  HB3 SER B  63      15.649  10.770 -25.601  1.00 96.13           H  
ATOM   3471  O   SER B  63      15.503   9.728 -29.499  1.00 96.13           O  
ATOM   3472  OG  SER B  63      14.343  11.743 -26.845  1.00 96.13           O  
ATOM   3473  HG  SER B  63      14.043  12.021 -25.977  1.00 96.13           H  
ATOM   3474  N   THR B  64      13.421   9.098 -28.939  1.00 94.70           N  
ATOM   3475  H   THR B  64      12.792   8.938 -28.165  1.00 94.70           H  
ATOM   3476  CA  THR B  64      12.880   8.840 -30.278  1.00 94.70           C  
ATOM   3477  HA  THR B  64      13.607   9.129 -31.036  1.00 94.70           H  
ATOM   3478  C   THR B  64      11.619   9.664 -30.493  1.00 94.70           C  
ATOM   3479  CB  THR B  64      12.552   7.345 -30.452  1.00 94.70           C  
ATOM   3480  HB  THR B  64      11.935   7.214 -31.341  1.00 94.70           H  
ATOM   3481  O   THR B  64      10.961  10.034 -29.523  1.00 94.70           O  
ATOM   3482  CG2 THR B  64      13.819   6.505 -30.611  1.00 94.70           C  
ATOM   3483 HG21 THR B  64      14.434   6.581 -29.714  1.00 94.70           H  
ATOM   3484 HG22 THR B  64      14.388   6.853 -31.472  1.00 94.70           H  
ATOM   3485 HG23 THR B  64      13.540   5.462 -30.763  1.00 94.70           H  
ATOM   3486  OG1 THR B  64      11.867   6.830 -29.330  1.00 94.70           O  
ATOM   3487  HG1 THR B  64      11.360   7.542 -28.934  1.00 94.70           H  
ATOM   3488  N   GLU B  65      11.249   9.940 -31.746  1.00 93.93           N  
ATOM   3489  H   GLU B  65      11.777   9.571 -32.523  1.00 93.93           H  
ATOM   3490  CA  GLU B  65       9.896  10.443 -32.021  1.00 93.93           C  
ATOM   3491  HA  GLU B  65       9.736  11.347 -31.433  1.00 93.93           H  
ATOM   3492  C   GLU B  65       8.832   9.429 -31.579  1.00 93.93           C  
ATOM   3493  CB  GLU B  65       9.698  10.800 -33.502  1.00 93.93           C  
ATOM   3494  HB2 GLU B  65      10.024   9.968 -34.127  1.00 93.93           H  
ATOM   3495  HB3 GLU B  65       8.635  10.970 -33.673  1.00 93.93           H  
ATOM   3496  O   GLU B  65       9.088   8.222 -31.531  1.00 93.93           O  
ATOM   3497  CG  GLU B  65      10.453  12.078 -33.893  1.00 93.93           C  
ATOM   3498  HG2 GLU B  65      11.525  11.882 -33.849  1.00 93.93           H  
ATOM   3499  HG3 GLU B  65      10.229  12.852 -33.159  1.00 93.93           H  
ATOM   3500  CD  GLU B  65      10.088  12.604 -35.293  1.00 93.93           C  
ATOM   3501  OE1 GLU B  65      10.502  13.750 -35.580  1.00 93.93           O  
ATOM   3502  OE2 GLU B  65       9.435  11.873 -36.074  1.00 93.93           O  
ATOM   3503  N   VAL B  66       7.631   9.923 -31.270  1.00 93.18           N  
ATOM   3504  H   VAL B  66       7.505  10.925 -31.294  1.00 93.18           H  
ATOM   3505  CA  VAL B  66       6.470   9.074 -30.974  1.00 93.18           C  
ATOM   3506  HA  VAL B  66       6.674   8.528 -30.053  1.00 93.18           H  
ATOM   3507  C   VAL B  66       6.224   8.089 -32.130  1.00 93.18           C  
ATOM   3508  CB  VAL B  66       5.203   9.914 -30.744  1.00 93.18           C  
ATOM   3509  HB  VAL B  66       4.988  10.495 -31.641  1.00 93.18           H  
ATOM   3510  O   VAL B  66       6.121   8.527 -33.281  1.00 93.18           O  
ATOM   3511  CG1 VAL B  66       3.996   9.018 -30.438  1.00 93.18           C  
ATOM   3512 HG11 VAL B  66       3.125   9.649 -30.262  1.00 93.18           H  
ATOM   3513 HG12 VAL B  66       3.760   8.380 -31.290  1.00 93.18           H  
ATOM   3514 HG13 VAL B  66       4.187   8.407 -29.556  1.00 93.18           H  
ATOM   3515  CG2 VAL B  66       5.372  10.883 -29.568  1.00 93.18           C  
ATOM   3516 HG21 VAL B  66       4.497  11.530 -29.506  1.00 93.18           H  
ATOM   3517 HG22 VAL B  66       5.471  10.330 -28.635  1.00 93.18           H  
ATOM   3518 HG23 VAL B  66       6.248  11.518 -29.705  1.00 93.18           H  
ATOM   3519  N   PRO B  67       6.071   6.776 -31.861  1.00 91.79           N  
ATOM   3520  CA  PRO B  67       5.746   5.798 -32.890  1.00 91.79           C  
ATOM   3521  HA  PRO B  67       6.577   5.764 -33.594  1.00 91.79           H  
ATOM   3522  C   PRO B  67       4.457   6.167 -33.638  1.00 91.79           C  
ATOM   3523  CB  PRO B  67       5.668   4.450 -32.167  1.00 91.79           C  
ATOM   3524  HB2 PRO B  67       5.977   3.626 -32.810  1.00 91.79           H  
ATOM   3525  HB3 PRO B  67       4.661   4.283 -31.785  1.00 91.79           H  
ATOM   3526  O   PRO B  67       3.370   6.251 -33.061  1.00 91.79           O  
ATOM   3527  CG  PRO B  67       6.625   4.637 -30.992  1.00 91.79           C  
ATOM   3528  HG2 PRO B  67       6.402   3.963 -30.165  1.00 91.79           H  
ATOM   3529  HG3 PRO B  67       7.653   4.502 -31.328  1.00 91.79           H  
ATOM   3530  CD  PRO B  67       6.397   6.098 -30.615  1.00 91.79           C  
ATOM   3531  HD2 PRO B  67       7.313   6.499 -30.182  1.00 91.79           H  
ATOM   3532  HD3 PRO B  67       5.568   6.185 -29.914  1.00 91.79           H  
ATOM   3533  N   ALA B  68       4.583   6.396 -34.947  1.00 89.38           N  
ATOM   3534  H   ALA B  68       5.520   6.388 -35.326  1.00 89.38           H  
ATOM   3535  CA  ALA B  68       3.512   6.939 -35.787  1.00 89.38           C  
ATOM   3536  HA  ALA B  68       3.144   7.849 -35.313  1.00 89.38           H  
ATOM   3537  C   ALA B  68       2.302   5.997 -35.954  1.00 89.38           C  
ATOM   3538  CB  ALA B  68       4.121   7.312 -37.145  1.00 89.38           C  
ATOM   3539  HB1 ALA B  68       4.937   8.020 -36.998  1.00 89.38           H  
ATOM   3540  HB2 ALA B  68       4.500   6.419 -37.642  1.00 89.38           H  
ATOM   3541  HB3 ALA B  68       3.358   7.775 -37.770  1.00 89.38           H  
ATOM   3542  O   ALA B  68       1.247   6.427 -36.421  1.00 89.38           O  
ATOM   3543  N   ASP B  69       2.441   4.726 -35.571  1.00 84.61           N  
ATOM   3544  H   ASP B  69       3.312   4.453 -35.138  1.00 84.61           H  
ATOM   3545  CA  ASP B  69       1.353   3.751 -35.483  1.00 84.61           C  
ATOM   3546  HA  ASP B  69       0.742   3.825 -36.382  1.00 84.61           H  
ATOM   3547  C   ASP B  69       0.438   3.998 -34.264  1.00 84.61           C  
ATOM   3548  CB  ASP B  69       1.983   2.351 -35.427  1.00 84.61           C  
ATOM   3549  HB2 ASP B  69       1.226   1.611 -35.690  1.00 84.61           H  
ATOM   3550  HB3 ASP B  69       2.783   2.272 -36.163  1.00 84.61           H  
ATOM   3551  O   ASP B  69      -0.683   3.482 -34.216  1.00 84.61           O  
ATOM   3552  CG  ASP B  69       2.532   2.064 -34.029  1.00 84.61           C  
ATOM   3553  OD1 ASP B  69       3.523   2.727 -33.665  1.00 84.61           O  
ATOM   3554  OD2 ASP B  69       1.880   1.272 -33.308  1.00 84.61           O  
ATOM   3555  N   ARG B  70       0.907   4.783 -33.285  1.00 88.47           N  
ATOM   3556  H   ARG B  70       1.859   5.108 -33.373  1.00 88.47           H  
ATOM   3557  CA  ARG B  70       0.142   5.237 -32.122  1.00 88.47           C  
ATOM   3558  HA  ARG B  70      -0.640   4.505 -31.921  1.00 88.47           H  
ATOM   3559  C   ARG B  70      -0.539   6.556 -32.445  1.00 88.47           C  
ATOM   3560  CB  ARG B  70       1.035   5.362 -30.880  1.00 88.47           C  
ATOM   3561  HB2 ARG B  70       1.732   6.188 -31.020  1.00 88.47           H  
ATOM   3562  HB3 ARG B  70       0.412   5.594 -30.016  1.00 88.47           H  
ATOM   3563  O   ARG B  70      -1.764   6.591 -32.513  1.00 88.47           O  
ATOM   3564  CG  ARG B  70       1.844   4.094 -30.589  1.00 88.47           C  
ATOM   3565  HG2 ARG B  70       1.182   3.277 -30.303  1.00 88.47           H  
ATOM   3566  HG3 ARG B  70       2.427   3.800 -31.462  1.00 88.47           H  
ATOM   3567  CD  ARG B  70       2.800   4.419 -29.452  1.00 88.47           C  
ATOM   3568  HD2 ARG B  70       3.358   5.323 -29.693  1.00 88.47           H  
ATOM   3569  HD3 ARG B  70       2.205   4.605 -28.558  1.00 88.47           H  
ATOM   3570  NE  ARG B  70       3.759   3.332 -29.215  1.00 88.47           N  
ATOM   3571  HE  ARG B  70       3.969   2.694 -29.970  1.00 88.47           H  
ATOM   3572  NH1 ARG B  70       4.196   3.970 -27.084  1.00 88.47           N  
ATOM   3573 HH11 ARG B  70       4.520   3.630 -26.190  1.00 88.47           H  
ATOM   3574 HH12 ARG B  70       3.404   4.596 -27.052  1.00 88.47           H  
ATOM   3575  NH2 ARG B  70       5.333   2.283 -27.910  1.00 88.47           N  
ATOM   3576 HH21 ARG B  70       5.687   1.672 -28.632  1.00 88.47           H  
ATOM   3577 HH22 ARG B  70       5.790   2.285 -27.009  1.00 88.47           H  
ATOM   3578  CZ  ARG B  70       4.424   3.191 -28.087  1.00 88.47           C  
ATOM   3579  N   TRP B  71       0.234   7.616 -32.652  1.00 86.11           N  
ATOM   3580  H   TRP B  71       1.234   7.498 -32.584  1.00 86.11           H  
ATOM   3581  CA  TRP B  71      -0.247   8.914 -33.119  1.00 86.11           C  
ATOM   3582  HA  TRP B  71      -1.035   8.739 -33.850  1.00 86.11           H  
ATOM   3583  C   TRP B  71       0.876   9.662 -33.839  1.00 86.11           C  
ATOM   3584  CB  TRP B  71      -0.855   9.740 -31.968  1.00 86.11           C  
ATOM   3585  HB2 TRP B  71      -1.772   9.245 -31.649  1.00 86.11           H  
ATOM   3586  HB3 TRP B  71      -1.154  10.711 -32.365  1.00 86.11           H  
ATOM   3587  O   TRP B  71       2.058   9.472 -33.564  1.00 86.11           O  
ATOM   3588  CG  TRP B  71      -0.026   9.984 -30.739  1.00 86.11           C  
ATOM   3589  CD1 TRP B  71       0.036   9.164 -29.663  1.00 86.11           C  
ATOM   3590  HD1 TRP B  71      -0.480   8.219 -29.571  1.00 86.11           H  
ATOM   3591  CD2 TRP B  71       0.774  11.160 -30.383  1.00 86.11           C  
ATOM   3592  CE2 TRP B  71       1.269  10.982 -29.055  1.00 86.11           C  
ATOM   3593  CE3 TRP B  71       1.089  12.383 -31.019  1.00 86.11           C  
ATOM   3594  HE3 TRP B  71       0.708  12.578 -32.011  1.00 86.11           H  
ATOM   3595  NE1 TRP B  71       0.803   9.745 -28.672  1.00 86.11           N  
ATOM   3596  HE1 TRP B  71       0.947   9.340 -27.758  1.00 86.11           H  
ATOM   3597  CH2 TRP B  71       2.337  13.152 -29.058  1.00 86.11           C  
ATOM   3598  HH2 TRP B  71       2.927  13.910 -28.563  1.00 86.11           H  
ATOM   3599  CZ2 TRP B  71       2.047  11.947 -28.401  1.00 86.11           C  
ATOM   3600  HZ2 TRP B  71       2.414  11.767 -27.401  1.00 86.11           H  
ATOM   3601  CZ3 TRP B  71       1.852  13.369 -30.358  1.00 86.11           C  
ATOM   3602  HZ3 TRP B  71       2.063  14.313 -30.839  1.00 86.11           H  
ATOM   3603  N   ARG B  72       0.509  10.511 -34.801  1.00 90.17           N  
ATOM   3604  H   ARG B  72      -0.476  10.662 -34.963  1.00 90.17           H  
ATOM   3605  CA  ARG B  72       1.464  11.326 -35.554  1.00 90.17           C  
ATOM   3606  HA  ARG B  72       2.372  10.754 -35.749  1.00 90.17           H  
ATOM   3607  C   ARG B  72       1.846  12.559 -34.750  1.00 90.17           C  
ATOM   3608  CB  ARG B  72       0.826  11.751 -36.875  1.00 90.17           C  
ATOM   3609  HB2 ARG B  72      -0.207  12.040 -36.681  1.00 90.17           H  
ATOM   3610  HB3 ARG B  72       1.359  12.618 -37.265  1.00 90.17           H  
ATOM   3611  O   ARG B  72       1.010  13.439 -34.565  1.00 90.17           O  
ATOM   3612  CG  ARG B  72       0.861  10.648 -37.931  1.00 90.17           C  
ATOM   3613  HG2 ARG B  72       1.902  10.419 -38.157  1.00 90.17           H  
ATOM   3614  HG3 ARG B  72       0.364   9.749 -37.568  1.00 90.17           H  
ATOM   3615  CD  ARG B  72       0.145  11.167 -39.181  1.00 90.17           C  
ATOM   3616  HD2 ARG B  72      -0.897  10.850 -39.154  1.00 90.17           H  
ATOM   3617  HD3 ARG B  72       0.156  12.257 -39.167  1.00 90.17           H  
ATOM   3618  NE  ARG B  72       0.805  10.696 -40.413  1.00 90.17           N  
ATOM   3619  HE  ARG B  72       1.451   9.927 -40.315  1.00 90.17           H  
ATOM   3620  NH1 ARG B  72      -0.182  12.231 -41.790  1.00 90.17           N  
ATOM   3621 HH11 ARG B  72      -0.666  12.597 -40.982  1.00 90.17           H  
ATOM   3622 HH12 ARG B  72      -0.260  12.716 -42.672  1.00 90.17           H  
ATOM   3623  NH2 ARG B  72       1.380  10.848 -42.607  1.00 90.17           N  
ATOM   3624 HH21 ARG B  72       2.064  10.118 -42.466  1.00 90.17           H  
ATOM   3625 HH22 ARG B  72       1.279  11.301 -43.504  1.00 90.17           H  
ATOM   3626  CZ  ARG B  72       0.662  11.256 -41.596  1.00 90.17           C  
ATOM   3627  N   ALA B  73       3.112  12.660 -34.351  1.00 88.46           N  
ATOM   3628  H   ALA B  73       3.717  11.857 -34.446  1.00 88.46           H  
ATOM   3629  CA  ALA B  73       3.611  13.809 -33.596  1.00 88.46           C  
ATOM   3630  HA  ALA B  73       3.126  13.813 -32.620  1.00 88.46           H  
ATOM   3631  C   ALA B  73       3.285  15.156 -34.274  1.00 88.46           C  
ATOM   3632  CB  ALA B  73       5.114  13.623 -33.367  1.00 88.46           C  
ATOM   3633  HB1 ALA B  73       5.481  14.443 -32.750  1.00 88.46           H  
ATOM   3634  HB2 ALA B  73       5.653  13.619 -34.315  1.00 88.46           H  
ATOM   3635  HB3 ALA B  73       5.301  12.686 -32.842  1.00 88.46           H  
ATOM   3636  O   ALA B  73       2.780  16.065 -33.624  1.00 88.46           O  
ATOM   3637  N   ALA B  74       3.469  15.255 -35.596  1.00 89.42           N  
ATOM   3638  H   ALA B  74       3.894  14.472 -36.071  1.00 89.42           H  
ATOM   3639  CA  ALA B  74       3.212  16.472 -36.375  1.00 89.42           C  
ATOM   3640  HA  ALA B  74       3.847  17.268 -35.988  1.00 89.42           H  
ATOM   3641  C   ALA B  74       1.758  16.991 -36.319  1.00 89.42           C  
ATOM   3642  CB  ALA B  74       3.620  16.187 -37.826  1.00 89.42           C  
ATOM   3643  HB1 ALA B  74       2.990  15.402 -38.243  1.00 89.42           H  
ATOM   3644  HB2 ALA B  74       3.494  17.093 -38.418  1.00 89.42           H  
ATOM   3645  HB3 ALA B  74       4.666  15.883 -37.866  1.00 89.42           H  
ATOM   3646  O   ALA B  74       1.537  18.191 -36.482  1.00 89.42           O  
ATOM   3647  N   ASP B  75       0.771  16.127 -36.062  1.00 91.83           N  
ATOM   3648  H   ASP B  75       0.990  15.158 -35.877  1.00 91.83           H  
ATOM   3649  CA  ASP B  75      -0.636  16.542 -36.008  1.00 91.83           C  
ATOM   3650  HA  ASP B  75      -0.818  17.247 -36.819  1.00 91.83           H  
ATOM   3651  C   ASP B  75      -0.952  17.291 -34.689  1.00 91.83           C  
ATOM   3652  CB  ASP B  75      -1.557  15.325 -36.255  1.00 91.83           C  
ATOM   3653  HB2 ASP B  75      -2.592  15.655 -36.161  1.00 91.83           H  
ATOM   3654  HB3 ASP B  75      -1.376  14.584 -35.476  1.00 91.83           H  
ATOM   3655  O   ASP B  75      -1.875  18.108 -34.654  1.00 91.83           O  
ATOM   3656  CG  ASP B  75      -1.399  14.645 -37.636  1.00 91.83           C  
ATOM   3657  OD1 ASP B  75      -0.820  15.243 -38.572  1.00 91.83           O  
ATOM   3658  OD2 ASP B  75      -1.841  13.481 -37.777  1.00 91.83           O  
ATOM   3659  N   TRP B  76      -0.133  17.082 -33.644  1.00 92.72           N  
ATOM   3660  H   TRP B  76       0.632  16.440 -33.791  1.00 92.72           H  
ATOM   3661  CA  TRP B  76      -0.292  17.609 -32.275  1.00 92.72           C  
ATOM   3662  HA  TRP B  76      -1.215  18.186 -32.211  1.00 92.72           H  
ATOM   3663  C   TRP B  76       0.849  18.529 -31.812  1.00 92.72           C  
ATOM   3664  CB  TRP B  76      -0.401  16.428 -31.302  1.00 92.72           C  
ATOM   3665  HB2 TRP B  76       0.522  15.850 -31.350  1.00 92.72           H  
ATOM   3666  HB3 TRP B  76      -0.493  16.814 -30.287  1.00 92.72           H  
ATOM   3667  O   TRP B  76       0.719  19.200 -30.790  1.00 92.72           O  
ATOM   3668  CG  TRP B  76      -1.554  15.510 -31.550  1.00 92.72           C  
ATOM   3669  CD1 TRP B  76      -1.590  14.524 -32.474  1.00 92.72           C  
ATOM   3670  HD1 TRP B  76      -0.777  14.284 -33.142  1.00 92.72           H  
ATOM   3671  CD2 TRP B  76      -2.863  15.504 -30.906  1.00 92.72           C  
ATOM   3672  CE2 TRP B  76      -3.661  14.494 -31.522  1.00 92.72           C  
ATOM   3673  CE3 TRP B  76      -3.460  16.253 -29.871  1.00 92.72           C  
ATOM   3674  HE3 TRP B  76      -2.895  17.045 -29.401  1.00 92.72           H  
ATOM   3675  NE1 TRP B  76      -2.836  13.932 -32.473  1.00 92.72           N  
ATOM   3676  HE1 TRP B  76      -3.113  13.222 -33.135  1.00 92.72           H  
ATOM   3677  CH2 TRP B  76      -5.541  14.990 -30.081  1.00 92.72           C  
ATOM   3678  HH2 TRP B  76      -6.558  14.810 -29.763  1.00 92.72           H  
ATOM   3679  CZ2 TRP B  76      -4.982  14.234 -31.126  1.00 92.72           C  
ATOM   3680  HZ2 TRP B  76      -5.559  13.465 -31.617  1.00 92.72           H  
ATOM   3681  CZ3 TRP B  76      -4.781  15.995 -29.457  1.00 92.72           C  
ATOM   3682  HZ3 TRP B  76      -5.216  16.592 -28.669  1.00 92.72           H  
ATOM   3683  N   TYR B  77       1.968  18.569 -32.537  1.00 94.36           N  
ATOM   3684  H   TYR B  77       2.062  17.932 -33.315  1.00 94.36           H  
ATOM   3685  CA  TYR B  77       3.124  19.384 -32.174  1.00 94.36           C  
ATOM   3686  HA  TYR B  77       3.327  19.206 -31.118  1.00 94.36           H  
ATOM   3687  C   TYR B  77       2.850  20.881 -32.375  1.00 94.36           C  
ATOM   3688  CB  TYR B  77       4.360  18.925 -32.957  1.00 94.36           C  
ATOM   3689  HB2 TYR B  77       4.188  19.087 -34.021  1.00 94.36           H  
ATOM   3690  HB3 TYR B  77       4.493  17.854 -32.804  1.00 94.36           H  
ATOM   3691  O   TYR B  77       2.322  21.275 -33.417  1.00 94.36           O  
ATOM   3692  CG  TYR B  77       5.650  19.611 -32.545  1.00 94.36           C  
ATOM   3693  CD1 TYR B  77       6.175  20.669 -33.313  1.00 94.36           C  
ATOM   3694  HD1 TYR B  77       5.644  21.013 -34.189  1.00 94.36           H  
ATOM   3695  CD2 TYR B  77       6.325  19.182 -31.387  1.00 94.36           C  
ATOM   3696  HD2 TYR B  77       5.907  18.393 -30.780  1.00 94.36           H  
ATOM   3697  CE1 TYR B  77       7.377  21.295 -32.925  1.00 94.36           C  
ATOM   3698  HE1 TYR B  77       7.782  22.118 -33.495  1.00 94.36           H  
ATOM   3699  CE2 TYR B  77       7.534  19.794 -31.008  1.00 94.36           C  
ATOM   3700  HE2 TYR B  77       8.063  19.453 -30.130  1.00 94.36           H  
ATOM   3701  OH  TYR B  77       9.195  21.484 -31.366  1.00 94.36           O  
ATOM   3702  HH  TYR B  77       9.458  21.183 -30.493  1.00 94.36           H  
ATOM   3703  CZ  TYR B  77       8.053  20.865 -31.764  1.00 94.36           C  
ATOM   3704  N   ASP B  78       3.233  21.701 -31.400  1.00 93.44           N  
ATOM   3705  H   ASP B  78       3.570  21.289 -30.541  1.00 93.44           H  
ATOM   3706  CA  ASP B  78       3.476  23.142 -31.546  1.00 93.44           C  
ATOM   3707  HA  ASP B  78       3.868  23.324 -32.547  1.00 93.44           H  
ATOM   3708  C   ASP B  78       4.512  23.558 -30.485  1.00 93.44           C  
ATOM   3709  CB  ASP B  78       2.180  23.954 -31.389  1.00 93.44           C  
ATOM   3710  HB2 ASP B  78       1.394  23.471 -31.971  1.00 93.44           H  
ATOM   3711  HB3 ASP B  78       1.877  23.977 -30.343  1.00 93.44           H  
ATOM   3712  O   ASP B  78       4.336  23.194 -29.321  1.00 93.44           O  
ATOM   3713  CG  ASP B  78       2.341  25.388 -31.900  1.00 93.44           C  
ATOM   3714  OD1 ASP B  78       3.251  26.087 -31.403  1.00 93.44           O  
ATOM   3715  OD2 ASP B  78       1.592  25.745 -32.838  1.00 93.44           O  
ATOM   3716  N   PRO B  79       5.612  24.250 -30.841  1.00 91.16           N  
ATOM   3717  CA  PRO B  79       6.661  24.606 -29.886  1.00 91.16           C  
ATOM   3718  HA  PRO B  79       6.983  23.710 -29.355  1.00 91.16           H  
ATOM   3719  C   PRO B  79       6.241  25.644 -28.832  1.00 91.16           C  
ATOM   3720  CB  PRO B  79       7.822  25.119 -30.744  1.00 91.16           C  
ATOM   3721  HB2 PRO B  79       8.422  25.869 -30.229  1.00 91.16           H  
ATOM   3722  HB3 PRO B  79       8.446  24.279 -31.049  1.00 91.16           H  
ATOM   3723  O   PRO B  79       6.998  25.838 -27.880  1.00 91.16           O  
ATOM   3724  CG  PRO B  79       7.114  25.700 -31.966  1.00 91.16           C  
ATOM   3725  HG2 PRO B  79       7.770  25.746 -32.835  1.00 91.16           H  
ATOM   3726  HG3 PRO B  79       6.713  26.685 -31.728  1.00 91.16           H  
ATOM   3727  CD  PRO B  79       5.967  24.716 -32.173  1.00 91.16           C  
ATOM   3728  HD2 PRO B  79       6.306  23.870 -32.771  1.00 91.16           H  
ATOM   3729  HD3 PRO B  79       5.136  25.214 -32.673  1.00 91.16           H  
ATOM   3730  N   ASP B  80       5.097  26.320 -28.977  1.00 88.64           N  
ATOM   3731  H   ASP B  80       4.501  26.129 -29.770  1.00 88.64           H  
ATOM   3732  CA  ASP B  80       4.569  27.238 -27.963  1.00 88.64           C  
ATOM   3733  HA  ASP B  80       5.409  27.705 -27.448  1.00 88.64           H  
ATOM   3734  C   ASP B  80       3.688  26.490 -26.932  1.00 88.64           C  
ATOM   3735  CB  ASP B  80       3.827  28.394 -28.653  1.00 88.64           C  
ATOM   3736  HB2 ASP B  80       2.993  27.988 -29.225  1.00 88.64           H  
ATOM   3737  HB3 ASP B  80       4.511  28.869 -29.357  1.00 88.64           H  
ATOM   3738  O   ASP B  80       2.608  26.000 -27.284  1.00 88.64           O  
ATOM   3739  CG  ASP B  80       3.318  29.469 -27.681  1.00 88.64           C  
ATOM   3740  OD1 ASP B  80       3.490  29.297 -26.451  1.00 88.64           O  
ATOM   3741  OD2 ASP B  80       2.794  30.492 -28.175  1.00 88.64           O  
ATOM   3742  N   PRO B  81       4.088  26.421 -25.640  1.00 83.20           N  
ATOM   3743  CA  PRO B  81       3.288  25.789 -24.591  1.00 83.20           C  
ATOM   3744  HA  PRO B  81       3.141  24.742 -24.856  1.00 83.20           H  
ATOM   3745  C   PRO B  81       1.913  26.427 -24.367  1.00 83.20           C  
ATOM   3746  CB  PRO B  81       4.119  25.880 -23.305  1.00 83.20           C  
ATOM   3747  HB2 PRO B  81       3.788  26.731 -22.708  1.00 83.20           H  
ATOM   3748  HB3 PRO B  81       4.048  24.962 -22.722  1.00 83.20           H  
ATOM   3749  O   PRO B  81       1.086  25.798 -23.706  1.00 83.20           O  
ATOM   3750  CG  PRO B  81       5.544  26.138 -23.783  1.00 83.20           C  
ATOM   3751  HG2 PRO B  81       6.042  25.195 -24.012  1.00 83.20           H  
ATOM   3752  HG3 PRO B  81       6.120  26.708 -23.054  1.00 83.20           H  
ATOM   3753  CD  PRO B  81       5.331  26.923 -25.072  1.00 83.20           C  
ATOM   3754  HD2 PRO B  81       5.218  27.984 -24.848  1.00 83.20           H  
ATOM   3755  HD3 PRO B  81       6.182  26.764 -25.734  1.00 83.20           H  
ATOM   3756  N   GLU B  82       1.662  27.636 -24.889  1.00 80.79           N  
ATOM   3757  H   GLU B  82       2.402  28.100 -25.395  1.00 80.79           H  
ATOM   3758  CA  GLU B  82       0.408  28.390 -24.752  1.00 80.79           C  
ATOM   3759  HA  GLU B  82      -0.050  28.125 -23.799  1.00 80.79           H  
ATOM   3760  C   GLU B  82      -0.634  28.076 -25.848  1.00 80.79           C  
ATOM   3761  CB  GLU B  82       0.686  29.904 -24.715  1.00 80.79           C  
ATOM   3762  HB2 GLU B  82      -0.258  30.427 -24.557  1.00 80.79           H  
ATOM   3763  HB3 GLU B  82       1.064  30.212 -25.689  1.00 80.79           H  
ATOM   3764  O   GLU B  82      -1.799  28.443 -25.695  1.00 80.79           O  
ATOM   3765  CG  GLU B  82       1.680  30.370 -23.638  1.00 80.79           C  
ATOM   3766  HG2 GLU B  82       1.829  31.444 -23.754  1.00 80.79           H  
ATOM   3767  HG3 GLU B  82       2.649  29.898 -23.803  1.00 80.79           H  
ATOM   3768  CD  GLU B  82       1.208  30.095 -22.205  1.00 80.79           C  
ATOM   3769  OE1 GLU B  82       1.952  29.385 -21.482  1.00 80.79           O  
ATOM   3770  OE2 GLU B  82       0.170  30.661 -21.802  1.00 80.79           O  
ATOM   3771  N   VAL B  83      -0.324  27.291 -26.892  1.00 83.92           N  
ATOM   3772  H   VAL B  83       0.630  26.978 -26.994  1.00 83.92           H  
ATOM   3773  CA  VAL B  83      -1.307  26.922 -27.945  1.00 83.92           C  
ATOM   3774  HA  VAL B  83      -1.931  27.797 -28.130  1.00 83.92           H  
ATOM   3775  C   VAL B  83      -2.210  25.747 -27.503  1.00 83.92           C  
ATOM   3776  CB  VAL B  83      -0.613  26.621 -29.288  1.00 83.92           C  
ATOM   3777  HB  VAL B  83       0.093  25.801 -29.163  1.00 83.92           H  
ATOM   3778  O   VAL B  83      -1.691  24.655 -27.266  1.00 83.92           O  
ATOM   3779  CG1 VAL B  83      -1.630  26.254 -30.381  1.00 83.92           C  
ATOM   3780 HG11 VAL B  83      -1.100  26.075 -31.316  1.00 83.92           H  
ATOM   3781 HG12 VAL B  83      -2.173  25.348 -30.109  1.00 83.92           H  
ATOM   3782 HG13 VAL B  83      -2.342  27.067 -30.521  1.00 83.92           H  
ATOM   3783  CG2 VAL B  83       0.130  27.862 -29.797  1.00 83.92           C  
ATOM   3784 HG21 VAL B  83       0.703  27.608 -30.689  1.00 83.92           H  
ATOM   3785 HG22 VAL B  83      -0.570  28.665 -30.028  1.00 83.92           H  
ATOM   3786 HG23 VAL B  83       0.826  28.223 -29.040  1.00 83.92           H  
ATOM   3787  N   PRO B  84      -3.545  25.917 -27.359  1.00 79.54           N  
ATOM   3788  CA  PRO B  84      -4.420  24.870 -26.819  1.00 79.54           C  
ATOM   3789  HA  PRO B  84      -4.082  24.634 -25.810  1.00 79.54           H  
ATOM   3790  C   PRO B  84      -4.421  23.582 -27.650  1.00 79.54           C  
ATOM   3791  CB  PRO B  84      -5.826  25.471 -26.729  1.00 79.54           C  
ATOM   3792  HB2 PRO B  84      -6.396  25.231 -27.627  1.00 79.54           H  
ATOM   3793  HB3 PRO B  84      -6.356  25.126 -25.841  1.00 79.54           H  
ATOM   3794  O   PRO B  84      -4.296  23.607 -28.876  1.00 79.54           O  
ATOM   3795  CG  PRO B  84      -5.576  26.974 -26.684  1.00 79.54           C  
ATOM   3796  HG2 PRO B  84      -6.414  27.534 -27.098  1.00 79.54           H  
ATOM   3797  HG3 PRO B  84      -5.386  27.287 -25.657  1.00 79.54           H  
ATOM   3798  CD  PRO B  84      -4.312  27.144 -27.528  1.00 79.54           C  
ATOM   3799  HD2 PRO B  84      -4.583  27.255 -28.578  1.00 79.54           H  
ATOM   3800  HD3 PRO B  84      -3.771  28.026 -27.185  1.00 79.54           H  
ATOM   3801  N   GLY B  85      -4.573  22.438 -26.979  1.00 83.09           N  
ATOM   3802  H   GLY B  85      -4.708  22.487 -25.979  1.00 83.09           H  
ATOM   3803  CA  GLY B  85      -4.612  21.124 -27.631  1.00 83.09           C  
ATOM   3804  HA2 GLY B  85      -5.330  21.164 -28.451  1.00 83.09           H  
ATOM   3805  HA3 GLY B  85      -4.967  20.383 -26.914  1.00 83.09           H  
ATOM   3806  C   GLY B  85      -3.274  20.637 -28.212  1.00 83.09           C  
ATOM   3807  O   GLY B  85      -3.249  19.578 -28.838  1.00 83.09           O  
ATOM   3808  N   ARG B  86      -2.172  21.379 -28.023  1.00 89.53           N  
ATOM   3809  H   ARG B  86      -2.267  22.246 -27.514  1.00 89.53           H  
ATOM   3810  CA  ARG B  86      -0.838  21.069 -28.564  1.00 89.53           C  
ATOM   3811  HA  ARG B  86      -0.926  20.232 -29.257  1.00 89.53           H  
ATOM   3812  C   ARG B  86       0.159  20.615 -27.500  1.00 89.53           C  
ATOM   3813  CB  ARG B  86      -0.282  22.290 -29.322  1.00 89.53           C  
ATOM   3814  HB2 ARG B  86       0.740  22.075 -29.636  1.00 89.53           H  
ATOM   3815  HB3 ARG B  86      -0.232  23.140 -28.642  1.00 89.53           H  
ATOM   3816  O   ARG B  86      -0.020  20.834 -26.305  1.00 89.53           O  
ATOM   3817  CG  ARG B  86      -1.091  22.693 -30.564  1.00 89.53           C  
ATOM   3818  HG2 ARG B  86      -2.147  22.797 -30.315  1.00 89.53           H  
ATOM   3819  HG3 ARG B  86      -0.719  23.651 -30.927  1.00 89.53           H  
ATOM   3820  CD  ARG B  86      -0.909  21.654 -31.668  1.00 89.53           C  
ATOM   3821  HD2 ARG B  86      -1.250  20.687 -31.299  1.00 89.53           H  
ATOM   3822  HD3 ARG B  86       0.154  21.583 -31.899  1.00 89.53           H  
ATOM   3823  NE  ARG B  86      -1.679  21.967 -32.881  1.00 89.53           N  
ATOM   3824  HE  ARG B  86      -2.536  22.483 -32.746  1.00 89.53           H  
ATOM   3825  NH1 ARG B  86      -0.337  20.823 -34.362  1.00 89.53           N  
ATOM   3826 HH11 ARG B  86      -0.231  20.252 -35.188  1.00 89.53           H  
ATOM   3827 HH12 ARG B  86       0.485  21.046 -33.819  1.00 89.53           H  
ATOM   3828  NH2 ARG B  86      -2.462  21.233 -34.878  1.00 89.53           N  
ATOM   3829 HH21 ARG B  86      -2.357  20.503 -35.568  1.00 89.53           H  
ATOM   3830 HH22 ARG B  86      -3.383  21.532 -34.591  1.00 89.53           H  
ATOM   3831  CZ  ARG B  86      -1.480  21.359 -34.034  1.00 89.53           C  
ATOM   3832  N   THR B  87       1.234  19.981 -27.956  1.00 92.93           N  
ATOM   3833  H   THR B  87       1.299  19.834 -28.954  1.00 92.93           H  
ATOM   3834  CA  THR B  87       2.410  19.647 -27.144  1.00 92.93           C  
ATOM   3835  HA  THR B  87       2.328  20.169 -26.191  1.00 92.93           H  
ATOM   3836  C   THR B  87       3.681  20.147 -27.820  1.00 92.93           C  
ATOM   3837  CB  THR B  87       2.475  18.142 -26.827  1.00 92.93           C  
ATOM   3838  HB  THR B  87       1.598  17.886 -26.231  1.00 92.93           H  
ATOM   3839  O   THR B  87       3.867  19.960 -29.020  1.00 92.93           O  
ATOM   3840  CG2 THR B  87       2.500  17.222 -28.052  1.00 92.93           C  
ATOM   3841 HG21 THR B  87       2.160  16.229 -27.757  1.00 92.93           H  
ATOM   3842 HG22 THR B  87       1.840  17.594 -28.835  1.00 92.93           H  
ATOM   3843 HG23 THR B  87       3.513  17.150 -28.449  1.00 92.93           H  
ATOM   3844  OG1 THR B  87       3.636  17.856 -26.079  1.00 92.93           O  
ATOM   3845  HG1 THR B  87       3.575  18.302 -25.231  1.00 92.93           H  
ATOM   3846  N   TYR B  88       4.588  20.741 -27.044  1.00 93.56           N  
ATOM   3847  H   TYR B  88       4.384  20.866 -26.063  1.00 93.56           H  
ATOM   3848  CA  TYR B  88       5.902  21.174 -27.534  1.00 93.56           C  
ATOM   3849  HA  TYR B  88       5.793  21.490 -28.571  1.00 93.56           H  
ATOM   3850  C   TYR B  88       6.930  20.032 -27.582  1.00 93.56           C  
ATOM   3851  CB  TYR B  88       6.378  22.404 -26.744  1.00 93.56           C  
ATOM   3852  HB2 TYR B  88       5.635  23.194 -26.846  1.00 93.56           H  
ATOM   3853  HB3 TYR B  88       7.298  22.777 -27.195  1.00 93.56           H  
ATOM   3854  O   TYR B  88       8.104  20.272 -27.867  1.00 93.56           O  
ATOM   3855  CG  TYR B  88       6.635  22.151 -25.272  1.00 93.56           C  
ATOM   3856  CD1 TYR B  88       5.681  22.525 -24.310  1.00 93.56           C  
ATOM   3857  HD1 TYR B  88       4.776  23.028 -24.618  1.00 93.56           H  
ATOM   3858  CD2 TYR B  88       7.845  21.559 -24.864  1.00 93.56           C  
ATOM   3859  HD2 TYR B  88       8.591  21.304 -25.601  1.00 93.56           H  
ATOM   3860  CE1 TYR B  88       5.936  22.293 -22.946  1.00 93.56           C  
ATOM   3861  HE1 TYR B  88       5.241  22.633 -22.193  1.00 93.56           H  
ATOM   3862  CE2 TYR B  88       8.084  21.291 -23.504  1.00 93.56           C  
ATOM   3863  HE2 TYR B  88       9.006  20.818 -23.200  1.00 93.56           H  
ATOM   3864  OH  TYR B  88       7.325  21.382 -21.224  1.00 93.56           O  
ATOM   3865  HH  TYR B  88       8.194  21.001 -21.077  1.00 93.56           H  
ATOM   3866  CZ  TYR B  88       7.123  21.651 -22.538  1.00 93.56           C  
ATOM   3867  N   VAL B  89       6.508  18.786 -27.326  1.00 94.69           N  
ATOM   3868  H   VAL B  89       5.530  18.647 -27.111  1.00 94.69           H  
ATOM   3869  CA  VAL B  89       7.376  17.604 -27.275  1.00 94.69           C  
ATOM   3870  HA  VAL B  89       8.382  17.893 -27.582  1.00 94.69           H  
ATOM   3871  C   VAL B  89       6.886  16.526 -28.240  1.00 94.69           C  
ATOM   3872  CB  VAL B  89       7.496  17.066 -25.836  1.00 94.69           C  
ATOM   3873  HB  VAL B  89       6.526  16.719 -25.481  1.00 94.69           H  
ATOM   3874  O   VAL B  89       5.860  15.888 -28.033  1.00 94.69           O  
ATOM   3875  CG1 VAL B  89       8.492  15.907 -25.771  1.00 94.69           C  
ATOM   3876 HG11 VAL B  89       8.615  15.580 -24.738  1.00 94.69           H  
ATOM   3877 HG12 VAL B  89       8.096  15.065 -26.338  1.00 94.69           H  
ATOM   3878 HG13 VAL B  89       9.463  16.213 -26.161  1.00 94.69           H  
ATOM   3879  CG2 VAL B  89       8.000  18.161 -24.898  1.00 94.69           C  
ATOM   3880 HG21 VAL B  89       7.198  18.874 -24.704  1.00 94.69           H  
ATOM   3881 HG22 VAL B  89       8.850  18.669 -25.352  1.00 94.69           H  
ATOM   3882 HG23 VAL B  89       8.325  17.730 -23.951  1.00 94.69           H  
ATOM   3883  N   ALA B  90       7.672  16.280 -29.289  1.00 92.80           N  
ATOM   3884  H   ALA B  90       8.477  16.875 -29.421  1.00 92.80           H  
ATOM   3885  CA  ALA B  90       7.444  15.207 -30.262  1.00 92.80           C  
ATOM   3886  HA  ALA B  90       6.376  14.992 -30.309  1.00 92.80           H  
ATOM   3887  C   ALA B  90       8.149  13.881 -29.898  1.00 92.80           C  
ATOM   3888  CB  ALA B  90       7.885  15.727 -31.638  1.00 92.80           C  
ATOM   3889  HB1 ALA B  90       8.939  16.004 -31.614  1.00 92.80           H  
ATOM   3890  HB2 ALA B  90       7.290  16.596 -31.920  1.00 92.80           H  
ATOM   3891  HB3 ALA B  90       7.751  14.952 -32.393  1.00 92.80           H  
ATOM   3892  O   ALA B  90       8.130  12.942 -30.696  1.00 92.80           O  
ATOM   3893  N   LYS B  91       8.823  13.815 -28.739  1.00 95.15           N  
ATOM   3894  H   LYS B  91       8.704  14.573 -28.082  1.00 95.15           H  
ATOM   3895  CA  LYS B  91       9.790  12.765 -28.387  1.00 95.15           C  
ATOM   3896  HA  LYS B  91       9.660  11.936 -29.082  1.00 95.15           H  
ATOM   3897  C   LYS B  91       9.610  12.171 -26.989  1.00 95.15           C  
ATOM   3898  CB  LYS B  91      11.224  13.302 -28.523  1.00 95.15           C  
ATOM   3899  HB2 LYS B  91      11.323  14.218 -27.942  1.00 95.15           H  
ATOM   3900  HB3 LYS B  91      11.911  12.564 -28.109  1.00 95.15           H  
ATOM   3901  O   LYS B  91       9.050  12.789 -26.090  1.00 95.15           O  
ATOM   3902  CG  LYS B  91      11.636  13.571 -29.974  1.00 95.15           C  
ATOM   3903  HG2 LYS B  91      11.057  14.398 -30.383  1.00 95.15           H  
ATOM   3904  HG3 LYS B  91      11.470  12.677 -30.576  1.00 95.15           H  
ATOM   3905  CD  LYS B  91      13.124  13.921 -29.989  1.00 95.15           C  
ATOM   3906  HD2 LYS B  91      13.685  13.106 -29.532  1.00 95.15           H  
ATOM   3907  HD3 LYS B  91      13.279  14.826 -29.403  1.00 95.15           H  
ATOM   3908  CE  LYS B  91      13.620  14.148 -31.414  1.00 95.15           C  
ATOM   3909  HE2 LYS B  91      13.089  15.000 -31.839  1.00 95.15           H  
ATOM   3910  HE3 LYS B  91      13.385  13.269 -32.014  1.00 95.15           H  
ATOM   3911  NZ  LYS B  91      15.080  14.392 -31.390  1.00 95.15           N  
ATOM   3912  HZ1 LYS B  91      15.280  15.178 -30.788  1.00 95.15           H  
ATOM   3913  HZ2 LYS B  91      15.429  14.575 -32.320  1.00 95.15           H  
ATOM   3914  HZ3 LYS B  91      15.549  13.586 -31.003  1.00 95.15           H  
ATOM   3915  N   GLY B  92      10.153  10.975 -26.817  1.00 95.64           N  
ATOM   3916  H   GLY B  92      10.585  10.541 -27.620  1.00 95.64           H  
ATOM   3917  CA  GLY B  92      10.217  10.227 -25.564  1.00 95.64           C  
ATOM   3918  HA2 GLY B  92      10.750  10.805 -24.809  1.00 95.64           H  
ATOM   3919  HA3 GLY B  92       9.210  10.022 -25.201  1.00 95.64           H  
ATOM   3920  C   GLY B  92      10.947   8.902 -25.781  1.00 95.64           C  
ATOM   3921  O   GLY B  92      11.482   8.653 -26.867  1.00 95.64           O  
ATOM   3922  N   ALA B  93      10.967   8.043 -24.768  1.00 97.14           N  
ATOM   3923  H   ALA B  93      10.499   8.287 -23.907  1.00 97.14           H  
ATOM   3924  CA  ALA B  93      11.582   6.721 -24.870  1.00 97.14           C  
ATOM   3925  HA  ALA B  93      12.165   6.653 -25.789  1.00 97.14           H  
ATOM   3926  C   ALA B  93      10.498   5.636 -24.919  1.00 97.14           C  
ATOM   3927  CB  ALA B  93      12.567   6.558 -23.719  1.00 97.14           C  
ATOM   3928  HB1 ALA B  93      13.242   7.412 -23.671  1.00 97.14           H  
ATOM   3929  HB2 ALA B  93      12.007   6.496 -22.785  1.00 97.14           H  
ATOM   3930  HB3 ALA B  93      13.155   5.649 -23.846  1.00 97.14           H  
ATOM   3931  O   ALA B  93       9.826   5.362 -23.925  1.00 97.14           O  
ATOM   3932  N   PHE B  94      10.322   5.028 -26.093  1.00 96.45           N  
ATOM   3933  H   PHE B  94      10.914   5.289 -26.868  1.00 96.45           H  
ATOM   3934  CA  PHE B  94       9.214   4.114 -26.370  1.00 96.45           C  
ATOM   3935  HA  PHE B  94       8.548   4.092 -25.507  1.00 96.45           H  
ATOM   3936  C   PHE B  94       9.687   2.673 -26.600  1.00 96.45           C  
ATOM   3937  CB  PHE B  94       8.396   4.656 -27.551  1.00 96.45           C  
ATOM   3938  HB2 PHE B  94       9.012   4.629 -28.450  1.00 96.45           H  
ATOM   3939  HB3 PHE B  94       7.544   3.997 -27.719  1.00 96.45           H  
ATOM   3940  O   PHE B  94      10.768   2.425 -27.146  1.00 96.45           O  
ATOM   3941  CG  PHE B  94       7.876   6.070 -27.342  1.00 96.45           C  
ATOM   3942  CD1 PHE B  94       6.790   6.305 -26.479  1.00 96.45           C  
ATOM   3943  HD1 PHE B  94       6.318   5.478 -25.971  1.00 96.45           H  
ATOM   3944  CD2 PHE B  94       8.496   7.156 -27.988  1.00 96.45           C  
ATOM   3945  HD2 PHE B  94       9.318   6.985 -28.666  1.00 96.45           H  
ATOM   3946  CE1 PHE B  94       6.331   7.617 -26.259  1.00 96.45           C  
ATOM   3947  HE1 PHE B  94       5.502   7.792 -25.590  1.00 96.45           H  
ATOM   3948  CE2 PHE B  94       8.038   8.467 -27.770  1.00 96.45           C  
ATOM   3949  HE2 PHE B  94       8.513   9.291 -28.281  1.00 96.45           H  
ATOM   3950  CZ  PHE B  94       6.962   8.699 -26.897  1.00 96.45           C  
ATOM   3951  HZ  PHE B  94       6.621   9.708 -26.717  1.00 96.45           H  
ATOM   3952  N   LEU B  95       8.847   1.715 -26.215  1.00 95.90           N  
ATOM   3953  H   LEU B  95       7.974   2.008 -25.800  1.00 95.90           H  
ATOM   3954  CA  LEU B  95       8.989   0.302 -26.554  1.00 95.90           C  
ATOM   3955  HA  LEU B  95      10.005  -0.015 -26.322  1.00 95.90           H  
ATOM   3956  C   LEU B  95       8.759   0.100 -28.059  1.00 95.90           C  
ATOM   3957  CB  LEU B  95       7.990  -0.524 -25.724  1.00 95.90           C  
ATOM   3958  HB2 LEU B  95       7.001  -0.093 -25.877  1.00 95.90           H  
ATOM   3959  HB3 LEU B  95       7.974  -1.547 -26.100  1.00 95.90           H  
ATOM   3960  O   LEU B  95       7.815   0.648 -28.639  1.00 95.90           O  
ATOM   3961  CG  LEU B  95       8.261  -0.559 -24.210  1.00 95.90           C  
ATOM   3962  HG  LEU B  95       8.313   0.459 -23.824  1.00 95.90           H  
ATOM   3963  CD1 LEU B  95       7.125  -1.293 -23.502  1.00 95.90           C  
ATOM   3964 HD11 LEU B  95       6.189  -0.759 -23.667  1.00 95.90           H  
ATOM   3965 HD12 LEU B  95       7.314  -1.326 -22.429  1.00 95.90           H  
ATOM   3966 HD13 LEU B  95       7.036  -2.310 -23.884  1.00 95.90           H  
ATOM   3967  CD2 LEU B  95       9.567  -1.272 -23.876  1.00 95.90           C  
ATOM   3968 HD21 LEU B  95       9.542  -2.303 -24.229  1.00 95.90           H  
ATOM   3969 HD22 LEU B  95       9.706  -1.263 -22.795  1.00 95.90           H  
ATOM   3970 HD23 LEU B  95      10.408  -0.748 -24.331  1.00 95.90           H  
ATOM   3971  N   ARG B  96       9.625  -0.707 -28.690  1.00 85.97           N  
ATOM   3972  H   ARG B  96      10.347  -1.138 -28.131  1.00 85.97           H  
ATOM   3973  CA  ARG B  96       9.606  -0.954 -30.146  1.00 85.97           C  
ATOM   3974  HA  ARG B  96       9.649   0.001 -30.671  1.00 85.97           H  
ATOM   3975  C   ARG B  96       8.318  -1.627 -30.624  1.00 85.97           C  
ATOM   3976  CB  ARG B  96      10.796  -1.829 -30.567  1.00 85.97           C  
ATOM   3977  HB2 ARG B  96      10.653  -2.105 -31.612  1.00 85.97           H  
ATOM   3978  HB3 ARG B  96      10.791  -2.746 -29.978  1.00 85.97           H  
ATOM   3979  O   ARG B  96       7.854  -1.324 -31.717  1.00 85.97           O  
ATOM   3980  CG  ARG B  96      12.169  -1.152 -30.439  1.00 85.97           C  
ATOM   3981  HG2 ARG B  96      12.395  -0.963 -29.390  1.00 85.97           H  
ATOM   3982  HG3 ARG B  96      12.170  -0.211 -30.989  1.00 85.97           H  
ATOM   3983  CD  ARG B  96      13.215  -2.102 -31.036  1.00 85.97           C  
ATOM   3984  HD2 ARG B  96      12.964  -2.277 -32.082  1.00 85.97           H  
ATOM   3985  HD3 ARG B  96      13.161  -3.052 -30.503  1.00 85.97           H  
ATOM   3986  NE  ARG B  96      14.593  -1.582 -30.945  1.00 85.97           N  
ATOM   3987  HE  ARG B  96      14.770  -0.798 -30.333  1.00 85.97           H  
ATOM   3988  NH1 ARG B  96      15.588  -3.232 -32.193  1.00 85.97           N  
ATOM   3989 HH11 ARG B  96      14.693  -3.695 -32.255  1.00 85.97           H  
ATOM   3990 HH12 ARG B  96      16.429  -3.696 -32.506  1.00 85.97           H  
ATOM   3991  NH2 ARG B  96      16.841  -1.635 -31.279  1.00 85.97           N  
ATOM   3992 HH21 ARG B  96      16.918  -0.931 -30.558  1.00 85.97           H  
ATOM   3993 HH22 ARG B  96      17.679  -2.090 -31.610  1.00 85.97           H  
ATOM   3994  CZ  ARG B  96      15.663  -2.143 -31.478  1.00 85.97           C  
ATOM   3995  N   ASP B  97       7.767  -2.524 -29.813  1.00 84.02           N  
ATOM   3996  H   ASP B  97       8.210  -2.716 -28.926  1.00 84.02           H  
ATOM   3997  CA  ASP B  97       6.493  -3.190 -30.056  1.00 84.02           C  
ATOM   3998  HA  ASP B  97       5.915  -2.598 -30.765  1.00 84.02           H  
ATOM   3999  C   ASP B  97       5.705  -3.269 -28.739  1.00 84.02           C  
ATOM   4000  CB  ASP B  97       6.732  -4.572 -30.691  1.00 84.02           C  
ATOM   4001  HB2 ASP B  97       7.202  -5.230 -29.960  1.00 84.02           H  
ATOM   4002  HB3 ASP B  97       7.415  -4.457 -31.532  1.00 84.02           H  
ATOM   4003  O   ASP B  97       6.219  -3.717 -27.716  1.00 84.02           O  
ATOM   4004  CG  ASP B  97       5.447  -5.230 -31.209  1.00 84.02           C  
ATOM   4005  OD1 ASP B  97       4.343  -4.684 -30.979  1.00 84.02           O  
ATOM   4006  OD2 ASP B  97       5.547  -6.296 -31.847  1.00 84.02           O  
ATOM   4007  N   VAL B  98       4.462  -2.787 -28.780  1.00 88.44           N  
ATOM   4008  H   VAL B  98       4.146  -2.470 -29.685  1.00 88.44           H  
ATOM   4009  CA  VAL B  98       3.460  -2.845 -27.696  1.00 88.44           C  
ATOM   4010  HA  VAL B  98       3.847  -3.482 -26.901  1.00 88.44           H  
ATOM   4011  C   VAL B  98       2.160  -3.510 -28.174  1.00 88.44           C  
ATOM   4012  CB  VAL B  98       3.196  -1.449 -27.086  1.00 88.44           C  
ATOM   4013  HB  VAL B  98       2.456  -1.545 -26.292  1.00 88.44           H  
ATOM   4014  O   VAL B  98       1.125  -3.444 -27.515  1.00 88.44           O  
ATOM   4015  CG1 VAL B  98       4.465  -0.876 -26.452  1.00 88.44           C  
ATOM   4016 HG11 VAL B  98       4.241   0.061 -25.943  1.00 88.44           H  
ATOM   4017 HG12 VAL B  98       5.220  -0.696 -27.217  1.00 88.44           H  
ATOM   4018 HG13 VAL B  98       4.858  -1.585 -25.723  1.00 88.44           H  
ATOM   4019  CG2 VAL B  98       2.666  -0.432 -28.111  1.00 88.44           C  
ATOM   4020 HG21 VAL B  98       2.474   0.515 -27.607  1.00 88.44           H  
ATOM   4021 HG22 VAL B  98       1.730  -0.792 -28.539  1.00 88.44           H  
ATOM   4022 HG23 VAL B  98       3.397  -0.272 -28.903  1.00 88.44           H  
ATOM   4023  N   ARG B  99       2.183  -4.106 -29.371  1.00 87.61           N  
ATOM   4024  H   ARG B  99       3.079  -4.173 -29.832  1.00 87.61           H  
ATOM   4025  CA  ARG B  99       1.055  -4.778 -30.029  1.00 87.61           C  
ATOM   4026  HA  ARG B  99       0.124  -4.483 -29.546  1.00 87.61           H  
ATOM   4027  C   ARG B  99       1.160  -6.295 -29.899  1.00 87.61           C  
ATOM   4028  CB  ARG B  99       1.016  -4.388 -31.514  1.00 87.61           C  
ATOM   4029  HB2 ARG B  99       0.197  -4.927 -31.991  1.00 87.61           H  
ATOM   4030  HB3 ARG B  99       1.944  -4.702 -31.990  1.00 87.61           H  
ATOM   4031  O   ARG B  99       0.120  -6.945 -29.800  1.00 87.61           O  
ATOM   4032  CG  ARG B  99       0.816  -2.885 -31.747  1.00 87.61           C  
ATOM   4033  HG2 ARG B  99       1.596  -2.317 -31.240  1.00 87.61           H  
ATOM   4034  HG3 ARG B  99      -0.157  -2.588 -31.354  1.00 87.61           H  
ATOM   4035  CD  ARG B  99       0.885  -2.586 -33.247  1.00 87.61           C  
ATOM   4036  HD2 ARG B  99       1.895  -2.801 -33.597  1.00 87.61           H  
ATOM   4037  HD3 ARG B  99       0.196  -3.246 -33.774  1.00 87.61           H  
ATOM   4038  NE  ARG B  99       0.572  -1.173 -33.518  1.00 87.61           N  
ATOM   4039  HE  ARG B  99       1.228  -0.483 -33.181  1.00 87.61           H  
ATOM   4040  NH1 ARG B  99      -1.351  -1.387 -34.774  1.00 87.61           N  
ATOM   4041 HH11 ARG B  99      -1.216  -2.387 -34.796  1.00 87.61           H  
ATOM   4042 HH12 ARG B  99      -2.152  -0.943 -35.198  1.00 87.61           H  
ATOM   4043  NH2 ARG B  99      -0.635   0.618 -34.099  1.00 87.61           N  
ATOM   4044 HH21 ARG B  99      -1.377   1.127 -34.559  1.00 87.61           H  
ATOM   4045 HH22 ARG B  99       0.119   1.139 -33.676  1.00 87.61           H  
ATOM   4046  CZ  ARG B  99      -0.472  -0.664 -34.135  1.00 87.61           C  
ATOM   4047  N   SER B 100       2.374  -6.838 -29.902  1.00 89.34           N  
ATOM   4048  H   SER B 100       3.166  -6.236 -30.076  1.00 89.34           H  
ATOM   4049  CA  SER B 100       2.621  -8.273 -29.729  1.00 89.34           C  
ATOM   4050  HA  SER B 100       2.000  -8.806 -30.449  1.00 89.34           H  
ATOM   4051  C   SER B 100       2.238  -8.794 -28.335  1.00 89.34           C  
ATOM   4052  CB  SER B 100       4.076  -8.608 -30.065  1.00 89.34           C  
ATOM   4053  HB2 SER B 100       4.289  -9.635 -29.769  1.00 89.34           H  
ATOM   4054  HB3 SER B 100       4.753  -7.937 -29.535  1.00 89.34           H  
ATOM   4055  O   SER B 100       2.252  -8.060 -27.348  1.00 89.34           O  
ATOM   4056  OG  SER B 100       4.255  -8.493 -31.464  1.00 89.34           O  
ATOM   4057  HG  SER B 100       4.751  -7.689 -31.637  1.00 89.34           H  
ATOM   4058  N   LEU B 101       1.849 -10.070 -28.306  1.00 93.44           N  
ATOM   4059  H   LEU B 101       1.811 -10.553 -29.193  1.00 93.44           H  
ATOM   4060  CA  LEU B 101       1.623 -10.936 -27.144  1.00 93.44           C  
ATOM   4061  HA  LEU B 101       2.457 -10.852 -26.447  1.00 93.44           H  
ATOM   4062  C   LEU B 101       1.521 -12.374 -27.683  1.00 93.44           C  
ATOM   4063  CB  LEU B 101       0.299 -10.545 -26.443  1.00 93.44           C  
ATOM   4064  HB2 LEU B 101      -0.481 -10.493 -27.203  1.00 93.44           H  
ATOM   4065  HB3 LEU B 101       0.414  -9.552 -26.009  1.00 93.44           H  
ATOM   4066  O   LEU B 101       0.764 -12.583 -28.639  1.00 93.44           O  
ATOM   4067  CG  LEU B 101      -0.171 -11.518 -25.337  1.00 93.44           C  
ATOM   4068  HG  LEU B 101      -0.161 -12.538 -25.719  1.00 93.44           H  
ATOM   4069  CD1 LEU B 101       0.710 -11.475 -24.091  1.00 93.44           C  
ATOM   4070 HD11 LEU B 101       1.726 -11.774 -24.347  1.00 93.44           H  
ATOM   4071 HD12 LEU B 101       0.740 -10.472 -23.667  1.00 93.44           H  
ATOM   4072 HD13 LEU B 101       0.333 -12.168 -23.338  1.00 93.44           H  
ATOM   4073  CD2 LEU B 101      -1.617 -11.229 -24.931  1.00 93.44           C  
ATOM   4074 HD21 LEU B 101      -2.264 -11.273 -25.807  1.00 93.44           H  
ATOM   4075 HD22 LEU B 101      -1.944 -11.982 -24.213  1.00 93.44           H  
ATOM   4076 HD23 LEU B 101      -1.687 -10.245 -24.468  1.00 93.44           H  
ATOM   4077  N   ASP B 102       2.161 -13.376 -27.070  1.00 95.25           N  
ATOM   4078  H   ASP B 102       2.819 -13.163 -26.334  1.00 95.25           H  
ATOM   4079  CA  ASP B 102       1.771 -14.777 -27.339  1.00 95.25           C  
ATOM   4080  HA  ASP B 102       1.545 -14.851 -28.402  1.00 95.25           H  
ATOM   4081  C   ASP B 102       0.464 -15.123 -26.601  1.00 95.25           C  
ATOM   4082  CB  ASP B 102       2.893 -15.806 -27.120  1.00 95.25           C  
ATOM   4083  HB2 ASP B 102       3.093 -15.917 -26.055  1.00 95.25           H  
ATOM   4084  HB3 ASP B 102       3.800 -15.439 -27.602  1.00 95.25           H  
ATOM   4085  O   ASP B 102       0.432 -15.742 -25.536  1.00 95.25           O  
ATOM   4086  CG  ASP B 102       2.527 -17.176 -27.738  1.00 95.25           C  
ATOM   4087  OD1 ASP B 102       1.316 -17.452 -27.947  1.00 95.25           O  
ATOM   4088  OD2 ASP B 102       3.453 -17.971 -28.015  1.00 95.25           O  
ATOM   4089  N   ALA B 103      -0.657 -14.688 -27.178  1.00 93.93           N  
ATOM   4090  H   ALA B 103      -0.558 -14.102 -27.995  1.00 93.93           H  
ATOM   4091  CA  ALA B 103      -1.976 -14.882 -26.585  1.00 93.93           C  
ATOM   4092  HA  ALA B 103      -1.981 -14.420 -25.598  1.00 93.93           H  
ATOM   4093  C   ALA B 103      -2.310 -16.375 -26.394  1.00 93.93           C  
ATOM   4094  CB  ALA B 103      -3.002 -14.162 -27.467  1.00 93.93           C  
ATOM   4095  HB1 ALA B 103      -3.984 -14.212 -26.997  1.00 93.93           H  
ATOM   4096  HB2 ALA B 103      -3.051 -14.634 -28.448  1.00 93.93           H  
ATOM   4097  HB3 ALA B 103      -2.719 -13.115 -27.582  1.00 93.93           H  
ATOM   4098  O   ALA B 103      -2.920 -16.746 -25.393  1.00 93.93           O  
ATOM   4099  N   ALA B 104      -1.850 -17.249 -27.299  1.00 91.39           N  
ATOM   4100  H   ALA B 104      -1.180 -16.918 -27.978  1.00 91.39           H  
ATOM   4101  CA  ALA B 104      -2.066 -18.691 -27.197  1.00 91.39           C  
ATOM   4102  HA  ALA B 104      -3.119 -18.870 -26.983  1.00 91.39           H  
ATOM   4103  C   ALA B 104      -1.253 -19.317 -26.049  1.00 91.39           C  
ATOM   4104  CB  ALA B 104      -1.728 -19.328 -28.549  1.00 91.39           C  
ATOM   4105  HB1 ALA B 104      -2.349 -18.889 -29.330  1.00 91.39           H  
ATOM   4106  HB2 ALA B 104      -0.678 -19.158 -28.786  1.00 91.39           H  
ATOM   4107  HB3 ALA B 104      -1.914 -20.401 -28.503  1.00 91.39           H  
ATOM   4108  O   ALA B 104      -1.736 -20.240 -25.384  1.00 91.39           O  
ATOM   4109  N   PHE B 105      -0.059 -18.792 -25.762  1.00 95.74           N  
ATOM   4110  H   PHE B 105       0.326 -18.089 -26.376  1.00 95.74           H  
ATOM   4111  CA  PHE B 105       0.715 -19.169 -24.581  1.00 95.74           C  
ATOM   4112  HA  PHE B 105       0.918 -20.239 -24.632  1.00 95.74           H  
ATOM   4113  C   PHE B 105      -0.057 -18.894 -23.288  1.00 95.74           C  
ATOM   4114  CB  PHE B 105       2.066 -18.457 -24.586  1.00 95.74           C  
ATOM   4115  HB2 PHE B 105       2.526 -18.592 -25.564  1.00 95.74           H  
ATOM   4116  HB3 PHE B 105       1.934 -17.389 -24.413  1.00 95.74           H  
ATOM   4117  O   PHE B 105      -0.225 -19.803 -22.473  1.00 95.74           O  
ATOM   4118  CG  PHE B 105       3.019 -19.000 -23.553  1.00 95.74           C  
ATOM   4119  CD1 PHE B 105       3.000 -18.506 -22.236  1.00 95.74           C  
ATOM   4120  HD1 PHE B 105       2.312 -17.722 -21.953  1.00 95.74           H  
ATOM   4121  CD2 PHE B 105       3.940 -19.995 -23.924  1.00 95.74           C  
ATOM   4122  HD2 PHE B 105       3.974 -20.344 -24.946  1.00 95.74           H  
ATOM   4123  CE1 PHE B 105       3.905 -19.010 -21.290  1.00 95.74           C  
ATOM   4124  HE1 PHE B 105       3.912 -18.616 -20.284  1.00 95.74           H  
ATOM   4125  CE2 PHE B 105       4.854 -20.488 -22.981  1.00 95.74           C  
ATOM   4126  HE2 PHE B 105       5.597 -21.214 -23.276  1.00 95.74           H  
ATOM   4127  CZ  PHE B 105       4.835 -19.994 -21.666  1.00 95.74           C  
ATOM   4128  HZ  PHE B 105       5.561 -20.346 -20.947  1.00 95.74           H  
ATOM   4129  N   PHE B 106      -0.623 -17.695 -23.144  1.00 94.79           N  
ATOM   4130  H   PHE B 106      -0.428 -16.996 -23.847  1.00 94.79           H  
ATOM   4131  CA  PHE B 106      -1.399 -17.296 -21.962  1.00 94.79           C  
ATOM   4132  HA  PHE B 106      -0.949 -17.791 -21.101  1.00 94.79           H  
ATOM   4133  C   PHE B 106      -2.868 -17.763 -21.973  1.00 94.79           C  
ATOM   4134  CB  PHE B 106      -1.223 -15.791 -21.722  1.00 94.79           C  
ATOM   4135  HB2 PHE B 106      -1.844 -15.483 -20.881  1.00 94.79           H  
ATOM   4136  HB3 PHE B 106      -1.551 -15.242 -22.604  1.00 94.79           H  
ATOM   4137  O   PHE B 106      -3.640 -17.394 -21.091  1.00 94.79           O  
ATOM   4138  CG  PHE B 106       0.217 -15.442 -21.396  1.00 94.79           C  
ATOM   4139  CD1 PHE B 106       0.742 -15.754 -20.128  1.00 94.79           C  
ATOM   4140  HD1 PHE B 106       0.099 -16.178 -19.370  1.00 94.79           H  
ATOM   4141  CD2 PHE B 106       1.057 -14.882 -22.375  1.00 94.79           C  
ATOM   4142  HD2 PHE B 106       0.670 -14.636 -23.353  1.00 94.79           H  
ATOM   4143  CE1 PHE B 106       2.099 -15.521 -19.843  1.00 94.79           C  
ATOM   4144  HE1 PHE B 106       2.501 -15.753 -18.868  1.00 94.79           H  
ATOM   4145  CE2 PHE B 106       2.415 -14.657 -22.096  1.00 94.79           C  
ATOM   4146  HE2 PHE B 106       3.058 -14.243 -22.859  1.00 94.79           H  
ATOM   4147  CZ  PHE B 106       2.938 -14.980 -20.831  1.00 94.79           C  
ATOM   4148  HZ  PHE B 106       3.982 -14.808 -20.614  1.00 94.79           H  
ATOM   4149  N   SER B 107      -3.267 -18.598 -22.941  1.00 87.47           N  
ATOM   4150  H   SER B 107      -2.583 -18.864 -23.635  1.00 87.47           H  
ATOM   4151  CA  SER B 107      -4.651 -19.074 -23.135  1.00 87.47           C  
ATOM   4152  HA  SER B 107      -4.648 -19.671 -24.047  1.00 87.47           H  
ATOM   4153  C   SER B 107      -5.687 -17.954 -23.378  1.00 87.47           C  
ATOM   4154  CB  SER B 107      -5.085 -20.009 -21.994  1.00 87.47           C  
ATOM   4155  HB2 SER B 107      -5.198 -19.426 -21.081  1.00 87.47           H  
ATOM   4156  HB3 SER B 107      -6.054 -20.443 -22.239  1.00 87.47           H  
ATOM   4157  O   SER B 107      -6.887 -18.168 -23.213  1.00 87.47           O  
ATOM   4158  OG  SER B 107      -4.156 -21.063 -21.758  1.00 87.47           O  
ATOM   4159  HG  SER B 107      -4.401 -21.440 -20.910  1.00 87.47           H  
ATOM   4160  N   ILE B 108      -5.230 -16.772 -23.797  1.00 90.70           N  
ATOM   4161  H   ILE B 108      -4.247 -16.725 -24.025  1.00 90.70           H  
ATOM   4162  CA  ILE B 108      -6.028 -15.580 -24.107  1.00 90.70           C  
ATOM   4163  HA  ILE B 108      -6.899 -15.556 -23.452  1.00 90.70           H  
ATOM   4164  C   ILE B 108      -6.530 -15.669 -25.555  1.00 90.70           C  
ATOM   4165  CB  ILE B 108      -5.179 -14.313 -23.825  1.00 90.70           C  
ATOM   4166  HB  ILE B 108      -4.214 -14.428 -24.318  1.00 90.70           H  
ATOM   4167  O   ILE B 108      -5.790 -16.036 -26.472  1.00 90.70           O  
ATOM   4168  CG1 ILE B 108      -4.945 -14.182 -22.301  1.00 90.70           C  
ATOM   4169 HG12 ILE B 108      -5.902 -14.035 -21.801  1.00 90.70           H  
ATOM   4170 HG13 ILE B 108      -4.515 -15.110 -21.923  1.00 90.70           H  
ATOM   4171  CG2 ILE B 108      -5.832 -13.029 -24.366  1.00 90.70           C  
ATOM   4172 HG21 ILE B 108      -5.186 -12.168 -24.196  1.00 90.70           H  
ATOM   4173 HG22 ILE B 108      -5.991 -13.108 -25.442  1.00 90.70           H  
ATOM   4174 HG23 ILE B 108      -6.787 -12.868 -23.866  1.00 90.70           H  
ATOM   4175  CD1 ILE B 108      -3.996 -13.053 -21.882  1.00 90.70           C  
ATOM   4176 HD11 ILE B 108      -4.447 -12.079 -22.073  1.00 90.70           H  
ATOM   4177 HD12 ILE B 108      -3.053 -13.140 -22.421  1.00 90.70           H  
ATOM   4178 HD13 ILE B 108      -3.801 -13.138 -20.813  1.00 90.70           H  
ATOM   4179  N   SER B 109      -7.795 -15.316 -25.801  1.00 85.18           N  
ATOM   4180  H   SER B 109      -8.352 -14.965 -25.034  1.00 85.18           H  
ATOM   4181  CA  SER B 109      -8.333 -15.341 -27.170  1.00 85.18           C  
ATOM   4182  HA  SER B 109      -8.008 -16.282 -27.614  1.00 85.18           H  
ATOM   4183  C   SER B 109      -7.776 -14.182 -28.019  1.00 85.18           C  
ATOM   4184  CB  SER B 109      -9.865 -15.358 -27.179  1.00 85.18           C  
ATOM   4185  HB2 SER B 109     -10.200 -15.723 -28.149  1.00 85.18           H  
ATOM   4186  HB3 SER B 109     -10.233 -16.039 -26.411  1.00 85.18           H  
ATOM   4187  O   SER B 109      -7.554 -13.095 -27.486  1.00 85.18           O  
ATOM   4188  OG  SER B 109     -10.410 -14.067 -26.982  1.00 85.18           O  
ATOM   4189  HG  SER B 109     -10.418 -13.889 -26.039  1.00 85.18           H  
ATOM   4190  N   PRO B 110      -7.624 -14.314 -29.353  1.00 84.80           N  
ATOM   4191  CA  PRO B 110      -7.165 -13.200 -30.193  1.00 84.80           C  
ATOM   4192  HA  PRO B 110      -6.154 -12.933 -29.886  1.00 84.80           H  
ATOM   4193  C   PRO B 110      -8.049 -11.942 -30.110  1.00 84.80           C  
ATOM   4194  CB  PRO B 110      -7.122 -13.760 -31.619  1.00 84.80           C  
ATOM   4195  HB2 PRO B 110      -8.086 -13.619 -32.108  1.00 84.80           H  
ATOM   4196  HB3 PRO B 110      -6.326 -13.303 -32.206  1.00 84.80           H  
ATOM   4197  O   PRO B 110      -7.555 -10.829 -30.269  1.00 84.80           O  
ATOM   4198  CG  PRO B 110      -6.879 -15.253 -31.400  1.00 84.80           C  
ATOM   4199  HG2 PRO B 110      -7.229 -15.851 -32.241  1.00 84.80           H  
ATOM   4200  HG3 PRO B 110      -5.819 -15.428 -31.218  1.00 84.80           H  
ATOM   4201  CD  PRO B 110      -7.672 -15.546 -30.127  1.00 84.80           C  
ATOM   4202  HD2 PRO B 110      -8.707 -15.782 -30.377  1.00 84.80           H  
ATOM   4203  HD3 PRO B 110      -7.210 -16.375 -29.592  1.00 84.80           H  
ATOM   4204  N   ARG B 111      -9.353 -12.101 -29.836  1.00 80.25           N  
ATOM   4205  H   ARG B 111      -9.676 -13.036 -29.631  1.00 80.25           H  
ATOM   4206  CA  ARG B 111     -10.314 -10.988 -29.715  1.00 80.25           C  
ATOM   4207  HA  ARG B 111     -10.045 -10.227 -30.448  1.00 80.25           H  
ATOM   4208  C   ARG B 111     -10.216 -10.292 -28.348  1.00 80.25           C  
ATOM   4209  CB  ARG B 111     -11.723 -11.515 -30.048  1.00 80.25           C  
ATOM   4210  HB2 ARG B 111     -11.629 -12.301 -30.797  1.00 80.25           H  
ATOM   4211  HB3 ARG B 111     -12.165 -11.956 -29.154  1.00 80.25           H  
ATOM   4212  O   ARG B 111     -10.345  -9.073 -28.272  1.00 80.25           O  
ATOM   4213  CG  ARG B 111     -12.669 -10.445 -30.625  1.00 80.25           C  
ATOM   4214  HG2 ARG B 111     -12.200  -9.964 -31.484  1.00 80.25           H  
ATOM   4215  HG3 ARG B 111     -12.869  -9.691 -29.864  1.00 80.25           H  
ATOM   4216  CD  ARG B 111     -13.978 -11.116 -31.077  1.00 80.25           C  
ATOM   4217  HD2 ARG B 111     -13.746 -11.854 -31.845  1.00 80.25           H  
ATOM   4218  HD3 ARG B 111     -14.397 -11.635 -30.215  1.00 80.25           H  
ATOM   4219  NE  ARG B 111     -14.987 -10.173 -31.614  1.00 80.25           N  
ATOM   4220  HE  ARG B 111     -14.725  -9.209 -31.764  1.00 80.25           H  
ATOM   4221  NH1 ARG B 111     -16.813 -11.562 -31.391  1.00 80.25           N  
ATOM   4222 HH11 ARG B 111     -17.819 -11.658 -31.386  1.00 80.25           H  
ATOM   4223 HH12 ARG B 111     -16.210 -12.302 -31.059  1.00 80.25           H  
ATOM   4224  NH2 ARG B 111     -17.120  -9.477 -32.035  1.00 80.25           N  
ATOM   4225 HH21 ARG B 111     -18.122  -9.606 -32.056  1.00 80.25           H  
ATOM   4226 HH22 ARG B 111     -16.801  -8.537 -32.219  1.00 80.25           H  
ATOM   4227  CZ  ARG B 111     -16.288 -10.404 -31.690  1.00 80.25           C  
ATOM   4228  N   GLU B 112      -9.890 -11.045 -27.297  1.00 84.74           N  
ATOM   4229  H   GLU B 112      -9.797 -12.043 -27.426  1.00 84.74           H  
ATOM   4230  CA  GLU B 112      -9.499 -10.496 -25.994  1.00 84.74           C  
ATOM   4231  HA  GLU B 112     -10.239  -9.761 -25.679  1.00 84.74           H  
ATOM   4232  C   GLU B 112      -8.148  -9.773 -26.084  1.00 84.74           C  
ATOM   4233  CB  GLU B 112      -9.471 -11.626 -24.955  1.00 84.74           C  
ATOM   4234  HB2 GLU B 112     -10.455 -12.095 -24.930  1.00 84.74           H  
ATOM   4235  HB3 GLU B 112      -8.746 -12.376 -25.271  1.00 84.74           H  
ATOM   4236  O   GLU B 112      -8.051  -8.624 -25.670  1.00 84.74           O  
ATOM   4237  CG  GLU B 112      -9.110 -11.148 -23.539  1.00 84.74           C  
ATOM   4238  HG2 GLU B 112      -9.805 -10.364 -23.239  1.00 84.74           H  
ATOM   4239  HG3 GLU B 112      -8.108 -10.718 -23.554  1.00 84.74           H  
ATOM   4240  CD  GLU B 112      -9.142 -12.280 -22.503  1.00 84.74           C  
ATOM   4241  OE1 GLU B 112      -9.048 -11.947 -21.295  1.00 84.74           O  
ATOM   4242  OE2 GLU B 112      -9.212 -13.461 -22.921  1.00 84.74           O  
ATOM   4243  N   ALA B 113      -7.136 -10.383 -26.710  1.00 90.16           N  
ATOM   4244  H   ALA B 113      -7.275 -11.337 -27.012  1.00 90.16           H  
ATOM   4245  CA  ALA B 113      -5.793  -9.814 -26.854  1.00 90.16           C  
ATOM   4246  HA  ALA B 113      -5.387  -9.639 -25.858  1.00 90.16           H  
ATOM   4247  C   ALA B 113      -5.766  -8.465 -27.602  1.00 90.16           C  
ATOM   4248  CB  ALA B 113      -4.906 -10.845 -27.561  1.00 90.16           C  
ATOM   4249  HB1 ALA B 113      -3.890 -10.458 -27.638  1.00 90.16           H  
ATOM   4250  HB2 ALA B 113      -4.885 -11.773 -26.990  1.00 90.16           H  
ATOM   4251  HB3 ALA B 113      -5.288 -11.045 -28.562  1.00 90.16           H  
ATOM   4252  O   ALA B 113      -4.949  -7.606 -27.277  1.00 90.16           O  
ATOM   4253  N   MET B 114      -6.669  -8.239 -28.567  1.00 85.81           N  
ATOM   4254  H   MET B 114      -7.281  -8.994 -28.840  1.00 85.81           H  
ATOM   4255  CA  MET B 114      -6.822  -6.922 -29.210  1.00 85.81           C  
ATOM   4256  HA  MET B 114      -5.837  -6.567 -29.515  1.00 85.81           H  
ATOM   4257  C   MET B 114      -7.399  -5.843 -28.281  1.00 85.81           C  
ATOM   4258  CB  MET B 114      -7.710  -7.015 -30.458  1.00 85.81           C  
ATOM   4259  HB2 MET B 114      -7.962  -6.002 -30.774  1.00 85.81           H  
ATOM   4260  HB3 MET B 114      -8.636  -7.536 -30.214  1.00 85.81           H  
ATOM   4261  O   MET B 114      -7.139  -4.665 -28.513  1.00 85.81           O  
ATOM   4262  CG  MET B 114      -7.017  -7.703 -31.638  1.00 85.81           C  
ATOM   4263  HG2 MET B 114      -7.022  -8.781 -31.476  1.00 85.81           H  
ATOM   4264  HG3 MET B 114      -5.977  -7.377 -31.671  1.00 85.81           H  
ATOM   4265  SD  MET B 114      -7.749  -7.347 -33.264  1.00 85.81           S  
ATOM   4266  CE  MET B 114      -9.491  -7.753 -32.961  1.00 85.81           C  
ATOM   4267  HE1 MET B 114      -9.912  -7.063 -32.229  1.00 85.81           H  
ATOM   4268  HE2 MET B 114      -9.570  -8.773 -32.587  1.00 85.81           H  
ATOM   4269  HE3 MET B 114     -10.052  -7.663 -33.892  1.00 85.81           H  
ATOM   4270  N   SER B 115      -8.158  -6.244 -27.258  1.00 86.72           N  
ATOM   4271  H   SER B 115      -8.255  -7.237 -27.103  1.00 86.72           H  
ATOM   4272  CA  SER B 115      -8.854  -5.366 -26.301  1.00 86.72           C  
ATOM   4273  HA  SER B 115      -8.964  -4.373 -26.736  1.00 86.72           H  
ATOM   4274  C   SER B 115      -8.096  -5.206 -24.972  1.00 86.72           C  
ATOM   4275  CB  SER B 115     -10.256  -5.925 -26.017  1.00 86.72           C  
ATOM   4276  HB2 SER B 115     -10.171  -6.788 -25.356  1.00 86.72           H  
ATOM   4277  HB3 SER B 115     -10.845  -5.159 -25.513  1.00 86.72           H  
ATOM   4278  O   SER B 115      -8.507  -4.429 -24.108  1.00 86.72           O  
ATOM   4279  OG  SER B 115     -10.926  -6.322 -27.205  1.00 86.72           O  
ATOM   4280  HG  SER B 115     -10.632  -7.198 -27.466  1.00 86.72           H  
ATOM   4281  N   LEU B 116      -7.020  -5.979 -24.791  1.00 92.37           N  
ATOM   4282  H   LEU B 116      -6.783  -6.620 -25.535  1.00 92.37           H  
ATOM   4283  CA  LEU B 116      -6.194  -6.023 -23.590  1.00 92.37           C  
ATOM   4284  HA  LEU B 116      -6.845  -5.918 -22.722  1.00 92.37           H  
ATOM   4285  C   LEU B 116      -5.189  -4.870 -23.580  1.00 92.37           C  
ATOM   4286  CB  LEU B 116      -5.459  -7.383 -23.535  1.00 92.37           C  
ATOM   4287  HB2 LEU B 116      -4.511  -7.305 -24.068  1.00 92.37           H  
ATOM   4288  HB3 LEU B 116      -6.049  -8.155 -24.028  1.00 92.37           H  
ATOM   4289  O   LEU B 116      -4.439  -4.712 -24.544  1.00 92.37           O  
ATOM   4290  CG  LEU B 116      -5.204  -7.818 -22.087  1.00 92.37           C  
ATOM   4291  HG  LEU B 116      -4.965  -6.944 -21.481  1.00 92.37           H  
ATOM   4292  CD1 LEU B 116      -6.460  -8.480 -21.536  1.00 92.37           C  
ATOM   4293 HD11 LEU B 116      -7.350  -7.909 -21.801  1.00 92.37           H  
ATOM   4294 HD12 LEU B 116      -6.567  -9.493 -21.926  1.00 92.37           H  
ATOM   4295 HD13 LEU B 116      -6.362  -8.502 -20.451  1.00 92.37           H  
ATOM   4296  CD2 LEU B 116      -4.061  -8.825 -21.965  1.00 92.37           C  
ATOM   4297 HD21 LEU B 116      -4.204  -9.651 -22.662  1.00 92.37           H  
ATOM   4298 HD22 LEU B 116      -3.117  -8.319 -22.173  1.00 92.37           H  
ATOM   4299 HD23 LEU B 116      -4.016  -9.208 -20.946  1.00 92.37           H  
ATOM   4300  N   ASP B 117      -5.094  -4.117 -22.488  1.00 95.09           N  
ATOM   4301  H   ASP B 117      -5.720  -4.271 -21.711  1.00 95.09           H  
ATOM   4302  CA  ASP B 117      -4.060  -3.096 -22.319  1.00 95.09           C  
ATOM   4303  HA  ASP B 117      -4.223  -2.311 -23.058  1.00 95.09           H  
ATOM   4304  C   ASP B 117      -2.664  -3.724 -22.516  1.00 95.09           C  
ATOM   4305  CB  ASP B 117      -4.203  -2.449 -20.933  1.00 95.09           C  
ATOM   4306  HB2 ASP B 117      -5.234  -2.117 -20.811  1.00 95.09           H  
ATOM   4307  HB3 ASP B 117      -3.991  -3.192 -20.164  1.00 95.09           H  
ATOM   4308  O   ASP B 117      -2.352  -4.723 -21.857  1.00 95.09           O  
ATOM   4309  CG  ASP B 117      -3.289  -1.241 -20.714  1.00 95.09           C  
ATOM   4310  OD1 ASP B 117      -2.257  -1.115 -21.402  1.00 95.09           O  
ATOM   4311  OD2 ASP B 117      -3.600  -0.419 -19.829  1.00 95.09           O  
ATOM   4312  N   PRO B 118      -1.805  -3.176 -23.401  1.00 96.09           N  
ATOM   4313  CA  PRO B 118      -0.400  -3.565 -23.492  1.00 96.09           C  
ATOM   4314  HA  PRO B 118      -0.334  -4.534 -23.988  1.00 96.09           H  
ATOM   4315  C   PRO B 118       0.325  -3.651 -22.142  1.00 96.09           C  
ATOM   4316  CB  PRO B 118       0.240  -2.510 -24.387  1.00 96.09           C  
ATOM   4317  HB2 PRO B 118       1.096  -2.913 -24.929  1.00 96.09           H  
ATOM   4318  HB3 PRO B 118       0.535  -1.657 -23.776  1.00 96.09           H  
ATOM   4319  O   PRO B 118       1.202  -4.495 -21.992  1.00 96.09           O  
ATOM   4320  CG  PRO B 118      -0.901  -2.099 -25.314  1.00 96.09           C  
ATOM   4321  HG2 PRO B 118      -1.028  -2.843 -26.100  1.00 96.09           H  
ATOM   4322  HG3 PRO B 118      -0.744  -1.107 -25.737  1.00 96.09           H  
ATOM   4323  CD  PRO B 118      -2.105  -2.138 -24.379  1.00 96.09           C  
ATOM   4324  HD2 PRO B 118      -2.211  -1.176 -23.879  1.00 96.09           H  
ATOM   4325  HD3 PRO B 118      -3.009  -2.371 -24.942  1.00 96.09           H  
ATOM   4326  N   GLN B 119      -0.068  -2.869 -21.134  1.00 97.70           N  
ATOM   4327  H   GLN B 119      -0.797  -2.190 -21.304  1.00 97.70           H  
ATOM   4328  CA  GLN B 119       0.461  -2.978 -19.771  1.00 97.70           C  
ATOM   4329  HA  GLN B 119       1.544  -2.869 -19.819  1.00 97.70           H  
ATOM   4330  C   GLN B 119       0.171  -4.353 -19.143  1.00 97.70           C  
ATOM   4331  CB  GLN B 119      -0.097  -1.840 -18.898  1.00 97.70           C  
ATOM   4332  HB2 GLN B 119       0.275  -1.965 -17.881  1.00 97.70           H  
ATOM   4333  HB3 GLN B 119      -1.185  -1.897 -18.877  1.00 97.70           H  
ATOM   4334  O   GLN B 119       1.086  -4.955 -18.583  1.00 97.70           O  
ATOM   4335  CG  GLN B 119       0.346  -0.464 -19.420  1.00 97.70           C  
ATOM   4336  HG2 GLN B 119       0.009  -0.332 -20.448  1.00 97.70           H  
ATOM   4337  HG3 GLN B 119       1.435  -0.420 -19.396  1.00 97.70           H  
ATOM   4338  CD  GLN B 119      -0.189   0.704 -18.605  1.00 97.70           C  
ATOM   4339  NE2 GLN B 119      -1.475   0.971 -18.623  1.00 97.70           N  
ATOM   4340 HE21 GLN B 119      -1.798   1.730 -18.040  1.00 97.70           H  
ATOM   4341 HE22 GLN B 119      -2.124   0.412 -19.158  1.00 97.70           H  
ATOM   4342  OE1 GLN B 119       0.557   1.397 -17.935  1.00 97.70           O  
ATOM   4343  N   GLN B 120      -1.047  -4.898 -19.302  1.00 97.57           N  
ATOM   4344  H   GLN B 120      -1.721  -4.400 -19.866  1.00 97.57           H  
ATOM   4345  CA  GLN B 120      -1.386  -6.266 -18.871  1.00 97.57           C  
ATOM   4346  HA  GLN B 120      -1.071  -6.392 -17.835  1.00 97.57           H  
ATOM   4347  C   GLN B 120      -0.637  -7.328 -19.702  1.00 97.57           C  
ATOM   4348  CB  GLN B 120      -2.908  -6.534 -18.945  1.00 97.57           C  
ATOM   4349  HB2 GLN B 120      -3.247  -6.411 -19.973  1.00 97.57           H  
ATOM   4350  HB3 GLN B 120      -3.059  -7.577 -18.668  1.00 97.57           H  
ATOM   4351  O   GLN B 120      -0.227  -8.352 -19.157  1.00 97.57           O  
ATOM   4352  CG  GLN B 120      -3.793  -5.666 -18.023  1.00 97.57           C  
ATOM   4353  HG2 GLN B 120      -3.844  -4.652 -18.421  1.00 97.57           H  
ATOM   4354  HG3 GLN B 120      -3.322  -5.609 -17.042  1.00 97.57           H  
ATOM   4355  CD  GLN B 120      -5.228  -6.199 -17.843  1.00 97.57           C  
ATOM   4356  NE2 GLN B 120      -6.097  -5.514 -17.130  1.00 97.57           N  
ATOM   4357 HE21 GLN B 120      -7.036  -5.882 -17.078  1.00 97.57           H  
ATOM   4358 HE22 GLN B 120      -5.857  -4.652 -16.662  1.00 97.57           H  
ATOM   4359  OE1 GLN B 120      -5.608  -7.267 -18.311  1.00 97.57           O  
ATOM   4360  N   ARG B 121      -0.419  -7.086 -21.007  1.00 97.25           N  
ATOM   4361  H   ARG B 121      -0.782  -6.221 -21.380  1.00 97.25           H  
ATOM   4362  CA  ARG B 121       0.351  -7.990 -21.894  1.00 97.25           C  
ATOM   4363  HA  ARG B 121      -0.065  -8.995 -21.832  1.00 97.25           H  
ATOM   4364  C   ARG B 121       1.810  -8.104 -21.449  1.00 97.25           C  
ATOM   4365  CB  ARG B 121       0.320  -7.515 -23.360  1.00 97.25           C  
ATOM   4366  HB2 ARG B 121       0.870  -6.578 -23.445  1.00 97.25           H  
ATOM   4367  HB3 ARG B 121       0.844  -8.246 -23.977  1.00 97.25           H  
ATOM   4368  O   ARG B 121       2.322  -9.205 -21.278  1.00 97.25           O  
ATOM   4369  CG  ARG B 121      -1.084  -7.299 -23.932  1.00 97.25           C  
ATOM   4370  HG2 ARG B 121      -1.583  -6.523 -23.352  1.00 97.25           H  
ATOM   4371  HG3 ARG B 121      -1.672  -8.214 -23.858  1.00 97.25           H  
ATOM   4372  CD  ARG B 121      -1.009  -6.859 -25.397  1.00 97.25           C  
ATOM   4373  HD2 ARG B 121      -1.012  -7.744 -26.034  1.00 97.25           H  
ATOM   4374  HD3 ARG B 121      -0.079  -6.317 -25.568  1.00 97.25           H  
ATOM   4375  NE  ARG B 121      -2.134  -5.973 -25.741  1.00 97.25           N  
ATOM   4376  HE  ARG B 121      -2.719  -5.629 -24.992  1.00 97.25           H  
ATOM   4377  NH1 ARG B 121      -1.848  -5.958 -28.015  1.00 97.25           N  
ATOM   4378 HH11 ARG B 121      -2.171  -5.696 -28.936  1.00 97.25           H  
ATOM   4379 HH12 ARG B 121      -1.048  -6.569 -27.932  1.00 97.25           H  
ATOM   4380  NH2 ARG B 121      -3.490  -4.765 -27.094  1.00 97.25           N  
ATOM   4381 HH21 ARG B 121      -3.919  -4.619 -27.996  1.00 97.25           H  
ATOM   4382 HH22 ARG B 121      -4.022  -4.544 -26.265  1.00 97.25           H  
ATOM   4383  CZ  ARG B 121      -2.481  -5.573 -26.945  1.00 97.25           C  
ATOM   4384  N   LEU B 122       2.453  -6.958 -21.223  1.00 97.64           N  
ATOM   4385  H   LEU B 122       1.954  -6.097 -21.399  1.00 97.64           H  
ATOM   4386  CA  LEU B 122       3.841  -6.871 -20.775  1.00 97.64           C  
ATOM   4387  HA  LEU B 122       4.472  -7.446 -21.454  1.00 97.64           H  
ATOM   4388  C   LEU B 122       4.022  -7.482 -19.385  1.00 97.64           C  
ATOM   4389  CB  LEU B 122       4.285  -5.400 -20.773  1.00 97.64           C  
ATOM   4390  HB2 LEU B 122       5.247  -5.335 -20.265  1.00 97.64           H  
ATOM   4391  HB3 LEU B 122       3.564  -4.823 -20.194  1.00 97.64           H  
ATOM   4392  O   LEU B 122       5.000  -8.186 -19.166  1.00 97.64           O  
ATOM   4393  CG  LEU B 122       4.438  -4.772 -22.170  1.00 97.64           C  
ATOM   4394  HG  LEU B 122       3.556  -4.976 -22.776  1.00 97.64           H  
ATOM   4395  CD1 LEU B 122       4.595  -3.259 -22.030  1.00 97.64           C  
ATOM   4396 HD11 LEU B 122       4.642  -2.803 -23.019  1.00 97.64           H  
ATOM   4397 HD12 LEU B 122       5.498  -3.020 -21.469  1.00 97.64           H  
ATOM   4398 HD13 LEU B 122       3.731  -2.852 -21.503  1.00 97.64           H  
ATOM   4399  CD2 LEU B 122       5.662  -5.313 -22.908  1.00 97.64           C  
ATOM   4400 HD21 LEU B 122       5.754  -4.812 -23.872  1.00 97.64           H  
ATOM   4401 HD22 LEU B 122       5.539  -6.382 -23.084  1.00 97.64           H  
ATOM   4402 HD23 LEU B 122       6.559  -5.139 -22.313  1.00 97.64           H  
ATOM   4403  N   LEU B 123       3.073  -7.271 -18.467  1.00 98.45           N  
ATOM   4404  H   LEU B 123       2.309  -6.647 -18.685  1.00 98.45           H  
ATOM   4405  CA  LEU B 123       3.117  -7.888 -17.139  1.00 98.45           C  
ATOM   4406  HA  LEU B 123       4.068  -7.629 -16.674  1.00 98.45           H  
ATOM   4407  C   LEU B 123       3.081  -9.423 -17.210  1.00 98.45           C  
ATOM   4408  CB  LEU B 123       1.969  -7.338 -16.275  1.00 98.45           C  
ATOM   4409  HB2 LEU B 123       1.786  -8.021 -15.445  1.00 98.45           H  
ATOM   4410  HB3 LEU B 123       1.061  -7.311 -16.878  1.00 98.45           H  
ATOM   4411  O   LEU B 123       3.823 -10.058 -16.464  1.00 98.45           O  
ATOM   4412  CG  LEU B 123       2.252  -5.939 -15.696  1.00 98.45           C  
ATOM   4413  HG  LEU B 123       2.655  -5.293 -16.476  1.00 98.45           H  
ATOM   4414  CD1 LEU B 123       0.956  -5.316 -15.179  1.00 98.45           C  
ATOM   4415 HD11 LEU B 123       1.158  -4.322 -14.780  1.00 98.45           H  
ATOM   4416 HD12 LEU B 123       0.522  -5.942 -14.399  1.00 98.45           H  
ATOM   4417 HD13 LEU B 123       0.244  -5.220 -15.999  1.00 98.45           H  
ATOM   4418  CD2 LEU B 123       3.245  -5.977 -14.530  1.00 98.45           C  
ATOM   4419 HD21 LEU B 123       3.414  -4.966 -14.159  1.00 98.45           H  
ATOM   4420 HD22 LEU B 123       2.855  -6.596 -13.722  1.00 98.45           H  
ATOM   4421 HD23 LEU B 123       4.201  -6.385 -14.859  1.00 98.45           H  
ATOM   4422  N   LEU B 124       2.277 -10.019 -18.101  1.00 98.21           N  
ATOM   4423  H   LEU B 124       1.693  -9.433 -18.680  1.00 98.21           H  
ATOM   4424  CA  LEU B 124       2.219 -11.477 -18.301  1.00 98.21           C  
ATOM   4425  HA  LEU B 124       2.010 -11.959 -17.347  1.00 98.21           H  
ATOM   4426  C   LEU B 124       3.557 -12.051 -18.790  1.00 98.21           C  
ATOM   4427  CB  LEU B 124       1.096 -11.821 -19.300  1.00 98.21           C  
ATOM   4428  HB2 LEU B 124       1.145 -11.123 -20.136  1.00 98.21           H  
ATOM   4429  HB3 LEU B 124       1.273 -12.816 -19.708  1.00 98.21           H  
ATOM   4430  O   LEU B 124       4.076 -12.990 -18.185  1.00 98.21           O  
ATOM   4431  CG  LEU B 124      -0.317 -11.795 -18.698  1.00 98.21           C  
ATOM   4432  HG  LEU B 124      -0.432 -10.925 -18.052  1.00 98.21           H  
ATOM   4433  CD1 LEU B 124      -1.344 -11.713 -19.827  1.00 98.21           C  
ATOM   4434 HD11 LEU B 124      -2.349 -11.748 -19.407  1.00 98.21           H  
ATOM   4435 HD12 LEU B 124      -1.215 -10.773 -20.364  1.00 98.21           H  
ATOM   4436 HD13 LEU B 124      -1.204 -12.545 -20.517  1.00 98.21           H  
ATOM   4437  CD2 LEU B 124      -0.618 -13.064 -17.893  1.00 98.21           C  
ATOM   4438 HD21 LEU B 124       0.168 -13.243 -17.159  1.00 98.21           H  
ATOM   4439 HD22 LEU B 124      -1.568 -12.956 -17.369  1.00 98.21           H  
ATOM   4440 HD23 LEU B 124      -0.671 -13.926 -18.557  1.00 98.21           H  
ATOM   4441  N   GLU B 125       4.126 -11.471 -19.851  1.00 98.07           N  
ATOM   4442  H   GLU B 125       3.638 -10.710 -20.301  1.00 98.07           H  
ATOM   4443  CA  GLU B 125       5.407 -11.910 -20.425  1.00 98.07           C  
ATOM   4444  HA  GLU B 125       5.367 -12.984 -20.609  1.00 98.07           H  
ATOM   4445  C   GLU B 125       6.562 -11.701 -19.428  1.00 98.07           C  
ATOM   4446  CB  GLU B 125       5.650 -11.208 -21.785  1.00 98.07           C  
ATOM   4447  HB2 GLU B 125       6.663 -11.428 -22.120  1.00 98.07           H  
ATOM   4448  HB3 GLU B 125       5.549 -10.130 -21.661  1.00 98.07           H  
ATOM   4449  O   GLU B 125       7.272 -12.648 -19.087  1.00 98.07           O  
ATOM   4450  CG  GLU B 125       4.658 -11.704 -22.859  1.00 98.07           C  
ATOM   4451  HG2 GLU B 125       3.642 -11.490 -22.527  1.00 98.07           H  
ATOM   4452  HG3 GLU B 125       4.762 -12.788 -22.920  1.00 98.07           H  
ATOM   4453  CD  GLU B 125       4.833 -11.127 -24.283  1.00 98.07           C  
ATOM   4454  OE1 GLU B 125       4.254 -11.746 -25.210  1.00 98.07           O  
ATOM   4455  OE2 GLU B 125       5.491 -10.071 -24.471  1.00 98.07           O  
ATOM   4456  N   VAL B 126       6.697 -10.495 -18.868  1.00 98.31           N  
ATOM   4457  H   VAL B 126       6.046  -9.769 -19.133  1.00 98.31           H  
ATOM   4458  CA  VAL B 126       7.808 -10.138 -17.969  1.00 98.31           C  
ATOM   4459  HA  VAL B 126       8.733 -10.478 -18.436  1.00 98.31           H  
ATOM   4460  C   VAL B 126       7.718 -10.863 -16.616  1.00 98.31           C  
ATOM   4461  CB  VAL B 126       7.908  -8.603 -17.819  1.00 98.31           C  
ATOM   4462  HB  VAL B 126       6.972  -8.217 -17.415  1.00 98.31           H  
ATOM   4463  O   VAL B 126       8.753 -11.232 -16.065  1.00 98.31           O  
ATOM   4464  CG1 VAL B 126       9.043  -8.163 -16.893  1.00 98.31           C  
ATOM   4465 HG11 VAL B 126       9.076  -7.075 -16.822  1.00 98.31           H  
ATOM   4466 HG12 VAL B 126       9.987  -8.533 -17.293  1.00 98.31           H  
ATOM   4467 HG13 VAL B 126       8.902  -8.570 -15.892  1.00 98.31           H  
ATOM   4468  CG2 VAL B 126       8.205  -7.927 -19.170  1.00 98.31           C  
ATOM   4469 HG21 VAL B 126       9.157  -8.286 -19.563  1.00 98.31           H  
ATOM   4470 HG22 VAL B 126       7.428  -8.161 -19.898  1.00 98.31           H  
ATOM   4471 HG23 VAL B 126       8.249  -6.845 -19.047  1.00 98.31           H  
ATOM   4472  N   SER B 127       6.522 -11.148 -16.085  1.00 98.70           N  
ATOM   4473  H   SER B 127       5.684 -10.841 -16.559  1.00 98.70           H  
ATOM   4474  CA  SER B 127       6.395 -11.967 -14.863  1.00 98.70           C  
ATOM   4475  HA  SER B 127       7.052 -11.556 -14.095  1.00 98.70           H  
ATOM   4476  C   SER B 127       6.816 -13.418 -15.095  1.00 98.70           C  
ATOM   4477  CB  SER B 127       4.974 -11.973 -14.299  1.00 98.70           C  
ATOM   4478  HB2 SER B 127       4.954 -12.600 -13.408  1.00 98.70           H  
ATOM   4479  HB3 SER B 127       4.286 -12.387 -15.035  1.00 98.70           H  
ATOM   4480  O   SER B 127       7.509 -13.987 -14.252  1.00 98.70           O  
ATOM   4481  OG  SER B 127       4.568 -10.668 -13.952  1.00 98.70           O  
ATOM   4482  HG  SER B 127       4.281 -10.262 -14.773  1.00 98.70           H  
ATOM   4483  N   TRP B 128       6.446 -14.016 -16.235  1.00 98.50           N  
ATOM   4484  H   TRP B 128       5.908 -13.496 -16.915  1.00 98.50           H  
ATOM   4485  CA  TRP B 128       6.877 -15.373 -16.586  1.00 98.50           C  
ATOM   4486  HA  TRP B 128       6.586 -16.057 -15.789  1.00 98.50           H  
ATOM   4487  C   TRP B 128       8.406 -15.451 -16.709  1.00 98.50           C  
ATOM   4488  CB  TRP B 128       6.182 -15.820 -17.882  1.00 98.50           C  
ATOM   4489  HB2 TRP B 128       5.105 -15.707 -17.758  1.00 98.50           H  
ATOM   4490  HB3 TRP B 128       6.487 -15.170 -18.702  1.00 98.50           H  
ATOM   4491  O   TRP B 128       9.038 -16.330 -16.121  1.00 98.50           O  
ATOM   4492  CG  TRP B 128       6.465 -17.239 -18.268  1.00 98.50           C  
ATOM   4493  CD1 TRP B 128       7.611 -17.681 -18.837  1.00 98.50           C  
ATOM   4494  HD1 TRP B 128       8.454 -17.057 -19.092  1.00 98.50           H  
ATOM   4495  CD2 TRP B 128       5.646 -18.430 -18.053  1.00 98.50           C  
ATOM   4496  CE2 TRP B 128       6.387 -19.568 -18.492  1.00 98.50           C  
ATOM   4497  CE3 TRP B 128       4.368 -18.669 -17.497  1.00 98.50           C  
ATOM   4498  HE3 TRP B 128       3.798 -17.831 -17.124  1.00 98.50           H  
ATOM   4499  NE1 TRP B 128       7.577 -19.055 -18.956  1.00 98.50           N  
ATOM   4500  HE1 TRP B 128       8.385 -19.599 -19.221  1.00 98.50           H  
ATOM   4501  CH2 TRP B 128       4.608 -21.074 -17.848  1.00 98.50           C  
ATOM   4502  HH2 TRP B 128       4.220 -22.078 -17.753  1.00 98.50           H  
ATOM   4503  CZ2 TRP B 128       5.893 -20.873 -18.376  1.00 98.50           C  
ATOM   4504  HZ2 TRP B 128       6.509 -21.710 -18.669  1.00 98.50           H  
ATOM   4505  CZ3 TRP B 128       3.848 -19.977 -17.406  1.00 98.50           C  
ATOM   4506  HZ3 TRP B 128       2.880 -20.147 -16.958  1.00 98.50           H  
ATOM   4507  N   GLU B 129       9.016 -14.493 -17.411  1.00 98.23           N  
ATOM   4508  H   GLU B 129       8.446 -13.812 -17.892  1.00 98.23           H  
ATOM   4509  CA  GLU B 129      10.474 -14.399 -17.554  1.00 98.23           C  
ATOM   4510  HA  GLU B 129      10.855 -15.330 -17.974  1.00 98.23           H  
ATOM   4511  C   GLU B 129      11.208 -14.167 -16.227  1.00 98.23           C  
ATOM   4512  CB  GLU B 129      10.832 -13.250 -18.498  1.00 98.23           C  
ATOM   4513  HB2 GLU B 129      10.316 -12.345 -18.179  1.00 98.23           H  
ATOM   4514  HB3 GLU B 129      11.906 -13.080 -18.422  1.00 98.23           H  
ATOM   4515  O   GLU B 129      12.298 -14.708 -16.036  1.00 98.23           O  
ATOM   4516  CG  GLU B 129      10.499 -13.548 -19.965  1.00 98.23           C  
ATOM   4517  HG2 GLU B 129      11.009 -14.467 -20.253  1.00 98.23           H  
ATOM   4518  HG3 GLU B 129       9.427 -13.710 -20.075  1.00 98.23           H  
ATOM   4519  CD  GLU B 129      10.953 -12.415 -20.898  1.00 98.23           C  
ATOM   4520  OE1 GLU B 129      10.708 -12.559 -22.116  1.00 98.23           O  
ATOM   4521  OE2 GLU B 129      11.618 -11.468 -20.407  1.00 98.23           O  
ATOM   4522  N   ALA B 130      10.637 -13.382 -15.306  1.00 98.71           N  
ATOM   4523  H   ALA B 130       9.774 -12.912 -15.536  1.00 98.71           H  
ATOM   4524  CA  ALA B 130      11.235 -13.134 -13.995  1.00 98.71           C  
ATOM   4525  HA  ALA B 130      12.261 -12.795 -14.142  1.00 98.71           H  
ATOM   4526  C   ALA B 130      11.295 -14.418 -13.148  1.00 98.71           C  
ATOM   4527  CB  ALA B 130      10.457 -12.011 -13.294  1.00 98.71           C  
ATOM   4528  HB1 ALA B 130      10.436 -11.121 -13.922  1.00 98.71           H  
ATOM   4529  HB2 ALA B 130      10.946 -11.756 -12.354  1.00 98.71           H  
ATOM   4530  HB3 ALA B 130       9.435 -12.331 -13.094  1.00 98.71           H  
ATOM   4531  O   ALA B 130      12.311 -14.672 -12.500  1.00 98.71           O  
ATOM   4532  N   ILE B 131      10.249 -15.252 -13.202  1.00 98.74           N  
ATOM   4533  H   ILE B 131       9.451 -14.974 -13.755  1.00 98.74           H  
ATOM   4534  CA  ILE B 131      10.197 -16.557 -12.520  1.00 98.74           C  
ATOM   4535  HA  ILE B 131      10.545 -16.434 -11.494  1.00 98.74           H  
ATOM   4536  C   ILE B 131      11.148 -17.562 -13.194  1.00 98.74           C  
ATOM   4537  CB  ILE B 131       8.743 -17.076 -12.469  1.00 98.74           C  
ATOM   4538  HB  ILE B 131       8.392 -17.189 -13.494  1.00 98.74           H  
ATOM   4539  O   ILE B 131      11.924 -18.231 -12.513  1.00 98.74           O  
ATOM   4540  CG1 ILE B 131       7.782 -16.114 -11.728  1.00 98.74           C  
ATOM   4541 HG12 ILE B 131       7.889 -16.242 -10.651  1.00 98.74           H  
ATOM   4542 HG13 ILE B 131       8.030 -15.077 -11.955  1.00 98.74           H  
ATOM   4543  CG2 ILE B 131       8.699 -18.441 -11.762  1.00 98.74           C  
ATOM   4544 HG21 ILE B 131       7.671 -18.792 -11.670  1.00 98.74           H  
ATOM   4545 HG22 ILE B 131       9.123 -18.354 -10.761  1.00 98.74           H  
ATOM   4546 HG23 ILE B 131       9.260 -19.189 -12.322  1.00 98.74           H  
ATOM   4547  CD1 ILE B 131       6.314 -16.330 -12.127  1.00 98.74           C  
ATOM   4548 HD11 ILE B 131       5.686 -15.626 -11.580  1.00 98.74           H  
ATOM   4549 HD12 ILE B 131       6.190 -16.156 -13.196  1.00 98.74           H  
ATOM   4550 HD13 ILE B 131       5.989 -17.343 -11.893  1.00 98.74           H  
ATOM   4551  N   GLU B 132      11.186 -17.608 -14.531  1.00 97.90           N  
ATOM   4552  H   GLU B 132      10.512 -17.070 -15.056  1.00 97.90           H  
ATOM   4553  CA  GLU B 132      12.156 -18.438 -15.260  1.00 97.90           C  
ATOM   4554  HA  GLU B 132      12.043 -19.469 -14.927  1.00 97.90           H  
ATOM   4555  C   GLU B 132      13.620 -18.042 -14.963  1.00 97.90           C  
ATOM   4556  CB  GLU B 132      11.897 -18.368 -16.779  1.00 97.90           C  
ATOM   4557  HB2 GLU B 132      12.849 -18.544 -17.279  1.00 97.90           H  
ATOM   4558  HB3 GLU B 132      11.572 -17.367 -17.062  1.00 97.90           H  
ATOM   4559  O   GLU B 132      14.493 -18.919 -14.904  1.00 97.90           O  
ATOM   4560  CG  GLU B 132      10.875 -19.407 -17.280  1.00 97.90           C  
ATOM   4561  HG2 GLU B 132       9.871 -19.051 -17.047  1.00 97.90           H  
ATOM   4562  HG3 GLU B 132      11.030 -20.337 -16.734  1.00 97.90           H  
ATOM   4563  CD  GLU B 132      10.987 -19.729 -18.787  1.00 97.90           C  
ATOM   4564  OE1 GLU B 132      10.037 -20.349 -19.322  1.00 97.90           O  
ATOM   4565  OE2 GLU B 132      12.058 -19.487 -19.403  1.00 97.90           O  
ATOM   4566  N   ARG B 133      13.913 -16.747 -14.758  1.00 97.45           N  
ATOM   4567  H   ARG B 133      13.172 -16.073 -14.890  1.00 97.45           H  
ATOM   4568  CA  ARG B 133      15.235 -16.260 -14.313  1.00 97.45           C  
ATOM   4569  HA  ARG B 133      16.009 -16.818 -14.839  1.00 97.45           H  
ATOM   4570  C   ARG B 133      15.524 -16.538 -12.833  1.00 97.45           C  
ATOM   4571  CB  ARG B 133      15.425 -14.764 -14.637  1.00 97.45           C  
ATOM   4572  HB2 ARG B 133      14.492 -14.225 -14.473  1.00 97.45           H  
ATOM   4573  HB3 ARG B 133      16.166 -14.356 -13.950  1.00 97.45           H  
ATOM   4574  O   ARG B 133      16.693 -16.668 -12.495  1.00 97.45           O  
ATOM   4575  CG  ARG B 133      15.939 -14.517 -16.070  1.00 97.45           C  
ATOM   4576  HG2 ARG B 133      16.844 -15.101 -16.233  1.00 97.45           H  
ATOM   4577  HG3 ARG B 133      15.179 -14.821 -16.790  1.00 97.45           H  
ATOM   4578  CD  ARG B 133      16.265 -13.026 -16.253  1.00 97.45           C  
ATOM   4579  HD2 ARG B 133      16.951 -12.716 -15.465  1.00 97.45           H  
ATOM   4580  HD3 ARG B 133      15.337 -12.469 -16.126  1.00 97.45           H  
ATOM   4581  NE  ARG B 133      16.868 -12.691 -17.564  1.00 97.45           N  
ATOM   4582  HE  ARG B 133      17.866 -12.806 -17.671  1.00 97.45           H  
ATOM   4583  NH1 ARG B 133      14.966 -11.906 -18.608  1.00 97.45           N  
ATOM   4584 HH11 ARG B 133      14.486 -11.565 -19.429  1.00 97.45           H  
ATOM   4585 HH12 ARG B 133      14.416 -12.192 -17.811  1.00 97.45           H  
ATOM   4586  NH2 ARG B 133      16.932 -11.787 -19.644  1.00 97.45           N  
ATOM   4587 HH21 ARG B 133      16.484 -11.419 -20.470  1.00 97.45           H  
ATOM   4588 HH22 ARG B 133      17.936 -11.902 -19.658  1.00 97.45           H  
ATOM   4589  CZ  ARG B 133      16.254 -12.134 -18.593  1.00 97.45           C  
ATOM   4590  N   ALA B 134      14.508 -16.724 -11.987  1.00 97.98           N  
ATOM   4591  H   ALA B 134      13.565 -16.576 -12.319  1.00 97.98           H  
ATOM   4592  CA  ALA B 134      14.679 -17.215 -10.614  1.00 97.98           C  
ATOM   4593  HA  ALA B 134      15.516 -16.680 -10.166  1.00 97.98           H  
ATOM   4594  C   ALA B 134      15.038 -18.716 -10.536  1.00 97.98           C  
ATOM   4595  CB  ALA B 134      13.418 -16.898  -9.795  1.00 97.98           C  
ATOM   4596  HB1 ALA B 134      13.162 -15.842  -9.876  1.00 97.98           H  
ATOM   4597  HB2 ALA B 134      12.578 -17.500 -10.141  1.00 97.98           H  
ATOM   4598  HB3 ALA B 134      13.602 -17.135  -8.747  1.00 97.98           H  
ATOM   4599  O   ALA B 134      15.175 -19.257  -9.445  1.00 97.98           O  
ATOM   4600  N   GLY B 135      15.163 -19.418 -11.671  1.00 97.45           N  
ATOM   4601  H   GLY B 135      15.035 -18.937 -12.550  1.00 97.45           H  
ATOM   4602  CA  GLY B 135      15.410 -20.864 -11.687  1.00 97.45           C  
ATOM   4603  HA2 GLY B 135      16.214 -21.101 -10.991  1.00 97.45           H  
ATOM   4604  HA3 GLY B 135      15.720 -21.159 -12.689  1.00 97.45           H  
ATOM   4605  C   GLY B 135      14.184 -21.699 -11.301  1.00 97.45           C  
ATOM   4606  O   GLY B 135      14.329 -22.858 -10.924  1.00 97.45           O  
ATOM   4607  N   GLN B 136      12.978 -21.138 -11.407  1.00 97.49           N  
ATOM   4608  H   GLN B 136      12.909 -20.188 -11.743  1.00 97.49           H  
ATOM   4609  CA  GLN B 136      11.731 -21.786 -11.000  1.00 97.49           C  
ATOM   4610  HA  GLN B 136      11.950 -22.717 -10.478  1.00 97.49           H  
ATOM   4611  C   GLN B 136      10.856 -22.120 -12.218  1.00 97.49           C  
ATOM   4612  CB  GLN B 136      10.992 -20.861 -10.022  1.00 97.49           C  
ATOM   4613  HB2 GLN B 136      10.034 -21.314  -9.766  1.00 97.49           H  
ATOM   4614  HB3 GLN B 136      10.803 -19.914 -10.528  1.00 97.49           H  
ATOM   4615  O   GLN B 136      10.796 -21.350 -13.175  1.00 97.49           O  
ATOM   4616  CG  GLN B 136      11.769 -20.574  -8.723  1.00 97.49           C  
ATOM   4617  HG2 GLN B 136      12.750 -20.160  -8.957  1.00 97.49           H  
ATOM   4618  HG3 GLN B 136      11.916 -21.503  -8.173  1.00 97.49           H  
ATOM   4619  CD  GLN B 136      11.050 -19.576  -7.820  1.00 97.49           C  
ATOM   4620  NE2 GLN B 136      11.635 -19.176  -6.717  1.00 97.49           N  
ATOM   4621 HE21 GLN B 136      11.143 -18.479  -6.175  1.00 97.49           H  
ATOM   4622 HE22 GLN B 136      12.569 -19.478  -6.480  1.00 97.49           H  
ATOM   4623  OE1 GLN B 136       9.934 -19.141  -8.082  1.00 97.49           O  
ATOM   4624  N   ASP B 137      10.132 -23.245 -12.168  1.00 97.07           N  
ATOM   4625  H   ASP B 137      10.212 -23.835 -11.352  1.00 97.07           H  
ATOM   4626  CA  ASP B 137       9.032 -23.526 -13.100  1.00 97.07           C  
ATOM   4627  HA  ASP B 137       9.354 -23.277 -14.111  1.00 97.07           H  
ATOM   4628  C   ASP B 137       7.805 -22.669 -12.715  1.00 97.07           C  
ATOM   4629  CB  ASP B 137       8.703 -25.035 -13.092  1.00 97.07           C  
ATOM   4630  HB2 ASP B 137       9.571 -25.578 -13.468  1.00 97.07           H  
ATOM   4631  HB3 ASP B 137       8.531 -25.356 -12.065  1.00 97.07           H  
ATOM   4632  O   ASP B 137       7.236 -22.891 -11.641  1.00 97.07           O  
ATOM   4633  CG  ASP B 137       7.480 -25.425 -13.943  1.00 97.07           C  
ATOM   4634  OD1 ASP B 137       6.868 -24.539 -14.585  1.00 97.07           O  
ATOM   4635  OD2 ASP B 137       7.144 -26.625 -14.012  1.00 97.07           O  
ATOM   4636  N   PRO B 138       7.329 -21.736 -13.566  1.00 97.72           N  
ATOM   4637  CA  PRO B 138       6.175 -20.898 -13.234  1.00 97.72           C  
ATOM   4638  HA  PRO B 138       6.397 -20.357 -12.314  1.00 97.72           H  
ATOM   4639  C   PRO B 138       4.873 -21.679 -13.007  1.00 97.72           C  
ATOM   4640  CB  PRO B 138       6.047 -19.898 -14.390  1.00 97.72           C  
ATOM   4641  HB2 PRO B 138       5.342 -20.280 -15.129  1.00 97.72           H  
ATOM   4642  HB3 PRO B 138       5.739 -18.913 -14.041  1.00 97.72           H  
ATOM   4643  O   PRO B 138       4.012 -21.222 -12.258  1.00 97.72           O  
ATOM   4644  CG  PRO B 138       7.447 -19.865 -15.003  1.00 97.72           C  
ATOM   4645  HG2 PRO B 138       8.096 -19.203 -14.431  1.00 97.72           H  
ATOM   4646  HG3 PRO B 138       7.436 -19.566 -16.051  1.00 97.72           H  
ATOM   4647  CD  PRO B 138       7.915 -21.302 -14.827  1.00 97.72           C  
ATOM   4648  HD2 PRO B 138       9.005 -21.327 -14.821  1.00 97.72           H  
ATOM   4649  HD3 PRO B 138       7.531 -21.917 -15.641  1.00 97.72           H  
ATOM   4650  N   MET B 139       4.728 -22.875 -13.591  1.00 94.57           N  
ATOM   4651  H   MET B 139       5.509 -23.248 -14.111  1.00 94.57           H  
ATOM   4652  CA  MET B 139       3.572 -23.751 -13.355  1.00 94.57           C  
ATOM   4653  HA  MET B 139       2.676 -23.134 -13.288  1.00 94.57           H  
ATOM   4654  C   MET B 139       3.663 -24.523 -12.034  1.00 94.57           C  
ATOM   4655  CB  MET B 139       3.401 -24.731 -14.524  1.00 94.57           C  
ATOM   4656  HB2 MET B 139       4.346 -25.243 -14.708  1.00 94.57           H  
ATOM   4657  HB3 MET B 139       2.669 -25.492 -14.255  1.00 94.57           H  
ATOM   4658  O   MET B 139       2.631 -24.973 -11.534  1.00 94.57           O  
ATOM   4659  CG  MET B 139       2.944 -24.043 -15.816  1.00 94.57           C  
ATOM   4660  HG2 MET B 139       2.929 -24.794 -16.606  1.00 94.57           H  
ATOM   4661  HG3 MET B 139       3.699 -23.302 -16.080  1.00 94.57           H  
ATOM   4662  SD  MET B 139       1.322 -23.213 -15.797  1.00 94.57           S  
ATOM   4663  CE  MET B 139       0.235 -24.541 -15.216  1.00 94.57           C  
ATOM   4664  HE1 MET B 139       0.486 -24.795 -14.186  1.00 94.57           H  
ATOM   4665  HE2 MET B 139      -0.800 -24.200 -15.253  1.00 94.57           H  
ATOM   4666  HE3 MET B 139       0.354 -25.420 -15.850  1.00 94.57           H  
ATOM   4667  N   ALA B 140       4.855 -24.655 -11.442  1.00 95.21           N  
ATOM   4668  H   ALA B 140       5.664 -24.234 -11.876  1.00 95.21           H  
ATOM   4669  CA  ALA B 140       5.038 -25.262 -10.123  1.00 95.21           C  
ATOM   4670  HA  ALA B 140       4.381 -26.128 -10.048  1.00 95.21           H  
ATOM   4671  C   ALA B 140       4.651 -24.313  -8.970  1.00 95.21           C  
ATOM   4672  CB  ALA B 140       6.481 -25.765 -10.000  1.00 95.21           C  
ATOM   4673  HB1 ALA B 140       6.599 -26.302  -9.059  1.00 95.21           H  
ATOM   4674  HB2 ALA B 140       7.174 -24.924 -10.011  1.00 95.21           H  
ATOM   4675  HB3 ALA B 140       6.710 -26.439 -10.825  1.00 95.21           H  
ATOM   4676  O   ALA B 140       4.475 -24.767  -7.843  1.00 95.21           O  
ATOM   4677  N   LEU B 141       4.456 -23.016  -9.249  1.00 97.06           N  
ATOM   4678  H   LEU B 141       4.664 -22.698 -10.185  1.00 97.06           H  
ATOM   4679  CA  LEU B 141       3.916 -22.038  -8.294  1.00 97.06           C  
ATOM   4680  HA  LEU B 141       4.316 -22.264  -7.306  1.00 97.06           H  
ATOM   4681  C   LEU B 141       2.383 -22.099  -8.149  1.00 97.06           C  
ATOM   4682  CB  LEU B 141       4.365 -20.618  -8.690  1.00 97.06           C  
ATOM   4683  HB2 LEU B 141       3.945 -19.915  -7.970  1.00 97.06           H  
ATOM   4684  HB3 LEU B 141       3.941 -20.381  -9.666  1.00 97.06           H  
ATOM   4685  O   LEU B 141       1.812 -21.347  -7.357  1.00 97.06           O  
ATOM   4686  CG  LEU B 141       5.886 -20.385  -8.745  1.00 97.06           C  
ATOM   4687  HG  LEU B 141       6.328 -21.013  -9.517  1.00 97.06           H  
ATOM   4688  CD1 LEU B 141       6.134 -18.921  -9.105  1.00 97.06           C  
ATOM   4689 HD11 LEU B 141       7.207 -18.742  -9.179  1.00 97.06           H  
ATOM   4690 HD12 LEU B 141       5.705 -18.268  -8.345  1.00 97.06           H  
ATOM   4691 HD13 LEU B 141       5.672 -18.705 -10.068  1.00 97.06           H  
ATOM   4692  CD2 LEU B 141       6.572 -20.674  -7.409  1.00 97.06           C  
ATOM   4693 HD21 LEU B 141       6.119 -20.082  -6.613  1.00 97.06           H  
ATOM   4694 HD22 LEU B 141       6.492 -21.734  -7.170  1.00 97.06           H  
ATOM   4695 HD23 LEU B 141       7.632 -20.428  -7.483  1.00 97.06           H  
ATOM   4696  N   ARG B 142       1.694 -22.967  -8.896  1.00 95.42           N  
ATOM   4697  H   ARG B 142       2.212 -23.582  -9.509  1.00 95.42           H  
ATOM   4698  CA  ARG B 142       0.237 -23.123  -8.810  1.00 95.42           C  
ATOM   4699  HA  ARG B 142      -0.210 -22.142  -8.971  1.00 95.42           H  
ATOM   4700  C   ARG B 142      -0.196 -23.613  -7.421  1.00 95.42           C  
ATOM   4701  CB  ARG B 142      -0.217 -24.066  -9.925  1.00 95.42           C  
ATOM   4702  HB2 ARG B 142       0.271 -23.767 -10.853  1.00 95.42           H  
ATOM   4703  HB3 ARG B 142       0.083 -25.086  -9.686  1.00 95.42           H  
ATOM   4704  O   ARG B 142       0.489 -24.422  -6.805  1.00 95.42           O  
ATOM   4705  CG  ARG B 142      -1.730 -24.000 -10.140  1.00 95.42           C  
ATOM   4706  HG2 ARG B 142      -2.002 -22.979 -10.405  1.00 95.42           H  
ATOM   4707  HG3 ARG B 142      -2.266 -24.287  -9.235  1.00 95.42           H  
ATOM   4708  CD  ARG B 142      -2.112 -24.955 -11.268  1.00 95.42           C  
ATOM   4709  HD2 ARG B 142      -2.037 -25.977 -10.896  1.00 95.42           H  
ATOM   4710  HD3 ARG B 142      -1.407 -24.844 -12.093  1.00 95.42           H  
ATOM   4711  NE  ARG B 142      -3.480 -24.704 -11.750  1.00 95.42           N  
ATOM   4712  HE  ARG B 142      -4.214 -25.220 -11.287  1.00 95.42           H  
ATOM   4713  NH1 ARG B 142      -2.993 -22.882 -13.076  1.00 95.42           N  
ATOM   4714 HH11 ARG B 142      -3.283 -22.124 -13.678  1.00 95.42           H  
ATOM   4715 HH12 ARG B 142      -2.103 -22.781 -12.610  1.00 95.42           H  
ATOM   4716  NH2 ARG B 142      -5.032 -23.792 -13.133  1.00 95.42           N  
ATOM   4717 HH21 ARG B 142      -5.726 -24.403 -12.727  1.00 95.42           H  
ATOM   4718 HH22 ARG B 142      -5.315 -23.026 -13.727  1.00 95.42           H  
ATOM   4719  CZ  ARG B 142      -3.824 -23.797 -12.648  1.00 95.42           C  
ATOM   4720  N   GLU B 143      -1.338 -23.122  -6.947  1.00 95.11           N  
ATOM   4721  H   GLU B 143      -1.800 -22.421  -7.509  1.00 95.11           H  
ATOM   4722  CA  GLU B 143      -1.873 -23.298  -5.585  1.00 95.11           C  
ATOM   4723  HA  GLU B 143      -2.818 -22.756  -5.561  1.00 95.11           H  
ATOM   4724  C   GLU B 143      -0.999 -22.668  -4.467  1.00 95.11           C  
ATOM   4725  CB  GLU B 143      -2.229 -24.772  -5.273  1.00 95.11           C  
ATOM   4726  HB2 GLU B 143      -2.840 -24.797  -4.372  1.00 95.11           H  
ATOM   4727  HB3 GLU B 143      -1.302 -25.295  -5.035  1.00 95.11           H  
ATOM   4728  O   GLU B 143      -1.321 -22.808  -3.287  1.00 95.11           O  
ATOM   4729  CG  GLU B 143      -2.941 -25.597  -6.364  1.00 95.11           C  
ATOM   4730  HG2 GLU B 143      -2.944 -26.637  -6.038  1.00 95.11           H  
ATOM   4731  HG3 GLU B 143      -2.355 -25.574  -7.283  1.00 95.11           H  
ATOM   4732  CD  GLU B 143      -4.396 -25.193  -6.650  1.00 95.11           C  
ATOM   4733  OE1 GLU B 143      -4.686 -24.905  -7.838  1.00 95.11           O  
ATOM   4734  OE2 GLU B 143      -5.226 -25.291  -5.718  1.00 95.11           O  
ATOM   4735  N   SER B 144       0.092 -21.953  -4.787  1.00 96.92           N  
ATOM   4736  H   SER B 144       0.332 -21.844  -5.762  1.00 96.92           H  
ATOM   4737  CA  SER B 144       0.987 -21.371  -3.771  1.00 96.92           C  
ATOM   4738  HA  SER B 144       1.043 -22.084  -2.948  1.00 96.92           H  
ATOM   4739  C   SER B 144       0.486 -20.045  -3.185  1.00 96.92           C  
ATOM   4740  CB  SER B 144       2.422 -21.203  -4.291  1.00 96.92           C  
ATOM   4741  HB2 SER B 144       2.742 -22.116  -4.793  1.00 96.92           H  
ATOM   4742  HB3 SER B 144       3.085 -21.027  -3.443  1.00 96.92           H  
ATOM   4743  O   SER B 144      -0.201 -19.253  -3.840  1.00 96.92           O  
ATOM   4744  OG  SER B 144       2.526 -20.105  -5.177  1.00 96.92           O  
ATOM   4745  HG  SER B 144       2.221 -20.428  -6.028  1.00 96.92           H  
ATOM   4746  N   ALA B 145       0.936 -19.743  -1.963  1.00 97.71           N  
ATOM   4747  H   ALA B 145       1.485 -20.435  -1.473  1.00 97.71           H  
ATOM   4748  CA  ALA B 145       0.815 -18.431  -1.328  1.00 97.71           C  
ATOM   4749  HA  ALA B 145      -0.174 -18.032  -1.550  1.00 97.71           H  
ATOM   4750  C   ALA B 145       1.840 -17.422  -1.897  1.00 97.71           C  
ATOM   4751  CB  ALA B 145       0.905 -18.614   0.195  1.00 97.71           C  
ATOM   4752  HB1 ALA B 145       0.744 -17.658   0.692  1.00 97.71           H  
ATOM   4753  HB2 ALA B 145       0.141 -19.314   0.533  1.00 97.71           H  
ATOM   4754  HB3 ALA B 145       1.888 -18.993   0.475  1.00 97.71           H  
ATOM   4755  O   ALA B 145       2.599 -16.800  -1.153  1.00 97.71           O  
ATOM   4756  N   THR B 146       1.889 -17.276  -3.226  1.00 98.78           N  
ATOM   4757  H   THR B 146       1.260 -17.831  -3.787  1.00 98.78           H  
ATOM   4758  CA  THR B 146       2.677 -16.224  -3.888  1.00 98.78           C  
ATOM   4759  HA  THR B 146       3.548 -16.017  -3.266  1.00 98.78           H  
ATOM   4760  C   THR B 146       1.837 -14.952  -4.014  1.00 98.78           C  
ATOM   4761  CB  THR B 146       3.217 -16.667  -5.255  1.00 98.78           C  
ATOM   4762  HB  THR B 146       2.379 -16.920  -5.904  1.00 98.78           H  
ATOM   4763  O   THR B 146       0.738 -15.002  -4.567  1.00 98.78           O  
ATOM   4764  CG2 THR B 146       4.071 -15.594  -5.934  1.00 98.78           C  
ATOM   4765 HG21 THR B 146       4.882 -15.288  -5.273  1.00 98.78           H  
ATOM   4766 HG22 THR B 146       4.489 -15.992  -6.859  1.00 98.78           H  
ATOM   4767 HG23 THR B 146       3.460 -14.725  -6.178  1.00 98.78           H  
ATOM   4768  OG1 THR B 146       4.057 -17.790  -5.118  1.00 98.78           O  
ATOM   4769  HG1 THR B 146       3.504 -18.572  -5.048  1.00 98.78           H  
ATOM   4770  N   GLY B 147       2.328 -13.823  -3.494  1.00 98.86           N  
ATOM   4771  H   GLY B 147       3.241 -13.862  -3.065  1.00 98.86           H  
ATOM   4772  CA  GLY B 147       1.683 -12.509  -3.626  1.00 98.86           C  
ATOM   4773  HA2 GLY B 147       0.601 -12.632  -3.587  1.00 98.86           H  
ATOM   4774  HA3 GLY B 147       1.975 -11.871  -2.791  1.00 98.86           H  
ATOM   4775  C   GLY B 147       2.037 -11.790  -4.934  1.00 98.86           C  
ATOM   4776  O   GLY B 147       3.059 -12.087  -5.552  1.00 98.86           O  
ATOM   4777  N   VAL B 148       1.211 -10.830  -5.355  1.00 98.94           N  
ATOM   4778  H   VAL B 148       0.408 -10.620  -4.779  1.00 98.94           H  
ATOM   4779  CA  VAL B 148       1.389 -10.044  -6.589  1.00 98.94           C  
ATOM   4780  HA  VAL B 148       2.436 -10.087  -6.888  1.00 98.94           H  
ATOM   4781  C   VAL B 148       1.038  -8.574  -6.345  1.00 98.94           C  
ATOM   4782  CB  VAL B 148       0.553 -10.628  -7.747  1.00 98.94           C  
ATOM   4783  HB  VAL B 148      -0.498 -10.642  -7.459  1.00 98.94           H  
ATOM   4784  O   VAL B 148      -0.122  -8.217  -6.140  1.00 98.94           O  
ATOM   4785  CG1 VAL B 148       0.694  -9.798  -9.030  1.00 98.94           C  
ATOM   4786 HG11 VAL B 148       1.734  -9.774  -9.354  1.00 98.94           H  
ATOM   4787 HG12 VAL B 148       0.335  -8.781  -8.868  1.00 98.94           H  
ATOM   4788 HG13 VAL B 148       0.075 -10.243  -9.809  1.00 98.94           H  
ATOM   4789  CG2 VAL B 148       0.986 -12.061  -8.081  1.00 98.94           C  
ATOM   4790 HG21 VAL B 148       2.068 -12.109  -8.207  1.00 98.94           H  
ATOM   4791 HG22 VAL B 148       0.498 -12.399  -8.995  1.00 98.94           H  
ATOM   4792 HG23 VAL B 148       0.693 -12.732  -7.274  1.00 98.94           H  
ATOM   4793  N   PHE B 149       2.046  -7.708  -6.411  1.00 98.93           N  
ATOM   4794  H   PHE B 149       2.971  -8.070  -6.593  1.00 98.93           H  
ATOM   4795  CA  PHE B 149       1.941  -6.279  -6.118  1.00 98.93           C  
ATOM   4796  HA  PHE B 149       0.906  -6.019  -5.897  1.00 98.93           H  
ATOM   4797  C   PHE B 149       2.391  -5.475  -7.342  1.00 98.93           C  
ATOM   4798  CB  PHE B 149       2.785  -5.959  -4.872  1.00 98.93           C  
ATOM   4799  HB2 PHE B 149       2.698  -4.893  -4.659  1.00 98.93           H  
ATOM   4800  HB3 PHE B 149       3.834  -6.159  -5.091  1.00 98.93           H  
ATOM   4801  O   PHE B 149       3.552  -5.554  -7.749  1.00 98.93           O  
ATOM   4802  CG  PHE B 149       2.401  -6.738  -3.624  1.00 98.93           C  
ATOM   4803  CD1 PHE B 149       1.554  -6.160  -2.659  1.00 98.93           C  
ATOM   4804  HD1 PHE B 149       1.168  -5.162  -2.804  1.00 98.93           H  
ATOM   4805  CD2 PHE B 149       2.899  -8.042  -3.419  1.00 98.93           C  
ATOM   4806  HD2 PHE B 149       3.554  -8.490  -4.152  1.00 98.93           H  
ATOM   4807  CE1 PHE B 149       1.216  -6.875  -1.496  1.00 98.93           C  
ATOM   4808  HE1 PHE B 149       0.581  -6.424  -0.748  1.00 98.93           H  
ATOM   4809  CE2 PHE B 149       2.554  -8.760  -2.261  1.00 98.93           C  
ATOM   4810  HE2 PHE B 149       2.944  -9.754  -2.098  1.00 98.93           H  
ATOM   4811  CZ  PHE B 149       1.715  -8.174  -1.298  1.00 98.93           C  
ATOM   4812  HZ  PHE B 149       1.460  -8.721  -0.403  1.00 98.93           H  
ATOM   4813  N   VAL B 150       1.483  -4.706  -7.949  1.00 98.86           N  
ATOM   4814  H   VAL B 150       0.539  -4.706  -7.590  1.00 98.86           H  
ATOM   4815  CA  VAL B 150       1.740  -3.996  -9.216  1.00 98.86           C  
ATOM   4816  HA  VAL B 150       2.775  -4.159  -9.515  1.00 98.86           H  
ATOM   4817  C   VAL B 150       1.550  -2.487  -9.059  1.00 98.86           C  
ATOM   4818  CB  VAL B 150       0.857  -4.564 -10.347  1.00 98.86           C  
ATOM   4819  HB  VAL B 150      -0.191  -4.470 -10.065  1.00 98.86           H  
ATOM   4820  O   VAL B 150       0.492  -2.025  -8.646  1.00 98.86           O  
ATOM   4821  CG1 VAL B 150       1.069  -3.818 -11.670  1.00 98.86           C  
ATOM   4822 HG11 VAL B 150       2.115  -3.862 -11.971  1.00 98.86           H  
ATOM   4823 HG12 VAL B 150       0.756  -2.780 -11.560  1.00 98.86           H  
ATOM   4824 HG13 VAL B 150       0.446  -4.268 -12.443  1.00 98.86           H  
ATOM   4825  CG2 VAL B 150       1.167  -6.045 -10.608  1.00 98.86           C  
ATOM   4826 HG21 VAL B 150       0.551  -6.416 -11.428  1.00 98.86           H  
ATOM   4827 HG22 VAL B 150       0.938  -6.634  -9.720  1.00 98.86           H  
ATOM   4828 HG23 VAL B 150       2.220  -6.174 -10.860  1.00 98.86           H  
ATOM   4829  N   GLY B 151       2.558  -1.702  -9.438  1.00 98.78           N  
ATOM   4830  H   GLY B 151       3.428  -2.143  -9.703  1.00 98.78           H  
ATOM   4831  CA  GLY B 151       2.461  -0.246  -9.539  1.00 98.78           C  
ATOM   4832  HA2 GLY B 151       1.767   0.128  -8.786  1.00 98.78           H  
ATOM   4833  HA3 GLY B 151       3.443   0.183  -9.338  1.00 98.78           H  
ATOM   4834  C   GLY B 151       2.017   0.220 -10.929  1.00 98.78           C  
ATOM   4835  O   GLY B 151       2.754   0.027 -11.899  1.00 98.78           O  
ATOM   4836  N   MET B 152       0.855   0.873 -11.029  1.00 97.65           N  
ATOM   4837  H   MET B 152       0.324   1.030 -10.184  1.00 97.65           H  
ATOM   4838  CA  MET B 152       0.302   1.456 -12.268  1.00 97.65           C  
ATOM   4839  HA  MET B 152       1.116   1.732 -12.939  1.00 97.65           H  
ATOM   4840  C   MET B 152      -0.507   2.727 -11.960  1.00 97.65           C  
ATOM   4841  CB  MET B 152      -0.602   0.443 -12.994  1.00 97.65           C  
ATOM   4842  HB2 MET B 152      -1.196   0.977 -13.736  1.00 97.65           H  
ATOM   4843  HB3 MET B 152      -1.283  -0.012 -12.275  1.00 97.65           H  
ATOM   4844  O   MET B 152      -1.003   2.878 -10.851  1.00 97.65           O  
ATOM   4845  CG  MET B 152       0.177  -0.656 -13.725  1.00 97.65           C  
ATOM   4846  HG2 MET B 152       0.801  -0.196 -14.492  1.00 97.65           H  
ATOM   4847  HG3 MET B 152       0.837  -1.152 -13.013  1.00 97.65           H  
ATOM   4848  SD  MET B 152      -0.850  -1.937 -14.498  1.00 97.65           S  
ATOM   4849  CE  MET B 152      -1.660  -0.967 -15.793  1.00 97.65           C  
ATOM   4850  HE1 MET B 152      -2.326  -0.227 -15.349  1.00 97.65           H  
ATOM   4851  HE2 MET B 152      -2.236  -1.624 -16.444  1.00 97.65           H  
ATOM   4852  HE3 MET B 152      -0.896  -0.450 -16.374  1.00 97.65           H  
ATOM   4853  N   ILE B 153      -0.654   3.627 -12.941  1.00 92.46           N  
ATOM   4854  H   ILE B 153      -0.199   3.443 -13.824  1.00 92.46           H  
ATOM   4855  CA  ILE B 153      -1.359   4.922 -12.776  1.00 92.46           C  
ATOM   4856  HA  ILE B 153      -1.554   5.096 -11.717  1.00 92.46           H  
ATOM   4857  C   ILE B 153      -2.731   4.930 -13.473  1.00 92.46           C  
ATOM   4858  CB  ILE B 153      -0.460   6.083 -13.274  1.00 92.46           C  
ATOM   4859  HB  ILE B 153      -0.217   5.903 -14.322  1.00 92.46           H  
ATOM   4860  O   ILE B 153      -3.693   5.511 -12.978  1.00 92.46           O  
ATOM   4861  CG1 ILE B 153       0.855   6.141 -12.466  1.00 92.46           C  
ATOM   4862 HG12 ILE B 153       1.301   5.148 -12.416  1.00 92.46           H  
ATOM   4863 HG13 ILE B 153       0.624   6.427 -11.439  1.00 92.46           H  
ATOM   4864  CG2 ILE B 153      -1.181   7.441 -13.170  1.00 92.46           C  
ATOM   4865 HG21 ILE B 153      -1.473   7.618 -12.135  1.00 92.46           H  
ATOM   4866 HG22 ILE B 153      -2.073   7.456 -13.795  1.00 92.46           H  
ATOM   4867 HG23 ILE B 153      -0.534   8.251 -13.507  1.00 92.46           H  
ATOM   4868  CD1 ILE B 153       1.915   7.091 -13.039  1.00 92.46           C  
ATOM   4869 HD11 ILE B 153       2.049   6.892 -14.103  1.00 92.46           H  
ATOM   4870 HD12 ILE B 153       2.863   6.926 -12.527  1.00 92.46           H  
ATOM   4871 HD13 ILE B 153       1.620   8.130 -12.895  1.00 92.46           H  
ATOM   4872  N   GLY B 154      -2.840   4.294 -14.641  1.00 87.81           N  
ATOM   4873  H   GLY B 154      -2.038   3.809 -15.016  1.00 87.81           H  
ATOM   4874  CA  GLY B 154      -4.050   4.317 -15.464  1.00 87.81           C  
ATOM   4875  HA2 GLY B 154      -4.291   5.349 -15.714  1.00 87.81           H  
ATOM   4876  HA3 GLY B 154      -4.885   3.902 -14.899  1.00 87.81           H  
ATOM   4877  C   GLY B 154      -3.883   3.526 -16.760  1.00 87.81           C  
ATOM   4878  O   GLY B 154      -2.825   2.946 -17.007  1.00 87.81           O  
ATOM   4879  N   SER B 155      -4.922   3.522 -17.598  1.00 82.31           N  
ATOM   4880  H   SER B 155      -5.760   4.019 -17.332  1.00 82.31           H  
ATOM   4881  CA  SER B 155      -4.906   2.882 -18.917  1.00 82.31           C  
ATOM   4882  HA  SER B 155      -3.900   2.523 -19.138  1.00 82.31           H  
ATOM   4883  C   SER B 155      -5.311   3.861 -20.019  1.00 82.31           C  
ATOM   4884  CB  SER B 155      -5.827   1.662 -18.937  1.00 82.31           C  
ATOM   4885  HB2 SER B 155      -6.862   1.968 -18.787  1.00 82.31           H  
ATOM   4886  HB3 SER B 155      -5.541   0.963 -18.151  1.00 82.31           H  
ATOM   4887  O   SER B 155      -6.486   4.183 -20.187  1.00 82.31           O  
ATOM   4888  OG  SER B 155      -5.685   1.042 -20.196  1.00 82.31           O  
ATOM   4889  HG  SER B 155      -4.941   0.444 -20.096  1.00 82.31           H  
ATOM   4890  N   GLU B 156      -4.344   4.291 -20.833  1.00 88.30           N  
ATOM   4891  H   GLU B 156      -3.388   4.044 -20.623  1.00 88.30           H  
ATOM   4892  CA  GLU B 156      -4.623   5.042 -22.069  1.00 88.30           C  
ATOM   4893  HA  GLU B 156      -5.383   5.794 -21.860  1.00 88.30           H  
ATOM   4894  C   GLU B 156      -5.185   4.140 -23.191  1.00 88.30           C  
ATOM   4895  CB  GLU B 156      -3.356   5.767 -22.551  1.00 88.30           C  
ATOM   4896  HB2 GLU B 156      -3.593   6.266 -23.491  1.00 88.30           H  
ATOM   4897  HB3 GLU B 156      -2.575   5.031 -22.741  1.00 88.30           H  
ATOM   4898  O   GLU B 156      -5.601   4.631 -24.245  1.00 88.30           O  
ATOM   4899  CG  GLU B 156      -2.830   6.824 -21.564  1.00 88.30           C  
ATOM   4900  HG2 GLU B 156      -2.474   6.329 -20.661  1.00 88.30           H  
ATOM   4901  HG3 GLU B 156      -3.654   7.484 -21.292  1.00 88.30           H  
ATOM   4902  CD  GLU B 156      -1.693   7.670 -22.160  1.00 88.30           C  
ATOM   4903  OE1 GLU B 156      -1.361   8.728 -21.580  1.00 88.30           O  
ATOM   4904  OE2 GLU B 156      -1.180   7.322 -23.249  1.00 88.30           O  
ATOM   4905  N   HIS B 157      -5.209   2.815 -22.991  1.00 88.56           N  
ATOM   4906  H   HIS B 157      -4.897   2.454 -22.101  1.00 88.56           H  
ATOM   4907  CA  HIS B 157      -5.831   1.880 -23.928  1.00 88.56           C  
ATOM   4908  HA  HIS B 157      -5.610   2.225 -24.938  1.00 88.56           H  
ATOM   4909  C   HIS B 157      -7.365   1.885 -23.795  1.00 88.56           C  
ATOM   4910  CB  HIS B 157      -5.192   0.490 -23.775  1.00 88.56           C  
ATOM   4911  HB2 HIS B 157      -5.450   0.069 -22.803  1.00 88.56           H  
ATOM   4912  HB3 HIS B 157      -4.107   0.591 -23.781  1.00 88.56           H  
ATOM   4913  O   HIS B 157      -8.052   1.781 -24.813  1.00 88.56           O  
ATOM   4914  CG  HIS B 157      -5.567  -0.472 -24.880  1.00 88.56           C  
ATOM   4915  CD2 HIS B 157      -6.163  -1.699 -24.753  1.00 88.56           C  
ATOM   4916  HD2 HIS B 157      -6.478  -2.163 -23.829  1.00 88.56           H  
ATOM   4917  ND1 HIS B 157      -5.327  -0.283 -26.222  1.00 88.56           N  
ATOM   4918  HD1 HIS B 157      -4.892   0.533 -26.626  1.00 88.56           H  
ATOM   4919  CE1 HIS B 157      -5.772  -1.365 -26.884  1.00 88.56           C  
ATOM   4920  HE1 HIS B 157      -5.734  -1.509 -27.953  1.00 88.56           H  
ATOM   4921  NE2 HIS B 157      -6.268  -2.265 -26.029  1.00 88.56           N  
ATOM   4922  N   ALA B 158      -7.905   2.156 -22.599  1.00 82.44           N  
ATOM   4923  H   ALA B 158      -7.290   2.194 -21.799  1.00 82.44           H  
ATOM   4924  CA  ALA B 158      -9.345   2.273 -22.352  1.00 82.44           C  
ATOM   4925  HA  ALA B 158      -9.798   1.295 -22.513  1.00 82.44           H  
ATOM   4926  C   ALA B 158     -10.044   3.273 -23.299  1.00 82.44           C  
ATOM   4927  CB  ALA B 158      -9.555   2.668 -20.885  1.00 82.44           C  
ATOM   4928  HB1 ALA B 158      -9.059   1.955 -20.227  1.00 82.44           H  
ATOM   4929  HB2 ALA B 158     -10.621   2.678 -20.656  1.00 82.44           H  
ATOM   4930  HB3 ALA B 158      -9.142   3.659 -20.697  1.00 82.44           H  
ATOM   4931  O   ALA B 158     -11.020   2.907 -23.955  1.00 82.44           O  
ATOM   4932  N   GLU B 159      -9.510   4.497 -23.447  1.00 76.70           N  
ATOM   4933  H   GLU B 159      -8.718   4.740 -22.870  1.00 76.70           H  
ATOM   4934  CA  GLU B 159     -10.042   5.521 -24.375  1.00 76.70           C  
ATOM   4935  HA  GLU B 159     -11.050   5.802 -24.069  1.00 76.70           H  
ATOM   4936  C   GLU B 159     -10.135   5.007 -25.824  1.00 76.70           C  
ATOM   4937  CB  GLU B 159      -9.148   6.784 -24.383  1.00 76.70           C
[truncated: 1,860,661 more chars]
