# Supplementary material for: Module-Based Polyketide Synthase Engineering for de Novo Polyketide Biosynthesis
Source: ACS Synth Biol. 2023 Oct 23;12(11):3148–55. doi: 10.1021/acssynbio.3c00282 (PMC10661043; doi:10.1021/acssynbio.3c00282)
Supplement: Supplementary file 2 — sb3c00282_si_002.zip [file sb3c00282_si_002.zip › Final_PKS_Structures/menzella_pdbs/rapM2_ACP_eryM1_KSAT_dimer.pdb]

ATOM      1  N   LEU A   1      20.792 -50.575  20.788  1.00 73.79           N  
ATOM      2  H   LEU A   1      21.280 -50.097  21.532  1.00 73.79           H  
ATOM      3  H2  LEU A   1      19.805 -50.381  20.881  1.00 73.79           H  
ATOM      4  H3  LEU A   1      20.931 -51.572  20.874  1.00 73.79           H  
ATOM      5  CA  LEU A   1      21.268 -50.104  19.465  1.00 73.79           C  
ATOM      6  HA  LEU A   1      20.712 -50.642  18.697  1.00 73.79           H  
ATOM      7  C   LEU A   1      22.726 -50.477  19.211  1.00 73.79           C  
ATOM      8  CB  LEU A   1      20.981 -48.609  19.252  1.00 73.79           C  
ATOM      9  HB2 LEU A   1      21.659 -48.202  18.502  1.00 73.79           H  
ATOM     10  HB3 LEU A   1      21.158 -48.073  20.184  1.00 73.79           H  
ATOM     11  O   LEU A   1      22.958 -51.238  18.287  1.00 73.79           O  
ATOM     12  CG  LEU A   1      19.527 -48.395  18.780  1.00 73.79           C  
ATOM     13  HG  LEU A   1      18.876 -49.084  19.317  1.00 73.79           H  
ATOM     14  CD1 LEU A   1      19.063 -46.977  19.086  1.00 73.79           C  
ATOM     15 HD11 LEU A   1      19.686 -46.252  18.562  1.00 73.79           H  
ATOM     16 HD12 LEU A   1      19.108 -46.773  20.156  1.00 73.79           H  
ATOM     17 HD13 LEU A   1      18.032 -46.845  18.759  1.00 73.79           H  
ATOM     18  CD2 LEU A   1      19.392 -48.654  17.278  1.00 73.79           C  
ATOM     19 HD21 LEU A   1      19.671 -49.676  17.024  1.00 73.79           H  
ATOM     20 HD22 LEU A   1      18.358 -48.495  16.970  1.00 73.79           H  
ATOM     21 HD23 LEU A   1      20.021 -47.962  16.718  1.00 73.79           H  
ATOM     22  N   ALA A   2      23.690 -50.037  20.030  1.00 67.07           N  
ATOM     23  H   ALA A   2      23.495 -49.308  20.701  1.00 67.07           H  
ATOM     24  CA  ALA A   2      25.116 -50.345  19.816  1.00 67.07           C  
ATOM     25  HA  ALA A   2      25.417 -49.942  18.849  1.00 67.07           H  
ATOM     26  C   ALA A   2      25.459 -51.850  19.805  1.00 67.07           C  
ATOM     27  CB  ALA A   2      25.922 -49.622  20.900  1.00 67.07           C  
ATOM     28  HB1 ALA A   2      25.715 -48.552  20.876  1.00 67.07           H  
ATOM     29  HB2 ALA A   2      25.679 -50.015  21.888  1.00 67.07           H  
ATOM     30  HB3 ALA A   2      26.987 -49.766  20.719  1.00 67.07           H  
ATOM     31  O   ALA A   2      26.330 -52.272  19.055  1.00 67.07           O  
ATOM     32  N   ALA A   3      24.746 -52.652  20.604  1.00 73.31           N  
ATOM     33  H   ALA A   3      24.119 -52.227  21.272  1.00 73.31           H  
ATOM     34  CA  ALA A   3      24.940 -54.102  20.688  1.00 73.31           C  
ATOM     35  HA  ALA A   3      26.010 -54.309  20.709  1.00 73.31           H  
ATOM     36  C   ALA A   3      24.360 -54.895  19.499  1.00 73.31           C  
ATOM     37  CB  ALA A   3      24.332 -54.579  22.014  1.00 73.31           C  
ATOM     38  HB1 ALA A   3      24.779 -54.037  22.848  1.00 73.31           H  
ATOM     39  HB2 ALA A   3      24.538 -55.641  22.144  1.00 73.31           H  
ATOM     40  HB3 ALA A   3      23.252 -54.430  22.012  1.00 73.31           H  
ATOM     41  O   ALA A   3      24.576 -56.101  19.418  1.00 73.31           O  
ATOM     42  N   LEU A   4      23.594 -54.254  18.608  1.00 79.63           N  
ATOM     43  H   LEU A   4      23.579 -53.244  18.614  1.00 79.63           H  
ATOM     44  CA  LEU A   4      23.019 -54.932  17.446  1.00 79.63           C  
ATOM     45  HA  LEU A   4      22.638 -55.905  17.755  1.00 79.63           H  
ATOM     46  C   LEU A   4      24.099 -55.189  16.396  1.00 79.63           C  
ATOM     47  CB  LEU A   4      21.862 -54.110  16.854  1.00 79.63           C  
ATOM     48  HB2 LEU A   4      21.606 -54.514  15.875  1.00 79.63           H  
ATOM     49  HB3 LEU A   4      22.212 -53.088  16.708  1.00 79.63           H  
ATOM     50  O   LEU A   4      24.979 -54.350  16.170  1.00 79.63           O  
ATOM     51  CG  LEU A   4      20.591 -54.080  17.715  1.00 79.63           C  
ATOM     52  HG  LEU A   4      20.845 -53.789  18.734  1.00 79.63           H  
ATOM     53  CD1 LEU A   4      19.622 -53.036  17.158  1.00 79.63           C  
ATOM     54 HD11 LEU A   4      18.737 -52.971  17.791  1.00 79.63           H  
ATOM     55 HD12 LEU A   4      20.110 -52.063  17.100  1.00 79.63           H  
ATOM     56 HD13 LEU A   4      19.312 -53.329  16.154  1.00 79.63           H  
ATOM     57  CD2 LEU A   4      19.886 -55.436  17.740  1.00 79.63           C  
ATOM     58 HD21 LEU A   4      18.934 -55.359  18.265  1.00 79.63           H  
ATOM     59 HD22 LEU A   4      19.700 -55.784  16.724  1.00 79.63           H  
ATOM     60 HD23 LEU A   4      20.501 -56.178  18.249  1.00 79.63           H  
ATOM     61  N   ALA A   5      23.989 -56.327  15.711  1.00 75.51           N  
ATOM     62  H   ALA A   5      23.214 -56.948  15.897  1.00 75.51           H  
ATOM     63  CA  ALA A   5      24.814 -56.594  14.546  1.00 75.51           C  
ATOM     64  HA  ALA A   5      25.851 -56.610  14.883  1.00 75.51           H  
ATOM     65  C   ALA A   5      24.619 -55.473  13.503  1.00 75.51           C  
ATOM     66  CB  ALA A   5      24.462 -57.975  13.985  1.00 75.51           C  
ATOM     67  HB1 ALA A   5      24.622 -58.736  14.750  1.00 75.51           H  
ATOM     68  HB2 ALA A   5      23.414 -57.997  13.685  1.00 75.51           H  
ATOM     69  HB3 ALA A   5      25.087 -58.202  13.122  1.00 75.51           H  
ATOM     70  O   ALA A   5      23.526 -54.910  13.409  1.00 75.51           O  
ATOM     71  N   PRO A   6      25.642 -55.128  12.700  1.00 71.00           N  
ATOM     72  CA  PRO A   6      25.604 -53.959  11.819  1.00 71.00           C  
ATOM     73  HA  PRO A   6      25.657 -53.066  12.443  1.00 71.00           H  
ATOM     74  C   PRO A   6      24.346 -53.838  10.943  1.00 71.00           C  
ATOM     75  CB  PRO A   6      26.882 -54.055  10.982  1.00 71.00           C  
ATOM     76  HB2 PRO A   6      27.256 -53.070  10.702  1.00 71.00           H  
ATOM     77  HB3 PRO A   6      26.708 -54.658  10.091  1.00 71.00           H  
ATOM     78  O   PRO A   6      23.711 -52.788  10.956  1.00 71.00           O  
ATOM     79  CG  PRO A   6      27.856 -54.792  11.902  1.00 71.00           C  
ATOM     80  HG2 PRO A   6      28.617 -55.329  11.336  1.00 71.00           H  
ATOM     81  HG3 PRO A   6      28.321 -54.083  12.587  1.00 71.00           H  
ATOM     82  CD  PRO A   6      26.960 -55.746  12.686  1.00 71.00           C  
ATOM     83  HD2 PRO A   6      26.905 -56.706  12.173  1.00 71.00           H  
ATOM     84  HD3 PRO A   6      27.366 -55.874  13.689  1.00 71.00           H  
ATOM     85  N   ALA A   7      23.940 -54.913  10.261  1.00 72.08           N  
ATOM     86  H   ALA A   7      24.502 -55.751  10.292  1.00 72.08           H  
ATOM     87  CA  ALA A   7      22.769 -54.905   9.378  1.00 72.08           C  
ATOM     88  HA  ALA A   7      22.850 -54.068   8.685  1.00 72.08           H  
ATOM     89  C   ALA A   7      21.437 -54.748  10.137  1.00 72.08           C  
ATOM     90  CB  ALA A   7      22.786 -56.212   8.576  1.00 72.08           C  
ATOM     91  HB1 ALA A   7      23.707 -56.279   7.997  1.00 72.08           H  
ATOM     92  HB2 ALA A   7      22.707 -57.071   9.243  1.00 72.08           H  
ATOM     93  HB3 ALA A   7      21.943 -56.219   7.884  1.00 72.08           H  
ATOM     94  O   ALA A   7      20.521 -54.063   9.685  1.00 72.08           O  
ATOM     95  N   GLU A   8      21.319 -55.362  11.316  1.00 80.62           N  
ATOM     96  H   GLU A   8      22.107 -55.874  11.685  1.00 80.62           H  
ATOM     97  CA  GLU A   8      20.138 -55.200  12.169  1.00 80.62           C  
ATOM     98  HA  GLU A   8      19.232 -55.357  11.583  1.00 80.62           H  
ATOM     99  C   GLU A   8      20.068 -53.787  12.753  1.00 80.62           C  
ATOM    100  CB  GLU A   8      20.169 -56.216  13.313  1.00 80.62           C  
ATOM    101  HB2 GLU A   8      19.352 -55.994  14.000  1.00 80.62           H  
ATOM    102  HB3 GLU A   8      21.110 -56.108  13.852  1.00 80.62           H  
ATOM    103  O   GLU A   8      18.992 -53.194  12.832  1.00 80.62           O  
ATOM    104  CG  GLU A   8      20.009 -57.659  12.821  1.00 80.62           C  
ATOM    105  HG2 GLU A   8      19.066 -57.742  12.281  1.00 80.62           H  
ATOM    106  HG3 GLU A   8      20.819 -57.898  12.132  1.00 80.62           H  
ATOM    107  CD  GLU A   8      20.039 -58.655  13.986  1.00 80.62           C  
ATOM    108  OE1 GLU A   8      19.320 -59.672  13.886  1.00 80.62           O  
ATOM    109  OE2 GLU A   8      20.797 -58.395  14.952  1.00 80.62           O  
ATOM    110  N   ARG A   9      21.225 -53.225  13.123  1.00 81.46           N  
ATOM    111  H   ARG A   9      22.061 -53.785  13.031  1.00 81.46           H  
ATOM    112  CA  ARG A   9      21.351 -51.855  13.622  1.00 81.46           C  
ATOM    113  HA  ARG A   9      20.691 -51.733  14.481  1.00 81.46           H  
ATOM    114  C   ARG A   9      20.894 -50.836  12.585  1.00 81.46           C  
ATOM    115  CB  ARG A   9      22.801 -51.616  14.057  1.00 81.46           C  
ATOM    116  HB2 ARG A   9      23.458 -51.840  13.217  1.00 81.46           H  
ATOM    117  HB3 ARG A   9      23.051 -52.306  14.863  1.00 81.46           H  
ATOM    118  O   ARG A   9      20.144 -49.937  12.941  1.00 81.46           O  
ATOM    119  CG  ARG A   9      23.072 -50.173  14.516  1.00 81.46           C  
ATOM    120  HG2 ARG A   9      22.298 -49.855  15.215  1.00 81.46           H  
ATOM    121  HG3 ARG A   9      23.047 -49.515  13.647  1.00 81.46           H  
ATOM    122  CD  ARG A   9      24.439 -50.030  15.194  1.00 81.46           C  
ATOM    123  HD2 ARG A   9      24.367 -50.443  16.201  1.00 81.46           H  
ATOM    124  HD3 ARG A   9      24.685 -48.971  15.266  1.00 81.46           H  
ATOM    125  NE  ARG A   9      25.500 -50.746  14.462  1.00 81.46           N  
ATOM    126  HE  ARG A   9      25.227 -51.193  13.599  1.00 81.46           H  
ATOM    127  NH1 ARG A   9      27.216 -50.313  15.916  1.00 81.46           N  
ATOM    128 HH11 ARG A   9      28.160 -50.470  16.239  1.00 81.46           H  
ATOM    129 HH12 ARG A   9      26.641 -49.612  16.361  1.00 81.46           H  
ATOM    130  NH2 ARG A   9      27.528 -51.750  14.238  1.00 81.46           N  
ATOM    131 HH21 ARG A   9      27.184 -52.249  13.430  1.00 81.46           H  
ATOM    132 HH22 ARG A   9      28.476 -51.873  14.564  1.00 81.46           H  
ATOM    133  CZ  ARG A   9      26.738 -50.935  14.876  1.00 81.46           C  
ATOM    134  N   GLU A  10      21.307 -50.978  11.330  1.00 81.29           N  
ATOM    135  H   GLU A  10      21.951 -51.724  11.110  1.00 81.29           H  
ATOM    136  CA  GLU A  10      20.915 -50.068  10.248  1.00 81.29           C  
ATOM    137  HA  GLU A  10      21.219 -49.052  10.499  1.00 81.29           H  
ATOM    138  C   GLU A  10      19.394 -50.060  10.034  1.00 81.29           C  
ATOM    139  CB  GLU A  10      21.664 -50.496   8.986  1.00 81.29           C  
ATOM    140  HB2 GLU A  10      22.720 -50.600   9.233  1.00 81.29           H  
ATOM    141  HB3 GLU A  10      21.285 -51.466   8.661  1.00 81.29           H  
ATOM    142  O   GLU A  10      18.766 -49.001  10.028  1.00 81.29           O  
ATOM    143  CG  GLU A  10      21.534 -49.478   7.848  1.00 81.29           C  
ATOM    144  HG2 GLU A  10      20.481 -49.370   7.586  1.00 81.29           H  
ATOM    145  HG3 GLU A  10      21.900 -48.513   8.201  1.00 81.29           H  
ATOM    146  CD  GLU A  10      22.321 -49.905   6.600  1.00 81.29           C  
ATOM    147  OE1 GLU A  10      22.393 -49.077   5.669  1.00 81.29           O  
ATOM    148  OE2 GLU A  10      22.828 -51.052   6.582  1.00 81.29           O  
ATOM    149  N   LYS A  11      18.771 -51.245   9.985  1.00 85.82           N  
ATOM    150  H   LYS A  11      19.345 -52.076   9.982  1.00 85.82           H  
ATOM    151  CA  LYS A  11      17.307 -51.378   9.914  1.00 85.82           C  
ATOM    152  HA  LYS A  11      16.959 -50.839   9.033  1.00 85.82           H  
ATOM    153  C   LYS A  11      16.598 -50.729  11.103  1.00 85.82           C  
ATOM    154  CB  LYS A  11      16.928 -52.865   9.813  1.00 85.82           C  
ATOM    155  HB2 LYS A  11      17.800 -53.493   9.997  1.00 85.82           H  
ATOM    156  HB3 LYS A  11      16.180 -53.108  10.567  1.00 85.82           H  
ATOM    157  O   LYS A  11      15.586 -50.052  10.924  1.00 85.82           O  
ATOM    158  CG  LYS A  11      16.349 -53.184   8.433  1.00 85.82           C  
ATOM    159  HG2 LYS A  11      17.088 -52.950   7.667  1.00 85.82           H  
ATOM    160  HG3 LYS A  11      15.459 -52.575   8.269  1.00 85.82           H  
ATOM    161  CD  LYS A  11      15.973 -54.665   8.347  1.00 85.82           C  
ATOM    162  HD2 LYS A  11      15.259 -54.904   9.135  1.00 85.82           H  
ATOM    163  HD3 LYS A  11      16.873 -55.266   8.480  1.00 85.82           H  
ATOM    164  CE  LYS A  11      15.352 -54.950   6.978  1.00 85.82           C  
ATOM    165  HE2 LYS A  11      16.060 -54.642   6.208  1.00 85.82           H  
ATOM    166  HE3 LYS A  11      14.458 -54.336   6.867  1.00 85.82           H  
ATOM    167  NZ  LYS A  11      15.017 -56.385   6.821  1.00 85.82           N  
ATOM    168  HZ1 LYS A  11      14.355 -56.673   7.528  1.00 85.82           H  
ATOM    169  HZ2 LYS A  11      14.611 -56.548   5.911  1.00 85.82           H  
ATOM    170  HZ3 LYS A  11      15.852 -56.947   6.904  1.00 85.82           H  
ATOM    171  N   ALA A  12      17.118 -50.935  12.312  1.00 88.27           N  
ATOM    172  H   ALA A  12      17.930 -51.530  12.392  1.00 88.27           H  
ATOM    173  CA  ALA A  12      16.560 -50.340  13.522  1.00 88.27           C  
ATOM    174  HA  ALA A  12      15.498 -50.581  13.572  1.00 88.27           H  
ATOM    175  C   ALA A  12      16.677 -48.806  13.515  1.00 88.27           C  
ATOM    176  CB  ALA A  12      17.255 -50.963  14.738  1.00 88.27           C  
ATOM    177  HB1 ALA A  12      16.814 -50.563  15.651  1.00 88.27           H  
ATOM    178  HB2 ALA A  12      17.126 -52.045  14.723  1.00 88.27           H  
ATOM    179  HB3 ALA A  12      18.320 -50.729  14.722  1.00 88.27           H  
ATOM    180  O   ALA A  12      15.744 -48.123  13.932  1.00 88.27           O  
ATOM    181  N   LEU A  13      17.789 -48.264  13.010  1.00 89.25           N  
ATOM    182  H   LEU A  13      18.522 -48.879  12.687  1.00 89.25           H  
ATOM    183  CA  LEU A  13      17.999 -46.821  12.880  1.00 89.25           C  
ATOM    184  HA  LEU A  13      17.745 -46.340  13.825  1.00 89.25           H  
ATOM    185  C   LEU A  13      17.081 -46.198  11.829  1.00 89.25           C  
ATOM    186  CB  LEU A  13      19.471 -46.538  12.545  1.00 89.25           C  
ATOM    187  HB2 LEU A  13      19.779 -47.191  11.729  1.00 89.25           H  
ATOM    188  HB3 LEU A  13      19.561 -45.512  12.190  1.00 89.25           H  
ATOM    189  O   LEU A  13      16.482 -45.164  12.099  1.00 89.25           O  
ATOM    190  CG  LEU A  13      20.426 -46.721  13.735  1.00 89.25           C  
ATOM    191  HG  LEU A  13      20.275 -47.696  14.198  1.00 89.25           H  
ATOM    192  CD1 LEU A  13      21.863 -46.643  13.232  1.00 89.25           C  
ATOM    193 HD11 LEU A  13      22.047 -47.449  12.520  1.00 89.25           H  
ATOM    194 HD12 LEU A  13      22.563 -46.725  14.064  1.00 89.25           H  
ATOM    195 HD13 LEU A  13      22.013 -45.692  12.722  1.00 89.25           H  
ATOM    196  CD2 LEU A  13      20.231 -45.643  14.806  1.00 89.25           C  
ATOM    197 HD21 LEU A  13      19.254 -45.751  15.277  1.00 89.25           H  
ATOM    198 HD22 LEU A  13      21.000 -45.737  15.573  1.00 89.25           H  
ATOM    199 HD23 LEU A  13      20.299 -44.655  14.353  1.00 89.25           H  
ATOM    200  N   LEU A  14      16.908 -46.832  10.668  1.00 89.22           N  
ATOM    201  H   LEU A  14      17.469 -47.648  10.469  1.00 89.22           H  
ATOM    202  CA  LEU A  14      15.997 -46.333   9.636  1.00 89.22           C  
ATOM    203  HA  LEU A  14      16.298 -45.319   9.372  1.00 89.22           H  
ATOM    204  C   LEU A  14      14.559 -46.250  10.146  1.00 89.22           C  
ATOM    205  CB  LEU A  14      16.103 -47.237   8.401  1.00 89.22           C  
ATOM    206  HB2 LEU A  14      15.788 -48.245   8.669  1.00 89.22           H  
ATOM    207  HB3 LEU A  14      17.149 -47.283   8.098  1.00 89.22           H  
ATOM    208  O   LEU A  14      13.886 -45.236   9.957  1.00 89.22           O  
ATOM    209  CG  LEU A  14      15.261 -46.753   7.206  1.00 89.22           C  
ATOM    210  HG  LEU A  14      14.203 -46.749   7.467  1.00 89.22           H  
ATOM    211  CD1 LEU A  14      15.677 -45.350   6.766  1.00 89.22           C  
ATOM    212 HD11 LEU A  14      16.764 -45.307   6.695  1.00 89.22           H  
ATOM    213 HD12 LEU A  14      15.243 -45.109   5.796  1.00 89.22           H  
ATOM    214 HD13 LEU A  14      15.333 -44.608   7.487  1.00 89.22           H  
ATOM    215  CD2 LEU A  14      15.470 -47.728   6.048  1.00 89.22           C  
ATOM    216 HD21 LEU A  14      14.938 -47.378   5.164  1.00 89.22           H  
ATOM    217 HD22 LEU A  14      15.096 -48.714   6.323  1.00 89.22           H  
ATOM    218 HD23 LEU A  14      16.530 -47.792   5.803  1.00 89.22           H  
ATOM    219  N   LYS A  15      14.116 -47.294  10.853  1.00 88.27           N  
ATOM    220  H   LYS A  15      14.724 -48.095  10.953  1.00 88.27           H  
ATOM    221  CA  LYS A  15      12.812 -47.298  11.512  1.00 88.27           C  
ATOM    222  HA  LYS A  15      12.047 -47.104  10.761  1.00 88.27           H  
ATOM    223  C   LYS A  15      12.700 -46.160  12.532  1.00 88.27           C  
ATOM    224  CB  LYS A  15      12.561 -48.680  12.129  1.00 88.27           C  
ATOM    225  HB2 LYS A  15      12.660 -49.444  11.358  1.00 88.27           H  
ATOM    226  HB3 LYS A  15      13.290 -48.873  12.917  1.00 88.27           H  
ATOM    227  O   LYS A  15      11.725 -45.424  12.490  1.00 88.27           O  
ATOM    228  CG  LYS A  15      11.148 -48.727  12.713  1.00 88.27           C  
ATOM    229  HG2 LYS A  15      10.433 -48.481  11.927  1.00 88.27           H  
ATOM    230  HG3 LYS A  15      11.078 -47.980  13.503  1.00 88.27           H  
ATOM    231  CD  LYS A  15      10.792 -50.089  13.317  1.00 88.27           C  
ATOM    232  HD2 LYS A  15      11.592 -50.399  13.989  1.00 88.27           H  
ATOM    233  HD3 LYS A  15      10.686 -50.830  12.525  1.00 88.27           H  
ATOM    234  CE  LYS A  15       9.493 -49.985  14.132  1.00 88.27           C  
ATOM    235  HE2 LYS A  15       9.676 -49.309  14.966  1.00 88.27           H  
ATOM    236  HE3 LYS A  15       9.242 -50.966  14.536  1.00 88.27           H  
ATOM    237  NZ  LYS A  15       8.360 -49.436  13.349  1.00 88.27           N  
ATOM    238  HZ1 LYS A  15       8.208 -49.903  12.467  1.00 88.27           H  
ATOM    239  HZ2 LYS A  15       7.506 -49.420  13.889  1.00 88.27           H  
ATOM    240  HZ3 LYS A  15       8.532 -48.457  13.172  1.00 88.27           H  
ATOM    241  N   LEU A  16      13.710 -45.970  13.385  1.00 89.65           N  
ATOM    242  H   LEU A  16      14.485 -46.618  13.359  1.00 89.65           H  
ATOM    243  CA  LEU A  16      13.739 -44.892  14.379  1.00 89.65           C  
ATOM    244  HA  LEU A  16      12.872 -45.008  15.029  1.00 89.65           H  
ATOM    245  C   LEU A  16      13.648 -43.494  13.746  1.00 89.65           C  
ATOM    246  CB  LEU A  16      15.028 -45.038  15.210  1.00 89.65           C  
ATOM    247  HB2 LEU A  16      15.021 -46.007  15.708  1.00 89.65           H  
ATOM    248  HB3 LEU A  16      15.881 -45.015  14.531  1.00 89.65           H  
ATOM    249  O   LEU A  16      12.970 -42.623  14.290  1.00 89.65           O  
ATOM    250  CG  LEU A  16      15.235 -43.933  16.260  1.00 89.65           C  
ATOM    251  HG  LEU A  16      15.186 -42.953  15.786  1.00 89.65           H  
ATOM    252  CD1 LEU A  16      14.176 -44.008  17.361  1.00 89.65           C  
ATOM    253 HD11 LEU A  16      13.180 -43.904  16.930  1.00 89.65           H  
ATOM    254 HD12 LEU A  16      14.243 -44.956  17.896  1.00 89.65           H  
ATOM    255 HD13 LEU A  16      14.311 -43.175  18.051  1.00 89.65           H  
ATOM    256  CD2 LEU A  16      16.629 -44.070  16.874  1.00 89.65           C  
ATOM    257 HD21 LEU A  16      17.379 -44.012  16.085  1.00 89.65           H  
ATOM    258 HD22 LEU A  16      16.718 -45.020  17.399  1.00 89.65           H  
ATOM    259 HD23 LEU A  16      16.801 -43.247  17.568  1.00 89.65           H  
ATOM    260  N   VAL A  17      14.318 -43.279  12.611  1.00 90.73           N  
ATOM    261  H   VAL A  17      14.885 -44.028  12.240  1.00 90.73           H  
ATOM    262  CA  VAL A  17      14.263 -42.011  11.873  1.00 90.73           C  
ATOM    263  HA  VAL A  17      14.426 -41.187  12.568  1.00 90.73           H  
ATOM    264  C   VAL A  17      12.873 -41.775  11.293  1.00 90.73           C  
ATOM    265  CB  VAL A  17      15.359 -41.933  10.794  1.00 90.73           C  
ATOM    266  HB  VAL A  17      15.296 -42.801  10.139  1.00 90.73           H  
ATOM    267  O   VAL A  17      12.337 -40.684  11.465  1.00 90.73           O  
ATOM    268  CG1 VAL A  17      15.219 -40.662   9.952  1.00 90.73           C  
ATOM    269 HG11 VAL A  17      15.173 -39.788  10.602  1.00 90.73           H  
ATOM    270 HG12 VAL A  17      16.075 -40.573   9.284  1.00 90.73           H  
ATOM    271 HG13 VAL A  17      14.310 -40.698   9.352  1.00 90.73           H  
ATOM    272  CG2 VAL A  17      16.760 -41.878  11.421  1.00 90.73           C  
ATOM    273 HG21 VAL A  17      16.918 -42.722  12.092  1.00 90.73           H  
ATOM    274 HG22 VAL A  17      16.881 -40.955  11.988  1.00 90.73           H  
ATOM    275 HG23 VAL A  17      17.514 -41.914  10.634  1.00 90.73           H  
ATOM    276  N   CYS A  18      12.264 -42.788  10.672  1.00 88.83           N  
ATOM    277  H   CYS A  18      12.745 -43.671  10.580  1.00 88.83           H  
ATOM    278  CA  CYS A  18      10.907 -42.667  10.137  1.00 88.83           C  
ATOM    279  HA  CYS A  18      10.859 -41.792   9.489  1.00 88.83           H  
ATOM    280  C   CYS A  18       9.880 -42.443  11.258  1.00 88.83           C  
ATOM    281  CB  CYS A  18      10.561 -43.902   9.294  1.00 88.83           C  
ATOM    282  HB2 CYS A  18      10.588 -44.797   9.916  1.00 88.83           H  
ATOM    283  HB3 CYS A  18       9.553 -43.784   8.896  1.00 88.83           H  
ATOM    284  O   CYS A  18       9.058 -41.540  11.143  1.00 88.83           O  
ATOM    285  SG  CYS A  18      11.722 -44.068   7.906  1.00 88.83           S  
ATOM    286  HG  CYS A  18      12.792 -44.377   8.644  1.00 88.83           H  
ATOM    287  N   ASP A  19       9.974 -43.201  12.360  1.00 88.15           N  
ATOM    288  H   ASP A  19      10.658 -43.944  12.372  1.00 88.15           H  
ATOM    289  CA  ASP A  19       9.093 -43.075  13.535  1.00 88.15           C  
ATOM    290  HA  ASP A  19       8.044 -43.133  13.246  1.00 88.15           H  
ATOM    291  C   ASP A  19       9.210 -41.666  14.151  1.00 88.15           C  
ATOM    292  CB  ASP A  19       9.351 -44.220  14.555  1.00 88.15           C  
ATOM    293  HB2 ASP A  19      10.409 -44.203  14.817  1.00 88.15           H  
ATOM    294  HB3 ASP A  19       8.802 -43.971  15.463  1.00 88.15           H  
ATOM    295  O   ASP A  19       8.199 -41.020  14.438  1.00 88.15           O  
ATOM    296  CG  ASP A  19       8.962 -45.689  14.186  1.00 88.15           C  
ATOM    297  OD1 ASP A  19       8.122 -45.985  13.305  1.00 88.15           O  
ATOM    298  OD2 ASP A  19       9.488 -46.624  14.837  1.00 88.15           O  
ATOM    299  N   SER A  20      10.432 -41.135  14.266  1.00 89.06           N  
ATOM    300  H   SER A  20      11.225 -41.704  14.007  1.00 89.06           H  
ATOM    301  CA  SER A  20      10.661 -39.763  14.740  1.00 89.06           C  
ATOM    302  HA  SER A  20      10.160 -39.634  15.700  1.00 89.06           H  
ATOM    303  C   SER A  20      10.099 -38.708  13.786  1.00 89.06           C  
ATOM    304  CB  SER A  20      12.151 -39.495  14.949  1.00 89.06           C  
ATOM    305  HB2 SER A  20      12.281 -38.465  15.282  1.00 89.06           H  
ATOM    306  HB3 SER A  20      12.686 -39.626  14.008  1.00 89.06           H  
ATOM    307  O   SER A  20       9.439 -37.778  14.236  1.00 89.06           O  
ATOM    308  OG  SER A  20      12.672 -40.374  15.925  1.00 89.06           O  
ATOM    309  HG  SER A  20      12.634 -41.257  15.551  1.00 89.06           H  
ATOM    310  N   ALA A  21      10.336 -38.840  12.479  1.00 87.62           N  
ATOM    311  H   ALA A  21      10.868 -39.634  12.153  1.00 87.62           H  
ATOM    312  CA  ALA A  21       9.877 -37.868  11.490  1.00 87.62           C  
ATOM    313  HA  ALA A  21      10.203 -36.872  11.790  1.00 87.62           H  
ATOM    314  C   ALA A  21       8.346 -37.824  11.392  1.00 87.62           C  
ATOM    315  CB  ALA A  21      10.526 -38.204  10.146  1.00 87.62           C  
ATOM    316  HB1 ALA A  21      10.211 -37.477   9.397  1.00 87.62           H  
ATOM    317  HB2 ALA A  21      11.611 -38.169  10.247  1.00 87.62           H  
ATOM    318  HB3 ALA A  21      10.226 -39.202   9.827  1.00 87.62           H  
ATOM    319  O   ALA A  21       7.770 -36.740  11.391  1.00 87.62           O  
ATOM    320  N   ALA A  22       7.688 -38.988  11.388  1.00 83.99           N  
ATOM    321  H   ALA A  22       8.216 -39.849  11.387  1.00 83.99           H  
ATOM    322  CA  ALA A  22       6.231 -39.081  11.397  1.00 83.99           C  
ATOM    323  HA  ALA A  22       5.837 -38.590  10.507  1.00 83.99           H  
ATOM    324  C   ALA A  22       5.636 -38.376  12.621  1.00 83.99           C  
ATOM    325  CB  ALA A  22       5.833 -40.562  11.363  1.00 83.99           C  
ATOM    326  HB1 ALA A  22       6.184 -41.018  10.437  1.00 83.99           H  
ATOM    327  HB2 ALA A  22       6.268 -41.089  12.212  1.00 83.99           H  
ATOM    328  HB3 ALA A  22       4.748 -40.658  11.411  1.00 83.99           H  
ATOM    329  O   ALA A  22       4.724 -37.569  12.477  1.00 83.99           O  
ATOM    330  N   THR A  23       6.209 -38.616  13.806  1.00 82.35           N  
ATOM    331  H   THR A  23       6.956 -39.294  13.843  1.00 82.35           H  
ATOM    332  CA  THR A  23       5.761 -37.983  15.055  1.00 82.35           C  
ATOM    333  HA  THR A  23       4.714 -38.234  15.223  1.00 82.35           H  
ATOM    334  C   THR A  23       5.866 -36.459  14.983  1.00 82.35           C  
ATOM    335  CB  THR A  23       6.583 -38.492  16.250  1.00 82.35           C  
ATOM    336  HB  THR A  23       7.625 -38.198  16.128  1.00 82.35           H  
ATOM    337  O   THR A  23       4.918 -35.759  15.319  1.00 82.35           O  
ATOM    338  CG2 THR A  23       6.073 -37.943  17.584  1.00 82.35           C  
ATOM    339 HG21 THR A  23       6.218 -36.864  17.630  1.00 82.35           H  
ATOM    340 HG22 THR A  23       5.012 -38.167  17.693  1.00 82.35           H  
ATOM    341 HG23 THR A  23       6.625 -38.405  18.403  1.00 82.35           H  
ATOM    342  OG1 THR A  23       6.525 -39.900  16.346  1.00 82.35           O  
ATOM    343  HG1 THR A  23       7.023 -40.278  15.618  1.00 82.35           H  
ATOM    344  N   VAL A  24       7.002 -35.944  14.509  1.00 81.48           N  
ATOM    345  H   VAL A  24       7.732 -36.578  14.217  1.00 81.48           H  
ATOM    346  CA  VAL A  24       7.282 -34.501  14.457  1.00 81.48           C  
ATOM    347  HA  VAL A  24       7.043 -34.054  15.423  1.00 81.48           H  
ATOM    348  C   VAL A  24       6.408 -33.774  13.422  1.00 81.48           C  
ATOM    349  CB  VAL A  24       8.785 -34.309  14.200  1.00 81.48           C  
ATOM    350  HB  VAL A  24       9.081 -34.897  13.331  1.00 81.48           H  
ATOM    351  O   VAL A  24       5.977 -32.646  13.652  1.00 81.48           O  
ATOM    352  CG1 VAL A  24       9.144 -32.858  13.944  1.00 81.48           C  
ATOM    353 HG11 VAL A  24       8.764 -32.237  14.756  1.00 81.48           H  
ATOM    354 HG12 VAL A  24       8.695 -32.533  13.005  1.00 81.48           H  
ATOM    355 HG13 VAL A  24      10.227 -32.760  13.876  1.00 81.48           H  
ATOM    356  CG2 VAL A  24       9.614 -34.764  15.411  1.00 81.48           C  
ATOM    357 HG21 VAL A  24      10.675 -34.717  15.165  1.00 81.48           H  
ATOM    358 HG22 VAL A  24       9.411 -34.106  16.256  1.00 81.48           H  
ATOM    359 HG23 VAL A  24       9.359 -35.782  15.703  1.00 81.48           H  
ATOM    360  N   LEU A  25       6.085 -34.434  12.308  1.00 77.35           N  
ATOM    361  H   LEU A  25       6.491 -35.346  12.155  1.00 77.35           H  
ATOM    362  CA  LEU A  25       5.168 -33.912  11.287  1.00 77.35           C  
ATOM    363  HA  LEU A  25       5.307 -32.834  11.205  1.00 77.35           H  
ATOM    364  C   LEU A  25       3.682 -34.108  11.641  1.00 77.35           C  
ATOM    365  CB  LEU A  25       5.516 -34.563   9.937  1.00 77.35           C  
ATOM    366  HB2 LEU A  25       4.760 -34.285   9.202  1.00 77.35           H  
ATOM    367  HB3 LEU A  25       5.476 -35.645  10.058  1.00 77.35           H  
ATOM    368  O   LEU A  25       2.815 -33.555  10.969  1.00 77.35           O  
ATOM    369  CG  LEU A  25       6.896 -34.158   9.385  1.00 77.35           C  
ATOM    370  HG  LEU A  25       7.659 -34.278  10.154  1.00 77.35           H  
ATOM    371  CD1 LEU A  25       7.257 -35.072   8.215  1.00 77.35           C  
ATOM    372 HD11 LEU A  25       8.225 -34.781   7.806  1.00 77.35           H  
ATOM    373 HD12 LEU A  25       7.305 -36.106   8.558  1.00 77.35           H  
ATOM    374 HD13 LEU A  25       6.494 -34.981   7.442  1.00 77.35           H  
ATOM    375  CD2 LEU A  25       6.895 -32.702   8.917  1.00 77.35           C  
ATOM    376 HD21 LEU A  25       7.870 -32.424   8.516  1.00 77.35           H  
ATOM    377 HD22 LEU A  25       6.150 -32.560   8.134  1.00 77.35           H  
ATOM    378 HD23 LEU A  25       6.669 -32.029   9.744  1.00 77.35           H  
ATOM    379  N   GLY A  26       3.373 -34.872  12.695  1.00 73.82           N  
ATOM    380  H   GLY A  26       4.130 -35.272  13.230  1.00 73.82           H  
ATOM    381  CA  GLY A  26       2.003 -35.144  13.141  1.00 73.82           C  
ATOM    382  HA2 GLY A  26       2.037 -35.417  14.196  1.00 73.82           H  
ATOM    383  HA3 GLY A  26       1.403 -34.239  13.042  1.00 73.82           H  
ATOM    384  C   GLY A  26       1.287 -36.276  12.390  1.00 73.82           C  
ATOM    385  O   GLY A  26       0.058 -36.320  12.372  1.00 73.82           O  
ATOM    386  N   HIS A  27       2.019 -37.203  11.766  1.00 71.91           N  
ATOM    387  H   HIS A  27       3.022 -37.152  11.869  1.00 71.91           H  
ATOM    388  CA  HIS A  27       1.447 -38.399  11.139  1.00 71.91           C  
ATOM    389  HA  HIS A  27       0.493 -38.125  10.689  1.00 71.91           H  
ATOM    390  C   HIS A  27       1.177 -39.515  12.167  1.00 71.91           C  
ATOM    391  CB  HIS A  27       2.367 -38.899  10.017  1.00 71.91           C  
ATOM    392  HB2 HIS A  27       3.356 -39.093  10.434  1.00 71.91           H  
ATOM    393  HB3 HIS A  27       1.977 -39.845   9.640  1.00 71.91           H  
ATOM    394  O   HIS A  27       2.003 -39.787  13.035  1.00 71.91           O  
ATOM    395  CG  HIS A  27       2.505 -37.951   8.853  1.00 71.91           C  
ATOM    396  CD2 HIS A  27       3.671 -37.417   8.373  1.00 71.91           C  
ATOM    397  HD2 HIS A  27       4.662 -37.584   8.769  1.00 71.91           H  
ATOM    398  ND1 HIS A  27       1.487 -37.487   8.048  1.00 71.91           N  
ATOM    399  HD1 HIS A  27       0.496 -37.609   8.201  1.00 71.91           H  
ATOM    400  CE1 HIS A  27       2.027 -36.684   7.115  1.00 71.91           C  
ATOM    401  HE1 HIS A  27       1.478 -36.133   6.367  1.00 71.91           H  
ATOM    402  NE2 HIS A  27       3.358 -36.634   7.261  1.00 71.91           N  
ATOM    403  N   ALA A  28       0.037 -40.207  12.040  1.00 68.30           N  
ATOM    404  H   ALA A  28      -0.624 -39.913  11.336  1.00 68.30           H  
ATOM    405  CA  ALA A  28      -0.369 -41.285  12.955  1.00 68.30           C  
ATOM    406  HA  ALA A  28      -0.099 -40.998  13.972  1.00 68.30           H  
ATOM    407  C   ALA A  28       0.301 -42.647  12.679  1.00 68.30           C  
ATOM    408  CB  ALA A  28      -1.896 -41.418  12.882  1.00 68.30           C  
ATOM    409  HB1 ALA A  28      -2.200 -41.708  11.877  1.00 68.30           H  
ATOM    410  HB2 ALA A  28      -2.227 -42.181  13.587  1.00 68.30           H  
ATOM    411  HB3 ALA A  28      -2.364 -40.469  13.146  1.00 68.30           H  
ATOM    412  O   ALA A  28       0.403 -43.477  13.581  1.00 68.30           O  
ATOM    413  N   ASP A  29       0.730 -42.892  11.440  1.00 70.43           N  
ATOM    414  H   ASP A  29       0.693 -42.144  10.762  1.00 70.43           H  
ATOM    415  CA  ASP A  29       1.395 -44.125  11.012  1.00 70.43           C  
ATOM    416  HA  ASP A  29       1.640 -44.732  11.883  1.00 70.43           H  
ATOM    417  C   ASP A  29       2.702 -43.769  10.307  1.00 70.43           C  
ATOM    418  CB  ASP A  29       0.457 -44.950  10.110  1.00 70.43           C  
ATOM    419  HB2 ASP A  29      -0.461 -45.158  10.660  1.00 70.43           H  
ATOM    420  HB3 ASP A  29       0.197 -44.353   9.235  1.00 70.43           H  
ATOM    421  O   ASP A  29       2.758 -42.826   9.519  1.00 70.43           O  
ATOM    422  CG  ASP A  29       1.048 -46.289   9.639  1.00 70.43           C  
ATOM    423  OD1 ASP A  29       2.117 -46.706  10.135  1.00 70.43           O  
ATOM    424  OD2 ASP A  29       0.459 -46.894   8.717  1.00 70.43           O  
ATOM    425  N   THR A  30       3.757 -44.535  10.567  1.00 73.99           N  
ATOM    426  H   THR A  30       3.619 -45.382  11.098  1.00 73.99           H  
ATOM    427  CA  THR A  30       5.041 -44.346   9.903  1.00 73.99           C  
ATOM    428  HA  THR A  30       5.250 -43.277   9.917  1.00 73.99           H  
ATOM    429  C   THR A  30       5.063 -44.709   8.438  1.00 73.99           C  
ATOM    430  CB  THR A  30       6.171 -45.132  10.569  1.00 73.99           C  
ATOM    431  HB  THR A  30       6.849 -45.537   9.818  1.00 73.99           H  
ATOM    432  O   THR A  30       5.991 -44.301   7.740  1.00 73.99           O  
ATOM    433  CG2 THR A  30       6.937 -44.137  11.385  1.00 73.99           C  
ATOM    434 HG21 THR A  30       7.942 -44.541  11.511  1.00 73.99           H  
ATOM    435 HG22 THR A  30       7.064 -43.195  10.852  1.00 73.99           H  
ATOM    436 HG23 THR A  30       6.416 -43.963  12.327  1.00 73.99           H  
ATOM    437  OG1 THR A  30       5.800 -46.167  11.458  1.00 73.99           O  
ATOM    438  HG1 THR A  30       6.440 -46.103  12.171  1.00 73.99           H  
ATOM    439  N   SER A  31       4.067 -45.454   7.957  1.00 70.63           N  
ATOM    440  H   SER A  31       3.349 -45.770   8.593  1.00 70.63           H  
ATOM    441  CA  SER A  31       3.972 -45.827   6.545  1.00 70.63           C  
ATOM    442  HA  SER A  31       4.865 -46.396   6.287  1.00 70.63           H  
ATOM    443  C   SER A  31       3.926 -44.623   5.590  1.00 70.63           C  
ATOM    444  CB  SER A  31       2.759 -46.735   6.331  1.00 70.63           C  
ATOM    445  HB2 SER A  31       2.777 -47.115   5.310  1.00 70.63           H  
ATOM    446  HB3 SER A  31       2.809 -47.577   7.021  1.00 70.63           H  
ATOM    447  O   SER A  31       4.266 -44.776   4.416  1.00 70.63           O  
ATOM    448  OG  SER A  31       1.554 -46.032   6.534  1.00 70.63           O  
ATOM    449  HG  SER A  31       1.105 -46.402   7.298  1.00 70.63           H  
ATOM    450  N   THR A  32       3.582 -43.424   6.076  1.00 68.03           N  
ATOM    451  H   THR A  32       3.309 -43.351   7.046  1.00 68.03           H  
ATOM    452  CA  THR A  32       3.556 -42.187   5.278  1.00 68.03           C  
ATOM    453  HA  THR A  32       3.112 -42.407   4.307  1.00 68.03           H  
ATOM    454  C   THR A  32       4.942 -41.599   5.004  1.00 68.03           C  
ATOM    455  CB  THR A  32       2.697 -41.111   5.955  1.00 68.03           C  
ATOM    456  HB  THR A  32       2.737 -40.200   5.358  1.00 68.03           H  
ATOM    457  O   THR A  32       5.116 -40.874   4.025  1.00 68.03           O  
ATOM    458  CG2 THR A  32       1.237 -41.540   6.096  1.00 68.03           C  
ATOM    459 HG21 THR A  32       0.837 -41.808   5.118  1.00 68.03           H  
ATOM    460 HG22 THR A  32       0.655 -40.714   6.504  1.00 68.03           H  
ATOM    461 HG23 THR A  32       1.157 -42.396   6.765  1.00 68.03           H  
ATOM    462  OG1 THR A  32       3.193 -40.834   7.242  1.00 68.03           O  
ATOM    463  HG1 THR A  32       2.852 -39.978   7.510  1.00 68.03           H  
ATOM    464  N   VAL A  33       5.951 -41.922   5.817  1.00 78.43           N  
ATOM    465  H   VAL A  33       5.770 -42.570   6.570  1.00 78.43           H  
ATOM    466  CA  VAL A  33       7.314 -41.404   5.651  1.00 78.43           C  
ATOM    467  HA  VAL A  33       7.261 -40.437   5.149  1.00 78.43           H  
ATOM    468  C   VAL A  33       8.108 -42.350   4.756  1.00 78.43           C  
ATOM    469  CB  VAL A  33       7.998 -41.155   7.007  1.00 78.43           C  
ATOM    470  HB  VAL A  33       8.052 -42.086   7.572  1.00 78.43           H  
ATOM    471  O   VAL A  33       8.661 -43.356   5.200  1.00 78.43           O  
ATOM    472  CG1 VAL A  33       9.421 -40.606   6.821  1.00 78.43           C  
ATOM    473 HG11 VAL A  33      10.051 -41.352   6.337  1.00 78.43           H  
ATOM    474 HG12 VAL A  33       9.857 -40.376   7.794  1.00 78.43           H  
ATOM    475 HG13 VAL A  33       9.401 -39.701   6.215  1.00 78.43           H  
ATOM    476  CG2 VAL A  33       7.210 -40.129   7.830  1.00 78.43           C  
ATOM    477 HG21 VAL A  33       7.115 -39.193   7.279  1.00 78.43           H  
ATOM    478 HG22 VAL A  33       7.724 -39.940   8.772  1.00 78.43           H  
ATOM    479 HG23 VAL A  33       6.212 -40.509   8.051  1.00 78.43           H  
ATOM    480  N   SER A  34       8.193 -42.020   3.467  1.00 73.22           N  
ATOM    481  H   SER A  34       7.670 -41.217   3.148  1.00 73.22           H  
ATOM    482  CA  SER A  34       9.046 -42.768   2.541  1.00 73.22           C  
ATOM    483  HA  SER A  34       8.781 -43.823   2.615  1.00 73.22           H  
ATOM    484  C   SER A  34      10.521 -42.610   2.915  1.00 73.22           C  
ATOM    485  CB  SER A  34       8.800 -42.333   1.099  1.00 73.22           C  
ATOM    486  HB2 SER A  34       7.794 -42.629   0.803  1.00 73.22           H  
ATOM    487  HB3 SER A  34       8.877 -41.247   1.038  1.00 73.22           H  
ATOM    488  O   SER A  34      11.039 -41.500   3.023  1.00 73.22           O  
ATOM    489  OG  SER A  34       9.751 -42.925   0.227  1.00 73.22           O  
ATOM    490  HG  SER A  34       9.538 -42.650  -0.668  1.00 73.22           H  
ATOM    491  N   VAL A  35      11.229 -43.733   3.034  1.00 77.55           N  
ATOM    492  H   VAL A  35      10.719 -44.603   2.975  1.00 77.55           H  
ATOM    493  CA  VAL A  35      12.655 -43.793   3.408  1.00 77.55           C  
ATOM    494  HA  VAL A  35      12.754 -43.340   4.394  1.00 77.55           H  
ATOM    495  C   VAL A  35      13.584 -43.014   2.465  1.00 77.55           C  
ATOM    496  CB  VAL A  35      13.124 -45.258   3.504  1.00 77.55           C  
ATOM    497  HB  VAL A  35      14.195 -45.270   3.703  1.00 77.55           H  
ATOM    498  O   VAL A  35      14.701 -42.658   2.852  1.00 77.55           O  
ATOM    499  CG1 VAL A  35      12.434 -45.973   4.671  1.00 77.55           C  
ATOM    500 HG11 VAL A  35      11.350 -45.931   4.567  1.00 77.55           H  
ATOM    501 HG12 VAL A  35      12.715 -45.490   5.607  1.00 77.55           H  
ATOM    502 HG13 VAL A  35      12.740 -47.019   4.707  1.00 77.55           H  
ATOM    503  CG2 VAL A  35      12.875 -46.061   2.217  1.00 77.55           C  
ATOM    504 HG21 VAL A  35      13.380 -45.587   1.376  1.00 77.55           H  
ATOM    505 HG22 VAL A  35      11.809 -46.139   2.005  1.00 77.55           H  
ATOM    506 HG23 VAL A  35      13.285 -47.064   2.333  1.00 77.55           H  
ATOM    507  N   ALA A  36      13.132 -42.757   1.235  1.00 72.43           N  
ATOM    508  H   ALA A  36      12.191 -43.055   1.019  1.00 72.43           H  
ATOM    509  CA  ALA A  36      13.858 -42.020   0.205  1.00 72.43           C  
ATOM    510  HA  ALA A  36      14.893 -41.886   0.518  1.00 72.43           H  
ATOM    511  C   ALA A  36      13.297 -40.609  -0.050  1.00 72.43           C  
ATOM    512  CB  ALA A  36      13.861 -42.873  -1.071  1.00 72.43           C  
ATOM    513  HB1 ALA A  36      14.329 -43.836  -0.871  1.00 72.43           H  
ATOM    514  HB2 ALA A  36      14.426 -42.363  -1.851  1.00 72.43           H  
ATOM    515  HB3 ALA A  36      12.839 -43.030  -1.418  1.00 72.43           H  
ATOM    516  O   ALA A  36      13.869 -39.881  -0.859  1.00 72.43           O  
ATOM    517  N   ALA A  37      12.195 -40.217   0.601  1.00 73.46           N  
ATOM    518  H   ALA A  37      11.824 -40.786   1.348  1.00 73.46           H  
ATOM    519  CA  ALA A  37      11.654 -38.870   0.450  1.00 73.46           C  
ATOM    520  HA  ALA A  37      11.592 -38.639  -0.613  1.00 73.46           H  
ATOM    521  C   ALA A  37      12.584 -37.841   1.091  1.00 73.46           C  
ATOM    522  CB  ALA A  37      10.239 -38.783   1.027  1.00 73.46           C  
ATOM    523  HB1 ALA A  37      10.224 -39.153   2.052  1.00 73.46           H  
ATOM    524  HB2 ALA A  37       9.553 -39.356   0.404  1.00 73.46           H  
ATOM    525  HB3 ALA A  37       9.909 -37.744   1.028  1.00 73.46           H  
ATOM    526  O   ALA A  37      13.168 -38.083   2.151  1.00 73.46           O  
ATOM    527  N   VAL A  38      12.710 -36.688   0.436  1.00 77.35           N  
ATOM    528  H   VAL A  38      12.160 -36.525  -0.395  1.00 77.35           H  
ATOM    529  CA  VAL A  38      13.433 -35.555   0.998  1.00 77.35           C  
ATOM    530  HA  VAL A  38      14.354 -35.939   1.438  1.00 77.35           H  
ATOM    531  C   VAL A  38      12.573 -34.936   2.097  1.00 77.35           C  
ATOM    532  CB  VAL A  38      13.825 -34.537  -0.085  1.00 77.35           C  
ATOM    533  HB  VAL A  38      12.925 -34.186  -0.591  1.00 77.35           H  
ATOM    534  O   VAL A  38      11.396 -34.673   1.883  1.00 77.35           O  
ATOM    535  CG1 VAL A  38      14.545 -33.324   0.518  1.00 77.35           C  
ATOM    536 HG11 VAL A  38      15.335 -33.646   1.197  1.00 77.35           H  
ATOM    537 HG12 VAL A  38      13.827 -32.715   1.067  1.00 77.35           H  
ATOM    538 HG13 VAL A  38      14.965 -32.708  -0.277  1.00 77.35           H  
ATOM    539  CG2 VAL A  38      14.752 -35.184  -1.125  1.00 77.35           C  
ATOM    540 HG21 VAL A  38      14.246 -36.016  -1.614  1.00 77.35           H  
ATOM    541 HG22 VAL A  38      15.008 -34.451  -1.890  1.00 77.35           H  
ATOM    542 HG23 VAL A  38      15.662 -35.544  -0.643  1.00 77.35           H  
ATOM    543  N   PHE A  39      13.147 -34.680   3.269  1.00 78.69           N  
ATOM    544  H   PHE A  39      14.104 -34.976   3.395  1.00 78.69           H  
ATOM    545  CA  PHE A  39      12.433 -34.153   4.433  1.00 78.69           C  
ATOM    546  HA  PHE A  39      11.696 -34.886   4.761  1.00 78.69           H  
ATOM    547  C   PHE A  39      11.662 -32.864   4.140  1.00 78.69           C  
ATOM    548  CB  PHE A  39      13.453 -33.922   5.549  1.00 78.69           C  
ATOM    549  HB2 PHE A  39      14.315 -33.400   5.132  1.00 78.69           H  
ATOM    550  HB3 PHE A  39      13.013 -33.270   6.303  1.00 78.69           H  
ATOM    551  O   PHE A  39      10.528 -32.713   4.582  1.00 78.69           O  
ATOM    552  CG  PHE A  39      13.903 -35.181   6.259  1.00 78.69           C  
ATOM    553  CD1 PHE A  39      12.960 -35.962   6.952  1.00 78.69           C  
ATOM    554  HD1 PHE A  39      11.917 -35.683   6.951  1.00 78.69           H  
ATOM    555  CD2 PHE A  39      15.263 -35.546   6.282  1.00 78.69           C  
ATOM    556  HD2 PHE A  39      15.999 -34.941   5.774  1.00 78.69           H  
ATOM    557  CE1 PHE A  39      13.373 -37.104   7.657  1.00 78.69           C  
ATOM    558  HE1 PHE A  39      12.643 -37.703   8.182  1.00 78.69           H  
ATOM    559  CE2 PHE A  39      15.678 -36.681   6.998  1.00 78.69           C  
ATOM    560  HE2 PHE A  39      16.724 -36.950   7.016  1.00 78.69           H  
ATOM    561  CZ  PHE A  39      14.732 -37.459   7.686  1.00 78.69           C  
ATOM    562  HZ  PHE A  39      15.048 -38.330   8.241  1.00 78.69           H  
ATOM    563  N   ARG A  40      12.235 -31.962   3.339  1.00 66.99           N  
ATOM    564  H   ARG A  40      13.168 -32.151   3.003  1.00 66.99           H  
ATOM    565  CA  ARG A  40      11.558 -30.726   2.928  1.00 66.99           C  
ATOM    566  HA  ARG A  40      11.295 -30.152   3.816  1.00 66.99           H  
ATOM    567  C   ARG A  40      10.242 -31.000   2.188  1.00 66.99           C  
ATOM    568  CB  ARG A  40      12.517 -29.906   2.063  1.00 66.99           C  
ATOM    569  HB2 ARG A  40      13.472 -29.805   2.578  1.00 66.99           H  
ATOM    570  HB3 ARG A  40      12.680 -30.441   1.127  1.00 66.99           H  
ATOM    571  O   ARG A  40       9.262 -30.311   2.430  1.00 66.99           O  
ATOM    572  CG  ARG A  40      11.961 -28.498   1.787  1.00 66.99           C  
ATOM    573  HG2 ARG A  40      11.933 -27.935   2.720  1.00 66.99           H  
ATOM    574  HG3 ARG A  40      10.948 -28.554   1.390  1.00 66.99           H  
ATOM    575  CD  ARG A  40      12.831 -27.756   0.773  1.00 66.99           C  
ATOM    576  HD2 ARG A  40      12.449 -26.740   0.671  1.00 66.99           H  
ATOM    577  HD3 ARG A  40      13.852 -27.716   1.150  1.00 66.99           H  
ATOM    578  NE  ARG A  40      12.782 -28.432  -0.537  1.00 66.99           N  
ATOM    579  HE  ARG A  40      12.007 -29.062  -0.688  1.00 66.99           H  
ATOM    580  NH1 ARG A  40      14.655 -27.497  -1.469  1.00 66.99           N  
ATOM    581 HH11 ARG A  40      15.255 -27.371  -2.270  1.00 66.99           H  
ATOM    582 HH12 ARG A  40      14.716 -26.891  -0.663  1.00 66.99           H  
ATOM    583  NH2 ARG A  40      13.455 -29.025  -2.603  1.00 66.99           N  
ATOM    584 HH21 ARG A  40      12.680 -29.673  -2.619  1.00 66.99           H  
ATOM    585 HH22 ARG A  40      14.055 -28.936  -3.410  1.00 66.99           H  
ATOM    586  CZ  ARG A  40      13.634 -28.310  -1.530  1.00 66.99           C  
ATOM    587  N   ASP A  41      10.200 -32.029   1.345  1.00 66.15           N  
ATOM    588  H   ASP A  41      11.013 -32.621   1.247  1.00 66.15           H  
ATOM    589  CA  ASP A  41       9.001 -32.394   0.577  1.00 66.15           C  
ATOM    590  HA  ASP A  41       8.554 -31.487   0.169  1.00 66.15           H  
ATOM    591  C   ASP A  41       7.938 -33.073   1.461  1.00 66.15           C  
ATOM    592  CB  ASP A  41       9.380 -33.306  -0.603  1.00 66.15           C  
ATOM    593  HB2 ASP A  41       8.481 -33.508  -1.185  1.00 66.15           H  
ATOM    594  HB3 ASP A  41       9.732 -34.259  -0.205  1.00 66.15           H  
ATOM    595  O   ASP A  41       6.778 -33.182   1.075  1.00 66.15           O  
ATOM    596  CG  ASP A  41      10.450 -32.749  -1.559  1.00 66.15           C  
ATOM    597  OD1 ASP A  41      10.730 -31.523  -1.566  1.00 66.15           O  
ATOM    598  OD2 ASP A  41      11.043 -33.591  -2.272  1.00 66.15           O  
ATOM    599  N   LEU A  42       8.326 -33.510   2.664  1.00 69.85           N  
ATOM    600  H   LEU A  42       9.297 -33.386   2.915  1.00 69.85           H  
ATOM    601  CA  LEU A  42       7.416 -33.977   3.711  1.00 69.85           C  
ATOM    602  HA  LEU A  42       6.541 -34.426   3.242  1.00 69.85           H  
ATOM    603  C   LEU A  42       6.880 -32.822   4.580  1.00 69.85           C  
ATOM    604  CB  LEU A  42       8.118 -35.051   4.569  1.00 69.85           C  
ATOM    605  HB2 LEU A  42       7.415 -35.390   5.330  1.00 69.85           H  
ATOM    606  HB3 LEU A  42       8.957 -34.590   5.089  1.00 69.85           H  
ATOM    607  O   LEU A  42       6.141 -33.077   5.525  1.00 69.85           O  
ATOM    608  CG  LEU A  42       8.619 -36.291   3.807  1.00 69.85           C  
ATOM    609  HG  LEU A  42       9.249 -35.993   2.969  1.00 69.85           H  
ATOM    610  CD1 LEU A  42       9.457 -37.165   4.743  1.00 69.85           C  
ATOM    611 HD11 LEU A  42       9.816 -38.044   4.208  1.00 69.85           H  
ATOM    612 HD12 LEU A  42       8.851 -37.469   5.596  1.00 69.85           H  
ATOM    613 HD13 LEU A  42      10.317 -36.598   5.100  1.00 69.85           H  
ATOM    614  CD2 LEU A  42       7.459 -37.141   3.285  1.00 69.85           C  
ATOM    615 HD21 LEU A  42       6.880 -36.564   2.563  1.00 69.85           H  
ATOM    616 HD22 LEU A  42       6.806 -37.434   4.107  1.00 69.85           H  
ATOM    617 HD23 LEU A  42       7.842 -38.032   2.788  1.00 69.85           H  
ATOM    618  N   GLY A  43       7.255 -31.570   4.289  1.00 66.80           N  
ATOM    619  H   GLY A  43       7.828 -31.412   3.473  1.00 66.80           H  
ATOM    620  CA  GLY A  43       6.873 -30.395   5.077  1.00 66.80           C  
ATOM    621  HA2 GLY A  43       5.857 -30.516   5.451  1.00 66.80           H  
ATOM    622  HA3 GLY A  43       6.895 -29.520   4.428  1.00 66.80           H  
ATOM    623  C   GLY A  43       7.791 -30.116   6.269  1.00 66.80           C  
ATOM    624  O   GLY A  43       7.408 -29.364   7.160  1.00 66.80           O  
ATOM    625  N   VAL A  44       8.993 -30.711   6.314  1.00 70.74           N  
ATOM    626  H   VAL A  44       9.262 -31.326   5.559  1.00 70.74           H  
ATOM    627  CA  VAL A  44       9.967 -30.404   7.371  1.00 70.74           C  
ATOM    628  HA  VAL A  44       9.421 -30.397   8.314  1.00 70.74           H  
ATOM    629  C   VAL A  44      10.550 -29.008   7.147  1.00 70.74           C  
ATOM    630  CB  VAL A  44      11.081 -31.455   7.507  1.00 70.74           C  
ATOM    631  HB  VAL A  44      11.647 -31.496   6.576  1.00 70.74           H  
ATOM    632  O   VAL A  44      11.305 -28.767   6.203  1.00 70.74           O  
ATOM    633  CG1 VAL A  44      12.056 -31.118   8.641  1.00 70.74           C  
ATOM    634 HG11 VAL A  44      12.734 -31.954   8.816  1.00 70.74           H  
ATOM    635 HG12 VAL A  44      11.498 -30.935   9.559  1.00 70.74           H  
ATOM    636 HG13 VAL A  44      12.628 -30.227   8.385  1.00 70.74           H  
ATOM    637  CG2 VAL A  44      10.529 -32.850   7.828  1.00 70.74           C  
ATOM    638 HG21 VAL A  44      11.342 -33.573   7.894  1.00 70.74           H  
ATOM    639 HG22 VAL A  44       9.836 -33.167   7.050  1.00 70.74           H  
ATOM    640 HG23 VAL A  44      10.010 -32.825   8.786  1.00 70.74           H  
ATOM    641  N   ASP A  45      10.216 -28.110   8.059  1.00 60.29           N  
ATOM    642  H   ASP A  45       9.584 -28.423   8.782  1.00 60.29           H  
ATOM    643  CA  ASP A  45      10.755 -26.766   8.205  1.00 60.29           C  
ATOM    644  HA  ASP A  45      11.233 -26.474   7.270  1.00 60.29           H  
ATOM    645  C   ASP A  45      11.822 -26.695   9.315  1.00 60.29           C  
ATOM    646  CB  ASP A  45       9.581 -25.803   8.438  1.00 60.29           C  
ATOM    647  HB2 ASP A  45       9.955 -24.782   8.369  1.00 60.29           H  
ATOM    648  HB3 ASP A  45       8.854 -25.934   7.636  1.00 60.29           H  
ATOM    649  O   ASP A  45      12.281 -27.707   9.843  1.00 60.29           O  
ATOM    650  CG  ASP A  45       8.868 -25.964   9.787  1.00 60.29           C  
ATOM    651  OD1 ASP A  45       9.311 -26.776  10.642  1.00 60.29           O  
ATOM    652  OD2 ASP A  45       7.917 -25.190   9.990  1.00 60.29           O  
ATOM    653  N   SER A  46      12.260 -25.490   9.683  1.00 53.82           N  
ATOM    654  H   SER A  46      11.881 -24.676   9.221  1.00 53.82           H  
ATOM    655  CA  SER A  46      13.289 -25.305  10.715  1.00 53.82           C  
ATOM    656  HA  SER A  46      14.181 -25.859  10.423  1.00 53.82           H  
ATOM    657  C   SER A  46      12.864 -25.809  12.099  1.00 53.82           C  
ATOM    658  CB  SER A  46      13.656 -23.826  10.826  1.00 53.82           C  
ATOM    659  HB2 SER A  46      14.377 -23.687  11.632  1.00 53.82           H  
ATOM    660  HB3 SER A  46      12.761 -23.245  11.049  1.00 53.82           H  
ATOM    661  O   SER A  46      13.702 -26.363  12.817  1.00 53.82           O  
ATOM    662  OG  SER A  46      14.225 -23.379   9.610  1.00 53.82           O  
ATOM    663  HG  SER A  46      14.082 -22.432   9.542  1.00 53.82           H  
ATOM    664  N   LEU A  47      11.593 -25.628  12.478  1.00 57.08           N  
ATOM    665  H   LEU A  47      10.917 -25.322  11.793  1.00 57.08           H  
ATOM    666  CA  LEU A  47      11.079 -26.064  13.778  1.00 57.08           C  
ATOM    667  HA  LEU A  47      11.733 -25.689  14.565  1.00 57.08           H  
ATOM    668  C   LEU A  47      11.098 -27.591  13.847  1.00 57.08           C  
ATOM    669  CB  LEU A  47       9.665 -25.484  13.990  1.00 57.08           C  
ATOM    670  HB2 LEU A  47       9.054 -25.713  13.116  1.00 57.08           H  
ATOM    671  HB3 LEU A  47       9.738 -24.399  14.066  1.00 57.08           H  
ATOM    672  O   LEU A  47      11.778 -28.181  14.689  1.00 57.08           O  
ATOM    673  CG  LEU A  47       8.933 -26.025  15.236  1.00 57.08           C  
ATOM    674  HG  LEU A  47       8.813 -27.105  15.142  1.00 57.08           H  
ATOM    675  CD1 LEU A  47       9.687 -25.720  16.529  1.00 57.08           C  
ATOM    676 HD11 LEU A  47       9.795 -24.642  16.650  1.00 57.08           H  
ATOM    677 HD12 LEU A  47      10.662 -26.207  16.529  1.00 57.08           H  
ATOM    678 HD13 LEU A  47       9.115 -26.118  17.367  1.00 57.08           H  
ATOM    679  CD2 LEU A  47       7.541 -25.404  15.328  1.00 57.08           C  
ATOM    680 HD21 LEU A  47       6.990 -25.582  14.404  1.00 57.08           H  
ATOM    681 HD22 LEU A  47       6.998 -25.850  16.161  1.00 57.08           H  
ATOM    682 HD23 LEU A  47       7.612 -24.328  15.490  1.00 57.08           H  
ATOM    683  N   THR A  48      10.444 -28.226  12.882  1.00 70.04           N  
ATOM    684  H   THR A  48       9.959 -27.671  12.192  1.00 70.04           H  
ATOM    685  CA  THR A  48      10.370 -29.685  12.791  1.00 70.04           C  
ATOM    686  HA  THR A  48       9.997 -30.068  13.741  1.00 70.04           H  
ATOM    687  C   THR A  48      11.746 -30.319  12.548  1.00 70.04           C  
ATOM    688  CB  THR A  48       9.372 -30.100  11.707  1.00 70.04           C  
ATOM    689  HB  THR A  48       9.458 -31.171  11.527  1.00 70.04           H  
ATOM    690  O   THR A  48      12.041 -31.390  13.076  1.00 70.04           O  
ATOM    691  CG2 THR A  48       7.930 -29.764  12.080  1.00 70.04           C  
ATOM    692 HG21 THR A  48       7.675 -30.241  13.026  1.00 70.04           H  
ATOM    693 HG22 THR A  48       7.801 -28.686  12.175  1.00 70.04           H  
ATOM    694 HG23 THR A  48       7.260 -30.133  11.303  1.00 70.04           H  
ATOM    695  OG1 THR A  48       9.655 -29.427  10.516  1.00 70.04           O  
ATOM    696  HG1 THR A  48       9.436 -28.501  10.638  1.00 70.04           H  
ATOM    697  N   ALA A  49      12.670 -29.651  11.852  1.00 70.79           N  
ATOM    698  H   ALA A  49      12.385 -28.829  11.339  1.00 70.79           H  
ATOM    699  CA  ALA A  49      14.045 -30.133  11.716  1.00 70.79           C  
ATOM    700  HA  ALA A  49      13.994 -31.154  11.338  1.00 70.79           H  
ATOM    701  C   ALA A  49      14.794 -30.176  13.060  1.00 70.79           C  
ATOM    702  CB  ALA A  49      14.799 -29.261  10.705  1.00 70.79           C  
ATOM    703  HB1 ALA A  49      14.779 -28.219  11.024  1.00 70.79           H  
ATOM    704  HB2 ALA A  49      15.835 -29.590  10.625  1.00 70.79           H  
ATOM    705  HB3 ALA A  49      14.328 -29.340   9.725  1.00 70.79           H  
ATOM    706  O   ALA A  49      15.550 -31.117  13.334  1.00 70.79           O  
ATOM    707  N   VAL A  50      14.591 -29.166  13.912  1.00 68.08           N  
ATOM    708  H   VAL A  50      13.943 -28.441  13.640  1.00 68.08           H  
ATOM    709  CA  VAL A  50      15.169 -29.109  15.261  1.00 68.08           C  
ATOM    710  HA  VAL A  50      16.229 -29.354  15.199  1.00 68.08           H  
ATOM    711  C   VAL A  50      14.532 -30.160  16.170  1.00 68.08           C  
ATOM    712  CB  VAL A  50      15.035 -27.686  15.840  1.00 68.08           C  
ATOM    713  HB  VAL A  50      14.031 -27.302  15.659  1.00 68.08           H  
ATOM    714  O   VAL A  50      15.254 -30.863  16.884  1.00 68.08           O  
ATOM    715  CG1 VAL A  50      15.299 -27.633  17.351  1.00 68.08           C  
ATOM    716 HG11 VAL A  50      14.466 -28.099  17.877  1.00 68.08           H  
ATOM    717 HG12 VAL A  50      15.359 -26.596  17.679  1.00 68.08           H  
ATOM    718 HG13 VAL A  50      16.222 -28.164  17.585  1.00 68.08           H  
ATOM    719  CG2 VAL A  50      16.050 -26.756  15.160  1.00 68.08           C  
ATOM    720 HG21 VAL A  50      15.902 -26.774  14.081  1.00 68.08           H  
ATOM    721 HG22 VAL A  50      15.890 -25.734  15.502  1.00 68.08           H  
ATOM    722 HG23 VAL A  50      17.069 -27.069  15.389  1.00 68.08           H  
ATOM    723  N   GLU A  51      13.212 -30.312  16.115  1.00 73.33           N  
ATOM    724  H   GLU A  51      12.674 -29.677  15.542  1.00 73.33           H  
ATOM    725  CA  GLU A  51      12.474 -31.330  16.868  1.00 73.33           C  
ATOM    726  HA  GLU A  51      12.660 -31.204  17.934  1.00 73.33           H  
ATOM    727  C   GLU A  51      12.919 -32.746  16.483  1.00 73.33           C  
ATOM    728  CB  GLU A  51      10.973 -31.156  16.622  1.00 73.33           C  
ATOM    729  HB2 GLU A  51      10.808 -31.097  15.546  1.00 73.33           H  
ATOM    730  HB3 GLU A  51      10.445 -32.025  17.015  1.00 73.33           H  
ATOM    731  O   GLU A  51      13.244 -33.555  17.359  1.00 73.33           O  
ATOM    732  CG  GLU A  51      10.423 -29.900  17.311  1.00 73.33           C  
ATOM    733  HG2 GLU A  51      10.531 -30.032  18.387  1.00 73.33           H  
ATOM    734  HG3 GLU A  51      11.022 -29.034  17.029  1.00 73.33           H  
ATOM    735  CD  GLU A  51       8.951 -29.620  16.969  1.00 73.33           C  
ATOM    736  OE1 GLU A  51       8.346 -28.840  17.726  1.00 73.33           O  
ATOM    737  OE2 GLU A  51       8.449 -30.161  15.957  1.00 73.33           O  
ATOM    738  N   LEU A  52      13.056 -33.024  15.182  1.00 81.78           N  
ATOM    739  H   LEU A  52      12.734 -32.336  14.517  1.00 81.78           H  
ATOM    740  CA  LEU A  52      13.553 -34.301  14.672  1.00 81.78           C  
ATOM    741  HA  LEU A  52      12.899 -35.090  15.042  1.00 81.78           H  
ATOM    742  C   LEU A  52      14.964 -34.599  15.187  1.00 81.78           C  
ATOM    743  CB  LEU A  52      13.493 -34.284  13.134  1.00 81.78           C  
ATOM    744  HB2 LEU A  52      12.455 -34.141  12.832  1.00 81.78           H  
ATOM    745  HB3 LEU A  52      14.065 -33.432  12.765  1.00 81.78           H  
ATOM    746  O   LEU A  52      15.224 -35.687  15.708  1.00 81.78           O  
ATOM    747  CG  LEU A  52      14.033 -35.561  12.463  1.00 81.78           C  
ATOM    748  HG  LEU A  52      15.094 -35.668  12.688  1.00 81.78           H  
ATOM    749  CD1 LEU A  52      13.300 -36.815  12.942  1.00 81.78           C  
ATOM    750 HD11 LEU A  52      13.566 -37.022  13.979  1.00 81.78           H  
ATOM    751 HD12 LEU A  52      13.584 -37.672  12.332  1.00 81.78           H  
ATOM    752 HD13 LEU A  52      12.224 -36.658  12.868  1.00 81.78           H  
ATOM    753  CD2 LEU A  52      13.884 -35.463  10.947  1.00 81.78           C  
ATOM    754 HD21 LEU A  52      14.334 -36.333  10.469  1.00 81.78           H  
ATOM    755 HD22 LEU A  52      12.829 -35.411  10.678  1.00 81.78           H  
ATOM    756 HD23 LEU A  52      14.381 -34.565  10.580  1.00 81.78           H  
ATOM    757  N   ARG A  53      15.877 -33.624  15.108  1.00 77.78           N  
ATOM    758  H   ARG A  53      15.597 -32.754  14.678  1.00 77.78           H  
ATOM    759  CA  ARG A  53      17.235 -33.763  15.654  1.00 77.78           C  
ATOM    760  HA  ARG A  53      17.723 -34.607  15.168  1.00 77.78           H  
ATOM    761  C   ARG A  53      17.211 -34.083  17.147  1.00 77.78           C  
ATOM    762  CB  ARG A  53      18.012 -32.469  15.376  1.00 77.78           C  
ATOM    763  HB2 ARG A  53      17.451 -31.642  15.811  1.00 77.78           H  
ATOM    764  HB3 ARG A  53      18.060 -32.299  14.301  1.00 77.78           H  
ATOM    765  O   ARG A  53      17.941 -34.971  17.587  1.00 77.78           O  
ATOM    766  CG  ARG A  53      19.446 -32.477  15.942  1.00 77.78           C  
ATOM    767  HG2 ARG A  53      20.106 -32.991  15.244  1.00 77.78           H  
ATOM    768  HG3 ARG A  53      19.504 -32.988  16.903  1.00 77.78           H  
ATOM    769  CD  ARG A  53      19.956 -31.053  16.148  1.00 77.78           C  
ATOM    770  HD2 ARG A  53      19.844 -30.506  15.212  1.00 77.78           H  
ATOM    771  HD3 ARG A  53      21.015 -31.095  16.401  1.00 77.78           H  
ATOM    772  NE  ARG A  53      19.233 -30.371  17.238  1.00 77.78           N  
ATOM    773  HE  ARG A  53      18.666 -30.932  17.858  1.00 77.78           H  
ATOM    774  NH1 ARG A  53      19.854 -28.225  16.715  1.00 77.78           N  
ATOM    775 HH11 ARG A  53      20.358 -28.580  15.914  1.00 77.78           H  
ATOM    776 HH12 ARG A  53      19.771 -27.233  16.884  1.00 77.78           H  
ATOM    777  NH2 ARG A  53      18.554 -28.627  18.491  1.00 77.78           N  
ATOM    778 HH21 ARG A  53      18.046 -29.303  19.043  1.00 77.78           H  
ATOM    779 HH22 ARG A  53      18.457 -27.637  18.665  1.00 77.78           H  
ATOM    780  CZ  ARG A  53      19.219 -29.077  17.471  1.00 77.78           C  
ATOM    781  N   ASN A  54      16.399 -33.373  17.927  1.00 73.63           N  
ATOM    782  H   ASN A  54      15.814 -32.674  17.493  1.00 73.63           H  
ATOM    783  CA  ASN A  54      16.324 -33.558  19.377  1.00 73.63           C  
ATOM    784  HA  ASN A  54      17.328 -33.502  19.797  1.00 73.63           H  
ATOM    785  C   ASN A  54      15.763 -34.940  19.740  1.00 73.63           C  
ATOM    786  CB  ASN A  54      15.472 -32.434  19.984  1.00 73.63           C  
ATOM    787  HB2 ASN A  54      14.505 -32.400  19.481  1.00 73.63           H  
ATOM    788  HB3 ASN A  54      15.292 -32.649  21.037  1.00 73.63           H  
ATOM    789  O   ASN A  54      16.300 -35.607  20.629  1.00 73.63           O  
ATOM    790  CG  ASN A  54      16.107 -31.056  19.903  1.00 73.63           C  
ATOM    791  ND2 ASN A  54      15.335 -30.033  20.188  1.00 73.63           N  
ATOM    792 HD21 ASN A  54      15.692 -29.092  20.103  1.00 73.63           H  
ATOM    793 HD22 ASN A  54      14.355 -30.180  20.382  1.00 73.63           H  
ATOM    794  OD1 ASN A  54      17.290 -30.875  19.617  1.00 73.63           O  
ATOM    795  N   SER A  55      14.737 -35.397  19.017  1.00 85.13           N  
ATOM    796  H   SER A  55      14.320 -34.786  18.330  1.00 85.13           H  
ATOM    797  CA  SER A  55      14.166 -36.735  19.187  1.00 85.13           C  
ATOM    798  HA  SER A  55      13.820 -36.842  20.215  1.00 85.13           H  
ATOM    799  C   SER A  55      15.213 -37.824  18.924  1.00 85.13           C  
ATOM    800  CB  SER A  55      12.960 -36.905  18.260  1.00 85.13           C  
ATOM    801  HB2 SER A  55      12.275 -36.067  18.385  1.00 85.13           H  
ATOM    802  HB3 SER A  55      13.288 -36.948  17.221  1.00 85.13           H  
ATOM    803  O   SER A  55      15.426 -38.714  19.753  1.00 85.13           O  
ATOM    804  OG  SER A  55      12.302 -38.104  18.609  1.00 85.13           O  
ATOM    805  HG  SER A  55      11.723 -38.363  17.889  1.00 85.13           H  
ATOM    806  N   LEU A  56      15.969 -37.699  17.829  1.00 86.22           N  
ATOM    807  H   LEU A  56      15.753 -36.953  17.183  1.00 86.22           H  
ATOM    808  CA  LEU A  56      17.024 -38.651  17.477  1.00 86.22           C  
ATOM    809  HA  LEU A  56      16.609 -39.657  17.528  1.00 86.22           H  
ATOM    810  C   LEU A  56      18.195 -38.628  18.457  1.00 86.22           C  
ATOM    811  CB  LEU A  56      17.510 -38.367  16.049  1.00 86.22           C  
ATOM    812  HB2 LEU A  56      18.408 -38.954  15.854  1.00 86.22           H  
ATOM    813  HB3 LEU A  56      17.775 -37.312  15.971  1.00 86.22           H  
ATOM    814  O   LEU A  56      18.694 -39.690  18.832  1.00 86.22           O  
ATOM    815  CG  LEU A  56      16.461 -38.705  14.981  1.00 86.22           C  
ATOM    816  HG  LEU A  56      15.518 -38.207  15.206  1.00 86.22           H  
ATOM    817  CD1 LEU A  56      16.953 -38.217  13.622  1.00 86.22           C  
ATOM    818 HD11 LEU A  56      16.206 -38.448  12.863  1.00 86.22           H  
ATOM    819 HD12 LEU A  56      17.899 -38.692  13.361  1.00 86.22           H  
ATOM    820 HD13 LEU A  56      17.083 -37.135  13.655  1.00 86.22           H  
ATOM    821  CD2 LEU A  56      16.201 -40.208  14.899  1.00 86.22           C  
ATOM    822 HD21 LEU A  56      15.762 -40.572  15.828  1.00 86.22           H  
ATOM    823 HD22 LEU A  56      15.468 -40.389  14.113  1.00 86.22           H  
ATOM    824 HD23 LEU A  56      17.121 -40.751  14.678  1.00 86.22           H  
ATOM    825  N   ALA A  57      18.615 -37.450  18.917  1.00 81.57           N  
ATOM    826  H   ALA A  57      18.196 -36.610  18.545  1.00 81.57           H  
ATOM    827  CA  ALA A  57      19.664 -37.321  19.924  1.00 81.57           C  
ATOM    828  HA  ALA A  57      20.575 -37.795  19.559  1.00 81.57           H  
ATOM    829  C   ALA A  57      19.261 -38.022  21.229  1.00 81.57           C  
ATOM    830  CB  ALA A  57      19.945 -35.832  20.145  1.00 81.57           C  
ATOM    831  HB1 ALA A  57      20.724 -35.717  20.898  1.00 81.57           H  
ATOM    832  HB2 ALA A  57      20.285 -35.379  19.214  1.00 81.57           H  
ATOM    833  HB3 ALA A  57      19.043 -35.322  20.484  1.00 81.57           H  
ATOM    834  O   ALA A  57      20.044 -38.778  21.801  1.00 81.57           O  
ATOM    835  N   LYS A  58      18.005 -37.856  21.660  1.00 83.45           N  
ATOM    836  H   LYS A  58      17.405 -37.226  21.146  1.00 83.45           H  
ATOM    837  CA  LYS A  58      17.471 -38.522  22.853  1.00 83.45           C  
ATOM    838  HA  LYS A  58      18.149 -38.335  23.685  1.00 83.45           H  
ATOM    839  C   LYS A  58      17.396 -40.040  22.685  1.00 83.45           C  
ATOM    840  CB  LYS A  58      16.103 -37.906  23.172  1.00 83.45           C  
ATOM    841  HB2 LYS A  58      15.393 -38.164  22.386  1.00 83.45           H  
ATOM    842  HB3 LYS A  58      16.209 -36.822  23.192  1.00 83.45           H  
ATOM    843  O   LYS A  58      17.750 -40.771  23.606  1.00 83.45           O  
ATOM    844  CG  LYS A  58      15.557 -38.367  24.530  1.00 83.45           C  
ATOM    845  HG2 LYS A  58      15.404 -39.446  24.524  1.00 83.45           H  
ATOM    846  HG3 LYS A  58      16.270 -38.108  25.314  1.00 83.45           H  
ATOM    847  CD  LYS A  58      14.221 -37.669  24.803  1.00 83.45           C  
ATOM    848  HD2 LYS A  58      14.374 -36.590  24.782  1.00 83.45           H  
ATOM    849  HD3 LYS A  58      13.517 -37.936  24.015  1.00 83.45           H  
ATOM    850  CE  LYS A  58      13.646 -38.074  26.163  1.00 83.45           C  
ATOM    851  HE2 LYS A  58      13.512 -39.156  26.175  1.00 83.45           H  
ATOM    852  HE3 LYS A  58      14.365 -37.811  26.939  1.00 83.45           H  
ATOM    853  NZ  LYS A  58      12.349 -37.392  26.408  1.00 83.45           N  
ATOM    854  HZ1 LYS A  58      12.463 -36.388  26.390  1.00 83.45           H  
ATOM    855  HZ2 LYS A  58      11.683 -37.626  25.685  1.00 83.45           H  
ATOM    856  HZ3 LYS A  58      11.954 -37.652  27.300  1.00 83.45           H  
ATOM    857  N   ALA A  59      16.965 -40.518  21.520  1.00 86.97           N  
ATOM    858  H   ALA A  59      16.629 -39.864  20.828  1.00 86.97           H  
ATOM    859  CA  ALA A  59      16.823 -41.947  21.254  1.00 86.97           C  
ATOM    860  HA  ALA A  59      16.333 -42.416  22.107  1.00 86.97           H  
ATOM    861  C   ALA A  59      18.166 -42.672  21.048  1.00 86.97           C  
ATOM    862  CB  ALA A  59      15.912 -42.098  20.038  1.00 86.97           C  
ATOM    863  HB1 ALA A  59      16.355 -41.604  19.174  1.00 86.97           H  
ATOM    864  HB2 ALA A  59      14.942 -41.644  20.242  1.00 86.97           H  
ATOM    865  HB3 ALA A  59      15.771 -43.158  19.827  1.00 86.97           H  
ATOM    866  O   ALA A  59      18.284 -43.860  21.352  1.00 86.97           O  
ATOM    867  N   THR A  60      19.181 -41.974  20.536  1.00 82.73           N  
ATOM    868  H   THR A  60      19.007 -41.018  20.261  1.00 82.73           H  
ATOM    869  CA  THR A  60      20.503 -42.557  20.247  1.00 82.73           C  
ATOM    870  HA  THR A  60      20.410 -43.642  20.207  1.00 82.73           H  
ATOM    871  C   THR A  60      21.549 -42.270  21.324  1.00 82.73           C  
ATOM    872  CB  THR A  60      21.027 -42.110  18.876  1.00 82.73           C  
ATOM    873  HB  THR A  60      22.005 -42.565  18.718  1.00 82.73           H  
ATOM    874  O   THR A  60      22.540 -42.989  21.400  1.00 82.73           O  
ATOM    875  CG2 THR A  60      20.112 -42.546  17.730  1.00 82.73           C  
ATOM    876 HG21 THR A  60      19.977 -43.628  17.761  1.00 82.73           H  
ATOM    877 HG22 THR A  60      20.571 -42.277  16.779  1.00 82.73           H  
ATOM    878 HG23 THR A  60      19.137 -42.064  17.803  1.00 82.73           H  
ATOM    879  OG1 THR A  60      21.165 -40.711  18.829  1.00 82.73           O  
ATOM    880  HG1 THR A  60      20.285 -40.335  18.751  1.00 82.73           H  
ATOM    881  N   GLY A  61      21.346 -41.249  22.163  1.00 79.48           N  
ATOM    882  H   GLY A  61      20.526 -40.674  22.031  1.00 79.48           H  
ATOM    883  CA  GLY A  61      22.356 -40.736  23.093  1.00 79.48           C  
ATOM    884  HA2 GLY A  61      22.816 -41.567  23.628  1.00 79.48           H  
ATOM    885  HA3 GLY A  61      21.866 -40.082  23.814  1.00 79.48           H  
ATOM    886  C   GLY A  61      23.472 -39.934  22.412  1.00 79.48           C  
ATOM    887  O   GLY A  61      24.404 -39.496  23.083  1.00 79.48           O  
ATOM    888  N   LEU A  62      23.390 -39.733  21.093  1.00 76.40           N  
ATOM    889  H   LEU A  62      22.565 -40.059  20.610  1.00 76.40           H  
ATOM    890  CA  LEU A  62      24.393 -39.020  20.310  1.00 76.40           C  
ATOM    891  HA  LEU A  62      25.378 -39.238  20.722  1.00 76.40           H  
ATOM    892  C   LEU A  62      24.171 -37.506  20.396  1.00 76.40           C  
ATOM    893  CB  LEU A  62      24.351 -39.506  18.848  1.00 76.40           C  
ATOM    894  HB2 LEU A  62      25.057 -38.918  18.262  1.00 76.40           H  
ATOM    895  HB3 LEU A  62      23.355 -39.303  18.454  1.00 76.40           H  
ATOM    896  O   LEU A  62      23.039 -37.020  20.373  1.00 76.40           O  
ATOM    897  CG  LEU A  62      24.673 -41.002  18.648  1.00 76.40           C  
ATOM    898  HG  LEU A  62      24.045 -41.610  19.300  1.00 76.40           H  
ATOM    899  CD1 LEU A  62      24.381 -41.405  17.203  1.00 76.40           C  
ATOM    900 HD11 LEU A  62      24.973 -40.797  16.519  1.00 76.40           H  
ATOM    901 HD12 LEU A  62      24.623 -42.458  17.054  1.00 76.40           H  
ATOM    902 HD13 LEU A  62      23.322 -41.255  16.993  1.00 76.40           H  
ATOM    903  CD2 LEU A  62      26.138 -41.313  18.951  1.00 76.40           C  
ATOM    904 HD21 LEU A  62      26.353 -42.356  18.718  1.00 76.40           H  
ATOM    905 HD22 LEU A  62      26.796 -40.672  18.365  1.00 76.40           H  
ATOM    906 HD23 LEU A  62      26.343 -41.162  20.011  1.00 76.40           H  
ATOM    907  N   ARG A  63      25.261 -36.734  20.412  1.00 72.94           N  
ATOM    908  H   ARG A  63      26.160 -37.194  20.406  1.00 72.94           H  
ATOM    909  CA  ARG A  63      25.204 -35.294  20.122  1.00 72.94           C  
ATOM    910  HA  ARG A  63      24.283 -34.881  20.533  1.00 72.94           H  
ATOM    911  C   ARG A  63      25.158 -35.094  18.613  1.00 72.94           C  
ATOM    912  CB  ARG A  63      26.401 -34.558  20.732  1.00 72.94           C  
ATOM    913  HB2 ARG A  63      26.560 -33.633  20.177  1.00 72.94           H  
ATOM    914  HB3 ARG A  63      27.300 -35.167  20.641  1.00 72.94           H  
ATOM    915  O   ARG A  63      26.089 -35.486  17.916  1.00 72.94           O  
ATOM    916  CG  ARG A  63      26.149 -34.194  22.198  1.00 72.94           C  
ATOM    917  HG2 ARG A  63      25.253 -33.578  22.266  1.00 72.94           H  
ATOM    918  HG3 ARG A  63      26.009 -35.101  22.786  1.00 72.94           H  
ATOM    919  CD  ARG A  63      27.348 -33.410  22.734  1.00 72.94           C  
ATOM    920  HD2 ARG A  63      27.556 -32.577  22.063  1.00 72.94           H  
ATOM    921  HD3 ARG A  63      28.213 -34.073  22.749  1.00 72.94           H  
ATOM    922  NE  ARG A  63      27.090 -32.884  24.086  1.00 72.94           N  
ATOM    923  HE  ARG A  63      26.143 -32.956  24.428  1.00 72.94           H  
ATOM    924  NH1 ARG A  63      29.240 -32.221  24.547  1.00 72.94           N  
ATOM    925 HH11 ARG A  63      29.915 -31.804  25.171  1.00 72.94           H  
ATOM    926 HH12 ARG A  63      29.535 -32.596  23.657  1.00 72.94           H  
ATOM    927  NH2 ARG A  63      27.630 -31.867  26.051  1.00 72.94           N  
ATOM    928 HH21 ARG A  63      26.667 -31.931  26.351  1.00 72.94           H  
ATOM    929 HH22 ARG A  63      28.317 -31.443  26.657  1.00 72.94           H  
ATOM    930  CZ  ARG A  63      27.984 -32.329  24.885  1.00 72.94           C  
ATOM    931  N   LEU A  64      24.088 -34.474  18.122  1.00 72.57           N  
ATOM    932  H   LEU A  64      23.369 -34.162  18.759  1.00 72.57           H  
ATOM    933  CA  LEU A  64      23.838 -34.325  16.692  1.00 72.57           C  
ATOM    934  HA  LEU A  64      24.642 -34.823  16.150  1.00 72.57           H  
ATOM    935  C   LEU A  64      23.820 -32.840  16.278  1.00 72.57           C  
ATOM    936  CB  LEU A  64      22.532 -35.043  16.323  1.00 72.57           C  
ATOM    937  HB2 LEU A  64      22.410 -34.917  15.247  1.00 72.57           H  
ATOM    938  HB3 LEU A  64      21.706 -34.540  16.826  1.00 72.57           H  
ATOM    939  O   LEU A  64      23.242 -32.025  17.002  1.00 72.57           O  
ATOM    940  CG  LEU A  64      22.479 -36.550  16.661  1.00 72.57           C  
ATOM    941  HG  LEU A  64      22.698 -36.683  17.720  1.00 72.57           H  
ATOM    942  CD1 LEU A  64      21.090 -37.138  16.411  1.00 72.57           C  
ATOM    943 HD11 LEU A  64      20.330 -36.506  16.870  1.00 72.57           H  
ATOM    944 HD12 LEU A  64      21.037 -38.131  16.857  1.00 72.57           H  
ATOM    945 HD13 LEU A  64      20.896 -37.225  15.342  1.00 72.57           H  
ATOM    946  CD2 LEU A  64      23.489 -37.366  15.850  1.00 72.57           C  
ATOM    947 HD21 LEU A  64      23.409 -38.416  16.128  1.00 72.57           H  
ATOM    948 HD22 LEU A  64      23.293 -37.266  14.782  1.00 72.57           H  
ATOM    949 HD23 LEU A  64      24.505 -37.037  16.070  1.00 72.57           H  
ATOM    950  N   PRO A  65      24.437 -32.473  15.139  1.00 59.95           N  
ATOM    951  CA  PRO A  65      24.380 -31.121  14.577  1.00 59.95           C  
ATOM    952  HA  PRO A  65      24.508 -30.372  15.358  1.00 59.95           H  
ATOM    953  C   PRO A  65      23.030 -30.870  13.876  1.00 59.95           C  
ATOM    954  CB  PRO A  65      25.583 -31.069  13.625  1.00 59.95           C  
ATOM    955  HB2 PRO A  65      26.485 -30.847  14.196  1.00 59.95           H  
ATOM    956  HB3 PRO A  65      25.470 -30.344  12.818  1.00 59.95           H  
ATOM    957  O   PRO A  65      22.071 -31.613  14.072  1.00 59.95           O  
ATOM    958  CG  PRO A  65      25.664 -32.496  13.090  1.00 59.95           C  
ATOM    959  HG2 PRO A  65      26.669 -32.743  12.746  1.00 59.95           H  
ATOM    960  HG3 PRO A  65      24.941 -32.625  12.284  1.00 59.95           H  
ATOM    961  CD  PRO A  65      25.251 -33.338  14.293  1.00 59.95           C  
ATOM    962  HD2 PRO A  65      24.687 -34.209  13.959  1.00 59.95           H  
ATOM    963  HD3 PRO A  65      26.139 -33.650  14.842  1.00 59.95           H  
ATOM    964  N   THR A  66      22.917 -29.823  13.056  1.00 57.83           N  
ATOM    965  H   THR A  66      23.711 -29.219  12.903  1.00 57.83           H  
ATOM    966  CA  THR A  66      21.806 -29.718  12.095  1.00 57.83           C  
ATOM    967  HA  THR A  66      20.859 -29.731  12.634  1.00 57.83           H  
ATOM    968  C   THR A  66      21.875 -30.920  11.153  1.00 57.83           C  
ATOM    969  CB  THR A  66      21.893 -28.420  11.280  1.00 57.83           C  
ATOM    970  HB  THR A  66      22.712 -28.483  10.564  1.00 57.83           H  
ATOM    971  O   THR A  66      22.863 -31.092  10.462  1.00 57.83           O  
ATOM    972  CG2 THR A  66      20.586 -28.127  10.544  1.00 57.83           C  
ATOM    973 HG21 THR A  66      20.382 -28.922   9.826  1.00 57.83           H  
ATOM    974 HG22 THR A  66      20.676 -27.189   9.997  1.00 57.83           H  
ATOM    975 HG23 THR A  66      19.759 -28.054  11.250  1.00 57.83           H  
ATOM    976  OG1 THR A  66      22.124 -27.319  12.133  1.00 57.83           O  
ATOM    977  HG1 THR A  66      22.188 -26.559  11.550  1.00 57.83           H  
ATOM    978  N   LEU A  67      20.873 -31.800  11.175  1.00 68.39           N  
ATOM    979  H   LEU A  67      20.126 -31.662  11.841  1.00 68.39           H  
ATOM    980  CA  LEU A  67      20.938 -33.074  10.444  1.00 68.39           C  
ATOM    981  HA  LEU A  67      21.973 -33.348  10.242  1.00 68.39           H  
ATOM    982  C   LEU A  67      20.219 -33.017   9.101  1.00 68.39           C  
ATOM    983  CB  LEU A  67      20.281 -34.169  11.291  1.00 68.39           C  
ATOM    984  HB2 LEU A  67      20.147 -35.057  10.673  1.00 68.39           H  
ATOM    985  HB3 LEU A  67      19.284 -33.818  11.558  1.00 68.39           H  
ATOM    986  O   LEU A  67      20.668 -33.608   8.133  1.00 68.39           O  
ATOM    987  CG  LEU A  67      21.058 -34.565  12.554  1.00 68.39           C  
ATOM    988  HG  LEU A  67      21.460 -33.666  13.023  1.00 68.39           H  
ATOM    989  CD1 LEU A  67      20.067 -35.189  13.535  1.00 68.39           C  
ATOM    990 HD11 LEU A  67      20.473 -35.204  14.546  1.00 68.39           H  
ATOM    991 HD12 LEU A  67      19.807 -36.202  13.230  1.00 68.39           H  
ATOM    992 HD13 LEU A  67      19.155 -34.592  13.565  1.00 68.39           H  
ATOM    993  CD2 LEU A  67      22.225 -35.514  12.263  1.00 68.39           C  
ATOM    994 HD21 LEU A  67      21.873 -36.474  11.887  1.00 68.39           H  
ATOM    995 HD22 LEU A  67      22.881 -35.063  11.519  1.00 68.39           H  
ATOM    996 HD23 LEU A  67      22.801 -35.680  13.174  1.00 68.39           H  
ATOM    997  N   VAL A  68      19.068 -32.353   9.065  1.00 70.07           N  
ATOM    998  H   VAL A  68      18.772 -31.876   9.904  1.00 70.07           H  
ATOM    999  CA  VAL A  68      18.049 -32.595   8.037  1.00 70.07           C  
ATOM   1000  HA  VAL A  68      17.930 -33.671   7.906  1.00 70.07           H  
ATOM   1001  C   VAL A  68      18.449 -32.024   6.680  1.00 70.07           C  
ATOM   1002  CB  VAL A  68      16.705 -32.017   8.507  1.00 70.07           C  
ATOM   1003  HB  VAL A  68      16.742 -30.929   8.451  1.00 70.07           H  
ATOM   1004  O   VAL A  68      18.159 -32.622   5.655  1.00 70.07           O  
ATOM   1005  CG1 VAL A  68      15.549 -32.516   7.654  1.00 70.07           C  
ATOM   1006 HG11 VAL A  68      15.786 -32.431   6.593  1.00 70.07           H  
ATOM   1007 HG12 VAL A  68      15.319 -33.549   7.915  1.00 70.07           H  
ATOM   1008 HG13 VAL A  68      14.675 -31.892   7.843  1.00 70.07           H  
ATOM   1009  CG2 VAL A  68      16.398 -32.427   9.957  1.00 70.07           C  
ATOM   1010 HG21 VAL A  68      16.587 -33.492  10.093  1.00 70.07           H  
ATOM   1011 HG22 VAL A  68      15.346 -32.240  10.170  1.00 70.07           H  
ATOM   1012 HG23 VAL A  68      16.996 -31.849  10.662  1.00 70.07           H  
ATOM   1013  N   PHE A  69      19.159 -30.898   6.661  1.00 59.61           N  
ATOM   1014  H   PHE A  69      19.360 -30.428   7.532  1.00 59.61           H  
ATOM   1015  CA  PHE A  69      19.645 -30.303   5.416  1.00 59.61           C  
ATOM   1016  HA  PHE A  69      18.902 -30.470   4.636  1.00 59.61           H  
ATOM   1017  C   PHE A  69      20.936 -30.967   4.908  1.00 59.61           C  
ATOM   1018  CB  PHE A  69      19.776 -28.787   5.610  1.00 59.61           C  
ATOM   1019  HB2 PHE A  69      20.566 -28.591   6.335  1.00 59.61           H  
ATOM   1020  HB3 PHE A  69      20.081 -28.341   4.663  1.00 59.61           H  
ATOM   1021  O   PHE A  69      21.164 -30.992   3.702  1.00 59.61           O  
ATOM   1022  CG  PHE A  69      18.485 -28.119   6.062  1.00 59.61           C  
ATOM   1023  CD1 PHE A  69      17.331 -28.191   5.256  1.00 59.61           C  
ATOM   1024  HD1 PHE A  69      17.366 -28.702   4.305  1.00 59.61           H  
ATOM   1025  CD2 PHE A  69      18.422 -27.451   7.302  1.00 59.61           C  
ATOM   1026  HD2 PHE A  69      19.303 -27.380   7.921  1.00 59.61           H  
ATOM   1027  CE1 PHE A  69      16.126 -27.608   5.687  1.00 59.61           C  
ATOM   1028  HE1 PHE A  69      15.237 -27.673   5.077  1.00 59.61           H  
ATOM   1029  CE2 PHE A  69      17.216 -26.866   7.732  1.00 59.61           C  
ATOM   1030  HE2 PHE A  69      17.164 -26.350   8.679  1.00 59.61           H  
ATOM   1031  CZ  PHE A  69      16.068 -26.946   6.925  1.00 59.61           C  
ATOM   1032  HZ  PHE A  69      15.140 -26.504   7.257  1.00 59.61           H  
ATOM   1033  N   ASP A  70      21.725 -31.568   5.807  1.00 66.02           N  
ATOM   1034  H   ASP A  70      21.484 -31.493   6.785  1.00 66.02           H  
ATOM   1035  CA  ASP A  70      22.955 -32.300   5.471  1.00 66.02           C  
ATOM   1036  HA  ASP A  70      23.469 -31.791   4.655  1.00 66.02           H  
ATOM   1037  C   ASP A  70      22.657 -33.744   5.017  1.00 66.02           C  
ATOM   1038  CB  ASP A  70      23.889 -32.320   6.697  1.00 66.02           C  
ATOM   1039  HB2 ASP A  70      23.357 -32.770   7.535  1.00 66.02           H  
ATOM   1040  HB3 ASP A  70      24.740 -32.961   6.467  1.00 66.02           H  
ATOM   1041  O   ASP A  70      23.315 -34.278   4.125  1.00 66.02           O  
ATOM   1042  CG  ASP A  70      24.437 -30.955   7.139  1.00 66.02           C  
ATOM   1043  OD1 ASP A  70      24.310 -29.969   6.380  1.00 66.02           O  
ATOM   1044  OD2 ASP A  70      25.004 -30.916   8.254  1.00 66.02           O  
ATOM   1045  N   TYR A  71      21.638 -34.372   5.615  1.00 78.43           N  
ATOM   1046  H   TYR A  71      21.168 -33.870   6.355  1.00 78.43           H  
ATOM   1047  CA  TYR A  71      21.168 -35.733   5.344  1.00 78.43           C  
ATOM   1048  HA  TYR A  71      21.732 -36.143   4.506  1.00 78.43           H  
ATOM   1049  C   TYR A  71      19.676 -35.690   4.969  1.00 78.43           C  
ATOM   1050  CB  TYR A  71      21.446 -36.649   6.545  1.00 78.43           C  
ATOM   1051  HB2 TYR A  71      20.820 -36.343   7.383  1.00 78.43           H  
ATOM   1052  HB3 TYR A  71      21.163 -37.666   6.271  1.00 78.43           H  
ATOM   1053  O   TYR A  71      18.817 -36.006   5.795  1.00 78.43           O  
ATOM   1054  CG  TYR A  71      22.891 -36.646   6.991  1.00 78.43           C  
ATOM   1055  CD1 TYR A  71      23.851 -37.438   6.332  1.00 78.43           C  
ATOM   1056  HD1 TYR A  71      23.549 -38.111   5.543  1.00 78.43           H  
ATOM   1057  CD2 TYR A  71      23.286 -35.765   8.013  1.00 78.43           C  
ATOM   1058  HD2 TYR A  71      22.549 -35.139   8.494  1.00 78.43           H  
ATOM   1059  CE1 TYR A  71      25.212 -37.319   6.673  1.00 78.43           C  
ATOM   1060  HE1 TYR A  71      25.961 -37.897   6.153  1.00 78.43           H  
ATOM   1061  CE2 TYR A  71      24.643 -35.611   8.330  1.00 78.43           C  
ATOM   1062  HE2 TYR A  71      24.941 -34.868   9.055  1.00 78.43           H  
ATOM   1063  OH  TYR A  71      26.921 -36.195   7.941  1.00 78.43           O  
ATOM   1064  HH  TYR A  71      27.043 -35.315   8.306  1.00 78.43           H  
ATOM   1065  CZ  TYR A  71      25.608 -36.379   7.648  1.00 78.43           C  
ATOM   1066  N   PRO A  72      19.352 -35.292   3.725  1.00 75.30           N  
ATOM   1067  CA  PRO A  72      18.014 -34.859   3.318  1.00 75.30           C  
ATOM   1068  HA  PRO A  72      17.649 -34.094   4.004  1.00 75.30           H  
ATOM   1069  C   PRO A  72      16.944 -35.942   3.306  1.00 75.30           C  
ATOM   1070  CB  PRO A  72      18.192 -34.208   1.942  1.00 75.30           C  
ATOM   1071  HB2 PRO A  72      18.321 -33.132   2.065  1.00 75.30           H  
ATOM   1072  HB3 PRO A  72      17.364 -34.419   1.266  1.00 75.30           H  
ATOM   1073  O   PRO A  72      15.778 -35.602   3.169  1.00 75.30           O  
ATOM   1074  CG  PRO A  72      19.480 -34.817   1.405  1.00 75.30           C  
ATOM   1075  HG2 PRO A  72      19.266 -35.781   0.945  1.00 75.30           H  
ATOM   1076  HG3 PRO A  72      19.979 -34.154   0.698  1.00 75.30           H  
ATOM   1077  CD  PRO A  72      20.306 -35.024   2.663  1.00 75.30           C  
ATOM   1078  HD2 PRO A  72      20.853 -34.108   2.887  1.00 75.30           H  
ATOM   1079  HD3 PRO A  72      20.999 -35.853   2.517  1.00 75.30           H  
ATOM   1080  N   THR A  73      17.297 -37.217   3.450  1.00 85.05           N  
ATOM   1081  H   THR A  73      18.256 -37.425   3.686  1.00 85.05           H  
ATOM   1082  CA  THR A  73      16.342 -38.330   3.455  1.00 85.05           C  
ATOM   1083  HA  THR A  73      15.331 -37.921   3.432  1.00 85.05           H  
ATOM   1084  C   THR A  73      16.490 -39.170   4.721  1.00 85.05           C  
ATOM   1085  CB  THR A  73      16.497 -39.229   2.218  1.00 85.05           C  
ATOM   1086  HB  THR A  73      15.692 -39.964   2.213  1.00 85.05           H  
ATOM   1087  O   THR A  73      17.585 -39.238   5.294  1.00 85.05           O  
ATOM   1088  CG2 THR A  73      16.446 -38.458   0.899  1.00 85.05           C  
ATOM   1089 HG21 THR A  73      15.525 -37.877   0.855  1.00 85.05           H  
ATOM   1090 HG22 THR A  73      16.447 -39.156   0.062  1.00 85.05           H  
ATOM   1091 HG23 THR A  73      17.296 -37.781   0.811  1.00 85.05           H  
ATOM   1092  OG1 THR A  73      17.732 -39.917   2.237  1.00 85.05           O  
ATOM   1093  HG1 THR A  73      17.999 -39.992   1.318  1.00 85.05           H  
ATOM   1094  N   PRO A  74      15.438 -39.893   5.141  1.00 86.89           N  
ATOM   1095  CA  PRO A  74      15.528 -40.812   6.270  1.00 86.89           C  
ATOM   1096  HA  PRO A  74      15.685 -40.221   7.172  1.00 86.89           H  
ATOM   1097  C   PRO A  74      16.662 -41.840   6.148  1.00 86.89           C  
ATOM   1098  CB  PRO A  74      14.160 -41.493   6.338  1.00 86.89           C  
ATOM   1099  HB2 PRO A  74      13.883 -41.757   7.359  1.00 86.89           H  
ATOM   1100  HB3 PRO A  74      14.162 -42.386   5.713  1.00 86.89           H  
ATOM   1101  O   PRO A  74      17.333 -42.131   7.138  1.00 86.89           O  
ATOM   1102  CG  PRO A  74      13.209 -40.456   5.745  1.00 86.89           C  
ATOM   1103  HG2 PRO A  74      12.927 -39.735   6.513  1.00 86.89           H  
ATOM   1104  HG3 PRO A  74      12.321 -40.919   5.315  1.00 86.89           H  
ATOM   1105  CD  PRO A  74      14.059 -39.768   4.682  1.00 86.89           C  
ATOM   1106  HD2 PRO A  74      13.755 -38.724   4.607  1.00 86.89           H  
ATOM   1107  HD3 PRO A  74      13.933 -40.269   3.723  1.00 86.89           H  
ATOM   1108  N   THR A  75      16.921 -42.359   4.940  1.00 85.67           N  
ATOM   1109  H   THR A  75      16.313 -42.099   4.176  1.00 85.67           H  
ATOM   1110  CA  THR A  75      18.006 -43.327   4.691  1.00 85.67           C  
ATOM   1111  HA  THR A  75      17.921 -44.147   5.404  1.00 85.67           H  
ATOM   1112  C   THR A  75      19.383 -42.710   4.905  1.00 85.67           C  
ATOM   1113  CB  THR A  75      17.922 -43.932   3.282  1.00 85.67           C  
ATOM   1114  HB  THR A  75      18.082 -43.154   2.535  1.00 85.67           H  
ATOM   1115  O   THR A  75      20.203 -43.284   5.623  1.00 85.67           O  
ATOM   1116  CG2 THR A  75      18.938 -45.055   3.069  1.00 85.67           C  
ATOM   1117 HG21 THR A  75      19.955 -44.664   3.108  1.00 85.67           H  
ATOM   1118 HG22 THR A  75      18.818 -45.818   3.838  1.00 85.67           H  
ATOM   1119 HG23 THR A  75      18.779 -45.508   2.090  1.00 85.67           H  
ATOM   1120  OG1 THR A  75      16.655 -44.507   3.079  1.00 85.67           O  
ATOM   1121  HG1 THR A  75      16.014 -43.798   2.988  1.00 85.67           H  
ATOM   1122  N   ALA A  76      19.631 -41.523   4.341  1.00 86.33           N  
ATOM   1123  H   ALA A  76      18.900 -41.053   3.827  1.00 86.33           H  
ATOM   1124  CA  ALA A  76      20.903 -40.827   4.525  1.00 86.33           C  
ATOM   1125  HA  ALA A  76      21.714 -41.463   4.170  1.00 86.33           H  
ATOM   1126  C   ALA A  76      21.159 -40.530   6.010  1.00 86.33           C  
ATOM   1127  CB  ALA A  76      20.877 -39.542   3.688  1.00 86.33           C  
ATOM   1128  HB1 ALA A  76      20.733 -39.788   2.636  1.00 86.33           H  
ATOM   1129  HB2 ALA A  76      21.824 -39.014   3.799  1.00 86.33           H  
ATOM   1130  HB3 ALA A  76      20.067 -38.892   4.019  1.00 86.33           H  
ATOM   1131  O   ALA A  76      22.263 -40.738   6.518  1.00 86.33           O  
ATOM   1132  N   LEU A  77      20.112 -40.111   6.724  1.00 88.83           N  
ATOM   1133  H   LEU A  77      19.241 -39.931   6.245  1.00 88.83           H  
ATOM   1134  CA  LEU A  77      20.195 -39.811   8.145  1.00 88.83           C  
ATOM   1135  HA  LEU A  77      21.048 -39.148   8.289  1.00 88.83           H  
ATOM   1136  C   LEU A  77      20.452 -41.069   8.993  1.00 88.83           C  
ATOM   1137  CB  LEU A  77      18.911 -39.057   8.525  1.00 88.83           C  
ATOM   1138  HB2 LEU A  77      18.829 -38.188   7.873  1.00 88.83           H  
ATOM   1139  HB3 LEU A  77      18.050 -39.697   8.334  1.00 88.83           H  
ATOM   1140  O   LEU A  77      21.271 -41.042   9.910  1.00 88.83           O  
ATOM   1141  CG  LEU A  77      18.858 -38.579   9.982  1.00 88.83           C  
ATOM   1142  HG  LEU A  77      18.742 -39.435  10.647  1.00 88.83           H  
ATOM   1143  CD1 LEU A  77      20.112 -37.812  10.378  1.00 88.83           C  
ATOM   1144 HD11 LEU A  77      20.968 -38.484  10.442  1.00 88.83           H  
ATOM   1145 HD12 LEU A  77      20.317 -37.032   9.645  1.00 88.83           H  
ATOM   1146 HD13 LEU A  77      19.949 -37.377  11.364  1.00 88.83           H  
ATOM   1147  CD2 LEU A  77      17.666 -37.641  10.167  1.00 88.83           C  
ATOM   1148 HD21 LEU A  77      17.748 -36.795   9.484  1.00 88.83           H  
ATOM   1149 HD22 LEU A  77      16.738 -38.172   9.954  1.00 88.83           H  
ATOM   1150 HD23 LEU A  77      17.632 -37.260  11.187  1.00 88.83           H  
ATOM   1151  N   ALA A  78      19.816 -42.197   8.670  1.00 87.52           N  
ATOM   1152  H   ALA A  78      19.138 -42.171   7.922  1.00 87.52           H  
ATOM   1153  CA  ALA A  78      20.027 -43.461   9.373  1.00 87.52           C  
ATOM   1154  HA  ALA A  78      19.867 -43.295  10.438  1.00 87.52           H  
ATOM   1155  C   ALA A  78      21.453 -44.013   9.203  1.00 87.52           C  
ATOM   1156  CB  ALA A  78      18.982 -44.462   8.883  1.00 87.52           C  
ATOM   1157  HB1 ALA A  78      17.988 -44.046   9.050  1.00 87.52           H  
ATOM   1158  HB2 ALA A  78      19.084 -45.400   9.428  1.00 87.52           H  
ATOM   1159  HB3 ALA A  78      19.113 -44.652   7.818  1.00 87.52           H  
ATOM   1160  O   ALA A  78      22.060 -44.433  10.192  1.00 87.52           O  
ATOM   1161  N   VAL A  79      22.008 -43.964   7.982  1.00 82.58           N  
ATOM   1162  H   VAL A  79      21.444 -43.634   7.212  1.00 82.58           H  
ATOM   1163  CA  VAL A  79      23.406 -44.350   7.708  1.00 82.58           C  
ATOM   1164  HA  VAL A  79      23.550 -45.396   7.980  1.00 82.58           H  
ATOM   1165  C   VAL A  79      24.350 -43.521   8.569  1.00 82.58           C  
ATOM   1166  CB  VAL A  79      23.750 -44.187   6.213  1.00 82.58           C  
ATOM   1167  HB  VAL A  79      23.438 -43.197   5.879  1.00 82.58           H  
ATOM   1168  O   VAL A  79      25.213 -44.073   9.257  1.00 82.58           O  
ATOM   1169  CG1 VAL A  79      25.251 -44.341   5.923  1.00 82.58           C  
ATOM   1170 HG11 VAL A  79      25.425 -44.305   4.848  1.00 82.58           H  
ATOM   1171 HG12 VAL A  79      25.821 -43.531   6.378  1.00 82.58           H  
ATOM   1172 HG13 VAL A  79      25.612 -45.294   6.309  1.00 82.58           H  
ATOM   1173  CG2 VAL A  79      23.010 -45.242   5.383  1.00 82.58           C  
ATOM   1174 HG21 VAL A  79      23.340 -46.244   5.660  1.00 82.58           H  
ATOM   1175 HG22 VAL A  79      21.934 -45.177   5.547  1.00 82.58           H  
ATOM   1176 HG23 VAL A  79      23.206 -45.085   4.323  1.00 82.58           H  
ATOM   1177  N   ARG A  80      24.121 -42.204   8.628  1.00 85.28           N  
ATOM   1178  H   ARG A  80      23.403 -41.810   8.037  1.00 85.28           H  
ATOM   1179  CA  ARG A  80      24.953 -41.309   9.429  1.00 85.28           C  
ATOM   1180  HA  ARG A  80      25.976 -41.454   9.082  1.00 85.28           H  
ATOM   1181  C   ARG A  80      24.940 -41.653  10.918  1.00 85.28           C  
ATOM   1182  CB  ARG A  80      24.511 -39.857   9.193  1.00 85.28           C  
ATOM   1183  HB2 ARG A  80      24.566 -39.638   8.127  1.00 85.28           H  
ATOM   1184  HB3 ARG A  80      23.478 -39.724   9.513  1.00 85.28           H  
ATOM   1185  O   ARG A  80      25.985 -41.648  11.567  1.00 85.28           O  
ATOM   1186  CG  ARG A  80      25.394 -38.867   9.961  1.00 85.28           C  
ATOM   1187  HG2 ARG A  80      25.300 -39.028  11.035  1.00 85.28           H  
ATOM   1188  HG3 ARG A  80      25.052 -37.853   9.754  1.00 85.28           H  
ATOM   1189  CD  ARG A  80      26.859 -39.033   9.542  1.00 85.28           C  
ATOM   1190  HD2 ARG A  80      26.941 -38.921   8.461  1.00 85.28           H  
ATOM   1191  HD3 ARG A  80      27.206 -40.030   9.812  1.00 85.28           H  
ATOM   1192  NE  ARG A  80      27.735 -38.067  10.204  1.00 85.28           N  
ATOM   1193  HE  ARG A  80      27.300 -37.254  10.616  1.00 85.28           H  
ATOM   1194  NH1 ARG A  80      29.696 -39.084   9.542  1.00 85.28           N  
ATOM   1195 HH11 ARG A  80      29.207 -39.862   9.123  1.00 85.28           H  
ATOM   1196 HH12 ARG A  80      30.702 -39.101   9.459  1.00 85.28           H  
ATOM   1197  NH2 ARG A  80      29.752 -37.179  10.715  1.00 85.28           N  
ATOM   1198 HH21 ARG A  80      29.283 -36.399  11.153  1.00 85.28           H  
ATOM   1199 HH22 ARG A  80      30.759 -37.213  10.647  1.00 85.28           H  
ATOM   1200  CZ  ARG A  80      29.050 -38.121  10.146  1.00 85.28           C  
ATOM   1201  N   LEU A  81      23.772 -41.970  11.471  1.00 85.28           N  
ATOM   1202  H   LEU A  81      22.945 -41.928  10.892  1.00 85.28           H  
ATOM   1203  CA  LEU A  81      23.661 -42.403  12.867  1.00 85.28           C  
ATOM   1204  HA  LEU A  81      24.143 -41.666  13.509  1.00 85.28           H  
ATOM   1205  C   LEU A  81      24.394 -43.734  13.113  1.00 85.28           C  
ATOM   1206  CB  LEU A  81      22.176 -42.513  13.251  1.00 85.28           C  
ATOM   1207  HB2 LEU A  81      21.688 -43.186  12.546  1.00 85.28           H  
ATOM   1208  HB3 LEU A  81      22.108 -42.960  14.243  1.00 85.28           H  
ATOM   1209  O   LEU A  81      24.965 -43.934  14.185  1.00 85.28           O  
ATOM   1210  CG  LEU A  81      21.414 -41.175  13.270  1.00 85.28           C  
ATOM   1211  HG  LEU A  81      21.563 -40.643  12.331  1.00 85.28           H  
ATOM   1212  CD1 LEU A  81      19.921 -41.449  13.444  1.00 85.28           C  
ATOM   1213 HD11 LEU A  81      19.376 -40.505  13.435  1.00 85.28           H  
ATOM   1214 HD12 LEU A  81      19.733 -41.969  14.383  1.00 85.28           H  
ATOM   1215 HD13 LEU A  81      19.564 -42.056  12.612  1.00 85.28           H  
ATOM   1216  CD2 LEU A  81      21.868 -40.258  14.403  1.00 85.28           C  
ATOM   1217 HD21 LEU A  81      21.711 -40.737  15.370  1.00 85.28           H  
ATOM   1218 HD22 LEU A  81      21.291 -39.334  14.363  1.00 85.28           H  
ATOM   1219 HD23 LEU A  81      22.922 -40.006  14.282  1.00 85.28           H  
ATOM   1220  N   GLY A  82      24.407 -44.635  12.127  1.00 79.97           N  
ATOM   1221  H   GLY A  82      23.922 -44.409  11.270  1.00 79.97           H  
ATOM   1222  CA  GLY A  82      25.111 -45.916  12.197  1.00 79.97           C  
ATOM   1223  HA2 GLY A  82      24.767 -46.477  13.066  1.00 79.97           H  
ATOM   1224  HA3 GLY A  82      24.883 -46.483  11.294  1.00 79.97           H  
ATOM   1225  C   GLY A  82      26.629 -45.763  12.287  1.00 79.97           C  
ATOM   1226  O   GLY A  82      27.263 -46.444  13.098  1.00 79.97           O  
ATOM   1227  N   GLU A  83      27.197 -44.839  11.509  1.00 78.53           N  
ATOM   1228  H   GLU A  83      26.614 -44.358  10.839  1.00 78.53           H  
ATOM   1229  CA  GLU A  83      28.627 -44.508  11.535  1.00 78.53           C  
ATOM   1230  HA  GLU A  83      29.216 -45.395  11.301  1.00 78.53           H  
ATOM   1231  C   GLU A  83      29.072 -44.005  12.912  1.00 78.53           C  
ATOM   1232  CB  GLU A  83      28.935 -43.423  10.496  1.00 78.53           C  
ATOM   1233  HB2 GLU A  83      29.964 -43.091  10.632  1.00 78.53           H  
ATOM   1234  HB3 GLU A  83      28.276 -42.573  10.675  1.00 78.53           H  
ATOM   1235  O   GLU A  83      30.083 -44.467  13.445  1.00 78.53           O  
ATOM   1236  CG  GLU A  83      28.774 -43.903   9.049  1.00 78.53           C  
ATOM   1237  HG2 GLU A  83      29.488 -44.708   8.874  1.00 78.53           H  
ATOM   1238  HG3 GLU A  83      27.772 -44.306   8.905  1.00 78.53           H  
ATOM   1239  CD  GLU A  83      29.009 -42.773   8.033  1.00 78.53           C  
ATOM   1240  OE1 GLU A  83      29.201 -43.119   6.849  1.00 78.53           O  
ATOM   1241  OE2 GLU A  83      29.016 -41.577   8.438  1.00 78.53           O  
ATOM   1242  N   LEU A  84      28.285 -43.110  13.519  1.00 75.95           N  
ATOM   1243  H   LEU A  84      27.470 -42.787  13.018  1.00 75.95           H  
ATOM   1244  CA  LEU A  84      28.606 -42.497  14.811  1.00 75.95           C  
ATOM   1245  HA  LEU A  84      29.582 -42.016  14.732  1.00 75.95           H  
ATOM   1246  C   LEU A  84      28.738 -43.529  15.943  1.00 75.95           C  
ATOM   1247  CB  LEU A  84      27.538 -41.436  15.132  1.00 75.95           C  
ATOM   1248  HB2 LEU A  84      27.627 -41.152  16.180  1.00 75.95           H  
ATOM   1249  HB3 LEU A  84      26.554 -41.884  14.992  1.00 75.95           H  
ATOM   1250  O   LEU A  84      29.608 -43.393  16.802  1.00 75.95           O  
ATOM   1251  CG  LEU A  84      27.644 -40.161  14.272  1.00 75.95           C  
ATOM   1252  HG  LEU A  84      27.740 -40.429  13.219  1.00 75.95           H  
ATOM   1253  CD1 LEU A  84      26.389 -39.302  14.435  1.00 75.95           C  
ATOM   1254 HD11 LEU A  84      25.513 -39.880  14.143  1.00 75.95           H  
ATOM   1255 HD12 LEU A  84      26.287 -38.982  15.472  1.00 75.95           H  
ATOM   1256 HD13 LEU A  84      26.456 -38.426  13.790  1.00 75.95           H  
ATOM   1257  CD2 LEU A  84      28.847 -39.304  14.674  1.00 75.95           C  
ATOM   1258 HD21 LEU A  84      28.865 -38.390  14.079  1.00 75.95           H  
ATOM   1259 HD22 LEU A  84      29.774 -39.849  14.494  1.00 75.95           H  
ATOM   1260 HD23 LEU A  84      28.786 -39.044  15.731  1.00 75.95           H  
ATOM   1261  N   PHE A  85      27.948 -44.605  15.918  1.00 68.66           N  
ATOM   1262  H   PHE A  85      27.261 -44.669  15.180  1.00 68.66           H  
ATOM   1263  CA  PHE A  85      28.048 -45.682  16.909  1.00 68.66           C  
ATOM   1264  HA  PHE A  85      28.091 -45.233  17.901  1.00 68.66           H  
ATOM   1265  C   PHE A  85      29.312 -46.553  16.781  1.00 68.66           C  
ATOM   1266  CB  PHE A  85      26.802 -46.579  16.820  1.00 68.66           C  
ATOM   1267  HB2 PHE A  85      26.481 -46.660  15.781  1.00 68.66           H  
ATOM   1268  HB3 PHE A  85      27.068 -47.584  17.147  1.00 68.66           H  
ATOM   1269  O   PHE A  85      29.674 -47.231  17.741  1.00 68.66           O  
ATOM   1270  CG  PHE A  85      25.645 -46.141  17.692  1.00 68.66           C  
ATOM   1271  CD1 PHE A  85      25.773 -46.200  19.093  1.00 68.66           C  
ATOM   1272  HD1 PHE A  85      26.709 -46.501  19.539  1.00 68.66           H  
ATOM   1273  CD2 PHE A  85      24.443 -45.690  17.117  1.00 68.66           C  
ATOM   1274  HD2 PHE A  85      24.353 -45.607  16.044  1.00 68.66           H  
ATOM   1275  CE1 PHE A  85      24.701 -45.811  19.916  1.00 68.66           C  
ATOM   1276  HE1 PHE A  85      24.822 -45.791  20.989  1.00 68.66           H  
ATOM   1277  CE2 PHE A  85      23.370 -45.306  17.940  1.00 68.66           C  
ATOM   1278  HE2 PHE A  85      22.465 -44.918  17.497  1.00 68.66           H  
ATOM   1279  CZ  PHE A  85      23.498 -45.372  19.338  1.00 68.66           C  
ATOM   1280  HZ  PHE A  85      22.690 -45.036  19.971  1.00 68.66           H  
ATOM   1281  N   GLY A  86      29.954 -46.623  15.610  1.00 53.33           N  
ATOM   1282  H   GLY A  86      29.668 -46.004  14.865  1.00 53.33           H  
ATOM   1283  CA  GLY A  86      31.078 -47.538  15.372  1.00 53.33           C  
ATOM   1284  HA2 GLY A  86      30.826 -48.532  15.742  1.00 53.33           H  
ATOM   1285  HA3 GLY A  86      31.246 -47.597  14.297  1.00 53.33           H  
ATOM   1286  C   GLY A  86      32.394 -47.103  16.024  1.00 53.33           C  
ATOM   1287  O   GLY A  86      33.202 -47.949  16.406  1.00 53.33           O  
ATOM   1288  N   THR A  87      32.614 -45.797  16.163  1.00 46.06           N  
ATOM   1289  H   THR A  87      31.932 -45.151  15.792  1.00 46.06           H  
ATOM   1290  CA  THR A  87      33.891 -45.222  16.615  1.00 46.06           C  
ATOM   1291  HA  THR A  87      34.695 -45.815  16.180  1.00 46.06           H  
ATOM   1292  C   THR A  87      34.121 -45.283  18.127  1.00 46.06           C  
ATOM   1293  CB  THR A  87      34.050 -43.772  16.110  1.00 46.06           C  
ATOM   1294  HB  THR A  87      34.505 -43.153  16.883  1.00 46.06           H  
ATOM   1295  O   THR A  87      35.249 -45.534  18.544  1.00 46.06           O  
ATOM   1296  CG2 THR A  87      34.946 -43.731  14.871  1.00 46.06           C  
ATOM   1297 HG21 THR A  87      35.030 -42.702  14.522  1.00 46.06           H  
ATOM   1298 HG22 THR A  87      34.511 -44.341  14.080  1.00 46.06           H  
ATOM   1299 HG23 THR A  87      35.940 -44.102  15.121  1.00 46.06           H  
ATOM   1300  OG1 THR A  87      32.817 -43.200  15.717  1.00 46.06           O  
ATOM   1301  HG1 THR A  87      32.315 -42.933  16.490  1.00 46.06           H  
ATOM   1302  N   GLU A  88      33.097 -45.091  18.964  1.00 39.15           N  
ATOM   1303  H   GLU A  88      32.181 -44.900  18.583  1.00 39.15           H  
ATOM   1304  CA  GLU A  88      33.285 -44.916  20.420  1.00 39.15           C  
ATOM   1305  HA  GLU A  88      34.150 -44.274  20.590  1.00 39.15           H  
ATOM   1306  C   GLU A  88      33.579 -46.206  21.205  1.00 39.15           C  
ATOM   1307  CB  GLU A  88      32.059 -44.218  21.031  1.00 39.15           C  
ATOM   1308  HB2 GLU A  88      31.153 -44.620  20.579  1.00 39.15           H  
ATOM   1309  HB3 GLU A  88      32.029 -44.433  22.099  1.00 39.15           H  
ATOM   1310  O   GLU A  88      34.119 -46.142  22.305  1.00 39.15           O  
ATOM   1311  CG  GLU A  88      32.106 -42.692  20.870  1.00 39.15           C  
ATOM   1312  HG2 GLU A  88      33.063 -42.332  21.248  1.00 39.15           H  
ATOM   1313  HG3 GLU A  88      32.047 -42.446  19.810  1.00 39.15           H  
ATOM   1314  CD  GLU A  88      30.964 -41.992  21.628  1.00 39.15           C  
ATOM   1315  OE1 GLU A  88      31.156 -40.812  21.999  1.00 39.15           O  
ATOM   1316  OE2 GLU A  88      29.904 -42.632  21.815  1.00 39.15           O  
ATOM   1317  N   VAL A  89      33.267 -47.397  20.680  1.00 35.34           N  
ATOM   1318  H   VAL A  89      32.829 -47.413  19.770  1.00 35.34           H  
ATOM   1319  CA  VAL A  89      33.383 -48.649  21.464  1.00 35.34           C  
ATOM   1320  HA  VAL A  89      33.062 -48.417  22.480  1.00 35.34           H  
ATOM   1321  C   VAL A  89      34.833 -49.147  21.602  1.00 35.34           C  
ATOM   1322  CB  VAL A  89      32.426 -49.748  20.944  1.00 35.34           C  
ATOM   1323  HB  VAL A  89      32.774 -50.093  19.971  1.00 35.34           H  
ATOM   1324  O   VAL A  89      35.089 -50.097  22.341  1.00 35.34           O  
ATOM   1325  CG1 VAL A  89      32.313 -50.961  21.886  1.00 35.34           C  
ATOM   1326 HG11 VAL A  89      33.225 -51.558  21.853  1.00 35.34           H  
ATOM   1327 HG12 VAL A  89      31.495 -51.610  21.574  1.00 35.34           H  
ATOM   1328 HG13 VAL A  89      32.136 -50.626  22.908  1.00 35.34           H  
ATOM   1329  CG2 VAL A  89      30.996 -49.210  20.779  1.00 35.34           C  
ATOM   1330 HG21 VAL A  89      30.638 -48.804  21.725  1.00 35.34           H  
ATOM   1331 HG22 VAL A  89      30.327 -50.005  20.450  1.00 35.34           H  
ATOM   1332 HG23 VAL A  89      30.966 -48.424  20.024  1.00 35.34           H  
ATOM   1333  N   ARG A  90      35.823 -48.519  20.949  1.00 32.99           N  
ATOM   1334  H   ARG A  90      35.577 -47.684  20.436  1.00 32.99           H  
ATOM   1335  CA  ARG A  90      37.251 -48.782  21.225  1.00 32.99           C  
ATOM   1336  HA  ARG A  90      37.396 -49.852  21.371  1.00 32.99           H  
ATOM   1337  C   ARG A  90      37.660 -48.148  22.565  1.00 32.99           C  
ATOM   1338  CB  ARG A  90      38.148 -48.330  20.056  1.00 32.99           C  
ATOM   1339  HB2 ARG A  90      37.822 -47.352  19.702  1.00 32.99           H  
ATOM   1340  HB3 ARG A  90      39.170 -48.232  20.422  1.00 32.99           H  
ATOM   1341  O   ARG A  90      38.475 -47.235  22.603  1.00 32.99           O  
ATOM   1342  CG  ARG A  90      38.181 -49.332  18.896  1.00 32.99           C  
ATOM   1343  HG2 ARG A  90      37.191 -49.407  18.445  1.00 32.99           H  
ATOM   1344  HG3 ARG A  90      38.485 -50.308  19.273  1.00 32.99           H  
ATOM   1345  CD  ARG A  90      39.196 -48.851  17.851  1.00 32.99           C  
ATOM   1346  HD2 ARG A  90      38.844 -47.904  17.441  1.00 32.99           H  
ATOM   1347  HD3 ARG A  90      40.151 -48.681  18.347  1.00 32.99           H  
ATOM   1348  NE  ARG A  90      39.384 -49.829  16.762  1.00 32.99           N  
ATOM   1349  HE  ARG A  90      38.844 -50.680  16.823  1.00 32.99           H  
ATOM   1350  NH1 ARG A  90      40.897 -48.599  15.550  1.00 32.99           N  
ATOM   1351 HH11 ARG A  90      40.820 -47.864  16.238  1.00 32.99           H  
ATOM   1352 HH12 ARG A  90      41.494 -48.480  14.744  1.00 32.99           H  
ATOM   1353  NH2 ARG A  90      40.277 -50.613  14.815  1.00 32.99           N  
ATOM   1354 HH21 ARG A  90      40.879 -50.479  14.014  1.00 32.99           H  
ATOM   1355 HH22 ARG A  90      39.728 -51.456  14.903  1.00 32.99           H  
ATOM   1356  CZ  ARG A  90      40.182 -49.678  15.718  1.00 32.99           C  
ATOM   1357  N   GLY A  91      37.068 -48.628  23.656  1.00 31.53           N  
ATOM   1358  H   GLY A  91      36.375 -49.351  23.527  1.00 31.53           H  
ATOM   1359  CA  GLY A  91      37.468 -48.282  25.016  1.00 31.53           C  
ATOM   1360  HA2 GLY A  91      37.441 -47.198  25.131  1.00 31.53           H  
ATOM   1361  HA3 GLY A  91      36.777 -48.724  25.734  1.00 31.53           H  
ATOM   1362  C   GLY A  91      38.881 -48.782  25.326  1.00 31.53           C  
ATOM   1363  O   GLY A  91      39.316 -49.810  24.801  1.00 31.53           O  
ATOM   1364  N   GLU A  92      39.599 -48.038  26.166  1.00 33.28           N  
ATOM   1365  H   GLU A  92      39.188 -47.201  26.555  1.00 33.28           H  
ATOM   1366  CA  GLU A  92      40.977 -48.340  26.559  1.00 33.28           C  
ATOM   1367  HA  GLU A  92      41.586 -48.398  25.657  1.00 33.28           H  
ATOM   1368  C   GLU A  92      41.078 -49.694  27.279  1.00 33.28           C  
ATOM   1369  CB  GLU A  92      41.544 -47.213  27.438  1.00 33.28           C  
ATOM   1370  HB2 GLU A  92      42.467 -47.561  27.902  1.00 33.28           H  
ATOM   1371  HB3 GLU A  92      40.826 -46.979  28.224  1.00 33.28           H  
ATOM   1372  O   GLU A  92      40.342 -49.985  28.224  1.00 33.28           O  
ATOM   1373  CG  GLU A  92      41.868 -45.955  26.616  1.00 33.28           C  
ATOM   1374  HG2 GLU A  92      40.958 -45.608  26.125  1.00 33.28           H  
ATOM   1375  HG3 GLU A  92      42.584 -46.226  25.841  1.00 33.28           H  
ATOM   1376  CD  GLU A  92      42.436 -44.810  27.471  1.00 33.28           C  
ATOM   1377  OE1 GLU A  92      43.263 -44.047  26.924  1.00 33.28           O  
ATOM   1378  OE2 GLU A  92      42.032 -44.700  28.650  1.00 33.28           O  
ATOM   1379  N   ALA A  93      42.002 -50.539  26.816  1.00 38.69           N  
ATOM   1380  H   ALA A  93      42.598 -50.235  26.060  1.00 38.69           H  
ATOM   1381  CA  ALA A  93      42.258 -51.841  27.416  1.00 38.69           C  
ATOM   1382  HA  ALA A  93      41.303 -52.362  27.471  1.00 38.69           H  
ATOM   1383  C   ALA A  93      42.845 -51.670  28.835  1.00 38.69           C  
ATOM   1384  CB  ALA A  93      43.192 -52.638  26.496  1.00 38.69           C  
ATOM   1385  HB1 ALA A  93      42.736 -52.749  25.512  1.00 38.69           H  
ATOM   1386  HB2 ALA A  93      43.367 -53.625  26.924  1.00 38.69           H  
ATOM   1387  HB3 ALA A  93      44.146 -52.120  26.400  1.00 38.69           H  
ATOM   1388  O   ALA A  93      43.775 -50.879  29.011  1.00 38.69           O  
ATOM   1389  N   PRO A  94      42.347 -52.401  29.851  1.00 42.54           N  
ATOM   1390  CA  PRO A  94      42.822 -52.263  31.224  1.00 42.54           C  
ATOM   1391  HA  PRO A  94      42.660 -51.233  31.543  1.00 42.54           H  
ATOM   1392  C   PRO A  94      44.323 -52.579  31.343  1.00 42.54           C  
ATOM   1393  CB  PRO A  94      41.932 -53.181  32.072  1.00 42.54           C  
ATOM   1394  HB2 PRO A  94      42.494 -53.689  32.856  1.00 42.54           H  
ATOM   1395  HB3 PRO A  94      41.125 -52.593  32.509  1.00 42.54           H  
ATOM   1396  O   PRO A  94      44.820 -53.552  30.777  1.00 42.54           O  
ATOM   1397  CG  PRO A  94      41.346 -54.173  31.067  1.00 42.54           C  
ATOM   1398  HG2 PRO A  94      40.361 -54.527  31.373  1.00 42.54           H  
ATOM   1399  HG3 PRO A  94      42.032 -55.011  30.947  1.00 42.54           H  
ATOM   1400  CD  PRO A  94      41.283 -53.384  29.765  1.00 42.54           C  
ATOM   1401  HD2 PRO A  94      40.325 -52.869  29.688  1.00 42.54           H  
ATOM   1402  HD3 PRO A  94      41.425 -54.055  28.918  1.00 42.54           H  
ATOM   1403  N   SER A  95      45.040 -51.729  32.082  1.00 51.44           N  
ATOM   1404  H   SER A  95      44.544 -50.947  32.486  1.00 51.44           H  
ATOM   1405  CA  SER A  95      46.496 -51.784  32.276  1.00 51.44           C  
ATOM   1406  HA  SER A  95      46.975 -51.664  31.304  1.00 51.44           H  
ATOM   1407  C   SER A  95      46.968 -53.114  32.884  1.00 51.44           C  
ATOM   1408  CB  SER A  95      46.911 -50.601  33.164  1.00 51.44           C  
ATOM   1409  HB2 SER A  95      46.165 -50.469  33.948  1.00 51.44           H  
ATOM   1410  HB3 SER A  95      46.940 -49.694  32.560  1.00 51.44           H  
ATOM   1411  O   SER A  95      46.374 -53.625  33.833  1.00 51.44           O  
ATOM   1412  OG  SER A  95      48.163 -50.799  33.792  1.00 51.44           O  
ATOM   1413  HG  SER A  95      48.354 -50.020  34.319  1.00 51.44           H  
ATOM   1414  N   ALA A  96      48.092 -53.640  32.382  1.00 60.08           N  
ATOM   1415  H   ALA A  96      48.528 -53.166  31.605  1.00 60.08           H  
ATOM   1416  CA  ALA A  96      48.706 -54.882  32.861  1.00 60.08           C  
ATOM   1417  HA  ALA A  96      47.983 -55.690  32.749  1.00 60.08           H  
ATOM   1418  C   ALA A  96      49.117 -54.842  34.349  1.00 60.08           C  
ATOM   1419  CB  ALA A  96      49.919 -55.179  31.967  1.00 60.08           C  
ATOM   1420  HB1 ALA A  96      49.601 -55.274  30.929  1.00 60.08           H  
ATOM   1421  HB2 ALA A  96      50.654 -54.378  32.051  1.00 60.08           H  
ATOM   1422  HB3 ALA A  96      50.378 -56.116  32.281  1.00 60.08           H  
ATOM   1423  O   ALA A  96      49.117 -55.883  35.005  1.00 60.08           O  
ATOM   1424  N   LEU A  97      49.439 -53.659  34.892  1.00 62.81           N  
ATOM   1425  H   LEU A  97      49.338 -52.832  34.321  1.00 62.81           H  
ATOM   1426  CA  LEU A  97      49.884 -53.490  36.285  1.00 62.81           C  
ATOM   1427  HA  LEU A  97      50.698 -54.186  36.486  1.00 62.81           H  
ATOM   1428  C   LEU A  97      48.781 -53.825  37.297  1.00 62.81           C  
ATOM   1429  CB  LEU A  97      50.386 -52.049  36.498  1.00 62.81           C  
ATOM   1430  HB2 LEU A  97      50.450 -51.854  37.568  1.00 62.81           H  
ATOM   1431  HB3 LEU A  97      49.647 -51.359  36.089  1.00 62.81           H  
ATOM   1432  O   LEU A  97      49.052 -54.497  38.285  1.00 62.81           O  
ATOM   1433  CG  LEU A  97      51.763 -51.760  35.874  1.00 62.81           C  
ATOM   1434  HG  LEU A  97      51.789 -52.141  34.853  1.00 62.81           H  
ATOM   1435  CD1 LEU A  97      52.008 -50.252  35.826  1.00 62.81           C  
ATOM   1436 HD11 LEU A  97      51.977 -49.839  36.835  1.00 62.81           H  
ATOM   1437 HD12 LEU A  97      51.244 -49.771  35.215  1.00 62.81           H  
ATOM   1438 HD13 LEU A  97      52.986 -50.051  35.388  1.00 62.81           H  
ATOM   1439  CD2 LEU A  97      52.896 -52.403  36.678  1.00 62.81           C  
ATOM   1440 HD21 LEU A  97      53.857 -52.157  36.228  1.00 62.81           H  
ATOM   1441 HD22 LEU A  97      52.786 -53.488  36.688  1.00 62.81           H  
ATOM   1442 HD23 LEU A  97      52.879 -52.040  37.706  1.00 62.81           H  
ATOM   1443  N   ALA A  98      47.528 -53.457  37.016  1.00 59.10           N  
ATOM   1444  H   ALA A  98      47.340 -52.972  36.151  1.00 59.10           H  
ATOM   1445  CA  ALA A  98      46.408 -53.748  37.916  1.00 59.10           C  
ATOM   1446  HA  ALA A  98      46.640 -53.353  38.905  1.00 59.10           H  
ATOM   1447  C   ALA A  98      46.155 -55.262  38.077  1.00 59.10           C  
ATOM   1448  CB  ALA A  98      45.169 -53.026  37.374  1.00 59.10           C  
ATOM   1449  HB1 ALA A  98      45.357 -51.953  37.329  1.00 59.10           H  
ATOM   1450  HB2 ALA A  98      44.326 -53.207  38.041  1.00 59.10           H  
ATOM   1451  HB3 ALA A  98      44.924 -53.396  36.378  1.00 59.10           H  
ATOM   1452  O   ALA A  98      45.629 -55.709  39.095  1.00 59.10           O  
ATOM   1453  N   GLY A  99      46.556 -56.068  37.085  1.00 61.35           N  
ATOM   1454  H   GLY A  99      47.015 -55.650  36.288  1.00 61.35           H  
ATOM   1455  CA  GLY A  99      46.512 -57.526  37.180  1.00 61.35           C  
ATOM   1456  HA2 GLY A  99      45.515 -57.840  37.493  1.00 61.35           H  
ATOM   1457  HA3 GLY A  99      46.720 -57.947  36.196  1.00 61.35           H  
ATOM   1458  C   GLY A  99      47.531 -58.110  38.168  1.00 61.35           C  
ATOM   1459  O   GLY A  99      47.261 -59.154  38.759  1.00 61.35           O  
ATOM   1460  N   LEU A 100      48.678 -57.447  38.369  1.00 67.20           N  
ATOM   1461  H   LEU A 100      48.789 -56.538  37.942  1.00 67.20           H  
ATOM   1462  CA  LEU A 100      49.718 -57.875  39.315  1.00 67.20           C  
ATOM   1463  HA  LEU A 100      49.853 -58.953  39.224  1.00 67.20           H  
ATOM   1464  C   LEU A 100      49.304 -57.629  40.774  1.00 67.20           C  
ATOM   1465  CB  LEU A 100      51.053 -57.181  38.971  1.00 67.20           C  
ATOM   1466  HB2 LEU A 100      50.853 -56.171  38.613  1.00 67.20           H  
ATOM   1467  HB3 LEU A 100      51.647 -57.075  39.879  1.00 67.20           H  
ATOM   1468  O   LEU A 100      49.471 -58.532  41.591  1.00 67.20           O  
ATOM   1469  CG  LEU A 100      51.883 -57.948  37.926  1.00 67.20           C  
ATOM   1470  HG  LEU A 100      51.216 -58.421  37.205  1.00 67.20           H  
ATOM   1471  CD1 LEU A 100      52.813 -57.006  37.160  1.00 67.20           C  
ATOM   1472 HD11 LEU A 100      53.405 -57.571  36.440  1.00 67.20           H  
ATOM   1473 HD12 LEU A 100      52.215 -56.267  36.626  1.00 67.20           H  
ATOM   1474 HD13 LEU A 100      53.474 -56.493  37.859  1.00 67.20           H  
ATOM   1475  CD2 LEU A 100      52.740 -59.026  38.597  1.00 67.20           C  
ATOM   1476 HD21 LEU A 100      52.098 -59.712  39.151  1.00 67.20           H  
ATOM   1477 HD22 LEU A 100      53.440 -58.564  39.294  1.00 67.20           H  
ATOM   1478 HD23 LEU A 100      53.293 -59.584  37.842  1.00 67.20           H  
ATOM   1479  N   ASP A 101      48.691 -56.482  41.084  1.00 62.78           N  
ATOM   1480  H   ASP A 101      48.679 -55.742  40.397  1.00 62.78           H  
ATOM   1481  CA  ASP A 101      48.239 -56.149  42.449  1.00 62.78           C  
ATOM   1482  HA  ASP A 101      49.097 -56.134  43.121  1.00 62.78           H  
ATOM   1483  C   ASP A 101      47.224 -57.175  42.989  1.00 62.78           C  
ATOM   1484  CB  ASP A 101      47.579 -54.757  42.461  1.00 62.78           C  
ATOM   1485  HB2 ASP A 101      46.754 -54.754  41.748  1.00 62.78           H  
ATOM   1486  HB3 ASP A 101      47.159 -54.585  43.452  1.00 62.78           H  
ATOM   1487  O   ASP A 101      47.292 -57.611  44.142  1.00 62.78           O  
ATOM   1488  CG  ASP A 101      48.518 -53.589  42.141  1.00 62.78           C  
ATOM   1489  OD1 ASP A 101      49.744 -53.739  42.320  1.00 62.78           O  
ATOM   1490  OD2 ASP A 101      47.985 -52.543  41.706  1.00 62.78           O  
ATOM   1491  N   ALA A 102      46.292 -57.615  42.136  1.00 65.58           N  
ATOM   1492  H   ALA A 102      46.273 -57.213  41.210  1.00 65.58           H  
ATOM   1493  CA  ALA A 102      45.296 -58.622  42.500  1.00 65.58           C  
ATOM   1494  HA  ALA A 102      44.776 -58.288  43.398  1.00 65.58           H  
ATOM   1495  C   ALA A 102      45.933 -59.986  42.819  1.00 65.58           C  
ATOM   1496  CB  ALA A 102      44.282 -58.734  41.356  1.00 65.58           C  
ATOM   1497  HB1 ALA A 102      43.508 -59.454  41.624  1.00 65.58           H  
ATOM   1498  HB2 ALA A 102      43.821 -57.763  41.178  1.00 65.58           H  
ATOM   1499  HB3 ALA A 102      44.783 -59.064  40.446  1.00 65.58           H  
ATOM   1500  O   ALA A 102      45.469 -60.697  43.714  1.00 65.58           O  
ATOM   1501  N   LEU A 103      47.008 -60.347  42.109  1.00 69.71           N  
ATOM   1502  H   LEU A 103      47.382 -59.686  41.443  1.00 69.71           H  
ATOM   1503  CA  LEU A 103      47.760 -61.571  42.370  1.00 69.71           C  
ATOM   1504  HA  LEU A 103      47.053 -62.398  42.428  1.00 69.71           H  
ATOM   1505  C   LEU A 103      48.488 -61.488  43.718  1.00 69.71           C  
ATOM   1506  CB  LEU A 103      48.732 -61.808  41.203  1.00 69.71           C  
ATOM   1507  HB2 LEU A 103      48.188 -61.713  40.263  1.00 69.71           H  
ATOM   1508  HB3 LEU A 103      49.491 -61.027  41.225  1.00 69.71           H  
ATOM   1509  O   LEU A 103      48.438 -62.445  44.488  1.00 69.71           O  
ATOM   1510  CG  LEU A 103      49.443 -63.170  41.231  1.00 69.71           C  
ATOM   1511  HG  LEU A 103      49.897 -63.345  42.207  1.00 69.71           H  
ATOM   1512  CD1 LEU A 103      48.494 -64.327  40.903  1.00 69.71           C  
ATOM   1513 HD11 LEU A 103      49.046 -65.267  40.898  1.00 69.71           H  
ATOM   1514 HD12 LEU A 103      48.030 -64.165  39.930  1.00 69.71           H  
ATOM   1515 HD13 LEU A 103      47.720 -64.392  41.667  1.00 69.71           H  
ATOM   1516  CD2 LEU A 103      50.549 -63.155  40.177  1.00 69.71           C  
ATOM   1517 HD21 LEU A 103      50.152 -62.796  39.228  1.00 69.71           H  
ATOM   1518 HD22 LEU A 103      50.933 -64.165  40.031  1.00 69.71           H  
ATOM   1519 HD23 LEU A 103      51.352 -62.495  40.504  1.00 69.71           H  
ATOM   1520  N   GLU A 104      49.113 -60.346  44.027  1.00 68.97           N  
ATOM   1521  H   GLU A 104      49.107 -59.593  43.354  1.00 68.97           H  
ATOM   1522  CA  GLU A 104      49.822 -60.122  45.293  1.00 68.97           C  
ATOM   1523  HA  GLU A 104      50.574 -60.905  45.394  1.00 68.97           H  
ATOM   1524  C   GLU A 104      48.902 -60.245  46.514  1.00 68.97           C  
ATOM   1525  CB  GLU A 104      50.535 -58.754  45.288  1.00 68.97           C  
ATOM   1526  HB2 GLU A 104      50.194 -58.153  44.445  1.00 68.97           H  
ATOM   1527  HB3 GLU A 104      50.291 -58.220  46.207  1.00 68.97           H  
ATOM   1528  O   GLU A 104      49.257 -60.904  47.493  1.00 68.97           O  
ATOM   1529  CG  GLU A 104      52.060 -58.927  45.214  1.00 68.97           C  
ATOM   1530  HG2 GLU A 104      52.372 -59.575  46.033  1.00 68.97           H  
ATOM   1531  HG3 GLU A 104      52.307 -59.433  44.280  1.00 68.97           H  
ATOM   1532  CD  GLU A 104      52.846 -57.608  45.306  1.00 68.97           C  
ATOM   1533  OE1 GLU A 104      54.094 -57.694  45.218  1.00 68.97           O  
ATOM   1534  OE2 GLU A 104      52.223 -56.546  45.514  1.00 68.97           O  
ATOM   1535  N   ALA A 105      47.692 -59.683  46.441  1.00 65.97           N  
ATOM   1536  H   ALA A 105      47.480 -59.115  45.633  1.00 65.97           H  
ATOM   1537  CA  ALA A 105      46.710 -59.765  47.523  1.00 65.97           C  
ATOM   1538  HA  ALA A 105      47.191 -59.452  48.449  1.00 65.97           H  
ATOM   1539  C   ALA A 105      46.169 -61.189  47.747  1.00 65.97           C  
ATOM   1540  CB  ALA A 105      45.573 -58.787  47.212  1.00 65.97           C  
ATOM   1541  HB1 ALA A 105      45.079 -59.075  46.284  1.00 65.97           H  
ATOM   1542  HB2 ALA A 105      44.848 -58.797  48.025  1.00 65.97           H  
ATOM   1543  HB3 ALA A 105      45.975 -57.779  47.103  1.00 65.97           H  
ATOM   1544  O   ALA A 105      45.810 -61.536  48.871  1.00 65.97           O  
ATOM   1545  N   ALA A 106      46.120 -62.017  46.699  1.00 71.79           N  
ATOM   1546  H   ALA A 106      46.406 -61.664  45.798  1.00 71.79           H  
ATOM   1547  CA  ALA A 106      45.642 -63.396  46.784  1.00 71.79           C  
ATOM   1548  HA  ALA A 106      44.814 -63.435  47.491  1.00 71.79           H  
ATOM   1549  C   ALA A 106      46.711 -64.385  47.292  1.00 71.79           C  
ATOM   1550  CB  ALA A 106      45.100 -63.796  45.407  1.00 71.79           C  
ATOM   1551  HB1 ALA A 106      44.319 -63.100  45.102  1.00 71.79           H  
ATOM   1552  HB2 ALA A 106      44.683 -64.802  45.457  1.00 71.79           H  
ATOM   1553  HB3 ALA A 106      45.904 -63.775  44.671  1.00 71.79           H  
ATOM   1554  O   ALA A 106      46.361 -65.447  47.810  1.00 71.79           O  
ATOM   1555  N   LEU A 107      48.006 -64.046  47.194  1.00 72.67           N  
ATOM   1556  H   LEU A 107      48.225 -63.163  46.755  1.00 72.67           H  
ATOM   1557  CA  LEU A 107      49.123 -64.911  47.615  1.00 72.67           C  
ATOM   1558  HA  LEU A 107      49.129 -65.776  46.952  1.00 72.67           H  
ATOM   1559  C   LEU A 107      49.015 -65.483  49.047  1.00 72.67           C  
ATOM   1560  CB  LEU A 107      50.465 -64.161  47.466  1.00 72.67           C  
ATOM   1561  HB2 LEU A 107      51.207 -64.626  48.115  1.00 72.67           H  
ATOM   1562  HB3 LEU A 107      50.340 -63.137  47.819  1.00 72.67           H  
ATOM   1563  O   LEU A 107      49.338 -66.663  49.218  1.00 72.67           O  
ATOM   1564  CG  LEU A 107      51.043 -64.136  46.043  1.00 72.67           C  
ATOM   1565  HG  LEU A 107      50.269 -63.855  45.329  1.00 72.67           H  
ATOM   1566  CD1 LEU A 107      52.199 -63.141  45.946  1.00 72.67           C  
ATOM   1567 HD11 LEU A 107      51.905 -62.182  46.373  1.00 72.67           H  
ATOM   1568 HD12 LEU A 107      52.472 -62.991  44.901  1.00 72.67           H  
ATOM   1569 HD13 LEU A 107      53.064 -63.503  46.502  1.00 72.67           H  
ATOM   1570  CD2 LEU A 107      51.603 -65.505  45.657  1.00 72.67           C  
ATOM   1571 HD21 LEU A 107      52.388 -65.806  46.352  1.00 72.67           H  
ATOM   1572 HD22 LEU A 107      52.013 -65.446  44.649  1.00 72.67           H  
ATOM   1573 HD23 LEU A 107      50.802 -66.245  45.676  1.00 72.67           H  
ATOM   1574  N   PRO A 108      48.585 -64.730  50.085  1.00 69.81           N  
ATOM   1575  CA  PRO A 108      48.547 -65.236  51.459  1.00 69.81           C  
ATOM   1576  HA  PRO A 108      49.550 -65.552  51.743  1.00 69.81           H  
ATOM   1577  C   PRO A 108      47.582 -66.411  51.646  1.00 69.81           C  
ATOM   1578  CB  PRO A 108      48.121 -64.048  52.334  1.00 69.81           C  
ATOM   1579  HB2 PRO A 108      47.046 -64.075  52.513  1.00 69.81           H  
ATOM   1580  HB3 PRO A 108      48.659 -64.034  53.282  1.00 69.81           H  
ATOM   1581  O   PRO A 108      47.874 -67.330  52.419  1.00 69.81           O  
ATOM   1582  CG  PRO A 108      48.447 -62.820  51.488  1.00 69.81           C  
ATOM   1583  HG2 PRO A 108      49.497 -62.553  51.610  1.00 69.81           H  
ATOM   1584  HG3 PRO A 108      47.801 -61.976  51.726  1.00 69.81           H  
ATOM   1585  CD  PRO A 108      48.211 -63.326  50.073  1.00 69.81           C  
ATOM   1586  HD2 PRO A 108      47.148 -63.259  49.843  1.00 69.81           H  
ATOM   1587  HD3 PRO A 108      48.795 -62.736  49.367  1.00 69.81           H  
ATOM   1588  N   GLU A 109      46.455 -66.392  50.930  1.00 67.82           N  
ATOM   1589  H   GLU A 109      46.309 -65.641  50.270  1.00 67.82           H  
ATOM   1590  CA  GLU A 109      45.390 -67.390  51.053  1.00 67.82           C  
ATOM   1591  HA  GLU A 109      45.346 -67.724  52.090  1.00 67.82           H  
ATOM   1592  C   GLU A 109      45.644 -68.654  50.225  1.00 67.82           C  
ATOM   1593  CB  GLU A 109      44.018 -66.782  50.721  1.00 67.82           C  
ATOM   1594  HB2 GLU A 109      44.009 -66.411  49.697  1.00 67.82           H  
ATOM   1595  HB3 GLU A 109      43.285 -67.584  50.806  1.00 67.82           H  
ATOM   1596  O   GLU A 109      44.900 -69.626  50.356  1.00 67.82           O  
ATOM   1597  CG  GLU A 109      43.631 -65.650  51.691  1.00 67.82           C  
ATOM   1598  HG2 GLU A 109      44.085 -65.855  52.660  1.00 67.82           H  
ATOM   1599  HG3 GLU A 109      44.049 -64.712  51.325  1.00 67.82           H  
ATOM   1600  CD  GLU A 109      42.112 -65.505  51.898  1.00 67.82           C  
ATOM   1601  OE1 GLU A 109      41.742 -64.889  52.925  1.00 67.82           O  
ATOM   1602  OE2 GLU A 109      41.328 -66.034  51.078  1.00 67.82           O  
ATOM   1603  N   VAL A 110      46.715 -68.690  49.418  1.00 72.42           N  
ATOM   1604  H   VAL A 110      47.282 -67.859  49.329  1.00 72.42           H  
ATOM   1605  CA  VAL A 110      47.029 -69.867  48.600  1.00 72.42           C  
ATOM   1606  HA  VAL A 110      46.154 -70.047  47.977  1.00 72.42           H  
ATOM   1607  C   VAL A 110      47.286 -71.076  49.514  1.00 72.42           C  
ATOM   1608  CB  VAL A 110      48.191 -69.631  47.622  1.00 72.42           C  
ATOM   1609  HB  VAL A 110      49.095 -69.372  48.173  1.00 72.42           H  
ATOM   1610  O   VAL A 110      48.218 -71.031  50.338  1.00 72.42           O  
ATOM   1611  CG1 VAL A 110      48.456 -70.897  46.788  1.00 72.42           C  
ATOM   1612 HG11 VAL A 110      47.552 -71.193  46.256  1.00 72.42           H  
ATOM   1613 HG12 VAL A 110      49.244 -70.715  46.057  1.00 72.42           H  
ATOM   1614 HG13 VAL A 110      48.776 -71.722  47.425  1.00 72.42           H  
ATOM   1615  CG2 VAL A 110      47.834 -68.492  46.659  1.00 72.42           C  
ATOM   1616 HG21 VAL A 110      48.659 -68.291  45.975  1.00 72.42           H  
ATOM   1617 HG22 VAL A 110      46.944 -68.747  46.084  1.00 72.42           H  
ATOM   1618 HG23 VAL A 110      47.636 -67.577  47.218  1.00 72.42           H  
ATOM   1619  N   PRO A 111      46.493 -72.163  49.386  1.00 74.95           N  
ATOM   1620  CA  PRO A 111      46.625 -73.358  50.210  1.00 74.95           C  
ATOM   1621  HA  PRO A 111      46.394 -73.089  51.241  1.00 74.95           H  
ATOM   1622  C   PRO A 111      48.028 -73.958  50.123  1.00 74.95           C  
ATOM   1623  CB  PRO A 111      45.578 -74.353  49.693  1.00 74.95           C  
ATOM   1624  HB2 PRO A 111      46.019 -75.006  48.940  1.00 74.95           H  
ATOM   1625  HB3 PRO A 111      45.147 -74.944  50.500  1.00 74.95           H  
ATOM   1626  O   PRO A 111      48.634 -74.001  49.054  1.00 74.95           O  
ATOM   1627  CG  PRO A 111      44.533 -73.471  49.019  1.00 74.95           C  
ATOM   1628  HG2 PRO A 111      43.828 -73.102  49.765  1.00 74.95           H  
ATOM   1629  HG3 PRO A 111      44.010 -73.996  48.220  1.00 74.95           H  
ATOM   1630  CD  PRO A 111      45.356 -72.309  48.482  1.00 74.95           C  
ATOM   1631  HD2 PRO A 111      45.713 -72.545  47.479  1.00 74.95           H  
ATOM   1632  HD3 PRO A 111      44.728 -71.419  48.459  1.00 74.95           H  
ATOM   1633  N   ALA A 112      48.542 -74.486  51.238  1.00 72.05           N  
ATOM   1634  H   ALA A 112      47.998 -74.423  52.087  1.00 72.05           H  
ATOM   1635  CA  ALA A 112      49.905 -75.023  51.318  1.00 72.05           C  
ATOM   1636  HA  ALA A 112      50.607 -74.204  51.159  1.00 72.05           H  
ATOM   1637  C   ALA A 112      50.220 -76.094  50.257  1.00 72.05           C  
ATOM   1638  CB  ALA A 112      50.119 -75.586  52.728  1.00 72.05           C  
ATOM   1639  HB1 ALA A 112      49.420 -76.401  52.915  1.00 72.05           H  
ATOM   1640  HB2 ALA A 112      51.137 -75.966  52.814  1.00 72.05           H  
ATOM   1641  HB3 ALA A 112      49.970 -74.801  53.469  1.00 72.05           H  
ATOM   1642  O   ALA A 112      51.345 -76.147  49.770  1.00 72.05           O  
ATOM   1643  N   THR A 113      49.228 -76.908  49.887  1.00 72.65           N  
ATOM   1644  H   THR A 113      48.307 -76.763  50.274  1.00 72.65           H  
ATOM   1645  CA  THR A 113      49.339 -77.961  48.865  1.00 72.65           C  
ATOM   1646  HA  THR A 113      50.196 -78.597  49.088  1.00 72.65           H  
ATOM   1647  C   THR A 113      49.549 -77.418  47.456  1.00 72.65           C  
ATOM   1648  CB  THR A 113      48.065 -78.819  48.853  1.00 72.65           C  
ATOM   1649  HB  THR A 113      48.053 -79.457  47.969  1.00 72.65           H  
ATOM   1650  O   THR A 113      50.159 -78.092  46.638  1.00 72.65           O  
ATOM   1651  CG2 THR A 113      47.982 -79.707  50.097  1.00 72.65           C  
ATOM   1652 HG21 THR A 113      48.856 -80.356  50.140  1.00 72.65           H  
ATOM   1653 HG22 THR A 113      47.085 -80.323  50.038  1.00 72.65           H  
ATOM   1654 HG23 THR A 113      47.936 -79.096  50.999  1.00 72.65           H  
ATOM   1655  OG1 THR A 113      46.913 -77.998  48.865  1.00 72.65           O  
ATOM   1656  HG1 THR A 113      46.679 -77.793  47.957  1.00 72.65           H  
ATOM   1657  N   GLU A 114      49.052 -76.214  47.171  1.00 73.91           N  
ATOM   1658  H   GLU A 114      48.582 -75.693  47.898  1.00 73.91           H  
ATOM   1659  CA  GLU A 114      49.166 -75.570  45.859  1.00 73.91           C  
ATOM   1660  HA  GLU A 114      49.358 -76.316  45.088  1.00 73.91           H  
ATOM   1661  C   GLU A 114      50.323 -74.574  45.812  1.00 73.91           C  
ATOM   1662  CB  GLU A 114      47.854 -74.860  45.511  1.00 73.91           C  
ATOM   1663  HB2 GLU A 114      48.005 -74.280  44.600  1.00 73.91           H  
ATOM   1664  HB3 GLU A 114      47.590 -74.177  46.319  1.00 73.91           H  
ATOM   1665  O   GLU A 114      50.795 -74.251  44.728  1.00 73.91           O  
ATOM   1666  CG  GLU A 114      46.709 -75.855  45.277  1.00 73.91           C  
ATOM   1667  HG2 GLU A 114      46.582 -76.466  46.171  1.00 73.91           H  
ATOM   1668  HG3 GLU A 114      46.980 -76.516  44.453  1.00 73.91           H  
ATOM   1669  CD  GLU A 114      45.375 -75.167  44.957  1.00 73.91           C  
ATOM   1670  OE1 GLU A 114      44.349 -75.879  45.029  1.00 73.91           O  
ATOM   1671  OE2 GLU A 114      45.378 -73.945  44.683  1.00 73.91           O  
ATOM   1672  N   ARG A 115      50.823 -74.104  46.967  1.00 71.41           N  
ATOM   1673  H   ARG A 115      50.351 -74.377  47.816  1.00 71.41           H  
ATOM   1674  CA  ARG A 115      51.926 -73.130  47.036  1.00 71.41           C  
ATOM   1675  HA  ARG A 115      51.601 -72.197  46.574  1.00 71.41           H  
ATOM   1676  C   ARG A 115      53.153 -73.568  46.255  1.00 71.41           C  
ATOM   1677  CB  ARG A 115      52.352 -72.864  48.485  1.00 71.41           C  
ATOM   1678  HB2 ARG A 115      52.397 -73.802  49.037  1.00 71.41           H  
ATOM   1679  HB3 ARG A 115      53.349 -72.422  48.483  1.00 71.41           H  
ATOM   1680  O   ARG A 115      53.765 -72.731  45.613  1.00 71.41           O  
ATOM   1681  CG  ARG A 115      51.414 -71.881  49.180  1.00 71.41           C  
ATOM   1682  HG2 ARG A 115      51.378 -70.945  48.622  1.00 71.41           H  
ATOM   1683  HG3 ARG A 115      50.410 -72.304  49.219  1.00 71.41           H  
ATOM   1684  CD  ARG A 115      51.903 -71.605  50.600  1.00 71.41           C  
ATOM   1685  HD2 ARG A 115      52.838 -71.047  50.546  1.00 71.41           H  
ATOM   1686  HD3 ARG A 115      52.082 -72.553  51.108  1.00 71.41           H  
ATOM   1687  NE  ARG A 115      50.899 -70.831  51.341  1.00 71.41           N  
ATOM   1688  HE  ARG A 115      50.025 -70.651  50.867  1.00 71.41           H  
ATOM   1689  NH1 ARG A 115      52.023 -70.653  53.326  1.00 71.41           N  
ATOM   1690 HH11 ARG A 115      52.765 -71.208  52.926  1.00 71.41           H  
ATOM   1691 HH12 ARG A 115      52.097 -70.241  54.245  1.00 71.41           H  
ATOM   1692  NH2 ARG A 115      50.053 -69.612  53.052  1.00 71.41           N  
ATOM   1693 HH21 ARG A 115      50.114 -69.182  53.963  1.00 71.41           H  
ATOM   1694 HH22 ARG A 115      49.290 -69.325  52.455  1.00 71.41           H  
ATOM   1695  CZ  ARG A 115      50.995 -70.370  52.569  1.00 71.41           C  
ATOM   1696  N   GLU A 116      53.518 -74.844  46.304  1.00 74.92           N  
ATOM   1697  H   GLU A 116      52.957 -75.488  46.843  1.00 74.92           H  
ATOM   1698  CA  GLU A 116      54.706 -75.349  45.608  1.00 74.92           C  
ATOM   1699  HA  GLU A 116      55.555 -74.716  45.866  1.00 74.92           H  
ATOM   1700  C   GLU A 116      54.529 -75.278  44.082  1.00 74.92           C  
ATOM   1701  CB  GLU A 116      54.980 -76.775  46.111  1.00 74.92           C  
ATOM   1702  HB2 GLU A 116      54.627 -76.851  47.139  1.00 74.92           H  
ATOM   1703  HB3 GLU A 116      54.421 -77.492  45.510  1.00 74.92           H  
ATOM   1704  O   GLU A 116      55.422 -74.831  43.362  1.00 74.92           O  
ATOM   1705  CG  GLU A 116      56.470 -77.135  46.120  1.00 74.92           C  
ATOM   1706  HG2 GLU A 116      56.821 -77.230  45.092  1.00 74.92           H  
ATOM   1707  HG3 GLU A 116      57.022 -76.323  46.593  1.00 74.92           H  
ATOM   1708  CD  GLU A 116      56.743 -78.442  46.887  1.00 74.92           C  
ATOM   1709  OE1 GLU A 116      57.860 -78.565  47.439  1.00 74.92           O  
ATOM   1710  OE2 GLU A 116      55.846 -79.314  46.920  1.00 74.92           O  
ATOM   1711  N   GLU A 117      53.335 -75.618  43.591  1.00 75.86           N  
ATOM   1712  H   GLU A 117      52.611 -75.913  44.231  1.00 75.86           H  
ATOM   1713  CA  GLU A 117      52.993 -75.515  42.173  1.00 75.86           C  
ATOM   1714  HA  GLU A 117      53.821 -75.930  41.597  1.00 75.86           H  
ATOM   1715  C   GLU A 117      52.814 -74.055  41.740  1.00 75.86           C  
ATOM   1716  CB  GLU A 117      51.742 -76.359  41.884  1.00 75.86           C  
ATOM   1717  HB2 GLU A 117      51.842 -77.319  42.391  1.00 75.86           H  
ATOM   1718  HB3 GLU A 117      50.857 -75.848  42.264  1.00 75.86           H  
ATOM   1719  O   GLU A 117      53.286 -73.671  40.671  1.00 75.86           O  
ATOM   1720  CG  GLU A 117      51.600 -76.619  40.378  1.00 75.86           C  
ATOM   1721  HG2 GLU A 117      51.464 -75.666  39.866  1.00 75.86           H  
ATOM   1722  HG3 GLU A 117      52.529 -77.059  40.013  1.00 75.86           H  
ATOM   1723  CD  GLU A 117      50.434 -77.546  40.005  1.00 75.86           C  
ATOM   1724  OE1 GLU A 117      50.384 -77.911  38.805  1.00 75.86           O  
ATOM   1725  OE2 GLU A 117      49.592 -77.850  40.876  1.00 75.86           O  
ATOM   1726  N   LEU A 118      52.208 -73.214  42.583  1.00 71.51           N  
ATOM   1727  H   LEU A 118      51.814 -73.603  43.428  1.00 71.51           H  
ATOM   1728  CA  LEU A 118      52.081 -71.778  42.364  1.00 71.51           C  
ATOM   1729  HA  LEU A 118      51.598 -71.620  41.399  1.00 71.51           H  
ATOM   1730  C   LEU A 118      53.455 -71.112  42.323  1.00 71.51           C  
ATOM   1731  CB  LEU A 118      51.215 -71.142  43.460  1.00 71.51           C  
ATOM   1732  HB2 LEU A 118      50.311 -71.735  43.603  1.00 71.51           H  
ATOM   1733  HB3 LEU A 118      51.771 -71.163  44.397  1.00 71.51           H  
ATOM   1734  O   LEU A 118      53.690 -70.326  41.418  1.00 71.51           O  
ATOM   1735  CG  LEU A 118      50.831 -69.688  43.104  1.00 71.51           C  
ATOM   1736  HG  LEU A 118      51.469 -69.306  42.307  1.00 71.51           H  
ATOM   1737  CD1 LEU A 118      49.389 -69.609  42.607  1.00 71.51           C  
ATOM   1738 HD11 LEU A 118      49.259 -70.264  41.746  1.00 71.51           H  
ATOM   1739 HD12 LEU A 118      49.154 -68.585  42.316  1.00 71.51           H  
ATOM   1740 HD13 LEU A 118      48.704 -69.918  43.397  1.00 71.51           H  
ATOM   1741  CD2 LEU A 118      51.008 -68.768  44.305  1.00 71.51           C  
ATOM   1742 HD21 LEU A 118      52.066 -68.688  44.552  1.00 71.51           H  
ATOM   1743 HD22 LEU A 118      50.621 -67.780  44.057  1.00 71.51           H  
ATOM   1744 HD23 LEU A 118      50.479 -69.165  45.171  1.00 71.51           H  
ATOM   1745  N   VAL A 119      54.373 -71.451  43.231  1.00 74.31           N  
ATOM   1746  H   VAL A 119      54.106 -72.097  43.960  1.00 74.31           H  
ATOM   1747  CA  VAL A 119      55.762 -70.978  43.204  1.00 74.31           C  
ATOM   1748  HA  VAL A 119      55.758 -69.888  43.172  1.00 74.31           H  
ATOM   1749  C   VAL A 119      56.435 -71.450  41.928  1.00 74.31           C  
ATOM   1750  CB  VAL A 119      56.555 -71.403  44.455  1.00 74.31           C  
ATOM   1751  HB  VAL A 119      56.388 -72.463  44.648  1.00 74.31           H  
ATOM   1752  O   VAL A 119      56.954 -70.608  41.220  1.00 74.31           O  
ATOM   1753  CG1 VAL A 119      58.065 -71.165  44.309  1.00 74.31           C  
ATOM   1754 HG11 VAL A 119      58.488 -71.826  43.552  1.00 74.31           H  
ATOM   1755 HG12 VAL A 119      58.266 -70.131  44.028  1.00 74.31           H  
ATOM   1756 HG13 VAL A 119      58.571 -71.383  45.250  1.00 74.31           H  
ATOM   1757  CG2 VAL A 119      56.099 -70.587  45.672  1.00 74.31           C  
ATOM   1758 HG21 VAL A 119      56.552 -70.996  46.576  1.00 74.31           H  
ATOM   1759 HG22 VAL A 119      55.015 -70.618  45.777  1.00 74.31           H  
ATOM   1760 HG23 VAL A 119      56.401 -69.546  45.557  1.00 74.31           H  
ATOM   1761  N   GLN A 120      56.338 -72.723  41.534  1.00 73.07           N  
ATOM   1762  H   GLN A 120      55.915 -73.398  42.156  1.00 73.07           H  
ATOM   1763  CA  GLN A 120      56.904 -73.183  40.255  1.00 73.07           C  
ATOM   1764  HA  GLN A 120      57.978 -72.997  40.249  1.00 73.07           H  
ATOM   1765  C   GLN A 120      56.293 -72.482  39.039  1.00 73.07           C  
ATOM   1766  CB  GLN A 120      56.639 -74.678  40.068  1.00 73.07           C  
ATOM   1767  HB2 GLN A 120      55.608 -74.905  40.336  1.00 73.07           H  
ATOM   1768  HB3 GLN A 120      56.779 -74.927  39.017  1.00 73.07           H  
ATOM   1769  O   GLN A 120      56.935 -72.336  37.995  1.00 73.07           O  
ATOM   1770  CG  GLN A 120      57.586 -75.564  40.875  1.00 73.07           C  
ATOM   1771  HG2 GLN A 120      57.490 -75.341  41.937  1.00 73.07           H  
ATOM   1772  HG3 GLN A 120      58.615 -75.364  40.577  1.00 73.07           H  
ATOM   1773  CD  GLN A 120      57.286 -77.040  40.645  1.00 73.07           C  
ATOM   1774  NE2 GLN A 120      57.921 -77.920  41.384  1.00 73.07           N  
ATOM   1775 HE21 GLN A 120      58.482 -77.602  42.161  1.00 73.07           H  
ATOM   1776 HE22 GLN A 120      57.618 -78.879  41.293  1.00 73.07           H  
ATOM   1777  OE1 GLN A 120      56.506 -77.435  39.787  1.00 73.07           O  
ATOM   1778  N   ARG A 121      55.012 -72.119  39.109  1.00 76.14           N  
ATOM   1779  H   ARG A 121      54.507 -72.346  39.954  1.00 76.14           H  
ATOM   1780  CA  ARG A 121      54.296 -71.482  38.005  1.00 76.14           C  
ATOM   1781  HA  ARG A 121      54.671 -71.896  37.069  1.00 76.14           H  
ATOM   1782  C   ARG A 121      54.591 -69.991  37.952  1.00 76.14           C  
ATOM   1783  CB  ARG A 121      52.807 -71.815  38.114  1.00 76.14           C  
ATOM   1784  HB2 ARG A 121      52.707 -72.839  38.473  1.00 76.14           H  
ATOM   1785  HB3 ARG A 121      52.319 -71.148  38.825  1.00 76.14           H  
ATOM   1786  O   ARG A 121      54.849 -69.501  36.864  1.00 76.14           O  
ATOM   1787  CG  ARG A 121      52.105 -71.769  36.757  1.00 76.14           C  
ATOM   1788  HG2 ARG A 121      52.076 -70.744  36.388  1.00 76.14           H  
ATOM   1789  HG3 ARG A 121      52.639 -72.400  36.047  1.00 76.14           H  
ATOM   1790  CD  ARG A 121      50.683 -72.305  36.939  1.00 76.14           C  
ATOM   1791  HD2 ARG A 121      50.732 -73.290  37.402  1.00 76.14           H  
ATOM   1792  HD3 ARG A 121      50.142 -71.635  37.607  1.00 76.14           H  
ATOM   1793  NE  ARG A 121      49.971 -72.409  35.655  1.00 76.14           N  
ATOM   1794  HE  ARG A 121      50.451 -72.072  34.832  1.00 76.14           H  
ATOM   1795  NH1 ARG A 121      48.015 -73.239  36.524  1.00 76.14           N  
ATOM   1796 HH11 ARG A 121      47.074 -73.589  36.413  1.00 76.14           H  
ATOM   1797 HH12 ARG A 121      48.428 -73.245  37.445  1.00 76.14           H  
ATOM   1798  NH2 ARG A 121      48.188 -72.892  34.325  1.00 76.14           N  
ATOM   1799 HH21 ARG A 121      47.233 -73.209  34.237  1.00 76.14           H  
ATOM   1800 HH22 ARG A 121      48.693 -72.561  33.516  1.00 76.14           H  
ATOM   1801  CZ  ARG A 121      48.733 -72.846  35.508  1.00 76.14           C  
ATOM   1802  N   LEU A 122      54.655 -69.316  39.095  1.00 72.63           N  
ATOM   1803  H   LEU A 122      54.432 -69.818  39.942  1.00 72.63           H  
ATOM   1804  CA  LEU A 122      55.148 -67.952  39.251  1.00 72.63           C  
ATOM   1805  HA  LEU A 122      54.599 -67.289  38.581  1.00 72.63           H  
ATOM   1806  C   LEU A 122      56.617 -67.869  38.874  1.00 72.63           C  
ATOM   1807  CB  LEU A 122      54.963 -67.476  40.699  1.00 72.63           C  
ATOM   1808  HB2 LEU A 122      55.230 -68.284  41.380  1.00 72.63           H  
ATOM   1809  HB3 LEU A 122      55.652 -66.656  40.900  1.00 72.63           H  
ATOM   1810  O   LEU A 122      56.965 -66.992  38.114  1.00 72.63           O  
ATOM   1811  CG  LEU A 122      53.538 -66.987  40.988  1.00 72.63           C  
ATOM   1812  HG  LEU A 122      52.815 -67.737  40.667  1.00 72.63           H  
ATOM   1813  CD1 LEU A 122      53.370 -66.779  42.489  1.00 72.63           C  
ATOM   1814 HD11 LEU A 122      52.333 -66.514  42.692  1.00 72.63           H  
ATOM   1815 HD12 LEU A 122      54.027 -65.983  42.838  1.00 72.63           H  
ATOM   1816 HD13 LEU A 122      53.607 -67.704  43.016  1.00 72.63           H  
ATOM   1817  CD2 LEU A 122      53.255 -65.669  40.260  1.00 72.63           C  
ATOM   1818 HD21 LEU A 122      52.671 -65.865  39.361  1.00 72.63           H  
ATOM   1819 HD22 LEU A 122      52.699 -64.997  40.914  1.00 72.63           H  
ATOM   1820 HD23 LEU A 122      54.180 -65.163  39.983  1.00 72.63           H  
ATOM   1821  N   GLU A 123      57.465 -68.801  39.294  1.00 74.52           N  
ATOM   1822  H   GLU A 123      57.139 -69.465  39.982  1.00 74.52           H  
ATOM   1823  CA  GLU A 123      58.861 -68.905  38.874  1.00 74.52           C  
ATOM   1824  HA  GLU A 123      59.378 -67.971  39.091  1.00 74.52           H  
ATOM   1825  C   GLU A 123      58.960 -69.151  37.379  1.00 74.52           C  
ATOM   1826  CB  GLU A 123      59.589 -70.049  39.585  1.00 74.52           C  
ATOM   1827  HB2 GLU A 123      58.954 -70.935  39.572  1.00 74.52           H  
ATOM   1828  HB3 GLU A 123      60.496 -70.280  39.027  1.00 74.52           H  
ATOM   1829  O   GLU A 123      59.791 -68.522  36.747  1.00 74.52           O  
ATOM   1830  CG  GLU A 123      60.010 -69.697  41.016  1.00 74.52           C  
ATOM   1831  HG2 GLU A 123      59.142 -69.398  41.603  1.00 74.52           H  
ATOM   1832  HG3 GLU A 123      60.683 -68.840  40.969  1.00 74.52           H  
ATOM   1833  CD  GLU A 123      60.726 -70.869  41.704  1.00 74.52           C  
ATOM   1834  OE1 GLU A 123      61.483 -70.585  42.658  1.00 74.52           O  
ATOM   1835  OE2 GLU A 123      60.547 -72.027  41.256  1.00 74.52           O  
ATOM   1836  N   ARG A 124      58.109 -69.990  36.773  1.00 72.85           N  
ATOM   1837  H   ARG A 124      57.502 -70.552  37.354  1.00 72.85           H  
ATOM   1838  CA  ARG A 124      58.057 -70.126  35.308  1.00 72.85           C  
ATOM   1839  HA  ARG A 124      59.070 -70.283  34.937  1.00 72.85           H  
ATOM   1840  C   ARG A 124      57.577 -68.856  34.633  1.00 72.85           C  
ATOM   1841  CB  ARG A 124      57.170 -71.297  34.874  1.00 72.85           C  
ATOM   1842  HB2 ARG A 124      56.337 -71.416  35.567  1.00 72.85           H  
ATOM   1843  HB3 ARG A 124      56.758 -71.088  33.887  1.00 72.85           H  
ATOM   1844  O   ARG A 124      58.137 -68.488  33.612  1.00 72.85           O  
ATOM   1845  CG  ARG A 124      57.989 -72.586  34.773  1.00 72.85           C  
ATOM   1846  HG2 ARG A 124      58.795 -72.435  34.055  1.00 72.85           H  
ATOM   1847  HG3 ARG A 124      58.429 -72.830  35.740  1.00 72.85           H  
ATOM   1848  CD  ARG A 124      57.121 -73.748  34.286  1.00 72.85           C  
ATOM   1849  HD2 ARG A 124      57.785 -74.571  34.024  1.00 72.85           H  
ATOM   1850  HD3 ARG A 124      56.571 -73.442  33.396  1.00 72.85           H  
ATOM   1851  NE  ARG A 124      56.188 -74.196  35.336  1.00 72.85           N  
ATOM   1852  HE  ARG A 124      56.225 -73.688  36.208  1.00 72.85           H  
ATOM   1853  NH1 ARG A 124      55.409 -76.064  34.253  1.00 72.85           N  
ATOM   1854 HH11 ARG A 124      55.994 -75.837  33.462  1.00 72.85           H  
ATOM   1855 HH12 ARG A 124      54.858 -76.910  34.278  1.00 72.85           H  
ATOM   1856  NH2 ARG A 124      54.711 -75.618  36.328  1.00 72.85           N  
ATOM   1857 HH21 ARG A 124      54.787 -75.105  37.194  1.00 72.85           H  
ATOM   1858 HH22 ARG A 124      54.190 -76.483  36.352  1.00 72.85           H  
ATOM   1859  CZ  ARG A 124      55.440 -75.284  35.301  1.00 72.85           C  
ATOM   1860  N   MET A 125      56.569 -68.188  35.180  1.00 70.17           N  
ATOM   1861  H   MET A 125      56.140 -68.565  36.013  1.00 70.17           H  
ATOM   1862  CA  MET A 125      56.067 -66.926  34.647  1.00 70.17           C  
ATOM   1863  HA  MET A 125      55.857 -67.043  33.584  1.00 70.17           H  
ATOM   1864  C   MET A 125      57.120 -65.837  34.774  1.00 70.17           C  
ATOM   1865  CB  MET A 125      54.776 -66.504  35.355  1.00 70.17           C  
ATOM   1866  HB2 MET A 125      54.587 -65.453  35.136  1.00 70.17           H  
ATOM   1867  HB3 MET A 125      54.885 -66.614  36.434  1.00 70.17           H  
ATOM   1868  O   MET A 125      57.336 -65.122  33.816  1.00 70.17           O  
ATOM   1869  CG  MET A 125      53.577 -67.321  34.866  1.00 70.17           C  
ATOM   1870  HG2 MET A 125      53.438 -67.135  33.801  1.00 70.17           H  
ATOM   1871  HG3 MET A 125      53.791 -68.383  34.990  1.00 70.17           H  
ATOM   1872  SD  MET A 125      52.022 -66.956  35.720  1.00 70.17           S  
ATOM   1873  CE  MET A 125      51.710 -65.270  35.121  1.00 70.17           C  
ATOM   1874  HE1 MET A 125      50.752 -64.923  35.506  1.00 70.17           H  
ATOM   1875  HE2 MET A 125      52.491 -64.598  35.475  1.00 70.17           H  
ATOM   1876  HE3 MET A 125      51.685 -65.260  34.031  1.00 70.17           H  
ATOM   1877  N   LEU A 126      57.825 -65.761  35.897  1.00 70.39           N  
ATOM   1878  H   LEU A 126      57.565 -66.393  36.640  1.00 70.39           H  
ATOM   1879  CA  LEU A 126      58.875 -64.800  36.208  1.00 70.39           C  
ATOM   1880  HA  LEU A 126      58.549 -63.820  35.859  1.00 70.39           H  
ATOM   1881  C   LEU A 126      60.170 -65.155  35.470  1.00 70.39           C  
ATOM   1882  CB  LEU A 126      59.005 -64.734  37.744  1.00 70.39           C  
ATOM   1883  HB2 LEU A 126      59.598 -65.569  38.117  1.00 70.39           H  
ATOM   1884  HB3 LEU A 126      57.995 -64.849  38.139  1.00 70.39           H  
ATOM   1885  O   LEU A 126      60.879 -64.257  35.052  1.00 70.39           O  
ATOM   1886  CG  LEU A 126      59.501 -63.401  38.330  1.00 70.39           C  
ATOM   1887  HG  LEU A 126      59.247 -62.586  37.652  1.00 70.39           H  
ATOM   1888  CD1 LEU A 126      58.807 -63.144  39.670  1.00 70.39           C  
ATOM   1889 HD11 LEU A 126      59.008 -63.958  40.367  1.00 70.39           H  
ATOM   1890 HD12 LEU A 126      57.730 -63.060  39.522  1.00 70.39           H  
ATOM   1891 HD13 LEU A 126      59.158 -62.205  40.098  1.00 70.39           H  
ATOM   1892  CD2 LEU A 126      61.010 -63.397  38.575  1.00 70.39           C  
ATOM   1893 HD21 LEU A 126      61.521 -63.603  37.634  1.00 70.39           H  
ATOM   1894 HD22 LEU A 126      61.266 -64.161  39.308  1.00 70.39           H  
ATOM   1895 HD23 LEU A 126      61.306 -62.415  38.944  1.00 70.39           H  
ATOM   1896  N   ALA A 127      60.452 -66.434  35.216  1.00 69.27           N  
ATOM   1897  H   ALA A 127      59.879 -67.137  35.660  1.00 69.27           H  
ATOM   1898  CA  ALA A 127      61.535 -66.911  34.354  1.00 69.27           C  
ATOM   1899  HA  ALA A 127      62.424 -66.311  34.547  1.00 69.27           H  
ATOM   1900  C   ALA A 127      61.207 -66.773  32.866  1.00 69.27           C  
ATOM   1901  CB  ALA A 127      61.874 -68.373  34.672  1.00 69.27           C  
ATOM   1902  HB1 ALA A 127      62.708 -68.698  34.049  1.00 69.27           H  
ATOM   1903  HB2 ALA A 127      62.162 -68.470  35.718  1.00 69.27           H  
ATOM   1904  HB3 ALA A 127      61.014 -69.010  34.466  1.00 69.27           H  
ATOM   1905  O   ALA A 127      62.132 -66.707  32.071  1.00 69.27           O  
ATOM   1906  N   ALA A 128      59.930 -66.719  32.483  1.00 66.59           N  
ATOM   1907  H   ALA A 128      59.216 -66.945  33.161  1.00 66.59           H  
ATOM   1908  CA  ALA A 128      59.491 -66.372  31.135  1.00 66.59           C  
ATOM   1909  HA  ALA A 128      60.207 -66.764  30.412  1.00 66.59           H  
ATOM   1910  C   ALA A 128      59.441 -64.849  30.947  1.00 66.59           C  
ATOM   1911  CB  ALA A 128      58.131 -67.026  30.861  1.00 66.59           C  
ATOM   1912  HB1 ALA A 128      57.807 -66.778  29.850  1.00 66.59           H  
ATOM   1913  HB2 ALA A 128      57.388 -66.661  31.570  1.00 66.59           H  
ATOM   1914  HB3 ALA A 128      58.218 -68.109  30.949  1.00 66.59           H  
ATOM   1915  O   ALA A 128      59.823 -64.349  29.896  1.00 66.59           O  
ATOM   1916  N   LEU A 129      59.045 -64.103  31.981  1.00 60.17           N  
ATOM   1917  H   LEU A 129      58.656 -64.583  32.779  1.00 60.17           H  
ATOM   1918  CA  LEU A 129      59.043 -62.640  32.014  1.00 60.17           C  
ATOM   1919  HA  LEU A 129      58.632 -62.264  31.077  1.00 60.17           H  
ATOM   1920  C   LEU A 129      60.454 -62.072  32.123  1.00 60.17           C  
ATOM   1921  CB  LEU A 129      58.178 -62.130  33.185  1.00 60.17           C  
ATOM   1922  HB2 LEU A 129      58.632 -61.233  33.609  1.00 60.17           H  
ATOM   1923  HB3 LEU A 129      58.175 -62.863  33.991  1.00 60.17           H  
ATOM   1924  O   LEU A 129      60.725 -61.049  31.515  1.00 60.17           O  
ATOM   1925  CG  LEU A 129      56.740 -61.789  32.758  1.00 60.17           C  
ATOM   1926  HG  LEU A 129      56.446 -62.416  31.916  1.00 60.17           H  
ATOM   1927  CD1 LEU A 129      55.739 -62.017  33.889  1.00 60.17           C  
ATOM   1928 HD11 LEU A 129      56.007 -61.410  34.754  1.00 60.17           H  
ATOM   1929 HD12 LEU A 129      54.739 -61.742  33.556  1.00 60.17           H  
ATOM   1930 HD13 LEU A 129      55.737 -63.069  34.174  1.00 60.17           H  
ATOM   1931  CD2 LEU A 129      56.670 -60.317  32.346  1.00 60.17           C  
ATOM   1932 HD21 LEU A 129      55.666 -60.083  31.991  1.00 60.17           H  
ATOM   1933 HD22 LEU A 129      57.378 -60.122  31.542  1.00 60.17           H  
ATOM   1934 HD23 LEU A 129      56.903 -59.672  33.193  1.00 60.17           H  
ATOM   1935  N   ARG A 130      61.368 -62.717  32.854  1.00 61.79           N  
ATOM   1936  H   ARG A 130      61.056 -63.509  33.398  1.00 61.79           H  
ATOM   1937  CA  ARG A 130      62.759 -62.265  33.019  1.00 61.79           C  
ATOM   1938  HA  ARG A 130      62.742 -61.287  33.499  1.00 61.79           H  
ATOM   1939  C   ARG A 130      63.478 -62.035  31.696  1.00 61.79           C  
ATOM   1940  CB  ARG A 130      63.583 -63.236  33.877  1.00 61.79           C  
ATOM   1941  HB2 ARG A 130      63.160 -64.239  33.819  1.00 61.79           H  
ATOM   1942  HB3 ARG A 130      64.602 -63.286  33.492  1.00 61.79           H  
ATOM   1943  O   ARG A 130      63.985 -60.932  31.530  1.00 61.79           O  
ATOM   1944  CG  ARG A 130      63.669 -62.767  35.329  1.00 61.79           C  
ATOM   1945  HG2 ARG A 130      64.186 -61.808  35.374  1.00 61.79           H  
ATOM   1946  HG3 ARG A 130      62.669 -62.645  35.744  1.00 61.79           H  
ATOM   1947  CD  ARG A 130      64.451 -63.805  36.132  1.00 61.79           C  
ATOM   1948  HD2 ARG A 130      63.994 -64.782  35.973  1.00 61.79           H  
ATOM   1949  HD3 ARG A 130      65.479 -63.829  35.769  1.00 61.79           H  
ATOM   1950  NE  ARG A 130      64.433 -63.496  37.570  1.00 61.79           N  
ATOM   1951  HE  ARG A 130      63.919 -62.673  37.849  1.00 61.79           H  
ATOM   1952  NH1 ARG A 130      65.636 -65.320  38.268  1.00 61.79           N  
ATOM   1953 HH11 ARG A 130      65.766 -65.586  37.302  1.00 61.79           H  
ATOM   1954 HH12 ARG A 130      65.989 -65.899  39.016  1.00 61.79           H  
ATOM   1955  NH2 ARG A 130      64.782 -63.914  39.778  1.00 61.79           N  
ATOM   1956 HH21 ARG A 130      65.146 -64.502  40.514  1.00 61.79           H  
ATOM   1957 HH22 ARG A 130      64.235 -63.100  40.017  1.00 61.79           H  
ATOM   1958  CZ  ARG A 130      64.951 -64.240  38.528  1.00 61.79           C  
ATOM   1959  N   PRO A 131      63.545 -63.005  30.765  1.00 54.85           N  
ATOM   1960  CA  PRO A 131      64.210 -62.783  29.495  1.00 54.85           C  
ATOM   1961  HA  PRO A 131      65.230 -62.439  29.669  1.00 54.85           H  
ATOM   1962  C   PRO A 131      63.486 -61.712  28.685  1.00 54.85           C  
ATOM   1963  CB  PRO A 131      64.257 -64.142  28.790  1.00 54.85           C  
ATOM   1964  HB2 PRO A 131      65.212 -64.622  29.006  1.00 54.85           H  
ATOM   1965  HB3 PRO A 131      64.119 -64.052  27.712  1.00 54.85           H  
ATOM   1966  O   PRO A 131      64.153 -60.938  28.012  1.00 54.85           O  
ATOM   1967  CG  PRO A 131      63.135 -64.944  29.439  1.00 54.85           C  
ATOM   1968  HG2 PRO A 131      63.347 -66.013  29.446  1.00 54.85           H  
ATOM   1969  HG3 PRO A 131      62.201 -64.741  28.916  1.00 54.85           H  
ATOM   1970  CD  PRO A 131      63.076 -64.370  30.849  1.00 54.85           C  
ATOM   1971  HD2 PRO A 131      62.051 -64.423  31.217  1.00 54.85           H  
ATOM   1972  HD3 PRO A 131      63.751 -64.930  31.496  1.00 54.85           H  
ATOM   1973  N   VAL A 132      62.156 -61.605  28.792  1.00 48.97           N  
ATOM   1974  H   VAL A 132      61.653 -62.252  29.383  1.00 48.97           H  
ATOM   1975  CA  VAL A 132      61.396 -60.541  28.117  1.00 48.97           C  
ATOM   1976  HA  VAL A 132      61.681 -60.530  27.065  1.00 48.97           H  
ATOM   1977  C   VAL A 132      61.757 -59.160  28.675  1.00 48.97           C  
ATOM   1978  CB  VAL A 132      59.879 -60.805  28.189  1.00 48.97           C  
ATOM   1979  HB  VAL A 132      59.566 -60.874  29.231  1.00 48.97           H  
ATOM   1980  O   VAL A 132      61.987 -58.241  27.898  1.00 48.97           O  
ATOM   1981  CG1 VAL A 132      59.068 -59.695  27.511  1.00 48.97           C  
ATOM   1982 HG11 VAL A 132      59.191 -58.755  28.050  1.00 48.97           H  
ATOM   1983 HG12 VAL A 132      59.402 -59.558  26.483  1.00 48.97           H  
ATOM   1984 HG13 VAL A 132      58.009 -59.951  27.517  1.00 48.97           H  
ATOM   1985  CG2 VAL A 132      59.515 -62.118  27.483  1.00 48.97           C  
ATOM   1986 HG21 VAL A 132      59.712 -62.032  26.414  1.00 48.97           H  
ATOM   1987 HG22 VAL A 132      58.459 -62.339  27.639  1.00 48.97           H  
ATOM   1988 HG23 VAL A 132      60.103 -62.947  27.876  1.00 48.97           H  
ATOM   1989  N   ALA A 133      61.865 -59.019  29.997  1.00 42.72           N  
ATOM   1990  H   ALA A 133      61.636 -59.808  30.585  1.00 42.72           H  
ATOM   1991  CA  ALA A 133      62.264 -57.776  30.650  1.00 42.72           C  
ATOM   1992  HA  ALA A 133      61.653 -56.962  30.261  1.00 42.72           H  
ATOM   1993  C   ALA A 133      63.732 -57.421  30.358  1.00 42.72           C  
ATOM   1994  CB  ALA A 133      61.996 -57.908  32.156  1.00 42.72           C  
ATOM   1995  HB1 ALA A 133      60.938 -58.111  32.326  1.00 42.72           H  
ATOM   1996  HB2 ALA A 133      62.261 -56.974  32.653  1.00 42.72           H  
ATOM   1997  HB3 ALA A 133      62.592 -58.718  32.576  1.00 42.72           H  
ATOM   1998  O   ALA A 133      64.024 -56.289  29.991  1.00 42.72           O  
ATOM   1999  N   GLN A 134      64.650 -58.387  30.470  1.00 42.00           N  
ATOM   2000  H   GLN A 134      64.346 -59.304  30.765  1.00 42.00           H  
ATOM   2001  CA  GLN A 134      66.085 -58.168  30.247  1.00 42.00           C  
ATOM   2002  HA  GLN A 134      66.401 -57.282  30.798  1.00 42.00           H  
ATOM   2003  C   GLN A 134      66.434 -57.909  28.781  1.00 42.00           C  
ATOM   2004  CB  GLN A 134      66.894 -59.377  30.739  1.00 42.00           C  
ATOM   2005  HB2 GLN A 134      67.897 -59.323  30.318  1.00 42.00           H  
ATOM   2006  HB3 GLN A 134      66.428 -60.298  30.390  1.00 42.00           H  
ATOM   2007  O   GLN A 134      67.365 -57.160  28.506  1.00 42.00           O  
ATOM   2008  CG  GLN A 134      67.032 -59.394  32.264  1.00 42.00           C  
ATOM   2009  HG2 GLN A 134      66.045 -59.457  32.724  1.00 42.00           H  
ATOM   2010  HG3 GLN A 134      67.497 -58.461  32.582  1.00 42.00           H  
ATOM   2011  CD  GLN A 134      67.877 -60.560  32.767  1.00 42.00           C  
ATOM   2012  NE2 GLN A 134      68.418 -60.460  33.961  1.00 42.00           N  
ATOM   2013 HE21 GLN A 134      69.065 -61.195  34.207  1.00 42.00           H  
ATOM   2014 HE22 GLN A 134      68.373 -59.575  34.445  1.00 42.00           H  
ATOM   2015  OE1 GLN A 134      68.059 -61.589  32.135  1.00 42.00           O  
ATOM   2016  N   ALA A 135      65.715 -58.499  27.821  1.00 36.57           N  
ATOM   2017  H   ALA A 135      64.971 -59.136  28.067  1.00 36.57           H  
ATOM   2018  CA  ALA A 135      66.016 -58.292  26.404  1.00 36.57           C  
ATOM   2019  HA  ALA A 135      67.066 -58.533  26.242  1.00 36.57           H  
ATOM   2020  C   ALA A 135      65.834 -56.829  25.952  1.00 36.57           C  
ATOM   2021  CB  ALA A 135      65.175 -59.257  25.562  1.00 36.57           C  
ATOM   2022  HB1 ALA A 135      65.426 -60.286  25.818  1.00 36.57           H  
ATOM   2023  HB2 ALA A 135      65.384 -59.096  24.505  1.00 36.57           H  
ATOM   2024  HB3 ALA A 135      64.115 -59.083  25.748  1.00 36.57           H  
ATOM   2025  O   ALA A 135      66.357 -56.464  24.900  1.00 36.57           O  
ATOM   2026  N   ALA A 136      65.142 -55.991  26.736  1.00 30.34           N  
ATOM   2027  H   ALA A 136      64.740 -56.343  27.593  1.00 30.34           H  
ATOM   2028  CA  ALA A 136      65.050 -54.554  26.492  1.00 30.34           C  
ATOM   2029  HA  ALA A 136      64.769 -54.392  25.451  1.00 30.34           H  
ATOM   2030  C   ALA A 136      66.381 -53.809  26.723  1.00 30.34           C  
ATOM   2031  CB  ALA A 136      63.940 -53.987  27.386  1.00 30.34           C  
ATOM   2032  HB1 ALA A 136      64.217 -54.092  28.435  1.00 30.34           H  
ATOM   2033  HB2 ALA A 136      63.005 -54.515  27.203  1.00 30.34           H  
ATOM   2034  HB3 ALA A 136      63.803 -52.928  27.166  1.00 30.34           H  
ATOM   2035  O   ALA A 136      66.622 -52.802  26.063  1.00 30.34           O  
ATOM   2036  N   ASP A 137      67.252 -54.296  27.617  1.00 29.92           N  
ATOM   2037  H   ASP A 137      67.021 -55.140  28.121  1.00 29.92           H  
ATOM   2038  CA  ASP A 137      68.464 -53.568  28.035  1.00 29.92           C  
ATOM   2039  HA  ASP A 137      68.203 -52.538  28.281  1.00 29.92           H  
ATOM   2040  C   ASP A 137      69.546 -53.502  26.950  1.00 29.92           C  
ATOM   2041  CB  ASP A 137      69.099 -54.243  29.271  1.00 29.92           C  
ATOM   2042  HB2 ASP A 137      70.166 -54.021  29.279  1.00 29.92           H  
ATOM   2043  HB3 ASP A 137      69.009 -55.326  29.189  1.00 29.92           H  
ATOM   2044  O   ASP A 137      70.354 -52.577  26.920  1.00 29.92           O  
ATOM   2045  CG  ASP A 137      68.564 -53.775  30.626  1.00 29.92           C  
ATOM   2046  OD1 ASP A 137      68.004 -52.659  30.694  1.00 29.92           O  
ATOM   2047  OD2 ASP A 137      68.767 -54.534  31.603  1.00 29.92           O  
ATOM   2048  N   ALA A 138      69.639 -54.521  26.094  1.00 28.43           N  
ATOM   2049  H   ALA A 138      68.915 -55.225  26.140  1.00 28.43           H  
ATOM   2050  CA  ALA A 138      70.907 -54.853  25.442  1.00 28.43           C  
ATOM   2051  HA  ALA A 138      71.692 -54.777  26.195  1.00 28.43           H  
ATOM   2052  C   ALA A 138      71.335 -53.921  24.289  1.00 28.43           C  
ATOM   2053  CB  ALA A 138      70.834 -56.316  24.987  1.00 28.43           C  
ATOM   2054  HB1 ALA A 138      70.596 -56.955  25.837  1.00 28.43           H  
ATOM   2055  HB2 ALA A 138      70.062 -56.427  24.225  1.00 28.43           H  
ATOM   2056  HB3 ALA A 138      71.795 -56.621  24.573  1.00 28.43           H  
ATOM   2057  O   ALA A 138      72.418 -54.111  23.731  1.00 28.43           O  
ATOM   2058  N   SER A 139      70.500 -52.971  23.855  1.00 24.69           N  
ATOM   2059  H   SER A 139      69.665 -52.784  24.392  1.00 24.69           H  
ATOM   2060  CA  SER A 139      70.795 -52.171  22.657  1.00 24.69           C  
ATOM   2061  HA  SER A 139      71.040 -52.875  21.862  1.00 24.69           H  
ATOM   2062  C   SER A 139      72.022 -51.259  22.843  1.00 24.69           C  
ATOM   2063  CB  SER A 139      69.563 -51.402  22.184  1.00 24.69           C  
ATOM   2064  HB2 SER A 139      68.778 -52.108  21.914  1.00 24.69           H  
ATOM   2065  HB3 SER A 139      69.821 -50.814  21.303  1.00 24.69           H  
ATOM   2066  O   SER A 139      72.185 -50.621  23.878  1.00 24.69           O  
ATOM   2067  OG  SER A 139      69.076 -50.543  23.187  1.00 24.69           O  
ATOM   2068  HG  SER A 139      69.731 -50.463  23.885  1.00 24.69           H  
ATOM   2069  N   GLY A 140      72.899 -51.230  21.830  1.00 24.07           N  
ATOM   2070  H   GLY A 140      72.638 -51.726  20.990  1.00 24.07           H  
ATOM   2071  CA  GLY A 140      74.325 -50.910  21.973  1.00 24.07           C  
ATOM   2072  HA2 GLY A 140      74.752 -51.597  22.703  1.00 24.07           H  
ATOM   2073  HA3 GLY A 140      74.824 -51.096  21.022  1.00 24.07           H  
ATOM   2074  C   GLY A 140      74.674 -49.478  22.396  1.00 24.07           C  
ATOM   2075  O   GLY A 140      74.451 -48.518  21.660  1.00 24.07           O  
ATOM   2076  N   THR A 141      75.321 -49.349  23.553  1.00 25.88           N  
ATOM   2077  H   THR A 141      75.458 -50.167  24.130  1.00 25.88           H  
ATOM   2078  CA  THR A 141      75.939 -48.115  24.056  1.00 25.88           C  
ATOM   2079  HA  THR A 141      75.219 -47.301  23.967  1.00 25.88           H  
ATOM   2080  C   THR A 141      77.184 -47.745  23.237  1.00 25.88           C  
ATOM   2081  CB  THR A 141      76.305 -48.284  25.547  1.00 25.88           C  
ATOM   2082  HB  THR A 141      77.140 -47.630  25.797  1.00 25.88           H  
ATOM   2083  O   THR A 141      78.204 -48.424  23.307  1.00 25.88           O  
ATOM   2084  CG2 THR A 141      75.127 -47.926  26.450  1.00 25.88           C  
ATOM   2085 HG21 THR A 141      74.837 -46.888  26.286  1.00 25.88           H  
ATOM   2086 HG22 THR A 141      74.278 -48.572  26.228  1.00 25.88           H  
ATOM   2087 HG23 THR A 141      75.408 -48.049  27.496  1.00 25.88           H  
ATOM   2088  OG1 THR A 141      76.642 -49.623  25.857  1.00 25.88           O  
ATOM   2089  HG1 THR A 141      76.800 -49.673  26.803  1.00 25.88           H  
ATOM   2090  N   GLY A 142      77.110 -46.666  22.442  1.00 19.15           N  
ATOM   2091  H   GLY A 142      76.206 -46.227  22.345  1.00 19.15           H  
ATOM   2092  CA  GLY A 142      78.183 -46.259  21.514  1.00 19.15           C  
ATOM   2093  HA2 GLY A 142      78.941 -47.040  21.464  1.00 19.15           H  
ATOM   2094  HA3 GLY A 142      77.745 -46.183  20.518  1.00 19.15           H  
ATOM   2095  C   GLY A 142      78.926 -44.933  21.777  1.00 19.15           C  
ATOM   2096  O   GLY A 142      79.946 -44.705  21.139  1.00 19.15           O  
ATOM   2097  N   ALA A 143      78.443 -44.021  22.629  1.00 21.78           N  
ATOM   2098  H   ALA A 143      77.663 -44.276  23.219  1.00 21.78           H  
ATOM   2099  CA  ALA A 143      78.945 -42.626  22.696  1.00 21.78           C  
ATOM   2100  HA  ALA A 143      79.213 -42.311  21.687  1.00 21.78           H  
ATOM   2101  C   ALA A 143      80.197 -42.424  23.598  1.00 21.78           C  
ATOM   2102  CB  ALA A 143      77.773 -41.758  23.181  1.00 21.78           C  
ATOM   2103  HB1 ALA A 143      78.063 -40.708  23.174  1.00 21.78           H  
ATOM   2104  HB2 ALA A 143      77.496 -42.042  24.196  1.00 21.78           H  
ATOM   2105  HB3 ALA A 143      76.915 -41.888  22.522  1.00 21.78           H  
ATOM   2106  O   ALA A 143      80.503 -43.297  24.399  1.00 21.78           O  
ATOM   2107  N   ASN A 144      80.816 -41.229  23.718  1.00 19.88           N  
ATOM   2108  H   ASN A 144      81.173 -41.157  24.660  1.00 19.88           H  
ATOM   2109  CA  ASN A 144      81.735 -40.532  22.783  1.00 19.88           C  
ATOM   2110  HA  ASN A 144      82.339 -41.304  22.305  1.00 19.88           H  
ATOM   2111  C   ASN A 144      82.767 -39.602  23.526  1.00 19.88           C  
ATOM   2112  CB  ASN A 144      80.988 -39.776  21.651  1.00 19.88           C  
ATOM   2113  HB2 ASN A 144      80.245 -40.438  21.207  1.00 19.88           H  
ATOM   2114  HB3 ASN A 144      80.464 -38.908  22.048  1.00 19.88           H  
ATOM   2115  O   ASN A 144      83.952 -39.900  23.441  1.00 19.88           O  
ATOM   2116  CG  ASN A 144      81.890 -39.315  20.505  1.00 19.88           C  
ATOM   2117  ND2 ASN A 144      81.405 -38.447  19.647  1.00 19.88           N  
ATOM   2118 HD21 ASN A 144      82.041 -38.171  18.912  1.00 19.88           H  
ATOM   2119 HD22 ASN A 144      80.472 -38.074  19.747  1.00 19.88           H  
ATOM   2120  OD1 ASN A 144      83.014 -39.739  20.327  1.00 19.88           O  
ATOM   2121  N   PRO A 145      82.408 -38.481  24.216  1.00 24.25           N  
ATOM   2122  CA  PRO A 145      83.157 -37.229  23.956  1.00 24.25           C  
ATOM   2123  HA  PRO A 145      83.865 -37.412  23.147  1.00 24.25           H  
ATOM   2124  C   PRO A 145      83.985 -36.483  25.049  1.00 24.25           C  
ATOM   2125  CB  PRO A 145      82.082 -36.293  23.397  1.00 24.25           C  
ATOM   2126  HB2 PRO A 145      81.948 -36.498  22.335  1.00 24.25           H  
ATOM   2127  HB3 PRO A 145      82.328 -35.241  23.542  1.00 24.25           H  
ATOM   2128  O   PRO A 145      85.095 -36.071  24.733  1.00 24.25           O  
ATOM   2129  CG  PRO A 145      80.810 -36.687  24.150  1.00 24.25           C  
ATOM   2130  HG2 PRO A 145      80.673 -36.038  25.015  1.00 24.25           H  
ATOM   2131  HG3 PRO A 145      79.939 -36.630  23.497  1.00 24.25           H  
ATOM   2132  CD  PRO A 145      81.054 -38.122  24.624  1.00 24.25           C  
ATOM   2133  HD2 PRO A 145      80.986 -38.161  25.711  1.00 24.25           H  
ATOM   2134  HD3 PRO A 145      80.295 -38.782  24.205  1.00 24.25           H  
ATOM   2135  N   SER A 146      83.446 -36.110  26.223  1.00 24.31           N  
ATOM   2136  H   SER A 146      82.616 -36.582  26.552  1.00 24.31           H  
ATOM   2137  CA  SER A 146      83.744 -34.787  26.862  1.00 24.31           C  
ATOM   2138  HA  SER A 146      83.677 -34.032  26.079  1.00 24.31           H  
ATOM   2139  C   SER A 146      85.123 -34.580  27.540  1.00 24.31           C  
ATOM   2140  CB  SER A 146      82.650 -34.462  27.886  1.00 24.31           C  
ATOM   2141  HB2 SER A 146      82.878 -33.522  28.389  1.00 24.31           H  
ATOM   2142  HB3 SER A 146      81.694 -34.359  27.374  1.00 24.31           H  
ATOM   2143  O   SER A 146      85.620 -35.509  28.172  1.00 24.31           O  
ATOM   2144  OG  SER A 146      82.554 -35.503  28.838  1.00 24.31           O  
ATOM   2145  HG  SER A 146      83.421 -35.632  29.230  1.00 24.31           H  
ATOM   2146  N   GLY A 147      85.673 -33.340  27.509  1.00 25.56           N  
ATOM   2147  H   GLY A 147      85.166 -32.602  27.042  1.00 25.56           H  
ATOM   2148  CA  GLY A 147      87.030 -32.982  28.000  1.00 25.56           C  
ATOM   2149  HA2 GLY A 147      87.310 -33.700  28.771  1.00 25.56           H  
ATOM   2150  HA3 GLY A 147      87.733 -33.111  27.177  1.00 25.56           H  
ATOM   2151  C   GLY A 147      87.295 -31.576  28.617  1.00 25.56           C  
ATOM   2152  O   GLY A 147      88.377 -31.049  28.377  1.00 25.56           O  
ATOM   2153  N   ASP A 148      86.363 -30.958  29.363  1.00 28.41           N  
ATOM   2154  H   ASP A 148      85.495 -31.444  29.535  1.00 28.41           H  
ATOM   2155  CA  ASP A 148      86.573 -29.708  30.172  1.00 28.41           C  
ATOM   2156  HA  ASP A 148      86.992 -28.917  29.551  1.00 28.41           H  
ATOM   2157  C   ASP A 148      87.528 -29.941  31.390  1.00 28.41           C  
ATOM   2158  CB  ASP A 148      85.189 -29.263  30.705  1.00 28.41           C  
ATOM   2159  HB2 ASP A 148      85.318 -28.488  31.460  1.00 28.41           H  
ATOM   2160  HB3 ASP A 148      84.722 -30.113  31.203  1.00 28.41           H  
ATOM   2161  O   ASP A 148      87.968 -31.072  31.581  1.00 28.41           O  
ATOM   2162  CG  ASP A 148      84.219 -28.707  29.654  1.00 28.41           C  
ATOM   2163  OD1 ASP A 148      84.680 -28.229  28.593  1.00 28.41           O  
ATOM   2164  OD2 ASP A 148      82.995 -28.792  29.909  1.00 28.41           O  
ATOM   2165  N   ASP A 149      87.777 -29.050  32.375  1.00 28.29           N  
ATOM   2166  H   ASP A 149      88.017 -29.546  33.222  1.00 28.29           H  
ATOM   2167  CA  ASP A 149      88.384 -27.690  32.440  1.00 28.29           C  
ATOM   2168  HA  ASP A 149      89.087 -27.587  31.613  1.00 28.29           H  
ATOM   2169  C   ASP A 149      89.201 -27.590  33.780  1.00 28.29           C  
ATOM   2170  CB  ASP A 149      87.334 -26.557  32.321  1.00 28.29           C  
ATOM   2171  HB2 ASP A 149      86.720 -26.749  31.442  1.00 28.29           H  
ATOM   2172  HB3 ASP A 149      86.688 -26.577  33.200  1.00 28.29           H  
ATOM   2173  O   ASP A 149      89.129 -28.477  34.626  1.00 28.29           O  
ATOM   2174  CG  ASP A 149      87.925 -25.139  32.150  1.00 28.29           C  
ATOM   2175  OD1 ASP A 149      89.139 -25.025  31.849  1.00 28.29           O  
ATOM   2176  OD2 ASP A 149      87.173 -24.158  32.344  1.00 28.29           O  
ATOM   2177  N   LEU A 150      90.005 -26.536  33.979  1.00 27.92           N  
ATOM   2178  H   LEU A 150      89.912 -25.819  33.274  1.00 27.92           H  
ATOM   2179  CA  LEU A 150      91.230 -26.452  34.809  1.00 27.92           C  
ATOM   2180  HA  LEU A 150      91.811 -27.361  34.655  1.00 27.92           H  
ATOM   2181  C   LEU A 150      91.134 -26.268  36.339  1.00 27.92           C  
ATOM   2182  CB  LEU A 150      92.013 -25.231  34.271  1.00 27.92           C  
ATOM   2183  HB2 LEU A 150      92.678 -24.828  35.035  1.00 27.92           H  
ATOM   2184  HB3 LEU A 150      91.296 -24.441  34.047  1.00 27.92           H  
ATOM   2185  O   LEU A 150      92.182 -26.262  36.979  1.00 27.92           O  
ATOM   2186  CG  LEU A 150      92.863 -25.513  33.029  1.00 27.92           C  
ATOM   2187  HG  LEU A 150      92.318 -26.156  32.338  1.00 27.92           H  
ATOM   2188  CD1 LEU A 150      93.181 -24.193  32.324  1.00 27.92           C  
ATOM   2189 HD11 LEU A 150      93.794 -24.388  31.444  1.00 27.92           H  
ATOM   2190 HD12 LEU A 150      93.704 -23.520  33.003  1.00 27.92           H  
ATOM   2191 HD13 LEU A 150      92.247 -23.734  32.000  1.00 27.92           H  
ATOM   2192  CD2 LEU A 150      94.190 -26.178  33.409  1.00 27.92           C  
ATOM   2193 HD21 LEU A 150      94.773 -26.379  32.509  1.00 27.92           H  
ATOM   2194 HD22 LEU A 150      94.758 -25.535  34.082  1.00 27.92           H  
ATOM   2195 HD23 LEU A 150      93.990 -27.124  33.913  1.00 27.92           H  
ATOM   2196  N   GLY A 151      89.974 -25.973  36.934  1.00 30.19           N  
ATOM   2197  H   GLY A 151      89.135 -26.072  36.381  1.00 30.19           H  
ATOM   2198  CA  GLY A 151      89.916 -25.220  38.212  1.00 30.19           C  
ATOM   2199  HA2 GLY A 151      90.425 -24.266  38.072  1.00 30.19           H  
ATOM   2200  HA3 GLY A 151      88.870 -25.016  38.439  1.00 30.19           H  
ATOM   2201  C   GLY A 151      90.530 -25.882  39.464  1.00 30.19           C  
ATOM   2202  O   GLY A 151      90.628 -25.248  40.516  1.00 30.19           O  
ATOM   2203  N   GLU A 152      90.882 -27.156  39.345  1.00 29.79           N  
ATOM   2204  H   GLU A 152      90.920 -27.500  38.396  1.00 29.79           H  
ATOM   2205  CA  GLU A 152      91.198 -28.151  40.372  1.00 29.79           C  
ATOM   2206  HA  GLU A 152      90.705 -27.891  41.308  1.00 29.79           H  
ATOM   2207  C   GLU A 152      92.717 -28.297  40.631  1.00 29.79           C  
ATOM   2208  CB  GLU A 152      90.647 -29.498  39.858  1.00 29.79           C  
ATOM   2209  HB2 GLU A 152      91.208 -29.780  38.967  1.00 29.79           H  
ATOM   2210  HB3 GLU A 152      90.824 -30.254  40.623  1.00 29.79           H  
ATOM   2211  O   GLU A 152      93.542 -27.777  39.887  1.00 29.79           O  
ATOM   2212  CG  GLU A 152      89.143 -29.508  39.524  1.00 29.79           C  
ATOM   2213  HG2 GLU A 152      88.595 -29.165  40.402  1.00 29.79           H  
ATOM   2214  HG3 GLU A 152      88.943 -28.812  38.709  1.00 29.79           H  
ATOM   2215  CD  GLU A 152      88.644 -30.904  39.111  1.00 29.79           C  
ATOM   2216  OE1 GLU A 152      87.480 -31.219  39.454  1.00 29.79           O  
ATOM   2217  OE2 GLU A 152      89.427 -31.658  38.491  1.00 29.79           O  
ATOM   2218  N   ALA A 153      93.158 -29.145  41.568  1.00 24.26           N  
ATOM   2219  H   ALA A 153      93.958 -29.644  41.208  1.00 24.26           H  
ATOM   2220  CA  ALA A 153      93.424 -28.841  42.982  1.00 24.26           C  
ATOM   2221  HA  ALA A 153      93.365 -27.763  43.132  1.00 24.26           H  
ATOM   2222  C   ALA A 153      94.885 -29.281  43.307  1.00 24.26           C  
ATOM   2223  CB  ALA A 153      92.359 -29.516  43.863  1.00 24.26           C  
ATOM   2224  HB1 ALA A 153      92.513 -29.257  44.911  1.00 24.26           H  
ATOM   2225  HB2 ALA A 153      91.367 -29.180  43.561  1.00 24.26           H  
ATOM   2226  HB3 ALA A 153      92.417 -30.598  43.746  1.00 24.26           H  
ATOM   2227  O   ALA A 153      95.632 -29.576  42.384  1.00 24.26           O  
ATOM   2228  N   GLY A 154      95.306 -29.272  44.578  1.00 29.89           N  
ATOM   2229  H   GLY A 154      94.593 -29.195  45.289  1.00 29.89           H  
ATOM   2230  CA  GLY A 154      96.687 -29.032  45.047  1.00 29.89           C  
ATOM   2231  HA2 GLY A 154      96.990 -28.050  44.683  1.00 29.89           H  
ATOM   2232  HA3 GLY A 154      96.632 -28.952  46.133  1.00 29.89           H  
ATOM   2233  C   GLY A 154      97.868 -29.980  44.731  1.00 29.89           C  
ATOM   2234  O   GLY A 154      97.956 -30.641  43.703  1.00 29.89           O  
ATOM   2235  N   VAL A 155      98.848 -29.891  45.642  1.00 31.60           N  
ATOM   2236  H   VAL A 155      98.522 -29.619  46.558  1.00 31.60           H  
ATOM   2237  CA  VAL A 155     100.303 -30.145  45.550  1.00 31.60           C  
ATOM   2238  HA  VAL A 155     100.699 -29.303  44.982  1.00 31.60           H  
ATOM   2239  C   VAL A 155     100.716 -31.380  44.780  1.00 31.60           C  
ATOM   2240  CB  VAL A 155     101.078 -30.137  46.895  1.00 31.60           C  
ATOM   2241  HB  VAL A 155     101.090 -31.099  47.408  1.00 31.60           H  
ATOM   2242  O   VAL A 155     101.474 -31.219  43.832  1.00 31.60           O  
ATOM   2243  CG1 VAL A 155     102.587 -30.110  46.734  1.00 31.60           C  
ATOM   2244 HG11 VAL A 155     102.929 -30.986  46.182  1.00 31.60           H  
ATOM   2245 HG12 VAL A 155     103.056 -30.123  47.718  1.00 31.60           H  
ATOM   2246 HG13 VAL A 155     102.883 -29.207  46.200  1.00 31.60           H  
ATOM   2247  CG2 VAL A 155     100.626 -29.083  47.909  1.00 31.60           C  
ATOM   2248 HG21 VAL A 155      99.541 -29.040  48.009  1.00 31.60           H  
ATOM   2249 HG22 VAL A 155     101.033 -29.326  48.890  1.00 31.60           H  
ATOM   2250 HG23 VAL A 155     100.979 -28.100  47.597  1.00 31.60           H  
ATOM   2251  N   ASP A 156     100.364 -32.609  45.156  1.00 31.31           N  
ATOM   2252  H   ASP A 156     100.570 -33.338  44.488  1.00 31.31           H  
ATOM   2253  CA  ASP A 156      99.930 -33.099  46.483  1.00 31.31           C  
ATOM   2254  HA  ASP A 156     100.640 -32.845  47.270  1.00 31.31           H  
ATOM   2255  C   ASP A 156     100.047 -34.614  46.578  1.00 31.31           C  
ATOM   2256  CB  ASP A 156      98.496 -32.636  46.849  1.00 31.31           C  
ATOM   2257  HB2 ASP A 156      97.918 -33.479  47.226  1.00 31.31           H  
ATOM   2258  HB3 ASP A 156      97.966 -32.357  45.938  1.00 31.31           H  
ATOM   2259  O   ASP A 156     100.183 -35.298  45.568  1.00 31.31           O  
ATOM   2260  CG  ASP A 156      98.428 -31.493  47.885  1.00 31.31           C  
ATOM   2261  OD1 ASP A 156      99.370 -31.400  48.679  1.00 31.31           O  
ATOM   2262  OD2 ASP A 156      97.515 -30.640  47.814  1.00 31.31           O  
ATOM   2263  N   GLU A 157     100.005 -35.218  47.772  1.00 27.92           N  
ATOM   2264  H   GLU A 157     100.001 -36.225  47.694  1.00 27.92           H  
ATOM   2265  CA  GLU A 157     100.365 -34.671  49.103  1.00 27.92           C  
ATOM   2266  HA  GLU A 157     101.141 -33.918  48.967  1.00 27.92           H  
ATOM   2267  C   GLU A 157     100.982 -35.795  49.930  1.00 27.92           C  
ATOM   2268  CB  GLU A 157      99.209 -34.023  49.919  1.00 27.92           C  
ATOM   2269  HB2 GLU A 157      98.659 -34.774  50.487  1.00 27.92           H  
ATOM   2270  HB3 GLU A 157      98.450 -33.620  49.249  1.00 27.92           H  
ATOM   2271  O   GLU A 157     102.182 -35.808  50.163  1.00 27.92           O  
ATOM   2272  CG  GLU A 157      99.698 -32.931  50.909  1.00 27.92           C  
ATOM   2273  HG2 GLU A 157     100.592 -32.442  50.523  1.00 27.92           H  
ATOM   2274  HG3 GLU A 157     100.013 -33.430  51.825  1.00 27.92           H  
ATOM   2275  CD  GLU A 157      98.617 -31.872  51.261  1.00 27.92           C  
ATOM   2276  OE1 GLU A 157      98.997 -30.745  51.676  1.00 27.92           O  
ATOM   2277  OE2 GLU A 157      97.423 -32.263  51.298  1.00 27.92           O  
ATOM   2278  N   LEU A 158     100.187 -36.752  50.411  1.00 23.87           N  
ATOM   2279  H   LEU A 158      99.202 -36.678  50.201  1.00 23.87           H  
ATOM   2280  CA  LEU A 158     100.592 -37.453  51.632  1.00 23.87           C  
ATOM   2281  HA  LEU A 158     101.403 -36.892  52.098  1.00 23.87           H  
ATOM   2282  C   LEU A 158     101.149 -38.862  51.400  1.00 23.87           C  
ATOM   2283  CB  LEU A 158      99.400 -37.402  52.611  1.00 23.87           C  
ATOM   2284  HB2 LEU A 158      98.791 -36.538  52.347  1.00 23.87           H  
ATOM   2285  HB3 LEU A 158      98.769 -38.284  52.499  1.00 23.87           H  
ATOM   2286  O   LEU A 158     102.157 -39.235  51.991  1.00 23.87           O  
ATOM   2287  CG  LEU A 158      99.780 -37.242  54.092  1.00 23.87           C  
ATOM   2288  HG  LEU A 158     100.607 -36.538  54.187  1.00 23.87           H  
ATOM   2289  CD1 LEU A 158      98.579 -36.670  54.847  1.00 23.87           C  
ATOM   2290 HD11 LEU A 158      97.719 -37.331  54.746  1.00 23.87           H  
ATOM   2291 HD12 LEU A 158      98.326 -35.690  54.441  1.00 23.87           H  
ATOM   2292 HD13 LEU A 158      98.827 -36.549  55.902  1.00 23.87           H  
ATOM   2293  CD2 LEU A 158     100.165 -38.562  54.766  1.00 23.87           C  
ATOM   2294 HD21 LEU A 158      99.333 -39.265  54.725  1.00 23.87           H  
ATOM   2295 HD22 LEU A 158     100.429 -38.374  55.806  1.00 23.87           H  
ATOM   2296 HD23 LEU A 158     101.033 -38.991  54.265  1.00 23.87           H  
ATOM   2297  N   LEU A 159     100.394 -39.692  50.683  1.00 26.85           N  
ATOM   2298  H   LEU A 159      99.735 -39.264  50.048  1.00 26.85           H  
ATOM   2299  CA  LEU A 159      99.977 -40.962  51.289  1.00 26.85           C  
ATOM   2300  HA  LEU A 159      99.860 -40.761  52.354  1.00 26.85           H  
ATOM   2301  C   LEU A 159     100.976 -42.137  51.222  1.00 26.85           C  
ATOM   2302  CB  LEU A 159      98.589 -41.361  50.746  1.00 26.85           C  
ATOM   2303  HB2 LEU A 159      98.386 -42.398  51.012  1.00 26.85           H  
ATOM   2304  HB3 LEU A 159      98.625 -41.312  49.657  1.00 26.85           H  
ATOM   2305  O   LEU A 159     101.727 -42.307  50.274  1.00 26.85           O  
ATOM   2306  CG  LEU A 159      97.419 -40.498  51.258  1.00 26.85           C  
ATOM   2307  HG  LEU A 159      97.649 -39.444  51.100  1.00 26.85           H  
ATOM   2308  CD1 LEU A 159      96.150 -40.800  50.468  1.00 26.85           C  
ATOM   2309 HD11 LEU A 159      96.318 -40.593  49.411  1.00 26.85           H  
ATOM   2310 HD12 LEU A 159      95.873 -41.847  50.588  1.00 26.85           H  
ATOM   2311 HD13 LEU A 159      95.336 -40.166  50.818  1.00 26.85           H  
ATOM   2312  CD2 LEU A 159      97.114 -40.752  52.740  1.00 26.85           C  
ATOM   2313 HD21 LEU A 159      96.858 -41.800  52.894  1.00 26.85           H  
ATOM   2314 HD22 LEU A 159      96.275 -40.129  53.050  1.00 26.85           H  
ATOM   2315 HD23 LEU A 159      97.975 -40.499  53.359  1.00 26.85           H  
ATOM   2316  N   GLU A 160     100.862 -42.953  52.276  1.00 26.44           N  
ATOM   2317  H   GLU A 160     100.170 -42.627  52.936  1.00 26.44           H  
ATOM   2318  CA  GLU A 160     101.376 -44.296  52.616  1.00 26.44           C  
ATOM   2319  HA  GLU A 160     101.583 -44.184  53.680  1.00 26.44           H  
ATOM   2320  C   GLU A 160     102.739 -44.827  52.091  1.00 26.44           C  
ATOM   2321  CB  GLU A 160     100.244 -45.340  52.557  1.00 26.44           C  
ATOM   2322  HB2 GLU A 160      99.640 -45.186  51.663  1.00 26.44           H  
ATOM   2323  HB3 GLU A 160     100.680 -46.338  52.523  1.00 26.44           H  
ATOM   2324  O   GLU A 160     103.024 -44.933  50.904  1.00 26.44           O  
ATOM   2325  CG  GLU A 160      99.377 -45.232  53.828  1.00 26.44           C  
ATOM   2326  HG2 GLU A 160      98.906 -44.249  53.853  1.00 26.44           H  
ATOM   2327  HG3 GLU A 160     100.031 -45.305  54.697  1.00 26.44           H  
ATOM   2328  CD  GLU A 160      98.291 -46.312  53.945  1.00 26.44           C  
ATOM   2329  OE1 GLU A 160      97.981 -46.679  55.103  1.00 26.44           O  
ATOM   2330  OE2 GLU A 160      97.785 -46.762  52.895  1.00 26.44           O  
ATOM   2331  N   ALA A 161     103.552 -45.284  53.066  1.00 25.83           N  
ATOM   2332  H   ALA A 161     103.106 -45.361  53.969  1.00 25.83           H  
ATOM   2333  CA  ALA A 161     105.021 -45.194  53.160  1.00 25.83           C  
ATOM   2334  HA  ALA A 161     105.356 -44.408  52.483  1.00 25.83           H  
ATOM   2335  C   ALA A 161     105.868 -46.458  52.838  1.00 25.83           C  
ATOM   2336  CB  ALA A 161     105.288 -44.752  54.611  1.00 25.83           C  
ATOM   2337  HB1 ALA A 161     104.734 -43.839  54.831  1.00 25.83           H  
ATOM   2338  HB2 ALA A 161     104.991 -45.538  55.306  1.00 25.83           H  
ATOM   2339  HB3 ALA A 161     106.350 -44.544  54.742  1.00 25.83           H  
ATOM   2340  O   ALA A 161     107.055 -46.492  53.165  1.00 25.83           O  
ATOM   2341  N   LEU A 162     105.271 -47.534  52.308  1.00 22.52           N  
ATOM   2342  H   LEU A 162     104.324 -47.396  51.984  1.00 22.52           H  
ATOM   2343  CA  LEU A 162     105.922 -48.847  52.046  1.00 22.52           C  
ATOM   2344  HA  LEU A 162     106.386 -49.201  52.967  1.00 22.52           H  
ATOM   2345  C   LEU A 162     107.061 -48.743  50.990  1.00 22.52           C  
ATOM   2346  CB  LEU A 162     104.797 -49.819  51.626  1.00 22.52           C  
ATOM   2347  HB2 LEU A 162     105.174 -50.571  50.933  1.00 22.52           H  
ATOM   2348  HB3 LEU A 162     104.046 -49.257  51.072  1.00 22.52           H  
ATOM   2349  O   LEU A 162     107.218 -47.716  50.354  1.00 22.52           O  
ATOM   2350  CG  LEU A 162     104.130 -50.527  52.822  1.00 22.52           C  
ATOM   2351  HG  LEU A 162     104.097 -49.852  53.677  1.00 22.52           H  
ATOM   2352  CD1 LEU A 162     102.698 -50.930  52.477  1.00 22.52           C  
ATOM   2353 HD11 LEU A 162     102.688 -51.603  51.620  1.00 22.52           H  
ATOM   2354 HD12 LEU A 162     102.114 -50.041  52.242  1.00 22.52           H  
ATOM   2355 HD13 LEU A 162     102.236 -51.423  53.333  1.00 22.52           H  
ATOM   2356  CD2 LEU A 162     104.901 -51.794  53.207  1.00 22.52           C  
ATOM   2357 HD21 LEU A 162     104.909 -52.500  52.377  1.00 22.52           H  
ATOM   2358 HD22 LEU A 162     104.424 -52.260  54.069  1.00 22.52           H  
ATOM   2359 HD23 LEU A 162     105.925 -51.535  53.475  1.00 22.52           H  
ATOM   2360  N   GLY A 163     107.904 -49.728  50.652  1.00 24.14           N  
ATOM   2361  H   GLY A 163     108.619 -49.371  50.035  1.00 24.14           H  
ATOM   2362  CA  GLY A 163     108.023 -51.150  50.994  1.00 24.14           C  
ATOM   2363  HA2 GLY A 163     107.035 -51.589  51.126  1.00 24.14           H  
ATOM   2364  HA3 GLY A 163     108.567 -51.240  51.934  1.00 24.14           H  
ATOM   2365  C   GLY A 163     108.769 -51.996  49.927  1.00 24.14           C  
ATOM   2366  O   GLY A 163     109.187 -53.097  50.262  1.00 24.14           O  
ATOM   2367  N   ARG A 164     108.965 -51.550  48.668  1.00 25.09           N  
ATOM   2368  H   ARG A 164     108.686 -50.607  48.440  1.00 25.09           H  
ATOM   2369  CA  ARG A 164     109.700 -52.321  47.622  1.00 25.09           C  
ATOM   2370  HA  ARG A 164     109.793 -53.350  47.970  1.00 25.09           H  
ATOM   2371  C   ARG A 164     111.158 -51.836  47.384  1.00 25.09           C  
ATOM   2372  CB  ARG A 164     108.915 -52.385  46.292  1.00 25.09           C  
ATOM   2373  HB2 ARG A 164     108.704 -51.370  45.957  1.00 25.09           H  
ATOM   2374  HB3 ARG A 164     109.559 -52.853  45.547  1.00 25.09           H  
ATOM   2375  O   ARG A 164     111.378 -50.639  47.278  1.00 25.09           O  
ATOM   2376  CG  ARG A 164     107.604 -53.190  46.356  1.00 25.09           C  
ATOM   2377  HG2 ARG A 164     107.793 -54.179  46.773  1.00 25.09           H  
ATOM   2378  HG3 ARG A 164     106.913 -52.659  47.011  1.00 25.09           H  
ATOM   2379  CD  ARG A 164     106.980 -53.339  44.956  1.00 25.09           C  
ATOM   2380  HD2 ARG A 164     107.421 -54.206  44.463  1.00 25.09           H  
ATOM   2381  HD3 ARG A 164     107.225 -52.450  44.374  1.00 25.09           H  
ATOM   2382  NE  ARG A 164     105.508 -53.469  45.017  1.00 25.09           N  
ATOM   2383  HE  ARG A 164     105.103 -53.539  45.940  1.00 25.09           H  
ATOM   2384  NH1 ARG A 164     105.093 -53.351  42.761  1.00 25.09           N  
ATOM   2385 HH11 ARG A 164     106.088 -53.388  42.594  1.00 25.09           H  
ATOM   2386 HH12 ARG A 164     104.448 -53.267  41.988  1.00 25.09           H  
ATOM   2387  NH2 ARG A 164     103.383 -53.348  44.197  1.00 25.09           N  
ATOM   2388 HH21 ARG A 164     103.020 -53.333  45.139  1.00 25.09           H  
ATOM   2389 HH22 ARG A 164     102.752 -53.251  43.415  1.00 25.09           H  
ATOM   2390  CZ  ARG A 164     104.672 -53.393  43.995  1.00 25.09           C  
ATOM   2391  N   GLU A 165     112.049 -52.840  47.316  1.00 19.84           N  
ATOM   2392  H   GLU A 165     111.583 -53.723  47.468  1.00 19.84           H  
ATOM   2393  CA  GLU A 165     113.486 -53.119  46.991  1.00 19.84           C  
ATOM   2394  HA  GLU A 165     113.856 -53.563  47.915  1.00 19.84           H  
ATOM   2395  C   GLU A 165     114.619 -52.114  46.617  1.00 19.84           C  
ATOM   2396  CB  GLU A 165     113.472 -54.247  45.940  1.00 19.84           C  
ATOM   2397  HB2 GLU A 165     113.846 -53.877  44.985  1.00 19.84           H  
ATOM   2398  HB3 GLU A 165     112.442 -54.564  45.779  1.00 19.84           H  
ATOM   2399  O   GLU A 165     114.405 -51.045  46.054  1.00 19.84           O  
ATOM   2400  CG  GLU A 165     114.279 -55.485  46.369  1.00 19.84           C  
ATOM   2401  HG2 GLU A 165     115.340 -55.304  46.198  1.00 19.84           H  
ATOM   2402  HG3 GLU A 165     114.131 -55.645  47.437  1.00 19.84           H  
ATOM   2403  CD  GLU A 165     113.810 -56.734  45.610  1.00 19.84           C  
ATOM   2404  OE1 GLU A 165     113.723 -57.788  46.276  1.00 19.84           O  
ATOM   2405  OE2 GLU A 165     113.346 -56.569  44.457  1.00 19.84           O  
ATOM   2406  N   LEU A 166     115.859 -52.598  46.881  1.00 22.48           N  
ATOM   2407  H   LEU A 166     115.873 -53.535  47.257  1.00 22.48           H  
ATOM   2408  CA  LEU A 166     117.217 -52.066  46.616  1.00 22.48           C  
ATOM   2409  HA  LEU A 166     117.124 -51.088  46.144  1.00 22.48           H  
ATOM   2410  C   LEU A 166     118.056 -52.975  45.667  1.00 22.48           C  
ATOM   2411  CB  LEU A 166     117.963 -51.933  47.981  1.00 22.48           C  
ATOM   2412  HB2 LEU A 166     117.231 -52.074  48.777  1.00 22.48           H  
ATOM   2413  HB3 LEU A 166     118.672 -52.755  48.083  1.00 22.48           H  
ATOM   2414  O   LEU A 166     119.248 -52.730  45.552  1.00 22.48           O  
ATOM   2415  CG  LEU A 166     118.692 -50.610  48.301  1.00 22.48           C  
ATOM   2416  HG  LEU A 166     117.962 -49.801  48.278  1.00 22.48           H  
ATOM   2417  CD1 LEU A 166     119.269 -50.694  49.722  1.00 22.48           C  
ATOM   2418 HD11 LEU A 166     118.468 -50.901  50.431  1.00 22.48           H  
ATOM   2419 HD12 LEU A 166     119.738 -49.745  49.984  1.00 22.48           H  
ATOM   2420 HD13 LEU A 166     120.010 -51.491  49.768  1.00 22.48           H  
ATOM   2421  CD2 LEU A 166     119.844 -50.242  47.368  1.00 22.48           C  
ATOM   2422 HD21 LEU A 166     119.463 -50.124  46.354  1.00 22.48           H  
ATOM   2423 HD22 LEU A 166     120.582 -51.044  47.356  1.00 22.48           H  
ATOM   2424 HD23 LEU A 166     120.310 -49.308  47.683  1.00 22.48           H  
ATOM   2425  N   ASP A 167     117.511 -54.041  45.064  1.00 19.60           N  
ATOM   2426  H   ASP A 167     116.522 -54.221  45.169  1.00 19.60           H  
ATOM   2427  CA  ASP A 167     118.324 -55.143  44.489  1.00 19.60           C  
ATOM   2428  HA  ASP A 167     118.913 -55.581  45.295  1.00 19.60           H  
ATOM   2429  C   ASP A 167     119.368 -54.714  43.435  1.00 19.60           C  
ATOM   2430  CB  ASP A 167     117.397 -56.242  43.905  1.00 19.60           C  
ATOM   2431  HB2 ASP A 167     116.403 -55.828  43.735  1.00 19.60           H  
ATOM   2432  HB3 ASP A 167     117.776 -56.559  42.934  1.00 19.60           H  
ATOM   2433  O   ASP A 167     120.568 -54.822  43.672  1.00 19.60           O  
ATOM   2434  CG  ASP A 167     117.267 -57.512  44.760  1.00 19.60           C  
ATOM   2435  OD1 ASP A 167     117.692 -57.488  45.940  1.00 19.60           O  
ATOM   2436  OD2 ASP A 167     116.727 -58.501  44.217  1.00 19.60           O  
ATOM   2437  N   GLY A 168     118.887 -54.261  42.272  1.00 24.92           N  
ATOM   2438  H   GLY A 168     117.881 -54.188  42.225  1.00 24.92           H  
ATOM   2439  CA  GLY A 168     119.590 -54.241  40.983  1.00 24.92           C  
ATOM   2440  HA2 GLY A 168     119.042 -53.579  40.313  1.00 24.92           H  
ATOM   2441  HA3 GLY A 168     119.524 -55.225  40.518  1.00 24.92           H  
ATOM   2442  C   GLY A 168     121.027 -53.720  40.998  1.00 24.92           C  
ATOM   2443  O   GLY A 168     121.247 -52.524  41.193  1.00 24.92           O  
ATOM   2444  N   ASP A 169     122.041 -54.535  40.743  1.00 19.60           N  
ATOM   2445  H   ASP A 169     122.952 -54.148  40.944  1.00 19.60           H  
ATOM   2446  CA  ASP A 169     122.028 -55.811  40.001  1.00 19.60           C  
ATOM   2447  HA  ASP A 169     123.078 -56.077  39.880  1.00 19.60           H  
ATOM   2448  C   ASP A 169     121.567 -55.695  38.531  1.00 19.60           C  
ATOM   2449  CB  ASP A 169     121.418 -56.993  40.812  1.00 19.60           C  
ATOM   2450  HB2 ASP A 169     120.579 -56.670  41.429  1.00 19.60           H  
ATOM   2451  HB3 ASP A 169     121.027 -57.717  40.097  1.00 19.60           H  
ATOM   2452  O   ASP A 169     120.405 -55.315  38.252  1.00 19.60           O  
ATOM   2453  CG  ASP A 169     122.391 -57.749  41.740  1.00 19.60           C  
ATOM   2454  OD1 ASP A 169     123.614 -57.452  41.747  1.00 19.60           O  
ATOM   2455  OD2 ASP A 169     121.931 -58.715  42.395  1.00 19.60           O  
ATOM   2456  OXT ASP A 169     122.444 -55.948  37.672  1.00 19.60           O  
TER    2457      ASP A 169                                                       
ATOM   2457  N   MET B   1       6.194  38.748 -43.433  1.00 78.29           N  
ATOM   2458  H   MET B   1       6.874  39.169 -44.050  1.00 78.29           H  
ATOM   2459  H2  MET B   1       5.369  38.502 -43.961  1.00 78.29           H  
ATOM   2460  H3  MET B   1       5.957  39.404 -42.702  1.00 78.29           H  
ATOM   2461  CA  MET B   1       6.764  37.533 -42.841  1.00 78.29           C  
ATOM   2462  HA  MET B   1       7.717  37.805 -42.388  1.00 78.29           H  
ATOM   2463  C   MET B   1       7.011  36.529 -43.952  1.00 78.29           C  
ATOM   2464  CB  MET B   1       5.865  36.966 -41.735  1.00 78.29           C  
ATOM   2465  HB2 MET B   1       4.996  37.604 -41.575  1.00 78.29           H  
ATOM   2466  HB3 MET B   1       5.509  35.976 -42.019  1.00 78.29           H  
ATOM   2467  O   MET B   1       6.067  36.200 -44.669  1.00 78.29           O  
ATOM   2468  CG  MET B   1       6.649  36.871 -40.430  1.00 78.29           C  
ATOM   2469  HG2 MET B   1       7.593  36.371 -40.645  1.00 78.29           H  
ATOM   2470  HG3 MET B   1       6.880  37.870 -40.060  1.00 78.29           H  
ATOM   2471  SD  MET B   1       5.801  35.931 -39.144  1.00 78.29           S  
ATOM   2472  CE  MET B   1       5.155  37.272 -38.110  1.00 78.29           C  
ATOM   2473  HE1 MET B   1       4.637  36.839 -37.254  1.00 78.29           H  
ATOM   2474  HE2 MET B   1       5.980  37.881 -37.742  1.00 78.29           H  
ATOM   2475  HE3 MET B   1       4.460  37.889 -38.682  1.00 78.29           H  
ATOM   2476  N   THR B   2       8.257  36.117 -44.161  1.00 86.57           N  
ATOM   2477  H   THR B   2       8.967  36.409 -43.504  1.00 86.57           H  
ATOM   2478  CA  THR B   2       8.580  35.036 -45.099  1.00 86.57           C  
ATOM   2479  HA  THR B   2       8.153  35.278 -46.072  1.00 86.57           H  
ATOM   2480  C   THR B   2       7.941  33.731 -44.630  1.00 86.57           C  
ATOM   2481  CB  THR B   2      10.093  34.846 -45.287  1.00 86.57           C  
ATOM   2482  HB  THR B   2      10.250  34.090 -46.057  1.00 86.57           H  
ATOM   2483  O   THR B   2       7.486  33.611 -43.488  1.00 86.57           O  
ATOM   2484  CG2 THR B   2      10.806  36.124 -45.721  1.00 86.57           C  
ATOM   2485 HG21 THR B   2      11.855  35.902 -45.918  1.00 86.57           H  
ATOM   2486 HG22 THR B   2      10.748  36.882 -44.940  1.00 86.57           H  
ATOM   2487 HG23 THR B   2      10.352  36.509 -46.634  1.00 86.57           H  
ATOM   2488  OG1 THR B   2      10.687  34.393 -44.101  1.00 86.57           O  
ATOM   2489  HG1 THR B   2      11.124  35.139 -43.684  1.00 86.57           H  
ATOM   2490  N   ASP B   3       7.874  32.741 -45.516  1.00 83.22           N  
ATOM   2491  H   ASP B   3       8.248  32.852 -46.447  1.00 83.22           H  
ATOM   2492  CA  ASP B   3       7.367  31.432 -45.117  1.00 83.22           C  
ATOM   2493  HA  ASP B   3       6.380  31.582 -44.680  1.00 83.22           H  
ATOM   2494  C   ASP B   3       8.237  30.808 -44.015  1.00 83.22           C  
ATOM   2495  CB  ASP B   3       7.205  30.550 -46.354  1.00 83.22           C  
ATOM   2496  HB2 ASP B   3       6.861  31.158 -47.191  1.00 83.22           H  
ATOM   2497  HB3 ASP B   3       8.164  30.107 -46.623  1.00 83.22           H  
ATOM   2498  O   ASP B   3       7.705  30.358 -43.001  1.00 83.22           O  
ATOM   2499  CG  ASP B   3       6.157  29.474 -46.098  1.00 83.22           C  
ATOM   2500  OD1 ASP B   3       5.026  29.879 -45.705  1.00 83.22           O  
ATOM   2501  OD2 ASP B   3       6.504  28.295 -46.322  1.00 83.22           O  
ATOM   2502  N   SER B   4       9.565  30.941 -44.132  1.00 82.02           N  
ATOM   2503  H   SER B   4       9.951  31.276 -45.003  1.00 82.02           H  
ATOM   2504  CA  SER B   4      10.520  30.543 -43.093  1.00 82.02           C  
ATOM   2505  HA  SER B   4      10.424  29.470 -42.927  1.00 82.02           H  
ATOM   2506  C   SER B   4      10.274  31.238 -41.750  1.00 82.02           C  
ATOM   2507  CB  SER B   4      11.962  30.825 -43.537  1.00 82.02           C  
ATOM   2508  HB2 SER B   4      12.080  31.889 -43.742  1.00 82.02           H  
ATOM   2509  HB3 SER B   4      12.641  30.549 -42.730  1.00 82.02           H  
ATOM   2510  O   SER B   4      10.332  30.574 -40.721  1.00 82.02           O  
ATOM   2511  OG  SER B   4      12.305  30.082 -44.691  1.00 82.02           O  
ATOM   2512  HG  SER B   4      13.097  29.578 -44.490  1.00 82.02           H  
ATOM   2513  N   GLU B   5       9.965  32.541 -41.720  1.00 86.06           N  
ATOM   2514  H   GLU B   5       9.931  33.055 -42.588  1.00 86.06           H  
ATOM   2515  CA  GLU B   5       9.703  33.259 -40.458  1.00 86.06           C  
ATOM   2516  HA  GLU B   5      10.530  33.093 -39.768  1.00 86.06           H  
ATOM   2517  C   GLU B   5       8.433  32.756 -39.754  1.00 86.06           C  
ATOM   2518  CB  GLU B   5       9.581  34.765 -40.710  1.00 86.06           C  
ATOM   2519  HB2 GLU B   5       8.899  34.900 -41.550  1.00 86.06           H  
ATOM   2520  HB3 GLU B   5       9.151  35.222 -39.819  1.00 86.06           H  
ATOM   2521  O   GLU B   5       8.465  32.508 -38.549  1.00 86.06           O  
ATOM   2522  CG  GLU B   5      10.909  35.485 -40.988  1.00 86.06           C  
ATOM   2523  HG2 GLU B   5      11.479  34.925 -41.731  1.00 86.06           H  
ATOM   2524  HG3 GLU B   5      11.493  35.493 -40.068  1.00 86.06           H  
ATOM   2525  CD  GLU B   5      10.713  36.927 -41.494  1.00 86.06           C  
ATOM   2526  OE1 GLU B   5      11.676  37.711 -41.423  1.00 86.06           O  
ATOM   2527  OE2 GLU B   5       9.636  37.230 -42.065  1.00 86.06           O  
ATOM   2528  N   LYS B   6       7.338  32.528 -40.496  1.00 87.14           N  
ATOM   2529  H   LYS B   6       7.392  32.710 -41.488  1.00 87.14           H  
ATOM   2530  CA  LYS B   6       6.102  31.963 -39.917  1.00 87.14           C  
ATOM   2531  HA  LYS B   6       5.784  32.577 -39.074  1.00 87.14           H  
ATOM   2532  C   LYS B   6       6.346  30.560 -39.367  1.00 87.14           C  
ATOM   2533  CB  LYS B   6       4.977  31.893 -40.959  1.00 87.14           C  
ATOM   2534  HB2 LYS B   6       4.137  31.355 -40.519  1.00 87.14           H  
ATOM   2535  HB3 LYS B   6       5.335  31.315 -41.811  1.00 87.14           H  
ATOM   2536  O   LYS B   6       5.951  30.241 -38.249  1.00 87.14           O  
ATOM   2537  CG  LYS B   6       4.471  33.269 -41.419  1.00 87.14           C  
ATOM   2538  HG2 LYS B   6       5.313  33.848 -41.797  1.00 87.14           H  
ATOM   2539  HG3 LYS B   6       4.036  33.788 -40.564  1.00 87.14           H  
ATOM   2540  CD  LYS B   6       3.407  33.139 -42.524  1.00 87.14           C  
ATOM   2541  HD2 LYS B   6       2.661  32.410 -42.209  1.00 87.14           H  
ATOM   2542  HD3 LYS B   6       2.919  34.102 -42.674  1.00 87.14           H  
ATOM   2543  CE  LYS B   6       4.089  32.702 -43.830  1.00 87.14           C  
ATOM   2544  HE2 LYS B   6       4.419  33.579 -44.387  1.00 87.14           H  
ATOM   2545  HE3 LYS B   6       4.992  32.157 -43.553  1.00 87.14           H  
ATOM   2546  NZ  LYS B   6       3.263  31.804 -44.674  1.00 87.14           N  
ATOM   2547  HZ1 LYS B   6       2.801  31.108 -44.106  1.00 87.14           H  
ATOM   2548  HZ2 LYS B   6       3.866  31.246 -45.261  1.00 87.14           H  
ATOM   2549  HZ3 LYS B   6       2.593  32.298 -45.245  1.00 87.14           H  
ATOM   2550  N   VAL B   7       7.006  29.708 -40.153  1.00 86.10           N  
ATOM   2551  H   VAL B   7       7.315  30.024 -41.061  1.00 86.10           H  
ATOM   2552  CA  VAL B   7       7.294  28.328 -39.745  1.00 86.10           C  
ATOM   2553  HA  VAL B   7       6.370  27.874 -39.385  1.00 86.10           H  
ATOM   2554  C   VAL B   7       8.270  28.295 -38.562  1.00 86.10           C  
ATOM   2555  CB  VAL B   7       7.772  27.487 -40.942  1.00 86.10           C  
ATOM   2556  HB  VAL B   7       8.670  27.933 -41.368  1.00 86.10           H  
ATOM   2557  O   VAL B   7       8.120  27.445 -37.685  1.00 86.10           O  
ATOM   2558  CG1 VAL B   7       8.072  26.047 -40.521  1.00 86.10           C  
ATOM   2559 HG11 VAL B   7       7.167  25.573 -40.139  1.00 86.10           H  
ATOM   2560 HG12 VAL B   7       8.828  26.034 -39.735  1.00 86.10           H  
ATOM   2561 HG13 VAL B   7       8.437  25.484 -41.380  1.00 86.10           H  
ATOM   2562  CG2 VAL B   7       6.683  27.376 -42.021  1.00 86.10           C  
ATOM   2563 HG21 VAL B   7       6.384  28.362 -42.377  1.00 86.10           H  
ATOM   2564 HG22 VAL B   7       5.803  26.871 -41.625  1.00 86.10           H  
ATOM   2565 HG23 VAL B   7       7.066  26.817 -42.875  1.00 86.10           H  
ATOM   2566  N   ALA B   8       9.210  29.242 -38.465  1.00 85.14           N  
ATOM   2567  H   ALA B   8       9.327  29.898 -39.223  1.00 85.14           H  
ATOM   2568  CA  ALA B   8      10.111  29.358 -37.319  1.00 85.14           C  
ATOM   2569  HA  ALA B   8      10.630  28.407 -37.198  1.00 85.14           H  
ATOM   2570  C   ALA B   8       9.361  29.637 -36.003  1.00 85.14           C  
ATOM   2571  CB  ALA B   8      11.159  30.439 -37.606  1.00 85.14           C  
ATOM   2572  HB1 ALA B   8      10.676  31.405 -37.751  1.00 85.14           H  
ATOM   2573  HB2 ALA B   8      11.723  30.179 -38.502  1.00 85.14           H  
ATOM   2574  HB3 ALA B   8      11.850  30.509 -36.766  1.00 85.14           H  
ATOM   2575  O   ALA B   8       9.724  29.071 -34.970  1.00 85.14           O  
ATOM   2576  N   GLU B   9       8.297  30.447 -36.019  1.00 89.82           N  
ATOM   2577  H   GLU B   9       8.053  30.924 -36.875  1.00 89.82           H  
ATOM   2578  CA  GLU B   9       7.448  30.656 -34.837  1.00 89.82           C  
ATOM   2579  HA  GLU B   9       8.082  30.904 -33.985  1.00 89.82           H  
ATOM   2580  C   GLU B   9       6.675  29.391 -34.449  1.00 89.82           C  
ATOM   2581  CB  GLU B   9       6.471  31.819 -35.048  1.00 89.82           C  
ATOM   2582  HB2 GLU B   9       5.768  31.818 -34.215  1.00 89.82           H  
ATOM   2583  HB3 GLU B   9       5.916  31.676 -35.975  1.00 89.82           H  
ATOM   2584  O   GLU B   9       6.673  29.009 -33.274  1.00 89.82           O  
ATOM   2585  CG  GLU B   9       7.195  33.171 -35.069  1.00 89.82           C  
ATOM   2586  HG2 GLU B   9       7.838  33.219 -35.948  1.00 89.82           H  
ATOM   2587  HG3 GLU B   9       7.833  33.233 -34.188  1.00 89.82           H  
ATOM   2588  CD  GLU B   9       6.236  34.371 -35.069  1.00 89.82           C  
ATOM   2589  OE1 GLU B   9       6.763  35.496 -34.918  1.00 89.82           O  
ATOM   2590  OE2 GLU B   9       5.006  34.165 -35.171  1.00 89.82           O  
ATOM   2591  N   TYR B  10       6.094  28.684 -35.426  1.00 91.54           N  
ATOM   2592  H   TYR B  10       6.090  29.066 -36.361  1.00 91.54           H  
ATOM   2593  CA  TYR B  10       5.430  27.401 -35.170  1.00 91.54           C  
ATOM   2594  HA  TYR B  10       4.664  27.559 -34.411  1.00 91.54           H  
ATOM   2595  C   TYR B  10       6.396  26.350 -34.608  1.00 91.54           C  
ATOM   2596  CB  TYR B  10       4.756  26.874 -36.443  1.00 91.54           C  
ATOM   2597  HB2 TYR B  10       5.481  26.865 -37.256  1.00 91.54           H  
ATOM   2598  HB3 TYR B  10       4.454  25.841 -36.270  1.00 91.54           H  
ATOM   2599  O   TYR B  10       6.054  25.653 -33.651  1.00 91.54           O  
ATOM   2600  CG  TYR B  10       3.517  27.641 -36.863  1.00 91.54           C  
ATOM   2601  CD1 TYR B  10       2.411  27.723 -35.993  1.00 91.54           C  
ATOM   2602  HD1 TYR B  10       2.448  27.249 -35.023  1.00 91.54           H  
ATOM   2603  CD2 TYR B  10       3.454  28.250 -38.130  1.00 91.54           C  
ATOM   2604  HD2 TYR B  10       4.299  28.196 -38.801  1.00 91.54           H  
ATOM   2605  CE1 TYR B  10       1.254  28.426 -36.380  1.00 91.54           C  
ATOM   2606  HE1 TYR B  10       0.411  28.494 -35.708  1.00 91.54           H  
ATOM   2607  CE2 TYR B  10       2.299  28.948 -38.525  1.00 91.54           C  
ATOM   2608  HE2 TYR B  10       2.248  29.427 -39.491  1.00 91.54           H  
ATOM   2609  OH  TYR B  10       0.087  29.721 -38.035  1.00 91.54           O  
ATOM   2610  HH  TYR B  10      -0.572  29.749 -37.337  1.00 91.54           H  
ATOM   2611  CZ  TYR B  10       1.199  29.043 -37.649  1.00 91.54           C  
ATOM   2612  N   LEU B  11       7.620  26.263 -35.141  1.00 88.38           N  
ATOM   2613  H   LEU B  11       7.833  26.838 -35.943  1.00 88.38           H  
ATOM   2614  CA  LEU B  11       8.651  25.356 -34.635  1.00 88.38           C  
ATOM   2615  HA  LEU B  11       8.223  24.354 -34.602  1.00 88.38           H  
ATOM   2616  C   LEU B  11       9.068  25.726 -33.206  1.00 88.38           C  
ATOM   2617  CB  LEU B  11       9.851  25.359 -35.600  1.00 88.38           C  
ATOM   2618  HB2 LEU B  11      10.264  26.367 -35.639  1.00 88.38           H  
ATOM   2619  HB3 LEU B  11       9.499  25.104 -36.599  1.00 88.38           H  
ATOM   2620  O   LEU B  11       9.224  24.839 -32.362  1.00 88.38           O  
ATOM   2621  CG  LEU B  11      10.975  24.379 -35.208  1.00 88.38           C  
ATOM   2622  HG  LEU B  11      11.334  24.611 -34.205  1.00 88.38           H  
ATOM   2623  CD1 LEU B  11      10.503  22.922 -35.244  1.00 88.38           C  
ATOM   2624 HD11 LEU B  11       9.745  22.751 -34.479  1.00 88.38           H  
ATOM   2625 HD12 LEU B  11      10.093  22.690 -36.227  1.00 88.38           H  
ATOM   2626 HD13 LEU B  11      11.343  22.257 -35.044  1.00 88.38           H  
ATOM   2627  CD2 LEU B  11      12.150  24.520 -36.174  1.00 88.38           C  
ATOM   2628 HD21 LEU B  11      12.512  25.548 -36.169  1.00 88.38           H  
ATOM   2629 HD22 LEU B  11      12.963  23.861 -35.868  1.00 88.38           H  
ATOM   2630 HD23 LEU B  11      11.835  24.254 -37.183  1.00 88.38           H  
ATOM   2631  N   ARG B  12       9.196  27.026 -32.907  1.00 90.75           N  
ATOM   2632  H   ARG B  12       9.074  27.698 -33.651  1.00 90.75           H  
ATOM   2633  CA  ARG B  12       9.492  27.514 -31.553  1.00 90.75           C  
ATOM   2634  HA  ARG B  12      10.402  27.027 -31.202  1.00 90.75           H  
ATOM   2635  C   ARG B  12       8.386  27.123 -30.574  1.00 90.75           C  
ATOM   2636  CB  ARG B  12       9.725  29.033 -31.586  1.00 90.75           C  
ATOM   2637  HB2 ARG B  12      10.435  29.260 -32.381  1.00 90.75           H  
ATOM   2638  HB3 ARG B  12       8.787  29.543 -31.806  1.00 90.75           H  
ATOM   2639  O   ARG B  12       8.691  26.638 -29.488  1.00 90.75           O  
ATOM   2640  CG  ARG B  12      10.293  29.558 -30.256  1.00 90.75           C  
ATOM   2641  HG2 ARG B  12      11.269  29.110 -30.073  1.00 90.75           H  
ATOM   2642  HG3 ARG B  12       9.627  29.279 -29.440  1.00 90.75           H  
ATOM   2643  CD  ARG B  12      10.420  31.087 -30.257  1.00 90.75           C  
ATOM   2644  HD2 ARG B  12      10.747  31.410 -29.269  1.00 90.75           H  
ATOM   2645  HD3 ARG B  12       9.430  31.507 -30.437  1.00 90.75           H  
ATOM   2646  NE  ARG B  12      11.388  31.570 -31.264  1.00 90.75           N  
ATOM   2647  HE  ARG B  12      12.225  31.018 -31.390  1.00 90.75           H  
ATOM   2648  NH1 ARG B  12      10.231  33.432 -31.985  1.00 90.75           N  
ATOM   2649 HH11 ARG B  12      10.117  34.193 -32.640  1.00 90.75           H  
ATOM   2650 HH12 ARG B  12       9.479  33.235 -31.341  1.00 90.75           H  
ATOM   2651  NH2 ARG B  12      12.196  32.934 -32.901  1.00 90.75           N  
ATOM   2652 HH21 ARG B  12      13.013  32.348 -33.003  1.00 90.75           H  
ATOM   2653 HH22 ARG B  12      12.077  33.740 -33.497  1.00 90.75           H  
ATOM   2654  CZ  ARG B  12      11.265  32.639 -32.038  1.00 90.75           C  
ATOM   2655  N   ARG B  13       7.112  27.270 -30.955  1.00 91.74           N  
ATOM   2656  H   ARG B  13       6.929  27.705 -31.848  1.00 91.74           H  
ATOM   2657  CA  ARG B  13       5.982  26.840 -30.117  1.00 91.74           C  
ATOM   2658  HA  ARG B  13       6.125  27.274 -29.128  1.00 91.74           H  
ATOM   2659  C   ARG B  13       5.977  25.326 -29.902  1.00 91.74           C  
ATOM   2660  CB  ARG B  13       4.652  27.345 -30.708  1.00 91.74           C  
ATOM   2661  HB2 ARG B  13       4.505  26.896 -31.691  1.00 91.74           H  
ATOM   2662  HB3 ARG B  13       4.699  28.426 -30.838  1.00 91.74           H  
ATOM   2663  O   ARG B  13       5.900  24.890 -28.760  1.00 91.74           O  
ATOM   2664  CG  ARG B  13       3.439  26.997 -29.825  1.00 91.74           C  
ATOM   2665  HG2 ARG B  13       2.524  27.246 -30.364  1.00 91.74           H  
ATOM   2666  HG3 ARG B  13       3.422  25.923 -29.638  1.00 91.74           H  
ATOM   2667  CD  ARG B  13       3.440  27.760 -28.492  1.00 91.74           C  
ATOM   2668  HD2 ARG B  13       3.023  28.752 -28.663  1.00 91.74           H  
ATOM   2669  HD3 ARG B  13       4.459  27.875 -28.123  1.00 91.74           H  
ATOM   2670  NE  ARG B  13       2.677  27.050 -27.457  1.00 91.74           N  
ATOM   2671  HE  ARG B  13       2.594  26.047 -27.545  1.00 91.74           H  
ATOM   2672  NH1 ARG B  13       2.425  28.795 -25.973  1.00 91.74           N  
ATOM   2673 HH11 ARG B  13       2.821  29.434 -26.647  1.00 91.74           H  
ATOM   2674 HH12 ARG B  13       2.099  29.120 -25.073  1.00 91.74           H  
ATOM   2675  NH2 ARG B  13       1.746  26.747 -25.425  1.00 91.74           N  
ATOM   2676 HH21 ARG B  13       1.475  27.068 -24.507  1.00 91.74           H  
ATOM   2677 HH22 ARG B  13       1.993  25.775 -25.548  1.00 91.74           H  
ATOM   2678  CZ  ARG B  13       2.278  27.540 -26.298  1.00 91.74           C  
ATOM   2679  N   ALA B  14       6.133  24.534 -30.963  1.00 92.84           N  
ATOM   2680  H   ALA B  14       6.176  24.958 -31.878  1.00 92.84           H  
ATOM   2681  CA  ALA B  14       6.140  23.072 -30.871  1.00 92.84           C  
ATOM   2682  HA  ALA B  14       5.200  22.747 -30.425  1.00 92.84           H  
ATOM   2683  C   ALA B  14       7.278  22.544 -29.977  1.00 92.84           C  
ATOM   2684  CB  ALA B  14       6.234  22.500 -32.291  1.00 92.84           C  
ATOM   2685  HB1 ALA B  14       7.164  22.816 -32.764  1.00 92.84           H  
ATOM   2686  HB2 ALA B  14       6.204  21.411 -32.250  1.00 92.84           H  
ATOM   2687  HB3 ALA B  14       5.393  22.853 -32.888  1.00 92.84           H  
ATOM   2688  O   ALA B  14       7.070  21.628 -29.185  1.00 92.84           O  
ATOM   2689  N   THR B  15       8.471  23.140 -30.060  1.00 93.49           N  
ATOM   2690  H   THR B  15       8.590  23.879 -30.738  1.00 93.49           H  
ATOM   2691  CA  THR B  15       9.614  22.767 -29.206  1.00 93.49           C  
ATOM   2692  HA  THR B  15       9.661  21.679 -29.155  1.00 93.49           H  
ATOM   2693  C   THR B  15       9.469  23.246 -27.759  1.00 93.49           C  
ATOM   2694  CB  THR B  15      10.953  23.252 -29.781  1.00 93.49           C  
ATOM   2695  HB  THR B  15      11.713  23.180 -29.003  1.00 93.49           H  
ATOM   2696  O   THR B  15       9.923  22.555 -26.847  1.00 93.49           O  
ATOM   2697  CG2 THR B  15      11.409  22.397 -30.960  1.00 93.49           C  
ATOM   2698 HG21 THR B  15      12.351  22.783 -31.348  1.00 93.49           H  
ATOM   2699 HG22 THR B  15      10.659  22.415 -31.751  1.00 93.49           H  
ATOM   2700 HG23 THR B  15      11.560  21.369 -30.631  1.00 93.49           H  
ATOM   2701  OG1 THR B  15      10.883  24.586 -30.224  1.00 93.49           O  
ATOM   2702  HG1 THR B  15      10.356  24.607 -31.026  1.00 93.49           H  
ATOM   2703  N   LEU B  16       8.807  24.384 -27.516  1.00 94.89           N  
ATOM   2704  H   LEU B  16       8.500  24.941 -28.300  1.00 94.89           H  
ATOM   2705  CA  LEU B  16       8.411  24.812 -26.168  1.00 94.89           C  
ATOM   2706  HA  LEU B  16       9.286  24.785 -25.518  1.00 94.89           H  
ATOM   2707  C   LEU B  16       7.396  23.846 -25.546  1.00 94.89           C  
ATOM   2708  CB  LEU B  16       7.852  26.248 -26.212  1.00 94.89           C  
ATOM   2709  HB2 LEU B  16       7.226  26.415 -25.335  1.00 94.89           H  
ATOM   2710  HB3 LEU B  16       7.210  26.350 -27.086  1.00 94.89           H  
ATOM   2711  O   LEU B  16       7.622  23.376 -24.433  1.00 94.89           O  
ATOM   2712  CG  LEU B  16       8.937  27.335 -26.247  1.00 94.89           C  
ATOM   2713  HG  LEU B  16       9.728  27.052 -26.942  1.00 94.89           H  
ATOM   2714  CD1 LEU B  16       8.350  28.680 -26.672  1.00 94.89           C  
ATOM   2715 HD11 LEU B  16       9.128  29.443 -26.672  1.00 94.89           H  
ATOM   2716 HD12 LEU B  16       7.556  28.977 -25.987  1.00 94.89           H  
ATOM   2717 HD13 LEU B  16       7.937  28.594 -27.677  1.00 94.89           H  
ATOM   2718  CD2 LEU B  16       9.540  27.541 -24.857  1.00 94.89           C  
ATOM   2719 HD21 LEU B  16       9.820  26.590 -24.403  1.00 94.89           H  
ATOM   2720 HD22 LEU B  16      10.392  28.217 -24.913  1.00 94.89           H  
ATOM   2721 HD23 LEU B  16       8.794  27.990 -24.201  1.00 94.89           H  
ATOM   2722  N   ASP B  17       6.341  23.490 -26.281  1.00 94.78           N  
ATOM   2723  H   ASP B  17       6.195  23.947 -27.169  1.00 94.78           H  
ATOM   2724  CA  ASP B  17       5.318  22.548 -25.815  1.00 94.78           C  
ATOM   2725  HA  ASP B  17       4.920  22.900 -24.863  1.00 94.78           H  
ATOM   2726  C   ASP B  17       5.907  21.147 -25.571  1.00 94.78           C  
ATOM   2727  CB  ASP B  17       4.161  22.480 -26.831  1.00 94.78           C  
ATOM   2728  HB2 ASP B  17       3.507  21.654 -26.552  1.00 94.78           H  
ATOM   2729  HB3 ASP B  17       4.564  22.264 -27.820  1.00 94.78           H  
ATOM   2730  O   ASP B  17       5.566  20.495 -24.585  1.00 94.78           O  
ATOM   2731  CG  ASP B  17       3.297  23.749 -26.898  1.00 94.78           C  
ATOM   2732  OD1 ASP B  17       3.254  24.531 -25.924  1.00 94.78           O  
ATOM   2733  OD2 ASP B  17       2.600  23.951 -27.914  1.00 94.78           O  
ATOM   2734  N   LEU B  18       6.839  20.691 -26.419  1.00 94.07           N  
ATOM   2735  H   LEU B  18       7.023  21.228 -27.254  1.00 94.07           H  
ATOM   2736  CA  LEU B  18       7.554  19.423 -26.224  1.00 94.07           C  
ATOM   2737  HA  LEU B  18       6.822  18.625 -26.102  1.00 94.07           H  
ATOM   2738  C   LEU B  18       8.414  19.444 -24.958  1.00 94.07           C  
ATOM   2739  CB  LEU B  18       8.414  19.131 -27.468  1.00 94.07           C  
ATOM   2740  HB2 LEU B  18       7.752  19.008 -28.325  1.00 94.07           H  
ATOM   2741  HB3 LEU B  18       9.052  19.995 -27.657  1.00 94.07           H  
ATOM   2742  O   LEU B  18       8.447  18.464 -24.216  1.00 94.07           O  
ATOM   2743  CG  LEU B  18       9.317  17.887 -27.348  1.00 94.07           C  
ATOM   2744  HG  LEU B  18      10.024  18.018 -26.528  1.00 94.07           H  
ATOM   2745  CD1 LEU B  18       8.520  16.605 -27.112  1.00 94.07           C  
ATOM   2746 HD11 LEU B  18       9.185  15.742 -27.101  1.00 94.07           H  
ATOM   2747 HD12 LEU B  18       7.994  16.647 -26.158  1.00 94.07           H  
ATOM   2748 HD13 LEU B  18       7.796  16.478 -27.917  1.00 94.07           H  
ATOM   2749  CD2 LEU B  18      10.125  17.717 -28.634  1.00 94.07           C  
ATOM   2750 HD21 LEU B  18       9.451  17.576 -29.479  1.00 94.07           H  
ATOM   2751 HD22 LEU B  18      10.736  18.603 -28.807  1.00 94.07           H  
ATOM   2752 HD23 LEU B  18      10.776  16.846 -28.556  1.00 94.07           H  
ATOM   2753  N   ARG B  19       9.119  20.550 -24.705  1.00 94.43           N  
ATOM   2754  H   ARG B  19       9.043  21.321 -25.353  1.00 94.43           H  
ATOM   2755  CA  ARG B  19       9.924  20.713 -23.491  1.00 94.43           C  
ATOM   2756  HA  ARG B  19      10.600  19.863 -23.397  1.00 94.43           H  
ATOM   2757  C   ARG B  19       9.049  20.681 -22.240  1.00 94.43           C  
ATOM   2758  CB  ARG B  19      10.754  21.990 -23.616  1.00 94.43           C  
ATOM   2759  HB2 ARG B  19      10.089  22.806 -23.900  1.00 94.43           H  
ATOM   2760  HB3 ARG B  19      11.486  21.845 -24.410  1.00 94.43           H  
ATOM   2761  O   ARG B  19       9.411  19.973 -21.307  1.00 94.43           O  
ATOM   2762  CG  ARG B  19      11.482  22.378 -22.317  1.00 94.43           C  
ATOM   2763  HG2 ARG B  19      10.743  22.712 -21.588  1.00 94.43           H  
ATOM   2764  HG3 ARG B  19      11.998  21.510 -21.906  1.00 94.43           H  
ATOM   2765  CD  ARG B  19      12.500  23.508 -22.518  1.00 94.43           C  
ATOM   2766  HD2 ARG B  19      13.444  23.065 -22.836  1.00 94.43           H  
ATOM   2767  HD3 ARG B  19      12.658  24.000 -21.558  1.00 94.43           H  
ATOM   2768  NE  ARG B  19      12.070  24.484 -23.540  1.00 94.43           N  
ATOM   2769  HE  ARG B  19      11.325  24.189 -24.154  1.00 94.43           H  
ATOM   2770  NH1 ARG B  19      13.550  26.158 -23.028  1.00 94.43           N  
ATOM   2771 HH11 ARG B  19      13.966  27.058 -23.221  1.00 94.43           H  
ATOM   2772 HH12 ARG B  19      13.763  25.690 -22.158  1.00 94.43           H  
ATOM   2773  NH2 ARG B  19      12.333  26.291 -24.888  1.00 94.43           N  
ATOM   2774 HH21 ARG B  19      11.639  25.920 -25.521  1.00 94.43           H  
ATOM   2775 HH22 ARG B  19      12.779  27.176 -25.081  1.00 94.43           H  
ATOM   2776  CZ  ARG B  19      12.644  25.640 -23.806  1.00 94.43           C  
ATOM   2777  N   ALA B  20       7.907  21.369 -22.252  1.00 96.75           N  
ATOM   2778  H   ALA B  20       7.686  21.938 -23.057  1.00 96.75           H  
ATOM   2779  CA  ALA B  20       6.944  21.332 -21.153  1.00 96.75           C  
ATOM   2780  HA  ALA B  20       7.445  21.631 -20.232  1.00 96.75           H  
ATOM   2781  C   ALA B  20       6.388  19.914 -20.930  1.00 96.75           C  
ATOM   2782  CB  ALA B  20       5.833  22.347 -21.444  1.00 96.75           C  
ATOM   2783  HB1 ALA B  20       5.127  22.358 -20.613  1.00 96.75           H  
ATOM   2784  HB2 ALA B  20       5.303  22.080 -22.358  1.00 96.75           H  
ATOM   2785  HB3 ALA B  20       6.260  23.344 -21.553  1.00 96.75           H  
ATOM   2786  O   ALA B  20       6.389  19.427 -19.805  1.00 96.75           O  
ATOM   2787  N   ALA B  21       6.010  19.200 -21.997  1.00 96.64           N  
ATOM   2788  H   ALA B  21       5.981  19.651 -22.900  1.00 96.64           H  
ATOM   2789  CA  ALA B  21       5.527  17.821 -21.888  1.00 96.64           C  
ATOM   2790  HA  ALA B  21       4.687  17.804 -21.193  1.00 96.64           H  
ATOM   2791  C   ALA B  21       6.596  16.864 -21.325  1.00 96.64           C  
ATOM   2792  CB  ALA B  21       5.026  17.366 -23.265  1.00 96.64           C  
ATOM   2793  HB1 ALA B  21       4.247  18.043 -23.615  1.00 96.64           H  
ATOM   2794  HB2 ALA B  21       5.847  17.359 -23.982  1.00 96.64           H  
ATOM   2795  HB3 ALA B  21       4.610  16.362 -23.184  1.00 96.64           H  
ATOM   2796  O   ALA B  21       6.312  16.061 -20.444  1.00 96.64           O  
ATOM   2797  N   ARG B  22       7.851  16.971 -21.784  1.00 94.91           N  
ATOM   2798  H   ARG B  22       8.030  17.643 -22.516  1.00 94.91           H  
ATOM   2799  CA  ARG B  22       8.966  16.167 -21.248  1.00 94.91           C  
ATOM   2800  HA  ARG B  22       8.683  15.114 -21.241  1.00 94.91           H  
ATOM   2801  C   ARG B  22       9.293  16.497 -19.796  1.00 94.91           C  
ATOM   2802  CB  ARG B  22      10.222  16.361 -22.103  1.00 94.91           C  
ATOM   2803  HB2 ARG B  22      10.372  17.424 -22.295  1.00 94.91           H  
ATOM   2804  HB3 ARG B  22      11.082  15.986 -21.549  1.00 94.91           H  
ATOM   2805  O   ARG B  22       9.745  15.620 -19.071  1.00 94.91           O  
ATOM   2806  CG  ARG B  22      10.137  15.592 -23.423  1.00 94.91           C  
ATOM   2807  HG2 ARG B  22      10.030  14.529 -23.210  1.00 94.91           H  
ATOM   2808  HG3 ARG B  22       9.276  15.927 -24.001  1.00 94.91           H  
ATOM   2809  CD  ARG B  22      11.420  15.828 -24.224  1.00 94.91           C  
ATOM   2810  HD2 ARG B  22      11.471  16.883 -24.491  1.00 94.91           H  
ATOM   2811  HD3 ARG B  22      12.276  15.573 -23.599  1.00 94.91           H  
ATOM   2812  NE  ARG B  22      11.451  15.000 -25.440  1.00 94.91           N  
ATOM   2813  HE  ARG B  22      10.741  14.286 -25.516  1.00 94.91           H  
ATOM   2814  NH1 ARG B  22      13.319  15.927 -26.402  1.00 94.91           N  
ATOM   2815 HH11 ARG B  22      13.448  16.492 -25.576  1.00 94.91           H  
ATOM   2816 HH12 ARG B  22      14.009  15.916 -27.139  1.00 94.91           H  
ATOM   2817  NH2 ARG B  22      12.224  14.292 -27.459  1.00 94.91           N  
ATOM   2818 HH21 ARG B  22      11.489  13.601 -27.501  1.00 94.91           H  
ATOM   2819 HH22 ARG B  22      12.869  14.356 -28.234  1.00 94.91           H  
ATOM   2820  CZ  ARG B  22      12.329  15.076 -26.424  1.00 94.91           C  
ATOM   2821  N   GLN B  23       9.115  17.750 -19.391  1.00 95.60           N  
ATOM   2822  H   GLN B  23       8.760  18.436 -20.042  1.00 95.60           H  
ATOM   2823  CA  GLN B  23       9.267  18.139 -17.997  1.00 95.60           C  
ATOM   2824  HA  GLN B  23      10.209  17.740 -17.622  1.00 95.60           H  
ATOM   2825  C   GLN B  23       8.163  17.511 -17.141  1.00 95.60           C  
ATOM   2826  CB  GLN B  23       9.323  19.665 -17.904  1.00 95.60           C  
ATOM   2827  HB2 GLN B  23       8.374  20.094 -18.225  1.00 95.60           H  
ATOM   2828  HB3 GLN B  23      10.118  20.035 -18.551  1.00 95.60           H  
ATOM   2829  O   GLN B  23       8.494  16.861 -16.159  1.00 95.60           O  
ATOM   2830  CG  GLN B  23       9.606  20.095 -16.466  1.00 95.60           C  
ATOM   2831  HG2 GLN B  23      10.556  19.682 -16.127  1.00 95.60           H  
ATOM   2832  HG3 GLN B  23       8.818  19.692 -15.829  1.00 95.60           H  
ATOM   2833  CD  GLN B  23       9.645  21.604 -16.293  1.00 95.60           C  
ATOM   2834  NE2 GLN B  23       9.356  22.073 -15.104  1.00 95.60           N  
ATOM   2835 HE21 GLN B  23       8.902  21.448 -14.454  1.00 95.60           H  
ATOM   2836 HE22 GLN B  23       9.308  23.071 -14.959  1.00 95.60           H  
ATOM   2837  OE1 GLN B  23       9.964  22.353 -17.212  1.00 95.60           O  
ATOM   2838  N   ARG B  24       6.898  17.581 -17.581  1.00 95.91           N  
ATOM   2839  H   ARG B  24       6.695  18.173 -18.373  1.00 95.91           H  
ATOM   2840  CA  ARG B  24       5.771  16.949 -16.881  1.00 95.91           C  
ATOM   2841  HA  ARG B  24       5.731  17.376 -15.879  1.00 95.91           H  
ATOM   2842  C   ARG B  24       5.957  15.440 -16.691  1.00 95.91           C  
ATOM   2843  CB  ARG B  24       4.457  17.270 -17.620  1.00 95.91           C  
ATOM   2844  HB2 ARG B  24       4.344  18.353 -17.674  1.00 95.91           H  
ATOM   2845  HB3 ARG B  24       4.515  16.886 -18.638  1.00 95.91           H  
ATOM   2846  O   ARG B  24       5.657  14.933 -15.622  1.00 95.91           O  
ATOM   2847  CG  ARG B  24       3.198  16.680 -16.954  1.00 95.91           C  
ATOM   2848  HG2 ARG B  24       2.322  16.992 -17.524  1.00 95.91           H  
ATOM   2849  HG3 ARG B  24       3.243  15.592 -16.975  1.00 95.91           H  
ATOM   2850  CD  ARG B  24       3.038  17.153 -15.505  1.00 95.91           C  
ATOM   2851  HD2 ARG B  24       3.904  16.828 -14.928  1.00 95.91           H  
ATOM   2852  HD3 ARG B  24       3.002  18.242 -15.482  1.00 95.91           H  
ATOM   2853  NE  ARG B  24       1.830  16.609 -14.860  1.00 95.91           N  
ATOM   2854  HE  ARG B  24       1.191  16.022 -15.378  1.00 95.91           H  
ATOM   2855  NH1 ARG B  24       2.365  17.290 -12.729  1.00 95.91           N  
ATOM   2856 HH11 ARG B  24       3.236  17.682 -13.058  1.00 95.91           H  
ATOM   2857 HH12 ARG B  24       2.203  17.202 -11.736  1.00 95.91           H  
ATOM   2858  NH2 ARG B  24       0.507  16.096 -13.107  1.00 95.91           N  
ATOM   2859 HH21 ARG B  24       0.328  16.004 -12.117  1.00 95.91           H  
ATOM   2860 HH22 ARG B  24      -0.016  15.509 -13.741  1.00 95.91           H  
ATOM   2861  CZ  ARG B  24       1.574  16.674 -13.568  1.00 95.91           C  
ATOM   2862  N   ILE B  25       6.488  14.730 -17.691  1.00 95.78           N  
ATOM   2863  H   ILE B  25       6.637  15.194 -18.576  1.00 95.78           H  
ATOM   2864  CA  ILE B  25       6.801  13.293 -17.560  1.00 95.78           C  
ATOM   2865  HA  ILE B  25       5.896  12.760 -17.269  1.00 95.78           H  
ATOM   2866  C   ILE B  25       7.818  13.054 -16.436  1.00 95.78           C  
ATOM   2867  CB  ILE B  25       7.294  12.704 -18.902  1.00 95.78           C  
ATOM   2868  HB  ILE B  25       8.103  13.331 -19.276  1.00 95.78           H  
ATOM   2869  O   ILE B  25       7.588  12.208 -15.583  1.00 95.78           O  
ATOM   2870  CG1 ILE B  25       6.145  12.699 -19.934  1.00 95.78           C  
ATOM   2871 HG12 ILE B  25       5.411  11.943 -19.658  1.00 95.78           H  
ATOM   2872 HG13 ILE B  25       5.637  13.664 -19.921  1.00 95.78           H  
ATOM   2873  CG2 ILE B  25       7.833  11.272 -18.731  1.00 95.78           C  
ATOM   2874 HG21 ILE B  25       8.156  10.845 -19.681  1.00 95.78           H  
ATOM   2875 HG22 ILE B  25       8.696  11.246 -18.066  1.00 95.78           H  
ATOM   2876 HG23 ILE B  25       7.068  10.626 -18.299  1.00 95.78           H  
ATOM   2877  CD1 ILE B  25       6.608  12.447 -21.374  1.00 95.78           C  
ATOM   2878 HD11 ILE B  25       7.388  13.158 -21.646  1.00 95.78           H  
ATOM   2879 HD12 ILE B  25       6.982  11.429 -21.487  1.00 95.78           H  
ATOM   2880 HD13 ILE B  25       5.760  12.579 -22.046  1.00 95.78           H  
ATOM   2881  N   ARG B  26       8.911  13.829 -16.388  1.00 94.89           N  
ATOM   2882  H   ARG B  26       9.012  14.567 -17.070  1.00 94.89           H  
ATOM   2883  CA  ARG B  26       9.911  13.695 -15.314  1.00 94.89           C  
ATOM   2884  HA  ARG B  26      10.213  12.652 -15.231  1.00 94.89           H  
ATOM   2885  C   ARG B  26       9.352  14.050 -13.940  1.00 94.89           C  
ATOM   2886  CB  ARG B  26      11.140  14.560 -15.589  1.00 94.89           C  
ATOM   2887  HB2 ARG B  26      10.822  15.585 -15.780  1.00 94.89           H  
ATOM   2888  HB3 ARG B  26      11.761  14.556 -14.693  1.00 94.89           H  
ATOM   2889  O   ARG B  26       9.759  13.435 -12.967  1.00 94.89           O  
ATOM   2890  CG  ARG B  26      11.982  14.032 -16.755  1.00 94.89           C  
ATOM   2891  HG2 ARG B  26      12.201  12.977 -16.589  1.00 94.89           H  
ATOM   2892  HG3 ARG B  26      11.432  14.132 -17.691  1.00 94.89           H  
ATOM   2893  CD  ARG B  26      13.306  14.800 -16.838  1.00 94.89           C  
ATOM   2894  HD2 ARG B  26      13.848  14.641 -15.905  1.00 94.89           H  
ATOM   2895  HD3 ARG B  26      13.915  14.378 -17.638  1.00 94.89           H  
ATOM   2896  NE  ARG B  26      13.091  16.250 -17.024  1.00 94.89           N  
ATOM   2897  HE  ARG B  26      12.843  16.753 -16.184  1.00 94.89           H  
ATOM   2898  NH1 ARG B  26      13.388  16.342 -19.291  1.00 94.89           N  
ATOM   2899 HH11 ARG B  26      13.450  16.873 -20.148  1.00 94.89           H  
ATOM   2900 HH12 ARG B  26      13.526  15.343 -19.257  1.00 94.89           H  
ATOM   2901  NH2 ARG B  26      12.860  18.204 -18.160  1.00 94.89           N  
ATOM   2902 HH21 ARG B  26      12.644  18.651 -17.281  1.00 94.89           H  
ATOM   2903 HH22 ARG B  26      12.812  18.731 -19.020  1.00 94.89           H  
ATOM   2904  CZ  ARG B  26      13.112  16.923 -18.156  1.00 94.89           C  
ATOM   2905  N   GLU B  27       8.444  15.017 -13.859  1.00 94.26           N  
ATOM   2906  H   GLU B  27       8.196  15.528 -14.695  1.00 94.26           H  
ATOM   2907  CA  GLU B  27       7.759  15.361 -12.606  1.00 94.26           C  
ATOM   2908  HA  GLU B  27       8.507  15.541 -11.834  1.00 94.26           H  
ATOM   2909  C   GLU B  27       6.847  14.212 -12.125  1.00 94.26           C  
ATOM   2910  CB  GLU B  27       6.954  16.657 -12.797  1.00 94.26           C  
ATOM   2911  HB2 GLU B  27       6.320  16.538 -13.676  1.00 94.26           H  
ATOM   2912  HB3 GLU B  27       6.307  16.806 -11.932  1.00 94.26           H  
ATOM   2913  O   GLU B  27       6.769  13.927 -10.936  1.00 94.26           O  
ATOM   2914  CG  GLU B  27       7.839  17.910 -12.961  1.00 94.26           C  
ATOM   2915  HG2 GLU B  27       8.649  17.693 -13.659  1.00 94.26           H  
ATOM   2916  HG3 GLU B  27       8.294  18.143 -11.999  1.00 94.26           H  
ATOM   2917  CD  GLU B  27       7.076  19.144 -13.481  1.00 94.26           C  
ATOM   2918  OE1 GLU B  27       7.754  20.172 -13.747  1.00 94.26           O  
ATOM   2919  OE2 GLU B  27       5.848  19.048 -13.727  1.00 94.26           O  
ATOM   2920  N   LEU B  28       6.193  13.502 -13.048  1.00 94.06           N  
ATOM   2921  H   LEU B  28       6.264  13.785 -14.015  1.00 94.06           H  
ATOM   2922  CA  LEU B  28       5.344  12.351 -12.721  1.00 94.06           C  
ATOM   2923  HA  LEU B  28       4.738  12.592 -11.848  1.00 94.06           H  
ATOM   2924  C   LEU B  28       6.143  11.090 -12.358  1.00 94.06           C  
ATOM   2925  CB  LEU B  28       4.424  12.063 -13.918  1.00 94.06           C  
ATOM   2926  HB2 LEU B  28       5.029  12.060 -14.825  1.00 94.06           H  
ATOM   2927  HB3 LEU B  28       4.004  11.063 -13.809  1.00 94.06           H  
ATOM   2928  O   LEU B  28       5.710  10.320 -11.506  1.00 94.06           O  
ATOM   2929  CG  LEU B  28       3.264  13.060 -14.075  1.00 94.06           C  
ATOM   2930  HG  LEU B  28       3.628  14.082 -13.971  1.00 94.06           H  
ATOM   2931  CD1 LEU B  28       2.663  12.905 -15.472  1.00 94.06           C  
ATOM   2932 HD11 LEU B  28       1.856  13.625 -15.604  1.00 94.06           H  
ATOM   2933 HD12 LEU B  28       3.430  13.085 -16.225  1.00 94.06           H  
ATOM   2934 HD13 LEU B  28       2.262  11.898 -15.591  1.00 94.06           H  
ATOM   2935  CD2 LEU B  28       2.172  12.807 -13.036  1.00 94.06           C  
ATOM   2936 HD21 LEU B  28       2.558  13.027 -12.040  1.00 94.06           H  
ATOM   2937 HD22 LEU B  28       1.843  11.769 -13.076  1.00 94.06           H  
ATOM   2938 HD23 LEU B  28       1.314  13.451 -13.230  1.00 94.06           H  
ATOM   2939  N   GLU B  29       7.281  10.850 -13.012  1.00 92.67           N  
ATOM   2940  H   GLU B  29       7.528  11.471 -13.770  1.00 92.67           H  
ATOM   2941  CA  GLU B  29       8.043   9.599 -12.861  1.00 92.67           C  
ATOM   2942  HA  GLU B  29       7.385   8.812 -12.492  1.00 92.67           H  
ATOM   2943  C   GLU B  29       9.187   9.703 -11.842  1.00 92.67           C  
ATOM   2944  CB  GLU B  29       8.582   9.147 -14.233  1.00 92.67           C  
ATOM   2945  HB2 GLU B  29       9.263   8.309 -14.080  1.00 92.67           H  
ATOM   2946  HB3 GLU B  29       9.146   9.966 -14.680  1.00 92.67           H  
ATOM   2947  O   GLU B  29       9.484   8.732 -11.153  1.00 92.67           O  
ATOM   2948  CG  GLU B  29       7.473   8.687 -15.202  1.00 92.67           C  
ATOM   2949  HG2 GLU B  29       6.784   9.514 -15.374  1.00 92.67           H  
ATOM   2950  HG3 GLU B  29       6.911   7.884 -14.725  1.00 92.67           H  
ATOM   2951  CD  GLU B  29       7.997   8.192 -16.568  1.00 92.67           C  
ATOM   2952  OE1 GLU B  29       7.265   7.430 -17.254  1.00 92.67           O  
ATOM   2953  OE2 GLU B  29       9.085   8.626 -17.009  1.00 92.67           O  
ATOM   2954  N   SER B  30       9.847  10.859 -11.738  1.00 92.85           N  
ATOM   2955  H   SER B  30       9.547  11.639 -12.305  1.00 92.85           H  
ATOM   2956  CA  SER B  30      11.153  10.965 -11.077  1.00 92.85           C  
ATOM   2957  HA  SER B  30      11.211  10.203 -10.300  1.00 92.85           H  
ATOM   2958  C   SER B  30      11.389  12.308 -10.373  1.00 92.85           C  
ATOM   2959  CB  SER B  30      12.268  10.664 -12.096  1.00 92.85           C  
ATOM   2960  HB2 SER B  30      12.051   9.729 -12.613  1.00 92.85           H  
ATOM   2961  HB3 SER B  30      13.213  10.548 -11.566  1.00 92.85           H  
ATOM   2962  O   SER B  30      12.545  12.714 -10.224  1.00 92.85           O  
ATOM   2963  OG  SER B  30      12.384  11.723 -13.039  1.00 92.85           O  
ATOM   2964  HG  SER B  30      12.331  12.525 -12.514  1.00 92.85           H  
ATOM   2965  N   ASP B  31      10.339  13.045  -9.984  1.00 96.54           N  
ATOM   2966  H   ASP B  31       9.400  12.731 -10.184  1.00 96.54           H  
ATOM   2967  CA  ASP B  31      10.536  14.297  -9.239  1.00 96.54           C  
ATOM   2968  HA  ASP B  31      11.169  14.929  -9.862  1.00 96.54           H  
ATOM   2969  C   ASP B  31      11.231  13.988  -7.902  1.00 96.54           C  
ATOM   2970  CB  ASP B  31       9.225  15.062  -8.993  1.00 96.54           C  
ATOM   2971  HB2 ASP B  31       8.688  14.620  -8.153  1.00 96.54           H  
ATOM   2972  HB3 ASP B  31       8.600  14.962  -9.881  1.00 96.54           H  
ATOM   2973  O   ASP B  31      10.787  13.067  -7.197  1.00 96.54           O  
ATOM   2974  CG  ASP B  31       9.415  16.570  -8.757  1.00 96.54           C  
ATOM   2975  OD1 ASP B  31      10.451  17.121  -9.198  1.00 96.54           O  
ATOM   2976  OD2 ASP B  31       8.499  17.195  -8.180  1.00 96.54           O  
ATOM   2977  N   PRO B  32      12.319  14.697  -7.544  1.00 98.14           N  
ATOM   2978  CA  PRO B  32      12.944  14.549  -6.239  1.00 98.14           C  
ATOM   2979  HA  PRO B  32      13.221  13.504  -6.099  1.00 98.14           H  
ATOM   2980  C   PRO B  32      11.984  14.987  -5.131  1.00 98.14           C  
ATOM   2981  CB  PRO B  32      14.208  15.416  -6.269  1.00 98.14           C  
ATOM   2982  HB2 PRO B  32      15.035  14.941  -5.741  1.00 98.14           H  
ATOM   2983  HB3 PRO B  32      14.005  16.397  -5.841  1.00 98.14           H  
ATOM   2984  O   PRO B  32      11.429  16.087  -5.173  1.00 98.14           O  
ATOM   2985  CG  PRO B  32      14.501  15.578  -7.759  1.00 98.14           C  
ATOM   2986  HG2 PRO B  32      15.049  16.497  -7.968  1.00 98.14           H  
ATOM   2987  HG3 PRO B  32      15.046  14.708  -8.125  1.00 98.14           H  
ATOM   2988  CD  PRO B  32      13.105  15.600  -8.370  1.00 98.14           C  
ATOM   2989  HD2 PRO B  32      12.692  16.606  -8.302  1.00 98.14           H  
ATOM   2990  HD3 PRO B  32      13.156  15.272  -9.409  1.00 98.14           H  
ATOM   2991  N   VAL B  33      11.833  14.156  -4.106  1.00 98.87           N  
ATOM   2992  H   VAL B  33      12.310  13.266  -4.131  1.00 98.87           H  
ATOM   2993  CA  VAL B  33      10.968  14.438  -2.954  1.00 98.87           C  
ATOM   2994  HA  VAL B  33      10.303  15.270  -3.184  1.00 98.87           H  
ATOM   2995  C   VAL B  33      11.839  14.856  -1.773  1.00 98.87           C  
ATOM   2996  CB  VAL B  33      10.074  13.222  -2.656  1.00 98.87           C  
ATOM   2997  HB  VAL B  33      10.697  12.335  -2.545  1.00 98.87           H  
ATOM   2998  O   VAL B  33      12.648  14.075  -1.288  1.00 98.87           O  
ATOM   2999  CG1 VAL B  33       9.261  13.406  -1.373  1.00 98.87           C  
ATOM   3000 HG11 VAL B  33       8.644  14.301  -1.445  1.00 98.87           H  
ATOM   3001 HG12 VAL B  33       8.622  12.537  -1.218  1.00 98.87           H  
ATOM   3002 HG13 VAL B  33       9.925  13.498  -0.514  1.00 98.87           H  
ATOM   3003  CG2 VAL B  33       9.092  12.976  -3.812  1.00 98.87           C  
ATOM   3004 HG21 VAL B  33       8.474  12.105  -3.592  1.00 98.87           H  
ATOM   3005 HG22 VAL B  33       9.637  12.780  -4.735  1.00 98.87           H  
ATOM   3006 HG23 VAL B  33       8.451  13.846  -3.952  1.00 98.87           H  
ATOM   3007  N   ALA B  34      11.714  16.097  -1.320  1.00 98.87           N  
ATOM   3008  H   ALA B  34      10.921  16.630  -1.648  1.00 98.87           H  
ATOM   3009  CA  ALA B  34      12.410  16.621  -0.154  1.00 98.87           C  
ATOM   3010  HA  ALA B  34      13.475  16.414  -0.252  1.00 98.87           H  
ATOM   3011  C   ALA B  34      11.920  15.966   1.145  1.00 98.87           C  
ATOM   3012  CB  ALA B  34      12.216  18.141  -0.110  1.00 98.87           C  
ATOM   3013  HB1 ALA B  34      11.155  18.384  -0.163  1.00 98.87           H  
ATOM   3014  HB2 ALA B  34      12.606  18.534   0.829  1.00 98.87           H  
ATOM   3015  HB3 ALA B  34      12.742  18.607  -0.944  1.00 98.87           H  
ATOM   3016  O   ALA B  34      10.720  15.827   1.371  1.00 98.87           O  
ATOM   3017  N   VAL B  35      12.865  15.635   2.026  1.00 98.91           N  
ATOM   3018  H   VAL B  35      13.827  15.768   1.746  1.00 98.91           H  
ATOM   3019  CA  VAL B  35      12.606  15.396   3.449  1.00 98.91           C  
ATOM   3020  HA  VAL B  35      11.613  14.965   3.573  1.00 98.91           H  
ATOM   3021  C   VAL B  35      12.637  16.753   4.146  1.00 98.91           C  
ATOM   3022  CB  VAL B  35      13.636  14.426   4.062  1.00 98.91           C  
ATOM   3023  HB  VAL B  35      14.635  14.854   3.974  1.00 98.91           H  
ATOM   3024  O   VAL B  35      13.710  17.344   4.290  1.00 98.91           O  
ATOM   3025  CG1 VAL B  35      13.340  14.180   5.547  1.00 98.91           C  
ATOM   3026 HG11 VAL B  35      14.038  13.444   5.947  1.00 98.91           H  
ATOM   3027 HG12 VAL B  35      13.456  15.104   6.115  1.00 98.91           H  
ATOM   3028 HG13 VAL B  35      12.321  13.814   5.671  1.00 98.91           H  
ATOM   3029  CG2 VAL B  35      13.640  13.069   3.346  1.00 98.91           C  
ATOM   3030 HG21 VAL B  35      12.655  12.608   3.414  1.00 98.91           H  
ATOM   3031 HG22 VAL B  35      13.902  13.197   2.295  1.00 98.91           H  
ATOM   3032 HG23 VAL B  35      14.375  12.409   3.806  1.00 98.91           H  
ATOM   3033  N   VAL B  36      11.466  17.248   4.541  1.00 98.71           N  
ATOM   3034  H   VAL B  36      10.639  16.690   4.381  1.00 98.71           H  
ATOM   3035  CA  VAL B  36      11.277  18.588   5.117  1.00 98.71           C  
ATOM   3036  HA  VAL B  36      11.979  19.267   4.633  1.00 98.71           H  
ATOM   3037  C   VAL B  36      11.578  18.623   6.610  1.00 98.71           C  
ATOM   3038  CB  VAL B  36       9.848  19.100   4.853  1.00 98.71           C  
ATOM   3039  HB  VAL B  36       9.130  18.389   5.261  1.00 98.71           H  
ATOM   3040  O   VAL B  36      12.159  19.573   7.124  1.00 98.71           O  
ATOM   3041  CG1 VAL B  36       9.617  20.456   5.521  1.00 98.71           C  
ATOM   3042 HG11 VAL B  36       8.660  20.875   5.211  1.00 98.71           H  
ATOM   3043 HG12 VAL B  36       9.609  20.344   6.605  1.00 98.71           H  
ATOM   3044 HG13 VAL B  36      10.426  21.134   5.250  1.00 98.71           H  
ATOM   3045  CG2 VAL B  36       9.583  19.247   3.351  1.00 98.71           C  
ATOM   3046 HG21 VAL B  36      10.307  19.933   2.912  1.00 98.71           H  
ATOM   3047 HG22 VAL B  36       8.583  19.650   3.190  1.00 98.71           H  
ATOM   3048 HG23 VAL B  36       9.647  18.280   2.853  1.00 98.71           H  
ATOM   3049  N   ALA B  37      11.195  17.559   7.305  1.00 98.84           N  
ATOM   3050  H   ALA B  37      10.719  16.821   6.806  1.00 98.84           H  
ATOM   3051  CA  ALA B  37      11.515  17.315   8.700  1.00 98.84           C  
ATOM   3052  HA  ALA B  37      12.539  17.633   8.896  1.00 98.84           H  
ATOM   3053  C   ALA B  37      11.414  15.813   8.985  1.00 98.84           C  
ATOM   3054  CB  ALA B  37      10.578  18.137   9.590  1.00 98.84           C  
ATOM   3055  HB1 ALA B  37      10.741  17.907  10.643  1.00 98.84           H  
ATOM   3056  HB2 ALA B  37       9.541  17.923   9.331  1.00 98.84           H  
ATOM   3057  HB3 ALA B  37      10.771  19.198   9.435  1.00 98.84           H  
ATOM   3058  O   ALA B  37      10.900  15.029   8.184  1.00 98.84           O  
ATOM   3059  N   MET B  38      11.924  15.406  10.140  1.00 98.82           N  
ATOM   3060  H   MET B  38      12.259  16.114  10.778  1.00 98.82           H  
ATOM   3061  CA  MET B  38      11.918  14.015  10.605  1.00 98.82           C  
ATOM   3062  HA  MET B  38      11.207  13.417  10.034  1.00 98.82           H  
ATOM   3063  C   MET B  38      11.517  14.002  12.069  1.00 98.82           C  
ATOM   3064  CB  MET B  38      13.325  13.415  10.474  1.00 98.82           C  
ATOM   3065  HB2 MET B  38      13.269  12.354  10.716  1.00 98.82           H  
ATOM   3066  HB3 MET B  38      13.992  13.896  11.189  1.00 98.82           H  
ATOM   3067  O   MET B  38      11.958  14.893  12.761  1.00 98.82           O  
ATOM   3068  CG  MET B  38      13.924  13.584   9.076  1.00 98.82           C  
ATOM   3069  HG2 MET B  38      13.194  13.239   8.343  1.00 98.82           H  
ATOM   3070  HG3 MET B  38      14.109  14.641   8.885  1.00 98.82           H  
ATOM   3071  SD  MET B  38      15.469  12.685   8.814  1.00 98.82           S  
ATOM   3072  CE  MET B  38      16.593  13.562   9.936  1.00 98.82           C  
ATOM   3073  HE1 MET B  38      17.592  13.136   9.845  1.00 98.82           H  
ATOM   3074  HE2 MET B  38      16.629  14.620   9.676  1.00 98.82           H  
ATOM   3075  HE3 MET B  38      16.256  13.449  10.967  1.00 98.82           H  
ATOM   3076  N   ALA B  39      10.768  13.042  12.577  1.00 98.81           N  
ATOM   3077  H   ALA B  39      10.377  12.350  11.954  1.00 98.81           H  
ATOM   3078  CA  ALA B  39      10.570  12.817  14.009  1.00 98.81           C  
ATOM   3079  HA  ALA B  39      11.319  13.365  14.582  1.00 98.81           H  
ATOM   3080  C   ALA B  39      10.770  11.328  14.295  1.00 98.81           C  
ATOM   3081  CB  ALA B  39       9.186  13.320  14.435  1.00 98.81           C  
ATOM   3082  HB1 ALA B  39       9.050  13.171  15.506  1.00 98.81           H  
ATOM   3083  HB2 ALA B  39       9.099  14.386  14.226  1.00 98.81           H  
ATOM   3084  HB3 ALA B  39       8.406  12.779  13.900  1.00 98.81           H  
ATOM   3085  O   ALA B  39      10.560  10.494  13.411  1.00 98.81           O  
ATOM   3086  N   CYS B  40      11.209  10.974  15.498  1.00 98.76           N  
ATOM   3087  H   CYS B  40      11.322  11.662  16.230  1.00 98.76           H  
ATOM   3088  CA  CYS B  40      11.428   9.578  15.855  1.00 98.76           C  
ATOM   3089  HA  CYS B  40      10.662   8.973  15.370  1.00 98.76           H  
ATOM   3090  C   CYS B  40      11.285   9.348  17.353  1.00 98.76           C  
ATOM   3091  CB  CYS B  40      12.801   9.102  15.354  1.00 98.76           C  
ATOM   3092  HB2 CYS B  40      12.829   9.172  14.267  1.00 98.76           H  
ATOM   3093  HB3 CYS B  40      12.931   8.053  15.624  1.00 98.76           H  
ATOM   3094  O   CYS B  40      11.644  10.203  18.151  1.00 98.76           O  
ATOM   3095  SG  CYS B  40      14.166  10.073  16.058  1.00 98.76           S  
ATOM   3096  HG  CYS B  40      13.740  10.077  17.324  1.00 98.76           H  
ATOM   3097  N   ARG B  41      10.845   8.147  17.721  1.00 98.73           N  
ATOM   3098  H   ARG B  41      10.609   7.491  16.991  1.00 98.73           H  
ATOM   3099  CA  ARG B  41      10.969   7.619  19.078  1.00 98.73           C  
ATOM   3100  HA  ARG B  41      11.604   8.285  19.662  1.00 98.73           H  
ATOM   3101  C   ARG B  41      11.667   6.277  18.975  1.00 98.73           C  
ATOM   3102  CB  ARG B  41       9.591   7.505  19.753  1.00 98.73           C  
ATOM   3103  HB2 ARG B  41       8.868   8.167  19.277  1.00 98.73           H  
ATOM   3104  HB3 ARG B  41       9.229   6.484  19.636  1.00 98.73           H  
ATOM   3105  O   ARG B  41      11.133   5.353  18.371  1.00 98.73           O  
ATOM   3106  CG  ARG B  41       9.659   7.849  21.249  1.00 98.73           C  
ATOM   3107  HG2 ARG B  41       8.776   7.467  21.761  1.00 98.73           H  
ATOM   3108  HG3 ARG B  41      10.529   7.354  21.682  1.00 98.73           H  
ATOM   3109  CD  ARG B  41       9.777   9.363  21.491  1.00 98.73           C  
ATOM   3110  HD2 ARG B  41      10.370   9.800  20.686  1.00 98.73           H  
ATOM   3111  HD3 ARG B  41      10.297   9.522  22.435  1.00 98.73           H  
ATOM   3112  NE  ARG B  41       8.478  10.064  21.556  1.00 98.73           N  
ATOM   3113  HE  ARG B  41       7.660   9.550  21.852  1.00 98.73           H  
ATOM   3114  NH1 ARG B  41       9.220  12.211  21.090  1.00 98.73           N  
ATOM   3115 HH11 ARG B  41      10.116  11.913  20.730  1.00 98.73           H  
ATOM   3116 HH12 ARG B  41       8.890  13.115  20.784  1.00 98.73           H  
ATOM   3117  NH2 ARG B  41       7.112  11.897  21.561  1.00 98.73           N  
ATOM   3118 HH21 ARG B  41       6.301  11.383  21.877  1.00 98.73           H  
ATOM   3119 HH22 ARG B  41       7.026  12.880  21.349  1.00 98.73           H  
ATOM   3120  CZ  ARG B  41       8.286  11.366  21.412  1.00 98.73           C  
ATOM   3121  N   LEU B  42      12.881   6.174  19.486  1.00 98.75           N  
ATOM   3122  H   LEU B  42      13.238   6.937  20.042  1.00 98.75           H  
ATOM   3123  CA  LEU B  42      13.735   5.011  19.290  1.00 98.75           C  
ATOM   3124  HA  LEU B  42      13.132   4.193  18.896  1.00 98.75           H  
ATOM   3125  C   LEU B  42      14.317   4.529  20.632  1.00 98.75           C  
ATOM   3126  CB  LEU B  42      14.813   5.362  18.249  1.00 98.75           C  
ATOM   3127  HB2 LEU B  42      15.276   6.306  18.535  1.00 98.75           H  
ATOM   3128  HB3 LEU B  42      15.592   4.601  18.297  1.00 98.75           H  
ATOM   3129  O   LEU B  42      14.361   5.291  21.602  1.00 98.75           O  
ATOM   3130  CG  LEU B  42      14.344   5.513  16.791  1.00 98.75           C  
ATOM   3131  HG  LEU B  42      13.555   6.264  16.747  1.00 98.75           H  
ATOM   3132  CD1 LEU B  42      15.511   5.990  15.925  1.00 98.75           C  
ATOM   3133 HD11 LEU B  42      15.181   6.127  14.895  1.00 98.75           H  
ATOM   3134 HD12 LEU B  42      15.878   6.946  16.297  1.00 98.75           H  
ATOM   3135 HD13 LEU B  42      16.325   5.264  15.952  1.00 98.75           H  
ATOM   3136  CD2 LEU B  42      13.812   4.212  16.187  1.00 98.75           C  
ATOM   3137 HD21 LEU B  42      13.520   4.385  15.151  1.00 98.75           H  
ATOM   3138 HD22 LEU B  42      12.928   3.890  16.738  1.00 98.75           H  
ATOM   3139 HD23 LEU B  42      14.576   3.435  16.232  1.00 98.75           H  
ATOM   3140  N   PRO B  43      14.747   3.257  20.725  1.00 97.96           N  
ATOM   3141  CA  PRO B  43      15.360   2.719  21.932  1.00 97.96           C  
ATOM   3142  HA  PRO B  43      14.613   2.711  22.725  1.00 97.96           H  
ATOM   3143  C   PRO B  43      16.579   3.522  22.390  1.00 97.96           C  
ATOM   3144  CB  PRO B  43      15.743   1.281  21.591  1.00 97.96           C  
ATOM   3145  HB2 PRO B  43      16.744   1.248  21.161  1.00 97.96           H  
ATOM   3146  HB3 PRO B  43      15.680   0.639  22.470  1.00 97.96           H  
ATOM   3147  O   PRO B  43      17.217   4.225  21.607  1.00 97.96           O  
ATOM   3148  CG  PRO B  43      14.735   0.898  20.514  1.00 97.96           C  
ATOM   3149  HG2 PRO B  43      13.790   0.617  20.979  1.00 97.96           H  
ATOM   3150  HG3 PRO B  43      15.108   0.103  19.869  1.00 97.96           H  
ATOM   3151  CD  PRO B  43      14.553   2.201  19.747  1.00 97.96           C  
ATOM   3152  HD2 PRO B  43      15.298   2.272  18.954  1.00 97.96           H  
ATOM   3153  HD3 PRO B  43      13.551   2.243  19.320  1.00 97.96           H  
ATOM   3154  N   GLY B  44      16.936   3.381  23.667  1.00 97.61           N  
ATOM   3155  H   GLY B  44      16.415   2.739  24.246  1.00 97.61           H  
ATOM   3156  CA  GLY B  44      18.072   4.103  24.252  1.00 97.61           C  
ATOM   3157  HA2 GLY B  44      18.417   3.558  25.130  1.00 97.61           H  
ATOM   3158  HA3 GLY B  44      18.890   4.144  23.532  1.00 97.61           H  
ATOM   3159  C   GLY B  44      17.753   5.538  24.682  1.00 97.61           C  
ATOM   3160  O   GLY B  44      18.685   6.307  24.913  1.00 97.61           O  
ATOM   3161  N   GLY B  45      16.463   5.874  24.814  1.00 96.39           N  
ATOM   3162  H   GLY B  45      15.765   5.187  24.565  1.00 96.39           H  
ATOM   3163  CA  GLY B  45      15.986   7.192  25.249  1.00 96.39           C  
ATOM   3164  HA2 GLY B  45      16.630   7.575  26.040  1.00 96.39           H  
ATOM   3165  HA3 GLY B  45      14.976   7.091  25.648  1.00 96.39           H  
ATOM   3166  C   GLY B  45      15.940   8.234  24.134  1.00 96.39           C  
ATOM   3167  O   GLY B  45      15.969   9.421  24.420  1.00 96.39           O  
ATOM   3168  N   VAL B  46      15.901   7.804  22.872  1.00 98.09           N  
ATOM   3169  H   VAL B  46      15.811   6.814  22.692  1.00 98.09           H  
ATOM   3170  CA  VAL B  46      15.897   8.706  21.719  1.00 98.09           C  
ATOM   3171  HA  VAL B  46      16.529   9.569  21.928  1.00 98.09           H  
ATOM   3172  C   VAL B  46      14.477   9.208  21.471  1.00 98.09           C  
ATOM   3173  CB  VAL B  46      16.473   7.974  20.501  1.00 98.09           C  
ATOM   3174  HB  VAL B  46      15.955   7.020  20.401  1.00 98.09           H  
ATOM   3175  O   VAL B  46      13.614   8.454  21.014  1.00 98.09           O  
ATOM   3176  CG1 VAL B  46      16.306   8.766  19.204  1.00 98.09           C  
ATOM   3177 HG11 VAL B  46      15.252   8.925  18.974  1.00 98.09           H  
ATOM   3178 HG12 VAL B  46      16.749   8.198  18.386  1.00 98.09           H  
ATOM   3179 HG13 VAL B  46      16.801   9.732  19.304  1.00 98.09           H  
ATOM   3180  CG2 VAL B  46      17.965   7.672  20.677  1.00 98.09           C  
ATOM   3181 HG21 VAL B  46      18.117   7.035  21.548  1.00 98.09           H  
ATOM   3182 HG22 VAL B  46      18.341   7.151  19.797  1.00 98.09           H  
ATOM   3183 HG23 VAL B  46      18.520   8.600  20.812  1.00 98.09           H  
ATOM   3184  N   SER B  47      14.236  10.488  21.740  1.00 97.20           N  
ATOM   3185  H   SER B  47      14.963  11.038  22.174  1.00 97.20           H  
ATOM   3186  CA  SER B  47      12.961  11.163  21.482  1.00 97.20           C  
ATOM   3187  HA  SER B  47      12.218  10.401  21.246  1.00 97.20           H  
ATOM   3188  C   SER B  47      13.005  12.111  20.285  1.00 97.20           C  
ATOM   3189  CB  SER B  47      12.486  11.892  22.741  1.00 97.20           C  
ATOM   3190  HB2 SER B  47      11.406  12.029  22.686  1.00 97.20           H  
ATOM   3191  HB3 SER B  47      12.712  11.294  23.624  1.00 97.20           H  
ATOM   3192  O   SER B  47      11.950  12.507  19.786  1.00 97.20           O  
ATOM   3193  OG  SER B  47      13.090  13.161  22.851  1.00 97.20           O  
ATOM   3194  HG  SER B  47      14.038  13.038  22.940  1.00 97.20           H  
ATOM   3195  N   THR B  48      14.207  12.458  19.815  1.00 97.21           N  
ATOM   3196  H   THR B  48      15.015  12.205  20.366  1.00 97.21           H  
ATOM   3197  CA  THR B  48      14.424  13.323  18.654  1.00 97.21           C  
ATOM   3198  HA  THR B  48      13.497  13.327  18.082  1.00 97.21           H  
ATOM   3199  C   THR B  48      15.553  12.800  17.749  1.00 97.21           C  
ATOM   3200  CB  THR B  48      14.711  14.783  19.059  1.00 97.21           C  
ATOM   3201  HB  THR B  48      14.389  15.406  18.224  1.00 97.21           H  
ATOM   3202  O   THR B  48      16.416  12.041  18.193  1.00 97.21           O  
ATOM   3203  CG2 THR B  48      13.989  15.288  20.307  1.00 97.21           C  
ATOM   3204 HG21 THR B  48      12.920  15.089  20.229  1.00 97.21           H  
ATOM   3205 HG22 THR B  48      14.391  14.792  21.191  1.00 97.21           H  
ATOM   3206 HG23 THR B  48      14.153  16.361  20.408  1.00 97.21           H  
ATOM   3207  OG1 THR B  48      16.085  15.009  19.248  1.00 97.21           O  
ATOM   3208  HG1 THR B  48      16.279  15.792  18.728  1.00 97.21           H  
ATOM   3209  N   PRO B  49      15.611  13.205  16.465  1.00 98.52           N  
ATOM   3210  CA  PRO B  49      16.726  12.872  15.577  1.00 98.52           C  
ATOM   3211  HA  PRO B  49      16.790  11.786  15.508  1.00 98.52           H  
ATOM   3212  C   PRO B  49      18.090  13.413  16.026  1.00 98.52           C  
ATOM   3213  CB  PRO B  49      16.334  13.435  14.209  1.00 98.52           C  
ATOM   3214  HB2 PRO B  49      16.732  12.829  13.395  1.00 98.52           H  
ATOM   3215  HB3 PRO B  49      16.653  14.473  14.118  1.00 98.52           H  
ATOM   3216  O   PRO B  49      19.113  12.853  15.649  1.00 98.52           O  
ATOM   3217  CG  PRO B  49      14.815  13.365  14.261  1.00 98.52           C  
ATOM   3218  HG2 PRO B  49      14.348  14.008  13.516  1.00 98.52           H  
ATOM   3219  HG3 PRO B  49      14.488  12.336  14.113  1.00 98.52           H  
ATOM   3220  CD  PRO B  49      14.534  13.794  15.697  1.00 98.52           C  
ATOM   3221  HD2 PRO B  49      13.551  13.439  16.006  1.00 98.52           H  
ATOM   3222  HD3 PRO B  49      14.618  14.876  15.798  1.00 98.52           H  
ATOM   3223  N   GLU B  50      18.135  14.488  16.811  1.00 97.29           N  
ATOM   3224  H   GLU B  50      17.275  14.915  17.123  1.00 97.29           H  
ATOM   3225  CA  GLU B  50      19.390  15.028  17.343  1.00 97.29           C  
ATOM   3226  HA  GLU B  50      20.125  15.071  16.540  1.00 97.29           H  
ATOM   3227  C   GLU B  50      19.972  14.086  18.416  1.00 97.29           C  
ATOM   3228  CB  GLU B  50      19.183  16.465  17.861  1.00 97.29           C  
ATOM   3229  HB2 GLU B  50      20.156  16.840  18.179  1.00 97.29           H  
ATOM   3230  HB3 GLU B  50      18.538  16.452  18.739  1.00 97.29           H  
ATOM   3231  O   GLU B  50      21.126  13.675  18.299  1.00 97.29           O  
ATOM   3232  CG  GLU B  50      18.617  17.455  16.813  1.00 97.29           C  
ATOM   3233  HG2 GLU B  50      18.770  18.467  17.188  1.00 97.29           H  
ATOM   3234  HG3 GLU B  50      19.193  17.357  15.893  1.00 97.29           H  
ATOM   3235  CD  GLU B  50      17.111  17.285  16.501  1.00 97.29           C  
ATOM   3236  OE1 GLU B  50      16.639  17.616  15.386  1.00 97.29           O  
ATOM   3237  OE2 GLU B  50      16.358  16.746  17.339  1.00 97.29           O  
ATOM   3238  N   GLU B  51      19.144  13.627  19.364  1.00 97.41           N  
ATOM   3239  H   GLU B  51      18.208  14.002  19.418  1.00 97.41           H  
ATOM   3240  CA  GLU B  51      19.513  12.578  20.336  1.00 97.41           C  
ATOM   3241  HA  GLU B  51      20.381  12.894  20.915  1.00 97.41           H  
ATOM   3242  C   GLU B  51      19.864  11.257  19.632  1.00 97.41           C  
ATOM   3243  CB  GLU B  51      18.333  12.318  21.291  1.00 97.41           C  
ATOM   3244  HB2 GLU B  51      17.451  12.088  20.691  1.00 97.41           H  
ATOM   3245  HB3 GLU B  51      18.559  11.445  21.903  1.00 97.41           H  
ATOM   3246  O   GLU B  51      20.745  10.504  20.057  1.00 97.41           O  
ATOM   3247  CG  GLU B  51      18.028  13.497  22.229  1.00 97.41           C  
ATOM   3248  HG2 GLU B  51      17.902  14.402  21.635  1.00 97.41           H  
ATOM   3249  HG3 GLU B  51      18.881  13.641  22.891  1.00 97.41           H  
ATOM   3250  CD  GLU B  51      16.750  13.289  23.064  1.00 97.41           C  
ATOM   3251  OE1 GLU B  51      16.645  13.905  24.146  1.00 97.41           O  
ATOM   3252  OE2 GLU B  51      15.827  12.571  22.598  1.00 97.41           O  
ATOM   3253  N   PHE B  52      19.197  10.971  18.509  1.00 98.64           N  
ATOM   3254  H   PHE B  52      18.435  11.576  18.240  1.00 98.64           H  
ATOM   3255  CA  PHE B  52      19.518   9.802  17.702  1.00 98.64           C  
ATOM   3256  HA  PHE B  52      19.496   8.945  18.376  1.00 98.64           H  
ATOM   3257  C   PHE B  52      20.920   9.891  17.091  1.00 98.64           C  
ATOM   3258  CB  PHE B  52      18.483   9.624  16.586  1.00 98.64           C  
ATOM   3259  HB2 PHE B  52      18.611  10.440  15.875  1.00 98.64           H  
ATOM   3260  HB3 PHE B  52      17.472   9.715  16.983  1.00 98.64           H  
ATOM   3261  O   PHE B  52      21.646   8.894  17.044  1.00 98.64           O  
ATOM   3262  CG  PHE B  52      18.595   8.326  15.814  1.00 98.64           C  
ATOM   3263  CD1 PHE B  52      18.187   8.303  14.470  1.00 98.64           C  
ATOM   3264  HD1 PHE B  52      17.777   9.199  14.030  1.00 98.64           H  
ATOM   3265  CD2 PHE B  52      19.107   7.156  16.408  1.00 98.64           C  
ATOM   3266  HD2 PHE B  52      19.425   7.136  17.440  1.00 98.64           H  
ATOM   3267  CE1 PHE B  52      18.298   7.126  13.715  1.00 98.64           C  
ATOM   3268  HE1 PHE B  52      17.970   7.104  12.686  1.00 98.64           H  
ATOM   3269  CE2 PHE B  52      19.240   5.990  15.651  1.00 98.64           C  
ATOM   3270  HE2 PHE B  52      19.666   5.112  16.114  1.00 98.64           H  
ATOM   3271  CZ  PHE B  52      18.826   5.973  14.312  1.00 98.64           C  
ATOM   3272  HZ  PHE B  52      18.909   5.064  13.736  1.00 98.64           H  
ATOM   3273  N   TRP B  53      21.318  11.078  16.626  1.00 98.64           N  
ATOM   3274  H   TRP B  53      20.701  11.872  16.723  1.00 98.64           H  
ATOM   3275  CA  TRP B  53      22.653  11.287  16.082  1.00 98.64           C  
ATOM   3276  HA  TRP B  53      22.832  10.529  15.319  1.00 98.64           H  
ATOM   3277  C   TRP B  53      23.736  11.094  17.145  1.00 98.64           C  
ATOM   3278  CB  TRP B  53      22.773  12.662  15.423  1.00 98.64           C  
ATOM   3279  HB2 TRP B  53      22.031  12.752  14.630  1.00 98.64           H  
ATOM   3280  HB3 TRP B  53      22.572  13.438  16.162  1.00 98.64           H  
ATOM   3281  O   TRP B  53      24.733  10.441  16.847  1.00 98.64           O  
ATOM   3282  CG  TRP B  53      24.129  12.889  14.837  1.00 98.64           C  
ATOM   3283  CD1 TRP B  53      25.046  13.764  15.305  1.00 98.64           C  
ATOM   3284  HD1 TRP B  53      24.885  14.429  16.141  1.00 98.64           H  
ATOM   3285  CD2 TRP B  53      24.797  12.125  13.788  1.00 98.64           C  
ATOM   3286  CE2 TRP B  53      26.146  12.579  13.699  1.00 98.64           C  
ATOM   3287  CE3 TRP B  53      24.418  11.053  12.950  1.00 98.64           C  
ATOM   3288  HE3 TRP B  53      23.414  10.661  13.019  1.00 98.64           H  
ATOM   3289  NE1 TRP B  53      26.233  13.601  14.620  1.00 98.64           N  
ATOM   3290  HE1 TRP B  53      27.081  14.090  14.869  1.00 98.64           H  
ATOM   3291  CH2 TRP B  53      26.665  10.928  12.013  1.00 98.64           C  
ATOM   3292  HH2 TRP B  53      27.382  10.437  11.372  1.00 98.64           H  
ATOM   3293  CZ2 TRP B  53      27.079  11.983  12.841  1.00 98.64           C  
ATOM   3294  HZ2 TRP B  53      28.104  12.323  12.830  1.00 98.64           H  
ATOM   3295  CZ3 TRP B  53      25.336  10.472  12.058  1.00 98.64           C  
ATOM   3296  HZ3 TRP B  53      25.030   9.648  11.430  1.00 98.64           H  
ATOM   3297  N   GLU B  54      23.537  11.572  18.377  1.00 98.00           N  
ATOM   3298  H   GLU B  54      22.711  12.122  18.566  1.00 98.00           H  
ATOM   3299  CA  GLU B  54      24.465  11.301  19.488  1.00 98.00           C  
ATOM   3300  HA  GLU B  54      25.453  11.689  19.239  1.00 98.00           H  
ATOM   3301  C   GLU B  54      24.636   9.797  19.729  1.00 98.00           C  
ATOM   3302  CB  GLU B  54      23.993  11.987  20.777  1.00 98.00           C  
ATOM   3303  HB2 GLU B  54      24.446  11.481  21.630  1.00 98.00           H  
ATOM   3304  HB3 GLU B  54      22.910  11.904  20.859  1.00 98.00           H  
ATOM   3305  O   GLU B  54      25.765   9.302  19.763  1.00 98.00           O  
ATOM   3306  CG  GLU B  54      24.423  13.459  20.817  1.00 98.00           C  
ATOM   3307  HG2 GLU B  54      25.506  13.507  20.705  1.00 98.00           H  
ATOM   3308  HG3 GLU B  54      23.978  13.979  19.969  1.00 98.00           H  
ATOM   3309  CD  GLU B  54      24.010  14.165  22.117  1.00 98.00           C  
ATOM   3310  OE1 GLU B  54      24.671  15.178  22.443  1.00 98.00           O  
ATOM   3311  OE2 GLU B  54      23.033  13.707  22.754  1.00 98.00           O  
ATOM   3312  N   LEU B  55      23.533   9.037  19.781  1.00 98.35           N  
ATOM   3313  H   LEU B  55      22.640   9.508  19.745  1.00 98.35           H  
ATOM   3314  CA  LEU B  55      23.568   7.577  19.934  1.00 98.35           C  
ATOM   3315  HA  LEU B  55      24.035   7.353  20.893  1.00 98.35           H  
ATOM   3316  C   LEU B  55      24.425   6.899  18.851  1.00 98.35           C  
ATOM   3317  CB  LEU B  55      22.115   7.058  19.957  1.00 98.35           C  
ATOM   3318  HB2 LEU B  55      21.610   7.311  19.025  1.00 98.35           H  
ATOM   3319  HB3 LEU B  55      21.600   7.595  20.753  1.00 98.35           H  
ATOM   3320  O   LEU B  55      25.220   6.002  19.149  1.00 98.35           O  
ATOM   3321  CG  LEU B  55      21.981   5.542  20.208  1.00 98.35           C  
ATOM   3322  HG  LEU B  55      22.801   5.210  20.845  1.00 98.35           H  
ATOM   3323  CD1 LEU B  55      20.685   5.236  20.956  1.00 98.35           C  
ATOM   3324 HD11 LEU B  55      20.686   4.193  21.274  1.00 98.35           H  
ATOM   3325 HD12 LEU B  55      19.823   5.412  20.312  1.00 98.35           H  
ATOM   3326 HD13 LEU B  55      20.602   5.862  21.844  1.00 98.35           H  
ATOM   3327  CD2 LEU B  55      21.977   4.703  18.923  1.00 98.35           C  
ATOM   3328 HD21 LEU B  55      22.933   4.786  18.407  1.00 98.35           H  
ATOM   3329 HD22 LEU B  55      21.821   3.655  19.181  1.00 98.35           H  
ATOM   3330 HD23 LEU B  55      21.176   5.037  18.263  1.00 98.35           H  
ATOM   3331  N   LEU B  56      24.272   7.328  17.598  1.00 98.50           N  
ATOM   3332  H   LEU B  56      23.612   8.077  17.446  1.00 98.50           H  
ATOM   3333  CA  LEU B  56      24.990   6.779  16.447  1.00 98.50           C  
ATOM   3334  HA  LEU B  56      24.983   5.690  16.503  1.00 98.50           H  
ATOM   3335  C   LEU B  56      26.462   7.214  16.405  1.00 98.50           C  
ATOM   3336  CB  LEU B  56      24.267   7.234  15.171  1.00 98.50           C  
ATOM   3337  HB2 LEU B  56      24.883   6.980  14.308  1.00 98.50           H  
ATOM   3338  HB3 LEU B  56      24.179   8.320  15.198  1.00 98.50           H  
ATOM   3339  O   LEU B  56      27.339   6.385  16.163  1.00 98.50           O  
ATOM   3340  CG  LEU B  56      22.869   6.630  14.960  1.00 98.50           C  
ATOM   3341  HG  LEU B  56      22.263   6.733  15.860  1.00 98.50           H  
ATOM   3342  CD1 LEU B  56      22.197   7.394  13.818  1.00 98.50           C  
ATOM   3343 HD11 LEU B  56      21.950   8.397  14.168  1.00 98.50           H  
ATOM   3344 HD12 LEU B  56      21.270   6.901  13.527  1.00 98.50           H  
ATOM   3345 HD13 LEU B  56      22.870   7.474  12.964  1.00 98.50           H  
ATOM   3346  CD2 LEU B  56      22.933   5.142  14.602  1.00 98.50           C  
ATOM   3347 HD21 LEU B  56      23.360   4.582  15.434  1.00 98.50           H  
ATOM   3348 HD22 LEU B  56      21.924   4.771  14.421  1.00 98.50           H  
ATOM   3349 HD23 LEU B  56      23.546   4.996  13.712  1.00 98.50           H  
ATOM   3350  N   SER B  57      26.724   8.500  16.642  1.00 98.10           N  
ATOM   3351  H   SER B  57      25.937   9.097  16.853  1.00 98.10           H  
ATOM   3352  CA  SER B  57      28.049   9.128  16.627  1.00 98.10           C  
ATOM   3353  HA  SER B  57      28.511   8.989  15.650  1.00 98.10           H  
ATOM   3354  C   SER B  57      28.969   8.515  17.680  1.00 98.10           C  
ATOM   3355  CB  SER B  57      27.873  10.633  16.879  1.00 98.10           C  
ATOM   3356  HB2 SER B  57      27.394  11.084  16.010  1.00 98.10           H  
ATOM   3357  HB3 SER B  57      27.228  10.783  17.745  1.00 98.10           H  
ATOM   3358  O   SER B  57      30.114   8.166  17.393  1.00 98.10           O  
ATOM   3359  OG  SER B  57      29.108  11.278  17.125  1.00 98.10           O  
ATOM   3360  HG  SER B  57      29.239  11.303  18.076  1.00 98.10           H  
ATOM   3361  N   GLU B  58      28.449   8.322  18.892  1.00 97.37           N  
ATOM   3362  H   GLU B  58      27.514   8.653  19.083  1.00 97.37           H  
ATOM   3363  CA  GLU B  58      29.179   7.692  19.993  1.00 97.37           C  
ATOM   3364  HA  GLU B  58      30.198   8.075  20.023  1.00 97.37           H  
ATOM   3365  C   GLU B  58      29.273   6.166  19.851  1.00 97.37           C  
ATOM   3366  CB  GLU B  58      28.485   8.050  21.308  1.00 97.37           C  
ATOM   3367  HB2 GLU B  58      27.441   7.745  21.249  1.00 97.37           H  
ATOM   3368  HB3 GLU B  58      28.970   7.497  22.113  1.00 97.37           H  
ATOM   3369  O   GLU B  58      30.051   5.523  20.553  1.00 97.37           O  
ATOM   3370  CG  GLU B  58      28.550   9.549  21.628  1.00 97.37           C  
ATOM   3371  HG2 GLU B  58      28.113  10.123  20.811  1.00 97.37           H  
ATOM   3372  HG3 GLU B  58      29.597   9.840  21.717  1.00 97.37           H  
ATOM   3373  CD  GLU B  58      27.821   9.881  22.936  1.00 97.37           C  
ATOM   3374  OE1 GLU B  58      27.446  11.057  23.097  1.00 97.37           O  
ATOM   3375  OE2 GLU B  58      27.688   8.971  23.791  1.00 97.37           O  
ATOM   3376  N   GLY B  59      28.489   5.569  18.946  1.00 97.71           N  
ATOM   3377  H   GLY B  59      27.903   6.152  18.365  1.00 97.71           H  
ATOM   3378  CA  GLY B  59      28.436   4.122  18.770  1.00 97.71           C  
ATOM   3379  HA2 GLY B  59      27.826   3.891  17.897  1.00 97.71           H  
ATOM   3380  HA3 GLY B  59      29.450   3.750  18.617  1.00 97.71           H  
ATOM   3381  C   GLY B  59      27.849   3.405  19.984  1.00 97.71           C  
ATOM   3382  O   GLY B  59      28.391   2.391  20.422  1.00 97.71           O  
ATOM   3383  N   ARG B  60      26.763   3.932  20.555  1.00 97.59           N  
ATOM   3384  H   ARG B  60      26.353   4.749  20.125  1.00 97.59           H  
ATOM   3385  CA  ARG B  60      26.087   3.334  21.713  1.00 97.59           C  
ATOM   3386  HA  ARG B  60      26.846   2.900  22.364  1.00 97.59           H  
ATOM   3387  C   ARG B  60      25.153   2.198  21.283  1.00 97.59           C  
ATOM   3388  CB  ARG B  60      25.339   4.422  22.494  1.00 97.59           C  
ATOM   3389  HB2 ARG B  60      24.666   4.940  21.811  1.00 97.59           H  
ATOM   3390  HB3 ARG B  60      24.745   3.944  23.273  1.00 97.59           H  
ATOM   3391  O   ARG B  60      24.498   2.279  20.245  1.00 97.59           O  
ATOM   3392  CG  ARG B  60      26.278   5.462  23.128  1.00 97.59           C  
ATOM   3393  HG2 ARG B  60      26.921   5.892  22.361  1.00 97.59           H  
ATOM   3394  HG3 ARG B  60      26.913   4.971  23.866  1.00 97.59           H  
ATOM   3395  CD  ARG B  60      25.502   6.598  23.807  1.00 97.59           C  
ATOM   3396  HD2 ARG B  60      26.218   7.267  24.285  1.00 97.59           H  
ATOM   3397  HD3 ARG B  60      24.971   7.167  23.044  1.00 97.59           H  
ATOM   3398  NE  ARG B  60      24.590   6.089  24.852  1.00 97.59           N  
ATOM   3399  HE  ARG B  60      24.995   5.443  25.514  1.00 97.59           H  
ATOM   3400  NH1 ARG B  60      22.709   7.291  24.284  1.00 97.59           N  
ATOM   3401 HH11 ARG B  60      21.738   7.528  24.428  1.00 97.59           H  
ATOM   3402 HH12 ARG B  60      23.264   7.874  23.674  1.00 97.59           H  
ATOM   3403  NH2 ARG B  60      22.603   5.786  25.917  1.00 97.59           N  
ATOM   3404 HH21 ARG B  60      23.004   5.047  26.476  1.00 97.59           H  
ATOM   3405 HH22 ARG B  60      21.624   6.022  25.988  1.00 97.59           H  
ATOM   3406  CZ  ARG B  60      23.314   6.395  25.010  1.00 97.59           C  
ATOM   3407  N   ASP B  61      25.089   1.153  22.108  1.00 97.61           N  
ATOM   3408  H   ASP B  61      25.646   1.179  22.950  1.00 97.61           H  
ATOM   3409  CA  ASP B  61      24.129   0.050  21.981  1.00 97.61           C  
ATOM   3410  HA  ASP B  61      23.838  -0.059  20.936  1.00 97.61           H  
ATOM   3411  C   ASP B  61      22.873   0.386  22.802  1.00 97.61           C  
ATOM   3412  CB  ASP B  61      24.793  -1.271  22.425  1.00 97.61           C  
ATOM   3413  HB2 ASP B  61      24.989  -1.232  23.497  1.00 97.61           H  
ATOM   3414  HB3 ASP B  61      25.754  -1.363  21.919  1.00 97.61           H  
ATOM   3415  O   ASP B  61      22.957   0.622  24.009  1.00 97.61           O  
ATOM   3416  CG  ASP B  61      23.972  -2.533  22.114  1.00 97.61           C  
ATOM   3417  OD1 ASP B  61      22.788  -2.401  21.747  1.00 97.61           O  
ATOM   3418  OD2 ASP B  61      24.540  -3.650  22.241  1.00 97.61           O  
ATOM   3419  N   ALA B  62      21.721   0.451  22.139  1.00 97.72           N  
ATOM   3420  H   ALA B  62      21.729   0.218  21.156  1.00 97.72           H  
ATOM   3421  CA  ALA B  62      20.435   0.800  22.732  1.00 97.72           C  
ATOM   3422  HA  ALA B  62      20.614   1.500  23.548  1.00 97.72           H  
ATOM   3423  C   ALA B  62      19.693  -0.413  23.320  1.00 97.72           C  
ATOM   3424  CB  ALA B  62      19.590   1.507  21.671  1.00 97.72           C  
ATOM   3425  HB1 ALA B  62      19.009   0.765  21.124  1.00 97.72           H  
ATOM   3426  HB2 ALA B  62      20.218   2.061  20.973  1.00 97.72           H  
ATOM   3427  HB3 ALA B  62      18.901   2.194  22.162  1.00 97.72           H  
ATOM   3428  O   ALA B  62      18.609  -0.256  23.887  1.00 97.72           O  
ATOM   3429  N   VAL B  63      20.249  -1.621  23.173  1.00 94.79           N  
ATOM   3430  H   VAL B  63      21.126  -1.692  22.677  1.00 94.79           H  
ATOM   3431  CA  VAL B  63      19.684  -2.850  23.731  1.00 94.79           C  
ATOM   3432  HA  VAL B  63      18.619  -2.864  23.500  1.00 94.79           H  
ATOM   3433  C   VAL B  63      19.842  -2.859  25.253  1.00 94.79           C  
ATOM   3434  CB  VAL B  63      20.322  -4.089  23.073  1.00 94.79           C  
ATOM   3435  HB  VAL B  63      21.406  -4.035  23.170  1.00 94.79           H  
ATOM   3436  O   VAL B  63      20.949  -2.793  25.788  1.00 94.79           O  
ATOM   3437  CG1 VAL B  63      19.873  -5.402  23.726  1.00 94.79           C  
ATOM   3438 HG11 VAL B  63      20.239  -5.460  24.751  1.00 94.79           H  
ATOM   3439 HG12 VAL B  63      20.274  -6.248  23.169  1.00 94.79           H  
ATOM   3440 HG13 VAL B  63      18.784  -5.458  23.729  1.00 94.79           H  
ATOM   3441  CG2 VAL B  63      19.948  -4.142  21.584  1.00 94.79           C  
ATOM   3442 HG21 VAL B  63      20.284  -3.236  21.080  1.00 94.79           H  
ATOM   3443 HG22 VAL B  63      20.446  -4.986  21.107  1.00 94.79           H  
ATOM   3444 HG23 VAL B  63      18.870  -4.239  21.462  1.00 94.79           H  
ATOM   3445  N   ALA B  64      18.719  -2.993  25.953  1.00 93.93           N  
ATOM   3446  H   ALA B  64      17.853  -3.058  25.437  1.00 93.93           H  
ATOM   3447  CA  ALA B  64      18.623  -3.068  27.407  1.00 93.93           C  
ATOM   3448  HA  ALA B  64      19.619  -3.196  27.831  1.00 93.93           H  
ATOM   3449  C   ALA B  64      17.782  -4.289  27.836  1.00 93.93           C  
ATOM   3450  CB  ALA B  64      18.064  -1.726  27.903  1.00 93.93           C  
ATOM   3451  HB1 ALA B  64      18.080  -1.681  28.992  1.00 93.93           H  
ATOM   3452  HB2 ALA B  64      17.040  -1.599  27.551  1.00 93.93           H  
ATOM   3453  HB3 ALA B  64      18.672  -0.910  27.514  1.00 93.93           H  
ATOM   3454  O   ALA B  64      17.587  -5.231  27.067  1.00 93.93           O  
ATOM   3455  N   GLY B  65      17.317  -4.312  29.088  1.00 93.17           N  
ATOM   3456  H   GLY B  65      17.440  -3.482  29.651  1.00 93.17           H  
ATOM   3457  CA  GLY B  65      16.388  -5.339  29.571  1.00 93.17           C  
ATOM   3458  HA2 GLY B  65      16.791  -6.326  29.347  1.00 93.17           H  
ATOM   3459  HA3 GLY B  65      16.275  -5.250  30.651  1.00 93.17           H  
ATOM   3460  C   GLY B  65      14.995  -5.228  28.938  1.00 93.17           C  
ATOM   3461  O   GLY B  65      14.670  -4.228  28.299  1.00 93.17           O  
ATOM   3462  N   LEU B  66      14.167  -6.259  29.131  1.00 96.06           N  
ATOM   3463  H   LEU B  66      14.479  -7.042  29.687  1.00 96.06           H  
ATOM   3464  CA  LEU B  66      12.746  -6.189  28.777  1.00 96.06           C  
ATOM   3465  HA  LEU B  66      12.685  -5.877  27.735  1.00 96.06           H  
ATOM   3466  C   LEU B  66      12.009  -5.141  29.643  1.00 96.06           C  
ATOM   3467  CB  LEU B  66      12.073  -7.568  28.929  1.00 96.06           C  
ATOM   3468  HB2 LEU B  66      11.014  -7.448  28.701  1.00 96.06           H  
ATOM   3469  HB3 LEU B  66      12.148  -7.871  29.973  1.00 96.06           H  
ATOM   3470  O   LEU B  66      12.428  -4.898  30.780  1.00 96.06           O  
ATOM   3471  CG  LEU B  66      12.621  -8.709  28.052  1.00 96.06           C  
ATOM   3472  HG  LEU B  66      13.615  -8.984  28.404  1.00 96.06           H  
ATOM   3473  CD1 LEU B  66      11.710  -9.930  28.167  1.00 96.06           C  
ATOM   3474 HD11 LEU B  66      10.707  -9.683  27.819  1.00 96.06           H  
ATOM   3475 HD12 LEU B  66      11.651 -10.258  29.205  1.00 96.06           H  
ATOM   3476 HD13 LEU B  66      12.098 -10.745  27.556  1.00 96.06           H  
ATOM   3477  CD2 LEU B  66      12.717  -8.340  26.575  1.00 96.06           C  
ATOM   3478 HD21 LEU B  66      13.501  -7.592  26.453  1.00 96.06           H  
ATOM   3479 HD22 LEU B  66      11.768  -7.940  26.220  1.00 96.06           H  
ATOM   3480 HD23 LEU B  66      12.986  -9.218  25.987  1.00 96.06           H  
ATOM   3481  N   PRO B  67      10.903  -4.552  29.150  1.00 95.34           N  
ATOM   3482  CA  PRO B  67      10.090  -3.611  29.917  1.00 95.34           C  
ATOM   3483  HA  PRO B  67      10.712  -2.766  30.211  1.00 95.34           H  
ATOM   3484  C   PRO B  67       9.473  -4.261  31.161  1.00 95.34           C  
ATOM   3485  CB  PRO B  67       8.985  -3.125  28.972  1.00 95.34           C  
ATOM   3486  HB2 PRO B  67       8.820  -2.052  29.072  1.00 95.34           H  
ATOM   3487  HB3 PRO B  67       8.060  -3.669  29.160  1.00 95.34           H  
ATOM   3488  O   PRO B  67       9.010  -5.399  31.114  1.00 95.34           O  
ATOM   3489  CG  PRO B  67       9.493  -3.489  27.581  1.00 95.34           C  
ATOM   3490  HG2 PRO B  67      10.128  -2.681  27.216  1.00 95.34           H  
ATOM   3491  HG3 PRO B  67       8.679  -3.692  26.885  1.00 95.34           H  
ATOM   3492  CD  PRO B  67      10.336  -4.730  27.825  1.00 95.34           C  
ATOM   3493  HD2 PRO B  67       9.695  -5.612  27.825  1.00 95.34           H  
ATOM   3494  HD3 PRO B  67      11.096  -4.811  27.047  1.00 95.34           H  
ATOM   3495  N   THR B  68       9.410  -3.516  32.262  1.00 95.11           N  
ATOM   3496  H   THR B  68       9.835  -2.599  32.252  1.00 95.11           H  
ATOM   3497  CA  THR B  68       8.817  -3.959  33.540  1.00 95.11           C  
ATOM   3498  HA  THR B  68       8.602  -5.026  33.496  1.00 95.11           H  
ATOM   3499  C   THR B  68       7.490  -3.271  33.866  1.00 95.11           C  
ATOM   3500  CB  THR B  68       9.802  -3.725  34.695  1.00 95.11           C  
ATOM   3501  HB  THR B  68       9.273  -3.791  35.646  1.00 95.11           H  
ATOM   3502  O   THR B  68       6.782  -3.693  34.775  1.00 95.11           O  
ATOM   3503  CG2 THR B  68      10.935  -4.748  34.712  1.00 95.11           C  
ATOM   3504 HG21 THR B  68      11.680  -4.468  35.456  1.00 95.11           H  
ATOM   3505 HG22 THR B  68      11.405  -4.807  33.731  1.00 95.11           H  
ATOM   3506 HG23 THR B  68      10.526  -5.722  34.982  1.00 95.11           H  
ATOM   3507  OG1 THR B  68      10.401  -2.451  34.593  1.00 95.11           O  
ATOM   3508  HG1 THR B  68      10.959  -2.324  35.363  1.00 95.11           H  
ATOM   3509  N   ASP B  69       7.126  -2.229  33.126  1.00 94.26           N  
ATOM   3510  H   ASP B  69       7.723  -1.938  32.365  1.00 94.26           H  
ATOM   3511  CA  ASP B  69       5.973  -1.351  33.352  1.00 94.26           C  
ATOM   3512  HA  ASP B  69       5.633  -1.474  34.380  1.00 94.26           H  
ATOM   3513  C   ASP B  69       4.760  -1.670  32.459  1.00 94.26           C  
ATOM   3514  CB  ASP B  69       6.436   0.107  33.198  1.00 94.26           C  
ATOM   3515  HB2 ASP B  69       7.155   0.319  33.990  1.00 94.26           H  
ATOM   3516  HB3 ASP B  69       5.584   0.770  33.348  1.00 94.26           H  
ATOM   3517  O   ASP B  69       3.724  -1.015  32.557  1.00 94.26           O  
ATOM   3518  CG  ASP B  69       7.097   0.434  31.849  1.00 94.26           C  
ATOM   3519  OD1 ASP B  69       7.302  -0.494  31.024  1.00 94.26           O  
ATOM   3520  OD2 ASP B  69       7.479   1.608  31.692  1.00 94.26           O  
ATOM   3521  N   ARG B  70       4.850  -2.711  31.622  1.00 94.70           N  
ATOM   3522  H   ARG B  70       5.759  -3.145  31.558  1.00 94.70           H  
ATOM   3523  CA  ARG B  70       3.802  -3.105  30.655  1.00 94.70           C  
ATOM   3524  HA  ARG B  70       3.106  -2.274  30.544  1.00 94.70           H  
ATOM   3525  C   ARG B  70       2.943  -4.290  31.087  1.00 94.70           C  
ATOM   3526  CB  ARG B  70       4.428  -3.367  29.286  1.00 94.70           C  
ATOM   3527  HB2 ARG B  70       5.070  -4.246  29.340  1.00 94.70           H  
ATOM   3528  HB3 ARG B  70       3.636  -3.553  28.560  1.00 94.70           H  
ATOM   3529  O   ARG B  70       2.134  -4.782  30.308  1.00 94.70           O  
ATOM   3530  CG  ARG B  70       5.251  -2.168  28.833  1.00 94.70           C  
ATOM   3531  HG2 ARG B  70       6.145  -2.088  29.452  1.00 94.70           H  
ATOM   3532  HG3 ARG B  70       4.670  -1.249  28.905  1.00 94.70           H  
ATOM   3533  CD  ARG B  70       5.667  -2.396  27.399  1.00 94.70           C  
ATOM   3534  HD2 ARG B  70       4.802  -2.248  26.752  1.00 94.70           H  
ATOM   3535  HD3 ARG B  70       6.027  -3.419  27.286  1.00 94.70           H  
ATOM   3536  NE  ARG B  70       6.743  -1.472  27.041  1.00 94.70           N  
ATOM   3537  HE  ARG B  70       7.148  -0.899  27.767  1.00 94.70           H  
ATOM   3538  NH1 ARG B  70       6.725  -2.105  24.881  1.00 94.70           N  
ATOM   3539 HH11 ARG B  70       6.011  -2.805  25.025  1.00 94.70           H  
ATOM   3540 HH12 ARG B  70       7.182  -2.127  23.981  1.00 94.70           H  
ATOM   3541  NH2 ARG B  70       8.259  -0.656  25.556  1.00 94.70           N  
ATOM   3542 HH21 ARG B  70       8.515  -0.625  24.580  1.00 94.70           H  
ATOM   3543 HH22 ARG B  70       8.624   0.038  26.193  1.00 94.70           H  
ATOM   3544  CZ  ARG B  70       7.244  -1.409  25.836  1.00 94.70           C  
ATOM   3545  N   GLY B  71       3.145  -4.787  32.307  1.00 94.58           N  
ATOM   3546  H   GLY B  71       3.808  -4.311  32.902  1.00 94.58           H  
ATOM   3547  CA  GLY B  71       2.431  -5.960  32.822  1.00 94.58           C  
ATOM   3548  HA2 GLY B  71       2.593  -6.026  33.898  1.00 94.58           H  
ATOM   3549  HA3 GLY B  71       1.363  -5.842  32.640  1.00 94.58           H  
ATOM   3550  C   GLY B  71       2.871  -7.291  32.203  1.00 94.58           C  
ATOM   3551  O   GLY B  71       2.115  -8.256  32.241  1.00 94.58           O  
ATOM   3552  N   TRP B  72       4.072  -7.356  31.620  1.00 94.70           N  
ATOM   3553  H   TRP B  72       4.664  -6.538  31.629  1.00 94.70           H  
ATOM   3554  CA  TRP B  72       4.638  -8.601  31.099  1.00 94.70           C  
ATOM   3555  HA  TRP B  72       3.891  -9.106  30.486  1.00 94.70           H  
ATOM   3556  C   TRP B  72       5.027  -9.538  32.246  1.00 94.70           C  
ATOM   3557  CB  TRP B  72       5.864  -8.295  30.230  1.00 94.70           C  
ATOM   3558  HB2 TRP B  72       6.579  -7.721  30.819  1.00 94.70           H  
ATOM   3559  HB3 TRP B  72       6.342  -9.241  29.980  1.00 94.70           H  
ATOM   3560  O   TRP B  72       5.694  -9.115  33.191  1.00 94.70           O  
ATOM   3561  CG  TRP B  72       5.626  -7.566  28.943  1.00 94.70           C  
ATOM   3562  CD1 TRP B  72       4.484  -6.953  28.548  1.00 94.70           C  
ATOM   3563  HD1 TRP B  72       3.569  -6.883  29.117  1.00 94.70           H  
ATOM   3564  CD2 TRP B  72       6.567  -7.395  27.841  1.00 94.70           C  
ATOM   3565  CE2 TRP B  72       5.900  -6.716  26.782  1.00 94.70           C  
ATOM   3566  CE3 TRP B  72       7.904  -7.789  27.614  1.00 94.70           C  
ATOM   3567  HE3 TRP B  72       8.439  -8.299  28.402  1.00 94.70           H  
ATOM   3568  NE1 TRP B  72       4.653  -6.432  27.286  1.00 94.70           N  
ATOM   3569  HE1 TRP B  72       3.925  -5.916  26.812  1.00 94.70           H  
ATOM   3570  CH2 TRP B  72       7.832  -6.904  25.342  1.00 94.70           C  
ATOM   3571  HH2 TRP B  72       8.293  -6.760  24.376  1.00 94.70           H  
ATOM   3572  CZ2 TRP B  72       6.508  -6.496  25.544  1.00 94.70           C  
ATOM   3573  HZ2 TRP B  72       5.949  -6.068  24.725  1.00 94.70           H  
ATOM   3574  CZ3 TRP B  72       8.532  -7.541  26.378  1.00 94.70           C  
ATOM   3575  HZ3 TRP B  72       9.548  -7.866  26.211  1.00 94.70           H  
ATOM   3576  N   ASP B  73       4.676 -10.820  32.143  1.00 93.24           N  
ATOM   3577  H   ASP B  73       4.095 -11.117  31.372  1.00 93.24           H  
ATOM   3578  CA  ASP B  73       5.114 -11.845  33.097  1.00 93.24           C  
ATOM   3579  HA  ASP B  73       5.141 -11.405  34.094  1.00 93.24           H  
ATOM   3580  C   ASP B  73       6.546 -12.300  32.766  1.00 93.24           C  
ATOM   3581  CB  ASP B  73       4.088 -12.987  33.159  1.00 93.24           C  
ATOM   3582  HB2 ASP B  73       3.106 -12.558  33.357  1.00 93.24           H  
ATOM   3583  HB3 ASP B  73       4.044 -13.489  32.192  1.00 93.24           H  
ATOM   3584  O   ASP B  73       6.778 -13.337  32.140  1.00 93.24           O  
ATOM   3585  CG  ASP B  73       4.401 -14.011  34.264  1.00 93.24           C  
ATOM   3586  OD1 ASP B  73       5.545 -14.013  34.775  1.00 93.24           O  
ATOM   3587  OD2 ASP B  73       3.511 -14.832  34.562  1.00 93.24           O  
ATOM   3588  N   LEU B  74       7.519 -11.475  33.164  1.00 93.94           N  
ATOM   3589  H   LEU B  74       7.231 -10.619  33.618  1.00 93.94           H  
ATOM   3590  CA  LEU B  74       8.949 -11.697  32.924  1.00 93.94           C  
ATOM   3591  HA  LEU B  74       9.127 -11.752  31.851  1.00 93.94           H  
ATOM   3592  C   LEU B  74       9.467 -13.022  33.507  1.00 93.94           C  
ATOM   3593  CB  LEU B  74       9.751 -10.520  33.509  1.00 93.94           C  
ATOM   3594  HB2 LEU B  74      10.812 -10.742  33.396  1.00 93.94           H  
ATOM   3595  HB3 LEU B  74       9.540 -10.460  34.577  1.00 93.94           H  
ATOM   3596  O   LEU B  74      10.442 -13.568  32.988  1.00 93.94           O  
ATOM   3597  CG  LEU B  74       9.470  -9.148  32.869  1.00 93.94           C  
ATOM   3598  HG  LEU B  74       8.419  -8.886  32.995  1.00 93.94           H  
ATOM   3599  CD1 LEU B  74      10.318  -8.087  33.566  1.00 93.94           C  
ATOM   3600 HD11 LEU B  74      10.106  -7.116  33.119  1.00 93.94           H  
ATOM   3601 HD12 LEU B  74      10.060  -8.060  34.625  1.00 93.94           H  
ATOM   3602 HD13 LEU B  74      11.378  -8.313  33.451  1.00 93.94           H  
ATOM   3603  CD2 LEU B  74       9.818  -9.112  31.381  1.00 93.94           C  
ATOM   3604 HD21 LEU B  74      10.850  -9.434  31.238  1.00 93.94           H  
ATOM   3605 HD22 LEU B  74       9.690  -8.098  31.001  1.00 93.94           H  
ATOM   3606 HD23 LEU B  74       9.145  -9.766  30.826  1.00 93.94           H  
ATOM   3607  N   ASP B  75       8.822 -13.546  34.550  1.00 91.52           N  
ATOM   3608  H   ASP B  75       7.989 -13.085  34.887  1.00 91.52           H  
ATOM   3609  CA  ASP B  75       9.226 -14.782  35.220  1.00 91.52           C  
ATOM   3610  HA  ASP B  75      10.310 -14.786  35.338  1.00 91.52           H  
ATOM   3611  C   ASP B  75       8.831 -16.001  34.377  1.00 91.52           C  
ATOM   3612  CB  ASP B  75       8.585 -14.864  36.618  1.00 91.52           C  
ATOM   3613  HB2 ASP B  75       7.500 -14.872  36.511  1.00 91.52           H  
ATOM   3614  HB3 ASP B  75       8.877 -15.813  37.068  1.00 91.52           H  
ATOM   3615  O   ASP B  75       9.632 -16.921  34.191  1.00 91.52           O  
ATOM   3616  CG  ASP B  75       8.971 -13.739  37.591  1.00 91.52           C  
ATOM   3617  OD1 ASP B  75       9.873 -12.930  37.270  1.00 91.52           O  
ATOM   3618  OD2 ASP B  75       8.406 -13.741  38.709  1.00 91.52           O  
ATOM   3619  N   SER B  76       7.610 -15.993  33.830  1.00 91.74           N  
ATOM   3620  H   SER B  76       6.993 -15.229  34.068  1.00 91.74           H  
ATOM   3621  CA  SER B  76       7.107 -17.053  32.947  1.00 91.74           C  
ATOM   3622  HA  SER B  76       7.366 -18.016  33.387  1.00 91.74           H  
ATOM   3623  C   SER B  76       7.717 -17.013  31.543  1.00 91.74           C  
ATOM   3624  CB  SER B  76       5.582 -16.978  32.848  1.00 91.74           C  
ATOM   3625  HB2 SER B  76       5.209 -17.911  32.427  1.00 91.74           H  
ATOM   3626  HB3 SER B  76       5.149 -16.842  33.839  1.00 91.74           H  
ATOM   3627  O   SER B  76       7.872 -18.059  30.909  1.00 91.74           O  
ATOM   3628  OG  SER B  76       5.197 -15.920  31.999  1.00 91.74           O  
ATOM   3629  HG  SER B  76       5.448 -15.090  32.412  1.00 91.74           H  
ATOM   3630  N   LEU B  77       8.118 -15.825  31.070  1.00 93.61           N  
ATOM   3631  H   LEU B  77       7.885 -15.009  31.618  1.00 93.61           H  
ATOM   3632  CA  LEU B  77       8.657 -15.626  29.725  1.00 93.61           C  
ATOM   3633  HA  LEU B  77       7.942 -16.043  29.017  1.00 93.61           H  
ATOM   3634  C   LEU B  77       9.974 -16.361  29.491  1.00 93.61           C  
ATOM   3635  CB  LEU B  77       8.844 -14.119  29.460  1.00 93.61           C  
ATOM   3636  HB2 LEU B  77       9.193 -13.643  30.376  1.00 93.61           H  
ATOM   3637  HB3 LEU B  77       9.615 -13.973  28.704  1.00 93.61           H  
ATOM   3638  O   LEU B  77      10.328 -16.608  28.342  1.00 93.61           O  
ATOM   3639  CG  LEU B  77       7.563 -13.427  28.969  1.00 93.61           C  
ATOM   3640  HG  LEU B  77       6.720 -13.710  29.599  1.00 93.61           H  
ATOM   3641  CD1 LEU B  77       7.743 -11.909  29.027  1.00 93.61           C  
ATOM   3642 HD11 LEU B  77       7.875 -11.607  30.066  1.00 93.61           H  
ATOM   3643 HD12 LEU B  77       6.844 -11.420  28.650  1.00 93.61           H  
ATOM   3644 HD13 LEU B  77       8.606 -11.602  28.436  1.00 93.61           H  
ATOM   3645  CD2 LEU B  77       7.239 -13.810  27.523  1.00 93.61           C  
ATOM   3646 HD21 LEU B  77       6.266 -13.397  27.256  1.00 93.61           H  
ATOM   3647 HD22 LEU B  77       7.158 -14.892  27.421  1.00 93.61           H  
ATOM   3648 HD23 LEU B  77       8.006 -13.437  26.844  1.00 93.61           H  
ATOM   3649  N   PHE B  78      10.710 -16.738  30.534  1.00 91.98           N  
ATOM   3650  H   PHE B  78      10.356 -16.550  31.461  1.00 91.98           H  
ATOM   3651  CA  PHE B  78      11.978 -17.440  30.382  1.00 91.98           C  
ATOM   3652  HA  PHE B  78      12.220 -17.518  29.323  1.00 91.98           H  
ATOM   3653  C   PHE B  78      11.911 -18.855  30.926  1.00 91.98           C  
ATOM   3654  CB  PHE B  78      13.108 -16.651  31.040  1.00 91.98           C  
ATOM   3655  HB2 PHE B  78      12.926 -16.614  32.114  1.00 91.98           H  
ATOM   3656  HB3 PHE B  78      14.046 -17.182  30.877  1.00 91.98           H  
ATOM   3657  O   PHE B  78      11.576 -19.100  32.080  1.00 91.98           O  
ATOM   3658  CG  PHE B  78      13.259 -15.244  30.509  1.00 91.98           C  
ATOM   3659  CD1 PHE B  78      13.440 -15.020  29.132  1.00 91.98           C  
ATOM   3660  HD1 PHE B  78      13.449 -15.844  28.434  1.00 91.98           H  
ATOM   3661  CD2 PHE B  78      13.167 -14.152  31.390  1.00 91.98           C  
ATOM   3662  HD2 PHE B  78      12.952 -14.309  32.437  1.00 91.98           H  
ATOM   3663  CE1 PHE B  78      13.543 -13.709  28.645  1.00 91.98           C  
ATOM   3664  HE1 PHE B  78      13.624 -13.543  27.581  1.00 91.98           H  
ATOM   3665  CE2 PHE B  78      13.291 -12.841  30.903  1.00 91.98           C  
ATOM   3666  HE2 PHE B  78      13.187 -12.005  31.579  1.00 91.98           H  
ATOM   3667  CZ  PHE B  78      13.495 -12.621  29.532  1.00 91.98           C  
ATOM   3668  HZ  PHE B  78      13.583 -11.612  29.157  1.00 91.98           H  
ATOM   3669  N   HIS B  79      12.376 -19.803  30.119  1.00 90.57           N  
ATOM   3670  H   HIS B  79      12.597 -19.577  29.160  1.00 90.57           H  
ATOM   3671  CA  HIS B  79      12.538 -21.175  30.562  1.00 90.57           C  
ATOM   3672  HA  HIS B  79      12.641 -21.165  31.647  1.00 90.57           H  
ATOM   3673  C   HIS B  79      13.803 -21.807  29.954  1.00 90.57           C  
ATOM   3674  CB  HIS B  79      11.250 -21.934  30.236  1.00 90.57           C  
ATOM   3675  HB2 HIS B  79      10.394 -21.331  30.539  1.00 90.57           H  
ATOM   3676  HB3 HIS B  79      11.207 -22.123  29.163  1.00 90.57           H  
ATOM   3677  O   HIS B  79      14.195 -21.442  28.846  1.00 90.57           O  
ATOM   3678  CG  HIS B  79      11.170 -23.226  30.975  1.00 90.57           C  
ATOM   3679  CD2 HIS B  79      10.892 -23.386  32.303  1.00 90.57           C  
ATOM   3680  HD2 HIS B  79      10.603 -22.601  32.986  1.00 90.57           H  
ATOM   3681  ND1 HIS B  79      11.600 -24.426  30.486  1.00 90.57           N  
ATOM   3682  HD1 HIS B  79      11.721 -24.636  29.506  1.00 90.57           H  
ATOM   3683  CE1 HIS B  79      11.673 -25.287  31.506  1.00 90.57           C  
ATOM   3684  HE1 HIS B  79      11.980 -26.319  31.420  1.00 90.57           H  
ATOM   3685  NE2 HIS B  79      11.223 -24.706  32.634  1.00 90.57           N  
ATOM   3686  N   PRO B  80      14.483 -22.742  30.650  1.00 85.13           N  
ATOM   3687  CA  PRO B  80      15.644 -23.454  30.101  1.00 85.13           C  
ATOM   3688  HA  PRO B  80      16.421 -22.730  29.856  1.00 85.13           H  
ATOM   3689  C   PRO B  80      15.346 -24.298  28.857  1.00 85.13           C  
ATOM   3690  CB  PRO B  80      16.126 -24.370  31.230  1.00 85.13           C  
ATOM   3691  HB2 PRO B  80      15.637 -25.341  31.163  1.00 85.13           H  
ATOM   3692  HB3 PRO B  80      17.209 -24.491  31.211  1.00 85.13           H  
ATOM   3693  O   PRO B  80      16.250 -24.590  28.082  1.00 85.13           O  
ATOM   3694  CG  PRO B  80      15.659 -23.667  32.499  1.00 85.13           C  
ATOM   3695  HG2 PRO B  80      15.517 -24.366  33.322  1.00 85.13           H  
ATOM   3696  HG3 PRO B  80      16.375 -22.891  32.772  1.00 85.13           H  
ATOM   3697  CD  PRO B  80      14.349 -23.022  32.073  1.00 85.13           C  
ATOM   3698  HD2 PRO B  80      13.545 -23.736  32.248  1.00 85.13           H  
ATOM   3699  HD3 PRO B  80      14.185 -22.117  32.658  1.00 85.13           H  
ATOM   3700  N   ASP B  81      14.096 -24.729  28.708  1.00 81.87           N  
ATOM   3701  H   ASP B  81      13.415 -24.354  29.352  1.00 81.87           H  
ATOM   3702  CA  ASP B  81      13.619 -25.468  27.541  1.00 81.87           C  
ATOM   3703  HA  ASP B  81      14.408 -26.139  27.200  1.00 81.87           H  
ATOM   3704  C   ASP B  81      13.242 -24.477  26.426  1.00 81.87           C  
ATOM   3705  CB  ASP B  81      12.434 -26.354  27.945  1.00 81.87           C  
ATOM   3706  HB2 ASP B  81      12.755 -27.038  28.731  1.00 81.87           H  
ATOM   3707  HB3 ASP B  81      11.634 -25.729  28.343  1.00 81.87           H  
ATOM   3708  O   ASP B  81      12.251 -23.760  26.584  1.00 81.87           O  
ATOM   3709  CG  ASP B  81      11.821 -27.160  26.805  1.00 81.87           C  
ATOM   3710  OD1 ASP B  81      12.329 -27.081  25.663  1.00 81.87           O  
ATOM   3711  OD2 ASP B  81      10.826 -27.841  27.128  1.00 81.87           O  
ATOM   3712  N   PRO B  82      13.993 -24.425  25.310  1.00 76.58           N  
ATOM   3713  CA  PRO B  82      13.729 -23.487  24.224  1.00 76.58           C  
ATOM   3714  HA  PRO B  82      13.658 -22.477  24.627  1.00 76.58           H  
ATOM   3715  C   PRO B  82      12.419 -23.789  23.482  1.00 76.58           C  
ATOM   3716  CB  PRO B  82      14.955 -23.581  23.309  1.00 76.58           C  
ATOM   3717  HB2 PRO B  82      14.708 -23.406  22.262  1.00 76.58           H  
ATOM   3718  HB3 PRO B  82      15.702 -22.860  23.640  1.00 76.58           H  
ATOM   3719  O   PRO B  82      11.917 -22.932  22.760  1.00 76.58           O  
ATOM   3720  CG  PRO B  82      15.481 -24.995  23.541  1.00 76.58           C  
ATOM   3721  HG2 PRO B  82      14.940 -25.692  22.900  1.00 76.58           H  
ATOM   3722  HG3 PRO B  82      16.554 -25.062  23.362  1.00 76.58           H  
ATOM   3723  CD  PRO B  82      15.133 -25.272  24.998  1.00 76.58           C  
ATOM   3724  HD2 PRO B  82      14.891 -26.328  25.120  1.00 76.58           H  
ATOM   3725  HD3 PRO B  82      15.977 -24.997  25.630  1.00 76.58           H  
ATOM   3726  N   THR B  83      11.828 -24.970  23.653  1.00 75.87           N  
ATOM   3727  H   THR B  83      12.250 -25.648  24.270  1.00 75.87           H  
ATOM   3728  CA  THR B  83      10.554 -25.343  23.017  1.00 75.87           C  
ATOM   3729  HA  THR B  83      10.357 -24.667  22.185  1.00 75.87           H  
ATOM   3730  C   THR B  83       9.339 -25.175  23.931  1.00 75.87           C  
ATOM   3731  CB  THR B  83      10.627 -26.746  22.393  1.00 75.87           C  
ATOM   3732  HB  THR B  83       9.638 -27.056  22.059  1.00 75.87           H  
ATOM   3733  O   THR B  83       8.234 -25.500  23.531  1.00 75.87           O  
ATOM   3734  CG2 THR B  83      11.567 -26.730  21.184  1.00 75.87           C  
ATOM   3735 HG21 THR B  83      11.558 -27.714  20.717  1.00 75.87           H  
ATOM   3736 HG22 THR B  83      11.210 -26.004  20.453  1.00 75.87           H  
ATOM   3737 HG23 THR B  83      12.583 -26.479  21.489  1.00 75.87           H  
ATOM   3738  OG1 THR B  83      11.164 -27.728  23.258  1.00 75.87           O  
ATOM   3739  HG1 THR B  83      11.256 -27.406  24.158  1.00 75.87           H  
ATOM   3740  N   ARG B  84       9.508 -24.628  25.143  1.00 81.91           N  
ATOM   3741  H   ARG B  84      10.436 -24.340  25.419  1.00 81.91           H  
ATOM   3742  CA  ARG B  84       8.397 -24.390  26.075  1.00 81.91           C  
ATOM   3743  HA  ARG B  84       7.850 -25.324  26.202  1.00 81.91           H  
ATOM   3744  C   ARG B  84       7.413 -23.346  25.521  1.00 81.91           C  
ATOM   3745  CB  ARG B  84       8.990 -23.929  27.417  1.00 81.91           C  
ATOM   3746  HB2 ARG B  84       9.458 -22.956  27.268  1.00 81.91           H  
ATOM   3747  HB3 ARG B  84       9.773 -24.621  27.728  1.00 81.91           H  
ATOM   3748  O   ARG B  84       7.823 -22.218  25.257  1.00 81.91           O  
ATOM   3749  CG  ARG B  84       7.949 -23.816  28.540  1.00 81.91           C  
ATOM   3750  HG2 ARG B  84       8.305 -23.109  29.289  1.00 81.91           H  
ATOM   3751  HG3 ARG B  84       7.012 -23.423  28.146  1.00 81.91           H  
ATOM   3752  CD  ARG B  84       7.688 -25.168  29.205  1.00 81.91           C  
ATOM   3753  HD2 ARG B  84       7.944 -25.971  28.513  1.00 81.91           H  
ATOM   3754  HD3 ARG B  84       6.619 -25.239  29.404  1.00 81.91           H  
ATOM   3755  NE  ARG B  84       8.407 -25.289  30.489  1.00 81.91           N  
ATOM   3756  HE  ARG B  84       8.310 -24.503  31.117  1.00 81.91           H  
ATOM   3757  NH1 ARG B  84       9.180 -27.440  30.254  1.00 81.91           N  
ATOM   3758 HH11 ARG B  84       9.091 -27.362  29.250  1.00 81.91           H  
ATOM   3759 HH12 ARG B  84       9.491 -28.317  30.646  1.00 81.91           H  
ATOM   3760  NH2 ARG B  84       9.140 -26.496  32.266  1.00 81.91           N  
ATOM   3761 HH21 ARG B  84       9.489 -27.358  32.659  1.00 81.91           H  
ATOM   3762 HH22 ARG B  84       9.236 -25.636  32.787  1.00 81.91           H  
ATOM   3763  CZ  ARG B  84       8.900 -26.402  30.991  1.00 81.91           C  
ATOM   3764  N   SER B  85       6.128 -23.681  25.429  1.00 86.78           N  
ATOM   3765  H   SER B  85       5.859 -24.654  25.467  1.00 86.78           H  
ATOM   3766  CA  SER B  85       5.061 -22.732  25.077  1.00 86.78           C  
ATOM   3767  HA  SER B  85       5.221 -22.404  24.051  1.00 86.78           H  
ATOM   3768  C   SER B  85       5.050 -21.499  25.977  1.00 86.78           C  
ATOM   3769  CB  SER B  85       3.693 -23.413  25.160  1.00 86.78           C  
ATOM   3770  HB2 SER B  85       2.920 -22.737  24.792  1.00 86.78           H  
ATOM   3771  HB3 SER B  85       3.474 -23.681  26.193  1.00 86.78           H  
ATOM   3772  O   SER B  85       5.367 -21.584  27.165  1.00 86.78           O  
ATOM   3773  OG  SER B  85       3.716 -24.573  24.369  1.00 86.78           O  
ATOM   3774  HG  SER B  85       3.796 -24.255  23.466  1.00 86.78           H  
ATOM   3775  N   GLY B  86       4.699 -20.343  25.414  1.00 90.94           N  
ATOM   3776  H   GLY B  86       4.373 -20.356  24.458  1.00 90.94           H  
ATOM   3777  CA  GLY B  86       4.613 -19.080  26.156  1.00 90.94           C  
ATOM   3778  HA2 GLY B  86       4.027 -18.370  25.572  1.00 90.94           H  
ATOM   3779  HA3 GLY B  86       4.079 -19.251  27.091  1.00 90.94           H  
ATOM   3780  C   GLY B  86       5.949 -18.411  26.498  1.00 90.94           C  
ATOM   3781  O   GLY B  86       5.957 -17.312  27.044  1.00 90.94           O  
ATOM   3782  N   THR B  87       7.093 -19.025  26.173  1.00 91.83           N  
ATOM   3783  H   THR B  87       7.042 -19.967  25.813  1.00 91.83           H  
ATOM   3784  CA  THR B  87       8.410 -18.473  26.534  1.00 91.83           C  
ATOM   3785  HA  THR B  87       8.269 -17.729  27.317  1.00 91.83           H  
ATOM   3786  C   THR B  87       9.098 -17.781  25.365  1.00 91.83           C  
ATOM   3787  CB  THR B  87       9.351 -19.530  27.120  1.00 91.83           C  
ATOM   3788  HB  THR B  87      10.207 -19.024  27.565  1.00 91.83           H  
ATOM   3789  O   THR B  87       9.040 -18.273  24.237  1.00 91.83           O  
ATOM   3790  CG2 THR B  87       8.665 -20.349  28.205  1.00 91.83           C  
ATOM   3791 HG21 THR B  87       9.381 -21.061  28.616  1.00 91.83           H  
ATOM   3792 HG22 THR B  87       7.824 -20.907  27.793  1.00 91.83           H  
ATOM   3793 HG23 THR B  87       8.306 -19.689  28.995  1.00 91.83           H  
ATOM   3794  OG1 THR B  87       9.843 -20.392  26.114  1.00 91.83           O  
ATOM   3795  HG1 THR B  87      10.020 -19.834  25.353  1.00 91.83           H  
ATOM   3796  N   ALA B  88       9.860 -16.734  25.657  1.00 93.12           N  
ATOM   3797  H   ALA B  88       9.903 -16.446  26.625  1.00 93.12           H  
ATOM   3798  CA  ALA B  88      10.753 -16.041  24.746  1.00 93.12           C  
ATOM   3799  HA  ALA B  88      10.466 -16.301  23.727  1.00 93.12           H  
ATOM   3800  C   ALA B  88      12.231 -16.432  24.962  1.00 93.12           C  
ATOM   3801  CB  ALA B  88      10.534 -14.536  24.914  1.00 93.12           C  
ATOM   3802  HB1 ALA B  88       9.501 -14.283  24.675  1.00 93.12           H  
ATOM   3803  HB2 ALA B  88      10.746 -14.242  25.942  1.00 93.12           H  
ATOM   3804  HB3 ALA B  88      11.206 -13.995  24.248  1.00 93.12           H  
ATOM   3805  O   ALA B  88      12.698 -16.647  26.081  1.00 93.12           O  
ATOM   3806  N   HIS B  89      13.006 -16.498  23.881  1.00 89.06           N  
ATOM   3807  H   HIS B  89      12.561 -16.383  22.982  1.00 89.06           H  
ATOM   3808  CA  HIS B  89      14.459 -16.717  23.912  1.00 89.06           C  
ATOM   3809  HA  HIS B  89      14.720 -17.389  24.730  1.00 89.06           H  
ATOM   3810  C   HIS B  89      15.231 -15.425  24.128  1.00 89.06           C  
ATOM   3811  CB  HIS B  89      14.920 -17.330  22.587  1.00 89.06           C  
ATOM   3812  HB2 HIS B  89      14.616 -16.681  21.765  1.00 89.06           H  
ATOM   3813  HB3 HIS B  89      16.008 -17.382  22.583  1.00 89.06           H  
ATOM   3814  O   HIS B  89      16.308 -15.433  24.727  1.00 89.06           O  
ATOM   3815  CG  HIS B  89      14.406 -18.711  22.305  1.00 89.06           C  
ATOM   3816  CD2 HIS B  89      13.641 -19.493  23.122  1.00 89.06           C  
ATOM   3817  HD2 HIS B  89      13.269 -19.241  24.104  1.00 89.06           H  
ATOM   3818  ND1 HIS B  89      14.615 -19.370  21.101  1.00 89.06           N  
ATOM   3819  CE1 HIS B  89      13.953 -20.526  21.199  1.00 89.06           C  
ATOM   3820  HE1 HIS B  89      13.854 -21.246  20.400  1.00 89.06           H  
ATOM   3821  NE2 HIS B  89      13.353 -20.619  22.393  1.00 89.06           N  
ATOM   3822  HE2 HIS B  89      12.705 -21.352  22.642  1.00 89.06           H  
ATOM   3823  N   GLN B  90      14.687 -14.325  23.618  1.00 91.16           N  
ATOM   3824  H   GLN B  90      13.785 -14.402  23.170  1.00 91.16           H  
ATOM   3825  CA  GLN B  90      15.303 -13.016  23.684  1.00 91.16           C  
ATOM   3826  HA  GLN B  90      16.365 -13.115  23.460  1.00 91.16           H  
ATOM   3827  C   GLN B  90      15.168 -12.435  25.099  1.00 91.16           C  
ATOM   3828  CB  GLN B  90      14.683 -12.163  22.575  1.00 91.16           C  
ATOM   3829  HB2 GLN B  90      14.963 -12.592  21.613  1.00 91.16           H  
ATOM   3830  HB3 GLN B  90      13.596 -12.154  22.660  1.00 91.16           H  
ATOM   3831  O   GLN B  90      14.064 -12.211  25.585  1.00 91.16           O  
ATOM   3832  CG  GLN B  90      15.207 -10.741  22.673  1.00 91.16           C  
ATOM   3833  HG2 GLN B  90      14.715 -10.301  23.541  1.00 91.16           H  
ATOM   3834  HG3 GLN B  90      16.286 -10.747  22.824  1.00 91.16           H  
ATOM   3835  CD  GLN B  90      14.906  -9.881  21.460  1.00 91.16           C  
ATOM   3836  NE2 GLN B  90      14.595  -8.629  21.691  1.00 91.16           N  
ATOM   3837 HE21 GLN B  90      14.724  -8.293  22.635  1.00 91.16           H  
ATOM   3838 HE22 GLN B  90      14.496  -7.970  20.932  1.00 91.16           H  
ATOM   3839  OE1 GLN B  90      14.987 -10.304  20.319  1.00 91.16           O  
ATOM   3840  N   ARG B  91      16.306 -12.201  25.766  1.00 93.17           N  
ATOM   3841  H   ARG B  91      17.174 -12.428  25.303  1.00 93.17           H  
ATOM   3842  CA  ARG B  91      16.367 -11.801  27.190  1.00 93.17           C  
ATOM   3843  HA  ARG B  91      15.448 -12.118  27.683  1.00 93.17           H  
ATOM   3844  C   ARG B  91      16.432 -10.295  27.438  1.00 93.17           C  
ATOM   3845  CB  ARG B  91      17.546 -12.511  27.863  1.00 93.17           C  
ATOM   3846  HB2 ARG B  91      18.476 -12.210  27.380  1.00 93.17           H  
ATOM   3847  HB3 ARG B  91      17.592 -12.187  28.903  1.00 93.17           H  
ATOM   3848  O   ARG B  91      16.351  -9.850  28.578  1.00 93.17           O  
ATOM   3849  CG  ARG B  91      17.408 -14.040  27.794  1.00 93.17           C  
ATOM   3850  HG2 ARG B  91      18.168 -14.440  27.123  1.00 93.17           H  
ATOM   3851  HG3 ARG B  91      16.426 -14.321  27.413  1.00 93.17           H  
ATOM   3852  CD  ARG B  91      17.567 -14.643  29.187  1.00 93.17           C  
ATOM   3853  HD2 ARG B  91      18.539 -14.361  29.591  1.00 93.17           H  
ATOM   3854  HD3 ARG B  91      16.782 -14.229  29.820  1.00 93.17           H  
ATOM   3855  NE  ARG B  91      17.454 -16.109  29.141  1.00 93.17           N  
ATOM   3856  HE  ARG B  91      17.494 -16.528  28.223  1.00 93.17           H  
ATOM   3857  NH1 ARG B  91      16.997 -16.417  31.367  1.00 93.17           N  
ATOM   3858 HH11 ARG B  91      16.954 -15.413  31.467  1.00 93.17           H  
ATOM   3859 HH12 ARG B  91      16.663 -17.004  32.118  1.00 93.17           H  
ATOM   3860  NH2 ARG B  91      17.068 -18.180  29.994  1.00 93.17           N  
ATOM   3861 HH21 ARG B  91      16.770 -18.762  30.764  1.00 93.17           H  
ATOM   3862 HH22 ARG B  91      17.089 -18.556  29.057  1.00 93.17           H  
ATOM   3863  CZ  ARG B  91      17.180 -16.893  30.165  1.00 93.17           C  
ATOM   3864  N   GLY B  92      16.599  -9.530  26.375  1.00 94.43           N  
ATOM   3865  H   GLY B  92      16.597  -9.983  25.473  1.00 94.43           H  
ATOM   3866  CA  GLY B  92      16.664  -8.075  26.358  1.00 94.43           C  
ATOM   3867  HA2 GLY B  92      15.946  -7.647  27.057  1.00 94.43           H  
ATOM   3868  HA3 GLY B  92      17.667  -7.747  26.628  1.00 94.43           H  
ATOM   3869  C   GLY B  92      16.341  -7.586  24.953  1.00 94.43           C  
ATOM   3870  O   GLY B  92      16.003  -8.382  24.088  1.00 94.43           O  
ATOM   3871  N   GLY B  93      16.426  -6.298  24.685  1.00 96.42           N  
ATOM   3872  H   GLY B  93      16.704  -5.661  25.418  1.00 96.42           H  
ATOM   3873  CA  GLY B  93      16.142  -5.739  23.364  1.00 96.42           C  
ATOM   3874  HA2 GLY B  93      16.886  -6.077  22.642  1.00 96.42           H  
ATOM   3875  HA3 GLY B  93      15.162  -6.067  23.017  1.00 96.42           H  
ATOM   3876  C   GLY B  93      16.148  -4.223  23.407  1.00 96.42           C  
ATOM   3877  O   GLY B  93      16.364  -3.627  24.463  1.00 96.42           O  
ATOM   3878  N   GLY B  94      15.912  -3.590  22.265  1.00 98.11           N  
ATOM   3879  H   GLY B  94      15.733  -4.127  21.428  1.00 98.11           H  
ATOM   3880  CA  GLY B  94      15.686  -2.151  22.225  1.00 98.11           C  
ATOM   3881  HA2 GLY B  94      15.926  -1.772  21.231  1.00 98.11           H  
ATOM   3882  HA3 GLY B  94      16.324  -1.639  22.945  1.00 98.11           H  
ATOM   3883  C   GLY B  94      14.222  -1.842  22.518  1.00 98.11           C  
ATOM   3884  O   GLY B  94      13.385  -2.027  21.646  1.00 98.11           O  
ATOM   3885  N   PHE B  95      13.891  -1.363  23.713  1.00 97.64           N  
ATOM   3886  H   PHE B  95      14.616  -1.217  24.401  1.00 97.64           H  
ATOM   3887  CA  PHE B  95      12.512  -1.020  24.078  1.00 97.64           C  
ATOM   3888  HA  PHE B  95      11.846  -1.230  23.241  1.00 97.64           H  
ATOM   3889  C   PHE B  95      12.362   0.468  24.379  1.00 97.64           C  
ATOM   3890  CB  PHE B  95      12.036  -1.894  25.241  1.00 97.64           C  
ATOM   3891  HB2 PHE B  95      12.734  -1.810  26.074  1.00 97.64           H  
ATOM   3892  HB3 PHE B  95      11.071  -1.513  25.575  1.00 97.64           H  
ATOM   3893  O   PHE B  95      13.294   1.116  24.857  1.00 97.64           O  
ATOM   3894  CG  PHE B  95      11.872  -3.348  24.851  1.00 97.64           C  
ATOM   3895  CD1 PHE B  95      10.672  -3.781  24.263  1.00 97.64           C  
ATOM   3896  HD1 PHE B  95       9.848  -3.091  24.150  1.00 97.64           H  
ATOM   3897  CD2 PHE B  95      12.930  -4.259  25.026  1.00 97.64           C  
ATOM   3898  HD2 PHE B  95      13.851  -3.935  25.488  1.00 97.64           H  
ATOM   3899  CE1 PHE B  95      10.537  -5.101  23.809  1.00 97.64           C  
ATOM   3900  HE1 PHE B  95       9.622  -5.402  23.320  1.00 97.64           H  
ATOM   3901  CE2 PHE B  95      12.789  -5.585  24.583  1.00 97.64           C  
ATOM   3902  HE2 PHE B  95      13.610  -6.279  24.695  1.00 97.64           H  
ATOM   3903  CZ  PHE B  95      11.597  -6.006  23.970  1.00 97.64           C  
ATOM   3904  HZ  PHE B  95      11.498  -7.019  23.608  1.00 97.64           H  
ATOM   3905  N   LEU B  96      11.176   1.004  24.095  1.00 95.08           N  
ATOM   3906  H   LEU B  96      10.458   0.412  23.701  1.00 95.08           H  
ATOM   3907  CA  LEU B  96      10.830   2.392  24.387  1.00 95.08           C  
ATOM   3908  HA  LEU B  96      11.708   3.022  24.242  1.00 95.08           H  
ATOM   3909  C   LEU B  96      10.374   2.531  25.845  1.00 95.08           C  
ATOM   3910  CB  LEU B  96       9.722   2.855  23.426  1.00 95.08           C  
ATOM   3911  HB2 LEU B  96       9.486   3.899  23.633  1.00 95.08           H  
ATOM   3912  HB3 LEU B  96       8.829   2.268  23.641  1.00 95.08           H  
ATOM   3913  O   LEU B  96       9.566   1.729  26.320  1.00 95.08           O  
ATOM   3914  CG  LEU B  96      10.050   2.702  21.930  1.00 95.08           C  
ATOM   3915  HG  LEU B  96      10.373   1.683  21.718  1.00 95.08           H  
ATOM   3916  CD1 LEU B  96       8.788   2.968  21.121  1.00 95.08           C  
ATOM   3917 HD11 LEU B  96       8.438   3.984  21.304  1.00 95.08           H  
ATOM   3918 HD12 LEU B  96       8.985   2.834  20.057  1.00 95.08           H  
ATOM   3919 HD13 LEU B  96       8.017   2.262  21.431  1.00 95.08           H  
ATOM   3920  CD2 LEU B  96      11.149   3.661  21.482  1.00 95.08           C  
ATOM   3921 HD21 LEU B  96      10.846   4.694  21.656  1.00 95.08           H  
ATOM   3922 HD22 LEU B  96      11.347   3.514  20.420  1.00 95.08           H  
ATOM   3923 HD23 LEU B  96      12.064   3.455  22.036  1.00 95.08           H  
ATOM   3924  N   THR B  97      10.825   3.581  26.528  1.00 85.49           N  
ATOM   3925  H   THR B  97      11.514   4.194  26.116  1.00 85.49           H  
ATOM   3926  CA  THR B  97      10.279   4.009  27.831  1.00 85.49           C  
ATOM   3927  HA  THR B  97      10.129   3.142  28.474  1.00 85.49           H  
ATOM   3928  C   THR B  97       8.917   4.692  27.691  1.00 85.49           C  
ATOM   3929  CB  THR B  97      11.258   4.971  28.524  1.00 85.49           C  
ATOM   3930  HB  THR B  97      10.779   5.444  29.381  1.00 85.49           H  
ATOM   3931  O   THR B  97       8.121   4.685  28.620  1.00 85.49           O  
ATOM   3932  CG2 THR B  97      12.496   4.203  29.005  1.00 85.49           C  
ATOM   3933 HG21 THR B  97      12.194   3.425  29.706  1.00 85.49           H  
ATOM   3934 HG22 THR B  97      13.170   4.895  29.510  1.00 85.49           H  
ATOM   3935 HG23 THR B  97      13.016   3.751  28.160  1.00 85.49           H  
ATOM   3936  OG1 THR B  97      11.714   5.958  27.617  1.00 85.49           O  
ATOM   3937  HG1 THR B  97      11.160   6.740  27.671  1.00 85.49           H  
ATOM   3938  N   GLU B  98       8.616   5.230  26.506  1.00 88.24           N  
ATOM   3939  H   GLU B  98       9.362   5.281  25.827  1.00 88.24           H  
ATOM   3940  CA  GLU B  98       7.428   6.060  26.257  1.00 88.24           C  
ATOM   3941  HA  GLU B  98       7.213   6.640  27.154  1.00 88.24           H  
ATOM   3942  C   GLU B  98       6.152   5.260  25.944  1.00 88.24           C  
ATOM   3943  CB  GLU B  98       7.725   7.054  25.117  1.00 88.24           C  
ATOM   3944  HB2 GLU B  98       7.810   6.504  24.181  1.00 88.24           H  
ATOM   3945  HB3 GLU B  98       6.883   7.741  25.024  1.00 88.24           H  
ATOM   3946  O   GLU B  98       5.085   5.837  25.781  1.00 88.24           O  
ATOM   3947  CG  GLU B  98       9.008   7.880  25.308  1.00 88.24           C  
ATOM   3948  HG2 GLU B  98       9.031   8.670  24.557  1.00 88.24           H  
ATOM   3949  HG3 GLU B  98       9.865   7.233  25.121  1.00 88.24           H  
ATOM   3950  CD  GLU B  98       9.111   8.493  26.711  1.00 88.24           C  
ATOM   3951  OE1 GLU B  98      10.161   8.251  27.353  1.00 88.24           O  
ATOM   3952  OE2 GLU B  98       8.123   9.114  27.157  1.00 88.24           O  
ATOM   3953  N   ALA B  99       6.210   3.927  25.852  1.00 94.73           N  
ATOM   3954  H   ALA B  99       7.088   3.473  26.059  1.00 94.73           H  
ATOM   3955  CA  ALA B  99       5.064   3.120  25.406  1.00 94.73           C  
ATOM   3956  HA  ALA B  99       4.785   3.448  24.405  1.00 94.73           H  
ATOM   3957  C   ALA B  99       3.809   3.276  26.299  1.00 94.73           C  
ATOM   3958  CB  ALA B  99       5.516   1.657  25.332  1.00 94.73           C  
ATOM   3959  HB1 ALA B  99       4.693   1.036  24.979  1.00 94.73           H  
ATOM   3960  HB2 ALA B  99       6.353   1.562  24.639  1.00 94.73           H  
ATOM   3961  HB3 ALA B  99       5.823   1.315  26.320  1.00 94.73           H  
ATOM   3962  O   ALA B  99       2.673   3.156  25.822  1.00 94.73           O  
ATOM   3963  N   THR B 100       4.006   3.551  27.592  1.00 95.51           N  
ATOM   3964  H   THR B 100       4.957   3.629  27.925  1.00 95.51           H  
ATOM   3965  CA  THR B 100       2.938   3.778  28.579  1.00 95.51           C  
ATOM   3966  HA  THR B 100       2.011   3.343  28.204  1.00 95.51           H  
ATOM   3967  C   THR B 100       2.646   5.262  28.831  1.00 95.51           C  
ATOM   3968  CB  THR B 100       3.263   3.079  29.908  1.00 95.51           C  
ATOM   3969  HB  THR B 100       2.438   3.224  30.606  1.00 95.51           H  
ATOM   3970  O   THR B 100       1.772   5.569  29.642  1.00 95.51           O  
ATOM   3971  CG2 THR B 100       3.499   1.576  29.741  1.00 95.51           C  
ATOM   3972 HG21 THR B 100       3.637   1.126  30.725  1.00 95.51           H  
ATOM   3973 HG22 THR B 100       2.640   1.114  29.255  1.00 95.51           H  
ATOM   3974 HG23 THR B 100       4.399   1.395  29.154  1.00 95.51           H  
ATOM   3975  OG1 THR B 100       4.435   3.619  30.459  1.00 95.51           O  
ATOM   3976  HG1 THR B 100       4.263   4.502  30.794  1.00 95.51           H  
ATOM   3977  N   ALA B 101       3.361   6.180  28.175  1.00 95.50           N  
ATOM   3978  H   ALA B 101       3.993   5.882  27.446  1.00 95.50           H  
ATOM   3979  CA  ALA B 101       3.219   7.624  28.331  1.00 95.50           C  
ATOM   3980  HA  ALA B 101       2.651   7.834  29.238  1.00 95.50           H  
ATOM   3981  C   ALA B 101       2.454   8.225  27.141  1.00 95.50           C  
ATOM   3982  CB  ALA B 101       4.611   8.242  28.503  1.00 95.50           C  
ATOM   3983  HB1 ALA B 101       5.201   8.087  27.599  1.00 95.50           H  
ATOM   3984  HB2 ALA B 101       5.128   7.785  29.347  1.00 95.50           H  
ATOM   3985  HB3 ALA B 101       4.524   9.315  28.674  1.00 95.50           H  
ATOM   3986  O   ALA B 101       2.659   7.829  25.998  1.00 95.50           O  
ATOM   3987  N   PHE B 102       1.527   9.147  27.417  1.00 95.27           N  
ATOM   3988  H   PHE B 102       1.386   9.425  28.378  1.00 95.27           H  
ATOM   3989  CA  PHE B 102       0.775   9.889  26.401  1.00 95.27           C  
ATOM   3990  HA  PHE B 102       1.466  10.246  25.638  1.00 95.27           H  
ATOM   3991  C   PHE B 102       0.066  11.091  27.041  1.00 95.27           C  
ATOM   3992  CB  PHE B 102      -0.271   8.957  25.762  1.00 95.27           C  
ATOM   3993  HB2 PHE B 102      -0.952   8.611  26.540  1.00 95.27           H  
ATOM   3994  HB3 PHE B 102       0.228   8.079  25.353  1.00 95.27           H  
ATOM   3995  O   PHE B 102      -0.388  10.988  28.184  1.00 95.27           O  
ATOM   3996  CG  PHE B 102      -1.068   9.578  24.633  1.00 95.27           C  
ATOM   3997  CD1 PHE B 102      -2.475   9.604  24.687  1.00 95.27           C  
ATOM   3998  HD1 PHE B 102      -2.989   9.216  25.554  1.00 95.27           H  
ATOM   3999  CD2 PHE B 102      -0.403  10.092  23.504  1.00 95.27           C  
ATOM   4000  HD2 PHE B 102       0.675  10.072  23.449  1.00 95.27           H  
ATOM   4001  CE1 PHE B 102      -3.213  10.125  23.610  1.00 95.27           C  
ATOM   4002  HE1 PHE B 102      -4.292  10.140  23.648  1.00 95.27           H  
ATOM   4003  CE2 PHE B 102      -1.141  10.617  22.432  1.00 95.27           C  
ATOM   4004  HE2 PHE B 102      -0.621  11.006  21.568  1.00 95.27           H  
ATOM   4005  CZ  PHE B 102      -2.545  10.633  22.484  1.00 95.27           C  
ATOM   4006  HZ  PHE B 102      -3.107  11.047  21.659  1.00 95.27           H  
ATOM   4007  N   ASP B 103      -0.093  12.198  26.307  1.00 92.51           N  
ATOM   4008  H   ASP B 103       0.340  12.230  25.396  1.00 92.51           H  
ATOM   4009  CA  ASP B 103      -0.928  13.340  26.718  1.00 92.51           C  
ATOM   4010  HA  ASP B 103      -1.116  13.267  27.789  1.00 92.51           H  
ATOM   4011  C   ASP B 103      -2.289  13.326  25.991  1.00 92.51           C  
ATOM   4012  CB  ASP B 103      -0.183  14.676  26.547  1.00 92.51           C  
ATOM   4013  HB2 ASP B 103       0.795  14.590  27.020  1.00 92.51           H  
ATOM   4014  HB3 ASP B 103      -0.028  14.882  25.488  1.00 92.51           H  
ATOM   4015  O   ASP B 103      -2.459  13.958  24.944  1.00 92.51           O  
ATOM   4016  CG  ASP B 103      -0.935  15.855  27.198  1.00 92.51           C  
ATOM   4017  OD1 ASP B 103      -2.152  15.725  27.497  1.00 92.51           O  
ATOM   4018  OD2 ASP B 103      -0.298  16.912  27.407  1.00 92.51           O  
ATOM   4019  N   PRO B 104      -3.307  12.623  26.525  1.00 89.64           N  
ATOM   4020  CA  PRO B 104      -4.610  12.559  25.874  1.00 89.64           C  
ATOM   4021  HA  PRO B 104      -4.491  12.220  24.845  1.00 89.64           H  
ATOM   4022  C   PRO B 104      -5.327  13.912  25.836  1.00 89.64           C  
ATOM   4023  CB  PRO B 104      -5.381  11.507  26.670  1.00 89.64           C  
ATOM   4024  HB2 PRO B 104      -5.161  10.540  26.219  1.00 89.64           H  
ATOM   4025  HB3 PRO B 104      -6.456  11.690  26.689  1.00 89.64           H  
ATOM   4026  O   PRO B 104      -6.051  14.192  24.880  1.00 89.64           O  
ATOM   4027  CG  PRO B 104      -4.760  11.552  28.064  1.00 89.64           C  
ATOM   4028  HG2 PRO B 104      -4.887  10.609  28.596  1.00 89.64           H  
ATOM   4029  HG3 PRO B 104      -5.182  12.381  28.633  1.00 89.64           H  
ATOM   4030  CD  PRO B 104      -3.296  11.830  27.745  1.00 89.64           C  
ATOM   4031  HD2 PRO B 104      -2.786  10.886  27.554  1.00 89.64           H  
ATOM   4032  HD3 PRO B 104      -2.829  12.359  28.576  1.00 89.64           H  
ATOM   4033  N   ALA B 105      -5.113  14.776  26.835  1.00 86.53           N  
ATOM   4034  H   ALA B 105      -4.340  14.602  27.461  1.00 86.53           H  
ATOM   4035  CA  ALA B 105      -5.776  16.075  26.905  1.00 86.53           C  
ATOM   4036  HA  ALA B 105      -6.847  15.928  26.763  1.00 86.53           H  
ATOM   4037  C   ALA B 105      -5.289  17.013  25.794  1.00 86.53           C  
ATOM   4038  CB  ALA B 105      -5.542  16.675  28.296  1.00 86.53           C  
ATOM   4039  HB1 ALA B 105      -5.915  15.994  29.061  1.00 86.53           H  
ATOM   4040  HB2 ALA B 105      -4.476  16.841  28.452  1.00 86.53           H  
ATOM   4041  HB3 ALA B 105      -6.065  17.628  28.374  1.00 86.53           H  
ATOM   4042  O   ALA B 105      -6.093  17.755  25.227  1.00 86.53           O  
ATOM   4043  N   PHE B 106      -4.003  16.941  25.443  1.00 89.97           N  
ATOM   4044  H   PHE B 106      -3.387  16.351  25.984  1.00 89.97           H  
ATOM   4045  CA  PHE B 106      -3.426  17.688  24.330  1.00 89.97           C  
ATOM   4046  HA  PHE B 106      -3.509  18.755  24.538  1.00 89.97           H  
ATOM   4047  C   PHE B 106      -4.145  17.426  23.000  1.00 89.97           C  
ATOM   4048  CB  PHE B 106      -1.943  17.337  24.229  1.00 89.97           C  
ATOM   4049  HB2 PHE B 106      -1.826  16.271  24.033  1.00 89.97           H  
ATOM   4050  HB3 PHE B 106      -1.465  17.560  25.183  1.00 89.97           H  
ATOM   4051  O   PHE B 106      -4.482  18.371  22.289  1.00 89.97           O  
ATOM   4052  CG  PHE B 106      -1.225  18.113  23.156  1.00 89.97           C  
ATOM   4053  CD1 PHE B 106      -1.052  17.565  21.875  1.00 89.97           C  
ATOM   4054  HD1 PHE B 106      -1.429  16.578  21.649  1.00 89.97           H  
ATOM   4055  CD2 PHE B 106      -0.727  19.392  23.452  1.00 89.97           C  
ATOM   4056  HD2 PHE B 106      -0.803  19.770  24.461  1.00 89.97           H  
ATOM   4057  CE1 PHE B 106      -0.370  18.296  20.890  1.00 89.97           C  
ATOM   4058  HE1 PHE B 106      -0.208  17.867  19.913  1.00 89.97           H  
ATOM   4059  CE2 PHE B 106      -0.068  20.134  22.464  1.00 89.97           C  
ATOM   4060  HE2 PHE B 106       0.359  21.100  22.692  1.00 89.97           H  
ATOM   4061  CZ  PHE B 106       0.120  19.577  21.193  1.00 89.97           C  
ATOM   4062  HZ  PHE B 106       0.692  20.130  20.464  1.00 89.97           H  
ATOM   4063  N   PHE B 107      -4.455  16.161  22.707  1.00 88.75           N  
ATOM   4064  H   PHE B 107      -4.132  15.441  23.337  1.00 88.75           H  
ATOM   4065  CA  PHE B 107      -5.142  15.749  21.476  1.00 88.75           C  
ATOM   4066  HA  PHE B 107      -4.883  16.459  20.691  1.00 88.75           H  
ATOM   4067  C   PHE B 107      -6.676  15.782  21.577  1.00 88.75           C  
ATOM   4068  CB  PHE B 107      -4.611  14.376  21.040  1.00 88.75           C  
ATOM   4069  HB2 PHE B 107      -4.779  13.654  21.839  1.00 88.75           H  
ATOM   4070  HB3 PHE B 107      -5.167  14.035  20.166  1.00 88.75           H  
ATOM   4071  O   PHE B 107      -7.364  15.271  20.694  1.00 88.75           O  
ATOM   4072  CG  PHE B 107      -3.143  14.398  20.666  1.00 88.75           C  
ATOM   4073  CD1 PHE B 107      -2.740  14.970  19.444  1.00 88.75           C  
ATOM   4074  HD1 PHE B 107      -3.476  15.372  18.763  1.00 88.75           H  
ATOM   4075  CD2 PHE B 107      -2.176  13.876  21.545  1.00 88.75           C  
ATOM   4076  HD2 PHE B 107      -2.470  13.446  22.491  1.00 88.75           H  
ATOM   4077  CE1 PHE B 107      -1.376  15.026  19.107  1.00 88.75           C  
ATOM   4078  HE1 PHE B 107      -1.063  15.463  18.170  1.00 88.75           H  
ATOM   4079  CE2 PHE B 107      -0.813  13.926  21.205  1.00 88.75           C  
ATOM   4080  HE2 PHE B 107      -0.072  13.533  21.885  1.00 88.75           H  
ATOM   4081  CZ  PHE B 107      -0.415  14.507  19.989  1.00 88.75           C  
ATOM   4082  HZ  PHE B 107       0.633  14.562  19.734  1.00 88.75           H  
ATOM   4083  N   GLY B 108      -7.238  16.355  22.649  1.00 80.42           N  
ATOM   4084  H   GLY B 108      -6.632  16.773  23.341  1.00 80.42           H  
ATOM   4085  CA  GLY B 108      -8.688  16.403  22.861  1.00 80.42           C  
ATOM   4086  HA2 GLY B 108      -9.161  16.868  21.996  1.00 80.42           H  
ATOM   4087  HA3 GLY B 108      -8.888  17.013  23.742  1.00 80.42           H  
ATOM   4088  C   GLY B 108      -9.334  15.027  23.078  1.00 80.42           C  
ATOM   4089  O   GLY B 108     -10.529  14.867  22.837  1.00 80.42           O  
ATOM   4090  N   MET B 109      -8.557  14.037  23.524  1.00 81.62           N  
ATOM   4091  H   MET B 109      -7.603  14.262  23.765  1.00 81.62           H  
ATOM   4092  CA  MET B 109      -8.982  12.657  23.752  1.00 81.62           C  
ATOM   4093  HA  MET B 109      -9.864  12.455  23.145  1.00 81.62           H  
ATOM   4094  C   MET B 109      -9.337  12.429  25.225  1.00 81.62           C  
ATOM   4095  CB  MET B 109      -7.862  11.720  23.283  1.00 81.62           C  
ATOM   4096  HB2 MET B 109      -6.985  11.857  23.916  1.00 81.62           H  
ATOM   4097  HB3 MET B 109      -7.594  11.987  22.261  1.00 81.62           H  
ATOM   4098  O   MET B 109      -8.668  12.921  26.135  1.00 81.62           O  
ATOM   4099  CG  MET B 109      -8.270  10.245  23.320  1.00 81.62           C  
ATOM   4100  HG2 MET B 109      -9.110  10.095  22.642  1.00 81.62           H  
ATOM   4101  HG3 MET B 109      -8.590   9.986  24.329  1.00 81.62           H  
ATOM   4102  SD  MET B 109      -6.944   9.102  22.868  1.00 81.62           S  
ATOM   4103  CE  MET B 109      -6.660   9.601  21.154  1.00 81.62           C  
ATOM   4104  HE1 MET B 109      -6.031   8.858  20.664  1.00 81.62           H  
ATOM   4105  HE2 MET B 109      -7.619   9.680  20.641  1.00 81.62           H  
ATOM   4106  HE3 MET B 109      -6.154  10.566  21.129  1.00 81.62           H  
ATOM   4107  N   SER B 110     -10.389  11.651  25.494  1.00 78.32           N  
ATOM   4108  H   SER B 110     -10.872  11.210  24.725  1.00 78.32           H  
ATOM   4109  CA  SER B 110     -10.731  11.309  26.880  1.00 78.32           C  
ATOM   4110  HA  SER B 110     -10.688  12.238  27.449  1.00 78.32           H  
ATOM   4111  C   SER B 110      -9.720  10.314  27.476  1.00 78.32           C  
ATOM   4112  CB  SER B 110     -12.166  10.787  26.997  1.00 78.32           C  
ATOM   4113  HB2 SER B 110     -12.832  11.407  26.397  1.00 78.32           H  
ATOM   4114  HB3 SER B 110     -12.475  10.861  28.039  1.00 78.32           H  
ATOM   4115  O   SER B 110      -9.252   9.430  26.758  1.00 78.32           O  
ATOM   4116  OG  SER B 110     -12.281   9.435  26.599  1.00 78.32           O  
ATOM   4117  HG  SER B 110     -12.190   9.385  25.644  1.00 78.32           H  
ATOM   4118  N   PRO B 111      -9.434  10.351  28.793  1.00 84.43           N  
ATOM   4119  CA  PRO B 111      -8.559   9.358  29.426  1.00 84.43           C  
ATOM   4120  HA  PRO B 111      -7.562   9.442  28.993  1.00 84.43           H  
ATOM   4121  C   PRO B 111      -9.052   7.911  29.263  1.00 84.43           C  
ATOM   4122  CB  PRO B 111      -8.505   9.750  30.906  1.00 84.43           C  
ATOM   4123  HB2 PRO B 111      -7.531   9.531  31.343  1.00 84.43           H  
ATOM   4124  HB3 PRO B 111      -9.292   9.239  31.462  1.00 84.43           H  
ATOM   4125  O   PRO B 111      -8.251   6.985  29.196  1.00 84.43           O  
ATOM   4126  CG  PRO B 111      -8.793  11.250  30.891  1.00 84.43           C  
ATOM   4127  HG2 PRO B 111      -9.215  11.593  31.835  1.00 84.43           H  
ATOM   4128  HG3 PRO B 111      -7.877  11.793  30.659  1.00 84.43           H  
ATOM   4129  CD  PRO B 111      -9.781  11.403  29.737  1.00 84.43           C  
ATOM   4130  HD2 PRO B 111      -9.670  12.394  29.296  1.00 84.43           H  
ATOM   4131  HD3 PRO B 111     -10.801  11.254  30.094  1.00 84.43           H  
ATOM   4132  N   ARG B 112     -10.376   7.717  29.185  1.00 81.64           N  
ATOM   4133  H   ARG B 112     -10.964   8.539  29.172  1.00 81.64           H  
ATOM   4134  CA  ARG B 112     -11.006   6.404  28.980  1.00 81.64           C  
ATOM   4135  HA  ARG B 112     -10.558   5.684  29.664  1.00 81.64           H  
ATOM   4136  C   ARG B 112     -10.726   5.850  27.586  1.00 81.64           C  
ATOM   4137  CB  ARG B 112     -12.522   6.502  29.225  1.00 81.64           C  
ATOM   4138  HB2 ARG B 112     -13.051   6.162  28.334  1.00 81.64           H  
ATOM   4139  HB3 ARG B 112     -12.811   7.539  29.399  1.00 81.64           H  
ATOM   4140  O   ARG B 112     -10.352   4.692  27.464  1.00 81.64           O  
ATOM   4141  CG  ARG B 112     -12.964   5.650  30.423  1.00 81.64           C  
ATOM   4142  HG2 ARG B 112     -12.448   5.997  31.318  1.00 81.64           H  
ATOM   4143  HG3 ARG B 112     -12.695   4.608  30.251  1.00 81.64           H  
ATOM   4144  CD  ARG B 112     -14.479   5.760  30.648  1.00 81.64           C  
ATOM   4145  HD2 ARG B 112     -14.739   5.186  31.537  1.00 81.64           H  
ATOM   4146  HD3 ARG B 112     -14.732   6.807  30.816  1.00 81.64           H  
ATOM   4147  NE  ARG B 112     -15.224   5.230  29.495  1.00 81.64           N  
ATOM   4148  HE  ARG B 112     -14.740   4.525  28.957  1.00 81.64           H  
ATOM   4149  NH1 ARG B 112     -17.224   6.314  29.762  1.00 81.64           N  
ATOM   4150 HH11 ARG B 112     -16.870   6.720  30.616  1.00 81.64           H  
ATOM   4151 HH12 ARG B 112     -18.172   6.468  29.446  1.00 81.64           H  
ATOM   4152  NH2 ARG B 112     -16.920   4.923  28.030  1.00 81.64           N  
ATOM   4153 HH21 ARG B 112     -16.347   4.251  27.541  1.00 81.64           H  
ATOM   4154 HH22 ARG B 112     -17.863   5.079  27.702  1.00 81.64           H  
ATOM   4155  CZ  ARG B 112     -16.451   5.496  29.101  1.00 81.64           C  
ATOM   4156  N   GLU B 113     -10.882   6.686  26.560  1.00 85.22           N  
ATOM   4157  H   GLU B 113     -11.173   7.635  26.744  1.00 85.22           H  
ATOM   4158  CA  GLU B 113     -10.506   6.332  25.190  1.00 85.22           C  
ATOM   4159  HA  GLU B 113     -11.012   5.412  24.896  1.00 85.22           H  
ATOM   4160  C   GLU B 113      -9.001   6.068  25.110  1.00 85.22           C  
ATOM   4161  CB  GLU B 113     -10.941   7.451  24.234  1.00 85.22           C  
ATOM   4162  HB2 GLU B 113     -12.025   7.548  24.294  1.00 85.22           H  
ATOM   4163  HB3 GLU B 113     -10.494   8.390  24.561  1.00 85.22           H  
ATOM   4164  O   GLU B 113      -8.604   5.018  24.627  1.00 85.22           O  
ATOM   4165  CG  GLU B 113     -10.538   7.192  22.772  1.00 85.22           C  
ATOM   4166  HG2 GLU B 113     -10.935   6.228  22.455  1.00 85.22           H  
ATOM   4167  HG3 GLU B 113      -9.451   7.142  22.710  1.00 85.22           H  
ATOM   4168  CD  GLU B 113     -11.019   8.292  21.814  1.00 85.22           C  
ATOM   4169  OE1 GLU B 113     -10.751   8.151  20.592  1.00 85.22           O  
ATOM   4170  OE2 GLU B 113     -11.607   9.289  22.303  1.00 85.22           O  
ATOM   4171  N   ALA B 114      -8.171   6.952  25.673  1.00 91.98           N  
ATOM   4172  H   ALA B 114      -8.563   7.801  26.053  1.00 91.98           H  
ATOM   4173  CA  ALA B 114      -6.712   6.834  25.649  1.00 91.98           C  
ATOM   4174  HA  ALA B 114      -6.373   6.894  24.615  1.00 91.98           H  
ATOM   4175  C   ALA B 114      -6.182   5.515  26.232  1.00 91.98           C  
ATOM   4176  CB  ALA B 114      -6.145   8.024  26.422  1.00 91.98           C  
ATOM   4177  HB1 ALA B 114      -5.063   8.055  26.301  1.00 91.98           H  
ATOM   4178  HB2 ALA B 114      -6.386   7.937  27.482  1.00 91.98           H  
ATOM   4179  HB3 ALA B 114      -6.587   8.937  26.023  1.00 91.98           H  
ATOM   4180  O   ALA B 114      -5.163   5.000  25.768  1.00 91.98           O  
ATOM   4181  N   LEU B 115      -6.890   4.951  27.217  1.00 91.10           N  
ATOM   4182  H   LEU B 115      -7.695   5.449  27.571  1.00 91.10           H  
ATOM   4183  CA  LEU B 115      -6.576   3.645  27.790  1.00 91.10           C  
ATOM   4184  HA  LEU B 115      -5.527   3.656  28.085  1.00 91.10           H  
ATOM   4185  C   LEU B 115      -6.757   2.505  26.774  1.00 91.10           C  
ATOM   4186  CB  LEU B 115      -7.462   3.428  29.033  1.00 91.10           C  
ATOM   4187  HB2 LEU B 115      -8.438   3.074  28.703  1.00 91.10           H  
ATOM   4188  HB3 LEU B 115      -7.613   4.377  29.548  1.00 91.10           H  
ATOM   4189  O   LEU B 115      -6.010   1.533  26.827  1.00 91.10           O  
ATOM   4190  CG  LEU B 115      -6.862   2.427  30.036  1.00 91.10           C  
ATOM   4191  HG  LEU B 115      -6.501   1.542  29.512  1.00 91.10           H  
ATOM   4192  CD1 LEU B 115      -5.709   3.060  30.823  1.00 91.10           C  
ATOM   4193 HD11 LEU B 115      -4.895   3.327  30.150  1.00 91.10           H  
ATOM   4194 HD12 LEU B 115      -5.324   2.341  31.547  1.00 91.10           H  
ATOM   4195 HD13 LEU B 115      -6.052   3.953  31.346  1.00 91.10           H  
ATOM   4196  CD2 LEU B 115      -7.927   1.989  31.041  1.00 91.10           C  
ATOM   4197 HD21 LEU B 115      -7.496   1.277  31.745  1.00 91.10           H  
ATOM   4198 HD22 LEU B 115      -8.312   2.853  31.583  1.00 91.10           H  
ATOM   4199 HD23 LEU B 115      -8.745   1.498  30.513  1.00 91.10           H  
ATOM   4200  N   ALA B 116      -7.703   2.640  25.843  1.00 92.96           N  
ATOM   4201  H   ALA B 116      -8.232   3.500  25.826  1.00 92.96           H  
ATOM   4202  CA  ALA B 116      -7.989   1.685  24.772  1.00 92.96           C  
ATOM   4203  HA  ALA B 116      -7.745   0.679  25.112  1.00 92.96           H  
ATOM   4204  C   ALA B 116      -7.194   1.945  23.478  1.00 92.96           C  
ATOM   4205  CB  ALA B 116      -9.490   1.751  24.484  1.00 92.96           C  
ATOM   4206  HB1 ALA B 116      -9.714   2.685  23.968  1.00 92.96           H  
ATOM   4207  HB2 ALA B 116     -10.058   1.720  25.414  1.00 92.96           H  
ATOM   4208  HB3 ALA B 116      -9.779   0.917  23.845  1.00 92.96           H  
ATOM   4209  O   ALA B 116      -7.175   1.090  22.597  1.00 92.96           O  
ATOM   4210  N   VAL B 117      -6.539   3.103  23.343  1.00 95.23           N  
ATOM   4211  H   VAL B 117      -6.615   3.789  24.081  1.00 95.23           H  
ATOM   4212  CA  VAL B 117      -5.742   3.428  22.151  1.00 95.23           C  
ATOM   4213  HA  VAL B 117      -6.286   3.060  21.281  1.00 95.23           H  
ATOM   4214  C   VAL B 117      -4.400   2.696  22.178  1.00 95.23           C  
ATOM   4215  CB  VAL B 117      -5.567   4.945  21.949  1.00 95.23           C  
ATOM   4216  HB  VAL B 117      -5.042   5.379  22.800  1.00 95.23           H  
ATOM   4217  O   VAL B 117      -3.631   2.844  23.130  1.00 95.23           O  
ATOM   4218  CG1 VAL B 117      -4.790   5.261  20.668  1.00 95.23           C  
ATOM   4219 HG11 VAL B 117      -3.810   4.786  20.698  1.00 95.23           H  
ATOM   4220 HG12 VAL B 117      -4.647   6.337  20.565  1.00 95.23           H  
ATOM   4221 HG13 VAL B 117      -5.328   4.880  19.800  1.00 95.23           H  
ATOM   4222  CG2 VAL B 117      -6.917   5.646  21.773  1.00 95.23           C  
ATOM   4223 HG21 VAL B 117      -7.429   5.707  22.733  1.00 95.23           H  
ATOM   4224 HG22 VAL B 117      -6.776   6.663  21.406  1.00 95.23           H  
ATOM   4225 HG23 VAL B 117      -7.540   5.099  21.065  1.00 95.23           H  
ATOM   4226  N   ASP B 118      -4.118   1.953  21.106  1.00 97.34           N  
ATOM   4227  H   ASP B 118      -4.803   1.915  20.365  1.00 97.34           H  
ATOM   4228  CA  ASP B 118      -2.857   1.255  20.861  1.00 97.34           C  
ATOM   4229  HA  ASP B 118      -2.769   0.462  21.604  1.00 97.34           H  
ATOM   4230  C   ASP B 118      -1.677   2.236  21.000  1.00 97.34           C  
ATOM   4231  CB  ASP B 118      -2.910   0.561  19.479  1.00 97.34           C  
ATOM   4232  HB2 ASP B 118      -3.639  -0.246  19.554  1.00 97.34           H  
ATOM   4233  HB3 ASP B 118      -3.265   1.274  18.735  1.00 97.34           H  
ATOM   4234  O   ASP B 118      -1.693   3.312  20.381  1.00 97.34           O  
ATOM   4235  CG  ASP B 118      -1.597  -0.065  18.975  1.00 97.34           C  
ATOM   4236  OD1 ASP B 118      -0.629  -0.151  19.757  1.00 97.34           O  
ATOM   4237  OD2 ASP B 118      -1.513  -0.397  17.773  1.00 97.34           O  
ATOM   4238  N   PRO B 119      -0.641   1.892  21.793  1.00 97.71           N  
ATOM   4239  CA  PRO B 119       0.593   2.663  21.884  1.00 97.71           C  
ATOM   4240  HA  PRO B 119       0.414   3.542  22.503  1.00 97.71           H  
ATOM   4241  C   PRO B 119       1.158   3.109  20.531  1.00 97.71           C  
ATOM   4242  CB  PRO B 119       1.586   1.737  22.586  1.00 97.71           C  
ATOM   4243  HB2 PRO B 119       2.311   2.296  23.177  1.00 97.71           H  
ATOM   4244  HB3 PRO B 119       2.093   1.114  21.849  1.00 97.71           H  
ATOM   4245  O   PRO B 119       1.671   4.222  20.439  1.00 97.71           O  
ATOM   4246  CG  PRO B 119       0.716   0.838  23.456  1.00 97.71           C  
ATOM   4247  HG2 PRO B 119       0.534   1.316  24.419  1.00 97.71           H  
ATOM   4248  HG3 PRO B 119       1.182  -0.137  23.599  1.00 97.71           H  
ATOM   4249  CD  PRO B 119      -0.589   0.731  22.678  1.00 97.71           C  
ATOM   4250  HD2 PRO B 119      -1.430   0.741  23.371  1.00 97.71           H  
ATOM   4251  HD3 PRO B 119      -0.593  -0.200  22.112  1.00 97.71           H  
ATOM   4252  N   GLN B 120       1.021   2.297  19.475  1.00 98.45           N  
ATOM   4253  H   GLN B 120       0.556   1.410  19.601  1.00 98.45           H  
ATOM   4254  CA  GLN B 120       1.469   2.669  18.130  1.00 98.45           C  
ATOM   4255  HA  GLN B 120       2.538   2.883  18.166  1.00 98.45           H  
ATOM   4256  C   GLN B 120       0.766   3.932  17.609  1.00 98.45           C  
ATOM   4257  CB  GLN B 120       1.232   1.507  17.157  1.00 98.45           C  
ATOM   4258  HB2 GLN B 120       1.540   1.822  16.159  1.00 98.45           H  
ATOM   4259  HB3 GLN B 120       0.165   1.291  17.107  1.00 98.45           H  
ATOM   4260  O   GLN B 120       1.417   4.807  17.038  1.00 98.45           O  
ATOM   4261  CG  GLN B 120       2.006   0.237  17.534  1.00 98.45           C  
ATOM   4262  HG2 GLN B 120       1.614  -0.179  18.462  1.00 98.45           H  
ATOM   4263  HG3 GLN B 120       3.056   0.487  17.690  1.00 98.45           H  
ATOM   4264  CD  GLN B 120       1.916  -0.827  16.451  1.00 98.45           C  
ATOM   4265  NE2 GLN B 120       0.787  -1.477  16.291  1.00 98.45           N  
ATOM   4266 HE21 GLN B 120       0.770  -2.221  15.609  1.00 98.45           H  
ATOM   4267 HE22 GLN B 120      -0.016  -1.235  16.854  1.00 98.45           H  
ATOM   4268  OE1 GLN B 120       2.877  -1.076  15.738  1.00 98.45           O  
ATOM   4269  N   GLN B 121      -0.546   4.067  17.838  1.00 97.90           N  
ATOM   4270  H   GLN B 121      -1.005   3.366  18.401  1.00 97.90           H  
ATOM   4271  CA  GLN B 121      -1.314   5.248  17.428  1.00 97.90           C  
ATOM   4272  HA  GLN B 121      -1.061   5.494  16.397  1.00 97.90           H  
ATOM   4273  C   GLN B 121      -0.987   6.464  18.295  1.00 97.90           C  
ATOM   4274  CB  GLN B 121      -2.826   4.994  17.510  1.00 97.90           C  
ATOM   4275  HB2 GLN B 121      -3.327   5.881  17.122  1.00 97.90           H  
ATOM   4276  HB3 GLN B 121      -3.114   4.868  18.554  1.00 97.90           H  
ATOM   4277  O   GLN B 121      -0.801   7.560  17.766  1.00 97.90           O  
ATOM   4278  CG  GLN B 121      -3.315   3.769  16.735  1.00 97.90           C  
ATOM   4279  HG2 GLN B 121      -2.854   3.771  15.747  1.00 97.90           H  
ATOM   4280  HG3 GLN B 121      -2.987   2.864  17.246  1.00 97.90           H  
ATOM   4281  CD  GLN B 121      -4.837   3.723  16.574  1.00 97.90           C  
ATOM   4282  NE2 GLN B 121      -5.353   2.655  16.010  1.00 97.90           N  
ATOM   4283 HE21 GLN B 121      -4.782   1.850  15.795  1.00 97.90           H  
ATOM   4284 HE22 GLN B 121      -6.358   2.603  15.931  1.00 97.90           H  
ATOM   4285  OE1 GLN B 121      -5.578   4.652  16.896  1.00 97.90           O  
ATOM   4286  N   ARG B 122      -0.900   6.275  19.621  1.00 97.90           N  
ATOM   4287  H   ARG B 122      -1.048   5.337  19.966  1.00 97.90           H  
ATOM   4288  CA  ARG B 122      -0.581   7.351  20.577  1.00 97.90           C  
ATOM   4289  HA  ARG B 122      -1.327   8.142  20.506  1.00 97.90           H  
ATOM   4290  C   ARG B 122       0.755   8.007  20.239  1.00 97.90           C  
ATOM   4291  CB  ARG B 122      -0.558   6.808  22.016  1.00 97.90           C  
ATOM   4292  HB2 ARG B 122       0.176   6.006  22.093  1.00 97.90           H  
ATOM   4293  HB3 ARG B 122      -0.246   7.609  22.686  1.00 97.90           H  
ATOM   4294  O   ARG B 122       0.831   9.223  20.101  1.00 97.90           O  
ATOM   4295  CG  ARG B 122      -1.929   6.285  22.467  1.00 97.90           C  
ATOM   4296  HG2 ARG B 122      -2.115   5.329  21.978  1.00 97.90           H  
ATOM   4297  HG3 ARG B 122      -2.699   6.995  22.164  1.00 97.90           H  
ATOM   4298  CD  ARG B 122      -2.047   6.078  23.979  1.00 97.90           C  
ATOM   4299  HD2 ARG B 122      -3.053   5.711  24.182  1.00 97.90           H  
ATOM   4300  HD3 ARG B 122      -1.935   7.039  24.480  1.00 97.90           H  
ATOM   4301  NE  ARG B 122      -1.036   5.145  24.515  1.00 97.90           N  
ATOM   4302  HE  ARG B 122      -0.077   5.302  24.240  1.00 97.90           H  
ATOM   4303  NH1 ARG B 122      -2.426   3.880  25.858  1.00 97.90           N  
ATOM   4304 HH11 ARG B 122      -3.236   4.353  25.483  1.00 97.90           H  
ATOM   4305 HH12 ARG B 122      -2.576   2.984  26.300  1.00 97.90           H  
ATOM   4306  NH2 ARG B 122      -0.262   3.420  25.789  1.00 97.90           N  
ATOM   4307 HH21 ARG B 122       0.694   3.600  25.516  1.00 97.90           H  
ATOM   4308 HH22 ARG B 122      -0.451   2.663  26.430  1.00 97.90           H  
ATOM   4309  CZ  ARG B 122      -1.249   4.161  25.372  1.00 97.90           C  
ATOM   4310  N   LEU B 123       1.778   7.187  20.010  1.00 97.91           N  
ATOM   4311  H   LEU B 123       1.639   6.195  20.138  1.00 97.91           H  
ATOM   4312  CA  LEU B 123       3.115   7.662  19.672  1.00 97.91           C  
ATOM   4313  HA  LEU B 123       3.406   8.409  20.410  1.00 97.91           H  
ATOM   4314  C   LEU B 123       3.153   8.336  18.294  1.00 97.91           C  
ATOM   4315  CB  LEU B 123       4.064   6.456  19.739  1.00 97.91           C  
ATOM   4316  HB2 LEU B 123       3.687   5.731  20.461  1.00 97.91           H  
ATOM   4317  HB3 LEU B 123       4.086   5.967  18.765  1.00 97.91           H  
ATOM   4318  O   LEU B 123       3.817   9.351  18.109  1.00 97.91           O  
ATOM   4319  CG  LEU B 123       5.487   6.817  20.176  1.00 97.91           C  
ATOM   4320  HG  LEU B 123       5.871   7.653  19.592  1.00 97.91           H  
ATOM   4321  CD1 LEU B 123       5.546   7.154  21.668  1.00 97.91           C  
ATOM   4322 HD11 LEU B 123       6.572   7.348  21.979  1.00 97.91           H  
ATOM   4323 HD12 LEU B 123       5.145   6.336  22.266  1.00 97.91           H  
ATOM   4324 HD13 LEU B 123       4.966   8.052  21.881  1.00 97.91           H  
ATOM   4325  CD2 LEU B 123       6.368   5.594  19.942  1.00 97.91           C  
ATOM   4326 HD21 LEU B 123       6.445   5.400  18.872  1.00 97.91           H  
ATOM   4327 HD22 LEU B 123       5.936   4.724  20.436  1.00 97.91           H  
ATOM   4328 HD23 LEU B 123       7.358   5.774  20.361  1.00 97.91           H  
ATOM   4329  N   MET B 124       2.405   7.807  17.322  1.00 98.53           N  
ATOM   4330  H   MET B 124       1.889   6.959  17.508  1.00 98.53           H  
ATOM   4331  CA  MET B 124       2.316   8.406  15.991  1.00 98.53           C  
ATOM   4332  HA  MET B 124       3.330   8.593  15.635  1.00 98.53           H  
ATOM   4333  C   MET B 124       1.622   9.773  15.983  1.00 98.53           C  
ATOM   4334  CB  MET B 124       1.630   7.426  15.033  1.00 98.53           C  
ATOM   4335  HB2 MET B 124       1.227   7.986  14.189  1.00 98.53           H  
ATOM   4336  HB3 MET B 124       0.804   6.920  15.532  1.00 98.53           H  
ATOM   4337  O   MET B 124       2.007  10.634  15.191  1.00 98.53           O  
ATOM   4338  CG  MET B 124       2.627   6.408  14.477  1.00 98.53           C  
ATOM   4339  HG2 MET B 124       2.075   5.655  13.916  1.00 98.53           H  
ATOM   4340  HG3 MET B 124       3.151   5.920  15.299  1.00 98.53           H  
ATOM   4341  SD  MET B 124       3.828   7.203  13.373  1.00 98.53           S  
ATOM   4342  CE  MET B 124       4.723   5.794  12.713  1.00 98.53           C  
ATOM   4343  HE1 MET B 124       4.062   4.933  12.616  1.00 98.53           H  
ATOM   4344  HE2 MET B 124       5.565   5.575  13.369  1.00 98.53           H  
ATOM   4345  HE3 MET B 124       5.115   6.065  11.732  1.00 98.53           H  
ATOM   4346  N   LEU B 125       0.660  10.016  16.881  1.00 97.84           N  
ATOM   4347  H   LEU B 125       0.365   9.267  17.491  1.00 97.84           H  
ATOM   4348  CA  LEU B 125       0.082  11.350  17.070  1.00 97.84           C  
ATOM   4349  HA  LEU B 125      -0.290  11.710  16.110  1.00 97.84           H  
ATOM   4350  C   LEU B 125       1.137  12.360  17.525  1.00 97.84           C  
ATOM   4351  CB  LEU B 125      -1.069  11.300  18.086  1.00 97.84           C  
ATOM   4352  HB2 LEU B 125      -1.277  12.318  18.416  1.00 97.84           H  
ATOM   4353  HB3 LEU B 125      -0.751  10.738  18.964  1.00 97.84           H  
ATOM   4354  O   LEU B 125       1.265  13.422  16.915  1.00 97.84           O  
ATOM   4355  CG  LEU B 125      -2.379  10.708  17.556  1.00 97.84           C  
ATOM   4356  HG  LEU B 125      -2.216   9.708  17.155  1.00 97.84           H  
ATOM   4357  CD1 LEU B 125      -3.367  10.626  18.720  1.00 97.84           C  
ATOM   4358 HD11 LEU B 125      -3.005   9.898  19.447  1.00 97.84           H  
ATOM   4359 HD12 LEU B 125      -4.346  10.321  18.351  1.00 97.84           H  
ATOM   4360 HD13 LEU B 125      -3.458  11.602  19.195  1.00 97.84           H  
ATOM   4361  CD2 LEU B 125      -2.982  11.592  16.464  1.00 97.84           C  
ATOM   4362 HD21 LEU B 125      -3.121  12.607  16.836  1.00 97.84           H  
ATOM   4363 HD22 LEU B 125      -3.943  11.198  16.137  1.00 97.84           H  
ATOM   4364 HD23 LEU B 125      -2.329  11.620  15.592  1.00 97.84           H  
ATOM   4365  N   GLU B 126       1.935  12.012  18.534  1.00 98.24           N  
ATOM   4366  H   GLU B 126       1.785  11.123  18.989  1.00 98.24           H  
ATOM   4367  CA  GLU B 126       3.032  12.861  19.011  1.00 98.24           C  
ATOM   4368  HA  GLU B 126       2.643  13.825  19.338  1.00 98.24           H  
ATOM   4369  C   GLU B 126       4.042  13.144  17.897  1.00 98.24           C  
ATOM   4370  CB  GLU B 126       3.737  12.202  20.199  1.00 98.24           C  
ATOM   4371  HB2 GLU B 126       4.116  11.227  19.890  1.00 98.24           H  
ATOM   4372  HB3 GLU B 126       4.583  12.827  20.485  1.00 98.24           H  
ATOM   4373  O   GLU B 126       4.324  14.305  17.603  1.00 98.24           O  
ATOM   4374  CG  GLU B 126       2.820  12.032  21.417  1.00 98.24           C  
ATOM   4375  HG2 GLU B 126       2.481  13.018  21.736  1.00 98.24           H  
ATOM   4376  HG3 GLU B 126       1.942  11.451  21.135  1.00 98.24           H  
ATOM   4377  CD  GLU B 126       3.522  11.327  22.585  1.00 98.24           C  
ATOM   4378  OE1 GLU B 126       2.903  11.313  23.673  1.00 98.24           O  
ATOM   4379  OE2 GLU B 126       4.656  10.816  22.381  1.00 98.24           O  
ATOM   4380  N   LEU B 127       4.511  12.104  17.201  1.00 98.63           N  
ATOM   4381  H   LEU B 127       4.246  11.176  17.499  1.00 98.63           H  
ATOM   4382  CA  LEU B 127       5.482  12.250  16.114  1.00 98.63           C  
ATOM   4383  HA  LEU B 127       6.358  12.772  16.501  1.00 98.63           H  
ATOM   4384  C   LEU B 127       4.940  13.100  14.959  1.00 98.63           C  
ATOM   4385  CB  LEU B 127       5.905  10.863  15.599  1.00 98.63           C  
ATOM   4386  HB2 LEU B 127       6.129  10.953  14.536  1.00 98.63           H  
ATOM   4387  HB3 LEU B 127       5.084  10.154  15.702  1.00 98.63           H  
ATOM   4388  O   LEU B 127       5.694  13.861  14.351  1.00 98.63           O  
ATOM   4389  CG  LEU B 127       7.167  10.316  16.282  1.00 98.63           C  
ATOM   4390  HG  LEU B 127       7.961  11.059  16.210  1.00 98.63           H  
ATOM   4391  CD1 LEU B 127       6.969   9.960  17.751  1.00 98.63           C  
ATOM   4392 HD11 LEU B 127       6.540  10.801  18.295  1.00 98.63           H  
ATOM   4393 HD12 LEU B 127       7.944   9.758  18.196  1.00 98.63           H  
ATOM   4394 HD13 LEU B 127       6.320   9.090  17.847  1.00 98.63           H  
ATOM   4395  CD2 LEU B 127       7.627   9.059  15.541  1.00 98.63           C  
ATOM   4396 HD21 LEU B 127       6.802   8.348  15.490  1.00 98.63           H  
ATOM   4397 HD22 LEU B 127       7.938   9.326  14.531  1.00 98.63           H  
ATOM   4398 HD23 LEU B 127       8.465   8.606  16.070  1.00 98.63           H  
ATOM   4399  N   SER B 128       3.644  12.991  14.651  1.00 98.52           N  
ATOM   4400  H   SER B 128       3.089  12.311  15.150  1.00 98.52           H  
ATOM   4401  CA  SER B 128       3.006  13.809  13.616  1.00 98.52           C  
ATOM   4402  HA  SER B 128       3.620  13.747  12.718  1.00 98.52           H  
ATOM   4403  C   SER B 128       2.925  15.291  14.002  1.00 98.52           C  
ATOM   4404  CB  SER B 128       1.627  13.244  13.258  1.00 98.52           C  
ATOM   4405  HB2 SER B 128       1.280  13.722  12.342  1.00 98.52           H  
ATOM   4406  HB3 SER B 128       1.716  12.175  13.065  1.00 98.52           H  
ATOM   4407  O   SER B 128       3.080  16.158  13.144  1.00 98.52           O  
ATOM   4408  OG  SER B 128       0.658  13.461  14.263  1.00 98.52           O  
ATOM   4409  HG  SER B 128       1.026  13.295  15.134  1.00 98.52           H  
ATOM   4410  N   TRP B 129       2.757  15.602  15.289  1.00 98.18           N  
ATOM   4411  H   TRP B 129       2.661  14.859  15.966  1.00 98.18           H  
ATOM   4412  CA  TRP B 129       2.800  16.979  15.775  1.00 98.18           C  
ATOM   4413  HA  TRP B 129       2.208  17.609  15.111  1.00 98.18           H  
ATOM   4414  C   TRP B 129       4.230  17.526  15.773  1.00 98.18           C  
ATOM   4415  CB  TRP B 129       2.183  17.041  17.173  1.00 98.18           C  
ATOM   4416  HB2 TRP B 129       1.238  16.498  17.167  1.00 98.18           H  
ATOM   4417  HB3 TRP B 129       2.838  16.552  17.894  1.00 98.18           H  
ATOM   4418  O   TRP B 129       4.500  18.592  15.217  1.00 98.18           O  
ATOM   4419  CG  TRP B 129       1.914  18.437  17.624  1.00 98.18           C  
ATOM   4420  CD1 TRP B 129       2.818  19.291  18.153  1.00 98.18           C  
ATOM   4421  HD1 TRP B 129       3.859  19.064  18.334  1.00 98.18           H  
ATOM   4422  CD2 TRP B 129       0.664  19.178  17.532  1.00 98.18           C  
ATOM   4423  CE2 TRP B 129       0.887  20.492  18.038  1.00 98.18           C  
ATOM   4424  CE3 TRP B 129      -0.637  18.865  17.082  1.00 98.18           C  
ATOM   4425  HE3 TRP B 129      -0.832  17.877  16.691  1.00 98.18           H  
ATOM   4426  NE1 TRP B 129       2.225  20.514  18.380  1.00 98.18           N  
ATOM   4427  HE1 TRP B 129       2.759  21.311  18.697  1.00 98.18           H  
ATOM   4428  CH2 TRP B 129      -1.437  21.088  17.697  1.00 98.18           C  
ATOM   4429  HH2 TRP B 129      -2.248  21.796  17.782  1.00 98.18           H  
ATOM   4430  CZ2 TRP B 129      -0.147  21.432  18.138  1.00 98.18           C  
ATOM   4431  HZ2 TRP B 129       0.057  22.393  18.585  1.00 98.18           H  
ATOM   4432  CZ3 TRP B 129      -1.677  19.810  17.160  1.00 98.18           C  
ATOM   4433  HZ3 TRP B 129      -2.669  19.542  16.827  1.00 98.18           H  
ATOM   4434  N   GLU B 130       5.163  16.759  16.339  1.00 98.21           N  
ATOM   4435  H   GLU B 130       4.866  15.897  16.775  1.00 98.21           H  
ATOM   4436  CA  GLU B 130       6.572  17.127  16.451  1.00 98.21           C  
ATOM   4437  HA  GLU B 130       6.662  18.048  17.027  1.00 98.21           H  
ATOM   4438  C   GLU B 130       7.199  17.380  15.076  1.00 98.21           C  
ATOM   4439  CB  GLU B 130       7.345  16.009  17.169  1.00 98.21           C  
ATOM   4440  HB2 GLU B 130       7.110  15.061  16.685  1.00 98.21           H  
ATOM   4441  HB3 GLU B 130       8.412  16.195  17.050  1.00 98.21           H  
ATOM   4442  O   GLU B 130       7.903  18.373  14.898  1.00 98.21           O  
ATOM   4443  CG  GLU B 130       7.041  15.912  18.676  1.00 98.21           C  
ATOM   4444  HG2 GLU B 130       5.964  15.861  18.833  1.00 98.21           H  
ATOM   4445  HG3 GLU B 130       7.401  16.822  19.155  1.00 98.21           H  
ATOM   4446  CD  GLU B 130       7.708  14.693  19.342  1.00 98.21           C  
ATOM   4447  OE1 GLU B 130       7.519  14.484  20.564  1.00 98.21           O  
ATOM   4448  OE2 GLU B 130       8.460  13.958  18.666  1.00 98.21           O  
ATOM   4449  N   VAL B 131       6.944  16.525  14.077  1.00 98.57           N  
ATOM   4450  H   VAL B 131       6.365  15.719  14.265  1.00 98.57           H  
ATOM   4451  CA  VAL B 131       7.559  16.677  12.748  1.00 98.57           C  
ATOM   4452  HA  VAL B 131       8.635  16.745  12.908  1.00 98.57           H  
ATOM   4453  C   VAL B 131       7.144  17.981  12.056  1.00 98.57           C  
ATOM   4454  CB  VAL B 131       7.305  15.437  11.865  1.00 98.57           C  
ATOM   4455  HB  VAL B 131       7.447  14.546  12.476  1.00 98.57           H  
ATOM   4456  O   VAL B 131       7.969  18.593  11.382  1.00 98.57           O  
ATOM   4457  CG1 VAL B 131       5.904  15.370  11.256  1.00 98.57           C  
ATOM   4458 HG11 VAL B 131       5.743  16.184  10.550  1.00 98.57           H  
ATOM   4459 HG12 VAL B 131       5.170  15.432  12.060  1.00 98.57           H  
ATOM   4460 HG13 VAL B 131       5.775  14.419  10.740  1.00 98.57           H  
ATOM   4461  CG2 VAL B 131       8.333  15.361  10.738  1.00 98.57           C  
ATOM   4462 HG21 VAL B 131       8.192  14.443  10.168  1.00 98.57           H  
ATOM   4463 HG22 VAL B 131       9.334  15.364  11.170  1.00 98.57           H  
ATOM   4464 HG23 VAL B 131       8.229  16.225  10.082  1.00 98.57           H  
ATOM   4465  N   LEU B 132       5.907  18.444  12.262  1.00 98.59           N  
ATOM   4466  H   LEU B 132       5.304  17.923  12.883  1.00 98.59           H  
ATOM   4467  CA  LEU B 132       5.402  19.707  11.715  1.00 98.59           C  
ATOM   4468  HA  LEU B 132       5.699  19.797  10.670  1.00 98.59           H  
ATOM   4469  C   LEU B 132       6.006  20.913  12.436  1.00 98.59           C  
ATOM   4470  CB  LEU B 132       3.869  19.716  11.822  1.00 98.59           C  
ATOM   4471  HB2 LEU B 132       3.598  19.436  12.840  1.00 98.59           H  
ATOM   4472  HB3 LEU B 132       3.497  20.724  11.633  1.00 98.59           H  
ATOM   4473  O   LEU B 132       6.523  21.827  11.793  1.00 98.59           O  
ATOM   4474  CG  LEU B 132       3.175  18.749  10.859  1.00 98.59           C  
ATOM   4475  HG  LEU B 132       3.595  17.752  10.993  1.00 98.59           H  
ATOM   4476  CD1 LEU B 132       1.676  18.698  11.146  1.00 98.59           C  
ATOM   4477 HD11 LEU B 132       1.231  19.670  10.934  1.00 98.59           H  
ATOM   4478 HD12 LEU B 132       1.505  18.414  12.184  1.00 98.59           H  
ATOM   4479 HD13 LEU B 132       1.203  17.964  10.493  1.00 98.59           H  
ATOM   4480  CD2 LEU B 132       3.355  19.173   9.403  1.00 98.59           C  
ATOM   4481 HD21 LEU B 132       3.042  20.210   9.279  1.00 98.59           H  
ATOM   4482 HD22 LEU B 132       4.403  19.085   9.117  1.00 98.59           H  
ATOM   4483 HD23 LEU B 132       2.769  18.525   8.751  1.00 98.59           H  
ATOM   4484  N   GLU B 133       6.049  20.870  13.768  1.00 97.06           N  
ATOM   4485  H   GLU B 133       5.616  20.091  14.243  1.00 97.06           H  
ATOM   4486  CA  GLU B 133       6.726  21.893  14.564  1.00 97.06           C  
ATOM   4487  HA  GLU B 133       6.253  22.859  14.389  1.00 97.06           H  
ATOM   4488  C   GLU B 133       8.205  22.040  14.170  1.00 97.06           C  
ATOM   4489  CB  GLU B 133       6.612  21.521  16.049  1.00 97.06           C  
ATOM   4490  HB2 GLU B 133       7.377  22.065  16.603  1.00 97.06           H  
ATOM   4491  HB3 GLU B 133       6.809  20.458  16.188  1.00 97.06           H  
ATOM   4492  O   GLU B 133       8.738  23.147  14.078  1.00 97.06           O  
ATOM   4493  CG  GLU B 133       5.232  21.868  16.623  1.00 97.06           C  
ATOM   4494  HG2 GLU B 133       4.935  22.848  16.250  1.00 97.06           H  
ATOM   4495  HG3 GLU B 133       4.501  21.145  16.263  1.00 97.06           H  
ATOM   4496  CD  GLU B 133       5.213  21.904  18.157  1.00 97.06           C  
ATOM   4497  OE1 GLU B 133       4.231  22.479  18.688  1.00 97.06           O  
ATOM   4498  OE2 GLU B 133       6.185  21.437  18.792  1.00 97.06           O  
ATOM   4499  N   ARG B 134       8.880  20.925  13.896  1.00 96.82           N  
ATOM   4500  H   ARG B 134       8.393  20.050  14.026  1.00 96.82           H  
ATOM   4501  CA  ARG B 134      10.282  20.896  13.458  1.00 96.82           C  
ATOM   4502  HA  ARG B 134      10.876  21.570  14.075  1.00 96.82           H  
ATOM   4503  C   ARG B 134      10.472  21.377  12.017  1.00 96.82           C  
ATOM   4504  CB  ARG B 134      10.795  19.465  13.629  1.00 96.82           C  
ATOM   4505  HB2 ARG B 134      10.129  18.789  13.092  1.00 96.82           H  
ATOM   4506  HB3 ARG B 134      11.789  19.387  13.188  1.00 96.82           H  
ATOM   4507  O   ARG B 134      11.544  21.872  11.689  1.00 96.82           O  
ATOM   4508  CG  ARG B 134      10.870  19.049  15.110  1.00 96.82           C  
ATOM   4509  HG2 ARG B 134      11.768  19.494  15.539  1.00 96.82           H  
ATOM   4510  HG3 ARG B 134      10.023  19.436  15.677  1.00 96.82           H  
ATOM   4511  CD  ARG B 134      10.927  17.531  15.311  1.00 96.82           C  
ATOM   4512  HD2 ARG B 134       9.948  17.101  15.103  1.00 96.82           H  
ATOM   4513  HD3 ARG B 134      11.168  17.308  16.350  1.00 96.82           H  
ATOM   4514  NE  ARG B 134      11.895  16.913  14.406  1.00 96.82           N  
ATOM   4515  HE  ARG B 134      11.522  16.466  13.581  1.00 96.82           H  
ATOM   4516  NH1 ARG B 134      13.802  17.118  15.644  1.00 96.82           N  
ATOM   4517 HH11 ARG B 134      13.272  17.387  16.461  1.00 96.82           H  
ATOM   4518 HH12 ARG B 134      14.809  17.169  15.703  1.00 96.82           H  
ATOM   4519  NH2 ARG B 134      13.954  16.468  13.549  1.00 96.82           N  
ATOM   4520 HH21 ARG B 134      13.506  15.966  12.796  1.00 96.82           H  
ATOM   4521 HH22 ARG B 134      14.951  16.520  13.701  1.00 96.82           H  
ATOM   4522  CZ  ARG B 134      13.200  16.833  14.537  1.00 96.82           C  
ATOM   4523  N   ALA B 135       9.447  21.253  11.175  1.00 98.13           N  
ATOM   4524  H   ALA B 135       8.605  20.805  11.510  1.00 98.13           H  
ATOM   4525  CA  ALA B 135       9.433  21.778   9.810  1.00 98.13           C  
ATOM   4526  HA  ALA B 135      10.388  21.560   9.331  1.00 98.13           H  
ATOM   4527  C   ALA B 135       9.233  23.300   9.745  1.00 98.13           C  
ATOM   4528  CB  ALA B 135       8.321  21.065   9.032  1.00 98.13           C  
ATOM   4529  HB1 ALA B 135       7.351  21.254   9.491  1.00 98.13           H  
ATOM   4530  HB2 ALA B 135       8.284  21.453   8.014  1.00 98.13           H  
ATOM   4531  HB3 ALA B 135       8.501  19.990   9.005  1.00 98.13           H  
ATOM   4532  O   ALA B 135       9.400  23.881   8.677  1.00 98.13           O  
ATOM   4533  N   GLY B 136       8.846  23.939  10.856  1.00 97.56           N  
ATOM   4534  H   GLY B 136       8.727  23.406  11.706  1.00 97.56           H  
ATOM   4535  CA  GLY B 136       8.405  25.334  10.851  1.00 97.56           C  
ATOM   4536  HA2 GLY B 136       9.095  25.938  10.261  1.00 97.56           H  
ATOM   4537  HA3 GLY B 136       8.406  25.705  11.876  1.00 97.56           H  
ATOM   4538  C   GLY B 136       6.996  25.515  10.275  1.00 97.56           C  
ATOM   4539  O   GLY B 136       6.652  26.611   9.848  1.00 97.56           O  
ATOM   4540  N   ILE B 137       6.172  24.460  10.265  1.00 97.34           N  
ATOM   4541  H   ILE B 137       6.489  23.599  10.686  1.00 97.34           H  
ATOM   4542  CA  ILE B 137       4.797  24.491   9.753  1.00 97.34           C  
ATOM   4543  HA  ILE B 137       4.617  25.448   9.262  1.00 97.34           H  
ATOM   4544  C   ILE B 137       3.844  24.326  10.944  1.00 97.34           C  
ATOM   4545  CB  ILE B 137       4.578  23.395   8.685  1.00 97.34           C  
ATOM   4546  HB  ILE B 137       4.749  22.425   9.150  1.00 97.34           H  
ATOM   4547  O   ILE B 137       3.875  23.280  11.593  1.00 97.34           O  
ATOM   4548  CG1 ILE B 137       5.573  23.556   7.510  1.00 97.34           C  
ATOM   4549 HG12 ILE B 137       5.356  24.475   6.967  1.00 97.34           H  
ATOM   4550 HG13 ILE B 137       6.590  23.630   7.895  1.00 97.34           H  
ATOM   4551  CG2 ILE B 137       3.124  23.440   8.167  1.00 97.34           C  
ATOM   4552 HG21 ILE B 137       2.931  24.394   7.677  1.00 97.34           H  
ATOM   4553 HG22 ILE B 137       2.956  22.634   7.452  1.00 97.34           H  
ATOM   4554 HG23 ILE B 137       2.415  23.301   8.983  1.00 97.34           H  
ATOM   4555  CD1 ILE B 137       5.563  22.374   6.536  1.00 97.34           C  
ATOM   4556 HD11 ILE B 137       4.642  22.362   5.952  1.00 97.34           H  
ATOM   4557 HD12 ILE B 137       5.659  21.444   7.096  1.00 97.34           H  
ATOM   4558 HD13 ILE B 137       6.410  22.461   5.855  1.00 97.34           H  
ATOM   4559  N   PRO B 138       2.969  25.303  11.256  1.00 95.28           N  
ATOM   4560  CA  PRO B 138       2.021  25.166  12.353  1.00 95.28           C  
ATOM   4561  HA  PRO B 138       2.585  25.083  13.283  1.00 95.28           H  
ATOM   4562  C   PRO B 138       1.112  23.958  12.124  1.00 95.28           C  
ATOM   4563  CB  PRO B 138       1.201  26.459  12.388  1.00 95.28           C  
ATOM   4564  HB2 PRO B 138       0.946  26.748  13.408  1.00 95.28           H  
ATOM   4565  HB3 PRO B 138       0.297  26.372  11.785  1.00 95.28           H  
ATOM   4566  O   PRO B 138       0.401  23.928  11.122  1.00 95.28           O  
ATOM   4567  CG  PRO B 138       2.138  27.460  11.736  1.00 95.28           C  
ATOM   4568  HG2 PRO B 138       2.835  27.795  12.504  1.00 95.28           H  
ATOM   4569  HG3 PRO B 138       1.604  28.303  11.298  1.00 95.28           H  
ATOM   4570  CD  PRO B 138       2.867  26.629  10.677  1.00 95.28           C  
ATOM   4571  HD2 PRO B 138       2.276  26.583   9.763  1.00 95.28           H  
ATOM   4572  HD3 PRO B 138       3.850  27.051  10.469  1.00 95.28           H  
ATOM   4573  N   PRO B 139       1.032  22.996  13.053  1.00 94.80           N  
ATOM   4574  CA  PRO B 139       0.204  21.810  12.847  1.00 94.80           C  
ATOM   4575  HA  PRO B 139       0.629  21.256  12.010  1.00 94.80           H  
ATOM   4576  C   PRO B 139      -1.261  22.132  12.517  1.00 94.80           C  
ATOM   4577  CB  PRO B 139       0.360  20.999  14.136  1.00 94.80           C  
ATOM   4578  HB2 PRO B 139       0.308  19.926  13.948  1.00 94.80           H  
ATOM   4579  HB3 PRO B 139      -0.390  21.300  14.867  1.00 94.80           H  
ATOM   4580  O   PRO B 139      -1.886  21.494  11.674  1.00 94.80           O  
ATOM   4581  CG  PRO B 139       1.747  21.394  14.640  1.00 94.80           C  
ATOM   4582  HG2 PRO B 139       2.508  20.794  14.142  1.00 94.80           H  
ATOM   4583  HG3 PRO B 139       1.842  21.287  15.721  1.00 94.80           H  
ATOM   4584  CD  PRO B 139       1.892  22.847  14.216  1.00 94.80           C  
ATOM   4585  HD2 PRO B 139       1.555  23.506  15.016  1.00 94.80           H  
ATOM   4586  HD3 PRO B 139       2.936  23.049  13.978  1.00 94.80           H  
ATOM   4587  N   THR B 140      -1.795  23.197  13.117  1.00 89.49           N  
ATOM   4588  H   THR B 140      -1.219  23.708  13.771  1.00 89.49           H  
ATOM   4589  CA  THR B 140      -3.177  23.648  12.918  1.00 89.49           C  
ATOM   4590  HA  THR B 140      -3.824  22.771  12.914  1.00 89.49           H  
ATOM   4591  C   THR B 140      -3.420  24.371  11.589  1.00 89.49           C  
ATOM   4592  CB  THR B 140      -3.617  24.557  14.077  1.00 89.49           C  
ATOM   4593  HB  THR B 140      -4.657  24.847  13.929  1.00 89.49           H  
ATOM   4594  O   THR B 140      -4.576  24.631  11.264  1.00 89.49           O  
ATOM   4595  CG2 THR B 140      -3.499  23.861  15.435  1.00 89.49           C  
ATOM   4596 HG21 THR B 140      -4.137  22.978  15.446  1.00 89.49           H  
ATOM   4597 HG22 THR B 140      -2.471  23.553  15.627  1.00 89.49           H  
ATOM   4598 HG23 THR B 140      -3.824  24.541  16.222  1.00 89.49           H  
ATOM   4599  OG1 THR B 140      -2.823  25.726  14.136  1.00 89.49           O  
ATOM   4600  HG1 THR B 140      -2.988  26.228  13.335  1.00 89.49           H  
ATOM   4601  N   SER B 141      -2.377  24.742  10.832  1.00 92.45           N  
ATOM   4602  H   SER B 141      -1.446  24.437  11.078  1.00 92.45           H  
ATOM   4603  CA  SER B 141      -2.535  25.412   9.529  1.00 92.45           C  
ATOM   4604  HA  SER B 141      -3.375  26.104   9.595  1.00 92.45           H  
ATOM   4605  C   SER B 141      -2.861  24.438   8.395  1.00 92.45           C  
ATOM   4606  CB  SER B 141      -1.297  26.239   9.163  1.00 92.45           C  
ATOM   4607  HB2 SER B 141      -1.006  26.863  10.008  1.00 92.45           H  
ATOM   4608  HB3 SER B 141      -1.542  26.885   8.320  1.00 92.45           H  
ATOM   4609  O   SER B 141      -3.367  24.863   7.360  1.00 92.45           O  
ATOM   4610  OG  SER B 141      -0.228  25.398   8.790  1.00 92.45           O  
ATOM   4611  HG  SER B 141       0.562  25.915   8.620  1.00 92.45           H  
ATOM   4612  N   LEU B 142      -2.632  23.135   8.596  1.00 95.53           N  
ATOM   4613  H   LEU B 142      -2.184  22.860   9.459  1.00 95.53           H  
ATOM   4614  CA  LEU B 142      -2.869  22.095   7.591  1.00 95.53           C  
ATOM   4615  HA  LEU B 142      -2.679  22.526   6.608  1.00 95.53           H  
ATOM   4616  C   LEU B 142      -4.324  21.598   7.526  1.00 95.53           C  
ATOM   4617  CB  LEU B 142      -1.875  20.943   7.810  1.00 95.53           C  
ATOM   4618  HB2 LEU B 142      -1.994  20.564   8.825  1.00 95.53           H  
ATOM   4619  HB3 LEU B 142      -2.131  20.140   7.119  1.00 95.53           H  
ATOM   4620  O   LEU B 142      -4.623  20.670   6.770  1.00 95.53           O  
ATOM   4621  CG  LEU B 142      -0.397  21.289   7.570  1.00 95.53           C  
ATOM   4622  HG  LEU B 142      -0.067  22.044   8.284  1.00 95.53           H  
ATOM   4623  CD1 LEU B 142       0.426  20.021   7.772  1.00 95.53           C  
ATOM   4624 HD11 LEU B 142       0.295  19.659   8.792  1.00 95.53           H  
ATOM   4625 HD12 LEU B 142       0.106  19.249   7.073  1.00 95.53           H  
ATOM   4626 HD13 LEU B 142       1.478  20.245   7.596  1.00 95.53           H  
ATOM   4627  CD2 LEU B 142      -0.132  21.783   6.145  1.00 95.53           C  
ATOM   4628 HD21 LEU B 142      -0.599  22.756   5.995  1.00 95.53           H  
ATOM   4629 HD22 LEU B 142      -0.519  21.067   5.420  1.00 95.53           H  
ATOM   4630 HD23 LEU B 142       0.941  21.902   5.992  1.00 95.53           H  
ATOM   4631  N   GLN B 143      -5.239  22.221   8.269  1.00 91.16           N  
ATOM   4632  H   GLN B 143      -4.928  22.993   8.840  1.00 91.16           H  
ATOM   4633  CA  GLN B 143      -6.674  21.932   8.217  1.00 91.16           C  
ATOM   4634  HA  GLN B 143      -6.839  20.917   8.580  1.00 91.16           H  
ATOM   4635  C   GLN B 143      -7.218  22.032   6.781  1.00 91.16           C  
ATOM   4636  CB  GLN B 143      -7.415  22.916   9.134  1.00 91.16           C  
ATOM   4637  HB2 GLN B 143      -8.470  22.950   8.861  1.00 91.16           H  
ATOM   4638  HB3 GLN B 143      -7.012  23.914   8.964  1.00 91.16           H  
ATOM   4639  O   GLN B 143      -6.994  23.019   6.083  1.00 91.16           O  
ATOM   4640  CG  GLN B 143      -7.266  22.572  10.629  1.00 91.16           C  
ATOM   4641  HG2 GLN B 143      -7.272  23.503  11.196  1.00 91.16           H  
ATOM   4642  HG3 GLN B 143      -6.304  22.091  10.807  1.00 91.16           H  
ATOM   4643  CD  GLN B 143      -8.388  21.699  11.191  1.00 91.16           C  
ATOM   4644  NE2 GLN B 143      -8.140  20.985  12.266  1.00 91.16           N  
ATOM   4645 HE21 GLN B 143      -7.188  20.877  12.585  1.00 91.16           H  
ATOM   4646 HE22 GLN B 143      -8.876  20.369  12.581  1.00 91.16           H  
ATOM   4647  OE1 GLN B 143      -9.511  21.668  10.713  1.00 91.16           O  
ATOM   4648  N   ALA B 144      -7.955  21.007   6.352  1.00 92.89           N  
ATOM   4649  H   ALA B 144      -8.029  20.210   6.967  1.00 92.89           H  
ATOM   4650  CA  ALA B 144      -8.508  20.834   5.009  1.00 92.89           C  
ATOM   4651  HA  ALA B 144      -8.948  19.837   4.999  1.00 92.89           H  
ATOM   4652  C   ALA B 144      -7.475  20.822   3.861  1.00 92.89           C  
ATOM   4653  CB  ALA B 144      -9.671  21.814   4.802  1.00 92.89           C  
ATOM   4654  HB1 ALA B 144     -10.181  21.573   3.869  1.00 92.89           H  
ATOM   4655  HB2 ALA B 144     -10.379  21.719   5.625  1.00 92.89           H  
ATOM   4656  HB3 ALA B 144      -9.295  22.836   4.754  1.00 92.89           H  
ATOM   4657  O   ALA B 144      -7.850  20.933   2.690  1.00 92.89           O  
ATOM   4658  N   SER B 145      -6.179  20.681   4.166  1.00 96.59           N  
ATOM   4659  H   SER B 145      -5.919  20.593   5.138  1.00 96.59           H  
ATOM   4660  CA  SER B 145      -5.133  20.559   3.147  1.00 96.59           C  
ATOM   4661  HA  SER B 145      -5.387  21.245   2.339  1.00 96.59           H  
ATOM   4662  C   SER B 145      -5.070  19.132   2.585  1.00 96.59           C  
ATOM   4663  CB  SER B 145      -3.764  20.992   3.688  1.00 96.59           C  
ATOM   4664  HB2 SER B 145      -3.069  21.090   2.854  1.00 96.59           H  
ATOM   4665  HB3 SER B 145      -3.852  21.960   4.180  1.00 96.59           H  
ATOM   4666  O   SER B 145      -5.310  18.173   3.327  1.00 96.59           O  
ATOM   4667  OG  SER B 145      -3.245  20.040   4.594  1.00 96.59           O  
ATOM   4668  HG  SER B 145      -3.732  20.137   5.416  1.00 96.59           H  
ATOM   4669  N   PRO B 146      -4.697  18.945   1.304  1.00 98.28           N  
ATOM   4670  CA  PRO B 146      -4.462  17.626   0.722  1.00 98.28           C  
ATOM   4671  HA  PRO B 146      -5.237  16.930   1.045  1.00 98.28           H  
ATOM   4672  C   PRO B 146      -3.103  17.072   1.183  1.00 98.28           C  
ATOM   4673  CB  PRO B 146      -4.589  17.835  -0.790  1.00 98.28           C  
ATOM   4674  HB2 PRO B 146      -5.643  17.809  -1.068  1.00 98.28           H  
ATOM   4675  HB3 PRO B 146      -4.034  17.100  -1.372  1.00 98.28           H  
ATOM   4676  O   PRO B 146      -2.195  16.847   0.384  1.00 98.28           O  
ATOM   4677  CG  PRO B 146      -4.051  19.252  -0.979  1.00 98.28           C  
ATOM   4678  HG2 PRO B 146      -4.466  19.725  -1.869  1.00 98.28           H  
ATOM   4679  HG3 PRO B 146      -2.963  19.217  -1.042  1.00 98.28           H  
ATOM   4680  CD  PRO B 146      -4.477  19.979   0.300  1.00 98.28           C  
ATOM   4681  HD2 PRO B 146      -5.410  20.513   0.122  1.00 98.28           H  
ATOM   4682  HD3 PRO B 146      -3.696  20.672   0.611  1.00 98.28           H  
ATOM   4683  N   THR B 147      -2.946  16.894   2.494  1.00 98.84           N  
ATOM   4684  H   THR B 147      -3.719  17.135   3.097  1.00 98.84           H  
ATOM   4685  CA  THR B 147      -1.768  16.274   3.102  1.00 98.84           C  
ATOM   4686  HA  THR B 147      -0.930  16.387   2.414  1.00 98.84           H  
ATOM   4687  C   THR B 147      -2.042  14.792   3.329  1.00 98.84           C  
ATOM   4688  CB  THR B 147      -1.365  16.974   4.404  1.00 98.84           C  
ATOM   4689  HB  THR B 147      -2.197  16.918   5.107  1.00 98.84           H  
ATOM   4690  O   THR B 147      -2.947  14.448   4.088  1.00 98.84           O  
ATOM   4691  CG2 THR B 147      -0.119  16.358   5.045  1.00 98.84           C  
ATOM   4692 HG21 THR B 147       0.144  16.922   5.940  1.00 98.84           H  
ATOM   4693 HG22 THR B 147      -0.310  15.325   5.333  1.00 98.84           H  
ATOM   4694 HG23 THR B 147       0.718  16.384   4.347  1.00 98.84           H  
ATOM   4695  OG1 THR B 147      -1.067  18.328   4.143  1.00 98.84           O  
ATOM   4696  HG1 THR B 147      -1.863  18.847   4.278  1.00 98.84           H  
ATOM   4697  N   GLY B 148      -1.301  13.916   2.650  1.00 98.88           N  
ATOM   4698  H   GLY B 148      -0.558  14.271   2.065  1.00 98.88           H  
ATOM   4699  CA  GLY B 148      -1.441  12.465   2.801  1.00 98.88           C  
ATOM   4700  HA2 GLY B 148      -1.006  11.961   1.937  1.00 98.88           H  
ATOM   4701  HA3 GLY B 148      -2.499  12.207   2.843  1.00 98.88           H  
ATOM   4702  C   GLY B 148      -0.763  11.942   4.069  1.00 98.88           C  
ATOM   4703  O   GLY B 148       0.233  12.504   4.518  1.00 98.88           O  
ATOM   4704  N   VAL B 149      -1.277  10.851   4.632  1.00 98.93           N  
ATOM   4705  H   VAL B 149      -2.074  10.424   4.184  1.00 98.93           H  
ATOM   4706  CA  VAL B 149      -0.736  10.171   5.815  1.00 98.93           C  
ATOM   4707  HA  VAL B 149       0.235  10.597   6.069  1.00 98.93           H  
ATOM   4708  C   VAL B 149      -0.542   8.693   5.487  1.00 98.93           C  
ATOM   4709  CB  VAL B 149      -1.664  10.341   7.036  1.00 98.93           C  
ATOM   4710  HB  VAL B 149      -2.609   9.830   6.852  1.00 98.93           H  
ATOM   4711  O   VAL B 149      -1.511   7.968   5.284  1.00 98.93           O  
ATOM   4712  CG1 VAL B 149      -1.019   9.730   8.284  1.00 98.93           C  
ATOM   4713 HG11 VAL B 149      -0.829   8.670   8.122  1.00 98.93           H  
ATOM   4714 HG12 VAL B 149      -0.086  10.240   8.520  1.00 98.93           H  
ATOM   4715 HG13 VAL B 149      -1.710   9.823   9.122  1.00 98.93           H  
ATOM   4716  CG2 VAL B 149      -1.978  11.808   7.351  1.00 98.93           C  
ATOM   4717 HG21 VAL B 149      -2.531  12.260   6.527  1.00 98.93           H  
ATOM   4718 HG22 VAL B 149      -2.596  11.866   8.247  1.00 98.93           H  
ATOM   4719 HG23 VAL B 149      -1.054  12.365   7.509  1.00 98.93           H  
ATOM   4720  N   PHE B 150       0.707   8.235   5.462  1.00 98.92           N  
ATOM   4721  H   PHE B 150       1.457   8.894   5.612  1.00 98.92           H  
ATOM   4722  CA  PHE B 150       1.089   6.864   5.125  1.00 98.92           C  
ATOM   4723  HA  PHE B 150       0.197   6.265   4.947  1.00 98.92           H  
ATOM   4724  C   PHE B 150       1.863   6.249   6.294  1.00 98.92           C  
ATOM   4725  CB  PHE B 150       1.908   6.864   3.824  1.00 98.92           C  
ATOM   4726  HB2 PHE B 150       2.819   7.443   3.972  1.00 98.92           H  
ATOM   4727  HB3 PHE B 150       2.206   5.839   3.603  1.00 98.92           H  
ATOM   4728  O   PHE B 150       3.004   6.633   6.561  1.00 98.92           O  
ATOM   4729  CG  PHE B 150       1.167   7.421   2.623  1.00 98.92           C  
ATOM   4730  CD1 PHE B 150       0.457   6.558   1.767  1.00 98.92           C  
ATOM   4731  HD1 PHE B 150       0.438   5.497   1.966  1.00 98.92           H  
ATOM   4732  CD2 PHE B 150       1.174   8.806   2.367  1.00 98.92           C  
ATOM   4733  HD2 PHE B 150       1.710   9.472   3.028  1.00 98.92           H  
ATOM   4734  CE1 PHE B 150      -0.240   7.079   0.662  1.00 98.92           C  
ATOM   4735  HE1 PHE B 150      -0.793   6.418   0.011  1.00 98.92           H  
ATOM   4736  CE2 PHE B 150       0.476   9.327   1.263  1.00 98.92           C  
ATOM   4737  HE2 PHE B 150       0.481  10.390   1.074  1.00 98.92           H  
ATOM   4738  CZ  PHE B 150      -0.236   8.462   0.414  1.00 98.92           C  
ATOM   4739  HZ  PHE B 150      -0.794   8.857  -0.422  1.00 98.92           H  
ATOM   4740  N   VAL B 151       1.254   5.299   7.007  1.00 98.85           N  
ATOM   4741  H   VAL B 151       0.335   4.994   6.720  1.00 98.85           H  
ATOM   4742  CA  VAL B 151       1.848   4.717   8.224  1.00 98.85           C  
ATOM   4743  HA  VAL B 151       2.817   5.184   8.404  1.00 98.85           H  
ATOM   4744  C   VAL B 151       2.096   3.226   8.039  1.00 98.85           C  
ATOM   4745  CB  VAL B 151       1.002   4.989   9.485  1.00 98.85           C  
ATOM   4746  HB  VAL B 151       0.091   4.391   9.455  1.00 98.85           H  
ATOM   4747  O   VAL B 151       1.161   2.451   7.847  1.00 98.85           O  
ATOM   4748  CG1 VAL B 151       1.796   4.641  10.750  1.00 98.85           C  
ATOM   4749 HG11 VAL B 151       2.182   3.623  10.697  1.00 98.85           H  
ATOM   4750 HG12 VAL B 151       2.636   5.328  10.853  1.00 98.85           H  
ATOM   4751 HG13 VAL B 151       1.153   4.727  11.626  1.00 98.85           H  
ATOM   4752  CG2 VAL B 151       0.614   6.467   9.615  1.00 98.85           C  
ATOM   4753 HG21 VAL B 151       1.503   7.097   9.583  1.00 98.85           H  
ATOM   4754 HG22 VAL B 151      -0.050   6.736   8.793  1.00 98.85           H  
ATOM   4755 HG23 VAL B 151       0.084   6.632  10.553  1.00 98.85           H  
ATOM   4756  N   GLY B 152       3.365   2.829   8.122  1.00 98.84           N  
ATOM   4757  H   GLY B 152       4.083   3.535   8.197  1.00 98.84           H  
ATOM   4758  CA  GLY B 152       3.784   1.437   8.195  1.00 98.84           C  
ATOM   4759  HA2 GLY B 152       4.851   1.370   7.982  1.00 98.84           H  
ATOM   4760  HA3 GLY B 152       3.239   0.856   7.452  1.00 98.84           H  
ATOM   4761  C   GLY B 152       3.533   0.846   9.578  1.00 98.84           C  
ATOM   4762  O   GLY B 152       4.124   1.298  10.559  1.00 98.84           O  
ATOM   4763  N   LEU B 153       2.675  -0.165   9.647  1.00 98.22           N  
ATOM   4764  H   LEU B 153       2.242  -0.491   8.795  1.00 98.22           H  
ATOM   4765  CA  LEU B 153       2.251  -0.812  10.888  1.00 98.22           C  
ATOM   4766  HA  LEU B 153       2.899  -0.508  11.710  1.00 98.22           H  
ATOM   4767  C   LEU B 153       2.360  -2.326  10.770  1.00 98.22           C  
ATOM   4768  CB  LEU B 153       0.803  -0.393  11.201  1.00 98.22           C  
ATOM   4769  HB2 LEU B 153       0.216  -0.475  10.286  1.00 98.22           H  
ATOM   4770  HB3 LEU B 153       0.366  -1.071  11.934  1.00 98.22           H  
ATOM   4771  O   LEU B 153       2.368  -2.875   9.671  1.00 98.22           O  
ATOM   4772  CG  LEU B 153       0.736   1.039  11.745  1.00 98.22           C  
ATOM   4773  HG  LEU B 153       1.494   1.650  11.257  1.00 98.22           H  
ATOM   4774  CD1 LEU B 153      -0.611   1.678  11.457  1.00 98.22           C  
ATOM   4775 HD11 LEU B 153      -1.402   1.173  12.011  1.00 98.22           H  
ATOM   4776 HD12 LEU B 153      -0.543   2.727  11.746  1.00 98.22           H  
ATOM   4777 HD13 LEU B 153      -0.816   1.633  10.388  1.00 98.22           H  
ATOM   4778  CD2 LEU B 153       0.974   1.074  13.251  1.00 98.22           C  
ATOM   4779 HD21 LEU B 153       0.974   2.106  13.601  1.00 98.22           H  
ATOM   4780 HD22 LEU B 153       0.193   0.520  13.772  1.00 98.22           H  
ATOM   4781 HD23 LEU B 153       1.933   0.606  13.475  1.00 98.22           H  
ATOM   4782  N   ILE B 154       2.416  -2.976  11.926  1.00 97.26           N  
ATOM   4783  H   ILE B 154       2.436  -2.428  12.775  1.00 97.26           H  
ATOM   4784  CA  ILE B 154       2.098  -4.392  12.098  1.00 97.26           C  
ATOM   4785  HA  ILE B 154       1.705  -4.794  11.164  1.00 97.26           H  
ATOM   4786  C   ILE B 154       1.026  -4.441  13.193  1.00 97.26           C  
ATOM   4787  CB  ILE B 154       3.356  -5.202  12.474  1.00 97.26           C  
ATOM   4788  HB  ILE B 154       3.824  -4.729  13.338  1.00 97.26           H  
ATOM   4789  O   ILE B 154       1.211  -3.775  14.217  1.00 97.26           O  
ATOM   4790  CG1 ILE B 154       4.356  -5.221  11.301  1.00 97.26           C  
ATOM   4791 HG12 ILE B 154       3.995  -5.916  10.543  1.00 97.26           H  
ATOM   4792 HG13 ILE B 154       4.408  -4.240  10.829  1.00 97.26           H  
ATOM   4793  CG2 ILE B 154       2.995  -6.653  12.838  1.00 97.26           C  
ATOM   4794 HG21 ILE B 154       2.442  -7.114  12.020  1.00 97.26           H  
ATOM   4795 HG22 ILE B 154       3.890  -7.243  13.036  1.00 97.26           H  
ATOM   4796 HG23 ILE B 154       2.381  -6.684  13.738  1.00 97.26           H  
ATOM   4797  CD1 ILE B 154       5.774  -5.615  11.734  1.00 97.26           C  
ATOM   4798 HD11 ILE B 154       6.073  -5.021  12.598  1.00 97.26           H  
ATOM   4799 HD12 ILE B 154       5.816  -6.675  11.988  1.00 97.26           H  
ATOM   4800 HD13 ILE B 154       6.472  -5.422  10.920  1.00 97.26           H  
ATOM   4801  N   PRO B 155      -0.088  -5.170  13.015  1.00 96.74           N  
ATOM   4802  CA  PRO B 155      -1.081  -5.331  14.070  1.00 96.74           C  
ATOM   4803  HA  PRO B 155      -1.504  -4.354  14.306  1.00 96.74           H  
ATOM   4804  C   PRO B 155      -0.445  -5.941  15.322  1.00 96.74           C  
ATOM   4805  CB  PRO B 155      -2.178  -6.227  13.485  1.00 96.74           C  
ATOM   4806  HB2 PRO B 155      -1.996  -7.270  13.748  1.00 96.74           H  
ATOM   4807  HB3 PRO B 155      -3.168  -5.920  13.821  1.00 96.74           H  
ATOM   4808  O   PRO B 155       0.224  -6.970  15.248  1.00 96.74           O  
ATOM   4809  CG  PRO B 155      -2.017  -6.060  11.975  1.00 96.74           C  
ATOM   4810  HG2 PRO B 155      -2.361  -6.941  11.434  1.00 96.74           H  
ATOM   4811  HG3 PRO B 155      -2.554  -5.171  11.645  1.00 96.74           H  
ATOM   4812  CD  PRO B 155      -0.520  -5.837  11.798  1.00 96.74           C  
ATOM   4813  HD2 PRO B 155      -0.007  -6.794  11.702  1.00 96.74           H  
ATOM   4814  HD3 PRO B 155      -0.349  -5.221  10.915  1.00 96.74           H  
ATOM   4815  N   GLN B 156      -0.648  -5.300  16.469  1.00 95.26           N  
ATOM   4816  H   GLN B 156      -1.229  -4.474  16.473  1.00 95.26           H  
ATOM   4817  CA  GLN B 156      -0.186  -5.777  17.770  1.00 95.26           C  
ATOM   4818  HA  GLN B 156       0.273  -6.761  17.671  1.00 95.26           H  
ATOM   4819  C   GLN B 156      -1.394  -5.899  18.686  1.00 95.26           C  
ATOM   4820  CB  GLN B 156       0.843  -4.814  18.383  1.00 95.26           C  
ATOM   4821  HB2 GLN B 156       0.370  -3.845  18.544  1.00 95.26           H  
ATOM   4822  HB3 GLN B 156       1.155  -5.203  19.352  1.00 95.26           H  
ATOM   4823  O   GLN B 156      -2.228  -4.997  18.742  1.00 95.26           O  
ATOM   4824  CG  GLN B 156       2.080  -4.602  17.504  1.00 95.26           C  
ATOM   4825  HG2 GLN B 156       1.767  -4.236  16.525  1.00 95.26           H  
ATOM   4826  HG3 GLN B 156       2.701  -3.816  17.933  1.00 95.26           H  
ATOM   4827  CD  GLN B 156       2.944  -5.838  17.325  1.00 95.26           C  
ATOM   4828  NE2 GLN B 156       3.682  -5.900  16.242  1.00 95.26           N  
ATOM   4829 HE21 GLN B 156       3.546  -5.208  15.519  1.00 95.26           H  
ATOM   4830 HE22 GLN B 156       4.159  -6.777  16.087  1.00 95.26           H  
ATOM   4831  OE1 GLN B 156       3.003  -6.737  18.151  1.00 95.26           O  
ATOM   4832  N   GLU B 157      -1.492  -6.993  19.432  1.00 94.16           N  
ATOM   4833  H   GLU B 157      -0.805  -7.728  19.346  1.00 94.16           H  
ATOM   4834  CA  GLU B 157      -2.559  -7.118  20.417  1.00 94.16           C  
ATOM   4835  HA  GLU B 157      -3.516  -6.883  19.951  1.00 94.16           H  
ATOM   4836  C   GLU B 157      -2.327  -6.159  21.586  1.00 94.16           C  
ATOM   4837  CB  GLU B 157      -2.629  -8.531  20.968  1.00 94.16           C  
ATOM   4838  HB2 GLU B 157      -3.339  -8.499  21.794  1.00 94.16           H  
ATOM   4839  HB3 GLU B 157      -1.651  -8.814  21.356  1.00 94.16           H  
ATOM   4840  O   GLU B 157      -1.346  -6.298  22.321  1.00 94.16           O  
ATOM   4841  CG  GLU B 157      -3.104  -9.588  19.967  1.00 94.16           C  
ATOM   4842  HG2 GLU B 157      -2.381  -9.666  19.155  1.00 94.16           H  
ATOM   4843  HG3 GLU B 157      -4.067  -9.285  19.556  1.00 94.16           H  
ATOM   4844  CD  GLU B 157      -3.247 -10.942  20.670  1.00 94.16           C  
ATOM   4845  OE1 GLU B 157      -3.504 -11.952  19.985  1.00 94.16           O  
ATOM   4846  OE2 GLU B 157      -3.069 -10.975  21.915  1.00 94.16           O  
ATOM   4847  N   TYR B 158      -3.263  -5.235  21.802  1.00 94.65           N  
ATOM   4848  H   TYR B 158      -4.023  -5.157  21.142  1.00 94.65           H  
ATOM   4849  CA  TYR B 158      -3.267  -4.316  22.936  1.00 94.65           C  
ATOM   4850  HA  TYR B 158      -2.426  -4.549  23.589  1.00 94.65           H  
ATOM   4851  C   TYR B 158      -4.554  -4.463  23.751  1.00 94.65           C  
ATOM   4852  CB  TYR B 158      -3.097  -2.875  22.444  1.00 94.65           C  
ATOM   4853  HB2 TYR B 158      -3.880  -2.662  21.716  1.00 94.65           H  
ATOM   4854  HB3 TYR B 158      -2.145  -2.782  21.922  1.00 94.65           H  
ATOM   4855  O   TYR B 158      -5.654  -4.341  23.222  1.00 94.65           O  
ATOM   4856  CG  TYR B 158      -3.157  -1.841  23.556  1.00 94.65           C  
ATOM   4857  CD1 TYR B 158      -4.147  -0.844  23.541  1.00 94.65           C  
ATOM   4858  HD1 TYR B 158      -4.874  -0.804  22.744  1.00 94.65           H  
ATOM   4859  CD2 TYR B 158      -2.251  -1.892  24.632  1.00 94.65           C  
ATOM   4860  HD2 TYR B 158      -1.518  -2.685  24.673  1.00 94.65           H  
ATOM   4861  CE1 TYR B 158      -4.212   0.104  24.573  1.00 94.65           C  
ATOM   4862  HE1 TYR B 158      -4.969   0.874  24.544  1.00 94.65           H  
ATOM   4863  CE2 TYR B 158      -2.298  -0.932  25.661  1.00 94.65           C  
ATOM   4864  HE2 TYR B 158      -1.603  -0.973  26.488  1.00 94.65           H  
ATOM   4865  OH  TYR B 158      -3.378   0.988  26.630  1.00 94.65           O  
ATOM   4866  HH  TYR B 158      -4.284   1.305  26.646  1.00 94.65           H  
ATOM   4867  CZ  TYR B 158      -3.284   0.074  25.629  1.00 94.65           C  
ATOM   4868  N   GLY B 159      -4.413  -4.679  25.061  1.00 91.78           N  
ATOM   4869  H   GLY B 159      -3.481  -4.793  25.433  1.00 91.78           H  
ATOM   4870  CA  GLY B 159      -5.553  -4.799  25.969  1.00 91.78           C  
ATOM   4871  HA2 GLY B 159      -6.229  -3.968  25.766  1.00 91.78           H  
ATOM   4872  HA3 GLY B 159      -5.208  -4.715  27.000  1.00 91.78           H  
ATOM   4873  C   GLY B 159      -6.333  -6.118  25.824  1.00 91.78           C  
ATOM   4874  O   GLY B 159      -5.772  -7.113  25.354  1.00 91.78           O  
ATOM   4875  N   PRO B 160      -7.603  -6.157  26.279  1.00 91.66           N  
ATOM   4876  CA  PRO B 160      -8.501  -7.312  26.160  1.00 91.66           C  
ATOM   4877  HA  PRO B 160      -8.049  -8.170  26.658  1.00 91.66           H  
ATOM   4878  C   PRO B 160      -8.810  -7.672  24.705  1.00 91.66           C  
ATOM   4879  CB  PRO B 160      -9.796  -6.928  26.888  1.00 91.66           C  
ATOM   4880  HB2 PRO B 160     -10.560  -6.626  26.170  1.00 91.66           H  
ATOM   4881  HB3 PRO B 160     -10.166  -7.748  27.502  1.00 91.66           H  
ATOM   4882  O   PRO B 160      -8.482  -6.915  23.797  1.00 91.66           O  
ATOM   4883  CG  PRO B 160      -9.417  -5.721  27.739  1.00 91.66           C  
ATOM   4884  HG2 PRO B 160     -10.257  -5.040  27.875  1.00 91.66           H  
ATOM   4885  HG3 PRO B 160      -9.037  -6.061  28.703  1.00 91.66           H  
ATOM   4886  CD  PRO B 160      -8.288  -5.070  26.951  1.00 91.66           C  
ATOM   4887  HD2 PRO B 160      -7.630  -4.524  27.627  1.00 91.66           H  
ATOM   4888  HD3 PRO B 160      -8.705  -4.399  26.201  1.00 91.66           H  
ATOM   4889  N   ARG B 161      -9.433  -8.833  24.471  1.00 93.37           N  
ATOM   4890  H   ARG B 161      -9.770  -9.384  25.248  1.00 93.37           H  
ATOM   4891  CA  ARG B 161      -9.951  -9.141  23.133  1.00 93.37           C  
ATOM   4892  HA  ARG B 161      -9.220  -8.840  22.383  1.00 93.37           H  
ATOM   4893  C   ARG B 161     -11.213  -8.326  22.879  1.00 93.37           C  
ATOM   4894  CB  ARG B 161     -10.224 -10.637  22.958  1.00 93.37           C  
ATOM   4895  HB2 ARG B 161     -10.947 -10.975  23.700  1.00 93.37           H  
ATOM   4896  HB3 ARG B 161     -10.682 -10.783  21.980  1.00 93.37           H  
ATOM   4897  O   ARG B 161     -11.927  -7.991  23.827  1.00 93.37           O  
ATOM   4898  CG  ARG B 161      -8.974 -11.514  23.065  1.00 93.37           C  
ATOM   4899  HG2 ARG B 161      -8.204 -11.141  22.389  1.00 93.37           H  
ATOM   4900  HG3 ARG B 161      -8.597 -11.502  24.088  1.00 93.37           H  
ATOM   4901  CD  ARG B 161      -9.343 -12.948  22.693  1.00 93.37           C  
ATOM   4902  HD2 ARG B 161      -9.943 -13.370  23.499  1.00 93.37           H  
ATOM   4903  HD3 ARG B 161      -9.967 -12.949  21.799  1.00 93.37           H  
ATOM   4904  NE  ARG B 161      -8.150 -13.784  22.496  1.00 93.37           N  
ATOM   4905  HE  ARG B 161      -7.676 -14.103  23.329  1.00 93.37           H  
ATOM   4906  NH1 ARG B 161      -8.323 -14.051  20.213  1.00 93.37           N  
ATOM   4907 HH11 ARG B 161      -7.964 -14.497  19.381  1.00 93.37           H  
ATOM   4908 HH12 ARG B 161      -8.822 -13.175  20.153  1.00 93.37           H  
ATOM   4909  NH2 ARG B 161      -6.849 -15.223  21.360  1.00 93.37           N  
ATOM   4910 HH21 ARG B 161      -6.644 -15.676  20.481  1.00 93.37           H  
ATOM   4911 HH22 ARG B 161      -6.304 -15.394  22.192  1.00 93.37           H  
ATOM   4912  CZ  ARG B 161      -7.783 -14.333  21.358  1.00 93.37           C  
ATOM   4913  N   LEU B 162     -11.549  -8.068  21.615  1.00 91.58           N  
ATOM   4914  H   LEU B 162     -10.891  -8.336  20.897  1.00 91.58           H  
ATOM   4915  CA  LEU B 162     -12.746  -7.279  21.258  1.00 91.58           C  
ATOM   4916  HA  LEU B 162     -12.648  -6.275  21.671  1.00 91.58           H  
ATOM   4917  C   LEU B 162     -14.048  -7.859  21.850  1.00 91.58           C  
ATOM   4918  CB  LEU B 162     -12.881  -7.164  19.728  1.00 91.58           C  
ATOM   4919  HB2 LEU B 162     -12.668  -8.125  19.261  1.00 91.58           H  
ATOM   4920  HB3 LEU B 162     -13.922  -6.915  19.522  1.00 91.58           H  
ATOM   4921  O   LEU B 162     -14.958  -7.112  22.206  1.00 91.58           O  
ATOM   4922  CG  LEU B 162     -12.031  -6.062  19.069  1.00 91.58           C  
ATOM   4923  HG  LEU B 162     -12.160  -5.128  19.616  1.00 91.58           H  
ATOM   4924  CD1 LEU B 162     -10.543  -6.408  19.017  1.00 91.58           C  
ATOM   4925 HD11 LEU B 162     -10.124  -6.446  20.022  1.00 91.58           H  
ATOM   4926 HD12 LEU B 162     -10.002  -5.638  18.467  1.00 91.58           H  
ATOM   4927 HD13 LEU B 162     -10.385  -7.369  18.527  1.00 91.58           H  
ATOM   4928  CD2 LEU B 162     -12.527  -5.853  17.636  1.00 91.58           C  
ATOM   4929 HD21 LEU B 162     -12.427  -6.777  17.065  1.00 91.58           H  
ATOM   4930 HD22 LEU B 162     -13.569  -5.535  17.649  1.00 91.58           H  
ATOM   4931 HD23 LEU B 162     -11.930  -5.078  17.155  1.00 91.58           H  
ATOM   4932  N   ALA B 163     -14.137  -9.186  21.989  1.00 89.60           N  
ATOM   4933  H   ALA B 163     -13.339  -9.744  21.720  1.00 89.60           H  
ATOM   4934  CA  ALA B 163     -15.309  -9.867  22.549  1.00 89.60           C  
ATOM   4935  HA  ALA B 163     -16.205  -9.440  22.099  1.00 89.60           H  
ATOM   4936  C   ALA B 163     -15.457  -9.709  24.075  1.00 89.60           C  
ATOM   4937  CB  ALA B 163     -15.232 -11.348  22.158  1.00 89.60           C
[truncated: 1,846,081 more chars]
