# Supplementary material for: Module-Based Polyketide Synthase Engineering for de Novo Polyketide Biosynthesis
Source: ACS Synth Biol. 2023 Oct 23;12(11):3148–55. doi: 10.1021/acssynbio.3c00282 (PMC10661043; doi:10.1021/acssynbio.3c00282)
Supplement: Supplementary file 2 — sb3c00282_si_002.zip [file sb3c00282_si_002.zip › Final_PKS_Structures/menzella_pdbs/eryM5_ACP_eryM2_KSAT_dimer.pdb]

ATOM      1  N   LEU A   1     -29.774 -17.277 -56.283  1.00 59.89           N  
ATOM      2  H   LEU A   1     -28.898 -16.835 -56.040  1.00 59.89           H  
ATOM      3  H2  LEU A   1     -30.487 -16.564 -56.331  1.00 59.89           H  
ATOM      4  H3  LEU A   1     -29.662 -17.716 -57.185  1.00 59.89           H  
ATOM      5  CA  LEU A   1     -30.110 -18.294 -55.258  1.00 59.89           C  
ATOM      6  HA  LEU A   1     -29.302 -19.025 -55.243  1.00 59.89           H  
ATOM      7  C   LEU A   1     -31.344 -19.113 -55.622  1.00 59.89           C  
ATOM      8  CB  LEU A   1     -30.165 -17.687 -53.850  1.00 59.89           C  
ATOM      9  HB2 LEU A   1     -30.777 -18.308 -53.196  1.00 59.89           H  
ATOM     10  HB3 LEU A   1     -30.627 -16.701 -53.901  1.00 59.89           H  
ATOM     11  O   LEU A   1     -31.169 -20.302 -55.820  1.00 59.89           O  
ATOM     12  CG  LEU A   1     -28.738 -17.589 -53.267  1.00 59.89           C  
ATOM     13  HG  LEU A   1     -28.027 -17.455 -54.083  1.00 59.89           H  
ATOM     14  CD1 LEU A   1     -28.613 -16.374 -52.360  1.00 59.89           C  
ATOM     15 HD11 LEU A   1     -29.393 -16.379 -51.599  1.00 59.89           H  
ATOM     16 HD12 LEU A   1     -28.697 -15.453 -52.938  1.00 59.89           H  
ATOM     17 HD13 LEU A   1     -27.641 -16.373 -51.866  1.00 59.89           H  
ATOM     18  CD2 LEU A   1     -28.361 -18.860 -52.508  1.00 59.89           C  
ATOM     19 HD21 LEU A   1     -28.356 -19.723 -53.175  1.00 59.89           H  
ATOM     20 HD22 LEU A   1     -29.045 -19.031 -51.677  1.00 59.89           H  
ATOM     21 HD23 LEU A   1     -27.356 -18.755 -52.099  1.00 59.89           H  
ATOM     22  N   ALA A   2     -32.541 -18.529 -55.796  1.00 62.41           N  
ATOM     23  H   ALA A   2     -32.686 -17.568 -55.520  1.00 62.41           H  
ATOM     24  CA  ALA A   2     -33.751 -19.306 -56.114  1.00 62.41           C  
ATOM     25  HA  ALA A   2     -33.972 -19.951 -55.263  1.00 62.41           H  
ATOM     26  C   ALA A   2     -33.607 -20.227 -57.342  1.00 62.41           C  
ATOM     27  CB  ALA A   2     -34.940 -18.354 -56.280  1.00 62.41           C  
ATOM     28  HB1 ALA A   2     -34.779 -17.683 -57.124  1.00 62.41           H  
ATOM     29  HB2 ALA A   2     -35.845 -18.934 -56.458  1.00 62.41           H  
ATOM     30  HB3 ALA A   2     -35.082 -17.770 -55.371  1.00 62.41           H  
ATOM     31  O   ALA A   2     -34.082 -21.341 -57.304  1.00 62.41           O  
ATOM     32  N   ALA A   3     -32.893 -19.839 -58.401  1.00 65.47           N  
ATOM     33  H   ALA A   3     -32.550 -18.890 -58.447  1.00 65.47           H  
ATOM     34  CA  ALA A   3     -32.715 -20.701 -59.579  1.00 65.47           C  
ATOM     35  HA  ALA A   3     -33.694 -21.073 -59.882  1.00 65.47           H  
ATOM     36  C   ALA A   3     -31.830 -21.953 -59.360  1.00 65.47           C  
ATOM     37  CB  ALA A   3     -32.175 -19.830 -60.718  1.00 65.47           C  
ATOM     38  HB1 ALA A   3     -32.848 -18.993 -60.903  1.00 65.47           H  
ATOM     39  HB2 ALA A   3     -32.107 -20.428 -61.627  1.00 65.47           H  
ATOM     40  HB3 ALA A   3     -31.180 -19.460 -60.471  1.00 65.47           H  
ATOM     41  O   ALA A   3     -31.771 -22.804 -60.241  1.00 65.47           O  
ATOM     42  N   LEU A   4     -31.126 -22.058 -58.228  1.00 67.48           N  
ATOM     43  H   LEU A   4     -31.312 -21.403 -57.482  1.00 67.48           H  
ATOM     44  CA  LEU A   4     -30.194 -23.151 -57.933  1.00 67.48           C  
ATOM     45  HA  LEU A   4     -29.823 -23.581 -58.863  1.00 67.48           H  
ATOM     46  C   LEU A   4     -30.895 -24.279 -57.165  1.00 67.48           C  
ATOM     47  CB  LEU A   4     -28.998 -22.593 -57.139  1.00 67.48           C  
ATOM     48  HB2 LEU A   4     -29.387 -22.132 -56.231  1.00 67.48           H  
ATOM     49  HB3 LEU A   4     -28.357 -23.422 -56.839  1.00 67.48           H  
ATOM     50  O   LEU A   4     -31.817 -24.015 -56.380  1.00 67.48           O  
ATOM     51  CG  LEU A   4     -28.139 -21.549 -57.871  1.00 67.48           C  
ATOM     52  HG  LEU A   4     -28.777 -20.744 -58.235  1.00 67.48           H  
ATOM     53  CD1 LEU A   4     -27.134 -20.936 -56.893  1.00 67.48           C  
ATOM     54 HD11 LEU A   4     -27.650 -20.493 -56.041  1.00 67.48           H  
ATOM     55 HD12 LEU A   4     -26.462 -21.712 -56.525  1.00 67.48           H  
ATOM     56 HD13 LEU A   4     -26.537 -20.176 -57.396  1.00 67.48           H  
ATOM     57  CD2 LEU A   4     -27.382 -22.154 -59.050  1.00 67.48           C  
ATOM     58 HD21 LEU A   4     -28.081 -22.518 -59.803  1.00 67.48           H  
ATOM     59 HD22 LEU A   4     -26.735 -21.406 -59.508  1.00 67.48           H  
ATOM     60 HD23 LEU A   4     -26.770 -22.992 -58.715  1.00 67.48           H  
ATOM     61  N   SER A   5     -30.430 -25.520 -57.340  1.00 68.88           N  
ATOM     62  H   SER A   5     -29.641 -25.667 -57.953  1.00 68.88           H  
ATOM     63  CA  SER A   5     -30.840 -26.636 -56.479  1.00 68.88           C  
ATOM     64  HA  SER A   5     -31.927 -26.709 -56.506  1.00 68.88           H  
ATOM     65  C   SER A   5     -30.411 -26.392 -55.025  1.00 68.88           C  
ATOM     66  CB  SER A   5     -30.260 -27.958 -56.993  1.00 68.88           C  
ATOM     67  HB2 SER A   5     -30.498 -28.079 -58.050  1.00 68.88           H  
ATOM     68  HB3 SER A   5     -30.703 -28.785 -56.437  1.00 68.88           H  
ATOM     69  O   SER A   5     -29.513 -25.596 -54.756  1.00 68.88           O  
ATOM     70  OG  SER A   5     -28.864 -27.985 -56.815  1.00 68.88           O  
ATOM     71  HG  SER A   5     -28.486 -27.467 -57.530  1.00 68.88           H  
ATOM     72  N   THR A   6     -31.032 -27.068 -54.056  1.00 64.27           N  
ATOM     73  H   THR A   6     -31.823 -27.654 -54.282  1.00 64.27           H  
ATOM     74  CA  THR A   6     -30.721 -26.863 -52.628  1.00 64.27           C  
ATOM     75  HA  THR A   6     -30.954 -25.831 -52.367  1.00 64.27           H  
ATOM     76  C   THR A   6     -29.240 -27.093 -52.302  1.00 64.27           C  
ATOM     77  CB  THR A   6     -31.585 -27.781 -51.753  1.00 64.27           C  
ATOM     78  HB  THR A   6     -31.289 -28.818 -51.909  1.00 64.27           H  
ATOM     79  O   THR A   6     -28.653 -26.304 -51.567  1.00 64.27           O  
ATOM     80  CG2 THR A   6     -31.483 -27.453 -50.266  1.00 64.27           C  
ATOM     81 HG21 THR A   6     -31.735 -26.407 -50.092  1.00 64.27           H  
ATOM     82 HG22 THR A   6     -32.161 -28.087 -49.695  1.00 64.27           H  
ATOM     83 HG23 THR A   6     -30.469 -27.638 -49.910  1.00 64.27           H  
ATOM     84  OG1 THR A   6     -32.939 -27.638 -52.116  1.00 64.27           O  
ATOM     85  HG1 THR A   6     -33.460 -28.075 -51.439  1.00 64.27           H  
ATOM     86  N   ALA A   7     -28.618 -28.126 -52.880  1.00 68.11           N  
ATOM     87  H   ALA A   7     -29.127 -28.704 -53.533  1.00 68.11           H  
ATOM     88  CA  ALA A   7     -27.197 -28.413 -52.675  1.00 68.11           C  
ATOM     89  HA  ALA A   7     -26.994 -28.462 -51.605  1.00 68.11           H  
ATOM     90  C   ALA A   7     -26.302 -27.310 -53.260  1.00 68.11           C  
ATOM     91  CB  ALA A   7     -26.882 -29.781 -53.290  1.00 68.11           C  
ATOM     92  HB1 ALA A   7     -27.080 -29.770 -54.362  1.00 68.11           H  
ATOM     93  HB2 ALA A   7     -25.829 -30.013 -53.130  1.00 68.11           H  
ATOM     94  HB3 ALA A   7     -27.486 -30.554 -52.815  1.00 68.11           H  
ATOM     95  O   ALA A   7     -25.421 -26.800 -52.575  1.00 68.11           O  
ATOM     96  N   GLU A   8     -26.579 -26.868 -54.490  1.00 75.71           N  
ATOM     97  H   GLU A   8     -27.315 -27.308 -55.023  1.00 75.71           H  
ATOM     98  CA  GLU A   8     -25.848 -25.755 -55.108  1.00 75.71           C  
ATOM     99  HA  GLU A   8     -24.780 -25.974 -55.119  1.00 75.71           H  
ATOM    100  C   GLU A   8     -26.039 -24.442 -54.339  1.00 75.71           C  
ATOM    101  CB  GLU A   8     -26.333 -25.560 -56.546  1.00 75.71           C  
ATOM    102  HB2 GLU A   8     -25.928 -24.627 -56.938  1.00 75.71           H  
ATOM    103  HB3 GLU A   8     -27.418 -25.471 -56.512  1.00 75.71           H  
ATOM    104  O   GLU A   8     -25.113 -23.640 -54.260  1.00 75.71           O  
ATOM    105  CG  GLU A   8     -25.924 -26.697 -57.492  1.00 75.71           C  
ATOM    106  HG2 GLU A   8     -26.132 -27.660 -57.026  1.00 75.71           H  
ATOM    107  HG3 GLU A   8     -24.851 -26.635 -57.673  1.00 75.71           H  
ATOM    108  CD  GLU A   8     -26.703 -26.613 -58.811  1.00 75.71           C  
ATOM    109  OE1 GLU A   8     -26.085 -26.788 -59.880  1.00 75.71           O  
ATOM    110  OE2 GLU A   8     -27.944 -26.407 -58.726  1.00 75.71           O  
ATOM    111  N   ARG A   9     -27.214 -24.211 -53.732  1.00 75.72           N  
ATOM    112  H   ARG A   9     -27.954 -24.886 -53.861  1.00 75.72           H  
ATOM    113  CA  ARG A   9     -27.424 -23.046 -52.859  1.00 75.72           C  
ATOM    114  HA  ARG A   9     -27.106 -22.146 -53.385  1.00 75.72           H  
ATOM    115  C   ARG A   9     -26.574 -23.103 -51.602  1.00 75.72           C  
ATOM    116  CB  ARG A   9     -28.876 -22.902 -52.421  1.00 75.72           C  
ATOM    117  HB2 ARG A   9     -28.926 -22.165 -51.620  1.00 75.72           H  
ATOM    118  HB3 ARG A   9     -29.242 -23.859 -52.049  1.00 75.72           H  
ATOM    119  O   ARG A   9     -26.012 -22.072 -51.248  1.00 75.72           O  
ATOM    120  CG  ARG A   9     -29.774 -22.428 -53.545  1.00 75.72           C  
ATOM    121  HG2 ARG A   9     -29.398 -21.504 -53.983  1.00 75.72           H  
ATOM    122  HG3 ARG A   9     -29.811 -23.203 -54.311  1.00 75.72           H  
ATOM    123  CD  ARG A   9     -31.163 -22.205 -52.975  1.00 75.72           C  
ATOM    124  HD2 ARG A   9     -31.229 -21.186 -52.595  1.00 75.72           H  
ATOM    125  HD3 ARG A   9     -31.338 -22.901 -52.154  1.00 75.72           H  
ATOM    126  NE  ARG A   9     -32.171 -22.455 -54.006  1.00 75.72           N  
ATOM    127  HE  ARG A   9     -31.890 -22.942 -54.845  1.00 75.72           H  
ATOM    128  NH1 ARG A   9     -33.884 -21.677 -52.786  1.00 75.72           N  
ATOM    129 HH11 ARG A   9     -34.848 -21.412 -52.642  1.00 75.72           H  
ATOM    130 HH12 ARG A   9     -33.242 -21.416 -52.051  1.00 75.72           H  
ATOM    131  NH2 ARG A   9     -34.292 -22.661 -54.741  1.00 75.72           N  
ATOM    132 HH21 ARG A   9     -33.944 -23.012 -55.622  1.00 75.72           H  
ATOM    133 HH22 ARG A   9     -35.280 -22.727 -54.544  1.00 75.72           H  
ATOM    134  CZ  ARG A   9     -33.452 -22.267 -53.847  1.00 75.72           C  
ATOM    135  N   ARG A  10     -26.487 -24.262 -50.941  1.00 74.93           N  
ATOM    136  H   ARG A  10     -27.000 -25.054 -51.302  1.00 74.93           H  
ATOM    137  CA  ARG A  10     -25.641 -24.453 -49.751  1.00 74.93           C  
ATOM    138  HA  ARG A  10     -25.923 -23.747 -48.970  1.00 74.93           H  
ATOM    139  C   ARG A  10     -24.187 -24.172 -50.093  1.00 74.93           C  
ATOM    140  CB  ARG A  10     -25.811 -25.884 -49.224  1.00 74.93           C  
ATOM    141  HB2 ARG A  10     -26.873 -26.088 -49.082  1.00 74.93           H  
ATOM    142  HB3 ARG A  10     -25.436 -26.587 -49.968  1.00 74.93           H  
ATOM    143  O   ARG A  10     -23.532 -23.402 -49.401  1.00 74.93           O  
ATOM    144  CG  ARG A  10     -25.073 -26.129 -47.898  1.00 74.93           C  
ATOM    145  HG2 ARG A  10     -24.012 -25.902 -48.007  1.00 74.93           H  
ATOM    146  HG3 ARG A  10     -25.496 -25.500 -47.114  1.00 74.93           H  
ATOM    147  CD  ARG A  10     -25.231 -27.606 -47.521  1.00 74.93           C  
ATOM    148  HD2 ARG A  10     -26.293 -27.833 -47.430  1.00 74.93           H  
ATOM    149  HD3 ARG A  10     -24.823 -28.217 -48.326  1.00 74.93           H  
ATOM    150  NE  ARG A  10     -24.517 -27.945 -46.280  1.00 74.93           N  
ATOM    151  HE  ARG A  10     -23.541 -27.690 -46.233  1.00 74.93           H  
ATOM    152  NH1 ARG A  10     -26.304 -28.665 -45.005  1.00 74.93           N  
ATOM    153 HH11 ARG A  10     -26.553 -28.783 -44.034  1.00 74.93           H  
ATOM    154 HH12 ARG A  10     -26.894 -28.055 -45.553  1.00 74.93           H  
ATOM    155  NH2 ARG A  10     -24.271 -28.656 -44.139  1.00 74.93           N  
ATOM    156 HH21 ARG A  10     -24.701 -28.355 -43.276  1.00 74.93           H  
ATOM    157 HH22 ARG A  10     -23.291 -28.420 -44.202  1.00 74.93           H  
ATOM    158  CZ  ARG A  10     -25.032 -28.440 -45.167  1.00 74.93           C  
ATOM    159  N   GLU A  11     -23.725 -24.724 -51.208  1.00 80.63           N  
ATOM    160  H   GLU A  11     -24.304 -25.395 -51.692  1.00 80.63           H  
ATOM    161  CA  GLU A  11     -22.352 -24.546 -51.663  1.00 80.63           C  
ATOM    162  HA  GLU A  11     -21.694 -24.820 -50.839  1.00 80.63           H  
ATOM    163  C   GLU A  11     -22.053 -23.086 -52.017  1.00 80.63           C  
ATOM    164  CB  GLU A  11     -22.117 -25.487 -52.858  1.00 80.63           C  
ATOM    165  HB2 GLU A  11     -22.501 -25.027 -53.768  1.00 80.63           H  
ATOM    166  HB3 GLU A  11     -22.666 -26.416 -52.706  1.00 80.63           H  
ATOM    167  O   GLU A  11     -21.024 -22.544 -51.619  1.00 80.63           O  
ATOM    168  CG  GLU A  11     -20.639 -25.840 -53.051  1.00 80.63           C  
ATOM    169  HG2 GLU A  11     -20.094 -24.926 -53.288  1.00 80.63           H  
ATOM    170  HG3 GLU A  11     -20.552 -26.512 -53.904  1.00 80.63           H  
ATOM    171  CD  GLU A  11     -20.023 -26.508 -51.813  1.00 80.63           C  
ATOM    172  OE1 GLU A  11     -18.792 -26.347 -51.652  1.00 80.63           O  
ATOM    173  OE2 GLU A  11     -20.772 -27.069 -50.986  1.00 80.63           O  
ATOM    174  N   HIS A  12     -22.988 -22.413 -52.695  1.00 82.03           N  
ATOM    175  H   HIS A  12     -23.796 -22.917 -53.029  1.00 82.03           H  
ATOM    176  CA  HIS A  12     -22.869 -20.992 -53.011  1.00 82.03           C  
ATOM    177  HA  HIS A  12     -21.912 -20.836 -53.509  1.00 82.03           H  
ATOM    178  C   HIS A  12     -22.874 -20.113 -51.752  1.00 82.03           C  
ATOM    179  CB  HIS A  12     -23.993 -20.604 -53.979  1.00 82.03           C  
ATOM    180  HB2 HIS A  12     -24.948 -20.617 -53.454  1.00 82.03           H  
ATOM    181  HB3 HIS A  12     -24.036 -21.342 -54.780  1.00 82.03           H  
ATOM    182  O   HIS A  12     -22.113 -19.153 -51.686  1.00 82.03           O  
ATOM    183  CG  HIS A  12     -23.785 -19.261 -54.624  1.00 82.03           C  
ATOM    184  CD2 HIS A  12     -24.470 -18.106 -54.367  1.00 82.03           C  
ATOM    185  HD2 HIS A  12     -25.249 -17.984 -53.629  1.00 82.03           H  
ATOM    186  ND1 HIS A  12     -22.863 -18.977 -55.604  1.00 82.03           N  
ATOM    187  HD1 HIS A  12     -22.142 -19.601 -55.939  1.00 82.03           H  
ATOM    188  CE1 HIS A  12     -22.993 -17.682 -55.934  1.00 82.03           C  
ATOM    189  HE1 HIS A  12     -22.375 -17.158 -56.647  1.00 82.03           H  
ATOM    190  NE2 HIS A  12     -23.992 -17.118 -55.234  1.00 82.03           N  
ATOM    191  N   LEU A  13     -23.681 -20.448 -50.738  1.00 86.64           N  
ATOM    192  H   LEU A  13     -24.283 -21.252 -50.848  1.00 86.64           H  
ATOM    193  CA  LEU A  13     -23.697 -19.751 -49.448  1.00 86.64           C  
ATOM    194  HA  LEU A  13     -23.770 -18.678 -49.627  1.00 86.64           H  
ATOM    195  C   LEU A  13     -22.410 -19.964 -48.657  1.00 86.64           C  
ATOM    196  CB  LEU A  13     -24.903 -20.217 -48.617  1.00 86.64           C  
ATOM    197  HB2 LEU A  13     -24.677 -20.121 -47.555  1.00 86.64           H  
ATOM    198  HB3 LEU A  13     -25.081 -21.276 -48.807  1.00 86.64           H  
ATOM    199  O   LEU A  13     -21.844 -18.996 -48.163  1.00 86.64           O  
ATOM    200  CG  LEU A  13     -26.169 -19.406 -48.914  1.00 86.64           C  
ATOM    201  HG  LEU A  13     -26.278 -19.269 -49.990  1.00 86.64           H  
ATOM    202  CD1 LEU A  13     -27.384 -20.171 -48.407  1.00 86.64           C  
ATOM    203 HD11 LEU A  13     -28.297 -19.610 -48.606  1.00 86.64           H  
ATOM    204 HD12 LEU A  13     -27.437 -21.135 -48.913  1.00 86.64           H  
ATOM    205 HD13 LEU A  13     -27.281 -20.337 -47.334  1.00 86.64           H  
ATOM    206  CD2 LEU A  13     -26.113 -18.035 -48.233  1.00 86.64           C  
ATOM    207 HD21 LEU A  13     -27.060 -17.511 -48.360  1.00 86.64           H  
ATOM    208 HD22 LEU A  13     -25.320 -17.428 -48.670  1.00 86.64           H  
ATOM    209 HD23 LEU A  13     -25.905 -18.155 -47.170  1.00 86.64           H  
ATOM    210  N   ALA A  14     -21.916 -21.198 -48.568  1.00 85.01           N  
ATOM    211  H   ALA A  14     -22.441 -21.966 -48.962  1.00 85.01           H  
ATOM    212  CA  ALA A  14     -20.652 -21.489 -47.903  1.00 85.01           C  
ATOM    213  HA  ALA A  14     -20.698 -21.126 -46.876  1.00 85.01           H  
ATOM    214  C   ALA A  14     -19.486 -20.770 -48.590  1.00 85.01           C  
ATOM    215  CB  ALA A  14     -20.450 -23.007 -47.880  1.00 85.01           C  
ATOM    216  HB1 ALA A  14     -21.287 -23.482 -47.368  1.00 85.01           H  
ATOM    217  HB2 ALA A  14     -20.387 -23.397 -48.896  1.00 85.01           H  
ATOM    218  HB3 ALA A  14     -19.532 -23.243 -47.342  1.00 85.01           H  
ATOM    219  O   ALA A  14     -18.620 -20.226 -47.914  1.00 85.01           O  
ATOM    220  N   HIS A  15     -19.481 -20.712 -49.924  1.00 83.05           N  
ATOM    221  H   HIS A  15     -20.202 -21.205 -50.432  1.00 83.05           H  
ATOM    222  CA  HIS A  15     -18.486 -19.954 -50.680  1.00 83.05           C  
ATOM    223  HA  HIS A  15     -17.497 -20.237 -50.320  1.00 83.05           H  
ATOM    224  C   HIS A  15     -18.622 -18.439 -50.449  1.00 83.05           C  
ATOM    225  CB  HIS A  15     -18.586 -20.347 -52.161  1.00 83.05           C  
ATOM    226  HB2 HIS A  15     -18.915 -21.383 -52.239  1.00 83.05           H  
ATOM    227  HB3 HIS A  15     -19.330 -19.726 -52.659  1.00 83.05           H  
ATOM    228  O   HIS A  15     -17.620 -17.774 -50.220  1.00 83.05           O  
ATOM    229  CG  HIS A  15     -17.278 -20.271 -52.902  1.00 83.05           C  
ATOM    230  CD2 HIS A  15     -16.817 -19.214 -53.637  1.00 83.05           C  
ATOM    231  HD2 HIS A  15     -17.303 -18.257 -53.755  1.00 83.05           H  
ATOM    232  ND1 HIS A  15     -16.350 -21.286 -53.032  1.00 83.05           N  
ATOM    233  HD1 HIS A  15     -16.430 -22.239 -52.707  1.00 83.05           H  
ATOM    234  CE1 HIS A  15     -15.347 -20.835 -53.801  1.00 83.05           C  
ATOM    235  HE1 HIS A  15     -14.467 -21.394 -54.086  1.00 83.05           H  
ATOM    236  NE2 HIS A  15     -15.626 -19.607 -54.247  1.00 83.05           N  
ATOM    237  N   LEU A  16     -19.847 -17.898 -50.416  1.00 86.40           N  
ATOM    238  H   LEU A  16     -20.642 -18.485 -50.628  1.00 86.40           H  
ATOM    239  CA  LEU A  16     -20.102 -16.485 -50.110  1.00 86.40           C  
ATOM    240  HA  LEU A  16     -19.524 -15.873 -50.803  1.00 86.40           H  
ATOM    241  C   LEU A  16     -19.635 -16.112 -48.699  1.00 86.40           C  
ATOM    242  CB  LEU A  16     -21.597 -16.194 -50.338  1.00 86.40           C  
ATOM    243  HB2 LEU A  16     -21.808 -16.428 -51.381  1.00 86.40           H  
ATOM    244  HB3 LEU A  16     -22.201 -16.865 -49.727  1.00 86.40           H  
ATOM    245  O   LEU A  16     -18.950 -15.111 -48.525  1.00 86.40           O  
ATOM    246  CG  LEU A  16     -22.009 -14.732 -50.054  1.00 86.40           C  
ATOM    247  HG  LEU A  16     -21.140 -14.078 -50.121  1.00 86.40           H  
ATOM    248  CD1 LEU A  16     -23.027 -14.279 -51.103  1.00 86.40           C  
ATOM    249 HD11 LEU A  16     -22.565 -14.305 -52.090  1.00 86.40           H  
ATOM    250 HD12 LEU A  16     -23.339 -13.256 -50.894  1.00 86.40           H  
ATOM    251 HD13 LEU A  16     -23.897 -14.935 -51.087  1.00 86.40           H  
ATOM    252  CD2 LEU A  16     -22.661 -14.579 -48.675  1.00 86.40           C  
ATOM    253 HD21 LEU A  16     -23.562 -15.188 -48.604  1.00 86.40           H  
ATOM    254 HD22 LEU A  16     -21.959 -14.884 -47.899  1.00 86.40           H  
ATOM    255 HD23 LEU A  16     -22.910 -13.532 -48.501  1.00 86.40           H  
ATOM    256  N   ILE A  17     -19.952 -16.931 -47.697  1.00 90.51           N  
ATOM    257  H   ILE A  17     -20.533 -17.734 -47.894  1.00 90.51           H  
ATOM    258  CA  ILE A  17     -19.526 -16.681 -46.319  1.00 90.51           C  
ATOM    259  HA  ILE A  17     -19.765 -15.648 -46.067  1.00 90.51           H  
ATOM    260  C   ILE A  17     -18.014 -16.810 -46.199  1.00 90.51           C  
ATOM    261  CB  ILE A  17     -20.256 -17.616 -45.339  1.00 90.51           C  
ATOM    262  HB  ILE A  17     -20.119 -18.640 -45.687  1.00 90.51           H  
ATOM    263  O   ILE A  17     -17.386 -15.958 -45.587  1.00 90.51           O  
ATOM    264  CG1 ILE A  17     -21.762 -17.294 -45.305  1.00 90.51           C  
ATOM    265 HG12 ILE A  17     -22.130 -17.049 -46.301  1.00 90.51           H  
ATOM    266 HG13 ILE A  17     -21.942 -16.439 -44.653  1.00 90.51           H  
ATOM    267  CG2 ILE A  17     -19.691 -17.486 -43.910  1.00 90.51           C  
ATOM    268 HG21 ILE A  17     -20.189 -18.186 -43.239  1.00 90.51           H  
ATOM    269 HG22 ILE A  17     -18.626 -17.716 -43.889  1.00 90.51           H  
ATOM    270 HG23 ILE A  17     -19.826 -16.468 -43.544  1.00 90.51           H  
ATOM    271  CD1 ILE A  17     -22.584 -18.460 -44.784  1.00 90.51           C  
ATOM    272 HD11 ILE A  17     -22.429 -19.314 -45.444  1.00 90.51           H  
ATOM    273 HD12 ILE A  17     -23.639 -18.183 -44.798  1.00 90.51           H  
ATOM    274 HD13 ILE A  17     -22.291 -18.718 -43.767  1.00 90.51           H  
ATOM    275  N   ARG A  18     -17.414 -17.834 -46.809  1.00 85.56           N  
ATOM    276  H   ARG A  18     -17.988 -18.506 -47.297  1.00 85.56           H  
ATOM    277  CA  ARG A  18     -15.960 -18.006 -46.827  1.00 85.56           C  
ATOM    278  HA  ARG A  18     -15.594 -18.081 -45.803  1.00 85.56           H  
ATOM    279  C   ARG A  18     -15.250 -16.811 -47.461  1.00 85.56           C  
ATOM    280  CB  ARG A  18     -15.642 -19.285 -47.593  1.00 85.56           C  
ATOM    281  HB2 ARG A  18     -16.261 -20.100 -47.216  1.00 85.56           H  
ATOM    282  HB3 ARG A  18     -15.871 -19.130 -48.647  1.00 85.56           H  
ATOM    283  O   ARG A  18     -14.247 -16.365 -46.918  1.00 85.56           O  
ATOM    284  CG  ARG A  18     -14.190 -19.724 -47.436  1.00 85.56           C  
ATOM    285  HG2 ARG A  18     -14.058 -20.180 -46.455  1.00 85.56           H  
ATOM    286  HG3 ARG A  18     -13.504 -18.884 -47.549  1.00 85.56           H  
ATOM    287  CD  ARG A  18     -13.915 -20.737 -48.539  1.00 85.56           C  
ATOM    288  HD2 ARG A  18     -13.666 -20.183 -49.443  1.00 85.56           H  
ATOM    289  HD3 ARG A  18     -14.811 -21.327 -48.732  1.00 85.56           H  
ATOM    290  NE  ARG A  18     -12.825 -21.634 -48.177  1.00 85.56           N  
ATOM    291  HE  ARG A  18     -12.520 -21.629 -47.214  1.00 85.56           H  
ATOM    292  NH1 ARG A  18     -12.236 -22.286 -50.278  1.00 85.56           N  
ATOM    293 HH11 ARG A  18     -12.759 -21.504 -50.646  1.00 85.56           H  
ATOM    294 HH12 ARG A  18     -11.569 -22.757 -50.872  1.00 85.56           H  
ATOM    295  NH2 ARG A  18     -11.016 -22.928 -48.504  1.00 85.56           N  
ATOM    296 HH21 ARG A  18     -10.199 -23.158 -49.052  1.00 85.56           H  
ATOM    297 HH22 ARG A  18     -10.891 -22.864 -47.504  1.00 85.56           H  
ATOM    298  CZ  ARG A  18     -12.028 -22.280 -48.993  1.00 85.56           C  
ATOM    299  N   ALA A  19     -15.784 -16.279 -48.558  1.00 84.66           N  
ATOM    300  H   ALA A  19     -16.573 -16.739 -48.990  1.00 84.66           H  
ATOM    301  CA  ALA A  19     -15.257 -15.083 -49.203  1.00 84.66           C  
ATOM    302  HA  ALA A  19     -14.197 -15.235 -49.406  1.00 84.66           H  
ATOM    303  C   ALA A  19     -15.371 -13.843 -48.301  1.00 84.66           C  
ATOM    304  CB  ALA A  19     -15.977 -14.890 -50.541  1.00 84.66           C  
ATOM    305  HB1 ALA A  19     -17.045 -14.746 -50.378  1.00 84.66           H  
ATOM    306  HB2 ALA A  19     -15.821 -15.766 -51.170  1.00 84.66           H  
ATOM    307  HB3 ALA A  19     -15.571 -14.014 -51.048  1.00 84.66           H  
ATOM    308  O   ALA A  19     -14.412 -13.085 -48.191  1.00 84.66           O  
ATOM    309  N   GLU A  20     -16.493 -13.654 -47.599  1.00 89.65           N  
ATOM    310  H   GLU A  20     -17.285 -14.260 -47.758  1.00 89.65           H  
ATOM    311  CA  GLU A  20     -16.619 -12.552 -46.633  1.00 89.65           C  
ATOM    312  HA  GLU A  20     -16.292 -11.629 -47.112  1.00 89.65           H  
ATOM    313  C   GLU A  20     -15.705 -12.735 -45.420  1.00 89.65           C  
ATOM    314  CB  GLU A  20     -18.072 -12.375 -46.168  1.00 89.65           C  
ATOM    315  HB2 GLU A  20     -18.456 -13.328 -45.803  1.00 89.65           H  
ATOM    316  HB3 GLU A  20     -18.089 -11.671 -45.337  1.00 89.65           H  
ATOM    317  O   GLU A  20     -15.112 -11.774 -44.947  1.00 89.65           O  
ATOM    318  CG  GLU A  20     -19.009 -11.841 -47.260  1.00 89.65           C  
ATOM    319  HG2 GLU A  20     -19.115 -12.597 -48.038  1.00 89.65           H  
ATOM    320  HG3 GLU A  20     -19.993 -11.690 -46.816  1.00 89.65           H  
ATOM    321  CD  GLU A  20     -18.553 -10.516 -47.902  1.00 89.65           C  
ATOM    322  OE1 GLU A  20     -18.947 -10.292 -49.067  1.00 89.65           O  
ATOM    323  OE2 GLU A  20     -17.849  -9.707 -47.240  1.00 89.65           O  
ATOM    324  N   VAL A  21     -15.522 -13.964 -44.944  1.00 83.44           N  
ATOM    325  H   VAL A  21     -16.061 -14.713 -45.353  1.00 83.44           H  
ATOM    326  CA  VAL A  21     -14.577 -14.285 -43.868  1.00 83.44           C  
ATOM    327  HA  VAL A  21     -14.800 -13.670 -42.996  1.00 83.44           H  
ATOM    328  C   VAL A  21     -13.152 -13.970 -44.284  1.00 83.44           C  
ATOM    329  CB  VAL A  21     -14.699 -15.763 -43.485  1.00 83.44           C  
ATOM    330  HB  VAL A  21     -14.715 -16.379 -44.384  1.00 83.44           H  
ATOM    331  O   VAL A  21     -12.434 -13.302 -43.543  1.00 83.44           O  
ATOM    332  CG1 VAL A  21     -13.543 -16.237 -42.600  1.00 83.44           C  
ATOM    333 HG11 VAL A  21     -13.809 -17.145 -42.058  1.00 83.44           H  
ATOM    334 HG12 VAL A  21     -12.664 -16.437 -43.213  1.00 83.44           H  
ATOM    335 HG13 VAL A  21     -13.288 -15.446 -41.895  1.00 83.44           H  
ATOM    336  CG2 VAL A  21     -16.013 -15.964 -42.744  1.00 83.44           C  
ATOM    337 HG21 VAL A  21     -16.828 -15.420 -43.222  1.00 83.44           H  
ATOM    338 HG22 VAL A  21     -15.908 -15.618 -41.716  1.00 83.44           H  
ATOM    339 HG23 VAL A  21     -16.263 -17.024 -42.779  1.00 83.44           H  
ATOM    340  N   ALA A  22     -12.760 -14.407 -45.480  1.00 76.63           N  
ATOM    341  H   ALA A  22     -13.401 -14.958 -46.033  1.00 76.63           H  
ATOM    342  CA  ALA A  22     -11.477 -14.063 -46.065  1.00 76.63           C  
ATOM    343  HA  ALA A  22     -10.684 -14.457 -45.429  1.00 76.63           H  
ATOM    344  C   ALA A  22     -11.315 -12.540 -46.131  1.00 76.63           C  
ATOM    345  CB  ALA A  22     -11.379 -14.718 -47.448  1.00 76.63           C  
ATOM    346  HB1 ALA A  22     -12.174 -14.354 -48.099  1.00 76.63           H  
ATOM    347  HB2 ALA A  22     -11.473 -15.800 -47.349  1.00 76.63           H  
ATOM    348  HB3 ALA A  22     -10.423 -14.481 -47.914  1.00 76.63           H  
ATOM    349  O   ALA A  22     -10.300 -12.022 -45.681  1.00 76.63           O  
ATOM    350  N   ALA A  23     -12.337 -11.811 -46.585  1.00 77.58           N  
ATOM    351  H   ALA A  23     -13.148 -12.289 -46.951  1.00 77.58           H  
ATOM    352  CA  ALA A  23     -12.292 -10.356 -46.669  1.00 77.58           C  
ATOM    353  HA  ALA A  23     -11.402 -10.083 -47.236  1.00 77.58           H  
ATOM    354  C   ALA A  23     -12.184  -9.660 -45.299  1.00 77.58           C  
ATOM    355  CB  ALA A  23     -13.520  -9.879 -47.451  1.00 77.58           C  
ATOM    356  HB1 ALA A  23     -13.565 -10.386 -48.415  1.00 77.58           H  
ATOM    357  HB2 ALA A  23     -14.430 -10.095 -46.891  1.00 77.58           H  
ATOM    358  HB3 ALA A  23     -13.442  -8.805 -47.618  1.00 77.58           H  
ATOM    359  O   ALA A  23     -11.462  -8.672 -45.189  1.00 77.58           O  
ATOM    360  N   VAL A  24     -12.868 -10.158 -44.264  1.00 74.78           N  
ATOM    361  H   VAL A  24     -13.479 -10.943 -44.437  1.00 74.78           H  
ATOM    362  CA  VAL A  24     -12.815  -9.612 -42.892  1.00 74.78           C  
ATOM    363  HA  VAL A  24     -12.964  -8.532 -42.922  1.00 74.78           H  
ATOM    364  C   VAL A  24     -11.456  -9.858 -42.244  1.00 74.78           C  
ATOM    365  CB  VAL A  24     -13.923 -10.231 -42.023  1.00 74.78           C  
ATOM    366  HB  VAL A  24     -13.893 -11.316 -42.120  1.00 74.78           H  
ATOM    367  O   VAL A  24     -10.908  -8.968 -41.603  1.00 74.78           O  
ATOM    368  CG1 VAL A  24     -13.801  -9.872 -40.538  1.00 74.78           C  
ATOM    369 HG11 VAL A  24     -14.682 -10.228 -40.004  1.00 74.78           H  
ATOM    370 HG12 VAL A  24     -13.718  -8.792 -40.419  1.00 74.78           H  
ATOM    371 HG13 VAL A  24     -12.923 -10.353 -40.107  1.00 74.78           H  
ATOM    372  CG2 VAL A  24     -15.295  -9.738 -42.474  1.00 74.78           C  
ATOM    373 HG21 VAL A  24     -15.386  -9.792 -43.559  1.00 74.78           H  
ATOM    374 HG22 VAL A  24     -16.066 -10.363 -42.024  1.00 74.78           H  
ATOM    375 HG23 VAL A  24     -15.431  -8.703 -42.159  1.00 74.78           H  
ATOM    376  N   LEU A  25     -10.897 -11.052 -42.437  1.00 66.95           N  
ATOM    377  H   LEU A  25     -11.416 -11.747 -42.954  1.00 66.95           H  
ATOM    378  CA  LEU A  25      -9.588 -11.431 -41.904  1.00 66.95           C  
ATOM    379  HA  LEU A  25      -9.432 -10.929 -40.949  1.00 66.95           H  
ATOM    380  C   LEU A  25      -8.412 -10.985 -42.796  1.00 66.95           C  
ATOM    381  CB  LEU A  25      -9.588 -12.946 -41.667  1.00 66.95           C  
ATOM    382  HB2 LEU A  25      -9.883 -13.426 -42.600  1.00 66.95           H  
ATOM    383  HB3 LEU A  25      -8.571 -13.255 -41.424  1.00 66.95           H  
ATOM    384  O   LEU A  25      -7.255 -11.188 -42.439  1.00 66.95           O  
ATOM    385  CG  LEU A  25     -10.528 -13.464 -40.567  1.00 66.95           C  
ATOM    386  HG  LEU A  25     -11.563 -13.239 -40.826  1.00 66.95           H  
ATOM    387  CD1 LEU A  25     -10.354 -14.981 -40.510  1.00 66.95           C  
ATOM    388 HD11 LEU A  25      -9.294 -15.231 -40.460  1.00 66.95           H  
ATOM    389 HD12 LEU A  25     -10.789 -15.441 -41.398  1.00 66.95           H  
ATOM    390 HD13 LEU A  25     -10.823 -15.371 -39.607  1.00 66.95           H  
ATOM    391  CD2 LEU A  25     -10.231 -12.874 -39.187  1.00 66.95           C  
ATOM    392 HD21 LEU A  25      -9.194 -13.071 -38.913  1.00 66.95           H  
ATOM    393 HD22 LEU A  25     -10.412 -11.800 -39.186  1.00 66.95           H  
ATOM    394 HD23 LEU A  25     -10.883 -13.325 -38.439  1.00 66.95           H  
ATOM    395  N   GLY A  26      -8.684 -10.372 -43.954  1.00 65.44           N  
ATOM    396  H   GLY A  26      -9.657 -10.260 -44.203  1.00 65.44           H  
ATOM    397  CA  GLY A  26      -7.667  -9.830 -44.863  1.00 65.44           C  
ATOM    398  HA2 GLY A  26      -8.145  -9.094 -45.509  1.00 65.44           H  
ATOM    399  HA3 GLY A  26      -6.903  -9.323 -44.275  1.00 65.44           H  
ATOM    400  C   GLY A  26      -6.968 -10.857 -45.765  1.00 65.44           C  
ATOM    401  O   GLY A  26      -5.894 -10.577 -46.298  1.00 65.44           O  
ATOM    402  N   HIS A  27      -7.553 -12.035 -45.976  1.00 66.27           N  
ATOM    403  H   HIS A  27      -8.472 -12.174 -45.580  1.00 66.27           H  
ATOM    404  CA  HIS A  27      -7.057 -13.015 -46.942  1.00 66.27           C  
ATOM    405  HA  HIS A  27      -5.968 -13.022 -46.890  1.00 66.27           H  
ATOM    406  C   HIS A  27      -7.460 -12.631 -48.377  1.00 66.27           C  
ATOM    407  CB  HIS A  27      -7.539 -14.421 -46.568  1.00 66.27           C  
ATOM    408  HB2 HIS A  27      -7.210 -15.127 -47.331  1.00 66.27           H  
ATOM    409  HB3 HIS A  27      -8.629 -14.433 -46.552  1.00 66.27           H  
ATOM    410  O   HIS A  27      -8.623 -12.351 -48.657  1.00 66.27           O  
ATOM    411  CG  HIS A  27      -7.034 -14.894 -45.230  1.00 66.27           C  
ATOM    412  CD2 HIS A  27      -7.713 -14.841 -44.047  1.00 66.27           C  
ATOM    413  HD2 HIS A  27      -8.709 -14.443 -43.923  1.00 66.27           H  
ATOM    414  ND1 HIS A  27      -5.811 -15.464 -44.961  1.00 66.27           N  
ATOM    415  HD1 HIS A  27      -5.071 -15.636 -45.627  1.00 66.27           H  
ATOM    416  CE1 HIS A  27      -5.771 -15.763 -43.651  1.00 66.27           C  
ATOM    417  HE1 HIS A  27      -4.938 -16.224 -43.139  1.00 66.27           H  
ATOM    418  NE2 HIS A  27      -6.920 -15.423 -43.057  1.00 66.27           N  
ATOM    419  N   GLY A  28      -6.498 -12.630 -49.310  1.00 63.68           N  
ATOM    420  H   GLY A  28      -5.551 -12.814 -49.012  1.00 63.68           H  
ATOM    421  CA  GLY A  28      -6.736 -12.287 -50.724  1.00 63.68           C  
ATOM    422  HA2 GLY A  28      -5.790 -11.984 -51.173  1.00 63.68           H  
ATOM    423  HA3 GLY A  28      -7.426 -11.444 -50.777  1.00 63.68           H  
ATOM    424  C   GLY A  28      -7.318 -13.416 -51.584  1.00 63.68           C  
ATOM    425  O   GLY A  28      -7.804 -13.157 -52.681  1.00 63.68           O  
ATOM    426  N   ASP A  29      -7.256 -14.652 -51.094  1.00 67.77           N  
ATOM    427  H   ASP A  29      -6.904 -14.776 -50.155  1.00 67.77           H  
ATOM    428  CA  ASP A  29      -7.859 -15.835 -51.702  1.00 67.77           C  
ATOM    429  HA  ASP A  29      -8.553 -15.539 -52.488  1.00 67.77           H  
ATOM    430  C   ASP A  29      -8.646 -16.564 -50.611  1.00 67.77           C  
ATOM    431  CB  ASP A  29      -6.762 -16.717 -52.327  1.00 67.77           C  
ATOM    432  HB2 ASP A  29      -6.076 -17.043 -51.546  1.00 67.77           H  
ATOM    433  HB3 ASP A  29      -6.195 -16.114 -53.037  1.00 67.77           H  
ATOM    434  O   ASP A  29      -8.115 -16.852 -49.533  1.00 67.77           O  
ATOM    435  CG  ASP A  29      -7.295 -17.947 -53.075  1.00 67.77           C  
ATOM    436  OD1 ASP A  29      -8.528 -18.135 -53.120  1.00 67.77           O  
ATOM    437  OD2 ASP A  29      -6.450 -18.709 -53.596  1.00 67.77           O  
ATOM    438  N   ASP A  30      -9.918 -16.843 -50.874  1.00 65.82           N  
ATOM    439  H   ASP A  30     -10.234 -16.791 -51.832  1.00 65.82           H  
ATOM    440  CA  ASP A  30     -10.791 -17.537 -49.937  1.00 65.82           C  
ATOM    441  HA  ASP A  30     -10.653 -17.090 -48.953  1.00 65.82           H  
ATOM    442  C   ASP A  30     -10.416 -19.019 -49.811  1.00 65.82           C  
ATOM    443  CB  ASP A  30     -12.255 -17.324 -50.350  1.00 65.82           C  
ATOM    444  HB2 ASP A  30     -12.425 -16.265 -50.542  1.00 65.82           H  
ATOM    445  HB3 ASP A  30     -12.892 -17.616 -49.515  1.00 65.82           H  
ATOM    446  O   ASP A  30     -10.774 -19.657 -48.820  1.00 65.82           O  
ATOM    447  CG  ASP A  30     -12.654 -18.128 -51.590  1.00 65.82           C  
ATOM    448  OD1 ASP A  30     -11.893 -18.114 -52.577  1.00 65.82           O  
ATOM    449  OD2 ASP A  30     -13.695 -18.818 -51.508  1.00 65.82           O  
ATOM    450  N   ALA A  31      -9.627 -19.562 -50.750  1.00 68.36           N  
ATOM    451  H   ALA A  31      -9.410 -18.997 -51.558  1.00 68.36           H  
ATOM    452  CA  ALA A  31      -9.112 -20.927 -50.720  1.00 68.36           C  
ATOM    453  HA  ALA A  31      -9.957 -21.610 -50.801  1.00 68.36           H  
ATOM    454  C   ALA A  31      -8.347 -21.286 -49.434  1.00 68.36           C  
ATOM    455  CB  ALA A  31      -8.243 -21.166 -51.954  1.00 68.36           C  
ATOM    456  HB1 ALA A  31      -7.342 -20.555 -51.895  1.00 68.36           H  
ATOM    457  HB2 ALA A  31      -7.955 -22.215 -52.011  1.00 68.36           H  
ATOM    458  HB3 ALA A  31      -8.792 -20.894 -52.856  1.00 68.36           H  
ATOM    459  O   ALA A  31      -8.351 -22.458 -49.055  1.00 68.36           O  
ATOM    460  N   ALA A  32      -7.749 -20.307 -48.747  1.00 63.06           N  
ATOM    461  H   ALA A  32      -7.813 -19.368 -49.114  1.00 63.06           H  
ATOM    462  CA  ALA A  32      -6.995 -20.516 -47.509  1.00 63.06           C  
ATOM    463  HA  ALA A  32      -6.387 -21.414 -47.615  1.00 63.06           H  
ATOM    464  C   ALA A  32      -7.876 -20.715 -46.261  1.00 63.06           C  
ATOM    465  CB  ALA A  32      -6.057 -19.318 -47.327  1.00 63.06           C  
ATOM    466  HB1 ALA A  32      -5.451 -19.461 -46.433  1.00 63.06           H  
ATOM    467  HB2 ALA A  32      -5.400 -19.227 -48.192  1.00 63.06           H  
ATOM    468  HB3 ALA A  32      -6.640 -18.403 -47.220  1.00 63.06           H  
ATOM    469  O   ALA A  32      -7.398 -21.198 -45.237  1.00 63.06           O  
ATOM    470  N   ILE A  33      -9.154 -20.342 -46.327  1.00 76.54           N  
ATOM    471  H   ILE A  33      -9.509 -19.973 -47.197  1.00 76.54           H  
ATOM    472  CA  ILE A  33     -10.054 -20.396 -45.177  1.00 76.54           C  
ATOM    473  HA  ILE A  33      -9.491 -20.209 -44.262  1.00 76.54           H  
ATOM    474  C   ILE A  33     -10.673 -21.786 -45.073  1.00 76.54           C  
ATOM    475  CB  ILE A  33     -11.124 -19.301 -45.316  1.00 76.54           C  
ATOM    476  HB  ILE A  33     -11.636 -19.450 -46.267  1.00 76.54           H  
ATOM    477  O   ILE A  33     -11.480 -22.169 -45.915  1.00 76.54           O  
ATOM    478  CG1 ILE A  33     -10.547 -17.874 -45.338  1.00 76.54           C  
ATOM    479 HG12 ILE A  33      -9.920 -17.741 -46.220  1.00 76.54           H  
ATOM    480 HG13 ILE A  33     -11.379 -17.176 -45.427  1.00 76.54           H  
ATOM    481  CG2 ILE A  33     -12.173 -19.417 -44.206  1.00 76.54           C  
ATOM    482 HG21 ILE A  33     -11.712 -19.427 -43.218  1.00 76.54           H  
ATOM    483 HG22 ILE A  33     -12.862 -18.576 -44.281  1.00 76.54           H  
ATOM    484 HG23 ILE A  33     -12.735 -20.343 -44.324  1.00 76.54           H  
ATOM    485  CD1 ILE A  33      -9.738 -17.492 -44.096  1.00 76.54           C  
ATOM    486 HD11 ILE A  33      -9.693 -16.403 -44.050  1.00 76.54           H  
ATOM    487 HD12 ILE A  33      -8.731 -17.904 -44.156  1.00 76.54           H  
ATOM    488 HD13 ILE A  33     -10.217 -17.829 -43.177  1.00 76.54           H  
ATOM    489  N   ASP A  34     -10.350 -22.558 -44.047  1.00 72.87           N  
ATOM    490  H   ASP A  34      -9.670 -22.240 -43.372  1.00 72.87           H  
ATOM    491  CA  ASP A  34     -11.073 -23.805 -43.795  1.00 72.87           C  
ATOM    492  HA  ASP A  34     -11.146 -24.361 -44.730  1.00 72.87           H  
ATOM    493  C   ASP A  34     -12.504 -23.497 -43.314  1.00 72.87           C  
ATOM    494  CB  ASP A  34     -10.274 -24.681 -42.833  1.00 72.87           C  
ATOM    495  HB2 ASP A  34      -9.262 -24.787 -43.224  1.00 72.87           H  
ATOM    496  HB3 ASP A  34     -10.206 -24.181 -41.867  1.00 72.87           H  
ATOM    497  O   ASP A  34     -12.711 -22.690 -42.407  1.00 72.87           O  
ATOM    498  CG  ASP A  34     -10.873 -26.081 -42.665  1.00 72.87           C  
ATOM    499  OD1 ASP A  34     -12.040 -26.283 -43.080  1.00 72.87           O  
ATOM    500  OD2 ASP A  34     -10.140 -26.928 -42.123  1.00 72.87           O  
ATOM    501  N   ARG A  35     -13.504 -24.114 -43.954  1.00 78.49           N  
ATOM    502  H   ARG A  35     -13.245 -24.943 -44.470  1.00 78.49           H  
ATOM    503  CA  ARG A  35     -14.924 -23.847 -43.695  1.00 78.49           C  
ATOM    504  HA  ARG A  35     -15.044 -22.770 -43.578  1.00 78.49           H  
ATOM    505  C   ARG A  35     -15.427 -24.470 -42.395  1.00 78.49           C  
ATOM    506  CB  ARG A  35     -15.781 -24.342 -44.861  1.00 78.49           C  
ATOM    507  HB2 ARG A  35     -16.831 -24.218 -44.594  1.00 78.49           H  
ATOM    508  HB3 ARG A  35     -15.594 -25.406 -45.009  1.00 78.49           H  
ATOM    509  O   ARG A  35     -16.424 -23.994 -41.846  1.00 78.49           O  
ATOM    510  CG  ARG A  35     -15.521 -23.580 -46.165  1.00 78.49           C  
ATOM    511  HG2 ARG A  35     -15.762 -22.526 -46.028  1.00 78.49           H  
ATOM    512  HG3 ARG A  35     -14.478 -23.683 -46.465  1.00 78.49           H  
ATOM    513  CD  ARG A  35     -16.426 -24.194 -47.231  1.00 78.49           C  
ATOM    514  HD2 ARG A  35     -17.455 -24.159 -46.873  1.00 78.49           H  
ATOM    515  HD3 ARG A  35     -16.142 -25.238 -47.362  1.00 78.49           H  
ATOM    516  NE  ARG A  35     -16.340 -23.494 -48.524  1.00 78.49           N  
ATOM    517  HE  ARG A  35     -15.739 -22.683 -48.573  1.00 78.49           H  
ATOM    518  NH1 ARG A  35     -17.764 -24.905 -49.612  1.00 78.49           N  
ATOM    519 HH11 ARG A  35     -17.836 -25.476 -48.782  1.00 78.49           H  
ATOM    520 HH12 ARG A  35     -18.137 -25.318 -50.455  1.00 78.49           H  
ATOM    521  NH2 ARG A  35     -16.916 -23.175 -50.710  1.00 78.49           N  
ATOM    522 HH21 ARG A  35     -16.434 -22.288 -50.716  1.00 78.49           H  
ATOM    523 HH22 ARG A  35     -17.548 -23.476 -51.438  1.00 78.49           H  
ATOM    524  CZ  ARG A  35     -16.994 -23.859 -49.609  1.00 78.49           C  
ATOM    525  N   ASP A  36     -14.748 -25.503 -41.909  1.00 76.95           N  
ATOM    526  H   ASP A  36     -13.943 -25.842 -42.416  1.00 76.95           H  
ATOM    527  CA  ASP A  36     -15.131 -26.222 -40.693  1.00 76.95           C  
ATOM    528  HA  ASP A  36     -16.162 -25.974 -40.442  1.00 76.95           H  
ATOM    529  C   ASP A  36     -14.303 -25.802 -39.474  1.00 76.95           C  
ATOM    530  CB  ASP A  36     -15.095 -27.731 -40.967  1.00 76.95           C  
ATOM    531  HB2 ASP A  36     -14.100 -28.015 -41.309  1.00 76.95           H  
ATOM    532  HB3 ASP A  36     -15.309 -28.268 -40.043  1.00 76.95           H  
ATOM    533  O   ASP A  36     -14.597 -26.209 -38.350  1.00 76.95           O  
ATOM    534  CG  ASP A  36     -16.149 -28.126 -42.008  1.00 76.95           C  
ATOM    535  OD1 ASP A  36     -17.302 -27.633 -41.895  1.00 76.95           O  
ATOM    536  OD2 ASP A  36     -15.824 -28.902 -42.929  1.00 76.95           O  
ATOM    537  N   ARG A  37     -13.318 -24.919 -39.670  1.00 72.55           N  
ATOM    538  H   ARG A  37     -13.150 -24.602 -40.614  1.00 72.55           H  
ATOM    539  CA  ARG A  37     -12.553 -24.323 -38.577  1.00 72.55           C  
ATOM    540  HA  ARG A  37     -12.349 -25.119 -37.862  1.00 72.55           H  
ATOM    541  C   ARG A  37     -13.381 -23.260 -37.864  1.00 72.55           C  
ATOM    542  CB  ARG A  37     -11.222 -23.806 -39.125  1.00 72.55           C  
ATOM    543  HB2 ARG A  37     -10.858 -24.550 -39.834  1.00 72.55           H  
ATOM    544  HB3 ARG A  37     -11.368 -22.859 -39.645  1.00 72.55           H  
ATOM    545  O   ARG A  37     -14.120 -22.500 -38.496  1.00 72.55           O  
ATOM    546  CG  ARG A  37     -10.163 -23.668 -38.029  1.00 72.55           C  
ATOM    547  HG2 ARG A  37     -10.419 -22.844 -37.363  1.00 72.55           H  
ATOM    548  HG3 ARG A  37     -10.125 -24.595 -37.458  1.00 72.55           H  
ATOM    549  CD  ARG A  37      -8.792 -23.417 -38.663  1.00 72.55           C  
ATOM    550  HD2 ARG A  37      -8.749 -22.380 -38.996  1.00 72.55           H  
ATOM    551  HD3 ARG A  37      -8.672 -24.072 -39.527  1.00 72.55           H  
ATOM    552  NE  ARG A  37      -7.705 -23.698 -37.712  1.00 72.55           N  
ATOM    553  HE  ARG A  37      -7.962 -24.178 -36.861  1.00 72.55           H  
ATOM    554  NH1 ARG A  37      -6.006 -22.715 -38.900  1.00 72.55           N  
ATOM    555 HH11 ARG A  37      -6.688 -22.390 -39.569  1.00 72.55           H  
ATOM    556 HH12 ARG A  37      -5.036 -22.444 -38.973  1.00 72.55           H  
ATOM    557  NH2 ARG A  37      -5.553 -23.775 -36.986  1.00 72.55           N  
ATOM    558 HH21 ARG A  37      -4.582 -23.513 -37.083  1.00 72.55           H  
ATOM    559 HH22 ARG A  37      -5.859 -24.270 -36.161  1.00 72.55           H  
ATOM    560  CZ  ARG A  37      -6.431 -23.394 -37.870  1.00 72.55           C  
ATOM    561  N   ALA A  38     -13.274 -23.217 -36.537  1.00 74.25           N  
ATOM    562  H   ALA A  38     -12.636 -23.837 -36.059  1.00 74.25           H  
ATOM    563  CA  ALA A  38     -14.026 -22.251 -35.756  1.00 74.25           C  
ATOM    564  HA  ALA A  38     -15.057 -22.327 -36.102  1.00 74.25           H  
ATOM    565  C   ALA A  38     -13.519 -20.821 -36.010  1.00 74.25           C  
ATOM    566  CB  ALA A  38     -14.009 -22.633 -34.274  1.00 74.25           C  
ATOM    567  HB1 ALA A  38     -12.993 -22.564 -33.885  1.00 74.25           H  
ATOM    568  HB2 ALA A  38     -14.653 -21.957 -33.713  1.00 74.25           H  
ATOM    569  HB3 ALA A  38     -14.369 -23.655 -34.149  1.00 74.25           H  
ATOM    570  O   ALA A  38     -12.316 -20.597 -36.119  1.00 74.25           O  
ATOM    571  N   PHE A  39     -14.412 -19.832 -36.036  1.00 77.79           N  
ATOM    572  H   PHE A  39     -15.390 -20.086 -36.028  1.00 77.79           H  
ATOM    573  CA  PHE A  39     -14.074 -18.426 -36.249  1.00 77.79           C  
ATOM    574  HA  PHE A  39     -13.624 -18.320 -37.236  1.00 77.79           H  
ATOM    575  C   PHE A  39     -13.032 -17.921 -35.244  1.00 77.79           C  
ATOM    576  CB  PHE A  39     -15.365 -17.594 -36.199  1.00 77.79           C  
ATOM    577  HB2 PHE A  39     -15.098 -16.537 -36.175  1.00 77.79           H  
ATOM    578  HB3 PHE A  39     -15.901 -17.816 -35.276  1.00 77.79           H  
ATOM    579  O   PHE A  39     -12.075 -17.260 -35.635  1.00 77.79           O  
ATOM    580  CG  PHE A  39     -16.284 -17.799 -37.389  1.00 77.79           C  
ATOM    581  CD1 PHE A  39     -15.802 -17.549 -38.682  1.00 77.79           C  
ATOM    582  HD1 PHE A  39     -14.776 -17.244 -38.832  1.00 77.79           H  
ATOM    583  CD2 PHE A  39     -17.623 -18.201 -37.224  1.00 77.79           C  
ATOM    584  HD2 PHE A  39     -18.010 -18.399 -36.236  1.00 77.79           H  
ATOM    585  CE1 PHE A  39     -16.637 -17.729 -39.791  1.00 77.79           C  
ATOM    586  HE1 PHE A  39     -16.219 -17.611 -40.780  1.00 77.79           H  
ATOM    587  CE2 PHE A  39     -18.475 -18.309 -38.338  1.00 77.79           C  
ATOM    588  HE2 PHE A  39     -19.516 -18.568 -38.213  1.00 77.79           H  
ATOM    589  CZ  PHE A  39     -17.981 -18.087 -39.628  1.00 77.79           C  
ATOM    590  HZ  PHE A  39     -18.626 -18.205 -40.486  1.00 77.79           H  
ATOM    591  N   ARG A  40     -13.142 -18.307 -33.967  1.00 61.57           N  
ATOM    592  H   ARG A  40     -13.935 -18.879 -33.716  1.00 61.57           H  
ATOM    593  CA  ARG A  40     -12.147 -17.962 -32.936  1.00 61.57           C  
ATOM    594  HA  ARG A  40     -12.083 -16.876 -32.859  1.00 61.57           H  
ATOM    595  C   ARG A  40     -10.733 -18.441 -33.300  1.00 61.57           C  
ATOM    596  CB  ARG A  40     -12.610 -18.535 -31.590  1.00 61.57           C  
ATOM    597  HB2 ARG A  40     -12.657 -19.621 -31.664  1.00 61.57           H  
ATOM    598  HB3 ARG A  40     -13.608 -18.156 -31.369  1.00 61.57           H  
ATOM    599  O   ARG A  40      -9.777 -17.702 -33.098  1.00 61.57           O  
ATOM    600  CG  ARG A  40     -11.668 -18.148 -30.442  1.00 61.57           C  
ATOM    601  HG2 ARG A  40     -11.629 -17.063 -30.345  1.00 61.57           H  
ATOM    602  HG3 ARG A  40     -10.666 -18.523 -30.651  1.00 61.57           H  
ATOM    603  CD  ARG A  40     -12.149 -18.770 -29.131  1.00 61.57           C  
ATOM    604  HD2 ARG A  40     -13.086 -18.299 -28.832  1.00 61.57           H  
ATOM    605  HD3 ARG A  40     -12.326 -19.831 -29.312  1.00 61.57           H  
ATOM    606  NE  ARG A  40     -11.140 -18.606 -28.069  1.00 61.57           N  
ATOM    607  HE  ARG A  40     -10.496 -17.836 -28.185  1.00 61.57           H  
ATOM    608  NH1 ARG A  40     -11.674 -20.471 -26.838  1.00 61.57           N  
ATOM    609 HH11 ARG A  40     -11.444 -21.124 -26.104  1.00 61.57           H  
ATOM    610 HH12 ARG A  40     -12.382 -20.697 -27.522  1.00 61.57           H  
ATOM    611  NH2 ARG A  40      -9.943 -19.203 -26.228  1.00 61.57           N  
ATOM    612 HH21 ARG A  40      -9.303 -18.442 -26.403  1.00 61.57           H  
ATOM    613 HH22 ARG A  40      -9.745 -19.856 -25.482  1.00 61.57           H  
ATOM    614  CZ  ARG A  40     -10.927 -19.423 -27.053  1.00 61.57           C  
ATOM    615  N   ASP A  41     -10.606 -19.631 -33.883  1.00 62.32           N  
ATOM    616  H   ASP A  41     -11.438 -20.171 -34.077  1.00 62.32           H  
ATOM    617  CA  ASP A  41      -9.314 -20.210 -34.284  1.00 62.32           C  
ATOM    618  HA  ASP A  41      -8.572 -19.989 -33.517  1.00 62.32           H  
ATOM    619  C   ASP A  41      -8.801 -19.635 -35.612  1.00 62.32           C  
ATOM    620  CB  ASP A  41      -9.435 -21.734 -34.407  1.00 62.32           C  
ATOM    621  HB2 ASP A  41     -10.109 -21.964 -35.232  1.00 62.32           H  
ATOM    622  HB3 ASP A  41      -8.457 -22.148 -34.652  1.00 62.32           H  
ATOM    623  O   ASP A  41      -7.613 -19.730 -35.919  1.00 62.32           O  
ATOM    624  CG  ASP A  41      -9.949 -22.423 -33.142  1.00 62.32           C  
ATOM    625  OD1 ASP A  41      -9.686 -21.918 -32.028  1.00 62.32           O  
ATOM    626  OD2 ASP A  41     -10.638 -23.451 -33.320  1.00 62.32           O  
ATOM    627  N   LEU A  42      -9.692 -19.028 -36.403  1.00 65.23           N  
ATOM    628  H   LEU A  42     -10.659 -19.040 -36.111  1.00 65.23           H  
ATOM    629  CA  LEU A  42      -9.341 -18.236 -37.582  1.00 65.23           C  
ATOM    630  HA  LEU A  42      -8.490 -18.705 -38.076  1.00 65.23           H  
ATOM    631  C   LEU A  42      -8.867 -16.815 -37.216  1.00 65.23           C  
ATOM    632  CB  LEU A  42     -10.531 -18.214 -38.563  1.00 65.23           C  
ATOM    633  HB2 LEU A  42     -11.402 -17.811 -38.047  1.00 65.23           H  
ATOM    634  HB3 LEU A  42     -10.285 -17.535 -39.380  1.00 65.23           H  
ATOM    635  O   LEU A  42      -8.446 -16.080 -38.101  1.00 65.23           O  
ATOM    636  CG  LEU A  42     -10.906 -19.568 -39.192  1.00 65.23           C  
ATOM    637  HG  LEU A  42     -11.035 -20.323 -38.417  1.00 65.23           H  
ATOM    638  CD1 LEU A  42     -12.219 -19.433 -39.967  1.00 65.23           C  
ATOM    639 HD11 LEU A  42     -13.024 -19.168 -39.281  1.00 65.23           H  
ATOM    640 HD12 LEU A  42     -12.126 -18.667 -40.737  1.00 65.23           H  
ATOM    641 HD13 LEU A  42     -12.473 -20.387 -40.430  1.00 65.23           H  
ATOM    642  CD2 LEU A  42      -9.832 -20.044 -40.174  1.00 65.23           C  
ATOM    643 HD21 LEU A  42      -8.890 -20.197 -39.647  1.00 65.23           H  
ATOM    644 HD22 LEU A  42      -9.685 -19.295 -40.952  1.00 65.23           H  
ATOM    645 HD23 LEU A  42     -10.146 -20.981 -40.635  1.00 65.23           H  
ATOM    646  N   GLY A  43      -8.903 -16.430 -35.934  1.00 57.81           N  
ATOM    647  H   GLY A  43      -9.225 -17.094 -35.244  1.00 57.81           H  
ATOM    648  CA  GLY A  43      -8.471 -15.112 -35.462  1.00 57.81           C  
ATOM    649  HA2 GLY A  43      -8.014 -15.231 -34.480  1.00 57.81           H  
ATOM    650  HA3 GLY A  43      -7.723 -14.699 -36.139  1.00 57.81           H  
ATOM    651  C   GLY A  43      -9.599 -14.091 -35.323  1.00 57.81           C  
ATOM    652  O   GLY A  43      -9.320 -12.900 -35.214  1.00 57.81           O  
ATOM    653  N   PHE A  44     -10.862 -14.531 -35.312  1.00 65.20           N  
ATOM    654  H   PHE A  44     -11.050 -15.519 -35.403  1.00 65.20           H  
ATOM    655  CA  PHE A  44     -11.966 -13.623 -35.024  1.00 65.20           C  
ATOM    656  HA  PHE A  44     -11.824 -12.738 -35.645  1.00 65.20           H  
ATOM    657  C   PHE A  44     -11.956 -13.178 -33.560  1.00 65.20           C  
ATOM    658  CB  PHE A  44     -13.328 -14.216 -35.390  1.00 65.20           C  
ATOM    659  HB2 PHE A  44     -14.092 -13.654 -34.852  1.00 65.20           H  
ATOM    660  HB3 PHE A  44     -13.400 -15.242 -35.030  1.00 65.20           H  
ATOM    661  O   PHE A  44     -12.080 -13.982 -32.634  1.00 65.20           O  
ATOM    662  CG  PHE A  44     -13.655 -14.138 -36.864  1.00 65.20           C  
ATOM    663  CD1 PHE A  44     -14.525 -13.138 -37.314  1.00 65.20           C  
ATOM    664  HD1 PHE A  44     -14.937 -12.444 -36.596  1.00 65.20           H  
ATOM    665  CD2 PHE A  44     -13.088 -15.023 -37.793  1.00 65.20           C  
ATOM    666  HD2 PHE A  44     -12.379 -15.772 -37.471  1.00 65.20           H  
ATOM    667  CE1 PHE A  44     -14.815 -13.003 -38.677  1.00 65.20           C  
ATOM    668  HE1 PHE A  44     -15.445 -12.188 -39.002  1.00 65.20           H  
ATOM    669  CE2 PHE A  44     -13.418 -14.924 -39.151  1.00 65.20           C  
ATOM    670  HE2 PHE A  44     -12.990 -15.636 -39.842  1.00 65.20           H  
ATOM    671  CZ  PHE A  44     -14.263 -13.899 -39.605  1.00 65.20           C  
ATOM    672  HZ  PHE A  44     -14.475 -13.787 -40.658  1.00 65.20           H  
ATOM    673  N   ASP A  45     -11.886 -11.868 -33.383  1.00 49.36           N  
ATOM    674  H   ASP A  45     -11.787 -11.317 -34.224  1.00 49.36           H  
ATOM    675  CA  ASP A  45     -12.243 -11.144 -32.173  1.00 49.36           C  
ATOM    676  HA  ASP A  45     -12.229 -11.834 -31.330  1.00 49.36           H  
ATOM    677  C   ASP A  45     -13.674 -10.571 -32.277  1.00 49.36           C  
ATOM    678  CB  ASP A  45     -11.173 -10.068 -31.909  1.00 49.36           C  
ATOM    679  HB2 ASP A  45     -11.366  -9.619 -30.935  1.00 49.36           H  
ATOM    680  HB3 ASP A  45     -10.199 -10.554 -31.854  1.00 49.36           H  
ATOM    681  O   ASP A  45     -14.399 -10.781 -33.254  1.00 49.36           O  
ATOM    682  CG  ASP A  45     -11.110  -8.942 -32.954  1.00 49.36           C  
ATOM    683  OD1 ASP A  45     -12.072  -8.785 -33.751  1.00 49.36           O  
ATOM    684  OD2 ASP A  45     -10.135  -8.171 -32.900  1.00 49.36           O  
ATOM    685  N   SER A  46     -14.111  -9.816 -31.269  1.00 48.59           N  
ATOM    686  H   SER A  46     -13.531  -9.702 -30.450  1.00 48.59           H  
ATOM    687  CA  SER A  46     -15.451  -9.214 -31.268  1.00 48.59           C  
ATOM    688  HA  SER A  46     -16.189 -10.011 -31.359  1.00 48.59           H  
ATOM    689  C   SER A  46     -15.682  -8.233 -32.425  1.00 48.59           C  
ATOM    690  CB  SER A  46     -15.694  -8.480 -29.947  1.00 48.59           C  
ATOM    691  HB2 SER A  46     -15.015  -7.631 -29.871  1.00 48.59           H  
ATOM    692  HB3 SER A  46     -16.722  -8.117 -29.924  1.00 48.59           H  
ATOM    693  O   SER A  46     -16.816  -8.072 -32.874  1.00 48.59           O  
ATOM    694  OG  SER A  46     -15.479  -9.351 -28.853  1.00 48.59           O  
ATOM    695  HG  SER A  46     -15.735  -8.907 -28.041  1.00 48.59           H  
ATOM    696  N   MET A  47     -14.637  -7.560 -32.913  1.00 48.06           N  
ATOM    697  H   MET A  47     -13.706  -7.874 -32.678  1.00 48.06           H  
ATOM    698  CA  MET A  47     -14.768  -6.528 -33.943  1.00 48.06           C  
ATOM    699  HA  MET A  47     -15.655  -5.933 -33.725  1.00 48.06           H  
ATOM    700  C   MET A  47     -14.955  -7.160 -35.322  1.00 48.06           C  
ATOM    701  CB  MET A  47     -13.532  -5.618 -33.900  1.00 48.06           C  
ATOM    702  HB2 MET A  47     -13.147  -5.590 -32.881  1.00 48.06           H  
ATOM    703  HB3 MET A  47     -12.751  -6.011 -34.551  1.00 48.06           H  
ATOM    704  O   MET A  47     -15.893  -6.829 -36.049  1.00 48.06           O  
ATOM    705  CG  MET A  47     -13.888  -4.187 -34.311  1.00 48.06           C  
ATOM    706  HG2 MET A  47     -14.426  -4.218 -35.259  1.00 48.06           H  
ATOM    707  HG3 MET A  47     -14.563  -3.781 -33.558  1.00 48.06           H  
ATOM    708  SD  MET A  47     -12.496  -3.033 -34.503  1.00 48.06           S  
ATOM    709  CE  MET A  47     -11.255  -3.688 -33.344  1.00 48.06           C  
ATOM    710  HE1 MET A  47     -10.933  -4.680 -33.659  1.00 48.06           H  
ATOM    711  HE2 MET A  47     -10.387  -3.030 -33.335  1.00 48.06           H  
ATOM    712  HE3 MET A  47     -11.670  -3.741 -32.337  1.00 48.06           H  
ATOM    713  N   THR A  48     -14.108  -8.133 -35.639  1.00 64.72           N  
ATOM    714  H   THR A  48     -13.376  -8.347 -34.977  1.00 64.72           H  
ATOM    715  CA  THR A  48     -14.194  -8.944 -36.857  1.00 64.72           C  
ATOM    716  HA  THR A  48     -14.214  -8.286 -37.725  1.00 64.72           H  
ATOM    717  C   THR A  48     -15.479  -9.776 -36.891  1.00 64.72           C  
ATOM    718  CB  THR A  48     -12.965  -9.854 -36.979  1.00 64.72           C  
ATOM    719  HB  THR A  48     -13.129 -10.584 -37.772  1.00 64.72           H  
ATOM    720  O   THR A  48     -16.102  -9.890 -37.947  1.00 64.72           O  
ATOM    721  CG2 THR A  48     -11.685  -9.078 -37.274  1.00 64.72           C  
ATOM    722 HG21 THR A  48     -11.783  -8.551 -38.223  1.00 64.72           H  
ATOM    723 HG22 THR A  48     -11.475  -8.362 -36.480  1.00 64.72           H  
ATOM    724 HG23 THR A  48     -10.851  -9.776 -37.348  1.00 64.72           H  
ATOM    725  OG1 THR A  48     -12.758 -10.523 -35.768  1.00 64.72           O  
ATOM    726  HG1 THR A  48     -12.462  -9.873 -35.125  1.00 64.72           H  
ATOM    727  N   ALA A  49     -15.958 -10.286 -35.748  1.00 65.44           N  
ATOM    728  H   ALA A  49     -15.374 -10.257 -34.925  1.00 65.44           H  
ATOM    729  CA  ALA A  49     -17.231 -11.010 -35.685  1.00 65.44           C  
ATOM    730  HA  ALA A  49     -17.190 -11.840 -36.390  1.00 65.44           H  
ATOM    731  C   ALA A  49     -18.419 -10.118 -36.089  1.00 65.44           C  
ATOM    732  CB  ALA A  49     -17.406 -11.579 -34.272  1.00 65.44           C  
ATOM    733  HB1 ALA A  49     -17.375 -10.775 -33.537  1.00 65.44           H  
ATOM    734  HB2 ALA A  49     -18.365 -12.090 -34.194  1.00 65.44           H  
ATOM    735  HB3 ALA A  49     -16.605 -12.286 -34.057  1.00 65.44           H  
ATOM    736  O   ALA A  49     -19.278 -10.520 -36.882  1.00 65.44           O  
ATOM    737  N   VAL A  50     -18.443  -8.876 -35.594  1.00 63.55           N  
ATOM    738  H   VAL A  50     -17.712  -8.602 -34.954  1.00 63.55           H  
ATOM    739  CA  VAL A  50     -19.464  -7.891 -35.970  1.00 63.55           C  
ATOM    740  HA  VAL A  50     -20.440  -8.365 -35.867  1.00 63.55           H  
ATOM    741  C   VAL A  50     -19.335  -7.480 -37.439  1.00 63.55           C  
ATOM    742  CB  VAL A  50     -19.424  -6.677 -35.022  1.00 63.55           C  
ATOM    743  HB  VAL A  50     -18.398  -6.325 -34.917  1.00 63.55           H  
ATOM    744  O   VAL A  50     -20.367  -7.344 -38.103  1.00 63.55           O  
ATOM    745  CG1 VAL A  50     -20.288  -5.511 -35.525  1.00 63.55           C  
ATOM    746 HG11 VAL A  50     -19.808  -5.056 -36.392  1.00 63.55           H  
ATOM    747 HG12 VAL A  50     -20.372  -4.749 -34.750  1.00 63.55           H  
ATOM    748 HG13 VAL A  50     -21.276  -5.873 -35.808  1.00 63.55           H  
ATOM    749  CG2 VAL A  50     -19.957  -7.078 -33.639  1.00 63.55           C  
ATOM    750 HG21 VAL A  50     -19.865  -6.240 -32.948  1.00 63.55           H  
ATOM    751 HG22 VAL A  50     -21.001  -7.386 -33.704  1.00 63.55           H  
ATOM    752 HG23 VAL A  50     -19.375  -7.908 -33.239  1.00 63.55           H  
ATOM    753  N   ASP A  51     -18.116  -7.318 -37.964  1.00 65.30           N  
ATOM    754  H   ASP A  51     -17.304  -7.407 -37.369  1.00 65.30           H  
ATOM    755  CA  ASP A  51     -17.909  -6.969 -39.376  1.00 65.30           C  
ATOM    756  HA  ASP A  51     -18.512  -6.086 -39.584  1.00 65.30           H  
ATOM    757  C   ASP A  51     -18.403  -8.077 -40.314  1.00 65.30           C  
ATOM    758  CB  ASP A  51     -16.441  -6.607 -39.670  1.00 65.30           C  
ATOM    759  HB2 ASP A  51     -16.091  -5.899 -38.919  1.00 65.30           H  
ATOM    760  HB3 ASP A  51     -15.823  -7.503 -39.615  1.00 65.30           H  
ATOM    761  O   ASP A  51     -19.172  -7.806 -41.239  1.00 65.30           O  
ATOM    762  CG  ASP A  51     -16.303  -5.951 -41.059  1.00 65.30           C  
ATOM    763  OD1 ASP A  51     -17.218  -5.184 -41.433  1.00 65.30           O  
ATOM    764  OD2 ASP A  51     -15.320  -6.220 -41.787  1.00 65.30           O  
ATOM    765  N   LEU A  52     -18.081  -9.344 -40.025  1.00 78.06           N  
ATOM    766  H   LEU A  52     -17.442  -9.517 -39.262  1.00 78.06           H  
ATOM    767  CA  LEU A  52     -18.602 -10.477 -40.793  1.00 78.06           C  
ATOM    768  HA  LEU A  52     -18.289 -10.353 -41.829  1.00 78.06           H  
ATOM    769  C   LEU A  52     -20.128 -10.501 -40.784  1.00 78.06           C  
ATOM    770  CB  LEU A  52     -18.022 -11.789 -40.244  1.00 78.06           C  
ATOM    771  HB2 LEU A  52     -18.227 -11.854 -39.176  1.00 78.06           H  
ATOM    772  HB3 LEU A  52     -16.943 -11.759 -40.391  1.00 78.06           H  
ATOM    773  O   LEU A  52     -20.755 -10.614 -41.836  1.00 78.06           O  
ATOM    774  CG  LEU A  52     -18.567 -13.051 -40.938  1.00 78.06           C  
ATOM    775  HG  LEU A  52     -19.652 -13.090 -40.835  1.00 78.06           H  
ATOM    776  CD1 LEU A  52     -18.209 -13.072 -42.425  1.00 78.06           C  
ATOM    777 HD11 LEU A  52     -18.680 -12.236 -42.942  1.00 78.06           H  
ATOM    778 HD12 LEU A  52     -18.573 -13.993 -42.880  1.00 78.06           H  
ATOM    779 HD13 LEU A  52     -17.128 -13.005 -42.551  1.00 78.06           H  
ATOM    780  CD2 LEU A  52     -17.999 -14.298 -40.269  1.00 78.06           C  
ATOM    781 HD21 LEU A  52     -18.305 -14.333 -39.223  1.00 78.06           H  
ATOM    782 HD22 LEU A  52     -18.361 -15.195 -40.771  1.00 78.06           H  
ATOM    783 HD23 LEU A  52     -16.910 -14.271 -40.299  1.00 78.06           H  
ATOM    784  N   ARG A  53     -20.746 -10.335 -39.611  1.00 74.75           N  
ATOM    785  H   ARG A  53     -20.173 -10.254 -38.783  1.00 74.75           H  
ATOM    786  CA  ARG A  53     -22.205 -10.267 -39.493  1.00 74.75           C  
ATOM    787  HA  ARG A  53     -22.626 -11.200 -39.868  1.00 74.75           H  
ATOM    788  C   ARG A  53     -22.791  -9.147 -40.357  1.00 74.75           C  
ATOM    789  CB  ARG A  53     -22.545 -10.131 -38.004  1.00 74.75           C  
ATOM    790  HB2 ARG A  53     -22.060  -9.249 -37.587  1.00 74.75           H  
ATOM    791  HB3 ARG A  53     -22.118 -10.993 -37.492  1.00 74.75           H  
ATOM    792  O   ARG A  53     -23.794  -9.361 -41.038  1.00 74.75           O  
ATOM    793  CG  ARG A  53     -24.048 -10.103 -37.694  1.00 74.75           C  
ATOM    794  HG2 ARG A  53     -24.555 -10.837 -38.321  1.00 74.75           H  
ATOM    795  HG3 ARG A  53     -24.163 -10.414 -36.656  1.00 74.75           H  
ATOM    796  CD  ARG A  53     -24.744  -8.743 -37.845  1.00 74.75           C  
ATOM    797  HD2 ARG A  53     -24.726  -8.416 -38.884  1.00 74.75           H  
ATOM    798  HD3 ARG A  53     -25.790  -8.888 -37.572  1.00 74.75           H  
ATOM    799  NE  ARG A  53     -24.117  -7.710 -36.998  1.00 74.75           N  
ATOM    800  HE  ARG A  53     -23.137  -7.532 -37.167  1.00 74.75           H  
ATOM    801  NH1 ARG A  53     -26.013  -6.903 -35.983  1.00 74.75           N  
ATOM    802 HH11 ARG A  53     -26.435  -6.291 -35.299  1.00 74.75           H  
ATOM    803 HH12 ARG A  53     -26.545  -7.642 -36.420  1.00 74.75           H  
ATOM    804  NH2 ARG A  53     -24.027  -6.056 -35.438  1.00 74.75           N  
ATOM    805 HH21 ARG A  53     -23.025  -6.020 -35.562  1.00 74.75           H  
ATOM    806 HH22 ARG A  53     -24.470  -5.437 -34.774  1.00 74.75           H  
ATOM    807  CZ  ARG A  53     -24.720  -6.893 -36.156  1.00 74.75           C  
ATOM    808  N   ASN A  54     -22.183  -7.961 -40.343  1.00 70.45           N  
ATOM    809  H   ASN A  54     -21.346  -7.863 -39.786  1.00 70.45           H  
ATOM    810  CA  ASN A  54     -22.651  -6.809 -41.117  1.00 70.45           C  
ATOM    811  HA  ASN A  54     -23.711  -6.652 -40.920  1.00 70.45           H  
ATOM    812  C   ASN A  54     -22.508  -7.035 -42.627  1.00 70.45           C  
ATOM    813  CB  ASN A  54     -21.874  -5.560 -40.681  1.00 70.45           C  
ATOM    814  HB2 ASN A  54     -20.804  -5.764 -40.717  1.00 70.45           H  
ATOM    815  HB3 ASN A  54     -22.080  -4.747 -41.378  1.00 70.45           H  
ATOM    816  O   ASN A  54     -23.438  -6.745 -43.383  1.00 70.45           O  
ATOM    817  CG  ASN A  54     -22.236  -5.066 -39.295  1.00 70.45           C  
ATOM    818  ND2 ASN A  54     -21.415  -4.208 -38.740  1.00 70.45           N  
ATOM    819 HD21 ASN A  54     -20.532  -4.011 -39.191  1.00 70.45           H  
ATOM    820 HD22 ASN A  54     -21.626  -3.883 -37.808  1.00 70.45           H  
ATOM    821  OD1 ASN A  54     -23.260  -5.399 -38.713  1.00 70.45           O  
ATOM    822  N   ARG A  55     -21.376  -7.594 -43.062  1.00 79.14           N  
ATOM    823  H   ARG A  55     -20.643  -7.773 -42.391  1.00 79.14           H  
ATOM    824  CA  ARG A  55     -21.138  -7.963 -44.459  1.00 79.14           C  
ATOM    825  HA  ARG A  55     -21.247  -7.088 -45.101  1.00 79.14           H  
ATOM    826  C   ARG A  55     -22.156  -8.977 -44.938  1.00 79.14           C  
ATOM    827  CB  ARG A  55     -19.724  -8.518 -44.604  1.00 79.14           C  
ATOM    828  HB2 ARG A  55     -19.647  -9.065 -45.543  1.00 79.14           H  
ATOM    829  HB3 ARG A  55     -19.518  -9.211 -43.788  1.00 79.14           H  
ATOM    830  O   ARG A  55     -22.829  -8.727 -45.933  1.00 79.14           O  
ATOM    831  CG  ARG A  55     -18.697  -7.386 -44.614  1.00 79.14           C  
ATOM    832  HG2 ARG A  55     -18.904  -6.662 -43.826  1.00 79.14           H  
ATOM    833  HG3 ARG A  55     -18.719  -6.886 -45.583  1.00 79.14           H  
ATOM    834  CD  ARG A  55     -17.329  -7.996 -44.366  1.00 79.14           C  
ATOM    835  HD2 ARG A  55     -17.321  -8.343 -43.332  1.00 79.14           H  
ATOM    836  HD3 ARG A  55     -17.176  -8.863 -45.009  1.00 79.14           H  
ATOM    837  NE  ARG A  55     -16.251  -7.019 -44.541  1.00 79.14           N  
ATOM    838  HE  ARG A  55     -15.943  -6.553 -43.699  1.00 79.14           H  
ATOM    839  NH1 ARG A  55     -15.838  -7.485 -46.760  1.00 79.14           N  
ATOM    840 HH11 ARG A  55     -15.255  -7.404 -47.581  1.00 79.14           H  
ATOM    841 HH12 ARG A  55     -16.575  -8.176 -46.766  1.00 79.14           H  
ATOM    842  NH2 ARG A  55     -14.554  -6.019 -45.626  1.00 79.14           N  
ATOM    843 HH21 ARG A  55     -13.900  -5.991 -46.396  1.00 79.14           H  
ATOM    844 HH22 ARG A  55     -14.297  -5.654 -44.720  1.00 79.14           H  
ATOM    845  CZ  ARG A  55     -15.560  -6.845 -45.648  1.00 79.14           C  
ATOM    846  N   LEU A  56     -22.363 -10.057 -44.188  1.00 81.40           N  
ATOM    847  H   LEU A  56     -21.779 -10.195 -43.375  1.00 81.40           H  
ATOM    848  CA  LEU A  56     -23.340 -11.078 -44.550  1.00 81.40           C  
ATOM    849  HA  LEU A  56     -23.100 -11.452 -45.545  1.00 81.40           H  
ATOM    850  C   LEU A  56     -24.757 -10.514 -44.641  1.00 81.40           C  
ATOM    851  CB  LEU A  56     -23.274 -12.245 -43.568  1.00 81.40           C  
ATOM    852  HB2 LEU A  56     -24.073 -12.934 -43.842  1.00 81.40           H  
ATOM    853  HB3 LEU A  56     -23.442 -11.870 -42.559  1.00 81.40           H  
ATOM    854  O   LEU A  56     -25.470 -10.846 -45.587  1.00 81.40           O  
ATOM    855  CG  LEU A  56     -21.964 -13.037 -43.616  1.00 81.40           C  
ATOM    856  HG  LEU A  56     -21.107 -12.378 -43.476  1.00 81.40           H  
ATOM    857  CD1 LEU A  56     -21.969 -14.081 -42.507  1.00 81.40           C  
ATOM    858 HD11 LEU A  56     -20.998 -14.576 -42.481  1.00 81.40           H  
ATOM    859 HD12 LEU A  56     -22.741 -14.826 -42.701  1.00 81.40           H  
ATOM    860 HD13 LEU A  56     -22.136 -13.598 -41.545  1.00 81.40           H  
ATOM    861  CD2 LEU A  56     -21.795 -13.746 -44.954  1.00 81.40           C  
ATOM    862 HD21 LEU A  56     -20.895 -14.358 -44.900  1.00 81.40           H  
ATOM    863 HD22 LEU A  56     -22.666 -14.361 -45.178  1.00 81.40           H  
ATOM    864 HD23 LEU A  56     -21.646 -13.020 -45.754  1.00 81.40           H  
ATOM    865  N   ALA A  57     -25.145  -9.594 -43.756  1.00 76.23           N  
ATOM    866  H   ALA A  57     -24.541  -9.381 -42.975  1.00 76.23           H  
ATOM    867  CA  ALA A  57     -26.430  -8.911 -43.866  1.00 76.23           C  
ATOM    868  HA  ALA A  57     -27.210  -9.672 -43.893  1.00 76.23           H  
ATOM    869  C   ALA A  57     -26.562  -8.094 -45.164  1.00 76.23           C  
ATOM    870  CB  ALA A  57     -26.640  -8.039 -42.623  1.00 76.23           C  
ATOM    871  HB1 ALA A  57     -25.883  -7.256 -42.580  1.00 76.23           H  
ATOM    872  HB2 ALA A  57     -26.567  -8.660 -41.729  1.00 76.23           H  
ATOM    873  HB3 ALA A  57     -27.630  -7.586 -42.662  1.00 76.23           H  
ATOM    874  O   ALA A  57     -27.643  -8.054 -45.753  1.00 76.23           O  
ATOM    875  N   ALA A  58     -25.477  -7.481 -45.644  1.00 80.78           N  
ATOM    876  H   ALA A  58     -24.609  -7.557 -45.132  1.00 80.78           H  
ATOM    877  CA  ALA A  58     -25.472  -6.734 -46.898  1.00 80.78           C  
ATOM    878  HA  ALA A  58     -26.343  -6.079 -46.910  1.00 80.78           H  
ATOM    879  C   ALA A  58     -25.578  -7.649 -48.128  1.00 80.78           C  
ATOM    880  CB  ALA A  58     -24.219  -5.852 -46.949  1.00 80.78           C  
ATOM    881  HB1 ALA A  58     -24.258  -5.215 -47.832  1.00 80.78           H  
ATOM    882  HB2 ALA A  58     -23.320  -6.466 -47.001  1.00 80.78           H  
ATOM    883  HB3 ALA A  58     -24.169  -5.225 -46.059  1.00 80.78           H  
ATOM    884  O   ALA A  58     -26.351  -7.349 -49.039  1.00 80.78           O  
ATOM    885  N   VAL A  59     -24.847  -8.770 -48.158  1.00 84.06           N  
ATOM    886  H   VAL A  59     -24.187  -8.935 -47.411  1.00 84.06           H  
ATOM    887  CA  VAL A  59     -24.848  -9.663 -49.333  1.00 84.06           C  
ATOM    888  HA  VAL A  59     -24.898  -9.024 -50.215  1.00 84.06           H  
ATOM    889  C   VAL A  59     -26.086 -10.557 -49.398  1.00 84.06           C  
ATOM    890  CB  VAL A  59     -23.579 -10.537 -49.466  1.00 84.06           C  
ATOM    891  HB  VAL A  59     -23.859 -11.580 -49.319  1.00 84.06           H  
ATOM    892  O   VAL A  59     -26.539 -10.907 -50.486  1.00 84.06           O  
ATOM    893  CG1 VAL A  59     -23.013 -10.401 -50.882  1.00 84.06           C  
ATOM    894 HG11 VAL A  59     -22.156 -11.063 -51.003  1.00 84.06           H  
ATOM    895 HG12 VAL A  59     -22.686  -9.375 -51.053  1.00 84.06           H  
ATOM    896 HG13 VAL A  59     -23.775 -10.671 -51.613  1.00 84.06           H  
ATOM    897  CG2 VAL A  59     -22.444 -10.246 -48.487  1.00 84.06           C  
ATOM    898 HG21 VAL A  59     -21.563 -10.828 -48.757  1.00 84.06           H  
ATOM    899 HG22 VAL A  59     -22.172  -9.191 -48.498  1.00 84.06           H  
ATOM    900 HG23 VAL A  59     -22.747 -10.568 -47.491  1.00 84.06           H  
ATOM    901  N   THR A  60     -26.651 -10.929 -48.248  1.00 75.61           N  
ATOM    902  H   THR A  60     -26.205 -10.651 -47.386  1.00 75.61           H  
ATOM    903  CA  THR A  60     -27.815 -11.829 -48.183  1.00 75.61           C  
ATOM    904  HA  THR A  60     -27.883 -12.395 -49.112  1.00 75.61           H  
ATOM    905  C   THR A  60     -29.145 -11.087 -48.034  1.00 75.61           C  
ATOM    906  CB  THR A  60     -27.666 -12.853 -47.052  1.00 75.61           C  
ATOM    907  HB  THR A  60     -28.514 -13.536 -47.090  1.00 75.61           H  
ATOM    908  O   THR A  60     -30.194 -11.653 -48.335  1.00 75.61           O  
ATOM    909  CG2 THR A  60     -26.377 -13.674 -47.149  1.00 75.61           C  
ATOM    910 HG21 THR A  60     -25.497 -13.038 -47.062  1.00 75.61           H  
ATOM    911 HG22 THR A  60     -26.346 -14.198 -48.104  1.00 75.61           H  
ATOM    912 HG23 THR A  60     -26.353 -14.411 -46.345  1.00 75.61           H  
ATOM    913  OG1 THR A  60     -27.700 -12.172 -45.826  1.00 75.61           O  
ATOM    914  HG1 THR A  60     -26.823 -11.817 -45.663  1.00 75.61           H  
ATOM    915  N   GLY A  61     -29.129  -9.829 -47.574  1.00 75.00           N  
ATOM    916  H   GLY A  61     -28.237  -9.412 -47.347  1.00 75.00           H  
ATOM    917  CA  GLY A  61     -30.332  -9.080 -47.194  1.00 75.00           C  
ATOM    918  HA2 GLY A  61     -31.073  -9.157 -47.990  1.00 75.00           H  
ATOM    919  HA3 GLY A  61     -30.061  -8.032 -47.065  1.00 75.00           H  
ATOM    920  C   GLY A  61     -30.972  -9.568 -45.889  1.00 75.00           C  
ATOM    921  O   GLY A  61     -32.078  -9.149 -45.542  1.00 75.00           O  
ATOM    922  N   VAL A  62     -30.298 -10.462 -45.166  1.00 77.74           N  
ATOM    923  H   VAL A  62     -29.385 -10.748 -45.489  1.00 77.74           H  
ATOM    924  CA  VAL A  62     -30.823 -11.140 -43.988  1.00 77.74           C  
ATOM    925  HA  VAL A  62     -31.898 -10.977 -43.920  1.00 77.74           H  
ATOM    926  C   VAL A  62     -30.164 -10.560 -42.737  1.00 77.74           C  
ATOM    927  CB  VAL A  62     -30.600 -12.651 -44.145  1.00 77.74           C  
ATOM    928  HB  VAL A  62     -29.543 -12.842 -44.326  1.00 77.74           H  
ATOM    929  O   VAL A  62     -28.953 -10.608 -42.562  1.00 77.74           O  
ATOM    930  CG1 VAL A  62     -31.029 -13.401 -42.908  1.00 77.74           C  
ATOM    931 HG11 VAL A  62     -30.829 -14.462 -43.051  1.00 77.74           H  
ATOM    932 HG12 VAL A  62     -32.097 -13.226 -42.774  1.00 77.74           H  
ATOM    933 HG13 VAL A  62     -30.451 -13.076 -42.043  1.00 77.74           H  
ATOM    934  CG2 VAL A  62     -31.390 -13.253 -45.313  1.00 77.74           C  
ATOM    935 HG21 VAL A  62     -31.066 -12.804 -46.252  1.00 77.74           H  
ATOM    936 HG22 VAL A  62     -32.458 -13.078 -45.185  1.00 77.74           H  
ATOM    937 HG23 VAL A  62     -31.202 -14.325 -45.374  1.00 77.74           H  
ATOM    938  N   ARG A  63     -30.970  -9.980 -41.843  1.00 69.65           N  
ATOM    939  H   ARG A  63     -31.959  -9.955 -42.042  1.00 69.65           H  
ATOM    940  CA  ARG A  63     -30.471  -9.458 -40.562  1.00 69.65           C  
ATOM    941  HA  ARG A  63     -29.493  -9.006 -40.725  1.00 69.65           H  
ATOM    942  C   ARG A  63     -30.266 -10.581 -39.557  1.00 69.65           C  
ATOM    943  CB  ARG A  63     -31.419  -8.401 -39.987  1.00 69.65           C  
ATOM    944  HB2 ARG A  63     -31.299  -8.377 -38.904  1.00 69.65           H  
ATOM    945  HB3 ARG A  63     -32.454  -8.665 -40.208  1.00 69.65           H  
ATOM    946  O   ARG A  63     -31.242 -11.228 -39.172  1.00 69.65           O  
ATOM    947  CG  ARG A  63     -31.094  -7.007 -40.523  1.00 69.65           C  
ATOM    948  HG2 ARG A  63     -31.220  -6.984 -41.605  1.00 69.65           H  
ATOM    949  HG3 ARG A  63     -30.062  -6.758 -40.276  1.00 69.65           H  
ATOM    950  CD  ARG A  63     -32.033  -5.993 -39.869  1.00 69.65           C  
ATOM    951  HD2 ARG A  63     -31.984  -6.108 -38.786  1.00 69.65           H  
ATOM    952  HD3 ARG A  63     -33.049  -6.210 -40.198  1.00 69.65           H  
ATOM    953  NE  ARG A  63     -31.651  -4.613 -40.214  1.00 69.65           N  
ATOM    954  HE  ARG A  63     -30.662  -4.439 -40.327  1.00 69.65           H  
ATOM    955  NH1 ARG A  63     -33.752  -3.684 -40.206  1.00 69.65           N  
ATOM    956 HH11 ARG A  63     -34.344  -2.867 -40.251  1.00 69.65           H  
ATOM    957 HH12 ARG A  63     -34.137  -4.588 -39.971  1.00 69.65           H  
ATOM    958  NH2 ARG A  63     -31.971  -2.394 -40.582  1.00 69.65           N  
ATOM    959 HH21 ARG A  63     -30.971  -2.267 -40.646  1.00 69.65           H  
ATOM    960 HH22 ARG A  63     -32.578  -1.589 -40.637  1.00 69.65           H  
ATOM    961  CZ  ARG A  63     -32.458  -3.576 -40.334  1.00 69.65           C  
ATOM    962  N   GLU A  64     -29.032 -10.736 -39.098  1.00 68.56           N  
ATOM    963  H   GLU A  64     -28.291 -10.207 -39.536  1.00 68.56           H  
ATOM    964  CA  GLU A  64     -28.630 -11.674 -38.048  1.00 68.56           C  
ATOM    965  HA  GLU A  64     -29.430 -12.393 -37.875  1.00 68.56           H  
ATOM    966  C   GLU A  64     -28.372 -10.994 -36.699  1.00 68.56           C  
ATOM    967  CB  GLU A  64     -27.369 -12.436 -38.485  1.00 68.56           C  
ATOM    968  HB2 GLU A  64     -27.010 -13.030 -37.645  1.00 68.56           H  
ATOM    969  HB3 GLU A  64     -26.594 -11.713 -38.738  1.00 68.56           H  
ATOM    970  O   GLU A  64     -28.106  -9.785 -36.627  1.00 68.56           O  
ATOM    971  CG  GLU A  64     -27.565 -13.374 -39.678  1.00 68.56           C  
ATOM    972  HG2 GLU A  64     -26.611 -13.869 -39.859  1.00 68.56           H  
ATOM    973  HG3 GLU A  64     -27.834 -12.779 -40.551  1.00 68.56           H  
ATOM    974  CD  GLU A  64     -28.621 -14.449 -39.446  1.00 68.56           C  
ATOM    975  OE1 GLU A  64     -29.192 -14.956 -40.432  1.00 68.56           O  
ATOM    976  OE2 GLU A  64     -29.030 -14.677 -38.288  1.00 68.56           O  
ATOM    977  N   ALA A  65     -28.420 -11.796 -35.632  1.00 64.27           N  
ATOM    978  H   ALA A  65     -28.578 -12.783 -35.781  1.00 64.27           H  
ATOM    979  CA  ALA A  65     -27.968 -11.395 -34.304  1.00 64.27           C  
ATOM    980  HA  ALA A  65     -28.538 -10.521 -33.989  1.00 64.27           H  
ATOM    981  C   ALA A  65     -26.477 -11.021 -34.333  1.00 64.27           C  
ATOM    982  CB  ALA A  65     -28.241 -12.538 -33.319  1.00 64.27           C  
ATOM    983  HB1 ALA A  65     -27.940 -12.247 -32.313  1.00 64.27           H  
ATOM    984  HB2 ALA A  65     -29.302 -12.785 -33.310  1.00 64.27           H  
ATOM    985  HB3 ALA A  65     -27.672 -13.424 -33.603  1.00 64.27           H  
ATOM    986  O   ALA A  65     -25.699 -11.584 -35.100  1.00 64.27           O  
ATOM    987  N   ALA A  66     -26.053 -10.075 -33.492  1.00 53.69           N  
ATOM    988  H   ALA A  66     -26.700  -9.670 -32.831  1.00 53.69           H  
ATOM    989  CA  ALA A  66     -24.641  -9.682 -33.424  1.00 53.69           C  
ATOM    990  HA  ALA A  66     -24.315  -9.373 -34.417  1.00 53.69           H  
ATOM    991  C   ALA A  66     -23.719 -10.846 -32.999  1.00 53.69           C  
ATOM    992  CB  ALA A  66     -24.517  -8.482 -32.480  1.00 53.69           C  
ATOM    993  HB1 ALA A  66     -23.480  -8.147 -32.453  1.00 53.69           H  
ATOM    994  HB2 ALA A  66     -25.146  -7.662 -32.826  1.00 53.69           H  
ATOM    995  HB3 ALA A  66     -24.816  -8.766 -31.471  1.00 53.69           H  
ATOM    996  O   ALA A  66     -22.545 -10.857 -33.354  1.00 53.69           O  
ATOM    997  N   THR A  67     -24.266 -11.844 -32.302  1.00 56.51           N  
ATOM    998  H   THR A  67     -25.237 -11.781 -32.032  1.00 56.51           H  
ATOM    999  CA  THR A  67     -23.587 -13.061 -31.841  1.00 56.51           C  
ATOM   1000  HA  THR A  67     -22.558 -12.814 -31.578  1.00 56.51           H  
ATOM   1001  C   THR A  67     -23.521 -14.172 -32.884  1.00 56.51           C  
ATOM   1002  CB  THR A  67     -24.291 -13.609 -30.589  1.00 56.51           C  
ATOM   1003  HB  THR A  67     -23.885 -14.582 -30.312  1.00 56.51           H  
ATOM   1004  O   THR A  67     -22.992 -15.231 -32.571  1.00 56.51           O  
ATOM   1005  CG2 THR A  67     -24.111 -12.653 -29.407  1.00 56.51           C  
ATOM   1006 HG21 THR A  67     -24.573 -11.688 -29.615  1.00 56.51           H  
ATOM   1007 HG22 THR A  67     -24.586 -13.088 -28.528  1.00 56.51           H  
ATOM   1008 HG23 THR A  67     -23.050 -12.515 -29.199  1.00 56.51           H  
ATOM   1009  OG1 THR A  67     -25.672 -13.721 -30.856  1.00 56.51           O  
ATOM   1010  HG1 THR A  67     -25.824 -14.610 -31.184  1.00 56.51           H  
ATOM   1011  N   VAL A  68     -23.991 -13.960 -34.122  1.00 71.14           N  
ATOM   1012  H   VAL A  68     -24.429 -13.071 -34.316  1.00 71.14           H  
ATOM   1013  CA  VAL A  68     -24.157 -15.040 -35.116  1.00 71.14           C  
ATOM   1014  HA  VAL A  68     -24.910 -15.723 -34.722  1.00 71.14           H  
ATOM   1015  C   VAL A  68     -22.885 -15.864 -35.355  1.00 71.14           C  
ATOM   1016  CB  VAL A  68     -24.691 -14.463 -36.440  1.00 71.14           C  
ATOM   1017  HB  VAL A  68     -25.505 -13.781 -36.194  1.00 71.14           H  
ATOM   1018  O   VAL A  68     -22.952 -17.064 -35.601  1.00 71.14           O  
ATOM   1019  CG1 VAL A  68     -23.643 -13.678 -37.246  1.00 71.14           C  
ATOM   1020 HG11 VAL A  68     -23.190 -12.917 -36.611  1.00 71.14           H  
ATOM   1021 HG12 VAL A  68     -22.872 -14.348 -37.626  1.00 71.14           H  
ATOM   1022 HG13 VAL A  68     -24.130 -13.194 -38.092  1.00 71.14           H  
ATOM   1023  CG2 VAL A  68     -25.305 -15.554 -37.313  1.00 71.14           C  
ATOM   1024 HG21 VAL A  68     -25.615 -15.148 -38.276  1.00 71.14           H  
ATOM   1025 HG22 VAL A  68     -26.181 -15.969 -36.814  1.00 71.14           H  
ATOM   1026 HG23 VAL A  68     -24.585 -16.357 -37.470  1.00 71.14           H  
ATOM   1027  N   VAL A  69     -21.718 -15.229 -35.241  1.00 75.05           N  
ATOM   1028  H   VAL A  69     -21.750 -14.247 -35.006  1.00 75.05           H  
ATOM   1029  CA  VAL A  69     -20.400 -15.862 -35.387  1.00 75.05           C  
ATOM   1030  HA  VAL A  69     -20.392 -16.474 -36.289  1.00 75.05           H  
ATOM   1031  C   VAL A  69     -20.088 -16.795 -34.209  1.00 75.05           C  
ATOM   1032  CB  VAL A  69     -19.337 -14.754 -35.533  1.00 75.05           C  
ATOM   1033  HB  VAL A  69     -19.347 -14.146 -34.629  1.00 75.05           H  
ATOM   1034  O   VAL A  69     -19.443 -17.819 -34.388  1.00 75.05           O  
ATOM   1035  CG1 VAL A  69     -17.913 -15.264 -35.744  1.00 75.05           C  
ATOM   1036 HG11 VAL A  69     -17.212 -14.432 -35.672  1.00 75.05           H  
ATOM   1037 HG12 VAL A  69     -17.828 -15.692 -36.742  1.00 75.05           H  
ATOM   1038 HG13 VAL A  69     -17.643 -15.999 -34.986  1.00 75.05           H  
ATOM   1039  CG2 VAL A  69     -19.674 -13.858 -36.736  1.00 75.05           C  
ATOM   1040 HG21 VAL A  69     -19.914 -14.475 -37.602  1.00 75.05           H  
ATOM   1041 HG22 VAL A  69     -18.827 -13.217 -36.982  1.00 75.05           H  
ATOM   1042 HG23 VAL A  69     -20.523 -13.215 -36.504  1.00 75.05           H  
ATOM   1043  N   PHE A  70     -20.572 -16.488 -33.006  1.00 64.30           N  
ATOM   1044  H   PHE A  70     -21.186 -15.690 -32.926  1.00 64.30           H  
ATOM   1045  CA  PHE A  70     -20.460 -17.357 -31.832  1.00 64.30           C  
ATOM   1046  HA  PHE A  70     -19.511 -17.890 -31.874  1.00 64.30           H  
ATOM   1047  C   PHE A  70     -21.565 -18.425 -31.797  1.00 64.30           C  
ATOM   1048  CB  PHE A  70     -20.469 -16.494 -30.560  1.00 64.30           C  
ATOM   1049  HB2 PHE A  70     -21.459 -16.053 -30.443  1.00 64.30           H  
ATOM   1050  HB3 PHE A  70     -20.301 -17.142 -29.700  1.00 64.30           H  
ATOM   1051  O   PHE A  70     -21.307 -19.549 -31.372  1.00 64.30           O  
ATOM   1052  CG  PHE A  70     -19.420 -15.392 -30.540  1.00 64.30           C  
ATOM   1053  CD1 PHE A  70     -18.053 -15.714 -30.645  1.00 64.30           C  
ATOM   1054  HD1 PHE A  70     -17.746 -16.746 -30.732  1.00 64.30           H  
ATOM   1055  CD2 PHE A  70     -19.808 -14.043 -30.431  1.00 64.30           C  
ATOM   1056  HD2 PHE A  70     -20.854 -13.789 -30.339  1.00 64.30           H  
ATOM   1057  CE1 PHE A  70     -17.083 -14.695 -30.647  1.00 64.30           C  
ATOM   1058  HE1 PHE A  70     -16.035 -14.941 -30.739  1.00 64.30           H  
ATOM   1059  CE2 PHE A  70     -18.838 -13.023 -30.433  1.00 64.30           C  
ATOM   1060  HE2 PHE A  70     -19.139 -11.989 -30.350  1.00 64.30           H  
ATOM   1061  CZ  PHE A  70     -17.475 -13.349 -30.542  1.00 64.30           C  
ATOM   1062  HZ  PHE A  70     -16.730 -12.568 -30.548  1.00 64.30           H  
ATOM   1063  N   ASP A  71     -22.763 -18.101 -32.294  1.00 67.44           N  
ATOM   1064  H   ASP A  71     -22.927 -17.134 -32.532  1.00 67.44           H  
ATOM   1065  CA  ASP A  71     -23.904 -19.025 -32.381  1.00 67.44           C  
ATOM   1066  HA  ASP A  71     -24.042 -19.511 -31.416  1.00 67.44           H  
ATOM   1067  C   ASP A  71     -23.670 -20.124 -33.436  1.00 67.44           C  
ATOM   1068  CB  ASP A  71     -25.184 -18.232 -32.711  1.00 67.44           C  
ATOM   1069  HB2 ASP A  71     -25.060 -17.753 -33.682  1.00 67.44           H  
ATOM   1070  HB3 ASP A  71     -26.016 -18.932 -32.789  1.00 67.44           H  
ATOM   1071  O   ASP A  71     -24.025 -21.290 -33.240  1.00 67.44           O  
ATOM   1072  CG  ASP A  71     -25.544 -17.170 -31.663  1.00 67.44           C  
ATOM   1073  OD1 ASP A  71     -25.344 -17.432 -30.459  1.00 67.44           O  
ATOM   1074  OD2 ASP A  71     -26.011 -16.076 -32.065  1.00 67.44           O  
ATOM   1075  N   HIS A  72     -23.006 -19.768 -34.541  1.00 76.62           N  
ATOM   1076  H   HIS A  72     -22.789 -18.789 -34.655  1.00 76.62           H  
ATOM   1077  CA  HIS A  72     -22.620 -20.669 -35.626  1.00 76.62           C  
ATOM   1078  HA  HIS A  72     -22.901 -21.691 -35.371  1.00 76.62           H  
ATOM   1079  C   HIS A  72     -21.101 -20.611 -35.823  1.00 76.62           C  
ATOM   1080  CB  HIS A  72     -23.380 -20.297 -36.904  1.00 76.62           C  
ATOM   1081  HB2 HIS A  72     -23.109 -20.999 -37.693  1.00 76.62           H  
ATOM   1082  HB3 HIS A  72     -23.080 -19.298 -37.220  1.00 76.62           H  
ATOM   1083  O   HIS A  72     -20.641 -19.938 -36.737  1.00 76.62           O  
ATOM   1084  CG  HIS A  72     -24.871 -20.309 -36.728  1.00 76.62           C  
ATOM   1085  CD2 HIS A  72     -25.636 -19.243 -36.344  1.00 76.62           C  
ATOM   1086  HD2 HIS A  72     -25.276 -18.249 -36.127  1.00 76.62           H  
ATOM   1087  ND1 HIS A  72     -25.709 -21.393 -36.847  1.00 76.62           N  
ATOM   1088  HD1 HIS A  72     -25.471 -22.301 -37.220  1.00 76.62           H  
ATOM   1089  CE1 HIS A  72     -26.950 -20.987 -36.530  1.00 76.62           C  
ATOM   1090  HE1 HIS A  72     -27.840 -21.597 -36.577  1.00 76.62           H  
ATOM   1091  NE2 HIS A  72     -26.953 -19.684 -36.223  1.00 76.62           N  
ATOM   1092  N   PRO A  73     -20.301 -21.327 -35.010  1.00 74.95           N  
ATOM   1093  CA  PRO A  73     -18.861 -21.095 -34.897  1.00 74.95           C  
ATOM   1094  HA  PRO A  73     -18.700 -20.060 -34.597  1.00 74.95           H  
ATOM   1095  C   PRO A  73     -18.042 -21.355 -36.156  1.00 74.95           C  
ATOM   1096  CB  PRO A  73     -18.368 -22.005 -33.768  1.00 74.95           C  
ATOM   1097  HB2 PRO A  73     -17.582 -21.527 -33.183  1.00 74.95           H  
ATOM   1098  HB3 PRO A  73     -18.014 -22.952 -34.175  1.00 74.95           H  
ATOM   1099  O   PRO A  73     -16.868 -21.030 -36.150  1.00 74.95           O  
ATOM   1100  CG  PRO A  73     -19.615 -22.257 -32.934  1.00 74.95           C  
ATOM   1101  HG2 PRO A  73     -19.567 -23.211 -32.410  1.00 74.95           H  
ATOM   1102  HG3 PRO A  73     -19.745 -21.438 -32.226  1.00 74.95           H  
ATOM   1103  CD  PRO A  73     -20.738 -22.230 -33.961  1.00 74.95           C  
ATOM   1104  HD2 PRO A  73     -21.649 -21.889 -33.468  1.00 74.95           H  
ATOM   1105  HD3 PRO A  73     -20.882 -23.227 -34.376  1.00 74.95           H  
ATOM   1106  N   THR A  74     -18.604 -21.967 -37.197  1.00 81.69           N  
ATOM   1107  H   THR A  74     -19.611 -22.043 -37.211  1.00 81.69           H  
ATOM   1108  CA  THR A  74     -17.897 -22.321 -38.434  1.00 81.69           C  
ATOM   1109  HA  THR A  74     -16.918 -21.843 -38.440  1.00 81.69           H  
ATOM   1110  C   THR A  74     -18.665 -21.800 -39.642  1.00 81.69           C  
ATOM   1111  CB  THR A  74     -17.668 -23.838 -38.572  1.00 81.69           C  
ATOM   1112  HB  THR A  74     -16.954 -23.996 -39.380  1.00 81.69           H  
ATOM   1113  O   THR A  74     -19.879 -21.582 -39.586  1.00 81.69           O  
ATOM   1114  CG2 THR A  74     -17.106 -24.497 -37.314  1.00 81.69           C  
ATOM   1115 HG21 THR A  74     -17.793 -24.382 -36.475  1.00 81.69           H  
ATOM   1116 HG22 THR A  74     -16.948 -25.559 -37.497  1.00 81.69           H  
ATOM   1117 HG23 THR A  74     -16.146 -24.044 -37.066  1.00 81.69           H  
ATOM   1118  OG1 THR A  74     -18.856 -24.537 -38.894  1.00 81.69           O  
ATOM   1119  HG1 THR A  74     -18.550 -25.391 -39.208  1.00 81.69           H  
ATOM   1120  N   ILE A  75     -17.981 -21.660 -40.774  1.00 88.58           N  
ATOM   1121  H   ILE A  75     -17.009 -21.936 -40.787  1.00 88.58           H  
ATOM   1122  CA  ILE A  75     -18.590 -21.198 -42.027  1.00 88.58           C  
ATOM   1123  HA  ILE A  75     -19.061 -20.230 -41.856  1.00 88.58           H  
ATOM   1124  C   ILE A  75     -19.682 -22.154 -42.494  1.00 88.58           C  
ATOM   1125  CB  ILE A  75     -17.505 -21.036 -43.103  1.00 88.58           C  
ATOM   1126  HB  ILE A  75     -16.915 -21.952 -43.138  1.00 88.58           H  
ATOM   1127  O   ILE A  75     -20.740 -21.698 -42.921  1.00 88.58           O  
ATOM   1128  CG1 ILE A  75     -16.594 -19.871 -42.691  1.00 88.58           C  
ATOM   1129 HG12 ILE A  75     -17.133 -18.941 -42.873  1.00 88.58           H  
ATOM   1130 HG13 ILE A  75     -16.361 -19.920 -41.627  1.00 88.58           H  
ATOM   1131  CG2 ILE A  75     -18.105 -20.824 -44.505  1.00 88.58           C  
ATOM   1132 HG21 ILE A  75     -17.338 -20.532 -45.222  1.00 88.58           H  
ATOM   1133 HG22 ILE A  75     -18.560 -21.747 -44.863  1.00 88.58           H  
ATOM   1134 HG23 ILE A  75     -18.870 -20.049 -44.465  1.00 88.58           H  
ATOM   1135  CD1 ILE A  75     -15.258 -19.848 -43.418  1.00 88.58           C  
ATOM   1136 HD11 ILE A  75     -14.654 -20.692 -43.085  1.00 88.58           H  
ATOM   1137 HD12 ILE A  75     -15.387 -19.887 -44.500  1.00 88.58           H  
ATOM   1138 HD13 ILE A  75     -14.745 -18.924 -43.149  1.00 88.58           H  
ATOM   1139  N   THR A  76     -19.462 -23.466 -42.386  1.00 85.24           N  
ATOM   1140  H   THR A  76     -18.544 -23.785 -42.109  1.00 85.24           H  
ATOM   1141  CA  THR A  76     -20.458 -24.472 -42.776  1.00 85.24           C  
ATOM   1142  HA  THR A  76     -20.724 -24.314 -43.822  1.00 85.24           H  
ATOM   1143  C   THR A  76     -21.737 -24.343 -41.949  1.00 85.24           C  
ATOM   1144  CB  THR A  76     -19.878 -25.887 -42.642  1.00 85.24           C  
ATOM   1145  HB  THR A  76     -19.669 -26.096 -41.593  1.00 85.24           H  
ATOM   1146  O   THR A  76     -22.834 -24.355 -42.509  1.00 85.24           O  
ATOM   1147  CG2 THR A  76     -20.816 -26.956 -43.203  1.00 85.24           C  
ATOM   1148 HG21 THR A  76     -21.045 -26.734 -44.246  1.00 85.24           H  
ATOM   1149 HG22 THR A  76     -20.322 -27.925 -43.140  1.00 85.24           H  
ATOM   1150 HG23 THR A  76     -21.738 -26.992 -42.622  1.00 85.24           H  
ATOM   1151  OG1 THR A  76     -18.680 -25.964 -43.371  1.00 85.24           O  
ATOM   1152  HG1 THR A  76     -18.136 -26.617 -42.925  1.00 85.24           H  
ATOM   1153  N   ARG A  77     -21.621 -24.148 -40.625  1.00 83.87           N  
ATOM   1154  H   ARG A  77     -20.696 -24.068 -40.227  1.00 83.87           H  
ATOM   1155  CA  ARG A  77     -22.797 -23.940 -39.763  1.00 83.87           C  
ATOM   1156  HA  ARG A  77     -23.535 -24.714 -39.971  1.00 83.87           H  
ATOM   1157  C   ARG A  77     -23.503 -22.627 -40.057  1.00 83.87           C  
ATOM   1158  CB  ARG A  77     -22.409 -23.984 -38.283  1.00 83.87           C  
ATOM   1159  HB2 ARG A  77     -23.238 -23.577 -37.704  1.00 83.87           H  
ATOM   1160  HB3 ARG A  77     -21.531 -23.364 -38.103  1.00 83.87           H  
ATOM   1161  O   ARG A  77     -24.730 -22.583 -40.036  1.00 83.87           O  
ATOM   1162  CG  ARG A  77     -22.152 -25.416 -37.812  1.00 83.87           C  
ATOM   1163  HG2 ARG A  77     -22.968 -26.063 -38.133  1.00 83.87           H  
ATOM   1164  HG3 ARG A  77     -21.214 -25.782 -38.231  1.00 83.87           H  
ATOM   1165  CD  ARG A  77     -22.086 -25.418 -36.286  1.00 83.87           C  
ATOM   1166  HD2 ARG A  77     -21.296 -24.733 -35.977  1.00 83.87           H  
ATOM   1167  HD3 ARG A  77     -23.038 -25.063 -35.891  1.00 83.87           H  
ATOM   1168  NE  ARG A  77     -21.797 -26.759 -35.757  1.00 83.87           N  
ATOM   1169  HE  ARG A  77     -21.568 -27.475 -36.432  1.00 83.87           H  
ATOM   1170  NH1 ARG A  77     -21.982 -26.217 -33.533  1.00 83.87           N  
ATOM   1171 HH11 ARG A  77     -22.287 -25.288 -33.787  1.00 83.87           H  
ATOM   1172 HH12 ARG A  77     -21.899 -26.466 -32.558  1.00 83.87           H  
ATOM   1173  NH2 ARG A  77     -21.349 -28.277 -34.125  1.00 83.87           N  
ATOM   1174 HH21 ARG A  77     -21.241 -28.505 -33.147  1.00 83.87           H  
ATOM   1175 HH22 ARG A  77     -21.080 -28.950 -34.828  1.00 83.87           H  
ATOM   1176  CZ  ARG A  77     -21.714 -27.077 -34.478  1.00 83.87           C  
ATOM   1177  N   LEU A  78     -22.742 -21.574 -40.339  1.00 90.09           N  
ATOM   1178  H   LEU A  78     -21.738 -21.661 -40.270  1.00 90.09           H  
ATOM   1179  CA  LEU A  78     -23.314 -20.287 -40.702  1.00 90.09           C  
ATOM   1180  HA  LEU A  78     -24.064 -20.040 -39.950  1.00 90.09           H  
ATOM   1181  C   LEU A  78     -24.038 -20.373 -42.058  1.00 90.09           C  
ATOM   1182  CB  LEU A  78     -22.187 -19.242 -40.644  1.00 90.09           C  
ATOM   1183  HB2 LEU A  78     -21.681 -19.349 -39.685  1.00 90.09           H  
ATOM   1184  HB3 LEU A  78     -21.459 -19.457 -41.427  1.00 90.09           H  
ATOM   1185  O   LEU A  78     -25.123 -19.822 -42.209  1.00 90.09           O  
ATOM   1186  CG  LEU A  78     -22.644 -17.781 -40.779  1.00 90.09           C  
ATOM   1187  HG  LEU A  78     -23.013 -17.598 -41.788  1.00 90.09           H  
ATOM   1188  CD1 LEU A  78     -23.735 -17.416 -39.777  1.00 90.09           C  
ATOM   1189 HD11 LEU A  78     -23.923 -16.342 -39.799  1.00 90.09           H  
ATOM   1190 HD12 LEU A  78     -24.665 -17.929 -40.019  1.00 90.09           H  
ATOM   1191 HD13 LEU A  78     -23.410 -17.700 -38.776  1.00 90.09           H  
ATOM   1192  CD2 LEU A  78     -21.456 -16.858 -40.506  1.00 90.09           C  
ATOM   1193 HD21 LEU A  78     -20.683 -17.004 -41.260  1.00 90.09           H  
ATOM   1194 HD22 LEU A  78     -21.776 -15.816 -40.511  1.00 90.09           H  
ATOM   1195 HD23 LEU A  78     -21.038 -17.074 -39.522  1.00 90.09           H  
ATOM   1196  N   ALA A  79     -23.506 -21.122 -43.027  1.00 86.13           N  
ATOM   1197  H   ALA A  79     -22.603 -21.543 -42.862  1.00 86.13           H  
ATOM   1198  CA  ALA A  79     -24.127 -21.325 -44.339  1.00 86.13           C  
ATOM   1199  HA  ALA A  79     -24.335 -20.355 -44.790  1.00 86.13           H  
ATOM   1200  C   ALA A  79     -25.472 -22.049 -44.261  1.00 86.13           C  
ATOM   1201  CB  ALA A  79     -23.146 -22.089 -45.236  1.00 86.13           C  
ATOM   1202  HB1 ALA A  79     -22.182 -21.581 -45.252  1.00 86.13           H  
ATOM   1203  HB2 ALA A  79     -23.003 -23.100 -44.856  1.00 86.13           H  
ATOM   1204  HB3 ALA A  79     -23.544 -22.147 -46.249  1.00 86.13           H  
ATOM   1205  O   ALA A  79     -26.417 -21.654 -44.946  1.00 86.13           O  
ATOM   1206  N   ASP A  80     -25.569 -23.073 -43.415  1.00 79.47           N  
ATOM   1207  H   ASP A  80     -24.735 -23.386 -42.939  1.00 79.47           H  
ATOM   1208  CA  ASP A  80     -26.812 -23.817 -43.196  1.00 79.47           C  
ATOM   1209  HA  ASP A  80     -27.184 -24.191 -44.150  1.00 79.47           H  
ATOM   1210  C   ASP A  80     -27.912 -22.938 -42.627  1.00 79.47           C  
ATOM   1211  CB  ASP A  80     -26.539 -24.994 -42.254  1.00 79.47           C  
ATOM   1212  HB2 ASP A  80     -27.490 -25.392 -41.898  1.00 79.47           H  
ATOM   1213  HB3 ASP A  80     -25.960 -24.661 -41.392  1.00 79.47           H  
ATOM   1214  O   ASP A  80     -29.044 -22.963 -43.114  1.00 79.47           O  
ATOM   1215  CG  ASP A  80     -25.803 -26.110 -42.972  1.00 79.47           C  
ATOM   1216  OD1 ASP A  80     -25.675 -26.026 -44.215  1.00 79.47           O  
ATOM   1217  OD2 ASP A  80     -25.449 -27.122 -42.321  1.00 79.47           O  
ATOM   1218  N   HIS A  81     -27.545 -22.093 -41.667  1.00 82.79           N  
ATOM   1219  H   HIS A  81     -26.597 -22.137 -41.322  1.00 82.79           H  
ATOM   1220  CA  HIS A  81     -28.449 -21.109 -41.094  1.00 82.79           C  
ATOM   1221  HA  HIS A  81     -29.301 -21.616 -40.640  1.00 82.79           H  
ATOM   1222  C   HIS A  81     -29.012 -20.153 -42.157  1.00 82.79           C  
ATOM   1223  CB  HIS A  81     -27.684 -20.377 -39.996  1.00 82.79           C  
ATOM   1224  HB2 HIS A  81     -27.368 -21.100 -39.244  1.00 82.79           H  
ATOM   1225  HB3 HIS A  81     -26.793 -19.899 -40.404  1.00 82.79           H  
ATOM   1226  O   HIS A  81     -30.226 -19.962 -42.259  1.00 82.79           O  
ATOM   1227  CG  HIS A  81     -28.521 -19.334 -39.334  1.00 82.79           C  
ATOM   1228  CD2 HIS A  81     -28.322 -17.992 -39.419  1.00 82.79           C  
ATOM   1229  HD2 HIS A  81     -27.538 -17.485 -39.961  1.00 82.79           H  
ATOM   1230  ND1 HIS A  81     -29.635 -19.593 -38.540  1.00 82.79           N  
ATOM   1231  CE1 HIS A  81     -30.055 -18.395 -38.118  1.00 82.79           C  
ATOM   1232  HE1 HIS A  81     -30.871 -18.244 -37.427  1.00 82.79           H  
ATOM   1233  NE2 HIS A  81     -29.292 -17.420 -38.636  1.00 82.79           N  
ATOM   1234  HE2 HIS A  81     -29.348 -16.435 -38.418  1.00 82.79           H  
ATOM   1235  N   TYR A  82     -28.166 -19.614 -43.041  1.00 84.12           N  
ATOM   1236  H   TYR A  82     -27.177 -19.785 -42.928  1.00 84.12           H  
ATOM   1237  CA  TYR A  82     -28.646 -18.766 -44.140  1.00 84.12           C  
ATOM   1238  HA  TYR A  82     -29.302 -18.004 -43.719  1.00 84.12           H  
ATOM   1239  C   TYR A  82     -29.474 -19.528 -45.184  1.00 84.12           C  
ATOM   1240  CB  TYR A  82     -27.477 -18.057 -44.824  1.00 84.12           C  
ATOM   1241  HB2 TYR A  82     -26.646 -18.752 -44.945  1.00 84.12           H  
ATOM   1242  HB3 TYR A  82     -27.797 -17.748 -45.819  1.00 84.12           H  
ATOM   1243  O   TYR A  82     -30.402 -18.956 -45.765  1.00 84.12           O  
ATOM   1244  CG  TYR A  82     -27.015 -16.811 -44.103  1.00 84.12           C  
ATOM   1245  CD1 TYR A  82     -27.736 -15.609 -44.239  1.00 84.12           C  
ATOM   1246  HD1 TYR A  82     -28.626 -15.570 -44.849  1.00 84.12           H  
ATOM   1247  CD2 TYR A  82     -25.867 -16.846 -43.294  1.00 84.12           C  
ATOM   1248  HD2 TYR A  82     -25.301 -17.761 -43.203  1.00 84.12           H  
ATOM   1249  CE1 TYR A  82     -27.289 -14.456 -43.566  1.00 84.12           C  
ATOM   1250  HE1 TYR A  82     -27.801 -13.508 -43.636  1.00 84.12           H  
ATOM   1251  CE2 TYR A  82     -25.447 -15.704 -42.595  1.00 84.12           C  
ATOM   1252  HE2 TYR A  82     -24.584 -15.752 -41.948  1.00 84.12           H  
ATOM   1253  OH  TYR A  82     -25.741 -13.371 -42.121  1.00 84.12           O  
ATOM   1254  HH  TYR A  82     -25.005 -13.553 -41.532  1.00 84.12           H  
ATOM   1255  CZ  TYR A  82     -26.156 -14.500 -42.745  1.00 84.12           C  
ATOM   1256  N   LEU A  83     -29.165 -20.803 -45.445  1.00 76.16           N  
ATOM   1257  H   LEU A  83     -28.396 -21.222 -44.942  1.00 76.16           H  
ATOM   1258  CA  LEU A  83     -29.908 -21.625 -46.401  1.00 76.16           C  
ATOM   1259  HA  LEU A  83     -29.919 -21.105 -47.359  1.00 76.16           H  
ATOM   1260  C   LEU A  83     -31.362 -21.806 -45.953  1.00 76.16           C  
ATOM   1261  CB  LEU A  83     -29.204 -22.983 -46.561  1.00 76.16           C  
ATOM   1262  HB2 LEU A  83     -28.139 -22.825 -46.733  1.00 76.16           H  
ATOM   1263  HB3 LEU A  83     -29.306 -23.532 -45.625  1.00 76.16           H  
ATOM   1264  O   LEU A  83     -32.274 -21.661 -46.772  1.00 76.16           O  
ATOM   1265  CG  LEU A  83     -29.780 -23.838 -47.702  1.00 76.16           C  
ATOM   1266  HG  LEU A  83     -30.870 -23.823 -47.681  1.00 76.16           H  
ATOM   1267  CD1 LEU A  83     -29.308 -23.341 -49.065  1.00 76.16           C  
ATOM   1268 HD11 LEU A  83     -29.685 -24.014 -49.836  1.00 76.16           H  
ATOM   1269 HD12 LEU A  83     -29.688 -22.335 -49.239  1.00 76.16           H  
ATOM   1270 HD13 LEU A  83     -28.218 -23.330 -49.084  1.00 76.16           H  
ATOM   1271  CD2 LEU A  83     -29.335 -25.289 -47.542  1.00 76.16           C  
ATOM   1272 HD21 LEU A  83     -28.251 -25.328 -47.435  1.00 76.16           H  
ATOM   1273 HD22 LEU A  83     -29.783 -25.701 -46.638  1.00 76.16           H  
ATOM   1274 HD23 LEU A  83     -29.649 -25.884 -48.400  1.00 76.16           H  
ATOM   1275  N   GLU A  84     -31.577 -22.066 -44.661  1.00 73.54           N  
ATOM   1276  H   GLU A  84     -30.783 -22.198 -44.051  1.00 73.54           H  
ATOM   1277  CA  GLU A  84     -32.915 -22.137 -44.069  1.00 73.54           C  
ATOM   1278  HA  GLU A  84     -33.514 -22.862 -44.621  1.00 73.54           H  
ATOM   1279  C   GLU A  84     -33.650 -20.796 -44.168  1.00 73.54           C  
ATOM   1280  CB  GLU A  84     -32.834 -22.598 -42.606  1.00 73.54           C  
ATOM   1281  HB2 GLU A  84     -32.083 -22.012 -42.075  1.00 73.54           H  
ATOM   1282  HB3 GLU A  84     -33.805 -22.424 -42.141  1.00 73.54           H  
ATOM   1283  O   GLU A  84     -34.830 -20.764 -44.529  1.00 73.54           O  
ATOM   1284  CG  GLU A  84     -32.511 -24.096 -42.502  1.00 73.54           C  
ATOM   1285  HG2 GLU A  84     -31.511 -24.275 -42.895  1.00 73.54           H  
ATOM   1286  HG3 GLU A  84     -33.215 -24.641 -43.131  1.00 73.54           H  
ATOM   1287  CD  GLU A  84     -32.601 -24.643 -41.068  1.00 73.54           C  
ATOM   1288  OE1 GLU A  84     -32.682 -25.887 -40.949  1.00 73.54           O  
ATOM   1289  OE2 GLU A  84     -32.641 -23.834 -40.115  1.00 73.54           O  
ATOM   1290  N   ARG A  85     -32.953 -19.673 -43.948  1.00 76.58           N  
ATOM   1291  H   ARG A  85     -32.001 -19.767 -43.625  1.00 76.58           H  
ATOM   1292  CA  ARG A  85     -33.564 -18.337 -44.036  1.00 76.58           C  
ATOM   1293  HA  ARG A  85     -34.507 -18.377 -43.491  1.00 76.58           H  
ATOM   1294  C   ARG A  85     -33.971 -17.906 -45.455  1.00 76.58           C  
ATOM   1295  CB  ARG A  85     -32.665 -17.291 -43.351  1.00 76.58           C  
ATOM   1296  HB2 ARG A  85     -31.650 -17.356 -43.742  1.00 76.58           H  
ATOM   1297  HB3 ARG A  85     -33.054 -16.298 -43.578  1.00 76.58           H  
ATOM   1298  O   ARG A  85     -34.820 -17.024 -45.569  1.00 76.58           O  
ATOM   1299  CG  ARG A  85     -32.651 -17.475 -41.823  1.00 76.58           C  
ATOM   1300  HG2 ARG A  85     -33.671 -17.572 -41.451  1.00 76.58           H  
ATOM   1301  HG3 ARG A  85     -32.119 -18.395 -41.579  1.00 76.58           H  
ATOM   1302  CD  ARG A  85     -31.968 -16.317 -41.093  1.00 76.58           C  
ATOM   1303  HD2 ARG A  85     -31.769 -16.634 -40.069  1.00 76.58           H  
ATOM   1304  HD3 ARG A  85     -31.007 -16.120 -41.569  1.00 76.58           H  
ATOM   1305  NE  ARG A  85     -32.811 -15.099 -41.075  1.00 76.58           N  
ATOM   1306  HE  ARG A  85     -33.612 -15.093 -41.692  1.00 76.58           H  
ATOM   1307  NH1 ARG A  85     -31.552 -13.937 -39.559  1.00 76.58           N  
ATOM   1308 HH11 ARG A  85     -30.808 -14.614 -39.648  1.00 76.58           H  
ATOM   1309 HH12 ARG A  85     -31.324 -13.075 -39.083  1.00 76.58           H  
ATOM   1310  NH2 ARG A  85     -33.293 -12.944 -40.431  1.00 76.58           N  
ATOM   1311 HH21 ARG A  85     -34.132 -12.931 -40.993  1.00 76.58           H  
ATOM   1312 HH22 ARG A  85     -32.972 -12.163 -39.877  1.00 76.58           H  
ATOM   1313  CZ  ARG A  85     -32.558 -14.018 -40.358  1.00 76.58           C  
ATOM   1314  N   LEU A  86     -33.420 -18.488 -46.530  1.00 69.28           N  
ATOM   1315  H   LEU A  86     -32.717 -19.190 -46.351  1.00 69.28           H  
ATOM   1316  CA  LEU A  86     -33.613 -18.005 -47.916  1.00 69.28           C  
ATOM   1317  HA  LEU A  86     -33.972 -16.978 -47.852  1.00 69.28           H  
ATOM   1318  C   LEU A  86     -34.706 -18.709 -48.769  1.00 69.28           C  
ATOM   1319  CB  LEU A  86     -32.240 -17.952 -48.623  1.00 69.28           C  
ATOM   1320  HB2 LEU A  86     -31.708 -18.877 -48.401  1.00 69.28           H  
ATOM   1321  HB3 LEU A  86     -32.389 -17.910 -49.702  1.00 69.28           H  
ATOM   1322  O   LEU A  86     -35.005 -18.208 -49.851  1.00 69.28           O  
ATOM   1323  CG  LEU A  86     -31.366 -16.747 -48.211  1.00 69.28           C  
ATOM   1324  HG  LEU A  86     -31.368 -16.635 -47.126  1.00 69.28           H  
ATOM   1325  CD1 LEU A  86     -29.929 -16.986 -48.671  1.00 69.28           C  
ATOM   1326 HD11 LEU A  86     -29.502 -17.772 -48.047  1.00 69.28           H  
ATOM   1327 HD12 LEU A  86     -29.332 -16.085 -48.532  1.00 69.28           H  
ATOM   1328 HD13 LEU A  86     -29.909 -17.305 -49.713  1.00 69.28           H  
ATOM   1329  CD2 LEU A  86     -31.847 -15.434 -48.841  1.00 69.28           C  
ATOM   1330 HD21 LEU A  86     -31.838 -15.509 -49.929  1.00 69.28           H  
ATOM   1331 HD22 LEU A  86     -31.195 -14.618 -48.529  1.00 69.28           H  
ATOM   1332 HD23 LEU A  86     -32.856 -15.204 -48.499  1.00 69.28           H  
ATOM   1333  N   GLY A  87     -35.342 -19.802 -48.322  1.00 59.03           N  
ATOM   1334  H   GLY A  87     -35.041 -20.157 -47.426  1.00 59.03           H  
ATOM   1335  CA  GLY A  87     -36.550 -20.419 -48.938  1.00 59.03           C  
ATOM   1336  HA2 GLY A  87     -37.299 -19.640 -49.082  1.00 59.03           H  
ATOM   1337  HA3 GLY A  87     -36.960 -21.132 -48.224  1.00 59.03           H  
ATOM   1338  C   GLY A  87     -36.369 -21.148 -50.295  1.00 59.03           C  
ATOM   1339  O   GLY A  87     -35.641 -20.689 -51.161  1.00 59.03           O  
ATOM   1340  N   THR A  88     -37.034 -22.291 -50.540  1.00 42.22           N  
ATOM   1341  H   THR A  88     -37.662 -22.628 -49.824  1.00 42.22           H  
ATOM   1342  CA  THR A  88     -36.700 -23.300 -51.589  1.00 42.22           C  
ATOM   1343  HA  THR A  88     -35.634 -23.215 -51.799  1.00 42.22           H  
ATOM   1344  C   THR A  88     -37.394 -23.235 -52.974  1.00 42.22           C  
ATOM   1345  CB  THR A  88     -36.903 -24.727 -51.031  1.00 42.22           C  
ATOM   1346  HB  THR A  88     -37.104 -25.423 -51.845  1.00 42.22           H  
ATOM   1347  O   THR A  88     -36.850 -23.821 -53.908  1.00 42.22           O  
ATOM   1348  CG2 THR A  88     -35.680 -25.238 -50.271  1.00 42.22           C  
ATOM   1349 HG21 THR A  88     -35.451 -24.571 -49.440  1.00 42.22           H  
ATOM   1350 HG22 THR A  88     -35.874 -26.239 -49.884  1.00 42.22           H  
ATOM   1351 HG23 THR A  88     -34.822 -25.283 -50.942  1.00 42.22           H  
ATOM   1352  OG1 THR A  88     -37.989 -24.742 -50.133  1.00 42.22           O  
ATOM   1353  HG1 THR A  88     -38.011 -25.598 -49.699  1.00 42.22           H  
ATOM   1354  N   GLU A  89     -38.541 -22.580 -53.191  1.00 38.45           N  
ATOM   1355  H   GLU A  89     -38.952 -22.065 -52.425  1.00 38.45           H  
ATOM   1356  CA  GLU A  89     -39.400 -22.833 -54.382  1.00 38.45           C  
ATOM   1357  HA  GLU A  89     -39.575 -23.907 -54.443  1.00 38.45           H  
ATOM   1358  C   GLU A  89     -38.815 -22.395 -55.757  1.00 38.45           C  
ATOM   1359  CB  GLU A  89     -40.779 -22.166 -54.195  1.00 38.45           C  
ATOM   1360  HB2 GLU A  89     -41.330 -22.286 -55.128  1.00 38.45           H  
ATOM   1361  HB3 GLU A  89     -40.637 -21.100 -54.017  1.00 38.45           H  
ATOM   1362  O   GLU A  89     -38.710 -21.204 -56.041  1.00 38.45           O  
ATOM   1363  CG  GLU A  89     -41.636 -22.760 -53.064  1.00 38.45           C  
ATOM   1364  HG2 GLU A  89     -41.658 -23.843 -53.186  1.00 38.45           H  
ATOM   1365  HG3 GLU A  89     -41.166 -22.536 -52.107  1.00 38.45           H  
ATOM   1366  CD  GLU A  89     -43.080 -22.217 -53.072  1.00 38.45           C  
ATOM   1367  OE1 GLU A  89     -43.971 -22.937 -52.571  1.00 38.45           O  
ATOM   1368  OE2 GLU A  89     -43.307 -21.120 -53.634  1.00 38.45           O  
ATOM   1369  N   VAL A  90     -38.501 -23.332 -56.670  1.00 35.02           N  
ATOM   1370  H   VAL A  90     -38.566 -24.302 -56.395  1.00 35.02           H  
ATOM   1371  CA  VAL A  90     -38.079 -23.046 -58.071  1.00 35.02           C  
ATOM   1372  HA  VAL A  90     -38.029 -21.966 -58.206  1.00 35.02           H  
ATOM   1373  C   VAL A  90     -39.106 -23.609 -59.057  1.00 35.02           C  
ATOM   1374  CB  VAL A  90     -36.684 -23.623 -58.428  1.00 35.02           C  
ATOM   1375  HB  VAL A  90     -36.774 -24.665 -58.734  1.00 35.02           H  
ATOM   1376  O   VAL A  90     -39.223 -24.824 -59.192  1.00 35.02           O  
ATOM   1377  CG1 VAL A  90     -36.057 -22.850 -59.597  1.00 35.02           C  
ATOM   1378 HG11 VAL A  90     -35.926 -21.804 -59.321  1.00 35.02           H  
ATOM   1379 HG12 VAL A  90     -35.085 -23.279 -59.840  1.00 35.02           H  
ATOM   1380 HG13 VAL A  90     -36.696 -22.918 -60.477  1.00 35.02           H  
ATOM   1381  CG2 VAL A  90     -35.753 -23.614 -57.228  1.00 35.02           C  
ATOM   1382 HG21 VAL A  90     -34.719 -23.754 -57.544  1.00 35.02           H  
ATOM   1383 HG22 VAL A  90     -35.905 -22.674 -56.697  1.00 35.02           H  
ATOM   1384 HG23 VAL A  90     -36.019 -24.433 -56.559  1.00 35.02           H  
ATOM   1385  N   ARG A  91     -39.854 -22.756 -59.772  1.00 31.11           N  
ATOM   1386  H   ARG A  91     -39.724 -21.769 -59.601  1.00 31.11           H  
ATOM   1387  CA  ARG A  91     -40.794 -23.156 -60.845  1.00 31.11           C  
ATOM   1388  HA  ARG A  91     -40.992 -24.227 -60.795  1.00 31.11           H  
ATOM   1389  C   ARG A  91     -40.177 -22.873 -62.228  1.00 31.11           C  
ATOM   1390  CB  ARG A  91     -42.134 -22.398 -60.694  1.00 31.11           C  
ATOM   1391  HB2 ARG A  91     -41.927 -21.338 -60.546  1.00 31.11           H  
ATOM   1392  HB3 ARG A  91     -42.680 -22.496 -61.632  1.00 31.11           H  
ATOM   1393  O   ARG A  91     -40.320 -21.765 -62.725  1.00 31.11           O  
ATOM   1394  CG  ARG A  91     -43.066 -22.890 -59.574  1.00 31.11           C  
ATOM   1395  HG2 ARG A  91     -42.570 -22.784 -58.610  1.00 31.11           H  
ATOM   1396  HG3 ARG A  91     -43.308 -23.939 -59.743  1.00 31.11           H  
ATOM   1397  CD  ARG A  91     -44.356 -22.052 -59.590  1.00 31.11           C  
ATOM   1398  HD2 ARG A  91     -44.095 -21.016 -59.371  1.00 31.11           H  
ATOM   1399  HD3 ARG A  91     -44.792 -22.099 -60.588  1.00 31.11           H  
ATOM   1400  NE  ARG A  91     -45.351 -22.527 -58.608  1.00 31.11           N  
ATOM   1401  HE  ARG A  91     -45.105 -23.346 -58.072  1.00 31.11           H  
ATOM   1402  NH1 ARG A  91     -46.874 -20.825 -58.876  1.00 31.11           N  
ATOM   1403 HH11 ARG A  91     -46.262 -20.408 -59.562  1.00 31.11           H  
ATOM   1404 HH12 ARG A  91     -47.729 -20.366 -58.598  1.00 31.11           H  
ATOM   1405  NH2 ARG A  91     -47.283 -22.448 -57.401  1.00 31.11           N  
ATOM   1406 HH21 ARG A  91     -46.954 -23.221 -56.840  1.00 31.11           H  
ATOM   1407 HH22 ARG A  91     -48.119 -21.958 -57.116  1.00 31.11           H  
ATOM   1408  CZ  ARG A  91     -46.495 -21.935 -58.303  1.00 31.11           C  
ATOM   1409  N   GLY A  92     -39.463 -23.818 -62.848  1.00 32.24           N  
ATOM   1410  H   GLY A  92     -39.361 -24.718 -62.402  1.00 32.24           H  
ATOM   1411  CA  GLY A  92     -38.901 -23.640 -64.205  1.00 32.24           C  
ATOM   1412  HA2 GLY A  92     -38.677 -22.588 -64.385  1.00 32.24           H  
ATOM   1413  HA3 GLY A  92     -37.963 -24.191 -64.277  1.00 32.24           H  
ATOM   1414  C   GLY A  92     -39.831 -24.151 -65.321  1.00 32.24           C  
ATOM   1415  O   GLY A  92     -40.143 -25.337 -65.335  1.00 32.24           O  
ATOM   1416  N   GLU A  93     -40.268 -23.289 -66.254  1.00 32.52           N  
ATOM   1417  H   GLU A  93     -39.978 -22.325 -66.183  1.00 32.52           H  
ATOM   1418  CA  GLU A  93     -41.158 -23.623 -67.396  1.00 32.52           C  
ATOM   1419  HA  GLU A  93     -41.798 -24.454 -67.101  1.00 32.52           H  
ATOM   1420  C   GLU A  93     -40.386 -24.079 -68.665  1.00 32.52           C  
ATOM   1421  CB  GLU A  93     -42.076 -22.425 -67.730  1.00 32.52           C  
ATOM   1422  HB2 GLU A  93     -41.472 -21.519 -67.759  1.00 32.52           H  
ATOM   1423  HB3 GLU A  93     -42.505 -22.582 -68.719  1.00 32.52           H  
ATOM   1424  O   GLU A  93     -39.325 -23.543 -68.981  1.00 32.52           O  
ATOM   1425  CG  GLU A  93     -43.242 -22.253 -66.738  1.00 32.52           C  
ATOM   1426  HG2 GLU A  93     -43.833 -23.168 -66.745  1.00 32.52           H  
ATOM   1427  HG3 GLU A  93     -42.832 -22.131 -65.735  1.00 32.52           H  
ATOM   1428  CD  GLU A  93     -44.153 -21.049 -67.053  1.00 32.52           C  
ATOM   1429  OE1 GLU A  93     -45.337 -21.106 -66.647  1.00 32.52           O  
ATOM   1430  OE2 GLU A  93     -43.667 -20.077 -67.673  1.00 32.52           O  
ATOM   1431  N   ALA A  94     -40.910 -25.069 -69.412  1.00 37.91           N  
ATOM   1432  H   ALA A  94     -41.827 -25.409 -69.160  1.00 37.91           H  
ATOM   1433  CA  ALA A  94     -40.210 -25.783 -70.500  1.00 37.91           C  
ATOM   1434  HA  ALA A  94     -39.144 -25.715 -70.278  1.00 37.91           H  
ATOM   1435  C   ALA A  94     -40.462 -25.216 -71.936  1.00 37.91           C  
ATOM   1436  CB  ALA A  94     -40.593 -27.269 -70.408  1.00 37.91           C  
ATOM   1437  HB1 ALA A  94     -40.353 -27.653 -69.417  1.00 37.91           H  
ATOM   1438  HB2 ALA A  94     -41.660 -27.389 -70.596  1.00 37.91           H  
ATOM   1439  HB3 ALA A  94     -40.035 -27.837 -71.153  1.00 37.91           H  
ATOM   1440  O   ALA A  94     -41.607 -24.903 -72.266  1.00 37.91           O  
ATOM   1441  N   PRO A  95     -39.442 -25.113 -72.826  1.00 40.27           N  
ATOM   1442  CA  PRO A  95     -39.523 -24.454 -74.152  1.00 40.27           C  
ATOM   1443  HA  PRO A  95     -40.085 -23.527 -74.036  1.00 40.27           H  
ATOM   1444  C   PRO A  95     -40.211 -25.273 -75.281  1.00 40.27           C  
ATOM   1445  CB  PRO A  95     -38.071 -24.090 -74.496  1.00 40.27           C  
ATOM   1446  HB2 PRO A  95     -37.841 -23.104 -74.092  1.00 40.27           H  
ATOM   1447  HB3 PRO A  95     -37.882 -24.111 -75.570  1.00 40.27           H  
ATOM   1448  O   PRO A  95     -40.174 -26.500 -75.279  1.00 40.27           O  
ATOM   1449  CG  PRO A  95     -37.243 -25.141 -73.758  1.00 40.27           C  
ATOM   1450  HG2 PRO A  95     -37.186 -26.046 -74.363  1.00 40.27           H  
ATOM   1451  HG3 PRO A  95     -36.245 -24.777 -73.518  1.00 40.27           H  
ATOM   1452  CD  PRO A  95     -38.058 -25.425 -72.503  1.00 40.27           C  
ATOM   1453  HD2 PRO A  95     -37.719 -24.770 -71.701  1.00 40.27           H  
ATOM   1454  HD3 PRO A  95     -37.946 -26.469 -72.210  1.00 40.27           H  
ATOM   1455  N   SER A  96     -40.839 -24.597 -76.268  1.00 45.37           N  
ATOM   1456  H   SER A  96     -40.759 -23.591 -76.249  1.00 45.37           H  
ATOM   1457  CA  SER A  96     -41.816 -25.189 -77.227  1.00 45.37           C  
ATOM   1458  HA  SER A  96     -42.265 -26.036 -76.709  1.00 45.37           H  
ATOM   1459  C   SER A  96     -41.252 -25.752 -78.557  1.00 45.37           C  
ATOM   1460  CB  SER A  96     -42.967 -24.202 -77.504  1.00 45.37           C  
ATOM   1461  HB2 SER A  96     -43.895 -24.769 -77.573  1.00 45.37           H  
ATOM   1462  HB3 SER A  96     -43.067 -23.498 -76.678  1.00 45.37           H  
ATOM   1463  O   SER A  96     -40.183 -25.357 -79.010  1.00 45.37           O  
ATOM   1464  OG  SER A  96     -42.799 -23.501 -78.725  1.00 45.37           O  
ATOM   1465  HG  SER A  96     -42.009 -22.958 -78.665  1.00 45.37           H  
ATOM   1466  N   ALA A  97     -42.017 -26.634 -79.223  1.00 54.09           N  
ATOM   1467  H   ALA A  97     -42.904 -26.873 -78.803  1.00 54.09           H  
ATOM   1468  CA  ALA A  97     -41.591 -27.471 -80.360  1.00 54.09           C  
ATOM   1469  HA  ALA A  97     -40.573 -27.808 -80.166  1.00 54.09           H  
ATOM   1470  C   ALA A  97     -41.578 -26.826 -81.774  1.00 54.09           C  
ATOM   1471  CB  ALA A  97     -42.510 -28.704 -80.361  1.00 54.09           C  
ATOM   1472  HB1 ALA A  97     -42.454 -29.212 -79.398  1.00 54.09           H  
ATOM   1473  HB2 ALA A  97     -42.187 -29.397 -81.138  1.00 54.09           H  
ATOM   1474  HB3 ALA A  97     -43.540 -28.407 -80.558  1.00 54.09           H  
ATOM   1475  O   ALA A  97     -40.898 -27.338 -82.661  1.00 54.09           O  
ATOM   1476  N   LEU A  98     -42.337 -25.751 -82.027  1.00 53.85           N  
ATOM   1477  H   LEU A  98     -42.823 -25.327 -81.250  1.00 53.85           H  
ATOM   1478  CA  LEU A  98     -42.667 -25.287 -83.395  1.00 53.85           C  
ATOM   1479  HA  LEU A  98     -42.964 -26.152 -83.987  1.00 53.85           H  
ATOM   1480  C   LEU A  98     -41.503 -24.642 -84.174  1.00 53.85           C  
ATOM   1481  CB  LEU A  98     -43.859 -24.310 -83.315  1.00 53.85           C  
ATOM   1482  HB2 LEU A  98     -43.902 -23.723 -84.233  1.00 53.85           H  
ATOM   1483  HB3 LEU A  98     -43.680 -23.612 -82.497  1.00 53.85           H  
ATOM   1484  O   LEU A  98     -41.425 -24.806 -85.389  1.00 53.85           O  
ATOM   1485  CG  LEU A  98     -45.224 -24.997 -83.121  1.00 53.85           C  
ATOM   1486  HG  LEU A  98     -45.135 -25.778 -82.366  1.00 53.85           H  
ATOM   1487  CD1 LEU A  98     -46.262 -23.983 -82.637  1.00 53.85           C  
ATOM   1488 HD11 LEU A  98     -46.370 -23.183 -83.369  1.00 53.85           H  
ATOM   1489 HD12 LEU A  98     -47.223 -24.477 -82.496  1.00 53.85           H  
ATOM   1490 HD13 LEU A  98     -45.945 -23.557 -81.685  1.00 53.85           H  
ATOM   1491  CD2 LEU A  98     -45.737 -25.615 -84.424  1.00 53.85           C  
ATOM   1492 HD21 LEU A  98     -45.841 -24.844 -85.189  1.00 53.85           H  
ATOM   1493 HD22 LEU A  98     -45.041 -26.373 -84.781  1.00 53.85           H  
ATOM   1494 HD23 LEU A  98     -46.706 -26.084 -84.255  1.00 53.85           H  
ATOM   1495  N   ALA A  99     -40.587 -23.941 -83.500  1.00 52.90           N  
ATOM   1496  H   ALA A  99     -40.678 -23.884 -82.495  1.00 52.90           H  
ATOM   1497  CA  ALA A  99     -39.571 -23.097 -84.148  1.00 52.90           C  
ATOM   1498  HA  ALA A  99     -40.079 -22.403 -84.818  1.00 52.90           H  
ATOM   1499  C   ALA A  99     -38.545 -23.865 -85.012  1.00 52.90           C  
ATOM   1500  CB  ALA A  99     -38.873 -22.284 -83.050  1.00 52.90           C  
ATOM   1501  HB1 ALA A  99     -38.150 -21.608 -83.507  1.00 52.90           H  
ATOM   1502  HB2 ALA A  99     -39.605 -21.692 -82.502  1.00 52.90           H  
ATOM   1503  HB3 ALA A  99     -38.351 -22.950 -82.363  1.00 52.90           H  
ATOM   1504  O   ALA A  99     -37.846 -23.264 -85.824  1.00 52.90           O  
ATOM   1505  N   GLY A 100     -38.438 -25.189 -84.854  1.00 56.20           N  
ATOM   1506  H   GLY A 100     -39.062 -25.643 -84.203  1.00 56.20           H  
ATOM   1507  CA  GLY A 100     -37.489 -26.009 -85.614  1.00 56.20           C  
ATOM   1508  HA2 GLY A 100     -36.501 -25.552 -85.562  1.00 56.20           H  
ATOM   1509  HA3 GLY A 100     -37.435 -26.996 -85.155  1.00 56.20           H  
ATOM   1510  C   GLY A 100     -37.840 -26.203 -87.097  1.00 56.20           C  
ATOM   1511  O   GLY A 100     -36.949 -26.514 -87.883  1.00 56.20           O  
ATOM   1512  N   LEU A 101     -39.109 -26.038 -87.494  1.00 59.81           N  
ATOM   1513  H   LEU A 101     -39.783 -25.701 -86.821  1.00 59.81           H  
ATOM   1514  CA  LEU A 101     -39.578 -26.324 -88.859  1.00 59.81           C  
ATOM   1515  HA  LEU A 101     -39.092 -27.237 -89.204  1.00 59.81           H  
ATOM   1516  C   LEU A 101     -39.180 -25.248 -89.891  1.00 59.81           C  
ATOM   1517  CB  LEU A 101     -41.104 -26.571 -88.816  1.00 59.81           C  
ATOM   1518  HB2 LEU A 101     -41.569 -26.133 -89.699  1.00 59.81           H  
ATOM   1519  HB3 LEU A 101     -41.526 -26.051 -87.957  1.00 59.81           H  
ATOM   1520  O   LEU A 101     -38.808 -25.605 -91.008  1.00 59.81           O  
ATOM   1521  CG  LEU A 101     -41.465 -28.070 -88.753  1.00 59.81           C  
ATOM   1522  HG  LEU A 101     -40.686 -28.610 -88.215  1.00 59.81           H  
ATOM   1523  CD1 LEU A 101     -42.783 -28.303 -88.014  1.00 59.81           C  
ATOM   1524 HD11 LEU A 101     -42.693 -27.930 -86.993  1.00 59.81           H  
ATOM   1525 HD12 LEU A 101     -43.010 -29.369 -87.984  1.00 59.81           H  
ATOM   1526 HD13 LEU A 101     -43.587 -27.768 -88.518  1.00 59.81           H  
ATOM   1527  CD2 LEU A 101     -41.600 -28.660 -90.161  1.00 59.81           C  
ATOM   1528 HD21 LEU A 101     -42.409 -28.163 -90.696  1.00 59.81           H  
ATOM   1529 HD22 LEU A 101     -41.803 -29.729 -90.099  1.00 59.81           H  
ATOM   1530 HD23 LEU A 101     -40.671 -28.503 -90.709  1.00 59.81           H  
ATOM   1531  N   ASP A 102     -39.188 -23.963 -89.521  1.00 58.18           N  
ATOM   1532  H   ASP A 102     -39.543 -23.740 -88.602  1.00 58.18           H  
ATOM   1533  CA  ASP A 102     -39.029 -22.830 -90.457  1.00 58.18           C  
ATOM   1534  HA  ASP A 102     -39.798 -22.895 -91.227  1.00 58.18           H  
ATOM   1535  C   ASP A 102     -37.662 -22.796 -91.166  1.00 58.18           C  
ATOM   1536  CB  ASP A 102     -39.218 -21.505 -89.692  1.00 58.18           C  
ATOM   1537  HB2 ASP A 102     -38.490 -21.460 -88.882  1.00 58.18           H  
ATOM   1538  HB3 ASP A 102     -39.006 -20.680 -90.373  1.00 58.18           H  
ATOM   1539  O   ASP A 102     -37.562 -22.486 -92.355  1.00 58.18           O  
ATOM   1540  CG  ASP A 102     -40.624 -21.287 -89.119  1.00 58.18           C  
ATOM   1541  OD1 ASP A 102     -41.582 -21.898 -89.637  1.00 58.18           O  
ATOM   1542  OD2 ASP A 102     -40.724 -20.510 -88.142  1.00 58.18           O  
ATOM   1543  N   ALA A 103     -36.581 -23.136 -90.455  1.00 59.56           N  
ATOM   1544  H   ALA A 103     -36.717 -23.403 -89.491  1.00 59.56           H  
ATOM   1545  CA  ALA A 103     -35.220 -23.046 -90.994  1.00 59.56           C  
ATOM   1546  HA  ALA A 103     -35.067 -22.036 -91.373  1.00 59.56           H  
ATOM   1547  C   ALA A 103     -34.973 -24.013 -92.167  1.00 59.56           C  
ATOM   1548  CB  ALA A 103     -34.230 -23.293 -89.849  1.00 59.56           C  
ATOM   1549  HB1 ALA A 103     -33.211 -23.196 -90.222  1.00 59.56           H  
ATOM   1550  HB2 ALA A 103     -34.390 -22.560 -89.059  1.00 59.56           H  
ATOM   1551  HB3 ALA A 103     -34.371 -24.296 -89.445  1.00 59.56           H  
ATOM   1552  O   ALA A 103     -34.152 -23.730 -93.043  1.00 59.56           O  
ATOM   1553  N   LEU A 104     -35.686 -25.145 -92.199  1.00 60.74           N  
ATOM   1554  H   LEU A 104     -36.410 -25.270 -91.506  1.00 60.74           H  
ATOM   1555  CA  LEU A 104     -35.541 -26.153 -93.247  1.00 60.74           C  
ATOM   1556  HA  LEU A 104     -34.480 -26.376 -93.357  1.00 60.74           H  
ATOM   1557  C   LEU A 104     -36.045 -25.639 -94.607  1.00 60.74           C  
ATOM   1558  CB  LEU A 104     -36.284 -27.427 -92.802  1.00 60.74           C  
ATOM   1559  HB2 LEU A 104     -37.348 -27.195 -92.754  1.00 60.74           H  
ATOM   1560  HB3 LEU A 104     -35.959 -27.699 -91.798  1.00 60.74           H  
ATOM   1561  O   LEU A 104     -35.422 -25.933 -95.625  1.00 60.74           O  
ATOM   1562  CG  LEU A 104     -36.086 -28.640 -93.734  1.00 60.74           C  
ATOM   1563  HG  LEU A 104     -36.295 -28.358 -94.766  1.00 60.74           H  
ATOM   1564  CD1 LEU A 104     -34.667 -29.211 -93.649  1.00 60.74           C  
ATOM   1565 HD11 LEU A 104     -34.586 -30.091 -94.287  1.00 60.74           H  
ATOM   1566 HD12 LEU A 104     -34.431 -29.479 -92.620  1.00 60.74           H  
ATOM   1567 HD13 LEU A 104     -33.953 -28.466 -94.002  1.00 60.74           H  
ATOM   1568  CD2 LEU A 104     -37.065 -29.749 -93.348  1.00 60.74           C  
ATOM   1569 HD21 LEU A 104     -36.892 -30.055 -92.316  1.00 60.74           H  
ATOM   1570 HD22 LEU A 104     -36.938 -30.604 -94.011  1.00 60.74           H  
ATOM   1571 HD23 LEU A 104     -38.085 -29.378 -93.443  1.00 60.74           H  
ATOM   1572  N   GLU A 105     -37.135 -24.862 -94.641  1.00 62.17           N  
ATOM   1573  H   GLU A 105     -37.571 -24.595 -93.770  1.00 62.17           H  
ATOM   1574  CA  GLU A 105     -37.741 -24.376 -95.892  1.00 62.17           C  
ATOM   1575  HA  GLU A 105     -37.931 -25.228 -96.544  1.00 62.17           H  
ATOM   1576  C   GLU A 105     -36.819 -23.430 -96.672  1.00 62.17           C  
ATOM   1577  CB  GLU A 105     -39.080 -23.663 -95.619  1.00 62.17           C  
ATOM   1578  HB2 GLU A 105     -39.266 -22.961 -96.433  1.00 62.17           H  
ATOM   1579  HB3 GLU A 105     -39.013 -23.096 -94.691  1.00 62.17           H  
ATOM   1580  O   GLU A 105     -36.719 -23.531 -97.897  1.00 62.17           O  
ATOM   1581  CG  GLU A 105     -40.271 -24.631 -95.569  1.00 62.17           C  
ATOM   1582  HG2 GLU A 105     -40.245 -25.251 -96.465  1.00 62.17           H  
ATOM   1583  HG3 GLU A 105     -40.158 -25.288 -94.707  1.00 62.17           H  
ATOM   1584  CD  GLU A 105     -41.633 -23.913 -95.498  1.00 62.17           C  
ATOM   1585  OE1 GLU A 105     -42.632 -24.550 -95.909  1.00 62.17           O  
ATOM   1586  OE2 GLU A 105     -41.671 -22.734 -95.085  1.00 62.17           O  
ATOM   1587  N   ALA A 106     -36.114 -22.530 -95.978  1.00 59.63           N  
ATOM   1588  H   ALA A 106     -36.237 -22.507 -94.976  1.00 59.63           H  
ATOM   1589  CA  ALA A 106     -35.318 -21.481 -96.616  1.00 59.63           C  
ATOM   1590  HA  ALA A 106     -35.951 -20.962 -97.336  1.00 59.63           H  
ATOM   1591  C   ALA A 106     -34.097 -22.012 -97.386  1.00 59.63           C  
ATOM   1592  CB  ALA A 106     -34.895 -20.478 -95.537  1.00 59.63           C  
ATOM   1593  HB1 ALA A 106     -35.778 -20.068 -95.048  1.00 59.63           H  
ATOM   1594  HB2 ALA A 106     -34.272 -20.973 -94.792  1.00 59.63           H  
ATOM   1595  HB3 ALA A 106     -34.331 -19.665 -95.994  1.00 59.63           H  
ATOM   1596  O   ALA A 106     -33.694 -21.407 -98.378  1.00 59.63           O  
ATOM   1597  N   ALA A 107     -33.512 -23.134 -96.953  1.00 61.30           N  
ATOM   1598  H   ALA A 107     -33.900 -23.586 -96.138  1.00 61.30           H  
ATOM   1599  CA  ALA A 107     -32.314 -23.714 -97.569  1.00 61.30           C  
ATOM   1600  HA  ALA A 107     -31.660 -22.902 -97.887  1.00 61.30           H  
ATOM   1601  C   ALA A 107     -32.612 -24.562 -98.823  1.00 61.30           C  
ATOM   1602  CB  ALA A 107     -31.574 -24.522 -96.498  1.00 61.30           C  
ATOM   1603  HB1 ALA A 107     -30.650 -24.923 -96.916  1.00 61.30           H  
ATOM   1604  HB2 ALA A 107     -32.200 -25.346 -96.155  1.00 61.30           H  
ATOM   1605  HB3 ALA A 107     -31.330 -23.879 -95.652  1.00 61.30           H  
ATOM   1606  O   ALA A 107     -31.705 -24.857 -99.602  1.00 61.30           O  
ATOM   1607  N   LEU A 108     -33.877 -24.938 -99.052  1.00 66.93           N  
ATOM   1608  H   LEU A 108     -34.585 -24.638 -98.397  1.00 66.93           H  
ATOM   1609  CA  LEU A 108     -34.290 -25.775-100.187  1.00 66.93           C  
ATOM   1610  HA  LEU A 108     -33.791 -26.739-100.084  1.00 66.93           H  
ATOM   1611  C   LEU A 108     -33.893 -25.251-101.589  1.00 66.93           C  
ATOM   1612  CB  LEU A 108     -35.816 -25.996-100.132  1.00 66.93           C  
ATOM   1613  HB2 LEU A 108     -36.142 -26.436-101.074  1.00 66.93           H  
ATOM   1614  HB3 LEU A 108     -36.304 -25.026-100.043  1.00 66.93           H  
ATOM   1615  O   LEU A 108     -33.560 -26.085-102.436  1.00 66.93           O  
ATOM   1616  CG  LEU A 108     -36.302 -26.907 -98.990  1.00 66.93           C  
ATOM   1617  HG  LEU A 108     -35.876 -26.568 -98.046  1.00 66.93           H  
ATOM   1618  CD1 LEU A 108     -37.826 -26.850 -98.887  1.00 66.93           C  
ATOM   1619 HD11 LEU A 108     -38.284 -27.240 -99.796  1.00 66.93           H  
ATOM   1620 HD12 LEU A 108     -38.158 -27.432 -98.027  1.00 66.93           H  
ATOM   1621 HD13 LEU A 108     -38.143 -25.816 -98.746  1.00 66.93           H  
ATOM   1622  CD2 LEU A 108     -35.909 -28.369 -99.225  1.00 66.93           C  
ATOM   1623 HD21 LEU A 108     -36.315 -28.978 -98.417  1.00 66.93           H  
ATOM   1624 HD22 LEU A 108     -34.823 -28.464 -99.209  1.00 66.93           H  
ATOM   1625 HD23 LEU A 108     -36.298 -28.720-100.180  1.00 66.93           H  
ATOM   1626  N   PRO A 109     -33.920 -23.935-101.903  1.00 62.51           N  
ATOM   1627  CA  PRO A 109     -33.725 -23.455-103.276  1.00 62.51           C  
ATOM   1628  HA  PRO A 109     -34.459 -23.940-103.918  1.00 62.51           H  
ATOM   1629  C   PRO A 109     -32.324 -23.719-103.842  1.00 62.51           C  
ATOM   1630  CB  PRO A 109     -34.007 -21.946-103.240  1.00 62.51           C  
ATOM   1631  HB2 PRO A 109     -34.538 -21.616-104.133  1.00 62.51           H  
ATOM   1632  HB3 PRO A 109     -33.077 -21.389-103.130  1.00 62.51           H  
ATOM   1633  O   PRO A 109     -32.188 -24.006-105.037  1.00 62.51           O  
ATOM   1634  CG  PRO A 109     -34.848 -21.747-101.983  1.00 62.51           C  
ATOM   1635  HG2 PRO A 109     -34.723 -20.750-101.561  1.00 62.51           H  
ATOM   1636  HG3 PRO A 109     -35.896 -21.946-102.203  1.00 62.51           H  
ATOM   1637  CD  PRO A 109     -34.310 -22.821-101.053  1.00 62.51           C  
ATOM   1638  HD2 PRO A 109     -35.079 -23.089-100.328  1.00 62.51           H  
ATOM   1639  HD3 PRO A 109     -33.418 -22.447-100.549  1.00 62.51           H  
ATOM   1640  N   GLU A 110     -31.292 -23.626-103.000  1.00 58.75           N  
ATOM   1641  H   GLU A 110     -31.477 -23.434-102.026  1.00 58.75           H  
ATOM   1642  CA  GLU A 110     -29.884 -23.686-103.419  1.00 58.75           C  
ATOM   1643  HA  GLU A 110     -29.797 -23.219-104.401  1.00 58.75           H  
ATOM   1644  C   GLU A 110     -29.356 -25.115-103.596  1.00 58.75           C  
ATOM   1645  CB  GLU A 110     -28.988 -22.879-102.465  1.00 58.75           C  
ATOM   1646  HB2 GLU A 110     -29.033 -23.303-101.461  1.00 58.75           H  
ATOM   1647  HB3 GLU A 110     -27.967 -22.966-102.834  1.00 58.75           H  
ATOM   1648  O   GLU A 110     -28.223 -25.305-104.037  1.00 58.75           O  
ATOM   1649  CG  GLU A 110     -29.376 -21.390-102.420  1.00 58.75           C  
ATOM   1650  HG2 GLU A 110     -29.761 -21.105-103.399  1.00 58.75           H  
ATOM   1651  HG3 GLU A 110     -30.183 -21.256-101.699  1.00 58.75           H  
ATOM   1652  CD  GLU A 110     -28.202 -20.454-102.078  1.00 58.75           C  
ATOM   1653  OE1 GLU A 110     -28.345 -19.246-102.380  1.00 58.75           O  
ATOM   1654  OE2 GLU A 110     -27.166 -20.935-101.567  1.00 58.75           O  
ATOM   1655  N   VAL A 111     -30.179 -26.131-103.306  1.00 61.78           N  
ATOM   1656  H   VAL A 111     -31.093 -25.910-102.936  1.00 61.78           H  
ATOM   1657  CA  VAL A 111     -29.769 -27.537-103.382  1.00 61.78           C  
ATOM   1658  HA  VAL A 111     -28.924 -27.656-102.704  1.00 61.78           H  
ATOM   1659  C   VAL A 111     -29.354 -27.880-104.823  1.00 61.78           C  
ATOM   1660  CB  VAL A 111     -30.864 -28.482-102.865  1.00 61.78           C  
ATOM   1661  HB  VAL A 111     -31.768 -28.343-103.460  1.00 61.78           H  
ATOM   1662  O   VAL A 111     -30.184 -27.744-105.740  1.00 61.78           O  
ATOM   1663  CG1 VAL A 111     -30.426 -29.953-102.964  1.00 61.78           C  
ATOM   1664 HG11 VAL A 111     -31.221 -30.603-102.596  1.00 61.78           H  
ATOM   1665 HG12 VAL A 111     -29.528 -30.120-102.370  1.00 61.78           H  
ATOM   1666 HG13 VAL A 111     -30.220 -30.232-103.997  1.00 61.78           H  
ATOM   1667  CG2 VAL A 111     -31.180 -28.173-101.395  1.00 61.78           C  
ATOM   1668 HG21 VAL A 111     -32.075 -28.713-101.088  1.00 61.78           H  
ATOM   1669 HG22 VAL A 111     -30.341 -28.452-100.757  1.00 61.78           H  
ATOM   1670 HG23 VAL A 111     -31.383 -27.112-101.250  1.00 61.78           H  
ATOM   1671  N   PRO A 112     -28.102 -28.334-105.049  1.00 68.14           N  
ATOM   1672  CA  PRO A 112     -27.587 -28.670-106.373  1.00 68.14           C  
ATOM   1673  HA  PRO A 112     -27.550 -27.756-106.965  1.00 68.14           H  
ATOM   1674  C   PRO A 112     -28.456 -29.715-107.076  1.00 68.14           C  
ATOM   1675  CB  PRO A 112     -26.162 -29.193-106.156  1.00 68.14           C  
ATOM   1676  HB2 PRO A 112     -25.495 -28.903-106.968  1.00 68.14           H  
ATOM   1677  HB3 PRO A 112     -26.171 -30.278-106.045  1.00 68.14           H  
ATOM   1678  O   PRO A 112     -28.926 -30.672-106.462  1.00 68.14           O  
ATOM   1679  CG  PRO A 112     -25.740 -28.569-104.831  1.00 68.14           C  
ATOM   1680  HG2 PRO A 112     -25.001 -29.180-104.312  1.00 68.14           H  
ATOM   1681  HG3 PRO A 112     -25.356 -27.564-105.004  1.00 68.14           H  
ATOM   1682  CD  PRO A 112     -27.046 -28.487-104.054  1.00 68.14           C  
ATOM   1683  HD2 PRO A 112     -26.995 -27.636-103.375  1.00 68.14           H  
ATOM   1684  HD3 PRO A 112     -27.201 -29.410-103.495  1.00 68.14           H  
ATOM   1685  N   ALA A 113     -28.652 -29.563-108.390  1.00 68.90           N  
ATOM   1686  H   ALA A 113     -28.229 -28.765-108.842  1.00 68.90           H  
ATOM   1687  CA  ALA A 113     -29.579 -30.396-109.164  1.00 68.90           C  
ATOM   1688  HA  ALA A 113     -30.588 -30.222-108.791  1.00 68.90           H  
ATOM   1689  C   ALA A 113     -29.313 -31.908-109.045  1.00 68.90           C  
ATOM   1690  CB  ALA A 113     -29.516 -29.952-110.631  1.00 68.90           C  
ATOM   1691  HB1 ALA A 113     -28.514 -30.114-111.029  1.00 68.90           H  
ATOM   1692  HB2 ALA A 113     -29.773 -28.896-110.712  1.00 68.90           H  
ATOM   1693  HB3 ALA A 113     -30.227 -30.535-111.216  1.00 68.90           H  
ATOM   1694  O   ALA A 113     -30.259 -32.689-109.050  1.00 68.90           O  
ATOM   1695  N   THR A 114     -28.043 -32.301-108.912  1.00 64.29           N  
ATOM   1696  H   THR A 114     -27.322 -31.599-108.836  1.00 64.29           H  
ATOM   1697  CA  THR A 114     -27.595 -33.696-108.776  1.00 64.29           C  
ATOM   1698  HA  THR A 114     -28.025 -34.295-109.578  1.00 64.29           H  
ATOM   1699  C   THR A 114     -28.021 -34.356-107.467  1.00 64.29           C  
ATOM   1700  CB  THR A 114     -26.061 -33.762-108.870  1.00 64.29           C  
ATOM   1701  HB  THR A 114     -25.706 -34.735-108.531  1.00 64.29           H  
ATOM   1702  O   THR A 114     -28.156 -35.571-107.431  1.00 64.29           O  
ATOM   1703  CG2 THR A 114     -25.587 -33.540-110.307  1.00 64.29           C  
ATOM   1704 HG21 THR A 114     -25.895 -32.557-110.661  1.00 64.29           H  
ATOM   1705 HG22 THR A 114     -24.499 -33.608-110.339  1.00 64.29           H  
ATOM   1706 HG23 THR A 114     -26.009 -34.310-110.953  1.00 64.29           H  
ATOM   1707  OG1 THR A 114     -25.470 -32.738-108.093  1.00 64.29           O  
ATOM   1708  HG1 THR A 114     -25.307 -33.080-107.211  1.00 64.29           H  
ATOM   1709  N   GLU A 115     -28.235 -33.578-106.404  1.00 67.32           N  
ATOM   1710  H   GLU A 115     -28.116 -32.580-106.502  1.00 67.32           H  
ATOM   1711  CA  GLU A 115     -28.572 -34.079-105.061  1.00 67.32           C  
ATOM   1712  HA  GLU A 115     -28.331 -35.139-104.981  1.00 67.32           H  
ATOM   1713  C   GLU A 115     -30.066 -33.933-104.740  1.00 67.32           C  
ATOM   1714  CB  GLU A 115     -27.733 -33.324-104.021  1.00 67.32           C  
ATOM   1715  HB2 GLU A 115     -28.059 -33.624-103.025  1.00 67.32           H  
ATOM   1716  HB3 GLU A 115     -27.907 -32.254-104.137  1.00 67.32           H  
ATOM   1717  O   GLU A 115     -30.583 -34.592-103.836  1.00 67.32           O  
ATOM   1718  CG  GLU A 115     -26.230 -33.618-104.158  1.00 67.32           C  
ATOM   1719  HG2 GLU A 115     -26.063 -34.681-103.986  1.00 67.32           H  
ATOM   1720  HG3 GLU A 115     -25.911 -33.389-105.175  1.00 67.32           H  
ATOM   1721  CD  GLU A 115     -25.368 -32.801-103.184  1.00 67.32           C  
ATOM   1722  OE1 GLU A 115     -24.142 -32.757-103.429  1.00 67.32           O  
ATOM   1723  OE2 GLU A 115     -25.932 -32.195-102.245  1.00 67.32           O  
ATOM   1724  N   ARG A 116     -30.790 -33.094-105.502  1.00 66.67           N  
ATOM   1725  H   ARG A 116     -30.285 -32.573-106.205  1.00 66.67           H  
ATOM   1726  CA  ARG A 116     -32.225 -32.824-105.301  1.00 66.67           C  
ATOM   1727  HA  ARG A 116     -32.364 -32.344-104.333  1.00 66.67           H  
ATOM   1728  C   ARG A 116     -33.066 -34.091-105.258  1.00 66.67           C  
ATOM   1729  CB  ARG A 116     -32.775 -31.922-106.416  1.00 66.67           C  
ATOM   1730  HB2 ARG A 116     -33.861 -32.015-106.440  1.00 66.67           H  
ATOM   1731  HB3 ARG A 116     -32.385 -32.247-107.381  1.00 66.67           H  
ATOM   1732  O   ARG A 116     -33.982 -34.171-104.451  1.00 66.67           O  
ATOM   1733  CG  ARG A 116     -32.442 -30.451-106.180  1.00 66.67           C  
ATOM   1734  HG2 ARG A 116     -31.359 -30.322-106.175  1.00 66.67           H  
ATOM   1735  HG3 ARG A 116     -32.838 -30.134-105.215  1.00 66.67           H  
ATOM   1736  CD  ARG A 116     -33.047 -29.585-107.284  1.00 66.67           C  
ATOM   1737  HD2 ARG A 116     -34.134 -29.629-107.207  1.00 66.67           H  
ATOM   1738  HD3 ARG A 116     -32.741 -29.977-108.254  1.00 66.67           H  
ATOM   1739  NE  ARG A 116     -32.591 -28.195-107.146  1.00 66.67           N  
ATOM   1740  HE  ARG A 116     -31.888 -28.019-106.442  1.00 66.67           H  
ATOM   1741  NH1 ARG A 116     -33.762 -27.268-108.878  1.00 66.67           N  
ATOM   1742 HH11 ARG A 116     -34.065 -26.443-109.376  1.00 66.67           H  
ATOM   1743 HH12 ARG A 116     -34.108 -28.190-109.102  1.00 66.67           H  
ATOM   1744  NH2 ARG A 116     -32.542 -25.963-107.518  1.00 66.67           N  
ATOM   1745 HH21 ARG A 116     -32.004 -25.852-106.671  1.00 66.67           H  
ATOM   1746 HH22 ARG A 116     -32.871 -25.120-107.968  1.00 66.67           H  
ATOM   1747  CZ  ARG A 116     -32.965 -27.149-107.849  1.00 66.67           C  
ATOM   1748  N   GLU A 117     -32.775 -35.058-106.121  1.00 72.18           N  
ATOM   1749  H   GLU A 117     -31.983 -34.931-106.735  1.00 72.18           H  
ATOM   1750  CA  GLU A 117     -33.563 -36.286-106.234  1.00 72.18           C  
ATOM   1751  HA  GLU A 117     -34.611 -36.013-106.356  1.00 72.18           H  
ATOM   1752  C   GLU A 117     -33.461 -37.136-104.956  1.00 72.18           C  
ATOM   1753  CB  GLU A 117     -33.098 -37.025-107.501  1.00 72.18           C  
ATOM   1754  HB2 GLU A 117     -32.811 -36.275-108.238  1.00 72.18           H  
ATOM   1755  HB3 GLU A 117     -32.219 -37.630-107.277  1.00 72.18           H  
ATOM   1756  O   GLU A 117     -34.471 -37.616-104.438  1.00 72.18           O  
ATOM   1757  CG  GLU A 117     -34.190 -37.892-108.141  1.00 72.18           C  
ATOM   1758  HG2 GLU A 117     -34.342 -38.782-107.531  1.00 72.18           H  
ATOM   1759  HG3 GLU A 117     -35.121 -37.326-108.150  1.00 72.18           H  
ATOM   1760  CD  GLU A 117     -33.842 -38.296-109.587  1.00 72.18           C  
ATOM   1761  OE1 GLU A 117     -34.795 -38.563-110.355  1.00 72.18           O  
ATOM   1762  OE2 GLU A 117     -32.638 -38.337-109.928  1.00 72.18           O  
ATOM   1763  N   GLU A 118     -32.262 -37.230-104.374  1.00 70.95           N  
ATOM   1764  H   GLU A 118     -31.478 -36.752-104.795  1.00 70.95           H  
ATOM   1765  CA  GLU A 118     -32.033 -37.934-103.111  1.00 70.95           C  
ATOM   1766  HA  GLU A 118     -32.545 -38.895-103.163  1.00 70.95           H  
ATOM   1767  C   GLU A 118     -32.619 -37.165-101.915  1.00 70.95           C  
ATOM   1768  CB  GLU A 118     -30.528 -38.204-102.950  1.00 70.95           C  
ATOM   1769  HB2 GLU A 118     -30.016 -37.278-102.688  1.00 70.95           H  
ATOM   1770  HB3 GLU A 118     -30.135 -38.569-103.899  1.00 70.95           H  
ATOM   1771  O   GLU A 118     -33.224 -37.772-101.025  1.00 70.95           O  
ATOM   1772  CG  GLU A 118     -30.272 -39.272-101.876  1.00 70.95           C  
ATOM   1773  HG2 GLU A 118     -30.845 -40.164-102.131  1.00 70.95           H  
ATOM   1774  HG3 GLU A 118     -30.645 -38.904-100.920  1.00 70.95           H  
ATOM   1775  CD  GLU A 118     -28.795 -39.662-101.709  1.00 70.95           C  
ATOM   1776  OE1 GLU A 118     -28.558 -40.554-100.859  1.00 70.95           O  
ATOM   1777  OE2 GLU A 118     -27.928 -39.076-102.390  1.00 70.95           O  
ATOM   1778  N   LEU A 119     -32.522 -35.826-101.916  1.00 66.50           N  
ATOM   1779  H   LEU A 119     -31.981 -35.392-102.649  1.00 66.50           H  
ATOM   1780  CA  LEU A 119     -33.150 -34.973-100.902  1.00 66.50           C  
ATOM   1781  HA  LEU A 119     -32.793 -35.299 -99.926  1.00 66.50           H  
ATOM   1782  C   LEU A 119     -34.676 -35.119-100.909  1.00 66.50           C  
ATOM   1783  CB  LEU A 119     -32.737 -33.505-101.116  1.00 66.50           C  
ATOM   1784  HB2 LEU A 119     -31.650 -33.430-101.084  1.00 66.50           H  
ATOM   1785  HB3 LEU A 119     -33.065 -33.192-102.107  1.00 66.50           H  
ATOM   1786  O   LEU A 119     -35.266 -35.299 -99.845  1.00 66.50           O  
ATOM   1787  CG  LEU A 119     -33.344 -32.546-100.070  1.00 66.50           C  
ATOM   1788  HG  LEU A 119     -34.428 -32.659-100.051  1.00 66.50           H  
ATOM   1789  CD1 LEU A 119     -32.793 -32.791 -98.663  1.00 66.50           C  
ATOM   1790 HD11 LEU A 119     -31.705 -32.720 -98.671  1.00 66.50           H  
ATOM   1791 HD12 LEU A 119     -33.195 -32.045 -97.978  1.00 66.50           H  
ATOM   1792 HD13 LEU A 119     -33.097 -33.776 -98.310  1.00 66.50           H  
ATOM   1793  CD2 LEU A 119     -33.047 -31.102-100.445  1.00 66.50           C  
ATOM   1794 HD21 LEU A 119     -31.970 -30.937-100.418  1.00 66.50           H  
ATOM   1795 HD22 LEU A 119     -33.433 -30.888-101.441  1.00 66.50           H  
ATOM   1796 HD23 LEU A 119     -33.527 -30.432 -99.732  1.00 66.50           H  
ATOM   1797  N   VAL A 120     -35.308 -35.093-102.088  1.00 71.09           N  
ATOM   1798  H   VAL A 120     -34.756 -34.936-102.919  1.00 71.09           H  
ATOM   1799  CA  VAL A 120     -36.754 -35.314-102.245  1.00 71.09           C  
ATOM   1800  HA  VAL A 120     -37.288 -34.577-101.647  1.00 71.09           H  
ATOM   1801  C   VAL A 120     -37.130 -36.683-101.694  1.00 71.09           C  
ATOM   1802  CB  VAL A 120     -37.202 -35.150-103.711  1.00 71.09           C  
ATOM   1803  HB  VAL A 120     -36.532 -35.715-104.360  1.00 71.09           H  
ATOM   1804  O   VAL A 120     -37.991 -36.747-100.826  1.00 71.09           O  
ATOM   1805  CG1 VAL A 120     -38.638 -35.635-103.951  1.00 71.09           C  
ATOM   1806 HG11 VAL A 120     -38.703 -36.716-103.828  1.00 71.09           H  
ATOM   1807 HG12 VAL A 120     -38.947 -35.406-104.971  1.00 71.09           H  
ATOM   1808 HG13 VAL A 120     -39.327 -35.159-103.253  1.00 71.09           H  
ATOM   1809  CG2 VAL A 120     -37.163 -33.670-104.119  1.00 71.09           C  
ATOM   1810 HG21 VAL A 120     -37.342 -33.582-105.191  1.00 71.09           H  
ATOM   1811 HG22 VAL A 120     -37.929 -33.115-103.578  1.00 71.09           H  
ATOM   1812 HG23 VAL A 120     -36.193 -33.231-103.887  1.00 71.09           H  
ATOM   1813  N   GLN A 121     -36.426 -37.758-102.069  1.00 71.02           N  
ATOM   1814  H   GLN A 121     -35.719 -37.653-102.782  1.00 71.02           H  
ATOM   1815  CA  GLN A 121     -36.701 -39.098-101.527  1.00 71.02           C  
ATOM   1816  HA  GLN A 121     -37.719 -39.388-101.786  1.00 71.02           H  
ATOM   1817  C   GLN A 121     -36.566 -39.166 -99.999  1.00 71.02           C  
ATOM   1818  CB  GLN A 121     -35.713 -40.110-102.115  1.00 71.02           C  
ATOM   1819  HB2 GLN A 121     -35.747 -41.018-101.512  1.00 71.02           H  
ATOM   1820  HB3 GLN A 121     -34.701 -39.707-102.062  1.00 71.02           H  
ATOM   1821  O   GLN A 121     -37.244 -39.950 -99.324  1.00 71.02           O  
ATOM   1822  CG  GLN A 121     -36.027 -40.505-103.559  1.00 71.02           C  
ATOM   1823  HG2 GLN A 121     -36.026 -39.620-104.195  1.00 71.02           H  
ATOM   1824  HG3 GLN A 121     -37.020 -40.952-103.605  1.00 71.02           H  
ATOM   1825  CD  GLN A 121     -35.012 -41.507-104.101  1.00 71.02           C  
ATOM   1826  NE2 GLN A 121     -35.063 -41.812-105.377  1.00 71.02           N  
ATOM   1827 HE21 GLN A 121     -35.669 -41.286-105.991  1.00 71.02           H  
ATOM   1828 HE22 GLN A 121     -34.309 -42.387-105.724  1.00 71.02           H  
ATOM   1829  OE1 GLN A 121     -34.178 -42.055-103.394  1.00 71.02           O  
ATOM   1830  N   ARG A 122     -35.638 -38.400 -99.420  1.00 70.59           N  
ATOM   1831  H   ARG A 122     -35.075 -37.812-100.017  1.00 70.59           H  
ATOM   1832  CA  ARG A 122     -35.399 -38.387 -97.974  1.00 70.59           C  
ATOM   1833  HA  ARG A 122     -35.510 -39.404 -97.598  1.00 70.59           H  
ATOM   1834  C   ARG A 122     -36.460 -37.566 -97.236  1.00 70.59           C  
ATOM   1835  CB  ARG A 122     -33.954 -37.937 -97.727  1.00 70.59           C  
ATOM   1836  HB2 ARG A 122     -33.327 -38.324 -98.531  1.00 70.59           H  
ATOM   1837  HB3 ARG A 122     -33.892 -36.849 -97.746  1.00 70.59           H  
ATOM   1838  O   ARG A 122     -36.989 -38.058 -96.241  1.00 70.59           O  
ATOM   1839  CG  ARG A 122     -33.389 -38.481 -96.413  1.00 70.59           C  
ATOM   1840  HG2 ARG A 122     -33.881 -37.986 -95.576  1.00 70.59           H  
ATOM   1841  HG3 ARG A 122     -33.559 -39.556 -96.351  1.00 70.59           H  
ATOM   1842  CD  ARG A 122     -31.881 -38.212 -96.370  1.00 70.59           C  
ATOM   1843  HD2 ARG A 122     -31.713 -37.143 -96.506  1.00 70.59           H  
ATOM   1844  HD3 ARG A 122     -31.405 -38.744 -97.193  1.00 70.59           H  
ATOM   1845  NE  ARG A 122     -31.286 -38.636 -95.090  1.00 70.59           N  
ATOM   1846  HE  ARG A 122     -31.923 -38.913 -94.356  1.00 70.59           H  
ATOM   1847  NH1 ARG A 122     -29.106 -38.156 -95.636  1.00 70.59           N  
ATOM   1848 HH11 ARG A 122     -29.388 -37.917 -96.576  1.00 70.59           H  
ATOM   1849 HH12 ARG A 122     -28.129 -38.086 -95.389  1.00 70.59           H  
ATOM   1850  NH2 ARG A 122     -29.595 -38.893 -93.587  1.00 70.59           N  
ATOM   1851 HH21 ARG A 122     -30.256 -39.170 -92.876  1.00 70.59           H  
ATOM   1852 HH22 ARG A 122     -28.616 -38.803 -93.356  1.00 70.59           H  
ATOM   1853  CZ  ARG A 122     -30.003 -38.561 -94.780  1.00 70.59           C  
ATOM   1854  N   LEU A 123     -36.836 -36.399 -97.762  1.00 68.37           N  
ATOM   1855  H   LEU A 123     -36.358 -36.081 -98.593  1.00 68.37           H  
ATOM   1856  CA  LEU A 123     -37.953 -35.585 -97.269  1.00 68.37           C  
ATOM   1857  HA  LEU A 123     -37.810 -35.386 -96.207  1.00 68.37           H  
ATOM   1858  C   LEU A 123     -39.283 -36.330 -97.404  1.00 68.37           C  
ATOM   1859  CB  LEU A 123     -38.013 -34.252 -98.038  1.00 68.37           C  
ATOM   1860  HB2 LEU A 123     -37.930 -34.464 -99.104  1.00 68.37           H  
ATOM   1861  HB3 LEU A 123     -38.988 -33.792 -97.873  1.00 68.37           H  
ATOM   1862  O   LEU A 123     -40.046 -36.377 -96.448  1.00 68.37           O  
ATOM   1863  CG  LEU A 123     -36.932 -33.234 -97.638  1.00 68.37           C  
ATOM   1864  HG  LEU A 123     -35.951 -33.709 -97.663  1.00 68.37           H  
ATOM   1865  CD1 LEU A 123     -36.933 -32.069 -98.626  1.00 68.37           C  
ATOM   1866 HD11 LEU A 123     -36.121 -31.384 -98.383  1.00 68.37           H  
ATOM   1867 HD12 LEU A 123     -37.881 -31.533 -98.580  1.00 68.37           H  
ATOM   1868 HD13 LEU A 123     -36.780 -32.444 -99.638  1.00 68.37           H  
ATOM   1869  CD2 LEU A 123     -37.172 -32.662 -96.237  1.00 68.37           C  
ATOM   1870 HD21 LEU A 123     -38.157 -32.198 -96.181  1.00 68.37           H  
ATOM   1871 HD22 LEU A 123     -37.095 -33.446 -95.484  1.00 68.37           H  
ATOM   1872 HD23 LEU A 123     -36.415 -31.908 -96.022  1.00 68.37           H  
ATOM   1873  N   GLU A 124     -39.533 -36.990 -98.535  1.00 72.01           N  
ATOM   1874  H   GLU A 124     -38.894 -36.873 -99.309  1.00 72.01           H  
ATOM   1875  CA  GLU A 124     -40.712 -37.830 -98.757  1.00 72.01           C  
ATOM   1876  HA  GLU A 124     -41.614 -37.229 -98.642  1.00 72.01           H  
ATOM   1877  C   GLU A 124     -40.790 -38.969 -97.744  1.00 72.01           C  
ATOM   1878  CB  GLU A 124     -40.693 -38.431-100.167  1.00 72.01           C  
ATOM   1879  HB2 GLU A 124     -41.394 -39.266-100.199  1.00 72.01           H  
ATOM   1880  HB3 GLU A 124     -39.696 -38.818-100.374  1.00 72.01           H  
ATOM   1881  O   GLU A 124     -41.868 -39.225 -97.217  1.00 72.01           O  
ATOM   1882  CG  GLU A 124     -41.119 -37.427-101.247  1.00 72.01           C  
ATOM   1883  HG2 GLU A 124     -40.485 -36.541-101.208  1.00 72.01           H  
ATOM   1884  HG3 GLU A 124     -42.137 -37.107-101.026  1.00 72.01           H  
ATOM   1885  CD  GLU A 124     -41.074 -38.036-102.657  1.00 72.01           C  
ATOM   1886  OE1 GLU A 124     -41.773 -37.480-103.533  1.00 72.01           O  
ATOM   1887  OE2 GLU A 124     -40.383 -39.065-102.846  1.00 72.01           O  
ATOM   1888  N   ARG A 125     -39.664 -39.618 -97.408  1.00 69.22           N  
ATOM   1889  H   ARG A 125     -38.820 -39.389 -97.913  1.00 69.22           H  
ATOM   1890  CA  ARG A 125     -39.626 -40.631 -96.338  1.00 69.22           C  
ATOM   1891  HA  ARG A 125     -40.401 -41.371 -96.535  1.00 69.22           H  
ATOM   1892  C   ARG A 125     -39.980 -40.042 -94.974  1.00 69.22           C  
ATOM   1893  CB  ARG A 125     -38.260 -41.331 -96.287  1.00 69.22           C  
ATOM   1894  HB2 ARG A 125     -38.102 -41.727 -95.284  1.00 69.22           H  
ATOM   1895  HB3 ARG A 125     -37.465 -40.616 -96.499  1.00 69.22           H  
ATOM   1896  O   ARG A 125     -40.742 -40.666 -94.239  1.00 69.22           O  
ATOM   1897  CG  ARG A 125     -38.201 -42.506 -97.271  1.00 69.22           C  
ATOM   1898  HG2 ARG A 125     -38.377 -42.154 -98.287  1.00 69.22           H  
ATOM   1899  HG3 ARG A 125     -38.989 -43.214 -97.015  1.00 69.22           H  
ATOM   1900  CD  ARG A 125     -36.856 -43.236 -97.202  1.00 69.22           C  
ATOM   1901  HD2 ARG A 125     -36.622 -43.468 -96.163  1.00 69.22           H  
ATOM   1902  HD3 ARG A 125     -36.958 -44.169 -97.756  1.00 69.22           H  
ATOM   1903  NE  ARG A 125     -35.774 -42.432 -97.799  1.00 69.22           N  
ATOM   1904  HE  ARG A 125     -36.031 -41.501 -98.097  1.00 69.22           H  
ATOM   1905  NH1 ARG A 125     -34.211 -44.107 -97.986  1.00 69.22           N  
ATOM   1906 HH11 ARG A 125     -34.872 -44.759 -97.589  1.00 69.22           H  
ATOM   1907 HH12 ARG A 125     -33.301 -44.410 -98.301  1.00 69.22           H  
ATOM   1908  NH2 ARG A 125     -33.719 -42.057 -98.713  1.00 69.22           N  
ATOM   1909 HH21 ARG A 125     -32.839 -42.400 -99.071  1.00 69.22           H  
ATOM   1910 HH22 ARG A 125     -34.004 -41.130 -98.996  1.00 69.22           H  
ATOM   1911  CZ  ARG A 125     -34.576 -42.865 -98.156  1.00 69.22           C  
ATOM   1912  N   MET A 126     -39.472 -38.853 -94.645  1.00 61.65           N  
ATOM   1913  H   MET A 126     -38.858 -38.395 -95.303  1.00 61.65           H  
ATOM   1914  CA  MET A 126     -39.810 -38.165 -93.391  1.00 61.65           C  
ATOM   1915  HA  MET A 126     -39.623 -38.838 -92.553  1.00 61.65           H  
ATOM   1916  C   MET A 126     -41.297 -37.792 -93.339  1.00 61.65           C  
ATOM   1917  CB  MET A 126     -38.939 -36.912 -93.212  1.00 61.65           C  
ATOM   1918  HB2 MET A 126     -39.325 -36.342 -92.367  1.00 61.65           H  
ATOM   1919  HB3 MET A 126     -38.998 -36.284 -94.100  1.00 61.65           H  
ATOM   1920  O   MET A 126     -41.974 -38.053 -92.347  1.00 61.65           O  
ATOM   1921  CG  MET A 126     -37.472 -37.258 -92.934  1.00 61.65           C  
ATOM   1922  HG2 MET A 126     -37.412 -37.819 -92.002  1.00 61.65           H  
ATOM   1923  HG3 MET A 126     -37.103 -37.899 -93.735  1.00 61.65           H  
ATOM   1924  SD  MET A 126     -36.366 -35.825 -92.821  1.00 61.65           S  
ATOM   1925  CE  MET A 126     -36.974 -35.040 -91.300  1.00 61.65           C  
ATOM   1926  HE1 MET A 126     -36.946 -35.752 -90.476  1.00 61.65           H  
ATOM   1927  HE2 MET A 126     -37.996 -34.687 -91.445  1.00 61.65           H  
ATOM   1928  HE3 MET A 126     -36.342 -34.186 -91.058  1.00 61.65           H  
ATOM   1929  N   LEU A 127     -41.831 -37.252 -94.435  1.00 61.08           N  
ATOM   1930  H   LEU A 127     -41.210 -37.047 -95.205  1.00 61.08           H  
ATOM   1931  CA  LEU A 127     -43.234 -36.859 -94.572  1.00 61.08           C  
ATOM   1932  HA  LEU A 127     -43.491 -36.243 -93.710  1.00 61.08           H  
ATOM   1933  C   LEU A 127     -44.168 -38.080 -94.560  1.00 61.08           C  
ATOM   1934  CB  LEU A 127     -43.361 -36.021 -95.864  1.00 61.08           C  
ATOM   1935  HB2 LEU A 127     -43.767 -36.626 -96.674  1.00 61.08           H  
ATOM   1936  HB3 LEU A 127     -42.362 -35.724 -96.184  1.00 61.08           H  
ATOM   1937  O   LEU A 127     -45.242 -38.043 -93.958  1.00 61.08           O  
ATOM   1938  CG  LEU A 127     -44.168 -34.721 -95.699  1.00 61.08           C  
ATOM   1939  HG  LEU A 127     -44.134 -34.388 -94.662  1.00 61.08           H  
ATOM   1940  CD1 LEU A 127     -43.562 -33.616 -96.564  1.00 61.08           C  
ATOM   1941 HD11 LEU A 127     -43.552 -33.912 -97.613  1.00 61.08           H  
ATOM   1942 HD12 LEU A 127     -44.138 -32.698 -96.452  1.00 61.08           H  
ATOM   1943 HD13 LEU A 127     -42.540 -33.414 -96.241  1.00 61.08           H  
ATOM   1944  CD2 LEU A 127     -45.627 -34.923 -96.111  1.00 61.08           C  
ATOM   1945 HD21 LEU A 127     -45.679 -35.204 -97.163  1.00 61.08           H  
ATOM   1946 HD22 LEU A 127     -46.173 -33.993 -95.953  1.00 61.08           H  
ATOM   1947 HD23 LEU A 127     -46.068 -35.703 -95.491  1.00 61.08           H  
ATOM   1948  N   ALA A 128     -43.741 -39.188 -95.173  1.00 63.08           N  
ATOM   1949  H   ALA A 128     -42.879 -39.141 -95.697  1.00 63.08           H  
ATOM   1950  CA  ALA A 128     -44.446 -40.465 -95.143  1.00 63.08           C  
ATOM   1951  HA  ALA A 128     -45.469 -40.305 -95.481  1.00 63.08           H  
ATOM   1952  C   ALA A 128     -44.519 -41.045 -93.726  1.00 63.08           C  
ATOM   1953  CB  ALA A 128     -43.766 -41.449 -96.103  1.00 63.08           C  
ATOM   1954  HB1 ALA A 128     -43.785 -41.051 -97.117  1.00 63.08           H  
ATOM   1955  HB2 ALA A 128     -44.297 -42.401 -96.087  1.00 63.08           H  
ATOM   1956  HB3 ALA A 128     -42.732 -41.615 -95.800  1.00 63.08           H  
ATOM   1957  O   ALA A 128     -45.550 -41.610 -93.373  1.00 63.08           O  
ATOM   1958  N   ALA A 129     -43.470 -40.874 -92.912  1.00 57.74           N  
ATOM   1959  H   ALA A 129     -42.632 -40.449 -93.282  1.00 57.74           H  
ATOM   1960  CA  ALA A 129     -43.462 -41.294 -91.511  1.00 57.74           C  
ATOM   1961  HA  ALA A 129     -43.859 -42.307 -91.447  1.00 57.74           H  
ATOM   1962  C   ALA A 129     -44.342 -40.405 -90.614  1.00 57.74           C  
ATOM   1963  CB  ALA A 129     -42.010 -41.318 -91.020  1.00 57.74           C  
ATOM   1964  HB1 ALA A 129     -41.415 -41.977 -91.653  1.00 57.74           H  
ATOM   1965  HB2 ALA A 129     -41.585 -40.315 -91.046  1.00 57.74           H  
ATOM   1966  HB3 ALA A 129     -41.980 -41.687 -89.995  1.00 57.74           H  
ATOM   1967  O   ALA A 129     -44.916 -40.899 -89.649  1.00 57.74           O  
ATOM   1968  N   LEU A 130     -44.476 -39.115 -90.945  1.00 52.25           N  
ATOM   1969  H   LEU A 130     -43.889 -38.765 -91.689  1.00 52.25           H  
ATOM   1970  CA  LEU A 130     -45.311 -38.150 -90.216  1.00 52.25           C  
ATOM   1971  HA  LEU A 130     -45.203 -38.330 -89.146  1.00 52.25           H  
ATOM   1972  C   LEU A 130     -46.809 -38.288 -90.521  1.00 52.25           C  
ATOM   1973  CB  LEU A 130     -44.809 -36.729 -90.546  1.00 52.25           C  
ATOM   1974  HB2 LEU A 130     -45.655 -36.064 -90.720  1.00 52.25           H  
ATOM   1975  HB3 LEU A 130     -44.235 -36.754 -91.472  1.00 52.25           H  
ATOM   1976  O   LEU A 130     -47.643 -38.075 -89.643  1.00 52.25           O  
ATOM   1977  CG  LEU A 130     -43.943 -36.140 -89.420  1.00 52.25           C  
ATOM   1978  HG  LEU A 130     -43.356 -36.933 -88.955  1.00 52.25           H  
ATOM   1979  CD1 LEU A 130     -42.972 -35.102 -89.977  1.00 52.25           C  
ATOM   1980 HD11 LEU A 130     -43.522 -34.293 -90.459  1.00 52.25           H  
ATOM   1981 HD12 LEU A 130     -42.371 -34.690 -89.166  1.00 52.25           H  
ATOM   1982 HD13 LEU A 130     -42.306 -35.572 -90.701  1.00 52.25           H  
ATOM   1983  CD2 LEU A 130     -44.823 -35.472 -88.361  1.00 52.25           C  
ATOM   1984 HD21 LEU A 130     -45.375 -34.638 -88.795  1.00 52.25           H  
ATOM   1985 HD22 LEU A 130     -45.529 -36.196 -87.954  1.00 52.25           H  
ATOM   1986 HD23 LEU A 130     -44.199 -35.099 -87.549  1.00 52.25           H  
ATOM   1987  N   ARG A 131     -47.174 -38.665 -91.752  1.00 53.70           N  
ATOM   1988  H   ARG A 131     -46.436 -38.782 -92.432  1.00 53.70           H  
ATOM   1989  CA  ARG A 131     -48.579 -38.767 -92.191  1.00 53.70           C  
ATOM   1990  HA  ARG A 131     -49.005 -37.764 -92.163  1.00 53.70           H  
ATOM   1991  C   ARG A 131     -49.513 -39.596 -91.302  1.00 53.70           C  
ATOM   1992  CB  ARG A 131     -48.656 -39.320 -93.619  1.00 53.70           C  
ATOM   1993  HB2 ARG A 131     -47.772 -39.917 -93.844  1.00 53.70           H  
ATOM   1994  HB3 ARG A 131     -49.531 -39.962 -93.718  1.00 53.70           H  
ATOM   1995  O   ARG A 131     -50.630 -39.128 -91.086  1.00 53.70           O  
ATOM   1996  CG  ARG A 131     -48.791 -38.184 -94.628  1.00 53.70           C  
ATOM   1997  HG2 ARG A 131     -47.886 -37.577 -94.606  1.00 53.70           H  
ATOM   1998  HG3 ARG A 131     -49.651 -37.562 -94.380  1.00 53.70           H  
ATOM   1999  CD  ARG A 131     -48.985 -38.782 -96.018  1.00 53.70           C  
ATOM   2000  HD2 ARG A 131     -48.198 -39.517 -96.188  1.00 53.70           H  
ATOM   2001  HD3 ARG A 131     -49.953 -39.280 -96.061  1.00 53.70           H  
ATOM   2002  NE  ARG A 131     -48.905 -37.738 -97.050  1.00 53.70           N  
ATOM   2003  HE  ARG A 131     -48.864 -36.783 -96.723  1.00 53.70           H  
ATOM   2004  NH1 ARG A 131     -48.798 -39.140 -98.861  1.00 53.70           N  
ATOM   2005 HH11 ARG A 131     -48.628 -39.278 -99.847  1.00 53.70           H  
ATOM   2006 HH12 ARG A 131     -48.924 -39.927 -98.241  1.00 53.70           H  
ATOM   2007  NH2 ARG A 131     -48.577 -36.935 -99.150  1.00 53.70           N  
ATOM   2008 HH21 ARG A 131     -48.500 -35.999 -98.779  1.00 53.70           H  
ATOM   2009 HH22 ARG A 131     -48.414 -37.091-100.135  1.00 53.70           H  
ATOM   2010  CZ  ARG A 131     -48.765 -37.942 -98.345  1.00 53.70           C  
ATOM   2011  N   PRO A 132     -49.134 -40.797 -90.821  1.00 47.38           N  
ATOM   2012  CA  PRO A 132     -50.041 -41.656 -90.065  1.00 47.38           C  
ATOM   2013  HA  PRO A 132     -50.883 -41.938 -90.698  1.00 47.38           H  
ATOM   2014  C   PRO A 132     -50.568 -40.969 -88.806  1.00 47.38           C  
ATOM   2015  CB  PRO A 132     -49.230 -42.904 -89.694  1.00 47.38           C  
ATOM   2016  HB2 PRO A 132     -48.828 -42.808 -88.685  1.00 47.38           H  
ATOM   2017  HB3 PRO A 132     -49.832 -43.809 -89.770  1.00 47.38           H  
ATOM   2018  O   PRO A 132     -51.693 -41.233 -88.396  1.00 47.38           O  
ATOM   2019  CG  PRO A 132     -48.071 -42.919 -90.685  1.00 47.38           C  
ATOM   2020  HG2 PRO A 132     -47.182 -43.393 -90.269  1.00 47.38           H  
ATOM   2021  HG3 PRO A 132     -48.380 -43.415 -91.605  1.00 47.38           H  
ATOM   2022  CD  PRO A 132     -47.845 -41.441 -90.959  1.00 47.38           C  
ATOM   2023  HD2 PRO A 132     -47.433 -41.307 -91.960  1.00 47.38           H  
ATOM   2024  HD3 PRO A 132     -47.181 -41.031 -90.198  1.00 47.38           H  
ATOM   2025  N   VAL A 133     -49.763 -40.074 -88.222  1.00 43.41           N  
ATOM   2026  H   VAL A 133     -48.876 -39.867 -88.659  1.00 43.41           H  
ATOM   2027  CA  VAL A 133     -50.045 -39.422 -86.941  1.00 43.41           C  
ATOM   2028  HA  VAL A 133     -50.193 -40.189 -86.180  1.00 43.41           H  
ATOM   2029  C   VAL A 133     -51.327 -38.593 -87.008  1.00 43.41           C  
ATOM   2030  CB  VAL A 133     -48.853 -38.533 -86.520  1.00 43.41           C  
ATOM   2031  HB  VAL A 133     -48.753 -37.710 -87.227  1.00 43.41           H  
ATOM   2032  O   VAL A 133     -52.155 -38.665 -86.106  1.00 43.41           O  
ATOM   2033  CG1 VAL A 133     -49.065 -37.939 -85.123  1.00 43.41           C  
ATOM   2034 HG11 VAL A 133     -49.943 -37.294 -85.111  1.00 43.41           H  
ATOM   2035 HG12 VAL A 133     -48.202 -37.337 -84.840  1.00 43.41           H  
ATOM   2036 HG13 VAL A 133     -49.201 -38.736 -84.392  1.00 43.41           H  
ATOM   2037  CG2 VAL A 133     -47.528 -39.314 -86.496  1.00 43.41           C  
ATOM   2038 HG21 VAL A 133     -47.609 -40.165 -85.818  1.00 43.41           H  
ATOM   2039 HG22 VAL A 133     -47.267 -39.670 -87.492  1.00 43.41           H  
ATOM   2040 HG23 VAL A 133     -46.724 -38.662 -86.155  1.00 43.41           H  
ATOM   2041  N   ALA A 134     -51.510 -37.820 -88.081  1.00 41.36           N  
ATOM   2042  H   ALA A 134     -50.824 -37.860 -88.822  1.00 41.36           H  
ATOM   2043  CA  ALA A 134     -52.534 -36.778 -88.133  1.00 41.36           C  
ATOM   2044  HA  ALA A 134     -52.485 -36.198 -87.211  1.00 41.36           H  
ATOM   2045  C   ALA A 134     -53.974 -37.308 -88.246  1.00 41.36           C  
ATOM   2046  CB  ALA A 134     -52.197 -35.850 -89.306  1.00 41.36           C  
ATOM   2047  HB1 ALA A 134     -52.231 -36.404 -90.244  1.00 41.36           H  
ATOM   2048  HB2 ALA A 134     -51.202 -35.427 -89.169  1.00 41.36           H  
ATOM   2049  HB3 ALA A 134     -52.922 -35.036 -89.343  1.00 41.36           H  
ATOM   2050  O   ALA A 134     -54.907 -36.632 -87.825  1.00 41.36           O  
ATOM   2051  N   GLN A 135     -54.181 -38.486 -88.844  1.00 37.49           N  
ATOM   2052  H   GLN A 135     -53.380 -39.047 -89.098  1.00 37.49           H  
ATOM   2053  CA  GLN A 135     -55.529 -38.960 -89.186  1.00 37.49           C  
ATOM   2054  HA  GLN A 135     -56.105 -38.119 -89.573  1.00 37.49           H  
ATOM   2055  C   GLN A 135     -56.338 -39.496 -88.006  1.00 37.49           C  
ATOM   2056  CB  GLN A 135     -55.458 -40.042 -90.270  1.00 37.49           C  
ATOM   2057  HB2 GLN A 135     -54.642 -40.731 -90.052  1.00 37.49           H  
ATOM   2058  HB3 GLN A 135     -56.388 -40.610 -90.274  1.00 37.49           H  
ATOM   2059  O   GLN A 135     -57.548 -39.666 -88.150  1.00 37.49           O  
ATOM   2060  CG  GLN A 135     -55.284 -39.438 -91.664  1.00 37.49           C  
ATOM   2061  HG2 GLN A 135     -54.323 -38.927 -91.726  1.00 37.49           H  
ATOM   2062  HG3 GLN A 135     -56.077 -38.710 -91.838  1.00 37.49           H  
ATOM   2063  CD  GLN A 135     -55.352 -40.495 -92.761  1.00 37.49           C  
ATOM   2064  NE2 GLN A 135     -55.477 -40.089 -94.005  1.00 37.49           N  
ATOM   2065 HE21 GLN A 135     -55.592 -39.106 -94.208  1.00 37.49           H  
ATOM   2066 HE22 GLN A 135     -55.573 -40.827 -94.688  1.00 37.49           H  
ATOM   2067  OE1 GLN A 135     -55.288 -41.694 -92.553  1.00 37.49           O  
ATOM   2068  N   ALA A 136     -55.713 -39.787 -86.865  1.00 33.67           N  
ATOM   2069  H   ALA A 136     -54.728 -39.580 -86.782  1.00 33.67           H  
ATOM   2070  CA  ALA A 136     -56.409 -40.279 -85.679  1.00 33.67           C  
ATOM   2071  HA  ALA A 136     -57.136 -41.031 -85.987  1.00 33.67           H  
ATOM   2072  C   ALA A 136     -57.198 -39.133 -85.006  1.00 33.67           C  
ATOM   2073  CB  ALA A 136     -55.383 -40.968 -84.769  1.00 33.67           C  
ATOM   2074  HB1 ALA A 136     -54.901 -41.787 -85.303  1.00 33.67           H  
ATOM   2075  HB2 ALA A 136     -55.883 -41.361 -83.885  1.00 33.67           H  
ATOM   2076  HB3 ALA A 136     -54.626 -40.250 -84.454  1.00 33.67           H  
ATOM   2077  O   ALA A 136     -56.870 -38.699 -83.909  1.00 33.67           O  
ATOM   2078  N   ALA A 137     -58.188 -38.584 -85.713  1.00 29.66           N  
ATOM   2079  H   ALA A 137     -58.347 -38.963 -86.636  1.00 29.66           H  
ATOM   2080  CA  ALA A 137     -58.789 -37.283 -85.429  1.00 29.66           C  
ATOM   2081  HA  ALA A 137     -58.089 -36.679 -84.850  1.00 29.66           H  
ATOM   2082  C   ALA A 137     -60.104 -37.348 -84.631  1.00 29.66           C  
ATOM   2083  CB  ALA A 137     -59.017 -36.592 -86.783  1.00 29.66           C  
ATOM   2084  HB1 ALA A 137     -59.717 -37.168 -87.388  1.00 29.66           H  
ATOM   2085  HB2 ALA A 137     -59.432 -35.598 -86.616  1.00 29.66           H  
ATOM   2086  HB3 ALA A 137     -58.070 -36.495 -87.314  1.00 29.66           H  
ATOM   2087  O   ALA A 137     -60.359 -36.493 -83.791  1.00 29.66           O  
ATOM   2088  N   ASP A 138     -60.966 -38.320 -84.942  1.00 26.83           N  
ATOM   2089  H   ASP A 138     -60.638 -38.997 -85.615  1.00 26.83           H  
ATOM   2090  CA  ASP A 138     -62.421 -38.078 -84.947  1.00 26.83           C  
ATOM   2091  HA  ASP A 138     -62.603 -37.046 -85.250  1.00 26.83           H  
ATOM   2092  C   ASP A 138     -63.174 -38.257 -83.622  1.00 26.83           C  
ATOM   2093  CB  ASP A 138     -63.066 -39.037 -85.974  1.00 26.83           C  
ATOM   2094  HB2 ASP A 138     -62.446 -39.926 -86.085  1.00 26.83           H  
ATOM   2095  HB3 ASP A 138     -64.028 -39.379 -85.593  1.00 26.83           H  
ATOM   2096  O   ASP A 138     -64.203 -37.614 -83.408  1.00 26.83           O  
ATOM   2097  CG  ASP A 138     -63.341 -38.434 -87.354  1.00 26.83           C  
ATOM   2098  OD1 ASP A 138     -63.327 -37.192 -87.489  1.00 26.83           O  
ATOM   2099  OD2 ASP A 138     -63.595 -39.248 -88.270  1.00 26.83           O  
ATOM   2100  N   ALA A 139     -62.779 -39.225 -82.792  1.00 27.36           N  
ATOM   2101  H   ALA A 139     -61.886 -39.663 -82.967  1.00 27.36           H  
ATOM   2102  CA  ALA A 139     -63.705 -39.852 -81.845  1.00 27.36           C  
ATOM   2103  HA  ALA A 139     -64.646 -40.017 -82.369  1.00 27.36           H  
ATOM   2104  C   ALA A 139     -64.021 -38.945 -80.636  1.00 27.36           C  
ATOM   2105  CB  ALA A 139     -63.168 -41.236 -81.464  1.00 27.36           C  
ATOM   2106  HB1 ALA A 139     -63.872 -41.729 -80.794  1.00 27.36           H  
ATOM   2107  HB2 ALA A 139     -62.210 -41.132 -80.955  1.00 27.36           H  
ATOM   2108  HB3 ALA A 139     -63.038 -41.845 -82.359  1.00 27.36           H  
ATOM   2109  O   ALA A 139     -63.339 -38.967 -79.618  1.00 27.36           O  
ATOM   2110  N   SER A 140     -65.081 -38.145 -80.770  1.00 26.51           N  
ATOM   2111  H   SER A 140     -65.504 -38.141 -81.687  1.00 26.51           H  
ATOM   2112  CA  SER A 140     -65.369 -36.953 -79.960  1.00 26.51           C  
ATOM   2113  HA  SER A 140     -64.433 -36.454 -79.711  1.00 26.51           H  
ATOM   2114  C   SER A 140     -66.143 -37.169 -78.657  1.00 26.51           C  
ATOM   2115  CB  SER A 140     -66.208 -36.017 -80.842  1.00 26.51           C  
ATOM   2116  HB2 SER A 140     -65.600 -35.701 -81.689  1.00 26.51           H  
ATOM   2117  HB3 SER A 140     -66.498 -35.133 -80.273  1.00 26.51           H  
ATOM   2118  O   SER A 140     -66.107 -36.325 -77.767  1.00 26.51           O  
ATOM   2119  OG  SER A 140     -67.371 -36.683 -81.329  1.00 26.51           O  
ATOM   2120  HG  SER A 140     -67.640 -36.234 -82.134  1.00 26.51           H  
ATOM   2121  N   GLY A 141     -66.974 -38.210 -78.597  1.00 24.01           N  
ATOM   2122  H   GLY A 141     -66.887 -38.869 -79.358  1.00 24.01           H  
ATOM   2123  CA  GLY A 141     -68.325 -37.979 -78.077  1.00 24.01           C  
ATOM   2124  HA2 GLY A 141     -68.743 -37.101 -78.570  1.00 24.01           H  
ATOM   2125  HA3 GLY A 141     -68.945 -38.834 -78.345  1.00 24.01           H  
ATOM   2126  C   GLY A 141     -68.458 -37.769 -76.569  1.00 24.01           C  
ATOM   2127  O   GLY A 141     -69.127 -36.844 -76.115  1.00 24.01           O  
ATOM   2128  N   THR A 142     -67.918 -38.691 -75.780  1.00 24.80           N  
ATOM   2129  H   THR A 142     -67.285 -39.364 -76.187  1.00 24.80           H  
ATOM   2130  CA  THR A 142     -68.450 -39.018 -74.445  1.00 24.80           C  
ATOM   2131  HA  THR A 142     -69.522 -38.821 -74.449  1.00 24.80           H  
ATOM   2132  C   THR A 142     -67.883 -38.139 -73.334  1.00 24.80           C  
ATOM   2133  CB  THR A 142     -68.265 -40.515 -74.150  1.00 24.80           C  
ATOM   2134  HB  THR A 142     -68.483 -40.729 -73.104  1.00 24.80           H  
ATOM   2135  O   THR A 142     -67.521 -38.630 -72.271  1.00 24.80           O  
ATOM   2136  CG2 THR A 142     -69.196 -41.371 -75.008  1.00 24.80           C  
ATOM   2137 HG21 THR A 142     -69.048 -42.421 -74.755  1.00 24.80           H  
ATOM   2138 HG22 THR A 142     -68.976 -41.227 -76.066  1.00 24.80           H  
ATOM   2139 HG23 THR A 142     -70.233 -41.101 -74.809  1.00 24.80           H  
ATOM   2140  OG1 THR A 142     -66.944 -40.899 -74.456  1.00 24.80           O  
ATOM   2141  HG1 THR A 142     -66.385 -40.555 -73.755  1.00 24.80           H  
ATOM   2142  N   GLY A 143     -67.746 -36.838 -73.584  1.00 23.40           N  
ATOM   2143  H   GLY A 143     -68.025 -36.492 -74.491  1.00 23.40           H  
ATOM   2144  CA  GLY A 143     -67.094 -35.931 -72.640  1.00 23.40           C  
ATOM   2145  HA2 GLY A 143     -66.175 -36.385 -72.271  1.00 23.40           H  
ATOM   2146  HA3 GLY A 143     -66.834 -35.010 -73.160  1.00 23.40           H  
ATOM   2147  C   GLY A 143     -67.957 -35.560 -71.437  1.00 23.40           C  
ATOM   2148  O   GLY A 143     -67.424 -35.149 -70.413  1.00 23.40           O  
ATOM   2149  N   ALA A 144     -69.282 -35.669 -71.561  1.00 22.78           N  
ATOM   2150  H   ALA A 144     -69.646 -36.055 -72.421  1.00 22.78           H  
ATOM   2151  CA  ALA A 144     -70.220 -35.012 -70.659  1.00 22.78           C  
ATOM   2152  HA  ALA A 144     -69.809 -34.039 -70.392  1.00 22.78           H  
ATOM   2153  C   ALA A 144     -70.403 -35.773 -69.344  1.00 22.78           C  
ATOM   2154  CB  ALA A 144     -71.539 -34.769 -71.408  1.00 22.78           C  
ATOM   2155  HB1 ALA A 144     -72.223 -34.210 -70.770  1.00 22.78           H  
ATOM   2156  HB2 ALA A 144     -72.000 -35.721 -71.673  1.00 22.78           H  
ATOM   2157  HB3 ALA A 144     -71.351 -34.189 -72.312  1.00 22.78           H  
ATOM   2158  O   ALA A 144     -71.537 -36.044 -68.969  1.00 22.78           O  
ATOM   2159  N   ASN A 145     -69.321 -36.174 -68.673  1.00 21.36           N  
ATOM   2160  H   ASN A 145     -68.410 -35.889 -69.003  1.00 21.36           H  
ATOM   2161  CA  ASN A 145     -69.449 -36.711 -67.330  1.00 21.36           C  
ATOM   2162  HA  ASN A 145     -70.257 -37.442 -67.362  1.00 21.36           H  
ATOM   2163  C   ASN A 145     -69.824 -35.534 -66.412  1.00 21.36           C  
ATOM   2164  CB  ASN A 145     -68.188 -37.478 -66.911  1.00 21.36           C  
ATOM   2165  HB2 ASN A 145     -67.440 -36.789 -66.519  1.00 21.36           H  
ATOM   2166  HB3 ASN A 145     -67.770 -37.994 -67.776  1.00 21.36           H  
ATOM   2167  O   ASN A 145     -68.969 -34.678 -66.166  1.00 21.36           O  
ATOM   2168  CG  ASN A 145     -68.513 -38.533 -65.865  1.00 21.36           C  
ATOM   2169  ND2 ASN A 145     -67.517 -39.220 -65.362  1.00 21.36           N  
ATOM   2170 HD21 ASN A 145     -66.565 -38.977 -65.592  1.00 21.36           H  
ATOM   2171 HD22 ASN A 145     -67.766 -39.869 -64.629  1.00 21.36           H  
ATOM   2172  OD1 ASN A 145     -69.650 -38.804 -65.519  1.00 21.36           O  
ATOM   2173  N   PRO A 146     -71.107 -35.399 -66.027  1.00 23.29           N  
ATOM   2174  CA  PRO A 146     -71.619 -34.192 -65.396  1.00 23.29           C  
ATOM   2175  HA  PRO A 146     -71.354 -33.330 -66.008  1.00 23.29           H  
ATOM   2176  C   PRO A 146     -70.987 -34.060 -64.012  1.00 23.29           C  
ATOM   2177  CB  PRO A 146     -73.146 -34.337 -65.347  1.00 23.29           C  
ATOM   2178  HB2 PRO A 146     -73.470 -34.552 -64.329  1.00 23.29           H  
ATOM   2179  HB3 PRO A 146     -73.641 -33.439 -65.716  1.00 23.29           H  
ATOM   2180  O   PRO A 146     -70.837 -35.052 -63.299  1.00 23.29           O  
ATOM   2181  CG  PRO A 146     -73.445 -35.542 -66.237  1.00 23.29           C  
ATOM   2182  HG2 PRO A 146     -74.328 -36.086 -65.901  1.00 23.29           H  
ATOM   2183  HG3 PRO A 146     -73.562 -35.217 -67.271  1.00 23.29           H  
ATOM   2184  CD  PRO A 146     -72.183 -36.375 -66.100  1.00 23.29           C  
ATOM   2185  HD2 PRO A 146     -72.123 -37.079 -66.930  1.00 23.29           H  
ATOM   2186  HD3 PRO A 146     -72.213 -36.931 -65.163  1.00 23.29           H  
ATOM   2187  N   SER A 147     -70.555 -32.847 -63.682  1.00 23.50           N  
ATOM   2188  H   SER A 147     -70.780 -32.061 -64.276  1.00 23.50           H  
ATOM   2189  CA  SER A 147     -69.683 -32.557 -62.546  1.00 23.50           C  
ATOM   2190  HA  SER A 147     -68.898 -33.313 -62.522  1.00 23.50           H  
ATOM   2191  C   SER A 147     -70.394 -32.621 -61.189  1.00 23.50           C  
ATOM   2192  CB  SER A 147     -69.006 -31.200 -62.778  1.00 23.50           C  
ATOM   2193  HB2 SER A 147     -68.357 -31.285 -63.650  1.00 23.50           H  
ATOM   2194  HB3 SER A 147     -68.391 -30.918 -61.924  1.00 23.50           H  
ATOM   2195  O   SER A 147     -71.579 -32.927 -61.085  1.00 23.50           O  
ATOM   2196  OG  SER A 147     -69.969 -30.196 -63.036  1.00 23.50           O  
ATOM   2197  HG  SER A 147     -70.161 -29.706 -62.233  1.00 23.50           H  
ATOM   2198  N   GLY A 148     -69.626 -32.368 -60.131  1.00 21.87           N  
ATOM   2199  H   GLY A 148     -68.701 -31.994 -60.285  1.00 21.87           H  
ATOM   2200  CA  GLY A 148     -69.930 -32.805 -58.770  1.00 21.87           C  
ATOM   2201  HA2 GLY A 148     -70.597 -33.665 -58.819  1.00 21.87           H  
ATOM   2202  HA3 GLY A 148     -69.005 -33.131 -58.294  1.00 21.87           H  
ATOM   2203  C   GLY A 148     -70.589 -31.790 -57.845  1.00 21.87           C  
ATOM   2204  O   GLY A 148     -70.221 -31.773 -56.677  1.00 21.87           O  
ATOM   2205  N   ASP A 149     -71.467 -30.926 -58.349  1.00 23.54           N  
ATOM   2206  H   ASP A 149     -71.758 -31.026 -59.311  1.00 23.54           H  
ATOM   2207  CA  ASP A 149     -71.867 -29.712 -57.625  1.00 23.54           C  
ATOM   2208  HA  ASP A 149     -70.958 -29.236 -57.258  1.00 23.54           H  
ATOM   2209  C   ASP A 149     -72.735 -29.946 -56.372  1.00 23.54           C  
ATOM   2210  CB  ASP A 149     -72.541 -28.716 -58.595  1.00 23.54           C  
ATOM   2211  HB2 ASP A 149     -73.133 -27.988 -58.040  1.00 23.54           H  
ATOM   2212  HB3 ASP A 149     -73.231 -29.260 -59.242  1.00 23.54           H  
ATOM   2213  O   ASP A 149     -73.211 -31.044 -56.081  1.00 23.54           O  
ATOM   2214  CG  ASP A 149     -71.559 -27.917 -59.460  1.00 23.54           C  
ATOM   2215  OD1 ASP A 149     -70.331 -28.146 -59.364  1.00 23.54           O  
ATOM   2216  OD2 ASP A 149     -72.054 -27.108 -60.274  1.00 23.54           O  
ATOM   2217  N   ASP A 150     -72.923 -28.831 -55.665  1.00 23.07           N  
ATOM   2218  H   ASP A 150     -72.450 -28.016 -56.031  1.00 23.07           H  
ATOM   2219  CA  ASP A 150     -73.799 -28.529 -54.532  1.00 23.07           C  
ATOM   2220  HA  ASP A 150     -73.174 -28.493 -53.640  1.00 23.07           H  
ATOM   2221  C   ASP A 150     -74.898 -29.562 -54.230  1.00 23.07           C  
ATOM   2222  CB  ASP A 150     -74.414 -27.123 -54.759  1.00 23.07           C  
ATOM   2223  HB2 ASP A 150     -75.433 -27.100 -54.372  1.00 23.07           H  
ATOM   2224  HB3 ASP A 150     -74.475 -26.909 -55.826  1.00 23.07           H  
ATOM   2225  O   ASP A 150     -76.042 -29.468 -54.685  1.00 23.07           O  
ATOM   2226  CG  ASP A 150     -73.684 -25.987 -54.038  1.00 23.07           C  
ATOM   2227  OD1 ASP A 150     -73.074 -26.258 -52.979  1.00 23.07           O  
ATOM   2228  OD2 ASP A 150     -73.780 -24.841 -54.530  1.00 23.07           O  
ATOM   2229  N   LEU A 151     -74.576 -30.518 -53.355  1.00 25.37           N  
ATOM   2230  H   LEU A 151     -73.609 -30.574 -53.067  1.00 25.37           H  
ATOM   2231  CA  LEU A 151     -75.577 -31.269 -52.594  1.00 25.37           C  
ATOM   2232  HA  LEU A 151     -76.312 -31.687 -53.281  1.00 25.37           H  
ATOM   2233  C   LEU A 151     -76.308 -30.283 -51.660  1.00 25.37           C  
ATOM   2234  CB  LEU A 151     -74.875 -32.408 -51.825  1.00 25.37           C  
ATOM   2235  HB2 LEU A 151     -75.485 -32.693 -50.968  1.00 25.37           H  
ATOM   2236  HB3 LEU A 151     -73.930 -32.029 -51.434  1.00 25.37           H  
ATOM   2237  O   LEU A 151     -75.896 -30.078 -50.523  1.00 25.37           O  
ATOM   2238  CG  LEU A 151     -74.619 -33.662 -52.679  1.00 25.37           C  
ATOM   2239  HG  LEU A 151     -74.289 -33.372 -53.677  1.00 25.37           H  
ATOM   2240  CD1 LEU A 151     -73.528 -34.526 -52.043  1.00 25.37           C  
ATOM   2241 HD11 LEU A 151     -72.601 -33.954 -51.996  1.00 25.37           H  
ATOM   2242 HD12 LEU A 151     -73.359 -35.412 -52.655  1.00 25.37           H  
ATOM   2243 HD13 LEU A 151     -73.822 -34.821 -51.036  1.00 25.37           H  
ATOM   2244  CD2 LEU A 151     -75.885 -34.519 -52.789  1.00 25.37           C  
ATOM   2245 HD21 LEU A 151     -76.215 -34.835 -51.800  1.00 25.37           H  
ATOM   2246 HD22 LEU A 151     -76.677 -33.942 -53.266  1.00 25.37           H  
ATOM   2247 HD23 LEU A 151     -75.679 -35.396 -53.404  1.00 25.37           H  
ATOM   2248  N   GLY A 152     -77.345 -29.618 -52.177  1.00 25.43           N  
ATOM   2249  H   GLY A 152     -77.510 -29.787 -53.159  1.00 25.43           H  
ATOM   2250  CA  GLY A 152     -77.766 -28.299 -51.684  1.00 25.43           C  
ATOM   2251  HA2 GLY A 152     -77.724 -27.604 -52.523  1.00 25.43           H  
ATOM   2252  HA3 GLY A 152     -77.044 -27.942 -50.950  1.00 25.43           H  
ATOM   2253  C   GLY A 152     -79.152 -28.156 -51.045  1.00 25.43           C  
ATOM   2254  O   GLY A 152     -79.640 -27.033 -50.971  1.00 25.43           O  
ATOM   2255  N   GLU A 153     -79.849 -29.235 -50.676  1.00 26.99           N  
ATOM   2256  H   GLU A 153     -79.387 -30.133 -50.702  1.00 26.99           H  
ATOM   2257  CA  GLU A 153     -81.319 -29.191 -50.526  1.00 26.99           C  
ATOM   2258  HA  GLU A 153     -81.680 -28.469 -51.258  1.00 26.99           H  
ATOM   2259  C   GLU A 153     -81.903 -28.657 -49.188  1.00 26.99           C  
ATOM   2260  CB  GLU A 153     -81.929 -30.546 -50.942  1.00 26.99           C  
ATOM   2261  HB2 GLU A 153     -81.410 -31.359 -50.434  1.00 26.99           H  
ATOM   2262  HB3 GLU A 153     -82.976 -30.576 -50.640  1.00 26.99           H  
ATOM   2263  O   GLU A 153     -81.199 -28.273 -48.262  1.00 26.99           O  
ATOM   2264  CG  GLU A 153     -81.889 -30.766 -52.466  1.00 26.99           C  
ATOM   2265  HG2 GLU A 153     -82.171 -29.835 -52.959  1.00 26.99           H  
ATOM   2266  HG3 GLU A 153     -80.869 -31.009 -52.762  1.00 26.99           H  
ATOM   2267  CD  GLU A 153     -82.850 -31.872 -52.945  1.00 26.99           C  
ATOM   2268  OE1 GLU A 153     -83.012 -31.999 -54.180  1.00 26.99           O  
ATOM   2269  OE2 GLU A 153     -83.457 -32.562 -52.093  1.00 26.99           O  
ATOM   2270  N   ALA A 154     -83.246 -28.607 -49.163  1.00 25.48           N  
ATOM   2271  H   ALA A 154     -83.678 -29.058 -49.957  1.00 25.48           H  
ATOM   2272  CA  ALA A 154     -84.204 -27.981 -48.236  1.00 25.48           C  
ATOM   2273  HA  ALA A 154     -84.097 -26.899 -48.308  1.00 25.48           H  
ATOM   2274  C   ALA A 154     -84.056 -28.369 -46.739  1.00 25.48           C  
ATOM   2275  CB  ALA A 154     -85.578 -28.397 -48.793  1.00 25.48           C  
ATOM   2276  HB1 ALA A 154     -85.718 -29.470 -48.666  1.00 25.48           H  
ATOM   2277  HB2 ALA A 154     -85.643 -28.150 -49.852  1.00 25.48           H  
ATOM   2278  HB3 ALA A 154     -86.377 -27.865 -48.275  1.00 25.48           H  
ATOM   2279  O   ALA A 154     -83.270 -29.229 -46.386  1.00 25.48           O  
ATOM   2280  N   GLY A 155     -84.803 -27.861 -45.754  1.00 30.60           N  
ATOM   2281  H   GLY A 155     -84.471 -28.157 -44.847  1.00 30.60           H  
ATOM   2282  CA  GLY A 155     -85.971 -26.987 -45.694  1.00 30.60           C  
ATOM   2283  HA2 GLY A 155     -86.826 -27.492 -46.142  1.00 30.60           H  
ATOM   2284  HA3 GLY A 155     -85.773 -26.055 -46.224  1.00 30.60           H  
ATOM   2285  C   GLY A 155     -86.304 -26.665 -44.223  1.00 30.60           C  
ATOM   2286  O   GLY A 155     -85.432 -26.714 -43.366  1.00 30.60           O  
ATOM   2287  N   VAL A 156     -87.575 -26.356 -43.955  1.00 24.07           N  
ATOM   2288  H   VAL A 156     -88.237 -26.527 -44.699  1.00 24.07           H  
ATOM   2289  CA  VAL A 156     -88.058 -25.434 -42.905  1.00 24.07           C  
ATOM   2290  HA  VAL A 156     -87.628 -24.452 -43.106  1.00 24.07           H  
ATOM   2291  C   VAL A 156     -87.689 -25.752 -41.462  1.00 24.07           C  
ATOM   2292  CB  VAL A 156     -89.597 -25.295 -42.991  1.00 24.07           C  
ATOM   2293  HB  VAL A 156     -90.055 -26.272 -42.837  1.00 24.07           H  
ATOM   2294  O   VAL A 156     -87.165 -24.866 -40.806  1.00 24.07           O  
ATOM   2295  CG1 VAL A 156     -90.191 -24.312 -41.970  1.00 24.07           C  
ATOM   2296 HG11 VAL A 156     -89.710 -23.338 -42.056  1.00 24.07           H  
ATOM   2297 HG12 VAL A 156     -91.265 -24.210 -42.127  1.00 24.07           H  
ATOM   2298 HG13 VAL A 156     -90.053 -24.684 -40.955  1.00 24.07           H  
ATOM   2299  CG2 VAL A 156     -90.016 -24.796 -44.383  1.00 24.07           C  
ATOM   2300 HG21 VAL A 156     -89.529 -23.845 -44.597  1.00 24.07           H  
ATOM   2301 HG22 VAL A 156     -91.097 -24.657 -44.408  1.00 24.07           H  
ATOM   2302 HG23 VAL A 156     -89.757 -25.525 -45.152  1.00 24.07           H  
ATOM   2303  N   ASP A 157     -88.104 -26.910 -40.948  1.00 26.59           N  
ATOM   2304  H   ASP A 157     -88.439 -27.613 -41.592  1.00 26.59           H  
ATOM   2305  CA  ASP A 157     -88.645 -26.987 -39.583  1.00 26.59           C  
ATOM   2306  HA  ASP A 157     -89.356 -26.169 -39.465  1.00 26.59           H  
ATOM   2307  C   ASP A 157     -87.571 -26.747 -38.510  1.00 26.59           C  
ATOM   2308  CB  ASP A 157     -89.474 -28.272 -39.428  1.00 26.59           C  
ATOM   2309  HB2 ASP A 157     -89.799 -28.358 -38.391  1.00 26.59           H  
ATOM   2310  HB3 ASP A 157     -88.853 -29.136 -39.664  1.00 26.59           H  
ATOM   2311  O   ASP A 157     -86.855 -27.653 -38.079  1.00 26.59           O  
ATOM   2312  CG  ASP A 157     -90.723 -28.255 -40.328  1.00 26.59           C  
ATOM   2313  OD1 ASP A 157     -91.400 -27.203 -40.390  1.00 26.59           O  
ATOM   2314  OD2 ASP A 157     -90.999 -29.293 -40.972  1.00 26.59           O  
ATOM   2315  N   GLU A 158     -87.449 -25.460 -38.166  1.00 32.27           N  
ATOM   2316  H   GLU A 158     -88.055 -24.823 -38.663  1.00 32.27           H  
ATOM   2317  CA  GLU A 158     -86.301 -24.806 -37.544  1.00 32.27           C  
ATOM   2318  HA  GLU A 158     -85.426 -24.915 -38.185  1.00 32.27           H  
ATOM   2319  C   GLU A 158     -86.039 -25.464 -36.203  1.00 32.27           C  
ATOM   2320  CB  GLU A 158     -86.603 -23.301 -37.346  1.00 32.27           C  
ATOM   2321  HB2 GLU A 158     -87.491 -23.204 -36.722  1.00 32.27           H  
ATOM   2322  HB3 GLU A 158     -85.764 -22.845 -36.820  1.00 32.27           H  
ATOM   2323  O   GLU A 158     -86.830 -25.283 -35.284  1.00 32.27           O  
ATOM   2324  CG  GLU A 158     -86.834 -22.522 -38.655  1.00 32.27           C  
ATOM   2325  HG2 GLU A 158     -87.652 -22.995 -39.198  1.00 32.27           H  
ATOM   2326  HG3 GLU A 158     -85.932 -22.583 -39.262  1.00 32.27           H  
ATOM   2327  CD  GLU A 158     -87.233 -21.048 -38.452  1.00 32.27           C  
ATOM   2328  OE1 GLU A 158     -86.980 -20.245 -39.381  1.00 32.27           O  
ATOM   2329  OE2 GLU A 158     -87.842 -20.724 -37.406  1.00 32.27           O  
ATOM   2330  N   LEU A 159     -84.996 -26.287 -36.091  1.00 23.75           N  
ATOM   2331  H   LEU A 159     -84.433 -26.461 -36.912  1.00 23.75           H  
ATOM   2332  CA  LEU A 159     -84.784 -27.111 -34.903  1.00 23.75           C  
ATOM   2333  HA  LEU A 159     -85.701 -27.679 -34.744  1.00 23.75           H  
ATOM   2334  C   LEU A 159     -84.617 -26.213 -33.658  1.00 23.75           C  
ATOM   2335  CB  LEU A 159     -83.636 -28.113 -35.163  1.00 23.75           C  
ATOM   2336  HB2 LEU A 159     -83.049 -27.776 -36.018  1.00 23.75           H  
ATOM   2337  HB3 LEU A 159     -82.960 -28.105 -34.308  1.00 23.75           H  
ATOM   2338  O   LEU A 159     -83.557 -25.637 -33.425  1.00 23.75           O  
ATOM   2339  CG  LEU A 159     -84.141 -29.556 -35.407  1.00 23.75           C  
ATOM   2340  HG  LEU A 159     -85.221 -29.563 -35.554  1.00 23.75           H  
ATOM   2341  CD1 LEU A 159     -83.509 -30.187 -36.647  1.00 23.75           C  
ATOM   2342 HD11 LEU A 159     -82.424 -30.209 -36.548  1.00 23.75           H  
ATOM   2343 HD12 LEU A 159     -83.780 -29.597 -37.523  1.00 23.75           H  
ATOM   2344 HD13 LEU A 159     -83.889 -31.200 -36.782  1.00 23.75           H  
ATOM   2345  CD2 LEU A 159     -83.813 -30.447 -34.206  1.00 23.75           C  
ATOM   2346 HD21 LEU A 159     -84.217 -31.446 -34.368  1.00 23.75           H  
ATOM   2347 HD22 LEU A 159     -82.733 -30.507 -34.070  1.00 23.75           H  
ATOM   2348 HD23 LEU A 159     -84.263 -30.021 -33.309  1.00 23.75           H  
ATOM   2349  N   LEU A 160     -85.745 -26.083 -32.942  1.00 26.35           N  
ATOM   2350  H   LEU A 160     -86.549 -26.464 -33.420  1.00 26.35           H  
ATOM   2351  CA  LEU A 160     -86.067 -25.265 -31.763  1.00 26.35           C  
ATOM   2352  HA  LEU A 160     -85.873 -24.215 -31.978  1.00 26.35           H  
ATOM   2353  C   LEU A 160     -85.197 -25.711 -30.558  1.00 26.35           C  
ATOM   2354  CB  LEU A 160     -87.571 -25.483 -31.474  1.00 26.35           C  
ATOM   2355  HB2 LEU A 160     -87.848 -24.742 -30.724  1.00 26.35           H  
ATOM   2356  HB3 LEU A 160     -87.669 -26.484 -31.054  1.00 26.35           H  
ATOM   2357  O   LEU A 160     -84.215 -26.418 -30.724  1.00 26.35           O  
ATOM   2358  CG  LEU A 160     -88.633 -25.344 -32.583  1.00 26.35           C  
ATOM   2359  HG  LEU A 160     -88.308 -25.852 -33.491  1.00 26.35           H  
ATOM   2360  CD1 LEU A 160     -89.936 -26.026 -32.158  1.00 26.35           C  
ATOM   2361 HD11 LEU A 160     -89.759 -27.090 -32.000  1.00 26.35           H  
ATOM   2362 HD12 LEU A 160     -90.680 -25.909 -32.947  1.00 26.35           H  
ATOM   2363 HD13 LEU A 160     -90.308 -25.578 -31.236  1.00 26.35           H  
ATOM   2364  CD2 LEU A 160     -88.942 -23.873 -32.859  1.00 26.35           C  
ATOM   2365 HD21 LEU A 160     -88.032 -23.375 -33.194  1.00 26.35           H  
ATOM   2366 HD22 LEU A 160     -89.327 -23.381 -31.965  1.00 26.35           H  
ATOM   2367 HD23 LEU A 160     -89.674 -23.800 -33.664  1.00 26.35           H  
ATOM   2368  N   GLU A 161     -85.432 -25.505 -29.265  1.00 26.21           N  
ATOM   2369  H   GLU A 161     -84.689 -25.959 -28.752  1.00 26.21           H  
ATOM   2370  CA  GLU A 161     -86.228 -24.659 -28.374  1.00 26.21           C  
ATOM   2371  HA  GLU A 161     -86.264 -23.638 -28.754  1.00 26.21           H  
ATOM   2372  C   GLU A 161     -85.443 -24.702 -27.029  1.00 26.21           C  
ATOM   2373  CB  GLU A 161     -87.667 -25.207 -28.126  1.00 26.21           C  
ATOM   2374  HB2 GLU A 161     -87.657 -25.918 -27.300  1.00 26.21           H  
ATOM   2375  HB3 GLU A 161     -88.038 -25.800 -28.961  1.00 26.21           H  
ATOM   2376  O   GLU A 161     -84.248 -24.994 -26.976  1.00 26.21           O  
ATOM   2377  CG  GLU A 161     -88.659 -24.055 -27.840  1.00 26.21           C  
ATOM   2378  HG2 GLU A 161     -88.796 -23.490 -28.762  1.00 26.21           H  
ATOM   2379  HG3 GLU A 161     -88.224 -23.376 -27.106  1.00 26.21           H  
ATOM   2380  CD  GLU A 161     -90.029 -24.520 -27.315  1.00 26.21           C  
ATOM   2381  OE1 GLU A 161     -90.919 -23.650 -27.182  1.00 26.21           O  
ATOM   2382  OE2 GLU A 161     -90.169 -25.721 -26.995  1.00 26.21           O  
ATOM   2383  N   ALA A 162     -86.166 -24.526 -25.926  1.00 23.70           N  
ATOM   2384  H   ALA A 162     -87.149 -24.380 -26.105  1.00 23.70           H  
ATOM   2385  CA  ALA A 162     -85.836 -24.529 -24.510  1.00 23.70           C  
ATOM   2386  HA  ALA A 162     -85.196 -23.669 -24.311  1.00 23.70           H  
ATOM   2387  C   ALA A 162     -85.132 -25.767 -23.913  1.00 23.70           C  
ATOM   2388  CB  ALA A 162     -87.188 -24.310 -23.817  1.00 23.70           C  
ATOM   2389  HB1 ALA A 162     -87.040 -24.175 -22.745  1.00 23.70           H  
ATOM   2390  HB2 ALA A 162     -87.840 -25.167 -23.985  1.00 23.70           H  
ATOM   2391  HB3 ALA A 162     -87.666 -23.414 -24.210  1.00 23.70           H  
ATOM   2392  O   ALA A 162     -85.568 -26.278 -22.880  1.00 23.70           O  
ATOM   2393  N   LEU A 163     -84.014 -26.232 -24.459  1.00 22.61           N  
ATOM   2394  H   LEU A 163     -83.716 -25.835 -25.339  1.00 22.61           H  
ATOM   2395  CA  LEU A 163     -83.021 -26.895 -23.606  1.00 22.61           C  
ATOM   2396  HA  LEU A 163     -83.507 -27.492 -22.835  1.00 22.61           H  
ATOM   2397  C   LEU A 163     -82.209 -25.789 -22.895  1.00 22.61           C  
ATOM   2398  CB  LEU A 163     -82.135 -27.829 -24.463  1.00 22.61           C  
ATOM   2399  HB2 LEU A 163     -81.925 -27.327 -25.408  1.00 22.61           H  
ATOM   2400  HB3 LEU A 163     -81.176 -27.973 -23.965  1.00 22.61           H  
ATOM   2401  O   LEU A 163     -81.074 -25.544 -23.250  1.00 22.61           O  
ATOM   2402  CG  LEU A 163     -82.730 -29.220 -24.741  1.00 22.61           C  
ATOM   2403  HG  LEU A 163     -83.784 -29.122 -25.001  1.00 22.61           H  
ATOM   2404  CD1 LEU A 163     -82.000 -29.878 -25.911  1.00 22.61           C  
ATOM   2405 HD11 LEU A 163     -82.120 -29.264 -26.804  1.00 22.61           H  
ATOM   2406 HD12 LEU A 163     -80.937 -29.973 -25.687  1.00 22.61           H  
ATOM   2407 HD13 LEU A 163     -82.423 -30.862 -26.111  1.00 22.61           H  
ATOM   2408  CD2 LEU A 163     -82.593 -30.148 -23.526  1.00 22.61           C  
ATOM   2409 HD21 LEU A 163     -83.129 -29.727 -22.676  1.00 22.61           H  
ATOM   2410 HD22 LEU A 163     -83.018 -31.123 -23.764  1.00 22.61           H  
ATOM   2411 HD23 LEU A 163     -81.541 -30.267 -23.265  1.00 22.61           H  
ATOM   2412  N   GLY A 164     -82.694 -24.976 -21.958  1.00 23.61           N  
ATOM   2413  H   GLY A 164     -82.055 -24.224 -21.741  1.00 23.61           H  
ATOM   2414  CA  GLY A 164     -83.757 -25.158 -20.998  1.00 23.61           C  
ATOM   2415  HA2 GLY A 164     -84.560 -24.444 -21.186  1.00 23.61           H  
ATOM   2416  HA3 GLY A 164     -84.149 -26.173 -21.064  1.00 23.61           H  
ATOM   2417  C   GLY A 164     -83.234 -24.961 -19.584  1.00 23.61           C  
ATOM   2418  O   GLY A 164     -82.866 -23.863 -19.184  1.00 23.61           O  
ATOM   2419  N   ARG A 165     -83.314 -26.045 -18.811  1.00 23.81           N  
ATOM   2420  H   ARG A 165     -83.422 -26.935 -19.275  1.00 23.81           H  
ATOM   2421  CA  ARG A 165     -83.486 -26.015 -17.357  1.00 23.81           C  
ATOM   2422  HA  ARG A 165     -84.223 -25.244 -17.133  1.00 23.81           H  
ATOM   2423  C   ARG A 165     -82.222 -25.604 -16.583  1.00 23.81           C  
ATOM   2424  CB  ARG A 165     -84.061 -27.366 -16.898  1.00 23.81           C  
ATOM   2425  HB2 ARG A 165     -83.886 -27.478 -15.828  1.00 23.81           H  
ATOM   2426  HB3 ARG A 165     -83.555 -28.184 -17.412  1.00 23.81           H  
ATOM   2427  O   ARG A 165     -81.207 -26.282 -16.658  1.00 23.81           O  
ATOM   2428  CG  ARG A 165     -85.578 -27.419 -17.148  1.00 23.81           C  
ATOM   2429  HG2 ARG A 165     -86.045 -26.647 -16.537  1.00 23.81           H  
ATOM   2430  HG3 ARG A 165     -85.799 -27.198 -18.193  1.00 23.81           H  
ATOM   2431  CD  ARG A 165     -86.191 -28.770 -16.755  1.00 23.81           C  
ATOM   2432  HD2 ARG A 165     -87.148 -28.580 -16.270  1.00 23.81           H  
ATOM   2433  HD3 ARG A 165     -85.537 -29.258 -16.032  1.00 23.81           H  
ATOM   2434  NE  ARG A 165     -86.425 -29.636 -17.929  1.00 23.81           N  
ATOM   2435  HE  ARG A 165     -86.440 -29.176 -18.828  1.00 23.81           H  
ATOM   2436  NH1 ARG A 165     -86.608 -31.628 -16.803  1.00 23.81           N  
ATOM   2437 HH11 ARG A 165     -86.328 -31.150 -15.959  1.00 23.81           H  
ATOM   2438 HH12 ARG A 165     -86.702 -32.633 -16.808  1.00 23.81           H  
ATOM   2439  NH2 ARG A 165     -86.909 -31.573 -19.018  1.00 23.81           N  
ATOM   2440 HH21 ARG A 165     -87.050 -32.573 -19.008  1.00 23.81           H  
ATOM   2441 HH22 ARG A 165     -86.907 -31.070 -19.894  1.00 23.81           H  
ATOM   2442  CZ  ARG A 165     -86.646 -30.938 -17.910  1.00 23.81           C  
ATOM   2443  N   GLU A 166     -82.397 -24.514 -15.825  1.00 23.12           N  
ATOM   2444  H   GLU A 166     -83.261 -24.017 -15.988  1.00 23.12           H  
ATOM   2445  CA  GLU A 166     -81.500 -23.807 -14.884  1.00 23.12           C  
ATOM   2446  HA  GLU A 166     -80.522 -23.604 -15.320  1.00 23.12           H  
ATOM   2447  C   GLU A 166     -81.320 -24.462 -13.501  1.00 23.12           C  
ATOM   2448  CB  GLU A 166     -82.214 -22.495 -14.489  1.00 23.12           C  
ATOM   2449  HB2 GLU A 166     -83.249 -22.770 -14.284  1.00 23.12           H  
ATOM   2450  HB3 GLU A 166     -81.777 -22.127 -13.561  1.00 23.12           H  
ATOM   2451  O   GLU A 166     -80.239 -24.416 -12.923  1.00 23.12           O  
ATOM   2452  CG  GLU A 166     -82.274 -21.286 -15.411  1.00 23.12           C  
ATOM   2453  HG2 GLU A 166     -81.259 -20.969 -15.651  1.00 23.12           H  
ATOM   2454  HG3 GLU A 166     -82.785 -21.559 -16.335  1.00 23.12           H  
ATOM   2455  CD  GLU A 166     -83.048 -20.158 -14.689  1.00 23.12           C  
ATOM   2456  OE1 GLU A 166     -82.592 -18.996 -14.754  1.00 23.12           O  
ATOM   2457  OE2 GLU A 166     -84.112 -20.462 -14.094  1.00 23.12           O  
ATOM   2458  N   LEU A 167     -82.453 -24.873 -12.909  1.00 20.05           N  
ATOM   2459  H   LEU A 167     -83.263 -24.927 -13.510  1.00 20.05           H  
ATOM   2460  CA  LEU A 167     -82.748 -24.739 -11.471  1.00 20.05           C  
ATOM   2461  HA  LEU A 167     -82.199 -23.884 -11.076  1.00 20.05           H  
ATOM   2462  C   LEU A 167     -82.297 -25.955 -10.666  1.00 20.05           C  
ATOM   2463  CB  LEU A 167     -84.266 -24.512 -11.258  1.00 20.05           C  
ATOM   2464  HB2 LEU A 167     -84.508 -24.655 -10.204  1.00 20.05           H  
ATOM   2465  HB3 LEU A 167     -84.794 -25.288 -11.813  1.00 20.05           H  
ATOM   2466  O   LEU A 167     -83.094 -26.535  -9.923  1.00 20.05           O  
ATOM   2467  CG  LEU A 167     -84.851 -23.145 -11.620  1.00 20.05           C  
ATOM   2468  HG  LEU A 167     -84.499 -22.835 -12.603  1.00 20.05           H  
ATOM   2469  CD1 LEU A 167     -86.376 -23.274 -11.680  1.00 20.05           C  
ATOM   2470 HD11 LEU A 167     -86.656 -23.997 -12.445  1.00 20.05           H  
ATOM   2471 HD12 LEU A 167     -86.797 -22.304 -11.944  1.00 20.05           H  
ATOM   2472 HD13 LEU A 167     -86.761 -23.587 -10.709  1.00 20.05           H  
ATOM   2473  CD2 LEU A 167     -84.492 -22.084 -10.581  1.00 20.05           C  
ATOM   2474 HD21 LEU A 167     -84.907 -21.124 -10.888  1.00 20.05           H  
ATOM   2475 HD22 LEU A 167     -84.874 -22.357  -9.597  1.00 20.05           H  
ATOM   2476 HD23 LEU A 167     -83.409 -21.976 -10.529  1.00 20.05           H  
ATOM   2477  N   ASP A 168     -81.052 -26.382 -10.803  1.00 21.92           N  
ATOM   2478  H   ASP A 168     -80.424 -25.899 -11.429  1.00 21.92           H  
ATOM   2479  CA  ASP A 168     -80.535 -27.426  -9.915  1.00 21.92           C  
ATOM   2480  HA  ASP A 168     -81.312 -28.170  -9.741  1.00 21.92           H  
ATOM   2481  C   ASP A 168     -80.243 -26.784  -8.542  1.00 21.92           C  
ATOM   2482  CB  ASP A 168     -79.373 -28.169 -10.589  1.00 21.92           C  
ATOM   2483  HB2 ASP A 168     -78.872 -28.778  -9.837  1.00 21.92           H  
ATOM   2484  HB3 ASP A 168     -78.653 -27.446 -10.973  1.00 21.92           H  
ATOM   2485  O   ASP A 168     -79.102 -26.541  -8.178  1.00 21.92           O  
ATOM   2486  CG  ASP A 168     -79.823 -29.109 -11.725  1.00 21.92           C  
ATOM   2487  OD1 ASP A 168     -81.032 -29.444 -11.816  1.00 21.92           O  
ATOM   2488  OD2 ASP A 168     -78.933 -29.559 -12.482  1.00 21.92           O  
ATOM   2489  N   GLY A 169     -81.319 -26.371  -7.861  1.00 24.65           N  
ATOM   2490  H   GLY A 169     -82.188 -26.718  -8.243  1.00 24.65           H  
ATOM   2491  CA  GLY A 169     -81.433 -25.006  -7.337  1.00 24.65           C  
ATOM   2492  HA2 GLY A 169     -81.133 -24.316  -8.125  1.00 24.65           H  
ATOM   2493  HA3 GLY A 169     -82.482 -24.806  -7.120  1.00 24.65           H  
ATOM   2494  C   GLY A 169     -80.623 -24.628  -6.097  1.00 24.65           C  
ATOM   2495  O   GLY A 169     -79.593 -23.971  -6.214  1.00 24.65           O  
ATOM   2496  N   ASP A 170     -81.224 -24.881  -4.931  1.00 18.32           N  
ATOM   2497  H   ASP A 170     -81.995 -25.532  -4.931  1.00 18.32           H  
ATOM   2498  CA  ASP A 170     -80.995 -24.168  -3.656  1.00 18.32           C  
ATOM   2499  HA  ASP A 170     -80.530 -23.204  -3.865  1.00 18.32           H  
ATOM   2500  C   ASP A 170     -80.041 -24.882  -2.681  1.00 18.32           C  
ATOM   2501  CB  ASP A 170     -82.358 -23.906  -2.962  1.00 18.32           C  
ATOM   2502  HB2 ASP A 170     -82.984 -24.791  -3.072  1.00 18.32           H  
ATOM   2503  HB3 ASP A 170     -82.174 -23.789  -1.893  1.00 18.32           H  
ATOM   2504  O   ASP A 170     -80.152 -26.124  -2.529  1.00 18.32           O  
ATOM   2505  CG  ASP A 170     -83.155 -22.658  -3.397  1.00 18.32           C  
ATOM   2506  OD1 ASP A 170     -82.555 -21.627  -3.780  1.00 18.32           O  
ATOM   2507  OD2 ASP A 170     -84.405 -22.711  -3.266  1.00 18.32           O  
ATOM   2508  OXT ASP A 170     -79.267 -24.153  -2.018  1.00 18.32           O  
TER    2509      ASP A 170                                                       
ATOM   2509  N   MET B   1     -18.646 -13.788  52.751  1.00 76.52           N  
ATOM   2510  H   MET B   1     -17.771 -14.248  52.960  1.00 76.52           H  
ATOM   2511  H2  MET B   1     -19.327 -14.018  53.461  1.00 76.52           H  
ATOM   2512  H3  MET B   1     -18.519 -12.786  52.730  1.00 76.52           H  
ATOM   2513  CA  MET B   1     -19.141 -14.244  51.446  1.00 76.52           C  
ATOM   2514  HA  MET B   1     -20.121 -13.798  51.282  1.00 76.52           H  
ATOM   2515  C   MET B   1     -19.303 -15.747  51.449  1.00 76.52           C  
ATOM   2516  CB  MET B   1     -18.248 -13.823  50.282  1.00 76.52           C  
ATOM   2517  HB2 MET B   1     -17.198 -13.821  50.576  1.00 76.52           H  
ATOM   2518  HB3 MET B   1     -18.388 -14.531  49.466  1.00 76.52           H  
ATOM   2519  O   MET B   1     -18.335 -16.457  51.725  1.00 76.52           O  
ATOM   2520  CG  MET B   1     -18.657 -12.460  49.742  1.00 76.52           C  
ATOM   2521  HG2 MET B   1     -19.722 -12.476  49.508  1.00 76.52           H  
ATOM   2522  HG3 MET B   1     -18.485 -11.689  50.493  1.00 76.52           H  
ATOM   2523  SD  MET B   1     -17.749 -12.058  48.239  1.00 76.52           S  
ATOM   2524  CE  MET B   1     -16.593 -10.813  48.866  1.00 76.52           C  
ATOM   2525  HE1 MET B   1     -15.953 -11.245  49.635  1.00 76.52           H  
ATOM   2526  HE2 MET B   1     -17.148  -9.965  49.270  1.00 76.52           H  
ATOM   2527  HE3 MET B   1     -15.976 -10.461  48.040  1.00 76.52           H  
ATOM   2528  N   THR B   2     -20.516 -16.205  51.167  1.00 85.13           N  
ATOM   2529  H   THR B   2     -21.220 -15.520  50.933  1.00 85.13           H  
ATOM   2530  CA  THR B   2     -20.799 -17.586  50.770  1.00 85.13           C  
ATOM   2531  HA  THR B   2     -20.503 -18.262  51.572  1.00 85.13           H  
ATOM   2532  C   THR B   2     -19.992 -17.944  49.522  1.00 85.13           C  
ATOM   2533  CB  THR B   2     -22.298 -17.788  50.490  1.00 85.13           C  
ATOM   2534  HB  THR B   2     -22.462 -18.831  50.217  1.00 85.13           H  
ATOM   2535  O   THR B   2     -19.514 -17.062  48.807  1.00 85.13           O  
ATOM   2536  CG2 THR B   2     -23.174 -17.459  51.697  1.00 85.13           C  
ATOM   2537 HG21 THR B   2     -23.104 -16.401  51.950  1.00 85.13           H  
ATOM   2538 HG22 THR B   2     -22.866 -18.059  52.553  1.00 85.13           H  
ATOM   2539 HG23 THR B   2     -24.212 -17.693  51.460  1.00 85.13           H  
ATOM   2540  OG1 THR B   2     -22.711 -16.976  49.423  1.00 85.13           O  
ATOM   2541  HG1 THR B   2     -22.918 -16.104  49.770  1.00 85.13           H  
ATOM   2542  N   ASP B   3     -19.809 -19.236  49.262  1.00 76.38           N  
ATOM   2543  H   ASP B   3     -20.210 -19.946  49.858  1.00 76.38           H  
ATOM   2544  CA  ASP B   3     -19.088 -19.674  48.065  1.00 76.38           C  
ATOM   2545  HA  ASP B   3     -18.085 -19.247  48.090  1.00 76.38           H  
ATOM   2546  C   ASP B   3     -19.774 -19.155  46.787  1.00 76.38           C  
ATOM   2547  CB  ASP B   3     -18.971 -21.201  48.103  1.00 76.38           C  
ATOM   2548  HB2 ASP B   3     -19.899 -21.652  47.753  1.00 76.38           H  
ATOM   2549  HB3 ASP B   3     -18.804 -21.525  49.130  1.00 76.38           H  
ATOM   2550  O   ASP B   3     -19.118 -18.598  45.911  1.00 76.38           O  
ATOM   2551  CG  ASP B   3     -17.786 -21.678  47.269  1.00 76.38           C  
ATOM   2552  OD1 ASP B   3     -16.667 -21.200  47.578  1.00 76.38           O  
ATOM   2553  OD2 ASP B   3     -18.019 -22.521  46.379  1.00 76.38           O  
ATOM   2554  N   SER B   4     -21.113 -19.176  46.762  1.00 76.87           N  
ATOM   2555  H   SER B   4     -21.605 -19.672  47.491  1.00 76.87           H  
ATOM   2556  CA  SER B   4     -21.929 -18.583  45.696  1.00 76.87           C  
ATOM   2557  HA  SER B   4     -21.712 -19.099  44.761  1.00 76.87           H  
ATOM   2558  C   SER B   4     -21.645 -17.092  45.475  1.00 76.87           C  
ATOM   2559  CB  SER B   4     -23.418 -18.768  46.014  1.00 76.87           C  
ATOM   2560  HB2 SER B   4     -24.020 -18.327  45.220  1.00 76.87           H  
ATOM   2561  HB3 SER B   4     -23.654 -18.267  46.953  1.00 76.87           H  
ATOM   2562  O   SER B   4     -21.503 -16.671  44.330  1.00 76.87           O  
ATOM   2563  OG  SER B   4     -23.732 -20.143  46.129  1.00 76.87           O  
ATOM   2564  HG  SER B   4     -24.163 -20.419  45.317  1.00 76.87           H  
ATOM   2565  N   GLU B   5     -21.515 -16.290  46.539  1.00 82.04           N  
ATOM   2566  H   GLU B   5     -21.631 -16.681  47.463  1.00 82.04           H  
ATOM   2567  CA  GLU B   5     -21.197 -14.858  46.414  1.00 82.04           C  
ATOM   2568  HA  GLU B   5     -21.906 -14.388  45.732  1.00 82.04           H  
ATOM   2569  C   GLU B   5     -19.801 -14.622  45.822  1.00 82.04           C  
ATOM   2570  CB  GLU B   5     -21.301 -14.158  47.777  1.00 82.04           C  
ATOM   2571  HB2 GLU B   5     -20.825 -13.180  47.703  1.00 82.04           H  
ATOM   2572  HB3 GLU B   5     -20.751 -14.751  48.507  1.00 82.04           H  
ATOM   2573  O   GLU B   5     -19.654 -13.778  44.937  1.00 82.04           O  
ATOM   2574  CG  GLU B   5     -22.750 -13.935  48.243  1.00 82.04           C  
ATOM   2575  HG2 GLU B   5     -23.323 -14.853  48.109  1.00 82.04           H  
ATOM   2576  HG3 GLU B   5     -23.202 -13.173  47.608  1.00 82.04           H  
ATOM   2577  CD  GLU B   5     -22.834 -13.508  49.718  1.00 82.04           C  
ATOM   2578  OE1 GLU B   5     -23.763 -12.764  50.077  1.00 82.04           O  
ATOM   2579  OE2 GLU B   5     -21.999 -13.992  50.524  1.00 82.04           O  
ATOM   2580  N   LYS B   6     -18.788 -15.394  46.244  1.00 83.63           N  
ATOM   2581  H   LYS B   6     -18.991 -16.120  46.916  1.00 83.63           H  
ATOM   2582  CA  LYS B   6     -17.426 -15.271  45.690  1.00 83.63           C  
ATOM   2583  HA  LYS B   6     -17.100 -14.233  45.764  1.00 83.63           H  
ATOM   2584  C   LYS B   6     -17.400 -15.629  44.208  1.00 83.63           C  
ATOM   2585  CB  LYS B   6     -16.430 -16.178  46.421  1.00 83.63           C  
ATOM   2586  HB2 LYS B   6     -16.749 -17.214  46.309  1.00 83.63           H  
ATOM   2587  HB3 LYS B   6     -15.457 -16.070  45.941  1.00 83.63           H  
ATOM   2588  O   LYS B   6     -16.835 -14.899  43.398  1.00 83.63           O  
ATOM   2589  CG  LYS B   6     -16.273 -15.863  47.908  1.00 83.63           C  
ATOM   2590  HG2 LYS B   6     -15.955 -14.830  48.051  1.00 83.63           H  
ATOM   2591  HG3 LYS B   6     -17.231 -16.029  48.401  1.00 83.63           H  
ATOM   2592  CD  LYS B   6     -15.246 -16.823  48.508  1.00 83.63           C  
ATOM   2593  HD2 LYS B   6     -14.246 -16.536  48.181  1.00 83.63           H  
ATOM   2594  HD3 LYS B   6     -15.459 -17.829  48.147  1.00 83.63           H  
ATOM   2595  CE  LYS B   6     -15.333 -16.825  50.033  1.00 83.63           C  
ATOM   2596  HE2 LYS B   6     -14.986 -15.863  50.410  1.00 83.63           H  
ATOM   2597  HE3 LYS B   6     -16.378 -16.955  50.315  1.00 83.63           H  
ATOM   2598  NZ  LYS B   6     -14.523 -17.941  50.574  1.00 83.63           N  
ATOM   2599  HZ1 LYS B   6     -14.851 -18.809  50.176  1.00 83.63           H  
ATOM   2600  HZ2 LYS B   6     -13.554 -17.836  50.308  1.00 83.63           H  
ATOM   2601  HZ3 LYS B   6     -14.601 -17.999  51.579  1.00 83.63           H  
ATOM   2602  N   VAL B   7     -18.018 -16.753  43.841  1.00 83.19           N  
ATOM   2603  H   VAL B   7     -18.462 -17.317  44.552  1.00 83.19           H  
ATOM   2604  CA  VAL B   7     -18.034 -17.216  42.448  1.00 83.19           C  
ATOM   2605  HA  VAL B   7     -17.010 -17.218  42.076  1.00 83.19           H  
ATOM   2606  C   VAL B   7     -18.816 -16.240  41.559  1.00 83.19           C  
ATOM   2607  CB  VAL B   7     -18.558 -18.661  42.345  1.00 83.19           C  
ATOM   2608  HB  VAL B   7     -19.586 -18.705  42.706  1.00 83.19           H  
ATOM   2609  O   VAL B   7     -18.390 -15.978  40.435  1.00 83.19           O  
ATOM   2610  CG1 VAL B   7     -18.502 -19.151  40.897  1.00 83.19           C  
ATOM   2611 HG11 VAL B   7     -19.040 -18.464  40.245  1.00 83.19           H  
ATOM   2612 HG12 VAL B   7     -18.947 -20.144  40.829  1.00 83.19           H  
ATOM   2613 HG13 VAL B   7     -17.467 -19.201  40.557  1.00 83.19           H  
ATOM   2614  CG2 VAL B   7     -17.687 -19.653  43.131  1.00 83.19           C  
ATOM   2615 HG21 VAL B   7     -18.121 -20.651  43.078  1.00 83.19           H  
ATOM   2616 HG22 VAL B   7     -17.619 -19.376  44.183  1.00 83.19           H  
ATOM   2617 HG23 VAL B   7     -16.676 -19.679  42.725  1.00 83.19           H  
ATOM   2618  N   ALA B   8     -19.897 -15.630  42.059  1.00 82.43           N  
ATOM   2619  H   ALA B   8     -20.230 -15.891  42.976  1.00 82.43           H  
ATOM   2620  CA  ALA B   8     -20.636 -14.600  41.327  1.00 82.43           C  
ATOM   2621  HA  ALA B   8     -20.956 -15.017  40.372  1.00 82.43           H  
ATOM   2622  C   ALA B   8     -19.778 -13.357  41.023  1.00 82.43           C  
ATOM   2623  CB  ALA B   8     -21.885 -14.227  42.135  1.00 82.43           C  
ATOM   2624  HB1 ALA B   8     -22.466 -13.484  41.589  1.00 82.43           H  
ATOM   2625  HB2 ALA B   8     -21.598 -13.817  43.103  1.00 82.43           H  
ATOM   2626  HB3 ALA B   8     -22.501 -15.113  42.290  1.00 82.43           H  
ATOM   2627  O   ALA B   8     -19.875 -12.787  39.933  1.00 82.43           O  
ATOM   2628  N   GLU B   9     -18.914 -12.946  41.953  1.00 85.90           N  
ATOM   2629  H   GLU B   9     -18.892 -13.420  42.844  1.00 85.90           H  
ATOM   2630  CA  GLU B   9     -18.000 -11.819  41.753  1.00 85.90           C  
ATOM   2631  HA  GLU B   9     -18.575 -10.984  41.354  1.00 85.90           H  
ATOM   2632  C   GLU B   9     -16.902 -12.142  40.723  1.00 85.90           C  
ATOM   2633  CB  GLU B   9     -17.437 -11.395  43.117  1.00 85.90           C  
ATOM   2634  HB2 GLU B   9     -16.676 -12.107  43.440  1.00 85.90           H  
ATOM   2635  HB3 GLU B   9     -18.250 -11.398  43.843  1.00 85.90           H  
ATOM   2636  O   GLU B   9     -16.655 -11.343  39.812  1.00 85.90           O  
ATOM   2637  CG  GLU B   9     -16.850  -9.980  43.071  1.00 85.90           C  
ATOM   2638  HG2 GLU B   9     -17.591  -9.315  42.625  1.00 85.90           H  
ATOM   2639  HG3 GLU B   9     -15.971  -9.981  42.426  1.00 85.90           H  
ATOM   2640  CD  GLU B   9     -16.465  -9.445  44.459  1.00 85.90           C  
ATOM   2641  OE1 GLU B   9     -16.424  -8.201  44.579  1.00 85.90           O  
ATOM   2642  OE2 GLU B   9     -16.229 -10.258  45.380  1.00 85.90           O  
ATOM   2643  N   TYR B  10     -16.324 -13.349  40.780  1.00 86.03           N  
ATOM   2644  H   TYR B  10     -16.537 -13.945  41.567  1.00 86.03           H  
ATOM   2645  CA  TYR B  10     -15.381 -13.827  39.761  1.00 86.03           C  
ATOM   2646  HA  TYR B  10     -14.570 -13.103  39.679  1.00 86.03           H  
ATOM   2647  C   TYR B  10     -16.019 -13.929  38.373  1.00 86.03           C  
ATOM   2648  CB  TYR B  10     -14.793 -15.189  40.158  1.00 86.03           C  
ATOM   2649  HB2 TYR B  10     -14.265 -15.601  39.298  1.00 86.03           H  
ATOM   2650  HB3 TYR B  10     -15.607 -15.874  40.397  1.00 86.03           H  
ATOM   2651  O   TYR B  10     -15.415 -13.496  37.390  1.00 86.03           O  
ATOM   2652  CG  TYR B  10     -13.806 -15.141  41.307  1.00 86.03           C  
ATOM   2653  CD1 TYR B  10     -12.659 -14.327  41.214  1.00 86.03           C  
ATOM   2654  HD1 TYR B  10     -12.485 -13.734  40.328  1.00 86.03           H  
ATOM   2655  CD2 TYR B  10     -14.013 -15.930  42.454  1.00 86.03           C  
ATOM   2656  HD2 TYR B  10     -14.888 -16.559  42.528  1.00 86.03           H  
ATOM   2657  CE1 TYR B  10     -11.738 -14.277  42.276  1.00 86.03           C  
ATOM   2658  HE1 TYR B  10     -10.867 -13.641  42.207  1.00 86.03           H  
ATOM   2659  CE2 TYR B  10     -13.092 -15.888  43.516  1.00 86.03           C  
ATOM   2660  HE2 TYR B  10     -13.248 -16.484  44.403  1.00 86.03           H  
ATOM   2661  OH  TYR B  10     -11.075 -15.014  44.464  1.00 86.03           O  
ATOM   2662  HH  TYR B  10     -10.363 -14.394  44.289  1.00 86.03           H  
ATOM   2663  CZ  TYR B  10     -11.958 -15.056  43.432  1.00 86.03           C  
ATOM   2664  N   LEU B  11     -17.248 -14.450  38.281  1.00 84.01           N  
ATOM   2665  H   LEU B  11     -17.680 -14.821  39.116  1.00 84.01           H  
ATOM   2666  CA  LEU B  11     -17.976 -14.536  37.017  1.00 84.01           C  
ATOM   2667  HA  LEU B  11     -17.346 -15.073  36.308  1.00 84.01           H  
ATOM   2668  C   LEU B  11     -18.219 -13.143  36.437  1.00 84.01           C  
ATOM   2669  CB  LEU B  11     -19.285 -15.320  37.216  1.00 84.01           C  
ATOM   2670  HB2 LEU B  11     -19.050 -16.293  37.646  1.00 84.01           H  
ATOM   2671  HB3 LEU B  11     -19.911 -14.782  37.929  1.00 84.01           H  
ATOM   2672  O   LEU B  11     -17.941 -12.930  35.260  1.00 84.01           O  
ATOM   2673  CG  LEU B  11     -20.086 -15.532  35.915  1.00 84.01           C  
ATOM   2674  HG  LEU B  11     -20.335 -14.567  35.475  1.00 84.01           H  
ATOM   2675  CD1 LEU B  11     -19.316 -16.366  34.887  1.00 84.01           C  
ATOM   2676 HD11 LEU B  11     -18.438 -15.821  34.539  1.00 84.01           H  
ATOM   2677 HD12 LEU B  11     -19.951 -16.564  34.023  1.00 84.01           H  
ATOM   2678 HD13 LEU B  11     -19.012 -17.314  35.330  1.00 84.01           H  
ATOM   2679  CD2 LEU B  11     -21.392 -16.261  36.229  1.00 84.01           C  
ATOM   2680 HD21 LEU B  11     -21.968 -15.689  36.957  1.00 84.01           H  
ATOM   2681 HD22 LEU B  11     -21.178 -17.250  36.634  1.00 84.01           H  
ATOM   2682 HD23 LEU B  11     -21.983 -16.366  35.320  1.00 84.01           H  
ATOM   2683  N   ARG B  12     -18.642 -12.177  37.268  1.00 86.10           N  
ATOM   2684  H   ARG B  12     -18.842 -12.431  38.225  1.00 86.10           H  
ATOM   2685  CA  ARG B  12     -18.837 -10.785  36.842  1.00 86.10           C  
ATOM   2686  HA  ARG B  12     -19.587 -10.781  36.051  1.00 86.10           H  
ATOM   2687  C   ARG B  12     -17.556 -10.206  36.243  1.00 86.10           C  
ATOM   2688  CB  ARG B  12     -19.350  -9.941  38.018  1.00 86.10           C  
ATOM   2689  HB2 ARG B  12     -20.215 -10.442  38.454  1.00 86.10           H  
ATOM   2690  HB3 ARG B  12     -18.576  -9.867  38.782  1.00 86.10           H  
ATOM   2691  O   ARG B  12     -17.614  -9.649  35.144  1.00 86.10           O  
ATOM   2692  CG  ARG B  12     -19.763  -8.528  37.567  1.00 86.10           C  
ATOM   2693  HG2 ARG B  12     -20.583  -8.599  36.852  1.00 86.10           H  
ATOM   2694  HG3 ARG B  12     -18.921  -8.039  37.078  1.00 86.10           H  
ATOM   2695  CD  ARG B  12     -20.188  -7.653  38.752  1.00 86.10           C  
ATOM   2696  HD2 ARG B  12     -20.394  -6.648  38.384  1.00 86.10           H  
ATOM   2697  HD3 ARG B  12     -19.349  -7.592  39.445  1.00 86.10           H  
ATOM   2698  NE  ARG B  12     -21.396  -8.175  39.423  1.00 86.10           N  
ATOM   2699  HE  ARG B  12     -22.131  -8.520  38.823  1.00 86.10           H  
ATOM   2700  NH1 ARG B  12     -20.741  -7.850  41.611  1.00 86.10           N  
ATOM   2701 HH11 ARG B  12     -20.903  -7.966  42.601  1.00 86.10           H  
ATOM   2702 HH12 ARG B  12     -19.851  -7.482  41.306  1.00 86.10           H  
ATOM   2703  NH2 ARG B  12     -22.729  -8.756  41.174  1.00 86.10           N  
ATOM   2704 HH21 ARG B  12     -23.427  -9.105  40.533  1.00 86.10           H  
ATOM   2705 HH22 ARG B  12     -22.877  -8.831  42.170  1.00 86.10           H  
ATOM   2706  CZ  ARG B  12     -21.612  -8.255  40.727  1.00 86.10           C  
ATOM   2707  N   ARG B  13     -16.409 -10.370  36.918  1.00 86.53           N  
ATOM   2708  H   ARG B  13     -16.448 -10.850  37.806  1.00 86.53           H  
ATOM   2709  CA  ARG B  13     -15.109  -9.903  36.410  1.00 86.53           C  
ATOM   2710  HA  ARG B  13     -15.200  -8.838  36.196  1.00 86.53           H  
ATOM   2711  C   ARG B  13     -14.753 -10.563  35.078  1.00 86.53           C  
ATOM   2712  CB  ARG B  13     -14.007 -10.124  37.466  1.00 86.53           C  
ATOM   2713  HB2 ARG B  13     -14.294  -9.635  38.397  1.00 86.53           H  
ATOM   2714  HB3 ARG B  13     -13.915 -11.192  37.665  1.00 86.53           H  
ATOM   2715  O   ARG B  13     -14.412  -9.851  34.139  1.00 86.53           O  
ATOM   2716  CG  ARG B  13     -12.631  -9.593  37.022  1.00 86.53           C  
ATOM   2717  HG2 ARG B  13     -11.878  -9.913  37.742  1.00 86.53           H  
ATOM   2718  HG3 ARG B  13     -12.366 -10.028  36.059  1.00 86.53           H  
ATOM   2719  CD  ARG B  13     -12.594  -8.061  36.929  1.00 86.53           C  
ATOM   2720  HD2 ARG B  13     -13.536  -7.686  36.528  1.00 86.53           H  
ATOM   2721  HD3 ARG B  13     -12.461  -7.658  37.933  1.00 86.53           H  
ATOM   2722  NE  ARG B  13     -11.522  -7.597  36.039  1.00 86.53           N  
ATOM   2723  HE  ARG B  13     -11.229  -8.226  35.306  1.00 86.53           H  
ATOM   2724  NH1 ARG B  13     -11.428  -5.406  36.748  1.00 86.53           N  
ATOM   2725 HH11 ARG B  13     -11.045  -4.479  36.631  1.00 86.53           H  
ATOM   2726 HH12 ARG B  13     -12.057  -5.624  37.508  1.00 86.53           H  
ATOM   2727  NH2 ARG B  13     -10.241  -6.072  34.983  1.00 86.53           N  
ATOM   2728 HH21 ARG B  13      -9.904  -5.132  34.835  1.00 86.53           H  
ATOM   2729 HH22 ARG B  13     -10.290  -6.697  34.190  1.00 86.53           H  
ATOM   2730  CZ  ARG B  13     -11.063  -6.364  35.939  1.00 86.53           C  
ATOM   2731  N   ALA B  14     -14.912 -11.882  34.970  1.00 86.65           N  
ATOM   2732  H   ALA B  14     -15.202 -12.404  35.784  1.00 86.65           H  
ATOM   2733  CA  ALA B  14     -14.639 -12.615  33.736  1.00 86.65           C  
ATOM   2734  HA  ALA B  14     -13.601 -12.439  33.455  1.00 86.65           H  
ATOM   2735  C   ALA B  14     -15.513 -12.131  32.565  1.00 86.65           C  
ATOM   2736  CB  ALA B  14     -14.818 -14.115  33.998  1.00 86.65           C  
ATOM   2737  HB1 ALA B  14     -15.850 -14.331  34.273  1.00 86.65           H  
ATOM   2738  HB2 ALA B  14     -14.565 -14.675  33.098  1.00 86.65           H  
ATOM   2739  HB3 ALA B  14     -14.160 -14.430  34.808  1.00 86.65           H  
ATOM   2740  O   ALA B  14     -14.996 -11.916  31.472  1.00 86.65           O  
ATOM   2741  N   THR B  15     -16.814 -11.888  32.780  1.00 86.56           N  
ATOM   2742  H   THR B  15     -17.222 -12.154  33.664  1.00 86.56           H  
ATOM   2743  CA  THR B  15     -17.691 -11.321  31.737  1.00 86.56           C  
ATOM   2744  HA  THR B  15     -17.564 -11.914  30.831  1.00 86.56           H  
ATOM   2745  C   THR B  15     -17.328  -9.889  31.350  1.00 86.56           C  
ATOM   2746  CB  THR B  15     -19.183 -11.351  32.111  1.00 86.56           C  
ATOM   2747  HB  THR B  15     -19.691 -10.523  31.617  1.00 86.56           H  
ATOM   2748  O   THR B  15     -17.444  -9.542  30.176  1.00 86.56           O  
ATOM   2749  CG2 THR B  15     -19.847 -12.640  31.639  1.00 86.56           C  
ATOM   2750 HG21 THR B  15     -19.771 -12.723  30.555  1.00 86.56           H  
ATOM   2751 HG22 THR B  15     -20.900 -12.630  31.921  1.00 86.56           H  
ATOM   2752 HG23 THR B  15     -19.361 -13.496  32.106  1.00 86.56           H  
ATOM   2753  OG1 THR B  15     -19.403 -11.244  33.497  1.00 86.56           O  
ATOM   2754  HG1 THR B  15     -18.755 -10.644  33.874  1.00 86.56           H  
ATOM   2755  N   LEU B  16     -16.872  -9.058  32.295  1.00 88.96           N  
ATOM   2756  H   LEU B  16     -16.773  -9.399  33.241  1.00 88.96           H  
ATOM   2757  CA  LEU B  16     -16.406  -7.701  31.993  1.00 88.96           C  
ATOM   2758  HA  LEU B  16     -17.152  -7.200  31.376  1.00 88.96           H  
ATOM   2759  C   LEU B  16     -15.121  -7.727  31.160  1.00 88.96           C  
ATOM   2760  CB  LEU B  16     -16.199  -6.904  33.294  1.00 88.96           C  
ATOM   2761  HB2 LEU B  16     -15.635  -7.519  33.995  1.00 88.96           H  
ATOM   2762  HB3 LEU B  16     -15.591  -6.027  33.073  1.00 88.96           H  
ATOM   2763  O   LEU B  16     -15.058  -7.057  30.131  1.00 88.96           O  
ATOM   2764  CG  LEU B  16     -17.499  -6.431  33.966  1.00 88.96           C  
ATOM   2765  HG  LEU B  16     -18.180  -7.272  34.094  1.00 88.96           H  
ATOM   2766  CD1 LEU B  16     -17.177  -5.851  35.345  1.00 88.96           C  
ATOM   2767 HD11 LEU B  16     -16.711  -6.619  35.962  1.00 88.96           H  
ATOM   2768 HD12 LEU B  16     -16.497  -5.006  35.245  1.00 88.96           H  
ATOM   2769 HD13 LEU B  16     -18.095  -5.519  35.830  1.00 88.96           H  
ATOM   2770  CD2 LEU B  16     -18.208  -5.346  33.149  1.00 88.96           C  
ATOM   2771 HD21 LEU B  16     -17.528  -4.512  32.972  1.00 88.96           H  
ATOM   2772 HD22 LEU B  16     -18.544  -5.756  32.196  1.00 88.96           H  
ATOM   2773 HD23 LEU B  16     -19.081  -4.989  33.696  1.00 88.96           H  
ATOM   2774  N   ASP B  17     -14.143  -8.544  31.557  1.00 87.45           N  
ATOM   2775  H   ASP B  17     -14.252  -9.045  32.427  1.00 87.45           H  
ATOM   2776  CA  ASP B  17     -12.889  -8.710  30.818  1.00 87.45           C  
ATOM   2777  HA  ASP B  17     -12.442  -7.729  30.658  1.00 87.45           H  
ATOM   2778  C   ASP B  17     -13.134  -9.328  29.429  1.00 87.45           C  
ATOM   2779  CB  ASP B  17     -11.901  -9.563  31.639  1.00 87.45           C  
ATOM   2780  HB2 ASP B  17     -11.054  -9.814  31.002  1.00 87.45           H  
ATOM   2781  HB3 ASP B  17     -12.388 -10.496  31.925  1.00 87.45           H  
ATOM   2782  O   ASP B  17     -12.511  -8.914  28.455  1.00 87.45           O  
ATOM   2783  CG  ASP B  17     -11.346  -8.869  32.895  1.00 87.45           C  
ATOM   2784  OD1 ASP B  17     -11.270  -7.623  32.949  1.00 87.45           O  
ATOM   2785  OD2 ASP B  17     -10.910  -9.571  33.833  1.00 87.45           O  
ATOM   2786  N   LEU B  18     -14.080 -10.270  29.303  1.00 87.26           N  
ATOM   2787  H   LEU B  18     -14.513 -10.624  30.143  1.00 87.26           H  
ATOM   2788  CA  LEU B  18     -14.477 -10.850  28.014  1.00 87.26           C  
ATOM   2789  HA  LEU B  18     -13.581 -11.200  27.501  1.00 87.26           H  
ATOM   2790  C   LEU B  18     -15.138  -9.811  27.106  1.00 87.26           C  
ATOM   2791  CB  LEU B  18     -15.415 -12.048  28.257  1.00 87.26           C  
ATOM   2792  HB2 LEU B  18     -14.872 -12.804  28.826  1.00 87.26           H  
ATOM   2793  HB3 LEU B  18     -16.256 -11.712  28.863  1.00 87.26           H  
ATOM   2794  O   LEU B  18     -14.856  -9.775  25.909  1.00 87.26           O  
ATOM   2795  CG  LEU B  18     -15.976 -12.696  26.974  1.00 87.26           C  
ATOM   2796  HG  LEU B  18     -16.555 -11.964  26.411  1.00 87.26           H  
ATOM   2797  CD1 LEU B  18     -14.875 -13.254  26.075  1.00 87.26           C  
ATOM   2798 HD11 LEU B  18     -14.232 -12.452  25.711  1.00 87.26           H  
ATOM   2799 HD12 LEU B  18     -14.277 -13.969  26.640  1.00 87.26           H  
ATOM   2800 HD13 LEU B  18     -15.312 -13.763  25.215  1.00 87.26           H  
ATOM   2801  CD2 LEU B  18     -16.914 -13.844  27.345  1.00 87.26           C  
ATOM   2802 HD21 LEU B  18     -17.731 -13.470  27.962  1.00 87.26           H  
ATOM   2803 HD22 LEU B  18     -17.329 -14.295  26.443  1.00 87.26           H  
ATOM   2804 HD23 LEU B  18     -16.366 -14.607  27.899  1.00 87.26           H  
ATOM   2805  N   ARG B  19     -16.012  -8.961  27.658  1.00 86.43           N  
ATOM   2806  H   ARG B  19     -16.214  -9.054  28.644  1.00 86.43           H  
ATOM   2807  CA  ARG B  19     -16.643  -7.878  26.897  1.00 86.43           C  
ATOM   2808  HA  ARG B  19     -17.109  -8.305  26.009  1.00 86.43           H  
ATOM   2809  C   ARG B  19     -15.596  -6.888  26.395  1.00 86.43           C  
ATOM   2810  CB  ARG B  19     -17.721  -7.196  27.748  1.00 86.43           C  
ATOM   2811  HB2 ARG B  19     -17.255  -6.717  28.609  1.00 86.43           H  
ATOM   2812  HB3 ARG B  19     -18.418  -7.953  28.109  1.00 86.43           H  
ATOM   2813  O   ARG B  19     -15.639  -6.548  25.218  1.00 86.43           O  
ATOM   2814  CG  ARG B  19     -18.503  -6.156  26.929  1.00 86.43           C  
ATOM   2815  HG2 ARG B  19     -18.969  -6.653  26.078  1.00 86.43           H  
ATOM   2816  HG3 ARG B  19     -17.832  -5.384  26.552  1.00 86.43           H  
ATOM   2817  CD  ARG B  19     -19.600  -5.489  27.764  1.00 86.43           C  
ATOM   2818  HD2 ARG B  19     -20.232  -6.262  28.200  1.00 86.43           H  
ATOM   2819  HD3 ARG B  19     -20.207  -4.875  27.098  1.00 86.43           H  
ATOM   2820  NE  ARG B  19     -19.033  -4.632  28.822  1.00 86.43           N  
ATOM   2821  HE  ARG B  19     -18.047  -4.424  28.752  1.00 86.43           H  
ATOM   2822  NH1 ARG B  19     -21.001  -4.147  29.900  1.00 86.43           N  
ATOM   2823 HH11 ARG B  19     -21.498  -4.686  29.207  1.00 86.43           H  
ATOM   2824 HH12 ARG B  19     -21.510  -3.593  30.575  1.00 86.43           H  
ATOM   2825  NH2 ARG B  19     -19.093  -3.224  30.605  1.00 86.43           N  
ATOM   2826 HH21 ARG B  19     -18.110  -3.031  30.474  1.00 86.43           H  
ATOM   2827 HH22 ARG B  19     -19.617  -2.678  31.273  1.00 86.43           H  
ATOM   2828  CZ  ARG B  19     -19.709  -4.011  29.770  1.00 86.43           C  
ATOM   2829  N   ALA B  20     -14.657  -6.487  27.253  1.00 87.16           N  
ATOM   2830  H   ALA B  20     -14.696  -6.820  28.206  1.00 87.16           H  
ATOM   2831  CA  ALA B  20     -13.556  -5.602  26.881  1.00 87.16           C  
ATOM   2832  HA  ALA B  20     -13.964  -4.678  26.471  1.00 87.16           H  
ATOM   2833  C   ALA B  20     -12.670  -6.231  25.794  1.00 87.16           C  
ATOM   2834  CB  ALA B  20     -12.755  -5.260  28.142  1.00 87.16           C  
ATOM   2835  HB1 ALA B  20     -11.949  -4.574  27.883  1.00 87.16           H  
ATOM   2836  HB2 ALA B  20     -12.327  -6.163  28.578  1.00 87.16           H  
ATOM   2837  HB3 ALA B  20     -13.404  -4.779  28.875  1.00 87.16           H  
ATOM   2838  O   ALA B  20     -12.395  -5.589  24.788  1.00 87.16           O  
ATOM   2839  N   ALA B  21     -12.308  -7.510  25.936  1.00 87.04           N  
ATOM   2840  H   ALA B  21     -12.518  -7.987  26.801  1.00 87.04           H  
ATOM   2841  CA  ALA B  21     -11.523  -8.217  24.927  1.00 87.04           C  
ATOM   2842  HA  ALA B  21     -10.606  -7.652  24.756  1.00 87.04           H  
ATOM   2843  C   ALA B  21     -12.259  -8.306  23.577  1.00 87.04           C  
ATOM   2844  CB  ALA B  21     -11.147  -9.601  25.473  1.00 87.04           C  
ATOM   2845  HB1 ALA B  21     -10.594  -9.490  26.406  1.00 87.04           H  
ATOM   2846  HB2 ALA B  21     -12.045 -10.192  25.654  1.00 87.04           H  
ATOM   2847  HB3 ALA B  21     -10.516 -10.117  24.750  1.00 87.04           H  
ATOM   2848  O   ALA B  21     -11.690  -7.994  22.539  1.00 87.04           O  
ATOM   2849  N   ARG B  22     -13.549  -8.666  23.568  1.00 84.58           N  
ATOM   2850  H   ARG B  22     -13.981  -8.908  24.449  1.00 84.58           H  
ATOM   2851  CA  ARG B  22     -14.351  -8.710  22.330  1.00 84.58           C  
ATOM   2852  HA  ARG B  22     -13.825  -9.300  21.579  1.00 84.58           H  
ATOM   2853  C   ARG B  22     -14.535  -7.341  21.688  1.00 84.58           C  
ATOM   2854  CB  ARG B  22     -15.725  -9.323  22.603  1.00 84.58           C  
ATOM   2855  HB2 ARG B  22     -16.378  -9.103  21.758  1.00 84.58           H  
ATOM   2856  HB3 ARG B  22     -16.157  -8.877  23.499  1.00 84.58           H  
ATOM   2857  O   ARG B  22     -14.643  -7.257  20.472  1.00 84.58           O  
ATOM   2858  CG  ARG B  22     -15.645 -10.843  22.754  1.00 84.58           C  
ATOM   2859  HG2 ARG B  22     -15.219 -11.270  21.846  1.00 84.58           H  
ATOM   2860  HG3 ARG B  22     -15.011 -11.106  23.602  1.00 84.58           H  
ATOM   2861  CD  ARG B  22     -17.054 -11.399  22.967  1.00 84.58           C  
ATOM   2862  HD2 ARG B  22     -17.694 -11.053  22.156  1.00 84.58           H  
ATOM   2863  HD3 ARG B  22     -17.437 -11.023  23.915  1.00 84.58           H  
ATOM   2864  NE  ARG B  22     -17.049 -12.871  22.978  1.00 84.58           N  
ATOM   2865  HE  ARG B  22     -16.173 -13.321  22.756  1.00 84.58           H  
ATOM   2866  NH1 ARG B  22     -19.275 -13.182  23.451  1.00 84.58           N  
ATOM   2867 HH11 ARG B  22     -20.058 -13.811  23.555  1.00 84.58           H  
ATOM   2868 HH12 ARG B  22     -19.419 -12.184  23.387  1.00 84.58           H  
ATOM   2869  NH2 ARG B  22     -17.935 -14.952  23.211  1.00 84.58           N  
ATOM   2870 HH21 ARG B  22     -18.709 -15.568  23.416  1.00 84.58           H  
ATOM   2871 HH22 ARG B  22     -17.037 -15.363  23.000  1.00 84.58           H  
ATOM   2872  CZ  ARG B  22     -18.084 -13.658  23.211  1.00 84.58           C  
ATOM   2873  N   GLN B  23     -14.624  -6.290  22.496  1.00 83.11           N  
ATOM   2874  H   GLN B  23     -14.553  -6.425  23.495  1.00 83.11           H  
ATOM   2875  CA  GLN B  23     -14.683  -4.931  21.985  1.00 83.11           C  
ATOM   2876  HA  GLN B  23     -15.430  -4.887  21.193  1.00 83.11           H  
ATOM   2877  C   GLN B  23     -13.354  -4.539  21.335  1.00 83.11           C  
ATOM   2878  CB  GLN B  23     -15.123  -3.994  23.110  1.00 83.11           C  
ATOM   2879  HB2 GLN B  23     -14.392  -4.003  23.918  1.00 83.11           H  
ATOM   2880  HB3 GLN B  23     -16.086  -4.330  23.495  1.00 83.11           H  
ATOM   2881  O   GLN B  23     -13.377  -4.094  20.195  1.00 83.11           O  
ATOM   2882  CG  GLN B  23     -15.263  -2.573  22.569  1.00 83.11           C  
ATOM   2883  HG2 GLN B  23     -15.913  -2.561  21.694  1.00 83.11           H  
ATOM   2884  HG3 GLN B  23     -14.274  -2.234  22.261  1.00 83.11           H  
ATOM   2885  CD  GLN B  23     -15.807  -1.583  23.583  1.00 83.11           C  
ATOM   2886  NE2 GLN B  23     -15.620  -0.316  23.307  1.00 83.11           N  
ATOM   2887 HE21 GLN B  23     -14.946  -0.095  22.587  1.00 83.11           H  
ATOM   2888 HE22 GLN B  23     -15.911   0.390  23.968  1.00 83.11           H  
ATOM   2889  OE1 GLN B  23     -16.416  -1.938  24.590  1.00 83.11           O  
ATOM   2890  N   ARG B  24     -12.220  -4.827  21.987  1.00 82.24           N  
ATOM   2891  H   ARG B  24     -12.276  -5.159  22.939  1.00 82.24           H  
ATOM   2892  CA  ARG B  24     -10.890  -4.582  21.419  1.00 82.24           C  
ATOM   2893  HA  ARG B  24     -10.833  -3.520  21.180  1.00 82.24           H  
ATOM   2894  C   ARG B  24     -10.669  -5.324  20.099  1.00 82.24           C  
ATOM   2895  CB  ARG B  24      -9.809  -4.928  22.459  1.00 82.24           C  
ATOM   2896  HB2 ARG B  24      -9.995  -4.346  23.361  1.00 82.24           H  
ATOM   2897  HB3 ARG B  24      -9.885  -5.985  22.716  1.00 82.24           H  
ATOM   2898  O   ARG B  24     -10.142  -4.736  19.172  1.00 82.24           O  
ATOM   2899  CG  ARG B  24      -8.371  -4.644  21.987  1.00 82.24           C  
ATOM   2900  HG2 ARG B  24      -7.682  -4.878  22.799  1.00 82.24           H  
ATOM   2901  HG3 ARG B  24      -8.125  -5.286  21.141  1.00 82.24           H  
ATOM   2902  CD  ARG B  24      -8.187  -3.177  21.583  1.00 82.24           C  
ATOM   2903  HD2 ARG B  24      -8.472  -2.532  22.414  1.00 82.24           H  
ATOM   2904  HD3 ARG B  24      -8.840  -2.957  20.740  1.00 82.24           H  
ATOM   2905  NE  ARG B  24      -6.805  -2.871  21.182  1.00 82.24           N  
ATOM   2906  HE  ARG B  24      -6.093  -3.587  21.201  1.00 82.24           H  
ATOM   2907  NH1 ARG B  24      -7.259  -0.790  20.310  1.00 82.24           N  
ATOM   2908 HH11 ARG B  24      -6.959  -0.024  19.723  1.00 82.24           H  
ATOM   2909 HH12 ARG B  24      -8.240  -0.896  20.524  1.00 82.24           H  
ATOM   2910  NH2 ARG B  24      -5.195  -1.656  20.189  1.00 82.24           N  
ATOM   2911 HH21 ARG B  24      -4.641  -2.496  20.270  1.00 82.24           H  
ATOM   2912 HH22 ARG B  24      -4.907  -0.942  19.535  1.00 82.24           H  
ATOM   2913  CZ  ARG B  24      -6.431  -1.768  20.567  1.00 82.24           C  
ATOM   2914  N   ILE B  25     -11.117  -6.579  19.986  1.00 81.61           N  
ATOM   2915  H   ILE B  25     -11.470  -7.033  20.816  1.00 81.61           H  
ATOM   2916  CA  ILE B  25     -11.061  -7.330  18.715  1.00 81.61           C  
ATOM   2917  HA  ILE B  25     -10.025  -7.385  18.381  1.00 81.61           H  
ATOM   2918  C   ILE B  25     -11.831  -6.598  17.614  1.00 81.61           C  
ATOM   2919  CB  ILE B  25     -11.594  -8.769  18.885  1.00 81.61           C  
ATOM   2920  HB  ILE B  25     -12.577  -8.719  19.353  1.00 81.61           H  
ATOM   2921  O   ILE B  25     -11.298  -6.417  16.530  1.00 81.61           O  
ATOM   2922  CG1 ILE B  25     -10.649  -9.581  19.787  1.00 81.61           C  
ATOM   2923 HG12 ILE B  25     -10.414  -8.994  20.675  1.00 81.61           H  
ATOM   2924 HG13 ILE B  25      -9.715  -9.777  19.261  1.00 81.61           H  
ATOM   2925  CG2 ILE B  25     -11.741  -9.494  17.535  1.00 81.61           C  
ATOM   2926 HG21 ILE B  25     -12.468  -8.995  16.893  1.00 81.61           H  
ATOM   2927 HG22 ILE B  25     -12.086 -10.520  17.658  1.00 81.61           H  
ATOM   2928 HG23 ILE B  25     -10.789  -9.504  17.005  1.00 81.61           H  
ATOM   2929  CD1 ILE B  25     -11.251 -10.905  20.263  1.00 81.61           C  
ATOM   2930 HD11 ILE B  25     -10.611 -11.314  21.045  1.00 81.61           H  
ATOM   2931 HD12 ILE B  25     -12.246 -10.741  20.676  1.00 81.61           H  
ATOM   2932 HD13 ILE B  25     -11.305 -11.621  19.443  1.00 81.61           H  
ATOM   2933  N   ARG B  26     -13.060  -6.138  17.889  1.00 77.22           N  
ATOM   2934  H   ARG B  26     -13.431  -6.264  18.820  1.00 77.22           H  
ATOM   2935  CA  ARG B  26     -13.847  -5.403  16.887  1.00 77.22           C  
ATOM   2936  HA  ARG B  26     -13.888  -5.987  15.968  1.00 77.22           H  
ATOM   2937  C   ARG B  26     -13.202  -4.083  16.488  1.00 77.22           C  
ATOM   2938  CB  ARG B  26     -15.266  -5.130  17.381  1.00 77.22           C  
ATOM   2939  HB2 ARG B  26     -15.722  -4.401  16.712  1.00 77.22           H  
ATOM   2940  HB3 ARG B  26     -15.225  -4.699  18.381  1.00 77.22           H  
ATOM   2941  O   ARG B  26     -13.291  -3.727  15.321  1.00 77.22           O  
ATOM   2942  CG  ARG B  26     -16.135  -6.391  17.370  1.00 77.22           C  
ATOM   2943  HG2 ARG B  26     -16.088  -6.849  16.382  1.00 77.22           H  
ATOM   2944  HG3 ARG B  26     -15.771  -7.109  18.106  1.00 77.22           H  
ATOM   2945  CD  ARG B  26     -17.590  -6.019  17.669  1.00 77.22           C  
ATOM   2946  HD2 ARG B  26     -17.927  -5.318  16.905  1.00 77.22           H  
ATOM   2947  HD3 ARG B  26     -18.212  -6.909  17.580  1.00 77.22           H  
ATOM   2948  NE  ARG B  26     -17.733  -5.391  19.000  1.00 77.22           N  
ATOM   2949  HE  ARG B  26     -17.527  -4.402  19.026  1.00 77.22           H  
ATOM   2950  NH1 ARG B  26     -18.318  -7.267  20.165  1.00 77.22           N  
ATOM   2951 HH11 ARG B  26     -18.624  -7.718  21.015  1.00 77.22           H  
ATOM   2952 HH12 ARG B  26     -18.203  -7.766  19.294  1.00 77.22           H  
ATOM   2953  NH2 ARG B  26     -18.114  -5.311  21.240  1.00 77.22           N  
ATOM   2954 HH21 ARG B  26     -17.875  -4.330  21.211  1.00 77.22           H  
ATOM   2955 HH22 ARG B  26     -18.353  -5.752  22.117  1.00 77.22           H  
ATOM   2956  CZ  ARG B  26     -18.051  -5.991  20.128  1.00 77.22           C  
ATOM   2957  N   GLU B  27     -12.586  -3.378  17.433  1.00 76.52           N  
ATOM   2958  H   GLU B  27     -12.597  -3.722  18.382  1.00 76.52           H  
ATOM   2959  CA  GLU B  27     -11.832  -2.151  17.154  1.00 76.52           C  
ATOM   2960  HA  GLU B  27     -12.468  -1.452  16.610  1.00 76.52           H  
ATOM   2961  C   GLU B  27     -10.613  -2.450  16.259  1.00 76.52           C  
ATOM   2962  CB  GLU B  27     -11.406  -1.493  18.481  1.00 76.52           C  
ATOM   2963  HB2 GLU B  27     -10.694  -0.694  18.272  1.00 76.52           H  
ATOM   2964  HB3 GLU B  27     -10.901  -2.244  19.088  1.00 76.52           H  
ATOM   2965  O   GLU B  27     -10.362  -1.752  15.287  1.00 76.52           O  
ATOM   2966  CG  GLU B  27     -12.587  -0.894  19.277  1.00 76.52           C  
ATOM   2967  HG2 GLU B  27     -13.419  -1.598  19.267  1.00 76.52           H  
ATOM   2968  HG3 GLU B  27     -12.925   0.009  18.770  1.00 76.52           H  
ATOM   2969  CD  GLU B  27     -12.260  -0.564  20.749  1.00 76.52           C  
ATOM   2970  OE1 GLU B  27     -13.218  -0.205  21.488  1.00 76.52           O  
ATOM   2971  OE2 GLU B  27     -11.095  -0.765  21.179  1.00 76.52           O  
ATOM   2972  N   LEU B  28      -9.888  -3.537  16.515  1.00 76.25           N  
ATOM   2973  H   LEU B  28     -10.111  -4.101  17.323  1.00 76.25           H  
ATOM   2974  CA  LEU B  28      -8.747  -3.920  15.680  1.00 76.25           C  
ATOM   2975  HA  LEU B  28      -8.103  -3.053  15.531  1.00 76.25           H  
ATOM   2976  C   LEU B  28      -9.171  -4.372  14.273  1.00 76.25           C  
ATOM   2977  CB  LEU B  28      -7.955  -5.011  16.410  1.00 76.25           C  
ATOM   2978  HB2 LEU B  28      -7.221  -5.432  15.723  1.00 76.25           H  
ATOM   2979  HB3 LEU B  28      -8.645  -5.809  16.685  1.00 76.25           H  
ATOM   2980  O   LEU B  28      -8.598  -3.929  13.288  1.00 76.25           O  
ATOM   2981  CG  LEU B  28      -7.226  -4.499  17.663  1.00 76.25           C  
ATOM   2982  HG  LEU B  28      -7.888  -3.881  18.270  1.00 76.25           H  
ATOM   2983  CD1 LEU B  28      -6.815  -5.709  18.501  1.00 76.25           C  
ATOM   2984 HD11 LEU B  28      -7.704  -6.264  18.802  1.00 76.25           H  
ATOM   2985 HD12 LEU B  28      -6.281  -5.371  19.389  1.00 76.25           H  
ATOM   2986 HD13 LEU B  28      -6.171  -6.354  17.905  1.00 76.25           H  
ATOM   2987  CD2 LEU B  28      -5.996  -3.668  17.302  1.00 76.25           C  
ATOM   2988 HD21 LEU B  28      -5.424  -3.429  18.198  1.00 76.25           H  
ATOM   2989 HD22 LEU B  28      -5.355  -4.228  16.622  1.00 76.25           H  
ATOM   2990 HD23 LEU B  28      -6.293  -2.743  16.807  1.00 76.25           H  
ATOM   2991  N   GLU B  29     -10.194  -5.224  14.160  1.00 70.87           N  
ATOM   2992  H   GLU B  29     -10.607  -5.587  15.007  1.00 70.87           H  
ATOM   2993  CA  GLU B  29     -10.584  -5.833  12.875  1.00 70.87           C  
ATOM   2994  HA  GLU B  29      -9.691  -6.018  12.278  1.00 70.87           H  
ATOM   2995  C   GLU B  29     -11.503  -4.942  12.026  1.00 70.87           C  
ATOM   2996  CB  GLU B  29     -11.290  -7.182  13.132  1.00 70.87           C  
ATOM   2997  HB2 GLU B  29     -11.683  -7.558  12.187  1.00 70.87           H  
ATOM   2998  HB3 GLU B  29     -12.129  -7.019  13.809  1.00 70.87           H  
ATOM   2999  O   GLU B  29     -11.532  -5.051  10.801  1.00 70.87           O  
ATOM   3000  CG  GLU B  29     -10.352  -8.250  13.716  1.00 70.87           C  
ATOM   3001  HG2 GLU B  29      -9.959  -7.880  14.663  1.00 70.87           H  
ATOM   3002  HG3 GLU B  29      -9.516  -8.384  13.029  1.00 70.87           H  
ATOM   3003  CD  GLU B  29     -11.021  -9.616  13.971  1.00 70.87           C  
ATOM   3004  OE1 GLU B  29     -10.304 -10.653  13.956  1.00 70.87           O  
ATOM   3005  OE2 GLU B  29     -12.234  -9.669  14.274  1.00 70.87           O  
ATOM   3006  N   SER B  30     -12.316  -4.104  12.668  1.00 71.55           N  
ATOM   3007  H   SER B  30     -12.201  -4.007  13.666  1.00 71.55           H  
ATOM   3008  CA  SER B  30     -13.516  -3.536  12.042  1.00 71.55           C  
ATOM   3009  HA  SER B  30     -13.301  -3.356  10.989  1.00 71.55           H  
ATOM   3010  C   SER B  30     -13.921  -2.172  12.611  1.00 71.55           C  
ATOM   3011  CB  SER B  30     -14.665  -4.563  12.100  1.00 71.55           C  
ATOM   3012  HB2 SER B  30     -15.586  -4.122  11.718  1.00 71.55           H  
ATOM   3013  HB3 SER B  30     -14.407  -5.408  11.462  1.00 71.55           H  
ATOM   3014  O   SER B  30     -15.092  -1.804  12.506  1.00 71.55           O  
ATOM   3015  OG  SER B  30     -14.863  -5.040  13.423  1.00 71.55           O  
ATOM   3016  HG  SER B  30     -14.261  -4.538  13.977  1.00 71.55           H  
ATOM   3017  N   ASP B  31     -12.992  -1.401  13.205  1.00 76.70           N  
ATOM   3018  H   ASP B  31     -12.049  -1.739  13.332  1.00 76.70           H  
ATOM   3019  CA  ASP B  31     -13.315  -0.019  13.594  1.00 76.70           C  
ATOM   3020  HA  ASP B  31     -14.172  -0.085  14.264  1.00 76.70           H  
ATOM   3021  C   ASP B  31     -13.677   0.781  12.328  1.00 76.70           C  
ATOM   3022  CB  ASP B  31     -12.207   0.676  14.410  1.00 76.70           C  
ATOM   3023  HB2 ASP B  31     -11.837  -0.040  15.143  1.00 76.70           H  
ATOM   3024  HB3 ASP B  31     -11.386   0.982  13.760  1.00 76.70           H  
ATOM   3025  O   ASP B  31     -12.875   0.823  11.375  1.00 76.70           O  
ATOM   3026  CG  ASP B  31     -12.680   1.855  15.276  1.00 76.70           C  
ATOM   3027  OD1 ASP B  31     -13.894   2.153  15.299  1.00 76.70           O  
ATOM   3028  OD2 ASP B  31     -11.840   2.435  15.999  1.00 76.70           O  
ATOM   3029  N   PRO B  32     -14.889   1.367  12.259  1.00 88.81           N  
ATOM   3030  CA  PRO B  32     -15.292   2.170  11.121  1.00 88.81           C  
ATOM   3031  HA  PRO B  32     -15.154   1.586  10.211  1.00 88.81           H  
ATOM   3032  C   PRO B  32     -14.445   3.443  11.054  1.00 88.81           C  
ATOM   3033  CB  PRO B  32     -16.784   2.462  11.312  1.00 88.81           C  
ATOM   3034  HB2 PRO B  32     -17.328   2.287  10.384  1.00 88.81           H  
ATOM   3035  HB3 PRO B  32     -16.930   3.482  11.667  1.00 88.81           H  
ATOM   3036  O   PRO B  32     -14.260   4.141  12.055  1.00 88.81           O  
ATOM   3037  CG  PRO B  32     -17.250   1.479  12.380  1.00 88.81           C  
ATOM   3038  HG2 PRO B  32     -17.551   0.543  11.910  1.00 88.81           H  
ATOM   3039  HG3 PRO B  32     -18.061   1.886  12.984  1.00 88.81           H  
ATOM   3040  CD  PRO B  32     -15.994   1.247  13.200  1.00 88.81           C  
ATOM   3041  HD2 PRO B  32     -16.054   0.263  13.665  1.00 88.81           H  
ATOM   3042  HD3 PRO B  32     -15.914   2.026  13.959  1.00 88.81           H  
ATOM   3043  N   ILE B  33     -13.952   3.776   9.864  1.00 97.61           N  
ATOM   3044  H   ILE B  33     -14.165   3.196   9.065  1.00 97.61           H  
ATOM   3045  CA  ILE B  33     -13.138   4.978   9.657  1.00 97.61           C  
ATOM   3046  HA  ILE B  33     -12.729   5.310  10.611  1.00 97.61           H  
ATOM   3047  C   ILE B  33     -14.041   6.098   9.143  1.00 97.61           C  
ATOM   3048  CB  ILE B  33     -11.936   4.670   8.741  1.00 97.61           C  
ATOM   3049  HB  ILE B  33     -12.319   4.344   7.774  1.00 97.61           H  
ATOM   3050  O   ILE B  33     -14.698   5.955   8.117  1.00 97.61           O  
ATOM   3051  CG1 ILE B  33     -11.044   3.524   9.277  1.00 97.61           C  
ATOM   3052 HG12 ILE B  33     -11.611   2.593   9.258  1.00 97.61           H  
ATOM   3053 HG13 ILE B  33     -10.201   3.395   8.598  1.00 97.61           H  
ATOM   3054  CG2 ILE B  33     -11.097   5.931   8.487  1.00 97.61           C  
ATOM   3055 HG21 ILE B  33     -10.249   5.685   7.848  1.00 97.61           H  
ATOM   3056 HG22 ILE B  33     -10.729   6.345   9.425  1.00 97.61           H  
ATOM   3057 HG23 ILE B  33     -11.695   6.689   7.981  1.00 97.61           H  
ATOM   3058  CD1 ILE B  33     -10.487   3.717  10.695  1.00 97.61           C  
ATOM   3059 HD11 ILE B  33     -11.299   3.718  11.423  1.00 97.61           H  
ATOM   3060 HD12 ILE B  33      -9.816   2.891  10.930  1.00 97.61           H  
ATOM   3061 HD13 ILE B  33      -9.928   4.650  10.767  1.00 97.61           H  
ATOM   3062  N   ALA B  34     -14.103   7.211   9.864  1.00 98.18           N  
ATOM   3063  H   ALA B  34     -13.439   7.318  10.617  1.00 98.18           H  
ATOM   3064  CA  ALA B  34     -14.843   8.399   9.469  1.00 98.18           C  
ATOM   3065  HA  ALA B  34     -15.792   8.105   9.021  1.00 98.18           H  
ATOM   3066  C   ALA B  34     -14.053   9.214   8.438  1.00 98.18           C  
ATOM   3067  CB  ALA B  34     -15.137   9.225  10.727  1.00 98.18           C  
ATOM   3068  HB1 ALA B  34     -15.542  10.197  10.445  1.00 98.18           H  
ATOM   3069  HB2 ALA B  34     -15.859   8.698  11.351  1.00 98.18           H  
ATOM   3070  HB3 ALA B  34     -14.216   9.389  11.287  1.00 98.18           H  
ATOM   3071  O   ALA B  34     -12.872   9.496   8.640  1.00 98.18           O  
ATOM   3072  N   ILE B  35     -14.733   9.646   7.377  1.00 98.81           N  
ATOM   3073  H   ILE B  35     -15.697   9.361   7.281  1.00 98.81           H  
ATOM   3074  CA  ILE B  35     -14.272  10.713   6.488  1.00 98.81           C  
ATOM   3075  HA  ILE B  35     -13.182  10.730   6.478  1.00 98.81           H  
ATOM   3076  C   ILE B  35     -14.776  12.029   7.080  1.00 98.81           C  
ATOM   3077  CB  ILE B  35     -14.764  10.494   5.039  1.00 98.81           C  
ATOM   3078  HB  ILE B  35     -15.854  10.471   5.030  1.00 98.81           H  
ATOM   3079  O   ILE B  35     -15.986  12.224   7.202  1.00 98.81           O  
ATOM   3080  CG1 ILE B  35     -14.233   9.158   4.469  1.00 98.81           C  
ATOM   3081 HG12 ILE B  35     -14.323   8.369   5.215  1.00 98.81           H  
ATOM   3082 HG13 ILE B  35     -13.178   9.283   4.224  1.00 98.81           H  
ATOM   3083  CG2 ILE B  35     -14.277  11.673   4.176  1.00 98.81           C  
ATOM   3084 HG21 ILE B  35     -14.450  11.483   3.116  1.00 98.81           H  
ATOM   3085 HG22 ILE B  35     -14.810  12.585   4.443  1.00 98.81           H  
ATOM   3086 HG23 ILE B  35     -13.211  11.835   4.330  1.00 98.81           H  
ATOM   3087  CD1 ILE B  35     -14.937   8.659   3.207  1.00 98.81           C  
ATOM   3088 HD11 ILE B  35     -14.517   7.693   2.927  1.00 98.81           H  
ATOM   3089 HD12 ILE B  35     -16.002   8.537   3.401  1.00 98.81           H  
ATOM   3090 HD13 ILE B  35     -14.772   9.349   2.380  1.00 98.81           H  
ATOM   3091  N   VAL B  36     -13.862  12.908   7.488  1.00 98.37           N  
ATOM   3092  H   VAL B  36     -12.890  12.669   7.351  1.00 98.37           H  
ATOM   3093  CA  VAL B  36     -14.184  14.160   8.201  1.00 98.37           C  
ATOM   3094  HA  VAL B  36     -15.251  14.175   8.424  1.00 98.37           H  
ATOM   3095  C   VAL B  36     -13.947  15.415   7.367  1.00 98.37           C  
ATOM   3096  CB  VAL B  36     -13.457  14.254   9.557  1.00 98.37           C  
ATOM   3097  HB  VAL B  36     -13.715  15.205  10.022  1.00 98.37           H  
ATOM   3098  O   VAL B  36     -14.478  16.466   7.700  1.00 98.37           O  
ATOM   3099  CG1 VAL B  36     -13.918  13.140  10.506  1.00 98.37           C  
ATOM   3100 HG11 VAL B  36     -13.641  12.164  10.107  1.00 98.37           H  
ATOM   3101 HG12 VAL B  36     -13.448  13.272  11.480  1.00 98.37           H  
ATOM   3102 HG13 VAL B  36     -15.001  13.189  10.623  1.00 98.37           H  
ATOM   3103  CG2 VAL B  36     -11.929  14.191   9.433  1.00 98.37           C  
ATOM   3104 HG21 VAL B  36     -11.615  13.223   9.042  1.00 98.37           H  
ATOM   3105 HG22 VAL B  36     -11.473  14.330  10.413  1.00 98.37           H  
ATOM   3106 HG23 VAL B  36     -11.573  14.982   8.773  1.00 98.37           H  
ATOM   3107  N   GLY B  37     -13.195  15.308   6.273  1.00 98.66           N  
ATOM   3108  H   GLY B  37     -12.812  14.404   6.039  1.00 98.66           H  
ATOM   3109  CA  GLY B  37     -12.965  16.389   5.318  1.00 98.66           C  
ATOM   3110  HA2 GLY B  37     -12.121  17.008   5.625  1.00 98.66           H  
ATOM   3111  HA3 GLY B  37     -13.846  17.027   5.256  1.00 98.66           H  
ATOM   3112  C   GLY B  37     -12.654  15.839   3.936  1.00 98.66           C  
ATOM   3113  O   GLY B  37     -12.300  14.667   3.787  1.00 98.66           O  
ATOM   3114  N   MET B  38     -12.808  16.684   2.927  1.00 98.76           N  
ATOM   3115  H   MET B  38     -13.070  17.636   3.141  1.00 98.76           H  
ATOM   3116  CA  MET B  38     -12.547  16.357   1.527  1.00 98.76           C  
ATOM   3117  HA  MET B  38     -11.662  15.723   1.480  1.00 98.76           H  
ATOM   3118  C   MET B  38     -12.259  17.622   0.722  1.00 98.76           C  
ATOM   3119  CB  MET B  38     -13.733  15.582   0.922  1.00 98.76           C  
ATOM   3120  HB2 MET B  38     -13.895  14.673   1.501  1.00 98.76           H  
ATOM   3121  HB3 MET B  38     -13.474  15.292  -0.097  1.00 98.76           H  
ATOM   3122  O   MET B  38     -12.823  18.676   1.019  1.00 98.76           O  
ATOM   3123  CG  MET B  38     -15.049  16.371   0.888  1.00 98.76           C  
ATOM   3124  HG2 MET B  38     -15.280  16.724   1.893  1.00 98.76           H  
ATOM   3125  HG3 MET B  38     -14.924  17.240   0.242  1.00 98.76           H  
ATOM   3126  SD  MET B  38     -16.463  15.412   0.279  1.00 98.76           S  
ATOM   3127  CE  MET B  38     -17.773  16.660   0.432  1.00 98.76           C  
ATOM   3128  HE1 MET B  38     -17.894  16.947   1.477  1.00 98.76           H  
ATOM   3129  HE2 MET B  38     -18.715  16.251   0.065  1.00 98.76           H  
ATOM   3130  HE3 MET B  38     -17.517  17.544  -0.152  1.00 98.76           H  
ATOM   3131  N   ALA B  39     -11.428  17.495  -0.307  1.00 98.81           N  
ATOM   3132  H   ALA B  39     -10.970  16.607  -0.455  1.00 98.81           H  
ATOM   3133  CA  ALA B  39     -11.209  18.515  -1.325  1.00 98.81           C  
ATOM   3134  HA  ALA B  39     -12.133  19.072  -1.481  1.00 98.81           H  
ATOM   3135  C   ALA B  39     -10.817  17.863  -2.654  1.00 98.81           C  
ATOM   3136  CB  ALA B  39     -10.134  19.494  -0.856  1.00 98.81           C  
ATOM   3137  HB1 ALA B  39      -9.207  18.952  -0.669  1.00 98.81           H  
ATOM   3138  HB2 ALA B  39      -9.951  20.250  -1.621  1.00 98.81           H  
ATOM   3139  HB3 ALA B  39     -10.463  19.995   0.054  1.00 98.81           H  
ATOM   3140  O   ALA B  39     -10.304  16.738  -2.692  1.00 98.81           O  
ATOM   3141  N   CYS B  40     -11.068  18.567  -3.754  1.00 98.74           N  
ATOM   3142  H   CYS B  40     -11.427  19.508  -3.681  1.00 98.74           H  
ATOM   3143  CA  CYS B  40     -10.701  18.097  -5.078  1.00 98.74           C  
ATOM   3144  HA  CYS B  40      -9.745  17.580  -4.991  1.00 98.74           H  
ATOM   3145  C   CYS B  40     -10.512  19.245  -6.067  1.00 98.74           C  
ATOM   3146  CB  CYS B  40     -11.753  17.103  -5.598  1.00 98.74           C  
ATOM   3147  HB2 CYS B  40     -11.449  16.759  -6.587  1.00 98.74           H  
ATOM   3148  HB3 CYS B  40     -11.789  16.239  -4.935  1.00 98.74           H  
ATOM   3149  O   CYS B  40     -11.278  20.205  -6.058  1.00 98.74           O  
ATOM   3150  SG  CYS B  40     -13.405  17.862  -5.699  1.00 98.74           S  
ATOM   3151  HG  CYS B  40     -12.997  19.044  -6.172  1.00 98.74           H  
ATOM   3152  N   ARG B  41      -9.571  19.058  -6.990  1.00 98.58           N  
ATOM   3153  H   ARG B  41      -8.997  18.231  -6.902  1.00 98.58           H  
ATOM   3154  CA  ARG B  41      -9.484  19.777  -8.257  1.00 98.58           C  
ATOM   3155  HA  ARG B  41     -10.321  20.472  -8.326  1.00 98.58           H  
ATOM   3156  C   ARG B  41      -9.601  18.783  -9.393  1.00 98.58           C  
ATOM   3157  CB  ARG B  41      -8.193  20.584  -8.347  1.00 98.58           C  
ATOM   3158  HB2 ARG B  41      -7.336  19.955  -8.103  1.00 98.58           H  
ATOM   3159  HB3 ARG B  41      -8.077  20.963  -9.362  1.00 98.58           H  
ATOM   3160  O   ARG B  41      -8.867  17.799  -9.436  1.00 98.58           O  
ATOM   3161  CG  ARG B  41      -8.279  21.765  -7.384  1.00 98.58           C  
ATOM   3162  HG2 ARG B  41      -8.375  21.409  -6.358  1.00 98.58           H  
ATOM   3163  HG3 ARG B  41      -9.138  22.387  -7.634  1.00 98.58           H  
ATOM   3164  CD  ARG B  41      -7.030  22.606  -7.505  1.00 98.58           C  
ATOM   3165  HD2 ARG B  41      -6.178  21.955  -7.310  1.00 98.58           H  
ATOM   3166  HD3 ARG B  41      -6.952  23.020  -8.510  1.00 98.58           H  
ATOM   3167  NE  ARG B  41      -7.058  23.687  -6.516  1.00 98.58           N  
ATOM   3168  HE  ARG B  41      -7.910  23.874  -6.007  1.00 98.58           H  
ATOM   3169  NH1 ARG B  41      -4.830  24.095  -6.633  1.00 98.58           N  
ATOM   3170 HH11 ARG B  41      -4.063  24.661  -6.301  1.00 98.58           H  
ATOM   3171 HH12 ARG B  41      -4.686  23.362  -7.313  1.00 98.58           H  
ATOM   3172  NH2 ARG B  41      -6.056  25.256  -5.206  1.00 98.58           N  
ATOM   3173 HH21 ARG B  41      -6.772  25.198  -4.496  1.00 98.58           H  
ATOM   3174 HH22 ARG B  41      -5.167  25.677  -4.976  1.00 98.58           H  
ATOM   3175  CZ  ARG B  41      -5.997  24.349  -6.129  1.00 98.58           C  
ATOM   3176  N   LEU B  42     -10.571  18.990 -10.268  1.00 98.66           N  
ATOM   3177  H   LEU B  42     -11.079  19.861 -10.209  1.00 98.66           H  
ATOM   3178  CA  LEU B  42     -10.930  18.066 -11.335  1.00 98.66           C  
ATOM   3179  HA  LEU B  42     -10.073  17.421 -11.531  1.00 98.66           H  
ATOM   3180  C   LEU B  42     -11.228  18.854 -12.626  1.00 98.66           C  
ATOM   3181  CB  LEU B  42     -12.122  17.183 -10.887  1.00 98.66           C  
ATOM   3182  HB2 LEU B  42     -12.972  17.834 -10.683  1.00 98.66           H  
ATOM   3183  HB3 LEU B  42     -12.414  16.527 -11.708  1.00 98.66           H  
ATOM   3184  O   LEU B  42     -11.460  20.067 -12.587  1.00 98.66           O  
ATOM   3185  CG  LEU B  42     -11.873  16.316  -9.635  1.00 98.66           C  
ATOM   3186  HG  LEU B  42     -11.462  16.933  -8.835  1.00 98.66           H  
ATOM   3187  CD1 LEU B  42     -13.190  15.744  -9.114  1.00 98.66           C  
ATOM   3188 HD11 LEU B  42     -13.710  15.200  -9.902  1.00 98.66           H  
ATOM   3189 HD12 LEU B  42     -13.001  15.082  -8.268  1.00 98.66           H  
ATOM   3190 HD13 LEU B  42     -13.817  16.568  -8.772  1.00 98.66           H  
ATOM   3191  CD2 LEU B  42     -10.909  15.160  -9.900  1.00 98.66           C  
ATOM   3192 HD21 LEU B  42     -10.731  14.611  -8.976  1.00 98.66           H  
ATOM   3193 HD22 LEU B  42      -9.956  15.557 -10.250  1.00 98.66           H  
ATOM   3194 HD23 LEU B  42     -11.315  14.489 -10.657  1.00 98.66           H  
ATOM   3195  N   PRO B  43     -11.212  18.188 -13.790  1.00 97.86           N  
ATOM   3196  CA  PRO B  43     -11.582  18.802 -15.059  1.00 97.86           C  
ATOM   3197  HA  PRO B  43     -10.847  19.573 -15.289  1.00 97.86           H  
ATOM   3198  C   PRO B  43     -12.985  19.432 -15.056  1.00 97.86           C  
ATOM   3199  CB  PRO B  43     -11.465  17.671 -16.078  1.00 97.86           C  
ATOM   3200  HB2 PRO B  43     -12.394  17.101 -16.084  1.00 97.86           H  
ATOM   3201  HB3 PRO B  43     -11.215  18.036 -17.074  1.00 97.86           H  
ATOM   3202  O   PRO B  43     -13.868  19.031 -14.298  1.00 97.86           O  
ATOM   3203  CG  PRO B  43     -10.375  16.776 -15.495  1.00 97.86           C  
ATOM   3204  HG2 PRO B  43     -10.434  15.754 -15.866  1.00 97.86           H  
ATOM   3205  HG3 PRO B  43      -9.393  17.206 -15.689  1.00 97.86           H  
ATOM   3206  CD  PRO B  43     -10.683  16.850 -14.006  1.00 97.86           C  
ATOM   3207  HD2 PRO B  43     -11.431  16.103 -13.742  1.00 97.86           H  
ATOM   3208  HD3 PRO B  43      -9.765  16.689 -13.441  1.00 97.86           H  
ATOM   3209  N   GLY B  44     -13.201  20.414 -15.936  1.00 96.32           N  
ATOM   3210  H   GLY B  44     -12.449  20.665 -16.561  1.00 96.32           H  
ATOM   3211  CA  GLY B  44     -14.476  21.142 -16.027  1.00 96.32           C  
ATOM   3212  HA2 GLY B  44     -14.569  21.556 -17.031  1.00 96.32           H  
ATOM   3213  HA3 GLY B  44     -15.304  20.453 -15.863  1.00 96.32           H  
ATOM   3214  C   GLY B  44     -14.613  22.299 -15.030  1.00 96.32           C  
ATOM   3215  O   GLY B  44     -15.725  22.584 -14.588  1.00 96.32           O  
ATOM   3216  N   GLU B  45     -13.493  22.949 -14.684  1.00 95.34           N  
ATOM   3217  H   GLU B  45     -12.630  22.644 -15.110  1.00 95.34           H  
ATOM   3218  CA  GLU B  45     -13.407  24.034 -13.685  1.00 95.34           C  
ATOM   3219  HA  GLU B  45     -12.350  24.253 -13.533  1.00 95.34           H  
ATOM   3220  C   GLU B  45     -13.939  23.637 -12.299  1.00 95.34           C  
ATOM   3221  CB  GLU B  45     -14.056  25.336 -14.176  1.00 95.34           C  
ATOM   3222  HB2 GLU B  45     -15.129  25.182 -14.288  1.00 95.34           H  
ATOM   3223  HB3 GLU B  45     -13.898  26.090 -13.405  1.00 95.34           H  
ATOM   3224  O   GLU B  45     -14.579  24.432 -11.602  1.00 95.34           O  
ATOM   3225  CG  GLU B  45     -13.492  25.898 -15.484  1.00 95.34           C  
ATOM   3226  HG2 GLU B  45     -12.410  25.986 -15.390  1.00 95.34           H  
ATOM   3227  HG3 GLU B  45     -13.713  25.207 -16.297  1.00 95.34           H  
ATOM   3228  CD  GLU B  45     -14.094  27.279 -15.806  1.00 95.34           C  
ATOM   3229  OE1 GLU B  45     -13.666  27.862 -16.825  1.00 95.34           O  
ATOM   3230  OE2 GLU B  45     -14.991  27.744 -15.055  1.00 95.34           O  
ATOM   3231  N   VAL B  46     -13.699  22.384 -11.912  1.00 97.76           N  
ATOM   3232  H   VAL B  46     -13.157  21.781 -12.513  1.00 97.76           H  
ATOM   3233  CA  VAL B  46     -14.036  21.877 -10.585  1.00 97.76           C  
ATOM   3234  HA  VAL B  46     -14.897  22.416 -10.191  1.00 97.76           H  
ATOM   3235  C   VAL B  46     -12.851  22.133  -9.665  1.00 97.76           C  
ATOM   3236  CB  VAL B  46     -14.403  20.388 -10.663  1.00 97.76           C  
ATOM   3237  HB  VAL B  46     -13.601  19.852 -11.170  1.00 97.76           H  
ATOM   3238  O   VAL B  46     -11.838  21.451  -9.753  1.00 97.76           O  
ATOM   3239  CG1 VAL B  46     -14.598  19.774  -9.274  1.00 97.76           C  
ATOM   3240 HG11 VAL B  46     -13.667  19.796  -8.708  1.00 97.76           H  
ATOM   3241 HG12 VAL B  46     -14.895  18.731  -9.387  1.00 97.76           H  
ATOM   3242 HG13 VAL B  46     -15.362  20.326  -8.726  1.00 97.76           H  
ATOM   3243  CG2 VAL B  46     -15.694  20.175 -11.462  1.00 97.76           C  
ATOM   3244 HG21 VAL B  46     -15.555  20.521 -12.487  1.00 97.76           H  
ATOM   3245 HG22 VAL B  46     -15.935  19.113 -11.490  1.00 97.76           H  
ATOM   3246 HG23 VAL B  46     -16.516  20.727 -11.007  1.00 97.76           H  
ATOM   3247  N   ASP B  47     -12.987  23.106  -8.774  1.00 95.87           N  
ATOM   3248  H   ASP B  47     -13.798  23.706  -8.816  1.00 95.87           H  
ATOM   3249  CA  ASP B  47     -11.997  23.480  -7.756  1.00 95.87           C  
ATOM   3250  HA  ASP B  47     -11.084  22.909  -7.929  1.00 95.87           H  
ATOM   3251  C   ASP B  47     -12.450  23.152  -6.321  1.00 95.87           C  
ATOM   3252  CB  ASP B  47     -11.662  24.970  -7.921  1.00 95.87           C  
ATOM   3253  HB2 ASP B  47     -10.879  25.240  -7.212  1.00 95.87           H  
ATOM   3254  HB3 ASP B  47     -11.264  25.127  -8.924  1.00 95.87           H  
ATOM   3255  O   ASP B  47     -11.778  23.487  -5.351  1.00 95.87           O  
ATOM   3256  CG  ASP B  47     -12.869  25.905  -7.716  1.00 95.87           C  
ATOM   3257  OD1 ASP B  47     -14.004  25.409  -7.477  1.00 95.87           O  
ATOM   3258  OD2 ASP B  47     -12.673  27.132  -7.858  1.00 95.87           O  
ATOM   3259  N   SER B  48     -13.620  22.523  -6.183  1.00 96.69           N  
ATOM   3260  H   SER B  48     -14.124  22.291  -7.027  1.00 96.69           H  
ATOM   3261  CA  SER B  48     -14.255  22.196  -4.908  1.00 96.69           C  
ATOM   3262  HA  SER B  48     -13.474  21.887  -4.214  1.00 96.69           H  
ATOM   3263  C   SER B  48     -15.285  21.065  -5.069  1.00 96.69           C  
ATOM   3264  CB  SER B  48     -14.951  23.441  -4.340  1.00 96.69           C  
ATOM   3265  HB2 SER B  48     -15.523  23.173  -3.451  1.00 96.69           H  
ATOM   3266  HB3 SER B  48     -14.197  24.176  -4.058  1.00 96.69           H  
ATOM   3267  O   SER B  48     -15.812  20.857  -6.171  1.00 96.69           O  
ATOM   3268  OG  SER B  48     -15.813  24.012  -5.308  1.00 96.69           O  
ATOM   3269  HG  SER B  48     -15.247  24.479  -5.926  1.00 96.69           H  
ATOM   3270  N   PRO B  49     -15.634  20.342  -3.987  1.00 97.88           N  
ATOM   3271  CA  PRO B  49     -16.700  19.338  -4.015  1.00 97.88           C  
ATOM   3272  HA  PRO B  49     -16.414  18.545  -4.706  1.00 97.88           H  
ATOM   3273  C   PRO B  49     -18.065  19.904  -4.444  1.00 97.88           C  
ATOM   3274  CB  PRO B  49     -16.756  18.773  -2.591  1.00 97.88           C  
ATOM   3275  HB2 PRO B  49     -17.483  19.326  -1.996  1.00 97.88           H  
ATOM   3276  HB3 PRO B  49     -16.993  17.709  -2.592  1.00 97.88           H  
ATOM   3277  O   PRO B  49     -18.815  19.245  -5.164  1.00 97.88           O  
ATOM   3278  CG  PRO B  49     -15.358  19.034  -2.033  1.00 97.88           C  
ATOM   3279  HG2 PRO B  49     -14.675  18.252  -2.365  1.00 97.88           H  
ATOM   3280  HG3 PRO B  49     -15.364  19.113  -0.946  1.00 97.88           H  
ATOM   3281  CD  PRO B  49     -14.984  20.360  -2.683  1.00 97.88           C  
ATOM   3282  HD2 PRO B  49     -15.377  21.186  -2.091  1.00 97.88           H  
ATOM   3283  HD3 PRO B  49     -13.899  20.433  -2.764  1.00 97.88           H  
ATOM   3284  N   GLU B  50     -18.392  21.141  -4.065  1.00 94.72           N  
ATOM   3285  H   GLU B  50     -17.805  21.622  -3.398  1.00 94.72           H  
ATOM   3286  CA  GLU B  50     -19.626  21.814  -4.477  1.00 94.72           C  
ATOM   3287  HA  GLU B  50     -20.478  21.190  -4.205  1.00 94.72           H  
ATOM   3288  C   GLU B  50     -19.682  22.018  -5.994  1.00 94.72           C  
ATOM   3289  CB  GLU B  50     -19.767  23.175  -3.774  1.00 94.72           C  
ATOM   3290  HB2 GLU B  50     -18.870  23.774  -3.933  1.00 94.72           H  
ATOM   3291  HB3 GLU B  50     -20.596  23.704  -4.243  1.00 94.72           H  
ATOM   3292  O   GLU B  50     -20.706  21.721  -6.617  1.00 94.72           O  
ATOM   3293  CG  GLU B  50     -20.092  23.084  -2.274  1.00 94.72           C  
ATOM   3294  HG2 GLU B  50     -20.944  22.417  -2.149  1.00 94.72           H  
ATOM   3295  HG3 GLU B  50     -20.405  24.074  -1.941  1.00 94.72           H  
ATOM   3296  CD  GLU B  50     -18.931  22.622  -1.376  1.00 94.72           C  
ATOM   3297  OE1 GLU B  50     -19.234  22.239  -0.227  1.00 94.72           O  
ATOM   3298  OE2 GLU B  50     -17.764  22.641  -1.833  1.00 94.72           O  
ATOM   3299  N   ARG B  51     -18.573  22.448  -6.612  1.00 97.01           N  
ATOM   3300  H   ARG B  51     -17.761  22.665  -6.052  1.00 97.01           H  
ATOM   3301  CA  ARG B  51     -18.485  22.565  -8.073  1.00 97.01           C  
ATOM   3302  HA  ARG B  51     -19.353  23.116  -8.434  1.00 97.01           H  
ATOM   3303  C   ARG B  51     -18.550  21.215  -8.778  1.00 97.01           C  
ATOM   3304  CB  ARG B  51     -17.217  23.322  -8.475  1.00 97.01           C  
ATOM   3305  HB2 ARG B  51     -17.024  23.100  -9.525  1.00 97.01           H  
ATOM   3306  HB3 ARG B  51     -16.358  22.970  -7.904  1.00 97.01           H  
ATOM   3307  O   ARG B  51     -19.148  21.128  -9.851  1.00 97.01           O  
ATOM   3308  CG  ARG B  51     -17.384  24.841  -8.298  1.00 97.01           C  
ATOM   3309  HG2 ARG B  51     -18.437  25.109  -8.216  1.00 97.01           H  
ATOM   3310  HG3 ARG B  51     -16.862  25.175  -7.401  1.00 97.01           H  
ATOM   3311  CD  ARG B  51     -16.797  25.533  -9.524  1.00 97.01           C  
ATOM   3312  HD2 ARG B  51     -15.731  25.305  -9.563  1.00 97.01           H  
ATOM   3313  HD3 ARG B  51     -17.280  25.137 -10.417  1.00 97.01           H  
ATOM   3314  NE  ARG B  51     -16.973  26.989  -9.491  1.00 97.01           N  
ATOM   3315  HE  ARG B  51     -17.318  27.389  -8.630  1.00 97.01           H  
ATOM   3316  NH1 ARG B  51     -16.023  27.336 -11.551  1.00 97.01           N  
ATOM   3317 HH11 ARG B  51     -15.739  26.367 -11.562  1.00 97.01           H  
ATOM   3318 HH12 ARG B  51     -15.703  27.920 -12.310  1.00 97.01           H  
ATOM   3319  NH2 ARG B  51     -16.716  29.084 -10.329  1.00 97.01           N  
ATOM   3320 HH21 ARG B  51     -16.296  29.673 -11.034  1.00 97.01           H  
ATOM   3321 HH22 ARG B  51     -17.037  29.454  -9.446  1.00 97.01           H  
ATOM   3322  CZ  ARG B  51     -16.573  27.795 -10.456  1.00 97.01           C  
ATOM   3323  N   LEU B  52     -18.013  20.150  -8.177  1.00 98.08           N  
ATOM   3324  H   LEU B  52     -17.497  20.295  -7.320  1.00 98.08           H  
ATOM   3325  CA  LEU B  52     -18.188  18.791  -8.697  1.00 98.08           C  
ATOM   3326  HA  LEU B  52     -17.825  18.775  -9.725  1.00 98.08           H  
ATOM   3327  C   LEU B  52     -19.673  18.405  -8.716  1.00 98.08           C  
ATOM   3328  CB  LEU B  52     -17.369  17.789  -7.860  1.00 98.08           C  
ATOM   3329  HB2 LEU B  52     -17.724  17.812  -6.830  1.00 98.08           H  
ATOM   3330  HB3 LEU B  52     -16.322  18.092  -7.842  1.00 98.08           H  
ATOM   3331  O   LEU B  52     -20.166  17.877  -9.714  1.00 98.08           O  
ATOM   3332  CG  LEU B  52     -17.472  16.335  -8.355  1.00 98.08           C  
ATOM   3333  HG  LEU B  52     -18.511  16.012  -8.293  1.00 98.08           H  
ATOM   3334  CD1 LEU B  52     -16.991  16.155  -9.797  1.00 98.08           C  
ATOM   3335 HD11 LEU B  52     -17.664  16.668 -10.483  1.00 98.08           H  
ATOM   3336 HD12 LEU B  52     -15.985  16.560  -9.910  1.00 98.08           H  
ATOM   3337 HD13 LEU B  52     -16.981  15.096 -10.057  1.00 98.08           H  
ATOM   3338  CD2 LEU B  52     -16.660  15.423  -7.438  1.00 98.08           C  
ATOM   3339 HD21 LEU B  52     -16.733  14.388  -7.773  1.00 98.08           H  
ATOM   3340 HD22 LEU B  52     -17.054  15.494  -6.424  1.00 98.08           H  
ATOM   3341 HD23 LEU B  52     -15.614  15.729  -7.431  1.00 98.08           H  
ATOM   3342  N   TRP B  53     -20.403  18.699  -7.635  1.00 96.81           N  
ATOM   3343  H   TRP B  53     -19.939  19.120  -6.843  1.00 96.81           H  
ATOM   3344  CA  TRP B  53     -21.841  18.441  -7.563  1.00 96.81           C  
ATOM   3345  HA  TRP B  53     -22.008  17.381  -7.751  1.00 96.81           H  
ATOM   3346  C   TRP B  53     -22.621  19.216  -8.631  1.00 96.81           C  
ATOM   3347  CB  TRP B  53     -22.371  18.774  -6.165  1.00 96.81           C  
ATOM   3348  HB2 TRP B  53     -22.265  19.842  -5.975  1.00 96.81           H  
ATOM   3349  HB3 TRP B  53     -21.779  18.247  -5.417  1.00 96.81           H  
ATOM   3350  O   TRP B  53     -23.493  18.644  -9.292  1.00 96.81           O  
ATOM   3351  CG  TRP B  53     -23.803  18.391  -5.980  1.00 96.81           C  
ATOM   3352  CD1 TRP B  53     -24.852  19.242  -5.938  1.00 96.81           C  
ATOM   3353  HD1 TRP B  53     -24.767  20.315  -6.031  1.00 96.81           H  
ATOM   3354  CD2 TRP B  53     -24.368  17.050  -5.924  1.00 96.81           C  
ATOM   3355  CE2 TRP B  53     -25.786  17.162  -5.829  1.00 96.81           C  
ATOM   3356  CE3 TRP B  53     -23.822  15.751  -5.969  1.00 96.81           C  
ATOM   3357  HE3 TRP B  53     -22.751  15.631  -6.043  1.00 96.81           H  
ATOM   3358  NE1 TRP B  53     -26.026  18.521  -5.836  1.00 96.81           N  
ATOM   3359  HE1 TRP B  53     -26.940  18.946  -5.897  1.00 96.81           H  
ATOM   3360  CH2 TRP B  53     -26.045  14.755  -5.807  1.00 96.81           C  
ATOM   3361  HH2 TRP B  53     -26.663  13.871  -5.762  1.00 96.81           H  
ATOM   3362  CZ2 TRP B  53     -26.624  16.037  -5.779  1.00 96.81           C  
ATOM   3363  HZ2 TRP B  53     -27.695  16.155  -5.720  1.00 96.81           H  
ATOM   3364  CZ3 TRP B  53     -24.650  14.618  -5.891  1.00 96.81           C  
ATOM   3365  HZ3 TRP B  53     -24.204  13.634  -5.881  1.00 96.81           H  
ATOM   3366  N   GLU B  54     -22.292  20.494  -8.850  1.00 96.11           N  
ATOM   3367  H   GLU B  54     -21.603  20.925  -8.250  1.00 96.11           H  
ATOM   3368  CA  GLU B  54     -22.881  21.294  -9.930  1.00 96.11           C  
ATOM   3369  HA  GLU B  54     -23.966  21.287  -9.829  1.00 96.11           H  
ATOM   3370  C   GLU B  54     -22.568  20.717 -11.315  1.00 96.11           C  
ATOM   3371  CB  GLU B  54     -22.405  22.752  -9.867  1.00 96.11           C  
ATOM   3372  HB2 GLU B  54     -21.326  22.780  -9.714  1.00 96.11           H  
ATOM   3373  HB3 GLU B  54     -22.628  23.222 -10.825  1.00 96.11           H  
ATOM   3374  O   GLU B  54     -23.472  20.618 -12.145  1.00 96.11           O  
ATOM   3375  CG  GLU B  54     -23.117  23.555  -8.771  1.00 96.11           C  
ATOM   3376  HG2 GLU B  54     -22.864  23.133  -7.798  1.00 96.11           H  
ATOM   3377  HG3 GLU B  54     -24.193  23.450  -8.910  1.00 96.11           H  
ATOM   3378  CD  GLU B  54     -22.754  25.050  -8.790  1.00 96.11           C  
ATOM   3379  OE1 GLU B  54     -23.463  25.808  -8.090  1.00 96.11           O  
ATOM   3380  OE2 GLU B  54     -21.812  25.432  -9.523  1.00 96.11           O  
ATOM   3381  N   LEU B  55     -21.328  20.292 -11.586  1.00 97.16           N  
ATOM   3382  H   LEU B  55     -20.614  20.419 -10.883  1.00 97.16           H  
ATOM   3383  CA  LEU B  55     -20.954  19.654 -12.855  1.00 97.16           C  
ATOM   3384  HA  LEU B  55     -21.146  20.353 -13.669  1.00 97.16           H  
ATOM   3385  C   LEU B  55     -21.796  18.393 -13.121  1.00 97.16           C  
ATOM   3386  CB  LEU B  55     -19.448  19.322 -12.835  1.00 97.16           C  
ATOM   3387  HB2 LEU B  55     -18.878  20.205 -12.547  1.00 97.16           H  
ATOM   3388  HB3 LEU B  55     -19.273  18.561 -12.075  1.00 97.16           H  
ATOM   3389  O   LEU B  55     -22.385  18.258 -14.195  1.00 97.16           O  
ATOM   3390  CG  LEU B  55     -18.924  18.801 -14.191  1.00 97.16           C  
ATOM   3391  HG  LEU B  55     -19.669  18.152 -14.653  1.00 97.16           H  
ATOM   3392  CD1 LEU B  55     -18.618  19.955 -15.147  1.00 97.16           C  
ATOM   3393 HD11 LEU B  55     -17.845  20.595 -14.722  1.00 97.16           H  
ATOM   3394 HD12 LEU B  55     -19.522  20.538 -15.325  1.00 97.16           H  
ATOM   3395 HD13 LEU B  55     -18.263  19.553 -16.096  1.00 97.16           H  
ATOM   3396  CD2 LEU B  55     -17.657  17.972 -14.011  1.00 97.16           C  
ATOM   3397 HD21 LEU B  55     -17.348  17.561 -14.972  1.00 97.16           H  
ATOM   3398 HD22 LEU B  55     -17.840  17.148 -13.320  1.00 97.16           H  
ATOM   3399 HD23 LEU B  55     -16.849  18.594 -13.627  1.00 97.16           H  
ATOM   3400  N   ILE B  56     -21.901  17.509 -12.124  1.00 96.26           N  
ATOM   3401  H   ILE B  56     -21.391  17.703 -11.274  1.00 96.26           H  
ATOM   3402  CA  ILE B  56     -22.628  16.236 -12.229  1.00 96.26           C  
ATOM   3403  HA  ILE B  56     -22.267  15.698 -13.106  1.00 96.26           H  
ATOM   3404  C   ILE B  56     -24.126  16.478 -12.440  1.00 96.26           C  
ATOM   3405  CB  ILE B  56     -22.347  15.366 -10.981  1.00 96.26           C  
ATOM   3406  HB  ILE B  56     -22.536  15.970 -10.094  1.00 96.26           H  
ATOM   3407  O   ILE B  56     -24.724  15.932 -13.366  1.00 96.26           O  
ATOM   3408  CG1 ILE B  56     -20.868  14.915 -10.970  1.00 96.26           C  
ATOM   3409 HG12 ILE B  56     -20.214  15.765 -11.165  1.00 96.26           H  
ATOM   3410 HG13 ILE B  56     -20.703  14.189 -11.766  1.00 96.26           H  
ATOM   3411  CG2 ILE B  56     -23.275  14.135 -10.928  1.00 96.26           C  
ATOM   3412 HG21 ILE B  56     -24.316  14.451 -10.869  1.00 96.26           H  
ATOM   3413 HG22 ILE B  56     -23.074  13.534 -10.041  1.00 96.26           H  
ATOM   3414 HG23 ILE B  56     -23.136  13.520 -11.817  1.00 96.26           H  
ATOM   3415  CD1 ILE B  56     -20.435  14.298  -9.636  1.00 96.26           C  
ATOM   3416 HD11 ILE B  56     -20.956  13.354  -9.482  1.00 96.26           H  
ATOM   3417 HD12 ILE B  56     -20.658  14.982  -8.817  1.00 96.26           H  
ATOM   3418 HD13 ILE B  56     -19.363  14.101  -9.661  1.00 96.26           H  
ATOM   3419  N   THR B  57     -24.747  17.314 -11.603  1.00 93.82           N  
ATOM   3420  H   THR B  57     -24.201  17.762 -10.881  1.00 93.82           H  
ATOM   3421  CA  THR B  57     -26.202  17.548 -11.651  1.00 93.82           C  
ATOM   3422  HA  THR B  57     -26.696  16.586 -11.786  1.00 93.82           H  
ATOM   3423  C   THR B  57     -26.646  18.410 -12.830  1.00 93.82           C  
ATOM   3424  CB  THR B  57     -26.734  18.156 -10.350  1.00 93.82           C  
ATOM   3425  HB  THR B  57     -27.782  18.417 -10.495  1.00 93.82           H  
ATOM   3426  O   THR B  57     -27.780  18.268 -13.284  1.00 93.82           O  
ATOM   3427  CG2 THR B  57     -26.647  17.167  -9.192  1.00 93.82           C  
ATOM   3428 HG21 THR B  57     -25.608  16.937  -8.958  1.00 93.82           H  
ATOM   3429 HG22 THR B  57     -27.125  17.607  -8.317  1.00 93.82           H  
ATOM   3430 HG23 THR B  57     -27.168  16.245  -9.449  1.00 93.82           H  
ATOM   3431  OG1 THR B  57     -26.028  19.319  -9.987  1.00 93.82           O  
ATOM   3432  HG1 THR B  57     -25.151  19.062  -9.696  1.00 93.82           H  
ATOM   3433  N   SER B  58     -25.761  19.253 -13.377  1.00 94.10           N  
ATOM   3434  H   SER B  58     -24.867  19.371 -12.921  1.00 94.10           H  
ATOM   3435  CA  SER B  58     -26.015  19.979 -14.631  1.00 94.10           C  
ATOM   3436  HA  SER B  58     -27.054  20.309 -14.614  1.00 94.10           H  
ATOM   3437  C   SER B  58     -25.880  19.108 -15.885  1.00 94.10           C  
ATOM   3438  CB  SER B  58     -25.157  21.249 -14.743  1.00 94.10           C  
ATOM   3439  HB2 SER B  58     -25.407  21.912 -13.915  1.00 94.10           H  
ATOM   3440  HB3 SER B  58     -25.404  21.762 -15.673  1.00 94.10           H  
ATOM   3441  O   SER B  58     -26.185  19.582 -16.978  1.00 94.10           O  
ATOM   3442  OG  SER B  58     -23.764  20.995 -14.715  1.00 94.10           O  
ATOM   3443  HG  SER B  58     -23.573  20.712 -13.818  1.00 94.10           H  
ATOM   3444  N   GLY B  59     -25.449  17.847 -15.750  1.00 93.72           N  
ATOM   3445  H   GLY B  59     -25.214  17.507 -14.828  1.00 93.72           H  
ATOM   3446  CA  GLY B  59     -25.306  16.923 -16.874  1.00 93.72           C  
ATOM   3447  HA2 GLY B  59     -26.252  16.850 -17.410  1.00 93.72           H  
ATOM   3448  HA3 GLY B  59     -25.045  15.940 -16.484  1.00 93.72           H  
ATOM   3449  C   GLY B  59     -24.218  17.346 -17.866  1.00 93.72           C  
ATOM   3450  O   GLY B  59     -24.381  17.150 -19.070  1.00 93.72           O  
ATOM   3451  N   ARG B  60     -23.128  17.954 -17.382  1.00 94.66           N  
ATOM   3452  H   ARG B  60     -23.044  18.053 -16.381  1.00 94.66           H  
ATOM   3453  CA  ARG B  60     -21.989  18.371 -18.216  1.00 94.66           C  
ATOM   3454  HA  ARG B  60     -22.307  18.403 -19.258  1.00 94.66           H  
ATOM   3455  C   ARG B  60     -20.844  17.359 -18.149  1.00 94.66           C  
ATOM   3456  CB  ARG B  60     -21.523  19.777 -17.813  1.00 94.66           C  
ATOM   3457  HB2 ARG B  60     -20.601  20.005 -18.348  1.00 94.66           H  
ATOM   3458  HB3 ARG B  60     -21.310  19.784 -16.744  1.00 94.66           H  
ATOM   3459  O   ARG B  60     -20.612  16.747 -17.105  1.00 94.66           O  
ATOM   3460  CG  ARG B  60     -22.566  20.857 -18.147  1.00 94.66           C  
ATOM   3461  HG2 ARG B  60     -23.472  20.690 -17.565  1.00 94.66           H  
ATOM   3462  HG3 ARG B  60     -22.819  20.790 -19.205  1.00 94.66           H  
ATOM   3463  CD  ARG B  60     -22.030  22.267 -17.862  1.00 94.66           C  
ATOM   3464  HD2 ARG B  60     -22.777  22.992 -18.185  1.00 94.66           H  
ATOM   3465  HD3 ARG B  60     -21.128  22.415 -18.456  1.00 94.66           H  
ATOM   3466  NE  ARG B  60     -21.755  22.470 -16.425  1.00 94.66           N  
ATOM   3467  HE  ARG B  60     -22.394  22.018 -15.787  1.00 94.66           H  
ATOM   3468  NH1 ARG B  60     -19.806  23.698 -16.598  1.00 94.66           N  
ATOM   3469 HH11 ARG B  60     -19.824  23.612 -17.604  1.00 94.66           H  
ATOM   3470 HH12 ARG B  60     -19.000  24.104 -16.143  1.00 94.66           H  
ATOM   3471  NH2 ARG B  60     -20.605  23.176 -14.590  1.00 94.66           N  
ATOM   3472 HH21 ARG B  60     -19.796  23.614 -14.174  1.00 94.66           H  
ATOM   3473 HH22 ARG B  60     -21.296  22.751 -13.988  1.00 94.66           H  
ATOM   3474  CZ  ARG B  60     -20.730  23.113 -15.885  1.00 94.66           C  
ATOM   3475  N   ASP B  61     -20.128  17.222 -19.263  1.00 94.10           N  
ATOM   3476  H   ASP B  61     -20.389  17.768 -20.072  1.00 94.10           H  
ATOM   3477  CA  ASP B  61     -18.819  16.567 -19.336  1.00 94.10           C  
ATOM   3478  HA  ASP B  61     -18.613  16.130 -18.359  1.00 94.10           H  
ATOM   3479  C   ASP B  61     -17.704  17.588 -19.601  1.00 94.10           C  
ATOM   3480  CB  ASP B  61     -18.809  15.402 -20.344  1.00 94.10           C  
ATOM   3481  HB2 ASP B  61     -19.619  14.717 -20.095  1.00 94.10           H  
ATOM   3482  HB3 ASP B  61     -17.879  14.849 -20.212  1.00 94.10           H  
ATOM   3483  O   ASP B  61     -17.968  18.685 -20.096  1.00 94.10           O  
ATOM   3484  CG  ASP B  61     -18.928  15.798 -21.825  1.00 94.10           C  
ATOM   3485  OD1 ASP B  61     -17.896  15.988 -22.505  1.00 94.10           O  
ATOM   3486  OD2 ASP B  61     -20.059  15.774 -22.366  1.00 94.10           O  
ATOM   3487  N   SER B  62     -16.471  17.239 -19.238  1.00 95.75           N  
ATOM   3488  H   SER B  62     -16.349  16.362 -18.753  1.00 95.75           H  
ATOM   3489  CA  SER B  62     -15.291  18.110 -19.314  1.00 95.75           C  
ATOM   3490  HA  SER B  62     -15.619  19.146 -19.404  1.00 95.75           H  
ATOM   3491  C   SER B  62     -14.366  17.838 -20.502  1.00 95.75           C  
ATOM   3492  CB  SER B  62     -14.490  17.985 -18.021  1.00 95.75           C  
ATOM   3493  HB2 SER B  62     -15.121  18.250 -17.172  1.00 95.75           H  
ATOM   3494  HB3 SER B  62     -13.638  18.664 -18.049  1.00 95.75           H  
ATOM   3495  O   SER B  62     -13.255  18.370 -20.522  1.00 95.75           O  
ATOM   3496  OG  SER B  62     -14.033  16.659 -17.865  1.00 95.75           O  
ATOM   3497  HG  SER B  62     -13.726  16.292 -18.697  1.00 95.75           H  
ATOM   3498  N   ALA B  63     -14.765  16.986 -21.451  1.00 95.50           N  
ATOM   3499  H   ALA B  63     -15.703  16.613 -21.430  1.00 95.50           H  
ATOM   3500  CA  ALA B  63     -13.890  16.616 -22.557  1.00 95.50           C  
ATOM   3501  HA  ALA B  63     -12.947  16.266 -22.135  1.00 95.50           H  
ATOM   3502  C   ALA B  63     -13.595  17.839 -23.437  1.00 95.50           C  
ATOM   3503  CB  ALA B  63     -14.501  15.455 -23.342  1.00 95.50           C  
ATOM   3504  HB1 ALA B  63     -13.832  15.171 -24.155  1.00 95.50           H  
ATOM   3505  HB2 ALA B  63     -15.464  15.752 -23.757  1.00 95.50           H  
ATOM   3506  HB3 ALA B  63     -14.629  14.601 -22.677  1.00 95.50           H  
ATOM   3507  O   ALA B  63     -14.509  18.532 -23.893  1.00 95.50           O  
ATOM   3508  N   ALA B  64     -12.314  18.099 -23.671  1.00 91.06           N  
ATOM   3509  H   ALA B  64     -11.622  17.482 -23.270  1.00 91.06           H  
ATOM   3510  CA  ALA B  64     -11.810  19.258 -24.392  1.00 91.06           C  
ATOM   3511  HA  ALA B  64     -12.585  19.638 -25.057  1.00 91.06           H  
ATOM   3512  C   ALA B  64     -10.598  18.881 -25.257  1.00 91.06           C  
ATOM   3513  CB  ALA B  64     -11.465  20.349 -23.368  1.00 91.06           C  
ATOM   3514  HB1 ALA B  64     -12.348  20.595 -22.777  1.00 91.06           H  
ATOM   3515  HB2 ALA B  64     -11.116  21.246 -23.879  1.00 91.06           H  
ATOM   3516  HB3 ALA B  64     -10.678  19.994 -22.704  1.00 91.06           H  
ATOM   3517  O   ALA B  64     -10.005  17.808 -25.104  1.00 91.06           O  
ATOM   3518  N   GLU B  65     -10.225  19.775 -26.172  1.00 86.05           N  
ATOM   3519  H   GLU B  65     -10.718  20.655 -26.229  1.00 86.05           H  
ATOM   3520  CA  GLU B  65      -8.937  19.676 -26.857  1.00 86.05           C  
ATOM   3521  HA  GLU B  65      -8.852  18.683 -27.299  1.00 86.05           H  
ATOM   3522  C   GLU B  65      -7.773  19.829 -25.869  1.00 86.05           C  
ATOM   3523  CB  GLU B  65      -8.812  20.712 -27.989  1.00 86.05           C  
ATOM   3524  HB2 GLU B  65      -9.093  21.698 -27.618  1.00 86.05           H  
ATOM   3525  HB3 GLU B  65      -7.769  20.747 -28.302  1.00 86.05           H  
ATOM   3526  O   GLU B  65      -7.914  20.331 -24.751  1.00 86.05           O  
ATOM   3527  CG  GLU B  65      -9.655  20.356 -29.224  1.00 86.05           C  
ATOM   3528  HG2 GLU B  65      -9.481  19.307 -29.466  1.00 86.05           H  
ATOM   3529  HG3 GLU B  65     -10.710  20.478 -28.979  1.00 86.05           H  
ATOM   3530  CD  GLU B  65      -9.311  21.204 -30.465  1.00 86.05           C  
ATOM   3531  OE1 GLU B  65      -9.759  20.823 -31.572  1.00 86.05           O  
ATOM   3532  OE2 GLU B  65      -8.567  22.205 -30.344  1.00 86.05           O  
ATOM   3533  N   VAL B  66      -6.606  19.370 -26.305  1.00 84.22           N  
ATOM   3534  H   VAL B  66      -6.573  18.953 -27.225  1.00 84.22           H  
ATOM   3535  CA  VAL B  66      -5.363  19.436 -25.540  1.00 84.22           C  
ATOM   3536  HA  VAL B  66      -5.559  18.921 -24.600  1.00 84.22           H  
ATOM   3537  C   VAL B  66      -4.931  20.890 -25.266  1.00 84.22           C  
ATOM   3538  CB  VAL B  66      -4.236  18.706 -26.285  1.00 84.22           C  
ATOM   3539  HB  VAL B  66      -3.743  19.382 -26.984  1.00 84.22           H  
ATOM   3540  O   VAL B  66      -5.008  21.697 -26.193  1.00 84.22           O  
ATOM   3541  CG1 VAL B  66      -3.224  18.225 -25.269  1.00 84.22           C  
ATOM   3542 HG11 VAL B  66      -2.543  17.526 -25.754  1.00 84.22           H  
ATOM   3543 HG12 VAL B  66      -2.660  19.076 -24.886  1.00 84.22           H  
ATOM   3544 HG13 VAL B  66      -3.731  17.713 -24.451  1.00 84.22           H  
ATOM   3545  CG2 VAL B  66      -4.683  17.475 -27.081  1.00 84.22           C  
ATOM   3546 HG21 VAL B  66      -3.821  16.918 -27.447  1.00 84.22           H  
ATOM   3547 HG22 VAL B  66      -5.239  17.807 -27.957  1.00 84.22           H  
ATOM   3548 HG23 VAL B  66      -5.299  16.824 -26.460  1.00 84.22           H  
ATOM   3549  N   PRO B  67      -4.418  21.230 -24.063  1.00 82.73           N  
ATOM   3550  CA  PRO B  67      -3.977  22.586 -23.739  1.00 82.73           C  
ATOM   3551  HA  PRO B  67      -4.813  23.265 -23.905  1.00 82.73           H  
ATOM   3552  C   PRO B  67      -2.775  23.054 -24.569  1.00 82.73           C  
ATOM   3553  CB  PRO B  67      -3.625  22.583 -22.245  1.00 82.73           C  
ATOM   3554  HB2 PRO B  67      -2.553  22.438 -22.111  1.00 82.73           H  
ATOM   3555  HB3 PRO B  67      -3.944  23.503 -21.756  1.00 82.73           H  
ATOM   3556  O   PRO B  67      -1.808  22.320 -24.779  1.00 82.73           O  
ATOM   3557  CG  PRO B  67      -4.359  21.367 -21.694  1.00 82.73           C  
ATOM   3558  HG2 PRO B  67      -5.386  21.640 -21.452  1.00 82.73           H  
ATOM   3559  HG3 PRO B  67      -3.858  20.943 -20.824  1.00 82.73           H  
ATOM   3560  CD  PRO B  67      -4.357  20.402 -22.871  1.00 82.73           C  
ATOM   3561  HD2 PRO B  67      -3.436  19.819 -22.867  1.00 82.73           H  
ATOM   3562  HD3 PRO B  67      -5.228  19.752 -22.788  1.00 82.73           H  
ATOM   3563  N   ASP B  68      -2.808  24.318 -24.978  1.00 83.19           N  
ATOM   3564  H   ASP B  68      -3.700  24.789 -24.917  1.00 83.19           H  
ATOM   3565  CA  ASP B  68      -1.804  24.982 -25.815  1.00 83.19           C  
ATOM   3566  HA  ASP B  68      -1.465  24.284 -26.581  1.00 83.19           H  
ATOM   3567  C   ASP B  68      -0.579  25.479 -25.023  1.00 83.19           C  
ATOM   3568  CB  ASP B  68      -2.444  26.210 -26.497  1.00 83.19           C  
ATOM   3569  HB2 ASP B  68      -2.475  27.024 -25.772  1.00 83.19           H  
ATOM   3570  HB3 ASP B  68      -1.790  26.529 -27.308  1.00 83.19           H  
ATOM   3571  O   ASP B  68       0.462  25.803 -25.596  1.00 83.19           O  
ATOM   3572  CG  ASP B  68      -3.873  26.039 -27.032  1.00 83.19           C  
ATOM   3573  OD1 ASP B  68      -4.765  25.657 -26.244  1.00 83.19           O  
ATOM   3574  OD2 ASP B  68      -4.073  26.360 -28.226  1.00 83.19           O  
ATOM   3575  N   ASP B  69      -0.705  25.585 -23.702  1.00 84.49           N  
ATOM   3576  H   ASP B  69      -1.555  25.241 -23.278  1.00 84.49           H  
ATOM   3577  CA  ASP B  69       0.209  26.299 -22.804  1.00 84.49           C  
ATOM   3578  HA  ASP B  69       0.756  27.035 -23.393  1.00 84.49           H  
ATOM   3579  C   ASP B  69       1.276  25.406 -22.145  1.00 84.49           C  
ATOM   3580  CB  ASP B  69      -0.621  27.083 -21.773  1.00 84.49           C  
ATOM   3581  HB2 ASP B  69      -1.276  27.772 -22.307  1.00 84.49           H  
ATOM   3582  HB3 ASP B  69       0.057  27.682 -21.164  1.00 84.49           H  
ATOM   3583  O   ASP B  69       2.179  25.905 -21.476  1.00 84.49           O  
ATOM   3584  CG  ASP B  69      -1.483  26.210 -20.846  1.00 84.49           C  
ATOM   3585  OD1 ASP B  69      -1.615  24.990 -21.109  1.00 84.49           O  
ATOM   3586  OD2 ASP B  69      -2.029  26.782 -19.882  1.00 84.49           O  
ATOM   3587  N   ARG B  70       1.242  24.087 -22.384  1.00 84.70           N  
ATOM   3588  H   ARG B  70       0.425  23.755 -22.876  1.00 84.70           H  
ATOM   3589  CA  ARG B  70       2.207  23.108 -21.830  1.00 84.70           C  
ATOM   3590  HA  ARG B  70       2.601  23.518 -20.900  1.00 84.70           H  
ATOM   3591  C   ARG B  70       3.432  22.863 -22.717  1.00 84.70           C  
ATOM   3592  CB  ARG B  70       1.478  21.802 -21.491  1.00 84.70           C  
ATOM   3593  HB2 ARG B  70       1.081  21.354 -22.402  1.00 84.70           H  
ATOM   3594  HB3 ARG B  70       2.186  21.110 -21.037  1.00 84.70           H  
ATOM   3595  O   ARG B  70       4.309  22.052 -22.395  1.00 84.70           O  
ATOM   3596  CG  ARG B  70       0.334  22.049 -20.504  1.00 84.70           C  
ATOM   3597  HG2 ARG B  70       0.714  22.562 -19.620  1.00 84.70           H  
ATOM   3598  HG3 ARG B  70      -0.431  22.669 -20.973  1.00 84.70           H  
ATOM   3599  CD  ARG B  70      -0.304  20.732 -20.087  1.00 84.70           C  
ATOM   3600  HD2 ARG B  70       0.438  20.124 -19.569  1.00 84.70           H  
ATOM   3601  HD3 ARG B  70      -0.640  20.199 -20.977  1.00 84.70           H  
ATOM   3602  NE  ARG B  70      -1.455  20.990 -19.211  1.00 84.70           N  
ATOM   3603  HE  ARG B  70      -1.795  21.941 -19.169  1.00 84.70           H  
ATOM   3604  NH1 ARG B  70      -1.766  18.828 -18.587  1.00 84.70           N  
ATOM   3605 HH11 ARG B  70      -0.859  18.561 -18.944  1.00 84.70           H  
ATOM   3606 HH12 ARG B  70      -2.182  18.211 -17.904  1.00 84.70           H  
ATOM   3607  NH2 ARG B  70      -3.139  20.385 -17.806  1.00 84.70           N  
ATOM   3608 HH21 ARG B  70      -3.484  21.333 -17.751  1.00 84.70           H  
ATOM   3609 HH22 ARG B  70      -3.611  19.665 -17.279  1.00 84.70           H  
ATOM   3610  CZ  ARG B  70      -2.114  20.071 -18.541  1.00 84.70           C  
ATOM   3611  N   GLY B  71       3.495  23.541 -23.865  1.00 80.53           N  
ATOM   3612  H   GLY B  71       2.753  24.201 -24.048  1.00 80.53           H  
ATOM   3613  CA  GLY B  71       4.577  23.396 -24.842  1.00 80.53           C  
ATOM   3614  HA2 GLY B  71       5.530  23.624 -24.366  1.00 80.53           H  
ATOM   3615  HA3 GLY B  71       4.412  24.106 -25.653  1.00 80.53           H  
ATOM   3616  C   GLY B  71       4.653  21.994 -25.450  1.00 80.53           C  
ATOM   3617  O   GLY B  71       5.746  21.498 -25.718  1.00 80.53           O  
ATOM   3618  N   TRP B  72       3.525  21.296 -25.576  1.00 77.40           N  
ATOM   3619  H   TRP B  72       2.649  21.736 -25.335  1.00 77.40           H  
ATOM   3620  CA  TRP B  72       3.462  19.998 -26.249  1.00 77.40           C  
ATOM   3621  HA  TRP B  72       4.316  19.386 -25.961  1.00 77.40           H  
ATOM   3622  C   TRP B  72       3.521  20.193 -27.768  1.00 77.40           C  
ATOM   3623  CB  TRP B  72       2.195  19.262 -25.818  1.00 77.40           C  
ATOM   3624  HB2 TRP B  72       2.165  18.326 -26.377  1.00 77.40           H  
ATOM   3625  HB3 TRP B  72       1.338  19.875 -26.098  1.00 77.40           H  
ATOM   3626  O   TRP B  72       2.918  21.129 -28.298  1.00 77.40           O  
ATOM   3627  CG  TRP B  72       2.053  18.907 -24.367  1.00 77.40           C  
ATOM   3628  CD1 TRP B  72       2.978  19.092 -23.398  1.00 77.40           C  
ATOM   3629  HD1 TRP B  72       3.947  19.551 -23.530  1.00 77.40           H  
ATOM   3630  CD2 TRP B  72       0.933  18.242 -23.703  1.00 77.40           C  
ATOM   3631  CE2 TRP B  72       1.273  18.035 -22.340  1.00 77.40           C  
ATOM   3632  CE3 TRP B  72      -0.311  17.730 -24.112  1.00 77.40           C  
ATOM   3633  HE3 TRP B  72      -0.586  17.846 -25.150  1.00 77.40           H  
ATOM   3634  NE1 TRP B  72       2.522  18.581 -22.207  1.00 77.40           N  
ATOM   3635  HE1 TRP B  72       3.080  18.540 -21.367  1.00 77.40           H  
ATOM   3636  CH2 TRP B  72      -0.793  16.859 -21.888  1.00 77.40           C  
ATOM   3637  HH2 TRP B  72      -1.416  16.282 -21.221  1.00 77.40           H  
ATOM   3638  CZ2 TRP B  72       0.444  17.348 -21.455  1.00 77.40           C  
ATOM   3639  HZ2 TRP B  72       0.817  17.115 -20.468  1.00 77.40           H  
ATOM   3640  CZ3 TRP B  72      -1.162  17.040 -23.225  1.00 77.40           C  
ATOM   3641  HZ3 TRP B  72      -2.077  16.586 -23.576  1.00 77.40           H  
ATOM   3642  N   VAL B  73       4.267  19.341 -28.477  1.00 70.11           N  
ATOM   3643  H   VAL B  73       4.682  18.537 -28.028  1.00 70.11           H  
ATOM   3644  CA  VAL B  73       4.421  19.466 -29.932  1.00 70.11           C  
ATOM   3645  HA  VAL B  73       4.599  20.518 -30.156  1.00 70.11           H  
ATOM   3646  C   VAL B  73       3.129  18.988 -30.606  1.00 70.11           C  
ATOM   3647  CB  VAL B  73       5.648  18.696 -30.455  1.00 70.11           C  
ATOM   3648  HB  VAL B  73       5.522  17.631 -30.261  1.00 70.11           H  
ATOM   3649  O   VAL B  73       2.740  17.840 -30.400  1.00 70.11           O  
ATOM   3650  CG1 VAL B  73       5.824  18.911 -31.966  1.00 70.11           C  
ATOM   3651 HG11 VAL B  73       6.720  18.389 -32.302  1.00 70.11           H  
ATOM   3652 HG12 VAL B  73       5.918  19.973 -32.195  1.00 70.11           H  
ATOM   3653 HG13 VAL B  73       4.978  18.489 -32.508  1.00 70.11           H  
ATOM   3654  CG2 VAL B  73       6.932  19.180 -29.765  1.00 70.11           C  
ATOM   3655 HG21 VAL B  73       7.787  18.640 -30.173  1.00 70.11           H  
ATOM   3656 HG22 VAL B  73       6.887  18.959 -28.698  1.00 70.11           H  
ATOM   3657 HG23 VAL B  73       7.067  20.251 -29.913  1.00 70.11           H  
ATOM   3658  N   PRO B  74       2.450  19.816 -31.425  1.00 63.95           N  
ATOM   3659  CA  PRO B  74       1.154  19.453 -32.003  1.00 63.95           C  
ATOM   3660  HA  PRO B  74       0.436  19.335 -31.192  1.00 63.95           H  
ATOM   3661  C   PRO B  74       1.171  18.160 -32.828  1.00 63.95           C  
ATOM   3662  CB  PRO B  74       0.747  20.647 -32.870  1.00 63.95           C  
ATOM   3663  HB2 PRO B  74      -0.335  20.777 -32.888  1.00 63.95           H  
ATOM   3664  HB3 PRO B  74       1.134  20.528 -33.882  1.00 63.95           H  
ATOM   3665  O   PRO B  74       0.192  17.421 -32.804  1.00 63.95           O  
ATOM   3666  CG  PRO B  74       1.450  21.824 -32.198  1.00 63.95           C  
ATOM   3667  HG2 PRO B  74       1.625  22.645 -32.893  1.00 63.95           H  
ATOM   3668  HG3 PRO B  74       0.864  22.160 -31.342  1.00 63.95           H  
ATOM   3669  CD  PRO B  74       2.756  21.211 -31.708  1.00 63.95           C  
ATOM   3670  HD2 PRO B  74       3.088  21.748 -30.819  1.00 63.95           H  
ATOM   3671  HD3 PRO B  74       3.512  21.264 -32.492  1.00 63.95           H  
ATOM   3672  N   ASP B  75       2.278  17.874 -33.520  1.00 62.87           N  
ATOM   3673  H   ASP B  75       3.028  18.550 -33.543  1.00 62.87           H  
ATOM   3674  CA  ASP B  75       2.425  16.671 -34.350  1.00 62.87           C  
ATOM   3675  HA  ASP B  75       1.567  16.597 -35.018  1.00 62.87           H  
ATOM   3676  C   ASP B  75       2.457  15.380 -33.512  1.00 62.87           C  
ATOM   3677  CB  ASP B  75       3.693  16.786 -35.218  1.00 62.87           C  
ATOM   3678  HB2 ASP B  75       4.551  16.962 -34.569  1.00 62.87           H  
ATOM   3679  HB3 ASP B  75       3.849  15.834 -35.726  1.00 62.87           H  
ATOM   3680  O   ASP B  75       1.993  14.339 -33.970  1.00 62.87           O  
ATOM   3681  CG  ASP B  75       3.634  17.885 -36.291  1.00 62.87           C  
ATOM   3682  OD1 ASP B  75       2.529  18.406 -36.572  1.00 62.87           O  
ATOM   3683  OD2 ASP B  75       4.716  18.224 -36.822  1.00 62.87           O  
ATOM   3684  N   GLU B  76       2.933  15.445 -32.263  1.00 64.01           N  
ATOM   3685  H   GLU B  76       3.228  16.341 -31.902  1.00 64.01           H  
ATOM   3686  CA  GLU B  76       2.915  14.316 -31.316  1.00 64.01           C  
ATOM   3687  HA  GLU B  76       3.180  13.399 -31.843  1.00 64.01           H  
ATOM   3688  C   GLU B  76       1.522  14.089 -30.703  1.00 64.01           C  
ATOM   3689  CB  GLU B  76       3.945  14.551 -30.197  1.00 64.01           C  
ATOM   3690  HB2 GLU B  76       3.870  13.738 -29.475  1.00 64.01           H  
ATOM   3691  HB3 GLU B  76       3.705  15.484 -29.687  1.00 64.01           H  
ATOM   3692  O   GLU B  76       1.257  13.039 -30.124  1.00 64.01           O  
ATOM   3693  CG  GLU B  76       5.391  14.600 -30.717  1.00 64.01           C  
ATOM   3694  HG2 GLU B  76       5.615  13.649 -31.202  1.00 64.01           H  
ATOM   3695  HG3 GLU B  76       5.477  15.386 -31.467  1.00 64.01           H  
ATOM   3696  CD  GLU B  76       6.429  14.868 -29.614  1.00 64.01           C  
ATOM   3697  OE1 GLU B  76       7.627  14.644 -29.904  1.00 64.01           O  
ATOM   3698  OE2 GLU B  76       6.044  15.347 -28.521  1.00 64.01           O  
ATOM   3699  N   LEU B  77       0.626  15.070 -30.846  1.00 64.37           N  
ATOM   3700  H   LEU B  77       0.922  15.882 -31.368  1.00 64.37           H  
ATOM   3701  CA  LEU B  77      -0.735  15.086 -30.305  1.00 64.37           C  
ATOM   3702  HA  LEU B  77      -0.853  14.270 -29.591  1.00 64.37           H  
ATOM   3703  C   LEU B  77      -1.811  14.887 -31.375  1.00 64.37           C  
ATOM   3704  CB  LEU B  77      -0.964  16.423 -29.602  1.00 64.37           C  
ATOM   3705  HB2 LEU B  77      -0.777  17.218 -30.324  1.00 64.37           H  
ATOM   3706  HB3 LEU B  77      -2.009  16.494 -29.302  1.00 64.37           H  
ATOM   3707  O   LEU B  77      -3.003  15.077 -31.101  1.00 64.37           O  
ATOM   3708  CG  LEU B  77      -0.107  16.661 -28.360  1.00 64.37           C  
ATOM   3709  HG  LEU B  77       0.954  16.538 -28.582  1.00 64.37           H  
ATOM   3710  CD1 LEU B  77      -0.366  18.116 -27.982  1.00 64.37           C  
ATOM   3711 HD11 LEU B  77       0.056  18.775 -28.741  1.00 64.37           H  
ATOM   3712 HD12 LEU B  77       0.111  18.336 -27.028  1.00 64.37           H  
ATOM   3713 HD13 LEU B  77      -1.435  18.305 -27.883  1.00 64.37           H  
ATOM   3714  CD2 LEU B  77      -0.503  15.720 -27.218  1.00 64.37           C  
ATOM   3715 HD21 LEU B  77      -0.235  14.696 -27.480  1.00 64.37           H  
ATOM   3716 HD22 LEU B  77      -1.576  15.773 -27.030  1.00 64.37           H  
ATOM   3717 HD23 LEU B  77       0.039  15.987 -26.311  1.00 64.37           H  
ATOM   3718  N   MET B  78      -1.414  14.544 -32.599  1.00 59.30           N  
ATOM   3719  H   MET B  78      -0.427  14.406 -32.767  1.00 59.30           H  
ATOM   3720  CA  MET B  78      -2.369  14.107 -33.606  1.00 59.30           C  
ATOM   3721  HA  MET B  78      -3.148  14.863 -33.708  1.00 59.30           H  
ATOM   3722  C   MET B  78      -3.008  12.810 -33.105  1.00 59.30           C  
ATOM   3723  CB  MET B  78      -1.691  13.931 -34.970  1.00 59.30           C  
ATOM   3724  HB2 MET B  78      -2.408  13.506 -35.673  1.00 59.30           H  
ATOM   3725  HB3 MET B  78      -0.859  13.234 -34.867  1.00 59.30           H  
ATOM   3726  O   MET B  78      -2.316  11.865 -32.724  1.00 59.30           O  
ATOM   3727  CG  MET B  78      -1.161  15.253 -35.540  1.00 59.30           C  
ATOM   3728  HG2 MET B  78      -0.515  15.721 -34.797  1.00 59.30           H  
ATOM   3729  HG3 MET B  78      -0.544  15.017 -36.407  1.00 59.30           H  
ATOM   3730  SD  MET B  78      -2.415  16.461 -36.066  1.00 59.30           S  
ATOM   3731  CE  MET B  78      -1.289  17.801 -36.537  1.00 59.30           C  
ATOM   3732  HE1 MET B  78      -0.620  17.457 -37.325  1.00 59.30           H  
ATOM   3733  HE2 MET B  78      -1.863  18.657 -36.892  1.00 59.30           H  
ATOM   3734  HE3 MET B  78      -0.690  18.094 -35.674  1.00 59.30           H  
ATOM   3735  N   ALA B  79      -4.337  12.783 -33.061  1.00 50.71           N  
ATOM   3736  H   ALA B  79      -4.837  13.586 -33.415  1.00 50.71           H  
ATOM   3737  CA  ALA B  79      -5.107  11.604 -32.714  1.00 50.71           C  
ATOM   3738  HA  ALA B  79      -4.933  11.367 -31.665  1.00 50.71           H  
ATOM   3739  C   ALA B  79      -4.635  10.425 -33.576  1.00 50.71           C  
ATOM   3740  CB  ALA B  79      -6.597  11.912 -32.927  1.00 50.71           C  
ATOM   3741  HB1 ALA B  79      -6.781  12.141 -33.976  1.00 50.71           H  
ATOM   3742  HB2 ALA B  79      -6.892  12.765 -32.315  1.00 50.71           H  
ATOM   3743  HB3 ALA B  79      -7.195  11.046 -32.643  1.00 50.71           H  
ATOM   3744  O   ALA B  79      -4.399  10.589 -34.773  1.00 50.71           O  
ATOM   3745  N   SER B  80      -4.531   9.230 -32.991  1.00 49.22           N  
ATOM   3746  H   SER B  80      -4.749   9.136 -32.009  1.00 49.22           H  
ATOM   3747  CA  SER B  80      -4.142   8.006 -33.710  1.00 49.22           C  
ATOM   3748  HA  SER B  80      -3.267   8.241 -34.317  1.00 49.22           H  
ATOM   3749  C   SER B  80      -5.214   7.498 -34.682  1.00 49.22           C  
ATOM   3750  CB  SER B  80      -3.743   6.901 -32.727  1.00 49.22           C  
ATOM   3751  HB2 SER B  80      -2.896   7.245 -32.134  1.00 49.22           H  
ATOM   3752  HB3 SER B  80      -3.430   6.017 -33.283  1.00 49.22           H  
ATOM   3753  O   SER B  80      -5.204   6.326 -35.065  1.00 49.22           O  
ATOM   3754  OG  SER B  80      -4.824   6.562 -31.875  1.00 49.22           O  
ATOM   3755  HG  SER B  80      -4.642   5.708 -31.476  1.00 49.22           H  
ATOM   3756  N   ASP B  81      -6.156   8.356 -35.088  1.00 46.84           N  
ATOM   3757  H   ASP B  81      -5.965   9.337 -34.945  1.00 46.84           H  
ATOM   3758  CA  ASP B  81      -7.097   8.005 -36.134  1.00 46.84           C  
ATOM   3759  HA  ASP B  81      -7.560   7.067 -35.828  1.00 46.84           H  
ATOM   3760  C   ASP B  81      -6.338   7.706 -37.434  1.00 46.84           C  
ATOM   3761  CB  ASP B  81      -8.247   9.034 -36.251  1.00 46.84           C  
ATOM   3762  HB2 ASP B  81      -8.978   8.624 -36.948  1.00 46.84           H  
ATOM   3763  HB3 ASP B  81      -8.740   9.092 -35.281  1.00 46.84           H  
ATOM   3764  O   ASP B  81      -5.235   8.195 -37.669  1.00 46.84           O  
ATOM   3765  CG  ASP B  81      -7.927  10.473 -36.705  1.00 46.84           C  
ATOM   3766  OD1 ASP B  81      -6.786  10.776 -37.106  1.00 46.84           O  
ATOM   3767  OD2 ASP B  81      -8.886  11.280 -36.748  1.00 46.84           O  
ATOM   3768  N   ALA B  82      -6.917   6.866 -38.296  1.00 42.58           N  
ATOM   3769  H   ALA B  82      -7.789   6.432 -38.027  1.00 42.58           H  
ATOM   3770  CA  ALA B  82      -6.250   6.398 -39.517  1.00 42.58           C  
ATOM   3771  HA  ALA B  82      -5.379   5.810 -39.229  1.00 42.58           H  
ATOM   3772  C   ALA B  82      -5.748   7.540 -40.428  1.00 42.58           C  
ATOM   3773  CB  ALA B  82      -7.238   5.498 -40.271  1.00 42.58           C  
ATOM   3774  HB1 ALA B  82      -8.118   6.070 -40.565  1.00 42.58           H  
ATOM   3775  HB2 ALA B  82      -6.755   5.100 -41.163  1.00 42.58           H  
ATOM   3776  HB3 ALA B  82      -7.539   4.665 -39.635  1.00 42.58           H  
ATOM   3777  O   ALA B  82      -4.924   7.309 -41.311  1.00 42.58           O  
ATOM   3778  N   ALA B  83      -6.267   8.758 -40.234  1.00 43.60           N  
ATOM   3779  H   ALA B  83      -6.825   8.888 -39.402  1.00 43.60           H  
ATOM   3780  CA  ALA B  83      -5.872   9.950 -40.962  1.00 43.60           C  
ATOM   3781  HA  ALA B  83      -5.464   9.653 -41.928  1.00 43.60           H  
ATOM   3782  C   ALA B  83      -4.773  10.775 -40.261  1.00 43.60           C  
ATOM   3783  CB  ALA B  83      -7.143  10.769 -41.220  1.00 43.60           C  
ATOM   3784  HB1 ALA B  83      -6.891  11.654 -41.805  1.00 43.60           H  
ATOM   3785  HB2 ALA B  83      -7.585  11.073 -40.272  1.00 43.60           H  
ATOM   3786  HB3 ALA B  83      -7.862  10.168 -41.777  1.00 43.60           H  
ATOM   3787  O   ALA B  83      -4.105  11.534 -40.957  1.00 43.60           O  
ATOM   3788  N   GLY B  84      -4.587  10.675 -38.938  1.00 50.85           N  
ATOM   3789  H   GLY B  84      -5.155  10.037 -38.398  1.00 50.85           H  
ATOM   3790  CA  GLY B  84      -3.639  11.489 -38.168  1.00 50.85           C  
ATOM   3791  HA2 GLY B  84      -3.741  11.234 -37.113  1.00 50.85           H  
ATOM   3792  HA3 GLY B  84      -2.621  11.262 -38.485  1.00 50.85           H  
ATOM   3793  C   GLY B  84      -3.878  12.995 -38.319  1.00 50.85           C  
ATOM   3794  O   GLY B  84      -2.923  13.763 -38.392  1.00 50.85           O  
ATOM   3795  N   THR B  85      -5.138  13.423 -38.483  1.00 51.14           N  
ATOM   3796  H   THR B  85      -5.863  12.745 -38.296  1.00 51.14           H  
ATOM   3797  CA  THR B  85      -5.479  14.812 -38.890  1.00 51.14           C  
ATOM   3798  HA  THR B  85      -4.555  15.357 -39.083  1.00 51.14           H  
ATOM   3799  C   THR B  85      -6.199  15.633 -37.829  1.00 51.14           C  
ATOM   3800  CB  THR B  85      -6.316  14.878 -40.181  1.00 51.14           C  
ATOM   3801  HB  THR B  85      -6.769  15.866 -40.262  1.00 51.14           H  
ATOM   3802  O   THR B  85      -6.328  16.849 -37.993  1.00 51.14           O  
ATOM   3803  CG2 THR B  85      -5.493  14.681 -41.449  1.00 51.14           C  
ATOM   3804 HG21 THR B  85      -4.766  15.489 -41.537  1.00 51.14           H  
ATOM   3805 HG22 THR B  85      -6.149  14.690 -42.320  1.00 51.14           H  
ATOM   3806 HG23 THR B  85      -4.955  13.734 -41.409  1.00 51.14           H  
ATOM   3807  OG1 THR B  85      -7.359  13.930 -40.173  1.00 51.14           O  
ATOM   3808  HG1 THR B  85      -6.955  13.086 -39.957  1.00 51.14           H  
ATOM   3809  N   ARG B  86      -6.703  15.010 -36.761  1.00 59.07           N  
ATOM   3810  H   ARG B  86      -6.510  14.025 -36.645  1.00 59.07           H  
ATOM   3811  CA  ARG B  86      -7.375  15.717 -35.662  1.00 59.07           C  
ATOM   3812  HA  ARG B  86      -7.573  16.748 -35.956  1.00 59.07           H  
ATOM   3813  C   ARG B  86      -6.477  15.784 -34.443  1.00 59.07           C  
ATOM   3814  CB  ARG B  86      -8.705  15.046 -35.316  1.00 59.07           C  
ATOM   3815  HB2 ARG B  86      -8.538  13.988 -35.113  1.00 59.07           H  
ATOM   3816  HB3 ARG B  86      -9.112  15.510 -34.418  1.00 59.07           H  
ATOM   3817  O   ARG B  86      -5.688  14.879 -34.215  1.00 59.07           O  
ATOM   3818  CG  ARG B  86      -9.711  15.204 -36.457  1.00 59.07           C  
ATOM   3819  HG2 ARG B  86      -9.361  14.642 -37.323  1.00 59.07           H  
ATOM   3820  HG3 ARG B  86      -9.815  16.256 -36.723  1.00 59.07           H  
ATOM   3821  CD  ARG B  86     -11.060  14.654 -36.004  1.00 59.07           C  
ATOM   3822  HD2 ARG B  86     -10.899  13.660 -35.587  1.00 59.07           H  
ATOM   3823  HD3 ARG B  86     -11.466  15.304 -35.229  1.00 59.07           H  
ATOM   3824  NE  ARG B  86     -11.992  14.552 -37.137  1.00 59.07           N  
ATOM   3825  HE  ARG B  86     -11.593  14.717 -38.050  1.00 59.07           H  
ATOM   3826  NH1 ARG B  86     -13.764  13.750 -35.928  1.00 59.07           N  
ATOM   3827 HH11 ARG B  86     -13.193  13.828 -35.098  1.00 59.07           H  
ATOM   3828 HH12 ARG B  86     -14.671  13.311 -35.870  1.00 59.07           H  
ATOM   3829  NH2 ARG B  86     -13.913  13.894 -38.156  1.00 59.07           N  
ATOM   3830 HH21 ARG B  86     -13.471  14.057 -39.049  1.00 59.07           H  
ATOM   3831 HH22 ARG B  86     -14.825  13.465 -38.093  1.00 59.07           H  
ATOM   3832  CZ  ARG B  86     -13.216  14.072 -37.068  1.00 59.07           C  
ATOM   3833  N   ARG B  87      -6.632  16.829 -33.630  1.00 66.33           N  
ATOM   3834  H   ARG B  87      -7.345  17.510 -33.848  1.00 66.33           H  
ATOM   3835  CA  ARG B  87      -6.001  16.889 -32.308  1.00 66.33           C  
ATOM   3836  HA  ARG B  87      -4.951  16.611 -32.395  1.00 66.33           H  
ATOM   3837  C   ARG B  87      -6.648  15.875 -31.368  1.00 66.33           C  
ATOM   3838  CB  ARG B  87      -6.096  18.305 -31.724  1.00 66.33           C  
ATOM   3839  HB2 ARG B  87      -7.122  18.668 -31.796  1.00 66.33           H  
ATOM   3840  HB3 ARG B  87      -5.828  18.263 -30.668  1.00 66.33           H  
ATOM   3841  O   ARG B  87      -7.864  15.662 -31.413  1.00 66.33           O  
ATOM   3842  CG  ARG B  87      -5.142  19.279 -32.425  1.00 66.33           C  
ATOM   3843  HG2 ARG B  87      -4.123  18.901 -32.340  1.00 66.33           H  
ATOM   3844  HG3 ARG B  87      -5.405  19.370 -33.479  1.00 66.33           H  
ATOM   3845  CD  ARG B  87      -5.230  20.654 -31.755  1.00 66.33           C  
ATOM   3846  HD2 ARG B  87      -6.224  21.070 -31.919  1.00 66.33           H  
ATOM   3847  HD3 ARG B  87      -5.090  20.525 -30.682  1.00 66.33           H  
ATOM   3848  NE  ARG B  87      -4.202  21.579 -32.269  1.00 66.33           N  
ATOM   3849  HE  ARG B  87      -3.668  21.271 -33.069  1.00 66.33           H  
ATOM   3850  NH1 ARG B  87      -4.490  23.196 -30.652  1.00 66.33           N  
ATOM   3851 HH11 ARG B  87      -5.296  22.708 -30.290  1.00 66.33           H  
ATOM   3852 HH12 ARG B  87      -4.220  24.038 -30.165  1.00 66.33           H  
ATOM   3853  NH2 ARG B  87      -2.885  23.435 -32.182  1.00 66.33           N  
ATOM   3854 HH21 ARG B  87      -2.631  24.270 -31.674  1.00 66.33           H  
ATOM   3855 HH22 ARG B  87      -2.323  23.078 -32.941  1.00 66.33           H  
ATOM   3856  CZ  ARG B  87      -3.869  22.728 -31.701  1.00 66.33           C  
ATOM   3857  N   ALA B  88      -5.836  15.275 -30.507  1.00 75.60           N  
ATOM   3858  H   ALA B  88      -4.840  15.423 -30.584  1.00 75.60           H  
ATOM   3859  CA  ALA B  88      -6.319  14.441 -29.419  1.00 75.60           C  
ATOM   3860  HA  ALA B  88      -6.877  13.609 -29.848  1.00 75.60           H  
ATOM   3861  C   ALA B  88      -7.274  15.224 -28.492  1.00 75.60           C  
ATOM   3862  CB  ALA B  88      -5.104  13.867 -28.682  1.00 75.60           C  
ATOM   3863  HB1 ALA B  88      -4.468  13.323 -29.380  1.00 75.60           H  
ATOM   3864  HB2 ALA B  88      -5.439  13.179 -27.906  1.00 75.60           H  
ATOM   3865  HB3 ALA B  88      -4.526  14.670 -28.224  1.00 75.60           H  
ATOM   3866  O   ALA B  88      -7.215  16.450 -28.397  1.00 75.60           O  
ATOM   3867  N   HIS B  89      -8.181  14.513 -27.827  1.00 87.63           N  
ATOM   3868  H   HIS B  89      -8.175  13.507 -27.917  1.00 87.63           H  
ATOM   3869  CA  HIS B  89      -9.107  15.075 -26.843  1.00 87.63           C  
ATOM   3870  HA  HIS B  89      -8.919  16.141 -26.716  1.00 87.63           H  
ATOM   3871  C   HIS B  89      -8.880  14.405 -25.486  1.00 87.63           C  
ATOM   3872  CB  HIS B  89     -10.557  14.906 -27.316  1.00 87.63           C  
ATOM   3873  HB2 HIS B  89     -11.220  15.080 -26.468  1.00 87.63           H  
ATOM   3874  HB3 HIS B  89     -10.706  13.881 -27.654  1.00 87.63           H  
ATOM   3875  O   HIS B  89      -8.574  13.214 -25.417  1.00 87.63           O  
ATOM   3876  CG  HIS B  89     -10.970  15.846 -28.420  1.00 87.63           C  
ATOM   3877  CD2 HIS B  89     -11.980  16.767 -28.355  1.00 87.63           C  
ATOM   3878  HD2 HIS B  89     -12.613  16.948 -27.499  1.00 87.63           H  
ATOM   3879  ND1 HIS B  89     -10.424  15.937 -29.682  1.00 87.63           N  
ATOM   3880  HD1 HIS B  89      -9.588  15.477 -30.013  1.00 87.63           H  
ATOM   3881  CE1 HIS B  89     -11.080  16.899 -30.348  1.00 87.63           C  
ATOM   3882  HE1 HIS B  89     -10.820  17.251 -31.335  1.00 87.63           H  
ATOM   3883  NE2 HIS B  89     -12.059  17.419 -29.591  1.00 87.63           N  
ATOM   3884  N   GLY B  90      -9.043  15.161 -24.404  1.00 91.97           N  
ATOM   3885  H   GLY B  90      -9.359  16.112 -24.532  1.00 91.97           H  
ATOM   3886  CA  GLY B  90      -8.852  14.698 -23.031  1.00 91.97           C  
ATOM   3887  HA2 GLY B  90      -7.795  14.755 -22.773  1.00 91.97           H  
ATOM   3888  HA3 GLY B  90      -9.184  13.665 -22.928  1.00 91.97           H  
ATOM   3889  C   GLY B  90      -9.616  15.554 -22.029  1.00 91.97           C  
ATOM   3890  O   GLY B  90     -10.467  16.354 -22.402  1.00 91.97           O  
ATOM   3891  N   ASN B  91      -9.319  15.383 -20.745  1.00 96.66           N  
ATOM   3892  H   ASN B  91      -8.638  14.678 -20.498  1.00 96.66           H  
ATOM   3893  CA  ASN B  91      -9.972  16.103 -19.656  1.00 96.66           C  
ATOM   3894  HA  ASN B  91     -10.586  16.911 -20.055  1.00 96.66           H  
ATOM   3895  C   ASN B  91      -8.894  16.722 -18.761  1.00 96.66           C  
ATOM   3896  CB  ASN B  91     -10.900  15.147 -18.885  1.00 96.66           C  
ATOM   3897  HB2 ASN B  91     -10.318  14.361 -18.404  1.00 96.66           H  
ATOM   3898  HB3 ASN B  91     -11.414  15.705 -18.102  1.00 96.66           H  
ATOM   3899  O   ASN B  91      -8.161  16.008 -18.077  1.00 96.66           O  
ATOM   3900  CG  ASN B  91     -11.954  14.500 -19.756  1.00 96.66           C  
ATOM   3901  ND2 ASN B  91     -11.600  13.438 -20.447  1.00 96.66           N  
ATOM   3902 HD21 ASN B  91     -12.228  13.116 -21.170  1.00 96.66           H  
ATOM   3903 HD22 ASN B  91     -10.638  13.134 -20.410  1.00 96.66           H  
ATOM   3904  OD1 ASN B  91     -13.087  14.949 -19.823  1.00 96.66           O  
ATOM   3905  N   PHE B  92      -8.783  18.047 -18.774  1.00 96.02           N  
ATOM   3906  H   PHE B  92      -9.435  18.587 -19.325  1.00 96.02           H  
ATOM   3907  CA  PHE B  92      -7.666  18.766 -18.159  1.00 96.02           C  
ATOM   3908  HA  PHE B  92      -6.957  18.053 -17.738  1.00 96.02           H  
ATOM   3909  C   PHE B  92      -8.144  19.653 -17.011  1.00 96.02           C  
ATOM   3910  CB  PHE B  92      -6.915  19.557 -19.239  1.00 96.02           C  
ATOM   3911  HB2 PHE B  92      -6.072  20.070 -18.776  1.00 96.02           H  
ATOM   3912  HB3 PHE B  92      -7.576  20.318 -19.652  1.00 96.02           H  
ATOM   3913  O   PHE B  92      -9.235  20.227 -17.071  1.00 96.02           O  
ATOM   3914  CG  PHE B  92      -6.397  18.681 -20.366  1.00 96.02           C  
ATOM   3915  CD1 PHE B  92      -5.149  18.041 -20.245  1.00 96.02           C  
ATOM   3916  HD1 PHE B  92      -4.548  18.192 -19.361  1.00 96.02           H  
ATOM   3917  CD2 PHE B  92      -7.178  18.474 -21.521  1.00 96.02           C  
ATOM   3918  HD2 PHE B  92      -8.128  18.974 -21.635  1.00 96.02           H  
ATOM   3919  CE1 PHE B  92      -4.684  17.203 -21.275  1.00 96.02           C  
ATOM   3920  HE1 PHE B  92      -3.722  16.721 -21.185  1.00 96.02           H  
ATOM   3921  CE2 PHE B  92      -6.721  17.624 -22.542  1.00 96.02           C  
ATOM   3922  HE2 PHE B  92      -7.320  17.488 -23.430  1.00 96.02           H  
ATOM   3923  CZ  PHE B  92      -5.474  16.987 -22.419  1.00 96.02           C  
ATOM   3924  HZ  PHE B  92      -5.120  16.343 -23.210  1.00 96.02           H  
ATOM   3925  N   MET B  93      -7.330  19.770 -15.961  1.00 96.07           N  
ATOM   3926  H   MET B  93      -6.417  19.342 -16.011  1.00 96.07           H  
ATOM   3927  CA  MET B  93      -7.588  20.731 -14.890  1.00 96.07           C  
ATOM   3928  HA  MET B  93      -8.645  20.694 -14.623  1.00 96.07           H  
ATOM   3929  C   MET B  93      -7.270  22.148 -15.373  1.00 96.07           C  
ATOM   3930  CB  MET B  93      -6.770  20.406 -13.637  1.00 96.07           C  
ATOM   3931  HB2 MET B  93      -5.728  20.252 -13.918  1.00 96.07           H  
ATOM   3932  HB3 MET B  93      -6.821  21.256 -12.956  1.00 96.07           H  
ATOM   3933  O   MET B  93      -6.219  22.395 -15.969  1.00 96.07           O  
ATOM   3934  CG  MET B  93      -7.297  19.176 -12.894  1.00 96.07           C  
ATOM   3935  HG2 MET B  93      -8.369  19.299 -12.734  1.00 96.07           H  
ATOM   3936  HG3 MET B  93      -7.144  18.289 -13.509  1.00 96.07           H  
ATOM   3937  SD  MET B  93      -6.526  18.911 -11.275  1.00 96.07           S  
ATOM   3938  CE  MET B  93      -4.793  18.712 -11.740  1.00 96.07           C  
ATOM   3939  HE1 MET B  93      -4.217  18.433 -10.858  1.00 96.07           H  
ATOM   3940  HE2 MET B  93      -4.402  19.649 -12.137  1.00 96.07           H  
ATOM   3941  HE3 MET B  93      -4.703  17.928 -12.491  1.00 96.07           H  
ATOM   3942  N   ALA B  94      -8.162  23.091 -15.068  1.00 92.21           N  
ATOM   3943  H   ALA B  94      -8.975  22.836 -14.525  1.00 92.21           H  
ATOM   3944  CA  ALA B  94      -7.865  24.510 -15.220  1.00 92.21           C  
ATOM   3945  HA  ALA B  94      -7.495  24.688 -16.230  1.00 92.21           H  
ATOM   3946  C   ALA B  94      -6.770  24.907 -14.217  1.00 92.21           C  
ATOM   3947  CB  ALA B  94      -9.154  25.316 -15.023  1.00 92.21           C  
ATOM   3948  HB1 ALA B  94      -8.945  26.378 -15.153  1.00 92.21           H  
ATOM   3949  HB2 ALA B  94      -9.900  25.012 -15.757  1.00 92.21           H  
ATOM   3950  HB3 ALA B  94      -9.545  25.156 -14.018  1.00 92.21           H  
ATOM   3951  O   ALA B  94      -6.810  24.472 -13.067  1.00 92.21           O  
ATOM   3952  N   GLY B  95      -5.786  25.697 -14.650  1.00 91.03           N  
ATOM   3953  H   GLY B  95      -5.807  26.049 -15.597  1.00 91.03           H  
ATOM   3954  CA  GLY B  95      -4.712  26.158 -13.764  1.00 91.03           C  
ATOM   3955  HA2 GLY B  95      -5.144  26.695 -12.920  1.00 91.03           H  
ATOM   3956  HA3 GLY B  95      -4.073  26.855 -14.305  1.00 91.03           H  
ATOM   3957  C   GLY B  95      -3.829  25.032 -13.210  1.00 91.03           C  
ATOM   3958  O   GLY B  95      -3.316  25.141 -12.103  1.00 91.03           O  
ATOM   3959  N   ALA B  96      -3.629  23.930 -13.947  1.00 92.07           N  
ATOM   3960  H   ALA B  96      -4.146  23.828 -14.809  1.00 92.07           H  
ATOM   3961  CA  ALA B  96      -2.813  22.804 -13.470  1.00 92.07           C  
ATOM   3962  HA  ALA B  96      -3.292  22.391 -12.582  1.00 92.07           H  
ATOM   3963  C   ALA B  96      -1.375  23.213 -13.073  1.00 92.07           C  
ATOM   3964  CB  ALA B  96      -2.791  21.722 -14.556  1.00 92.07           C  
ATOM   3965  HB1 ALA B  96      -2.290  22.097 -15.449  1.00 92.07           H  
ATOM   3966  HB2 ALA B  96      -2.255  20.847 -14.187  1.00 92.07           H  
ATOM   3967  HB3 ALA B  96      -3.809  21.426 -14.811  1.00 92.07           H  
ATOM   3968  O   ALA B  96      -0.782  22.603 -12.180  1.00 92.07           O  
ATOM   3969  N   GLY B  97      -0.826  24.247 -13.722  1.00 91.82           N  
ATOM   3970  H   GLY B  97      -1.396  24.718 -14.410  1.00 91.82           H  
ATOM   3971  CA  GLY B  97       0.478  24.837 -13.411  1.00 91.82           C  
ATOM   3972  HA2 GLY B  97       0.897  25.249 -14.330  1.00 91.82           H  
ATOM   3973  HA3 GLY B  97       1.148  24.057 -13.047  1.00 91.82           H  
ATOM   3974  C   GLY B  97       0.458  25.965 -12.371  1.00 91.82           C  
ATOM   3975  O   GLY B  97       1.542  26.416 -11.995  1.00 91.82           O  
ATOM   3976  N   ASP B  98      -0.714  26.406 -11.908  1.00 94.58           N  
ATOM   3977  H   ASP B  98      -1.566  25.933 -12.173  1.00 94.58           H  
ATOM   3978  CA  ASP B  98      -0.859  27.479 -10.919  1.00 94.58           C  
ATOM   3979  HA  ASP B  98      -0.120  28.249 -11.138  1.00 94.58           H  
ATOM   3980  C   ASP B  98      -0.591  26.949  -9.503  1.00 94.58           C  
ATOM   3981  CB  ASP B  98      -2.250  28.138 -11.004  1.00 94.58           C  
ATOM   3982  HB2 ASP B  98      -2.319  28.890 -10.218  1.00 94.58           H  
ATOM   3983  HB3 ASP B  98      -3.017  27.389 -10.810  1.00 94.58           H  
ATOM   3984  O   ASP B  98      -0.941  25.812  -9.176  1.00 94.58           O  
ATOM   3985  CG  ASP B  98      -2.534  28.832 -12.342  1.00 94.58           C  
ATOM   3986  OD1 ASP B  98      -1.560  29.216 -13.029  1.00 94.58           O  
ATOM   3987  OD2 ASP B  98      -3.731  28.998 -12.667  1.00 94.58           O  
ATOM   3988  N   PHE B  99       0.076  27.757  -8.671  1.00 96.46           N  
ATOM   3989  H   PHE B  99       0.324  28.683  -8.989  1.00 96.46           H  
ATOM   3990  CA  PHE B  99       0.446  27.391  -7.300  1.00 96.46           C  
ATOM   3991  HA  PHE B  99      -0.402  26.900  -6.821  1.00 96.46           H  
ATOM   3992  C   PHE B  99       0.840  28.620  -6.467  1.00 96.46           C  
ATOM   3993  CB  PHE B  99       1.634  26.419  -7.369  1.00 96.46           C  
ATOM   3994  HB2 PHE B  99       2.457  26.912  -7.887  1.00 96.46           H  
ATOM   3995  HB3 PHE B  99       1.342  25.555  -7.965  1.00 96.46           H  
ATOM   3996  O   PHE B  99       1.668  29.423  -6.912  1.00 96.46           O  
ATOM   3997  CG  PHE B  99       2.124  25.905  -6.031  1.00 96.46           C  
ATOM   3998  CD1 PHE B  99       3.457  26.112  -5.628  1.00 96.46           C  
ATOM   3999  HD1 PHE B  99       4.131  26.674  -6.258  1.00 96.46           H  
ATOM   4000  CD2 PHE B  99       1.249  25.182  -5.202  1.00 96.46           C  
ATOM   4001  HD2 PHE B  99       0.226  25.016  -5.506  1.00 96.46           H  
ATOM   4002  CE1 PHE B  99       3.909  25.599  -4.400  1.00 96.46           C  
ATOM   4003  HE1 PHE B  99       4.930  25.763  -4.087  1.00 96.46           H  
ATOM   4004  CE2 PHE B  99       1.696  24.681  -3.970  1.00 96.46           C  
ATOM   4005  HE2 PHE B  99       1.015  24.141  -3.330  1.00 96.46           H  
ATOM   4006  CZ  PHE B  99       3.022  24.895  -3.568  1.00 96.46           C  
ATOM   4007  HZ  PHE B  99       3.346  24.522  -2.607  1.00 96.46           H  
ATOM   4008  N   ASP B 100       0.329  28.747  -5.241  1.00 96.40           N  
ATOM   4009  H   ASP B 100      -0.336  28.056  -4.925  1.00 96.40           H  
ATOM   4010  CA  ASP B 100       0.761  29.780  -4.289  1.00 96.40           C  
ATOM   4011  HA  ASP B 100       1.027  30.669  -4.861  1.00 96.40           H  
ATOM   4012  C   ASP B 100       2.028  29.342  -3.538  1.00 96.40           C  
ATOM   4013  CB  ASP B 100      -0.378  30.217  -3.354  1.00 96.40           C  
ATOM   4014  HB2 ASP B 100      -1.268  30.399  -3.955  1.00 96.40           H  
ATOM   4015  HB3 ASP B 100      -0.604  29.420  -2.646  1.00 96.40           H  
ATOM   4016  O   ASP B 100       2.011  28.914  -2.381  1.00 96.40           O  
ATOM   4017  CG  ASP B 100      -0.038  31.512  -2.589  1.00 96.40           C  
ATOM   4018  OD1 ASP B 100       1.165  31.868  -2.473  1.00 96.40           O  
ATOM   4019  OD2 ASP B 100      -0.990  32.174  -2.114  1.00 96.40           O  
ATOM   4020  N   ALA B 101       3.169  29.455  -4.220  1.00 94.70           N  
ATOM   4021  H   ALA B 101       3.100  29.723  -5.192  1.00 94.70           H  
ATOM   4022  CA  ALA B 101       4.461  29.056  -3.667  1.00 94.70           C  
ATOM   4023  HA  ALA B 101       4.419  27.990  -3.444  1.00 94.70           H  
ATOM   4024  C   ALA B 101       4.787  29.776  -2.342  1.00 94.70           C  
ATOM   4025  CB  ALA B 101       5.531  29.299  -4.739  1.00 94.70           C  
ATOM   4026  HB1 ALA B 101       5.660  30.368  -4.907  1.00 94.70           H  
ATOM   4027  HB2 ALA B 101       6.478  28.869  -4.411  1.00 94.70           H  
ATOM   4028  HB3 ALA B 101       5.235  28.820  -5.673  1.00 94.70           H  
ATOM   4029  O   ALA B 101       5.268  29.149  -1.396  1.00 94.70           O  
ATOM   4030  N   ALA B 102       4.475  31.074  -2.244  1.00 91.49           N  
ATOM   4031  H   ALA B 102       3.901  31.479  -2.970  1.00 91.49           H  
ATOM   4032  CA  ALA B 102       4.789  31.888  -1.072  1.00 91.49           C  
ATOM   4033  HA  ALA B 102       5.843  31.753  -0.830  1.00 91.49           H  
ATOM   4034  C   ALA B 102       3.980  31.469   0.165  1.00 91.49           C  
ATOM   4035  CB  ALA B 102       4.555  33.362  -1.420  1.00 91.49           C  
ATOM   4036  HB1 ALA B 102       3.507  33.519  -1.675  1.00 91.49           H  
ATOM   4037  HB2 ALA B 102       5.179  33.646  -2.268  1.00 91.49           H  
ATOM   4038  HB3 ALA B 102       4.811  33.985  -0.563  1.00 91.49           H  
ATOM   4039  O   ALA B 102       4.521  31.469   1.272  1.00 91.49           O  
ATOM   4040  N   PHE B 103       2.719  31.062  -0.007  1.00 95.13           N  
ATOM   4041  H   PHE B 103       2.306  31.115  -0.928  1.00 95.13           H  
ATOM   4042  CA  PHE B 103       1.877  30.584   1.091  1.00 95.13           C  
ATOM   4043  HA  PHE B 103       1.749  31.396   1.806  1.00 95.13           H  
ATOM   4044  C   PHE B 103       2.495  29.395   1.846  1.00 95.13           C  
ATOM   4045  CB  PHE B 103       0.503  30.230   0.522  1.00 95.13           C  
ATOM   4046  HB2 PHE B 103       0.607  29.463  -0.245  1.00 95.13           H  
ATOM   4047  HB3 PHE B 103       0.086  31.122   0.053  1.00 95.13           H  
ATOM   4048  O   PHE B 103       2.476  29.371   3.085  1.00 95.13           O  
ATOM   4049  CG  PHE B 103      -0.479  29.752   1.562  1.00 95.13           C  
ATOM   4050  CD1 PHE B 103      -0.614  28.377   1.822  1.00 95.13           C  
ATOM   4051  HD1 PHE B 103      -0.023  27.660   1.272  1.00 95.13           H  
ATOM   4052  CD2 PHE B 103      -1.259  30.686   2.266  1.00 95.13           C  
ATOM   4053  HD2 PHE B 103      -1.163  31.739   2.048  1.00 95.13           H  
ATOM   4054  CE1 PHE B 103      -1.540  27.934   2.778  1.00 95.13           C  
ATOM   4055  HE1 PHE B 103      -1.664  26.877   2.958  1.00 95.13           H  
ATOM   4056  CE2 PHE B 103      -2.186  30.243   3.225  1.00 95.13           C  
ATOM   4057  HE2 PHE B 103      -2.803  30.952   3.756  1.00 95.13           H  
ATOM   4058  CZ  PHE B 103      -2.332  28.867   3.468  1.00 95.13           C  
ATOM   4059  HZ  PHE B 103      -3.078  28.521   4.168  1.00 95.13           H  
ATOM   4060  N   PHE B 104       3.107  28.460   1.109  1.00 94.46           N  
ATOM   4061  H   PHE B 104       3.054  28.558   0.106  1.00 94.46           H  
ATOM   4062  CA  PHE B 104       3.792  27.278   1.648  1.00 94.46           C  
ATOM   4063  HA  PHE B 104       3.330  27.018   2.601  1.00 94.46           H  
ATOM   4064  C   PHE B 104       5.285  27.495   1.943  1.00 94.46           C  
ATOM   4065  CB  PHE B 104       3.585  26.090   0.699  1.00 94.46           C  
ATOM   4066  HB2 PHE B 104       4.111  25.219   1.091  1.00 94.46           H  
ATOM   4067  HB3 PHE B 104       4.028  26.333  -0.267  1.00 94.46           H  
ATOM   4068  O   PHE B 104       5.971  26.551   2.330  1.00 94.46           O  
ATOM   4069  CG  PHE B 104       2.134  25.708   0.507  1.00 94.46           C  
ATOM   4070  CD1 PHE B 104       1.424  25.049   1.529  1.00 94.46           C  
ATOM   4071  HD1 PHE B 104       1.904  24.823   2.470  1.00 94.46           H  
ATOM   4072  CD2 PHE B 104       1.479  26.050  -0.686  1.00 94.46           C  
ATOM   4073  HD2 PHE B 104       2.001  26.580  -1.469  1.00 94.46           H  
ATOM   4074  CE1 PHE B 104       0.073  24.707   1.345  1.00 94.46           C  
ATOM   4075  HE1 PHE B 104      -0.475  24.200   2.126  1.00 94.46           H  
ATOM   4076  CE2 PHE B 104       0.124  25.740  -0.856  1.00 94.46           C  
ATOM   4077  HE2 PHE B 104      -0.368  26.061  -1.762  1.00 94.46           H  
ATOM   4078  CZ  PHE B 104      -0.580  25.058   0.152  1.00 94.46           C  
ATOM   4079  HZ  PHE B 104      -1.629  24.836   0.024  1.00 94.46           H  
ATOM   4080  N   GLY B 105       5.808  28.714   1.767  1.00 88.74           N  
ATOM   4081  H   GLY B 105       5.200  29.461   1.462  1.00 88.74           H  
ATOM   4082  CA  GLY B 105       7.227  29.017   1.981  1.00 88.74           C  
ATOM   4083  HA2 GLY B 105       7.356  30.100   1.962  1.00 88.74           H  
ATOM   4084  HA3 GLY B 105       7.531  28.648   2.960  1.00 88.74           H  
ATOM   4085  C   GLY B 105       8.170  28.415   0.930  1.00 88.74           C  
ATOM   4086  O   GLY B 105       9.351  28.225   1.211  1.00 88.74           O  
ATOM   4087  N   ILE B 106       7.668  28.110  -0.268  1.00 90.69           N  
ATOM   4088  H   ILE B 106       6.708  28.364  -0.453  1.00 90.69           H  
ATOM   4089  CA  ILE B 106       8.431  27.548  -1.388  1.00 90.69           C  
ATOM   4090  HA  ILE B 106       9.314  27.042  -0.997  1.00 90.69           H  
ATOM   4091  C   ILE B 106       8.910  28.689  -2.293  1.00 90.69           C  
ATOM   4092  CB  ILE B 106       7.581  26.487  -2.125  1.00 90.69           C  
ATOM   4093  HB  ILE B 106       6.618  26.931  -2.378  1.00 90.69           H  
ATOM   4094  O   ILE B 106       8.153  29.597  -2.642  1.00 90.69           O  
ATOM   4095  CG1 ILE B 106       7.348  25.273  -1.191  1.00 90.69           C  
ATOM   4096 HG12 ILE B 106       7.046  25.619  -0.203  1.00 90.69           H  
ATOM   4097 HG13 ILE B 106       8.280  24.721  -1.075  1.00 90.69           H  
ATOM   4098  CG2 ILE B 106       8.253  26.018  -3.428  1.00 90.69           C  
ATOM   4099 HG21 ILE B 106       9.217  25.563  -3.204  1.00 90.69           H  
ATOM   4100 HG22 ILE B 106       8.393  26.858  -4.108  1.00 90.69           H  
ATOM   4101 HG23 ILE B 106       7.625  25.291  -3.942  1.00 90.69           H  
ATOM   4102  CD1 ILE B 106       6.254  24.315  -1.670  1.00 90.69           C  
ATOM   4103 HD11 ILE B 106       6.124  23.522  -0.934  1.00 90.69           H  
ATOM   4104 HD12 ILE B 106       6.517  23.868  -2.628  1.00 90.69           H  
ATOM   4105 HD13 ILE B 106       5.319  24.868  -1.761  1.00 90.69           H  
ATOM   4106  N   SER B 107      10.184  28.662  -2.691  1.00 85.71           N  
ATOM   4107  H   SER B 107      10.751  27.872  -2.417  1.00 85.71           H  
ATOM   4108  CA  SER B 107      10.724  29.693  -3.587  1.00 85.71           C  
ATOM   4109  HA  SER B 107      10.407  30.656  -3.187  1.00 85.71           H  
ATOM   4110  C   SER B 107      10.173  29.546  -5.016  1.00 85.71           C  
ATOM   4111  CB  SER B 107      12.256  29.684  -3.592  1.00 85.71           C  
ATOM   4112  HB2 SER B 107      12.609  30.624  -4.017  1.00 85.71           H  
ATOM   4113  HB3 SER B 107      12.628  29.608  -2.570  1.00 85.71           H  
ATOM   4114  O   SER B 107       9.898  28.425  -5.445  1.00 85.71           O  
ATOM   4115  OG  SER B 107      12.770  28.622  -4.374  1.00 85.71           O  
ATOM   4116  HG  SER B 107      12.660  27.804  -3.883  1.00 85.71           H  
ATOM   4117  N   PRO B 108      10.093  30.624  -5.820  1.00 86.02           N  
ATOM   4118  CA  PRO B 108       9.664  30.517  -7.217  1.00 86.02           C  
ATOM   4119  HA  PRO B 108       8.626  30.186  -7.239  1.00 86.02           H  
ATOM   4120  C   PRO B 108      10.512  29.538  -8.046  1.00 86.02           C  
ATOM   4121  CB  PRO B 108       9.750  31.941  -7.777  1.00 86.02           C  
ATOM   4122  HB2 PRO B 108      10.737  32.121  -8.204  1.00 86.02           H  
ATOM   4123  HB3 PRO B 108       8.976  32.126  -8.521  1.00 86.02           H  
ATOM   4124  O   PRO B 108       9.976  28.824  -8.888  1.00 86.02           O  
ATOM   4125  CG  PRO B 108       9.568  32.820  -6.540  1.00 86.02           C  
ATOM   4126  HG2 PRO B 108      10.022  33.802  -6.670  1.00 86.02           H  
ATOM   4127  HG3 PRO B 108       8.506  32.914  -6.313  1.00 86.02           H  
ATOM   4128  CD  PRO B 108      10.258  32.018  -5.438  1.00 86.02           C  
ATOM   4129  HD2 PRO B 108      11.319  32.266  -5.405  1.00 86.02           H  
ATOM   4130  HD3 PRO B 108       9.785  32.234  -4.480  1.00 86.02           H  
ATOM   4131  N   ARG B 109      11.827  29.460  -7.781  1.00 82.70           N  
ATOM   4132  H   ARG B 109      12.189  30.023  -7.026  1.00 82.70           H  
ATOM   4133  CA  ARG B 109      12.745  28.548  -8.489  1.00 82.70           C  
ATOM   4134  HA  ARG B 109      12.520  28.608  -9.553  1.00 82.70           H  
ATOM   4135  C   ARG B 109      12.496  27.086  -8.133  1.00 82.70           C  
ATOM   4136  CB  ARG B 109      14.217  28.954  -8.246  1.00 82.70           C  
ATOM   4137  HB2 ARG B 109      14.259  29.832  -7.602  1.00 82.70           H  
ATOM   4138  HB3 ARG B 109      14.761  28.147  -7.754  1.00 82.70           H  
ATOM   4139  O   ARG B 109      12.524  26.234  -9.015  1.00 82.70           O  
ATOM   4140  CG  ARG B 109      14.898  29.279  -9.586  1.00 82.70           C  
ATOM   4141  HG2 ARG B 109      14.241  29.947 -10.142  1.00 82.70           H  
ATOM   4142  HG3 ARG B 109      15.019  28.369 -10.173  1.00 82.70           H  
ATOM   4143  CD  ARG B 109      16.247  29.999  -9.461  1.00 82.70           C  
ATOM   4144  HD2 ARG B 109      16.172  30.766  -8.690  1.00 82.70           H  
ATOM   4145  HD3 ARG B 109      16.426  30.495 -10.414  1.00 82.70           H  
ATOM   4146  NE  ARG B 109      17.393  29.114  -9.185  1.00 82.70           N  
ATOM   4147  HE  ARG B 109      17.222  28.125  -9.067  1.00 82.70           H  
ATOM   4148  NH1 ARG B 109      19.014  30.729  -9.362  1.00 82.70           N  
ATOM   4149 HH11 ARG B 109      19.994  30.966  -9.413  1.00 82.70           H  
ATOM   4150 HH12 ARG B 109      18.324  31.318  -9.805  1.00 82.70           H  
ATOM   4151  NH2 ARG B 109      19.598  28.706  -8.731  1.00 82.70           N  
ATOM   4152 HH21 ARG B 109      19.349  27.735  -8.608  1.00 82.70           H  
ATOM   4153 HH22 ARG B 109      20.558  29.008  -8.647  1.00 82.70           H  
ATOM   4154  CZ  ARG B 109      18.652  29.511  -9.100  1.00 82.70           C  
ATOM   4155  N   GLU B 110      12.215  26.805  -6.864  1.00 85.68           N  
ATOM   4156  H   GLU B 110      12.180  27.559  -6.193  1.00 85.68           H  
ATOM   4157  CA  GLU B 110      11.807  25.468  -6.434  1.00 85.68           C  
ATOM   4158  HA  GLU B 110      12.514  24.736  -6.826  1.00 85.68           H  
ATOM   4159  C   GLU B 110      10.425  25.109  -6.999  1.00 85.68           C  
ATOM   4160  CB  GLU B 110      11.845  25.390  -4.905  1.00 85.68           C  
ATOM   4161  HB2 GLU B 110      12.850  25.647  -4.570  1.00 85.68           H  
ATOM   4162  HB3 GLU B 110      11.145  26.117  -4.493  1.00 85.68           H  
ATOM   4163  O   GLU B 110      10.268  24.026  -7.550  1.00 85.68           O  
ATOM   4164  CG  GLU B 110      11.495  23.984  -4.396  1.00 85.68           C  
ATOM   4165  HG2 GLU B 110      12.176  23.265  -4.852  1.00 85.68           H  
ATOM   4166  HG3 GLU B 110      10.481  23.733  -4.709  1.00 85.68           H  
ATOM   4167  CD  GLU B 110      11.570  23.856  -2.870  1.00 85.68           C  
ATOM   4168  OE1 GLU B 110      11.438  22.699  -2.394  1.00 85.68           O  
ATOM   4169  OE2 GLU B 110      11.734  24.898  -2.194  1.00 85.68           O  
ATOM   4170  N   ALA B 111       9.454  26.029  -6.962  1.00 91.94           N  
ATOM   4171  H   ALA B 111       9.631  26.902  -6.487  1.00 91.94           H  
ATOM   4172  CA  ALA B 111       8.119  25.807  -7.519  1.00 91.94           C  
ATOM   4173  HA  ALA B 111       7.678  24.943  -7.021  1.00 91.94           H  
ATOM   4174  C   ALA B 111       8.146  25.503  -9.027  1.00 91.94           C  
ATOM   4175  CB  ALA B 111       7.250  27.034  -7.222  1.00 91.94           C  
ATOM   4176  HB1 ALA B 111       6.245  26.871  -7.612  1.00 91.94           H  
ATOM   4177  HB2 ALA B 111       7.191  27.191  -6.145  1.00 91.94           H  
ATOM   4178  HB3 ALA B 111       7.675  27.919  -7.694  1.00 91.94           H  
ATOM   4179  O   ALA B 111       7.375  24.665  -9.490  1.00 91.94           O  
ATOM   4180  N   LEU B 112       9.050  26.138  -9.784  1.00 88.93           N  
ATOM   4181  H   LEU B 112       9.594  26.875  -9.360  1.00 88.93           H  
ATOM   4182  CA  LEU B 112       9.258  25.849 -11.206  1.00 88.93           C  
ATOM   4183  HA  LEU B 112       8.286  25.858 -11.700  1.00 88.93           H  
ATOM   4184  C   LEU B 112       9.883  24.460 -11.431  1.00 88.93           C  
ATOM   4185  CB  LEU B 112      10.150  26.951 -11.812  1.00 88.93           C  
ATOM   4186  HB2 LEU B 112      11.189  26.724 -11.574  1.00 88.93           H  
ATOM   4187  HB3 LEU B 112       9.914  27.914 -11.358  1.00 88.93           H  
ATOM   4188  O   LEU B 112       9.569  23.794 -12.414  1.00 88.93           O  
ATOM   4189  CG  LEU B 112       9.985  27.085 -13.338  1.00 88.93           C  
ATOM   4190  HG  LEU B 112       9.863  26.100 -13.788  1.00 88.93           H  
ATOM   4191  CD1 LEU B 112       8.763  27.946 -13.676  1.00 88.93           C  
ATOM   4192 HD11 LEU B 112       8.651  28.009 -14.758  1.00 88.93           H  
ATOM   4193 HD12 LEU B 112       8.888  28.950 -13.271  1.00 88.93           H  
ATOM   4194 HD13 LEU B 112       7.862  27.497 -13.258  1.00 88.93           H  
ATOM   4195  CD2 LEU B 112      11.219  27.737 -13.961  1.00 88.93           C  
ATOM   4196 HD21 LEU B 112      12.099  27.121 -13.777  1.00 88.93           H  
ATOM   4197 HD22 LEU B 112      11.083  27.836 -15.038  1.00 88.93           H  
ATOM   4198 HD23 LEU B 112      11.382  28.727 -13.537  1.00 88.93           H  
ATOM   4199  N   ALA B 113      10.759  24.014 -10.527  1.00 87.15           N  
ATOM   4200  H   ALA B 113      10.979  24.609  -9.741  1.00 87.15           H  
ATOM   4201  CA  ALA B 113      11.393  22.695 -10.578  1.00 87.15           C  
ATOM   4202  HA  ALA B 113      11.652  22.469 -11.612  1.00 87.15           H  
ATOM   4203  C   ALA B 113      10.484  21.558 -10.071  1.00 87.15           C  
ATOM   4204  CB  ALA B 113      12.686  22.767  -9.760  1.00 87.15           C  
ATOM   4205  HB1 ALA B 113      12.442  22.873  -8.703  1.00 87.15           H  
ATOM   4206  HB2 ALA B 113      13.279  23.626 -10.071  1.00 87.15           H  
ATOM   4207  HB3 ALA B 113      13.264  21.853  -9.902  1.00 87.15           H  
ATOM   4208  O   ALA B 113      10.739  20.390 -10.373  1.00 87.15           O  
ATOM   4209  N   MET B 114       9.442  21.888  -9.303  1.00 92.88           N  
ATOM   4210  H   MET B 114       9.335  22.861  -9.054  1.00 92.88           H  
ATOM   4211  CA  MET B 114       8.481  20.938  -8.746  1.00 92.88           C  
ATOM   4212  HA  MET B 114       9.023  20.069  -8.373  1.00 92.88           H  
ATOM   4213  C   MET B 114       7.481  20.441  -9.790  1.00 92.88           C  
ATOM   4214  CB  MET B 114       7.716  21.569  -7.574  1.00 92.88           C  
ATOM   4215  HB2 MET B 114       7.424  22.587  -7.831  1.00 92.88           H  
ATOM   4216  HB3 MET B 114       6.809  20.990  -7.404  1.00 92.88           H  
ATOM   4217  O   MET B 114       6.789  21.232 -10.440  1.00 92.88           O  
ATOM   4218  CG  MET B 114       8.518  21.576  -6.269  1.00 92.88           C  
ATOM   4219  HG2 MET B 114       9.503  22.005  -6.452  1.00 92.88           H  
ATOM   4220  HG3 MET B 114       8.662  20.545  -5.946  1.00 92.88           H  
ATOM   4221  SD  MET B 114       7.734  22.500  -4.917  1.00 92.88           S  
ATOM   4222  CE  MET B 114       6.214  21.538  -4.694  1.00 92.88           C  
ATOM   4223  HE1 MET B 114       6.461  20.487  -4.545  1.00 92.88           H  
ATOM   4224  HE2 MET B 114       5.589  21.623  -5.582  1.00 92.88           H  
ATOM   4225  HE3 MET B 114       5.661  21.917  -3.835  1.00 92.88           H  
ATOM   4226  N   ASP B 115       7.319  19.118  -9.842  1.00 94.55           N  
ATOM   4227  H   ASP B 115       7.927  18.524  -9.297  1.00 94.55           H  
ATOM   4228  CA  ASP B 115       6.211  18.462 -10.527  1.00 94.55           C  
ATOM   4229  HA  ASP B 115       6.358  18.604 -11.597  1.00 94.55           H  
ATOM   4230  C   ASP B 115       4.885  19.111 -10.068  1.00 94.55           C  
ATOM   4231  CB  ASP B 115       6.254  16.941 -10.249  1.00 94.55           C  
ATOM   4232  HB2 ASP B 115       7.222  16.559 -10.573  1.00 94.55           H  
ATOM   4233  HB3 ASP B 115       6.172  16.776  -9.174  1.00 94.55           H  
ATOM   4234  O   ASP B 115       4.626  19.195  -8.856  1.00 94.55           O  
ATOM   4235  CG  ASP B 115       5.155  16.123 -10.948  1.00 94.55           C  
ATOM   4236  OD1 ASP B 115       4.184  16.725 -11.451  1.00 94.55           O  
ATOM   4237  OD2 ASP B 115       5.214  14.874 -10.914  1.00 94.55           O  
ATOM   4238  N   PRO B 116       4.035  19.604 -10.992  1.00 96.71           N  
ATOM   4239  CA  PRO B 116       2.717  20.137 -10.654  1.00 96.71           C  
ATOM   4240  HA  PRO B 116       2.835  21.050 -10.070  1.00 96.71           H  
ATOM   4241  C   PRO B 116       1.861  19.171  -9.823  1.00 96.71           C  
ATOM   4242  CB  PRO B 116       2.051  20.488 -11.988  1.00 96.71           C  
ATOM   4243  HB2 PRO B 116       2.181  21.551 -12.191  1.00 96.71           H  
ATOM   4244  HB3 PRO B 116       0.988  20.246 -11.987  1.00 96.71           H  
ATOM   4245  O   PRO B 116       1.036  19.635  -9.041  1.00 96.71           O  
ATOM   4246  CG  PRO B 116       2.822  19.673 -13.025  1.00 96.71           C  
ATOM   4247  HG2 PRO B 116       2.816  20.146 -14.007  1.00 96.71           H  
ATOM   4248  HG3 PRO B 116       2.409  18.666 -13.081  1.00 96.71           H  
ATOM   4249  CD  PRO B 116       4.223  19.606 -12.436  1.00 96.71           C  
ATOM   4250  HD2 PRO B 116       4.796  20.487 -12.726  1.00 96.71           H  
ATOM   4251  HD3 PRO B 116       4.715  18.705 -12.802  1.00 96.71           H  
ATOM   4252  N   GLN B 117       2.089  17.856  -9.888  1.00 97.97           N  
ATOM   4253  H   GLN B 117       2.785  17.514 -10.535  1.00 97.97           H  
ATOM   4254  CA  GLN B 117       1.443  16.893  -8.994  1.00 97.97           C  
ATOM   4255  HA  GLN B 117       0.364  16.968  -9.127  1.00 97.97           H  
ATOM   4256  C   GLN B 117       1.739  17.174  -7.510  1.00 97.97           C  
ATOM   4257  CB  GLN B 117       1.885  15.470  -9.359  1.00 97.97           C  
ATOM   4258  HB2 GLN B 117       1.470  14.774  -8.630  1.00 97.97           H  
ATOM   4259  HB3 GLN B 117       2.972  15.409  -9.304  1.00 97.97           H  
ATOM   4260  O   GLN B 117       0.820  17.140  -6.693  1.00 97.97           O  
ATOM   4261  CG  GLN B 117       1.412  15.054 -10.759  1.00 97.97           C  
ATOM   4262  HG2 GLN B 117       0.335  15.209 -10.826  1.00 97.97           H  
ATOM   4263  HG3 GLN B 117       1.896  15.667 -11.519  1.00 97.97           H  
ATOM   4264  CD  GLN B 117       1.705  13.594 -11.063  1.00 97.97           C  
ATOM   4265  NE2 GLN B 117       2.931  13.213 -11.335  1.00 97.97           N  
ATOM   4266 HE21 GLN B 117       3.060  12.225 -11.501  1.00 97.97           H  
ATOM   4267 HE22 GLN B 117       3.694  13.873 -11.301  1.00 97.97           H  
ATOM   4268  OE1 GLN B 117       0.810  12.765 -11.067  1.00 97.97           O  
ATOM   4269  N   GLN B 118       2.983  17.519  -7.145  1.00 98.01           N  
ATOM   4270  H   GLN B 118       3.679  17.640  -7.866  1.00 98.01           H  
ATOM   4271  CA  GLN B 118       3.325  17.883  -5.760  1.00 98.01           C  
ATOM   4272  HA  GLN B 118       2.959  17.105  -5.090  1.00 98.01           H  
ATOM   4273  C   GLN B 118       2.657  19.202  -5.341  1.00 98.01           C  
ATOM   4274  CB  GLN B 118       4.848  18.016  -5.569  1.00 98.01           C  
ATOM   4275  HB2 GLN B 118       5.228  18.815  -6.206  1.00 98.01           H  
ATOM   4276  HB3 GLN B 118       5.015  18.308  -4.532  1.00 98.01           H  
ATOM   4277  O   GLN B 118       2.203  19.334  -4.204  1.00 98.01           O  
ATOM   4278  CG  GLN B 118       5.656  16.737  -5.845  1.00 98.01           C  
ATOM   4279  HG2 GLN B 118       5.643  16.527  -6.915  1.00 98.01           H  
ATOM   4280  HG3 GLN B 118       5.189  15.894  -5.336  1.00 98.01           H  
ATOM   4281  CD  GLN B 118       7.114  16.836  -5.382  1.00 98.01           C  
ATOM   4282  NE2 GLN B 118       7.929  15.840  -5.643  1.00 98.01           N  
ATOM   4283 HE21 GLN B 118       8.898  15.959  -5.386  1.00 98.01           H  
ATOM   4284 HE22 GLN B 118       7.630  15.040  -6.183  1.00 98.01           H  
ATOM   4285  OE1 GLN B 118       7.549  17.786  -4.736  1.00 98.01           O  
ATOM   4286  N   ARG B 119       2.588  20.172  -6.263  1.00 98.19           N  
ATOM   4287  H   ARG B 119       2.956  19.959  -7.179  1.00 98.19           H  
ATOM   4288  CA  ARG B 119       1.973  21.492  -6.042  1.00 98.19           C  
ATOM   4289  HA  ARG B 119       2.376  21.938  -5.133  1.00 98.19           H  
ATOM   4290  C   ARG B 119       0.467  21.380  -5.802  1.00 98.19           C  
ATOM   4291  CB  ARG B 119       2.290  22.419  -7.231  1.00 98.19           C  
ATOM   4292  HB2 ARG B 119       1.986  21.949  -8.167  1.00 98.19           H  
ATOM   4293  HB3 ARG B 119       1.715  23.338  -7.121  1.00 98.19           H  
ATOM   4294  O   ARG B 119      -0.028  21.846  -4.779  1.00 98.19           O  
ATOM   4295  CG  ARG B 119       3.787  22.764  -7.284  1.00 98.19           C  
ATOM   4296  HG2 ARG B 119       4.371  21.864  -7.477  1.00 98.19           H  
ATOM   4297  HG3 ARG B 119       4.071  23.162  -6.310  1.00 98.19           H  
ATOM   4298  CD  ARG B 119       4.141  23.822  -8.331  1.00 98.19           C  
ATOM   4299  HD2 ARG B 119       3.399  24.620  -8.278  1.00 98.19           H  
ATOM   4300  HD3 ARG B 119       5.110  24.245  -8.068  1.00 98.19           H  
ATOM   4301  NE  ARG B 119       4.236  23.282  -9.700  1.00 98.19           N  
ATOM   4302  HE  ARG B 119       4.679  22.380  -9.810  1.00 98.19           H  
ATOM   4303  NH1 ARG B 119       3.675  25.219 -10.778  1.00 98.19           N  
ATOM   4304 HH11 ARG B 119       3.505  25.638  -9.875  1.00 98.19           H  
ATOM   4305 HH12 ARG B 119       3.211  25.652 -11.563  1.00 98.19           H  
ATOM   4306  NH2 ARG B 119       4.210  23.414 -11.972  1.00 98.19           N  
ATOM   4307 HH21 ARG B 119       4.170  23.999 -12.794  1.00 98.19           H  
ATOM   4308 HH22 ARG B 119       4.678  22.520 -12.006  1.00 98.19           H  
ATOM   4309  CZ  ARG B 119       4.036  23.970 -10.809  1.00 98.19           C  
ATOM   4310  N   GLN B 120      -0.239  20.679  -6.691  1.00 98.37           N  
ATOM   4311  H   GLN B 120       0.240  20.315  -7.502  1.00 98.37           H  
ATOM   4312  CA  GLN B 120      -1.675  20.434  -6.560  1.00 98.37           C  
ATOM   4313  HA  GLN B 120      -2.185  21.390  -6.445  1.00 98.37           H  
ATOM   4314  C   GLN B 120      -1.984  19.617  -5.299  1.00 98.37           C  
ATOM   4315  CB  GLN B 120      -2.212  19.735  -7.823  1.00 98.37           C  
ATOM   4316  HB2 GLN B 120      -1.643  18.821  -7.993  1.00 98.37           H  
ATOM   4317  HB3 GLN B 120      -3.252  19.454  -7.656  1.00 98.37           H  
ATOM   4318  O   GLN B 120      -2.877  19.987  -4.544  1.00 98.37           O  
ATOM   4319  CG  GLN B 120      -2.137  20.608  -9.092  1.00 98.37           C  
ATOM   4320  HG2 GLN B 120      -2.450  20.012  -9.949  1.00 98.37           H  
ATOM   4321  HG3 GLN B 120      -1.106  20.915  -9.269  1.00 98.37           H  
ATOM   4322  CD  GLN B 120      -3.005  21.863  -9.049  1.00 98.37           C  
ATOM   4323  NE2 GLN B 120      -2.697  22.850  -9.861  1.00 98.37           N  
ATOM   4324 HE21 GLN B 120      -1.878  22.806 -10.450  1.00 98.37           H  
ATOM   4325 HE22 GLN B 120      -3.207  23.719  -9.798  1.00 98.37           H  
ATOM   4326  OE1 GLN B 120      -3.966  21.969  -8.301  1.00 98.37           O  
ATOM   4327  N   ALA B 121      -1.213  18.563  -5.003  1.00 98.45           N  
ATOM   4328  H   ALA B 121      -0.487  18.280  -5.646  1.00 98.45           H  
ATOM   4329  CA  ALA B 121      -1.434  17.749  -3.807  1.00 98.45           C  
ATOM   4330  HA  ALA B 121      -2.457  17.375  -3.837  1.00 98.45           H  
ATOM   4331  C   ALA B 121      -1.288  18.545  -2.493  1.00 98.45           C  
ATOM   4332  CB  ALA B 121      -0.484  16.548  -3.846  1.00 98.45           C  
ATOM   4333  HB1 ALA B 121       0.552  16.885  -3.811  1.00 98.45           H  
ATOM   4334  HB2 ALA B 121      -0.684  15.899  -2.994  1.00 98.45           H  
ATOM   4335  HB3 ALA B 121      -0.650  15.978  -4.761  1.00 98.45           H  
ATOM   4336  O   ALA B 121      -2.050  18.304  -1.554  1.00 98.45           O  
ATOM   4337  N   LEU B 122      -0.357  19.507  -2.423  1.00 97.91           N  
ATOM   4338  H   LEU B 122       0.241  19.648  -3.225  1.00 97.91           H  
ATOM   4339  CA  LEU B 122      -0.193  20.412  -1.277  1.00 97.91           C  
ATOM   4340  HA  LEU B 122      -0.050  19.815  -0.376  1.00 97.91           H  
ATOM   4341  C   LEU B 122      -1.441  21.271  -1.037  1.00 97.91           C  
ATOM   4342  CB  LEU B 122       1.040  21.310  -1.503  1.00 97.91           C  
ATOM   4343  HB2 LEU B 122       0.824  22.324  -1.164  1.00 97.91           H  
ATOM   4344  HB3 LEU B 122       1.243  21.376  -2.572  1.00 97.91           H  
ATOM   4345  O   LEU B 122      -1.982  21.269   0.070  1.00 97.91           O  
ATOM   4346  CG  LEU B 122       2.302  20.825  -0.778  1.00 97.91           C  
ATOM   4347  HG  LEU B 122       2.409  19.746  -0.890  1.00 97.91           H  
ATOM   4348  CD1 LEU B 122       3.521  21.507  -1.392  1.00 97.91           C  
ATOM   4349 HD11 LEU B 122       4.409  21.277  -0.803  1.00 97.91           H  
ATOM   4350 HD12 LEU B 122       3.372  22.587  -1.385  1.00 97.91           H  
ATOM   4351 HD13 LEU B 122       3.649  21.166  -2.419  1.00 97.91           H  
ATOM   4352  CD2 LEU B 122       2.265  21.183   0.711  1.00 97.91           C  
ATOM   4353 HD21 LEU B 122       3.160  20.805   1.205  1.00 97.91           H  
ATOM   4354 HD22 LEU B 122       2.211  22.265   0.835  1.00 97.91           H  
ATOM   4355 HD23 LEU B 122       1.390  20.733   1.180  1.00 97.91           H  
ATOM   4356  N   GLU B 123      -1.918  21.968  -2.072  1.00 98.38           N  
ATOM   4357  H   GLU B 123      -1.436  21.916  -2.958  1.00 98.38           H  
ATOM   4358  CA  GLU B 123      -3.095  22.840  -1.967  1.00 98.38           C  
ATOM   4359  HA  GLU B 123      -2.964  23.518  -1.123  1.00 98.38           H  
ATOM   4360  C   GLU B 123      -4.365  22.047  -1.662  1.00 98.38           C  
ATOM   4361  CB  GLU B 123      -3.262  23.687  -3.239  1.00 98.38           C  
ATOM   4362  HB2 GLU B 123      -3.151  23.060  -4.124  1.00 98.38           H  
ATOM   4363  HB3 GLU B 123      -4.261  24.123  -3.234  1.00 98.38           H  
ATOM   4364  O   GLU B 123      -5.076  22.368  -0.710  1.00 98.38           O  
ATOM   4365  CG  GLU B 123      -2.230  24.823  -3.255  1.00 98.38           C  
ATOM   4366  HG2 GLU B 123      -1.231  24.386  -3.257  1.00 98.38           H  
ATOM   4367  HG3 GLU B 123      -2.363  25.391  -2.334  1.00 98.38           H  
ATOM   4368  CD  GLU B 123      -2.355  25.801  -4.429  1.00 98.38           C  
ATOM   4369  OE1 GLU B 123      -1.476  26.675  -4.570  1.00 98.38           O  
ATOM   4370  OE2 GLU B 123      -3.337  25.698  -5.189  1.00 98.38           O  
ATOM   4371  N   THR B 124      -4.609  20.949  -2.382  1.00 98.42           N  
ATOM   4372  H   THR B 124      -3.979  20.700  -3.131  1.00 98.42           H  
ATOM   4373  CA  THR B 124      -5.808  20.129  -2.153  1.00 98.42           C  
ATOM   4374  HA  THR B 124      -6.677  20.786  -2.191  1.00 98.42           H  
ATOM   4375  C   THR B 124      -5.790  19.475  -0.765  1.00 98.42           C  
ATOM   4376  CB  THR B 124      -5.969  19.050  -3.235  1.00 98.42           C  
ATOM   4377  HB  THR B 124      -5.328  18.201  -2.998  1.00 98.42           H  
ATOM   4378  O   THR B 124      -6.837  19.312  -0.143  1.00 98.42           O  
ATOM   4379  CG2 THR B 124      -7.412  18.580  -3.373  1.00 98.42           C  
ATOM   4380 HG21 THR B 124      -7.732  18.100  -2.448  1.00 98.42           H  
ATOM   4381 HG22 THR B 124      -8.061  19.431  -3.581  1.00 98.42           H  
ATOM   4382 HG23 THR B 124      -7.487  17.858  -4.185  1.00 98.42           H  
ATOM   4383  OG1 THR B 124      -5.625  19.514  -4.519  1.00 98.42           O  
ATOM   4384  HG1 THR B 124      -5.780  20.461  -4.517  1.00 98.42           H  
ATOM   4385  N   THR B 125      -4.614  19.135  -0.223  1.00 98.48           N  
ATOM   4386  H   THR B 125      -3.769  19.281  -0.757  1.00 98.48           H  
ATOM   4387  CA  THR B 125      -4.510  18.637   1.159  1.00 98.48           C  
ATOM   4388  HA  THR B 125      -5.243  17.841   1.296  1.00 98.48           H  
ATOM   4389  C   THR B 125      -4.833  19.725   2.184  1.00 98.48           C  
ATOM   4390  CB  THR B 125      -3.127  18.042   1.451  1.00 98.48           C  
ATOM   4391  HB  THR B 125      -2.350  18.779   1.248  1.00 98.48           H  
ATOM   4392  O   THR B 125      -5.555  19.455   3.146  1.00 98.48           O  
ATOM   4393  CG2 THR B 125      -3.003  17.579   2.905  1.00 98.48           C  
ATOM   4394 HG21 THR B 125      -3.949  17.158   3.247  1.00 98.48           H  
ATOM   4395 HG22 THR B 125      -2.221  16.825   2.995  1.00 98.48           H  
ATOM   4396 HG23 THR B 125      -2.751  18.429   3.539  1.00 98.48           H  
ATOM   4397  OG1 THR B 125      -2.913  16.922   0.628  1.00 98.48           O  
ATOM   4398  HG1 THR B 125      -2.665  17.266  -0.233  1.00 98.48           H  
ATOM   4399  N   TRP B 126      -4.342  20.954   1.985  1.00 98.40           N  
ATOM   4400  H   TRP B 126      -3.782  21.131   1.163  1.00 98.40           H  
ATOM   4401  CA  TRP B 126      -4.677  22.091   2.850  1.00 98.40           C  
ATOM   4402  HA  TRP B 126      -4.366  21.867   3.871  1.00 98.40           H  
ATOM   4403  C   TRP B 126      -6.191  22.337   2.879  1.00 98.40           C  
ATOM   4404  CB  TRP B 126      -3.927  23.345   2.378  1.00 98.40           C  
ATOM   4405  HB2 TRP B 126      -2.861  23.121   2.334  1.00 98.40           H  
ATOM   4406  HB3 TRP B 126      -4.248  23.611   1.371  1.00 98.40           H  
ATOM   4407  O   TRP B 126      -6.799  22.395   3.949  1.00 98.40           O  
ATOM   4408  CG  TRP B 126      -4.128  24.535   3.265  1.00 98.40           C  
ATOM   4409  CD1 TRP B 126      -5.220  25.335   3.283  1.00 98.40           C  
ATOM   4410  HD1 TRP B 126      -6.079  25.229   2.636  1.00 98.40           H  
ATOM   4411  CD2 TRP B 126      -3.259  25.029   4.324  1.00 98.40           C  
ATOM   4412  CE2 TRP B 126      -3.929  26.094   4.996  1.00 98.40           C  
ATOM   4413  CE3 TRP B 126      -1.984  24.661   4.808  1.00 98.40           C  
ATOM   4414  HE3 TRP B 126      -1.447  23.867   4.311  1.00 98.40           H  
ATOM   4415  NE1 TRP B 126      -5.114  26.249   4.312  1.00 98.40           N  
ATOM   4416  HE1 TRP B 126      -5.871  26.861   4.582  1.00 98.40           H  
ATOM   4417  CH2 TRP B 126      -2.105  26.351   6.569  1.00 98.40           C  
ATOM   4418  HH2 TRP B 126      -1.665  26.835   7.428  1.00 98.40           H  
ATOM   4419  CZ2 TRP B 126      -3.383  26.728   6.119  1.00 98.40           C  
ATOM   4420  HZ2 TRP B 126      -3.955  27.488   6.631  1.00 98.40           H  
ATOM   4421  CZ3 TRP B 126      -1.407  25.323   5.909  1.00 98.40           C  
ATOM   4422  HZ3 TRP B 126      -0.426  25.033   6.257  1.00 98.40           H  
ATOM   4423  N   GLU B 127      -6.812  22.398   1.702  1.00 98.14           N  
ATOM   4424  H   GLU B 127      -6.248  22.357   0.865  1.00 98.14           H  
ATOM   4425  CA  GLU B 127      -8.257  22.579   1.535  1.00 98.14           C  
ATOM   4426  HA  GLU B 127      -8.564  23.518   1.996  1.00 98.14           H  
ATOM   4427  C   GLU B 127      -9.058  21.446   2.208  1.00 98.14           C  
ATOM   4428  CB  GLU B 127      -8.571  22.644   0.030  1.00 98.14           C  
ATOM   4429  HB2 GLU B 127      -9.651  22.601  -0.109  1.00 98.14           H  
ATOM   4430  HB3 GLU B 127      -8.134  21.759  -0.433  1.00 98.14           H  
ATOM   4431  O   GLU B 127     -10.066  21.703   2.870  1.00 98.14           O  
ATOM   4432  CG  GLU B 127      -8.041  23.913  -0.676  1.00 98.14           C  
ATOM   4433  HG2 GLU B 127      -8.663  24.757  -0.376  1.00 98.14           H  
ATOM   4434  HG3 GLU B 127      -7.027  24.123  -0.336  1.00 98.14           H  
ATOM   4435  CD  GLU B 127      -8.027  23.802  -2.218  1.00 98.14           C  
ATOM   4436  OE1 GLU B 127      -7.619  24.784  -2.889  1.00 98.14           O  
ATOM   4437  OE2 GLU B 127      -8.390  22.726  -2.748  1.00 98.14           O  
ATOM   4438  N   ALA B 128      -8.593  20.192   2.118  1.00 98.60           N  
ATOM   4439  H   ALA B 128      -7.788  20.021   1.532  1.00 98.60           H  
ATOM   4440  CA  ALA B 128      -9.249  19.051   2.762  1.00 98.60           C  
ATOM   4441  HA  ALA B 128     -10.295  19.050   2.456  1.00 98.60           H  
ATOM   4442  C   ALA B 128      -9.217  19.141   4.302  1.00 98.60           C  
ATOM   4443  CB  ALA B 128      -8.607  17.751   2.258  1.00 98.60           C  
ATOM   4444  HB1 ALA B 128      -8.634  17.715   1.169  1.00 98.60           H  
ATOM   4445  HB2 ALA B 128      -9.161  16.894   2.642  1.00 98.60           H  
ATOM   4446  HB3 ALA B 128      -7.570  17.692   2.589  1.00 98.60           H  
ATOM   4447  O   ALA B 128     -10.192  18.772   4.964  1.00 98.60           O  
ATOM   4448  N   LEU B 129      -8.128  19.658   4.884  1.00 98.46           N  
ATOM   4449  H   LEU B 129      -7.369  19.951   4.286  1.00 98.46           H  
ATOM   4450  CA  LEU B 129      -8.016  19.906   6.328  1.00 98.46           C  
ATOM   4451  HA  LEU B 129      -8.356  19.022   6.868  1.00 98.46           H  
ATOM   4452  C   LEU B 129      -8.918  21.062   6.782  1.00 98.46           C  
ATOM   4453  CB  LEU B 129      -6.546  20.182   6.690  1.00 98.46           C  
ATOM   4454  HB2 LEU B 129      -6.172  20.972   6.039  1.00 98.46           H  
ATOM   4455  HB3 LEU B 129      -6.502  20.559   7.712  1.00 98.46           H  
ATOM   4456  O   LEU B 129      -9.619  20.935   7.790  1.00 98.46           O  
ATOM   4457  CG  LEU B 129      -5.614  18.962   6.577  1.00 98.46           C  
ATOM   4458  HG  LEU B 129      -5.709  18.501   5.594  1.00 98.46           H  
ATOM   4459  CD1 LEU B 129      -4.166  19.415   6.765  1.00 98.46           C  
ATOM   4460 HD11 LEU B 129      -3.503  18.554   6.692  1.00 98.46           H  
ATOM   4461 HD12 LEU B 129      -3.905  20.121   5.978  1.00 98.46           H  
ATOM   4462 HD13 LEU B 129      -4.042  19.894   7.736  1.00 98.46           H  
ATOM   4463  CD2 LEU B 129      -5.926  17.910   7.644  1.00 98.46           C  
ATOM   4464 HD21 LEU B 129      -5.938  18.382   8.626  1.00 98.46           H  
ATOM   4465 HD22 LEU B 129      -5.170  17.125   7.622  1.00 98.46           H  
ATOM   4466 HD23 LEU B 129      -6.897  17.457   7.448  1.00 98.46           H  
ATOM   4467  N   GLU B 130      -8.978  22.156   6.017  1.00 96.69           N  
ATOM   4468  H   GLU B 130      -8.360  22.225   5.221  1.00 96.69           H  
ATOM   4469  CA  GLU B 130      -9.896  23.268   6.299  1.00 96.69           C  
ATOM   4470  HA  GLU B 130      -9.728  23.609   7.320  1.00 96.69           H  
ATOM   4471  C   GLU B 130     -11.370  22.851   6.192  1.00 96.69           C  
ATOM   4472  CB  GLU B 130      -9.646  24.441   5.343  1.00 96.69           C  
ATOM   4473  HB2 GLU B 130     -10.486  25.129   5.440  1.00 96.69           H  
ATOM   4474  HB3 GLU B 130      -9.613  24.083   4.314  1.00 96.69           H  
ATOM   4475  O   GLU B 130     -12.201  23.305   6.988  1.00 96.69           O  
ATOM   4476  CG  GLU B 130      -8.362  25.215   5.671  1.00 96.69           C  
ATOM   4477  HG2 GLU B 130      -8.342  25.407   6.743  1.00 96.69           H  
ATOM   4478  HG3 GLU B 130      -7.494  24.605   5.420  1.00 96.69           H  
ATOM   4479  CD  GLU B 130      -8.286  26.560   4.932  1.00 96.69           C  
ATOM   4480  OE1 GLU B 130      -7.505  27.424   5.398  1.00 96.69           O  
ATOM   4481  OE2 GLU B 130      -9.046  26.770   3.962  1.00 96.69           O  
ATOM   4482  N   SER B 131     -11.685  21.964   5.244  1.00 96.79           N  
ATOM   4483  H   SER B 131     -10.960  21.732   4.580  1.00 96.79           H  
ATOM   4484  CA  SER B 131     -12.983  21.296   5.077  1.00 96.79           C  
ATOM   4485  HA  SER B 131     -13.760  22.048   4.941  1.00 96.79           H  
ATOM   4486  C   SER B 131     -13.363  20.460   6.309  1.00 96.79           C  
ATOM   4487  CB  SER B 131     -12.904  20.454   3.794  1.00 96.79           C  
ATOM   4488  HB2 SER B 131     -12.999  21.118   2.935  1.00 96.79           H  
ATOM   4489  HB3 SER B 131     -11.925  19.979   3.735  1.00 96.79           H  
ATOM   4490  O   SER B 131     -14.509  20.508   6.759  1.00 96.79           O  
ATOM   4491  OG  SER B 131     -13.867  19.428   3.695  1.00 96.79           O  
ATOM   4492  HG  SER B 131     -14.020  19.323   2.753  1.00 96.79           H  
ATOM   4493  N   ALA B 132     -12.388  19.804   6.949  1.00 97.00           N  
ATOM   4494  H   ALA B 132     -11.470  19.790   6.527  1.00 97.00           H  
ATOM   4495  CA  ALA B 132     -12.573  19.096   8.221  1.00 97.00           C  
ATOM   4496  HA  ALA B 132     -13.518  18.556   8.164  1.00 97.00           H  
ATOM   4497  C   ALA B 132     -12.685  20.011   9.456  1.00 97.00           C  
ATOM   4498  CB  ALA B 132     -11.435  18.079   8.394  1.00 97.00           C  
ATOM   4499  HB1 ALA B 132     -10.480  18.596   8.488  1.00 97.00           H  
ATOM   4500  HB2 ALA B 132     -11.384  17.409   7.535  1.00 97.00           H  
ATOM   4501  HB3 ALA B 132     -11.609  17.482   9.289  1.00 97.00           H  
ATOM   4502  O   ALA B 132     -12.813  19.517  10.583  1.00 97.00           O  
ATOM   4503  N   GLY B 133     -12.594  21.333   9.274  1.00 96.21           N  
ATOM   4504  H   GLY B 133     -12.503  21.673   8.327  1.00 96.21           H  
ATOM   4505  CA  GLY B 133     -12.549  22.308  10.361  1.00 96.21           C  
ATOM   4506  HA2 GLY B 133     -13.395  22.150  11.029  1.00 96.21           H  
ATOM   4507  HA3 GLY B 133     -12.621  23.302   9.919  1.00 96.21           H  
ATOM   4508  C   GLY B 133     -11.257  22.252  11.182  1.00 96.21           C  
ATOM   4509  O   GLY B 133     -11.281  22.577  12.369  1.00 96.21           O  
ATOM   4510  N   ILE B 134     -10.147  21.811  10.579  1.00 96.99           N  
ATOM   4511  H   ILE B 134     -10.188  21.581   9.596  1.00 96.99           H  
ATOM   4512  CA  ILE B 134      -8.836  21.701  11.228  1.00 96.99           C  
ATOM   4513  HA  ILE B 134      -8.966  21.749  12.309  1.00 96.99           H  
ATOM   4514  C   ILE B 134      -7.934  22.844  10.762  1.00 96.99           C  
ATOM   4515  CB  ILE B 134      -8.137  20.362  10.912  1.00 96.99           C  
ATOM   4516  HB  ILE B 134      -7.905  20.311   9.848  1.00 96.99           H  
ATOM   4517  O   ILE B 134      -7.576  22.873   9.586  1.00 96.99           O  
ATOM   4518  CG1 ILE B 134      -9.026  19.175  11.269  1.00 96.99           C  
ATOM   4519 HG12 ILE B 134      -9.120  19.185  12.355  1.00 96.99           H  
ATOM   4520 HG13 ILE B 134     -10.007  19.305  10.813  1.00 96.99           H  
ATOM   4521  CG2 ILE B 134      -6.832  20.265  11.723  1.00 96.99           C  
ATOM   4522 HG21 ILE B 134      -6.370  19.287  11.592  1.00 96.99           H  
ATOM   4523 HG22 ILE B 134      -7.012  20.435  12.785  1.00 96.99           H  
ATOM   4524 HG23 ILE B 134      -6.113  21.001  11.364  1.00 96.99           H  
ATOM   4525  CD1 ILE B 134      -8.485  17.817  10.786  1.00 96.99           C  
ATOM   4526 HD11 ILE B 134      -7.659  17.484  11.414  1.00 96.99           H  
ATOM   4527 HD12 ILE B 134      -9.262  17.054  10.798  1.00 96.99           H  
ATOM   4528 HD13 ILE B 134      -8.138  17.907   9.757  1.00 96.99           H  
ATOM   4529  N   PRO B 135      -7.486  23.740  11.658  1.00 96.16           N  
ATOM   4530  CA  PRO B 135      -6.375  24.637  11.358  1.00 96.16           C  
ATOM   4531  HA  PRO B 135      -6.599  25.197  10.449  1.00 96.16           H  
ATOM   4532  C   PRO B 135      -5.089  23.806  11.216  1.00 96.16           C  
ATOM   4533  CB  PRO B 135      -6.292  25.622  12.530  1.00 96.16           C  
ATOM   4534  HB2 PRO B 135      -5.423  25.415  13.155  1.00 96.16           H  
ATOM   4535  HB3 PRO B 135      -6.232  26.651  12.176  1.00 96.16           H  
ATOM   4536  O   PRO B 135      -4.705  23.151  12.192  1.00 96.16           O  
ATOM   4537  CG  PRO B 135      -7.573  25.389  13.331  1.00 96.16           C  
ATOM   4538  HG2 PRO B 135      -8.347  26.065  12.968  1.00 96.16           H  
ATOM   4539  HG3 PRO B 135      -7.411  25.531  14.399  1.00 96.16           H  
ATOM   4540  CD  PRO B 135      -7.967  23.953  13.009  1.00 96.16           C  
ATOM   4541  HD2 PRO B 135      -7.466  23.266  13.690  1.00 96.16           H  
ATOM   4542  HD3 PRO B 135      -9.049  23.839  13.080  1.00 96.16           H  
ATOM   4543  N   PRO B 136      -4.410  23.789  10.057  1.00 94.44           N  
ATOM   4544  CA  PRO B 136      -3.313  22.848   9.827  1.00 94.44           C  
ATOM   4545  HA  PRO B 136      -3.718  21.840   9.912  1.00 94.44           H  
ATOM   4546  C   PRO B 136      -2.144  22.960  10.819  1.00 94.44           C  
ATOM   4547  CB  PRO B 136      -2.893  23.071   8.375  1.00 94.44           C  
ATOM   4548  HB2 PRO B 136      -2.550  22.140   7.922  1.00 94.44           H  
ATOM   4549  HB3 PRO B 136      -2.136  23.852   8.307  1.00 94.44           H  
ATOM   4550  O   PRO B 136      -1.548  21.948  11.172  1.00 94.44           O  
ATOM   4551  CG  PRO B 136      -4.190  23.536   7.720  1.00 94.44           C  
ATOM   4552  HG2 PRO B 136      -4.014  24.079   6.792  1.00 94.44           H  
ATOM   4553  HG3 PRO B 136      -4.843  22.683   7.536  1.00 94.44           H  
ATOM   4554  CD  PRO B 136      -4.798  24.419   8.800  1.00 94.44           C  
ATOM   4555  HD2 PRO B 136      -4.365  25.418   8.744  1.00 94.44           H  
ATOM   4556  HD3 PRO B 136      -5.877  24.462   8.656  1.00 94.44           H  
ATOM   4557  N   GLU B 137      -1.866  24.141  11.375  1.00 93.00           N  
ATOM   4558  H   GLU B 137      -2.349  24.965  11.048  1.00 93.00           H  
ATOM   4559  CA  GLU B 137      -0.817  24.317  12.392  1.00 93.00           C  
ATOM   4560  HA  GLU B 137       0.119  23.924  11.995  1.00 93.00           H  
ATOM   4561  C   GLU B 137      -1.102  23.579  13.702  1.00 93.00           C  
ATOM   4562  CB  GLU B 137      -0.644  25.808  12.639  1.00 93.00           C  
ATOM   4563  HB2 GLU B 137      -1.549  26.203  13.101  1.00 93.00           H  
ATOM   4564  HB3 GLU B 137      -0.519  26.236  11.645  1.00 93.00           H  
ATOM   4565  O   GLU B 137      -0.171  23.196  14.406  1.00 93.00           O  
ATOM   4566  CG  GLU B 137       0.568  26.221  13.485  1.00 93.00           C  
ATOM   4567  HG2 GLU B 137       1.195  25.350  13.679  1.00 93.00           H  
ATOM   4568  HG3 GLU B 137       0.223  26.609  14.443  1.00 93.00           H  
ATOM   4569  CD  GLU B 137       1.400  27.283  12.756  1.00 93.00           C  
ATOM   4570  OE1 GLU B 137       2.623  27.048  12.611  1.00 93.00           O  
ATOM   4571  OE2 GLU B 137       0.791  28.259  12.267  1.00 93.00           O  
ATOM   4572  N   THR B 138      -2.371  23.291  14.010  1.00 94.70           N  
ATOM   4573  H   THR B 138      -3.093  23.552  13.353  1.00 94.70           H  
ATOM   4574  CA  THR B 138      -2.721  22.458  15.175  1.00 94.70           C  
ATOM   4575  HA  THR B 138      -2.176  22.842  16.038  1.00 94.70           H  
ATOM   4576  C   THR B 138      -2.286  21.000  15.015  1.00 94.70           C  
ATOM   4577  CB  THR B 138      -4.217  22.502  15.514  1.00 94.70           C  
ATOM   4578  HB  THR B 138      -4.374  21.925  16.426  1.00 94.70           H  
ATOM   4579  O   THR B 138      -2.212  20.279  16.008  1.00 94.70           O  
ATOM   4580  CG2 THR B 138      -4.718  23.921  15.778  1.00 94.70           C  
ATOM   4581 HG21 THR B 138      -4.492  24.571  14.932  1.00 94.70           H  
ATOM   4582 HG22 THR B 138      -5.795  23.904  15.948  1.00 94.70           H  
ATOM   4583 HG23 THR B 138      -4.222  24.318  16.663  1.00 94.70           H  
ATOM   4584  OG1 THR B 138      -5.020  21.927  14.508  1.00 94.70           O  
ATOM   4585  HG1 THR B 138      -4.856  22.385  13.680  1.00 94.70           H  
ATOM   4586  N   LEU B 139      -1.973  20.566  13.788  1.00 96.76           N  
ATOM   4587  H   LEU B 139      -2.030  21.216  13.017  1.00 96.76           H  
ATOM   4588  CA  LEU B 139      -1.456  19.231  13.495  1.00 96.76           C  
ATOM   4589  HA  LEU B 139      -1.787  18.544  14.273  1.00 96.76           H  
ATOM   4590  C   LEU B 139       0.076  19.162  13.500  1.00 96.76           C  
ATOM   4591  CB  LEU B 139      -2.005  18.739  12.147  1.00 96.76           C  
ATOM   4592  HB2 LEU B 139      -1.600  17.744  11.962  1.00 96.76           H  
ATOM   4593  HB3 LEU B 139      -1.636  19.390  11.355  1.00 96.76           H  
ATOM   4594  O   LEU B 139       0.624  18.065  13.367  1.00 96.76           O  
ATOM   4595  CG  LEU B 139      -3.533  18.646  12.046  1.00 96.76           C  
ATOM   4596  HG  LEU B 139      -3.972  19.639  12.145  1.00 96.76           H  
ATOM   4597  CD1 LEU B 139      -3.883  18.086  10.668  1.00 96.76           C  
ATOM   4598 HD11 LEU B 139      -3.571  18.791   9.898  1.00 96.76           H  
ATOM   4599 HD12 LEU B 139      -3.371  17.136  10.511  1.00 96.76           H  
ATOM   4600 HD13 LEU B 139      -4.956  17.913  10.591  1.00 96.76           H  
ATOM   4601  CD2 LEU B 139      -4.133  17.723  13.111  1.00 96.76           C  
ATOM   4602 HD21 LEU B 139      -5.204  17.612  12.945  1.00 96.76           H  
ATOM   4603 HD22 LEU B 139      -3.656  16.744  13.064  1.00 96.76           H  
ATOM   4604 HD23 LEU B 139      -3.983  18.156  14.100  1.00 96.76           H  
ATOM   4605  N   ARG B 140       0.783  20.285  13.667  1.00 95.01           N  
ATOM   4606  H   ARG B 140       0.288  21.154  13.812  1.00 95.01           H  
ATOM   4607  CA  ARG B 140       2.249  20.296  13.718  1.00 95.01           C  
ATOM   4608  HA  ARG B 140       2.613  19.841  12.796  1.00 95.01           H  
ATOM   4609  C   ARG B 140       2.728  19.449  14.907  1.00 95.01           C  
ATOM   4610  CB  ARG B 140       2.736  21.754  13.771  1.00 95.01           C  
ATOM   4611  HB2 ARG B 140       2.466  22.184  14.735  1.00 95.01           H  
ATOM   4612  HB3 ARG B 140       2.234  22.324  12.989  1.00 95.01           H  
ATOM   4613  O   ARG B 140       2.345  19.690  16.049  1.00 95.01           O  
ATOM   4614  CG  ARG B 140       4.252  21.880  13.558  1.00 95.01           C  
ATOM   4615  HG2 ARG B 140       4.759  21.250  14.288  1.00 95.01           H  
ATOM   4616  HG3 ARG B 140       4.512  21.533  12.558  1.00 95.01           H  
ATOM   4617  CD  ARG B 140       4.756  23.320  13.754  1.00 95.01           C  
ATOM   4618  HD2 ARG B 140       5.835  23.297  13.911  1.00 95.01           H  
ATOM   4619  HD3 ARG B 140       4.310  23.724  14.664  1.00 95.01           H  
ATOM   4620  NE  ARG B 140       4.443  24.229  12.632  1.00 95.01           N  
ATOM   4621  HE  ARG B 140       3.654  24.848  12.749  1.00 95.01           H  
ATOM   4622  NH1 ARG B 140       6.290  23.823  11.313  1.00 95.01           N  
ATOM   4623 HH11 ARG B 140       6.777  23.978  10.442  1.00 95.01           H  
ATOM   4624 HH12 ARG B 140       6.598  23.116  11.964  1.00 95.01           H  
ATOM   4625  NH2 ARG B 140       4.763  25.338  10.691  1.00 95.01           N  
ATOM   4626 HH21 ARG B 140       3.981  25.923  10.949  1.00 95.01           H  
ATOM   4627 HH22 ARG B 140       5.233  25.470   9.807  1.00 95.01           H  
ATOM   4628  CZ  ARG B 140       5.168  24.451  11.551  1.00 95.01           C  
ATOM   4629  N   GLY B 141       3.562  18.447  14.642  1.00 94.38           N  
ATOM   4630  H   GLY B 141       3.799  18.278  13.675  1.00 94.38           H  
ATOM   4631  CA  GLY B 141       4.037  17.475  15.632  1.00 94.38           C  
ATOM   4632  HA2 GLY B 141       4.256  17.990  16.567  1.00 94.38           H  
ATOM   4633  HA3 GLY B 141       4.964  17.032  15.266  1.00 94.38           H  
ATOM   4634  C   GLY B 141       3.055  16.335  15.943  1.00 94.38           C  
ATOM   4635  O   GLY B 141       3.319  15.546  16.847  1.00 94.38           O  
ATOM   4636  N   SER B 142       1.923  16.239  15.237  1.00 96.25           N  
ATOM   4637  H   SER B 142       1.758  16.912  14.501  1.00 96.25           H  
ATOM   4638  CA  SER B 142       0.954  15.146  15.407  1.00 96.25           C  
ATOM   4639  HA  SER B 142       0.952  14.852  16.457  1.00 96.25           H  
ATOM   4640  C   SER B 142       1.332  13.911  14.590  1.00 96.25           C  
ATOM   4641  CB  SER B 142      -0.473  15.590  15.064  1.00 96.25           C  
ATOM   4642  HB2 SER B 142      -0.704  16.518  15.587  1.00 96.25           H  
ATOM   4643  HB3 SER B 142      -1.171  14.822  15.396  1.00 96.25           H  
ATOM   4644  O   SER B 142       1.949  14.012  13.529  1.00 96.25           O  
ATOM   4645  OG  SER B 142      -0.631  15.773  13.670  1.00 96.25           O  
ATOM   4646  HG  SER B 142      -0.137  16.561  13.435  1.00 96.25           H  
ATOM   4647  N   ASP B 143       0.886  12.735  15.025  1.00 96.34           N  
ATOM   4648  H   ASP B 143       0.281  12.697  15.832  1.00 96.34           H  
ATOM   4649  CA  ASP B 143       1.011  11.479  14.286  1.00 96.34           C  
ATOM   4650  HA  ASP B 143       1.978  11.486  13.783  1.00 96.34           H  
ATOM   4651  C   ASP B 143      -0.047  11.361  13.177  1.00 96.34           C  
ATOM   4652  CB  ASP B 143       1.033  10.292  15.265  1.00 96.34           C  
ATOM   4653  HB2 ASP B 143       1.876  10.423  15.944  1.00 96.34           H  
ATOM   4654  HB3 ASP B 143       1.218   9.381  14.697  1.00 96.34           H  
ATOM   4655  O   ASP B 143      -0.754  10.361  13.067  1.00 96.34           O  
ATOM   4656  CG  ASP B 143      -0.236  10.106  16.108  1.00 96.34           C  
ATOM   4657  OD1 ASP B 143      -1.018  11.072  16.264  1.00 96.34           O  
ATOM   4658  OD2 ASP B 143      -0.374   8.978  16.637  1.00 96.34           O  
ATOM   4659  N   THR B 144      -0.159  12.393  12.339  1.00 98.58           N  
ATOM   4660  H   THR B 144       0.448  13.185  12.491  1.00 98.58           H  
ATOM   4661  CA  THR B 144      -1.015  12.383  11.148  1.00 98.58           C  
ATOM   4662  HA  THR B 144      -1.917  11.821  11.391  1.00 98.58           H  
ATOM   4663  C   THR B 144      -0.289  11.705   9.984  1.00 98.58           C  
ATOM   4664  CB  THR B 144      -1.459  13.796  10.760  1.00 98.58           C  
ATOM   4665  HB  THR B 144      -0.573  14.394  10.547  1.00 98.58           H  
ATOM   4666  O   THR B 144       0.805  12.129   9.615  1.00 98.58           O  
ATOM   4667  CG2 THR B 144      -2.379  13.803   9.536  1.00 98.58           C  
ATOM   4668 HG21 THR B 144      -1.851  13.429   8.659  1.00 98.58           H  
ATOM   4669 HG22 THR B 144      -2.696  14.826   9.331  1.00 98.58           H  
ATOM   4670 HG23 THR B 144      -3.254  13.178   9.716  1.00 98.58           H  
ATOM   4671  OG1 THR B 144      -2.185  14.394  11.810  1.00 98.58           O  
ATOM   4672  HG1 THR B 144      -1.569  14.752  12.454  1.00 98.58           H  
ATOM   4673  N   GLY B 145      -0.875  10.655   9.404  1.00 98.75           N  
ATOM   4674  H   GLY B 145      -1.791  10.389   9.739  1.00 98.75           H  
ATOM   4675  CA  GLY B 145      -0.325   9.958   8.235  1.00 98.75           C  
ATOM   4676  HA2 GLY B 145       0.762   9.940   8.310  1.00 98.75           H  
ATOM   4677  HA3 GLY B 145      -0.672   8.925   8.225  1.00 98.75           H  
ATOM   4678  C   GLY B 145      -0.703  10.613   6.899  1.00 98.75           C  
ATOM   4679  O   GLY B 145      -1.733  11.279   6.797  1.00 98.75           O  
ATOM   4680  N   VAL B 146       0.105  10.397   5.861  1.00 98.91           N  
ATOM   4681  H   VAL B 146       0.912   9.809   6.013  1.00 98.91           H  
ATOM   4682  CA  VAL B 146      -0.094  10.925   4.501  1.00 98.91           C  
ATOM   4683  HA  VAL B 146      -1.107  11.316   4.409  1.00 98.91           H  
ATOM   4684  C   VAL B 146       0.078   9.798   3.479  1.00 98.91           C  
ATOM   4685  CB  VAL B 146       0.885  12.081   4.201  1.00 98.91           C  
ATOM   4686  HB  VAL B 146       1.907  11.704   4.220  1.00 98.91           H  
ATOM   4687  O   VAL B 146       1.176   9.274   3.298  1.00 98.91           O  
ATOM   4688  CG1 VAL B 146       0.612  12.673   2.814  1.00 98.91           C  
ATOM   4689 HG11 VAL B 146       0.747  11.911   2.047  1.00 98.91           H  
ATOM   4690 HG12 VAL B 146      -0.402  13.070   2.762  1.00 98.91           H  
ATOM   4691 HG13 VAL B 146       1.324  13.474   2.615  1.00 98.91           H  
ATOM   4692  CG2 VAL B 146       0.783  13.223   5.220  1.00 98.91           C  
ATOM   4693 HG21 VAL B 146      -0.238  13.603   5.258  1.00 98.91           H  
ATOM   4694 HG22 VAL B 146       1.072  12.871   6.211  1.00 98.91           H  
ATOM   4695 HG23 VAL B 146       1.461  14.028   4.937  1.00 98.91           H  
ATOM   4696  N   PHE B 147      -0.996   9.440   2.779  1.00 98.86           N  
ATOM   4697  H   PHE B 147      -1.871   9.907   2.972  1.00 98.86           H  
ATOM   4698  CA  PHE B 147      -1.021   8.333   1.819  1.00 98.86           C  
ATOM   4699  HA  PHE B 147      -0.024   7.905   1.718  1.00 98.86           H  
ATOM   4700  C   PHE B 147      -1.456   8.847   0.444  1.00 98.86           C  
ATOM   4701  CB  PHE B 147      -1.948   7.221   2.337  1.00 98.86           C  
ATOM   4702  HB2 PHE B 147      -2.965   7.606   2.401  1.00 98.86           H  
ATOM   4703  HB3 PHE B 147      -1.953   6.408   1.611  1.00 98.86           H  
ATOM   4704  O   PHE B 147      -2.617   9.211   0.248  1.00 98.86           O  
ATOM   4705  CG  PHE B 147      -1.559   6.661   3.692  1.00 98.86           C  
ATOM   4706  CD1 PHE B 147      -0.818   5.468   3.784  1.00 98.86           C  
ATOM   4707  HD1 PHE B 147      -0.525   4.943   2.886  1.00 98.86           H  
ATOM   4708  CD2 PHE B 147      -1.946   7.333   4.868  1.00 98.86           C  
ATOM   4709  HD2 PHE B 147      -2.525   8.243   4.803  1.00 98.86           H  
ATOM   4710  CE1 PHE B 147      -0.459   4.961   5.045  1.00 98.86           C  
ATOM   4711  HE1 PHE B 147       0.098   4.039   5.127  1.00 98.86           H  
ATOM   4712  CE2 PHE B 147      -1.568   6.835   6.126  1.00 98.86           C  
ATOM   4713  HE2 PHE B 147      -1.858   7.357   7.026  1.00 98.86           H  
ATOM   4714  CZ  PHE B 147      -0.808   5.659   6.211  1.00 98.86           C  
ATOM   4715  HZ  PHE B 147      -0.492   5.292   7.176  1.00 98.86           H  
ATOM   4716  N   VAL B 148      -0.529   8.887  -0.514  1.00 98.88           N  
ATOM   4717  H   VAL B 148       0.397   8.541  -0.306  1.00 98.88           H  
ATOM   4718  CA  VAL B 148      -0.759   9.499  -1.834  1.00 98.88           C  
ATOM   4719  HA  VAL B 148      -1.753   9.947  -1.859  1.00 98.88           H  
ATOM   4720  C   VAL B 148      -0.703   8.441  -2.931  1.00 98.88           C  
ATOM   4721  CB  VAL B 148       0.252  10.631  -2.116  1.00 98.88           C  
ATOM   4722  HB  VAL B 148       1.255  10.209  -2.179  1.00 98.88           H  
ATOM   4723  O   VAL B 148       0.298   7.750  -3.076  1.00 98.88           O  
ATOM   4724  CG1 VAL B 148      -0.065  11.342  -3.438  1.00 98.88           C  
ATOM   4725 HG11 VAL B 148       0.636  12.162  -3.594  1.00 98.88           H  
ATOM   4726 HG12 VAL B 148      -1.082  11.734  -3.424  1.00 98.88           H  
ATOM   4727 HG13 VAL B 148       0.044  10.650  -4.273  1.00 98.88           H  
ATOM   4728  CG2 VAL B 148       0.251  11.689  -1.004  1.00 98.88           C  
ATOM   4729 HG21 VAL B 148      -0.747  12.106  -0.869  1.00 98.88           H  
ATOM   4730 HG22 VAL B 148       0.575  11.235  -0.068  1.00 98.88           H  
ATOM   4731 HG23 VAL B 148       0.944  12.492  -1.257  1.00 98.88           H  
ATOM   4732  N   GLY B 149      -1.760   8.333  -3.733  1.00 98.79           N  
ATOM   4733  H   GLY B 149      -2.587   8.868  -3.511  1.00 98.79           H  
ATOM   4734  CA  GLY B 149      -1.732   7.621  -5.006  1.00 98.79           C  
ATOM   4735  HA2 GLY B 149      -2.749   7.338  -5.279  1.00 98.79           H  
ATOM   4736  HA3 GLY B 149      -1.133   6.716  -4.908  1.00 98.79           H  
ATOM   4737  C   GLY B 149      -1.168   8.506  -6.118  1.00 98.79           C  
ATOM   4738  O   GLY B 149      -1.761   9.538  -6.430  1.00 98.79           O  
ATOM   4739  N   MET B 150      -0.048   8.119  -6.725  1.00 97.65           N  
ATOM   4740  H   MET B 150       0.392   7.254  -6.445  1.00 97.65           H  
ATOM   4741  CA  MET B 150       0.613   8.899  -7.780  1.00 97.65           C  
ATOM   4742  HA  MET B 150      -0.133   9.427  -8.375  1.00 97.65           H  
ATOM   4743  C   MET B 150       1.405   7.969  -8.698  1.00 97.65           C  
ATOM   4744  CB  MET B 150       1.548   9.934  -7.131  1.00 97.65           C  
ATOM   4745  HB2 MET B 150       2.256   9.392  -6.504  1.00 97.65           H  
ATOM   4746  HB3 MET B 150       0.963  10.593  -6.490  1.00 97.65           H  
ATOM   4747  O   MET B 150       2.029   7.019  -8.232  1.00 97.65           O  
ATOM   4748  CG  MET B 150       2.364  10.806  -8.096  1.00 97.65           C  
ATOM   4749  HG2 MET B 150       1.697  11.480  -8.634  1.00 97.65           H  
ATOM   4750  HG3 MET B 150       2.879  10.173  -8.819  1.00 97.65           H  
ATOM   4751  SD  MET B 150       3.627  11.768  -7.221  1.00 97.65           S  
ATOM   4752  CE  MET B 150       4.456  12.599  -8.598  1.00 97.65           C  
ATOM   4753  HE1 MET B 150       3.809  13.387  -8.983  1.00 97.65           H  
ATOM   4754  HE2 MET B 150       5.385  13.052  -8.252  1.00 97.65           H  
ATOM   4755  HE3 MET B 150       4.677  11.883  -9.390  1.00 97.65           H  
ATOM   4756  N   SER B 151       1.433   8.294  -9.987  1.00 93.26           N  
ATOM   4757  H   SER B 151       0.931   9.118 -10.287  1.00 93.26           H  
ATOM   4758  CA  SER B 151       2.353   7.694 -10.958  1.00 93.26           C  
ATOM   4759  HA  SER B 151       2.996   6.972 -10.455  1.00 93.26           H  
ATOM   4760  C   SER B 151       3.249   8.794 -11.538  1.00 93.26           C  
ATOM   4761  CB  SER B 151       1.591   6.936 -12.055  1.00 93.26           C  
ATOM   4762  HB2 SER B 151       1.066   7.657 -12.682  1.00 93.26           H  
ATOM   4763  HB3 SER B 151       2.300   6.391 -12.678  1.00 93.26           H  
ATOM   4764  O   SER B 151       2.867   9.967 -11.573  1.00 93.26           O  
ATOM   4765  OG  SER B 151       0.640   6.025 -11.520  1.00 93.26           O  
ATOM   4766  HG  SER B 151       1.081   5.292 -11.083  1.00 93.26           H  
ATOM   4767  N   HIS B 152       4.460   8.445 -11.973  1.00 89.46           N  
ATOM   4768  H   HIS B 152       4.727   7.471 -11.965  1.00 89.46           H  
ATOM   4769  CA  HIS B 152       5.371   9.419 -12.577  1.00 89.46           C  
ATOM   4770  HA  HIS B 152       5.403  10.294 -11.927  1.00 89.46           H  
ATOM   4771  C   HIS B 152       4.851   9.869 -13.954  1.00 89.46           C  
ATOM   4772  CB  HIS B 152       6.787   8.833 -12.642  1.00 89.46           C  
ATOM   4773  HB2 HIS B 152       6.821   8.046 -13.395  1.00 89.46           H  
ATOM   4774  HB3 HIS B 152       7.038   8.393 -11.677  1.00 89.46           H  
ATOM   4775  O   HIS B 152       4.472   9.031 -14.767  1.00 89.46           O  
ATOM   4776  CG  HIS B 152       7.827   9.875 -12.957  1.00 89.46           C  
ATOM   4777  CD2 HIS B 152       8.590   9.951 -14.092  1.00 89.46           C  
ATOM   4778  HD2 HIS B 152       8.561   9.269 -14.929  1.00 89.46           H  
ATOM   4779  ND1 HIS B 152       8.180  10.944 -12.158  1.00 89.46           N  
ATOM   4780  HD1 HIS B 152       7.838  11.164 -11.233  1.00 89.46           H  
ATOM   4781  CE1 HIS B 152       9.134  11.641 -12.792  1.00 89.46           C  
ATOM   4782  HE1 HIS B 152       9.616  12.527 -12.407  1.00 89.46           H  
ATOM   4783  NE2 HIS B 152       9.412  11.074 -13.975  1.00 89.46           N  
ATOM   4784  N   GLN B 153       4.822  11.183 -14.203  1.00 88.38           N  
ATOM   4785  H   GLN B 153       5.130  11.812 -13.475  1.00 88.38           H  
ATOM   4786  CA  GLN B 153       4.215  11.799 -15.401  1.00 88.38           C  
ATOM   4787  HA  GLN B 153       3.803  11.020 -16.043  1.00 88.38           H  
ATOM   4788  C   GLN B 153       5.226  12.564 -16.274  1.00 88.38           C  
ATOM   4789  CB  GLN B 153       3.053  12.714 -14.969  1.00 88.38           C  
ATOM   4790  HB2 GLN B 153       3.425  13.416 -14.224  1.00 88.38           H  
ATOM   4791  HB3 GLN B 153       2.702  13.301 -15.818  1.00 88.38           H  
ATOM   4792  O   GLN B 153       4.829  13.304 -17.171  1.00 88.38           O  
ATOM   4793  CG  GLN B 153       1.854  11.953 -14.377  1.00 88.38           C  
ATOM   4794  HG2 GLN B 153       2.204  11.208 -13.663  1.00 88.38           H  
ATOM   4795  HG3 GLN B 153       1.235  12.659 -13.824  1.00 88.38           H  
ATOM   4796  CD  GLN B 153       0.954  11.272 -15.402  1.00 88.38           C  
ATOM   4797  NE2 GLN B 153       0.081  10.395 -14.952  1.00 88.38           N  
ATOM   4798 HE21 GLN B 153      -0.551   9.972 -15.616  1.00 88.38           H  
ATOM   4799 HE22 GLN B 153       0.069  10.154 -13.971  1.00 88.38           H  
ATOM   4800  OE1 GLN B 153       0.969  11.546 -16.590  1.00 88.38           O  
ATOM   4801  N   GLY B 154       6.529  12.428 -16.003  1.00 81.52           N  
ATOM   4802  H   GLY B 154       6.811  11.796 -15.267  1.00 81.52           H  
ATOM   4803  CA  GLY B 154       7.577  12.969 -16.870  1.00 81.52           C  
ATOM   4804  HA2 GLY B 154       8.516  12.500 -16.577  1.00 81.52           H  
ATOM   4805  HA3 GLY B 154       7.371  12.689 -17.903  1.00 81.52           H  
ATOM   4806  C   GLY B 154       7.758  14.496 -16.824  1.00 81.52           C  
ATOM   4807  O   GLY B 154       8.144  15.107 -17.823  1.00 81.52           O  
ATOM   4808  N   TYR B 155       7.479  15.161 -15.694  1.00 86.22           N  
ATOM   4809  H   TYR B 155       7.196  14.645 -14.873  1.00 86.22           H  
ATOM   4810  CA  TYR B 155       7.763  16.598 -15.581  1.00 86.22           C  
ATOM   4811  HA  TYR B 155       7.303  17.081 -16.443  1.00 86.22           H  
ATOM   4812  C   TYR B 155       9.276  16.865 -15.672  1.00 86.22           C  
ATOM   4813  CB  TYR B 155       7.124  17.220 -14.330  1.00 86.22           C  
ATOM   4814  HB2 TYR B 155       6.060  16.984 -14.324  1.00 86.22           H  
ATOM   4815  HB3 TYR B 155       7.556  16.762 -13.441  1.00 86.22           H  
ATOM   4816  O   TYR B 155      10.094  16.158 -15.084  1.00 86.22           O  
ATOM   4817  CG  TYR B 155       7.283  18.735 -14.258  1.00 86.22           C  
ATOM   4818  CD1 TYR B 155       8.232  19.319 -13.396  1.00 86.22           C  
ATOM   4819  HD1 TYR B 155       8.850  18.696 -12.767  1.00 86.22           H  
ATOM   4820  CD2 TYR B 155       6.479  19.571 -15.057  1.00 86.22           C  
ATOM   4821  HD2 TYR B 155       5.731  19.142 -15.706  1.00 86.22           H  
ATOM   4822  CE1 TYR B 155       8.374  20.716 -13.320  1.00 86.22           C  
ATOM   4823  HE1 TYR B 155       9.087  21.151 -12.635  1.00 86.22           H  
ATOM   4824  CE2 TYR B 155       6.623  20.971 -14.994  1.00 86.22           C  
ATOM   4825  HE2 TYR B 155       6.005  21.615 -15.601  1.00 86.22           H  
ATOM   4826  OH  TYR B 155       7.676  22.896 -14.054  1.00 86.22           O  
ATOM   4827  HH  TYR B 155       8.359  23.165 -13.434  1.00 86.22           H  
ATOM   4828  CZ  TYR B 155       7.566  21.546 -14.120  1.00 86.22           C  
ATOM   4829  N   ALA B 156       9.649  17.876 -16.465  1.00 73.66           N  
ATOM   4830  H   ALA B 156       8.907  18.405 -16.900  1.00 73.66           H  
ATOM   4831  CA  ALA B 156      11.031  18.275 -16.760  1.00 73.66           C  
ATOM   4832  HA  ALA B 156      10.970  19.035 -17.540  1.00 73.66           H  
ATOM   4833  C   ALA B 156      11.954  17.180 -17.348  1.00 73.66           C  
ATOM   4834  CB  ALA B 156      11.622  18.967 -15.522  1.00 73.66           C  
ATOM   4835  HB1 ALA B 156      10.958  19.762 -15.184  1.00 73.66           H  
ATOM   4836  HB2 ALA B 156      12.594  19.396 -15.766  1.00 73.66           H  
ATOM   4837  HB3 ALA B 156      11.748  18.243 -14.717  1.00 73.66           H  
ATOM   4838  O   ALA B 156      13.158  17.402 -17.482  1.00 73.66           O  
ATOM   4839  N   THR B 157      11.426  16.019 -17.742  1.00 66.44           N  
ATOM   4840  H   THR B 157      10.434  15.858 -17.636  1.00 66.44           H  
ATOM   4841  CA  THR B 157      12.222  14.908 -18.284  1.00 66.44           C  
ATOM   4842  HA  THR B 157      13.215  14.960 -17.838  1.00 66.44           H  
ATOM   4843  C   THR B 157      12.389  15.056 -19.795  1.00 66.44           C  
ATOM   4844  CB  THR B 157      11.627  13.532 -17.930  1.00 66.44           C  
ATOM   4845  HB  THR B 157      11.216  13.062 -18.823  1.00 66.44           H  
ATOM   4846  O   THR B 157      11.461  15.440 -20.500  1.00 66.44           O  
ATOM   4847  CG2 THR B 157      12.671  12.610 -17.308  1.00 66.44           C  
ATOM   4848 HG21 THR B 157      13.076  13.053 -16.398  1.00 66.44           H  
ATOM   4849 HG22 THR B 157      12.208  11.654 -17.062  1.00 66.44           H  
ATOM   4850 HG23 THR B 157      13.479  12.431 -18.017  1.00 66.44           H  
ATOM   4851  OG1 THR B 157      10.610  13.631 -16.970  1.00 66.44           O  
ATOM   4852  HG1 THR B 157      10.921  14.163 -16.233  1.00 66.44           H  
ATOM   4853  N   GLY B 158      13.596  14.805 -20.313  1.00 58.71           N  
ATOM   4854  H   GLY B 158      14.336  14.516 -19.689  1.00 58.71           H  
ATOM   4855  CA  GLY B 158      13.890  14.872 -21.754  1.00 58.71           C  
ATOM   4856  HA2 GLY B 158      13.199  14.213 -22.279  1.00 58.71           H  
ATOM   4857  HA3 GLY B 158      14.902  14.506 -21.925  1.00 58.71           H  
ATOM   4858  C   GLY B 158      13.778  16.262 -22.401  1.00 58.71           C  
ATOM   4859  O   GLY B 158      14.012  16.396 -23.601  1.00 58.71           O  
ATOM   4860  N   ARG B 159      13.446  17.309 -21.638  1.00 59.18           N  
ATOM   4861  H   ARG B 159      13.261  17.131 -20.661  1.00 59.18           H  
ATOM   4862  CA  ARG B 159      13.377  18.692 -22.121  1.00 59.18           C  
ATOM   4863  HA  ARG B 159      13.317  18.655 -23.209  1.00 59.18           H  
ATOM   4864  C   ARG B 159      14.652  19.459 -21.771  1.00 59.18           C  
ATOM   4865  CB  ARG B 159      12.106  19.384 -21.602  1.00 59.18           C  
ATOM   4866  HB2 ARG B 159      12.000  19.212 -20.531  1.00 59.18           H  
ATOM   4867  HB3 ARG B 159      12.183  20.458 -21.773  1.00 59.18           H  
ATOM   4868  O   ARG B 159      15.293  19.155 -20.763  1.00 59.18           O  
ATOM   4869  CG  ARG B 159      10.873  18.854 -22.349  1.00 59.18           C  
ATOM   4870  HG2 ARG B 159      11.023  18.988 -23.420  1.00 59.18           H  
ATOM   4871  HG3 ARG B 159      10.751  17.790 -22.146  1.00 59.18           H  
ATOM   4872  CD  ARG B 159       9.595  19.591 -21.936  1.00 59.18           C  
ATOM   4873  HD2 ARG B 159       9.381  19.370 -20.890  1.00 59.18           H  
ATOM   4874  HD3 ARG B 159       9.752  20.664 -22.052  1.00 59.18           H  
ATOM   4875  NE  ARG B 159       8.463  19.163 -22.775  1.00 59.18           N  
ATOM   4876  HE  ARG B 159       8.596  18.314 -23.306  1.00 59.18           H  
ATOM   4877  NH1 ARG B 159       6.921  20.770 -22.174  1.00 59.18           N  
ATOM   4878 HH11 ARG B 159       7.471  21.001 -21.359  1.00 59.18           H  
ATOM   4879 HH12 ARG B 159       5.988  21.145 -22.268  1.00 59.18           H  
ATOM   4880  NH2 ARG B 159       6.521  19.416 -23.898  1.00 59.18           N  
ATOM   4881 HH21 ARG B 159       6.769  18.620 -24.468  1.00 59.18           H  
ATOM   4882 HH22 ARG B 159       5.893  20.112 -24.274  1.00 59.18           H  
ATOM   4883  CZ  ARG B 159       7.306  19.779 -22.930  1.00 59.18           C  
ATOM   4884  N   PRO B 160      15.026  20.473 -22.575  1.00 56.14           N  
ATOM   4885  CA  PRO B 160      16.075  21.406 -22.186  1.00 56.14           C  
ATOM   4886  HA  PRO B 160      17.033  20.886 -22.181  1.00 56.14           H  
ATOM   4887  C   PRO B 160      15.764  21.968 -20.798  1.00 56.14           C  
ATOM   4888  CB  PRO B 160      16.080  22.513 -23.247  1.00 56.14           C  
ATOM   4889  HB2 PRO B 160      15.507  23.372 -22.898  1.00 56.14           H  
ATOM   4890  HB3 PRO B 160      17.095  22.819 -23.502  1.00 56.14           H  
ATOM   4891  O   PRO B 160      14.609  22.298 -20.518  1.00 56.14           O  
ATOM   4892  CG  PRO B 160      15.362  21.890 -24.442  1.00 56.14           C  
ATOM   4893  HG2 PRO B 160      14.846  22.640 -25.042  1.00 56.14           H  
ATOM   4894  HG3 PRO B 160      16.081  21.341 -25.050  1.00 56.14           H  
ATOM   4895  CD  PRO B 160      14.386  20.907 -23.806  1.00 56.14           C  
ATOM   4896  HD2 PRO B 160      13.451  21.416 -23.571  1.00 56.14           H  
ATOM   4897  HD3 PRO B 160      14.207  20.075 -24.487  1.00 56.14           H  
ATOM   4898  N   ARG B 161      16.781  22.066 -19.934  1.00 57.41           N  
ATOM   4899  H   ARG B 161      17.700  21.770 -20.230  1.00 57.41           H  
ATOM   4900  CA  ARG B 161      16.603  22.610 -18.582  1.00 57.41           C  
ATOM   4901  HA  ARG B 161      15.937  21.929 -18.053  1.00 57.41           H  
ATOM   4902  C   ARG B 161      15.933  23.992 -18.667  1.00 57.41           C  
ATOM   4903  CB  ARG B 161      17.934  22.705 -17.826  1.00 57.41           C  
ATOM   4904  HB2 ARG B 161      17.806  23.390 -16.988  1.00 57.41           H  
ATOM   4905  HB3 ARG B 161      18.708  23.108 -18.478  1.00 57.41           H  
ATOM   4906  O   ARG B 161      16.405  24.820 -19.444  1.00 57.41           O  
ATOM   4907  CG  ARG B 161      18.361  21.343 -17.268  1.00 57.41           C  
ATOM   4908  HG2 ARG B 161      17.553  20.932 -16.662  1.00 57.41           H  
ATOM   4909  HG3 ARG B 161      18.574  20.658 -18.088  1.00 57.41           H  
ATOM   4910  CD  ARG B 161      19.606  21.506 -16.394  1.00 57.41           C  
ATOM   4911  HD2 ARG B 161      20.414  21.913 -17.001  1.00 57.41           H  
ATOM   4912  HD3 ARG B 161      19.385  22.225 -15.605  1.00 57.41           H  
ATOM   4913  NE  ARG B 161      19.978  20.221 -15.772  1.00 57.41           N  
ATOM   4914  HE  ARG B 161      19.279  19.801 -15.176  1.00 57.41           H  
ATOM   4915  NH1 ARG B 161      22.125  20.059 -16.557  1.00 57.41           N  
ATOM   4916 HH11 ARG B 161      22.007  20.943 -17.031  1.00 57.41           H  
ATOM   4917 HH12 ARG B 161      22.971  19.517 -16.654  1.00 57.41           H  
ATOM   4918  NH2 ARG B 161      21.273  18.412 -15.310  1.00 57.41           N  
ATOM   4919 HH21 ARG B 161      20.541  18.025 -14.732  1.00 57.41           H  
ATOM   4920 HH22 ARG B 161      22.117  17.870 -15.435  1.00 57.41           H  
ATOM   4921  CZ  ARG B 161      21.120  19.573 -15.882  1.00 57.41           C  
ATOM   4922  N   PRO B 162      14.850  24.232 -17.906  1.00 53.44           N  
ATOM   4923  CA  PRO B 162      13.977  25.386 -18.118  1.00 53.44           C  
ATOM   4924  HA  PRO B 162      13.613  25.375 -19.145  1.00 53.44           H  
ATOM   4925  C   PRO B 162      14.683  26.726 -17.895  1.00 53.44           C  
ATOM   4926  CB  PRO B 162      12.786  25.181 -17.170  1.00 53.44           C  
ATOM   4927  HB2 PRO B 162      12.463  26.113 -16.706  1.00 53.44           H  
ATOM   4928  HB3 PRO B 162      11.960  24.737 -17.725  1.00 53.44           H  
ATOM   4929  O   PRO B 162      14.508  27.642 -18.691  1.00 53.44           O  
ATOM   4930  CG  PRO B 162      13.284  24.180 -16.129  1.00 53.44           C  
ATOM   4931  HG2 PRO B 162      12.474  23.573 -15.725  1.00 53.44           H  
ATOM   4932  HG3 PRO B 162      13.791  24.724 -15.331  1.00 53.44           H  
ATOM   4933  CD  PRO B 162      14.291  23.342 -16.904  1.00 53.44           C  
ATOM   4934  HD2 PRO B 162      13.777  22.518 -17.399  1.00 53.44           H  
ATOM   4935  HD3 PRO B 162      15.059  22.961 -16.231  1.00 53.44           H  
ATOM   4936  N   GLU B 163      15.504  26.829 -16.848  1.00 57.77           N  
ATOM   4937  H   GLU B 163      15.642  26.023 -16.255  1.00 57.77           H
[truncated: 1,825,669 more chars]
