# Supplementary material for: Module-Based Polyketide Synthase Engineering for de Novo Polyketide Biosynthesis
Source: ACS Synth Biol. 2023 Oct 23;12(11):3148–55. doi: 10.1021/acssynbio.3c00282 (PMC10661043; doi:10.1021/acssynbio.3c00282)
Supplement: Supplementary file 2 — sb3c00282_si_002.zip [file sb3c00282_si_002.zip › Final_PKS_Structures/menzella_pdbs/rifM5_ACP_eryM2_KSAT_dimer.pdb]

ATOM      1  N   LEU A   1     -52.121 -35.945 -63.432  1.00 60.10           N  
ATOM      2  H   LEU A   1     -51.963 -36.885 -63.765  1.00 60.10           H  
ATOM      3  H2  LEU A   1     -53.026 -35.624 -63.744  1.00 60.10           H  
ATOM      4  H3  LEU A   1     -51.406 -35.344 -63.816  1.00 60.10           H  
ATOM      5  CA  LEU A   1     -52.046 -35.929 -61.954  1.00 60.10           C  
ATOM      6  HA  LEU A   1     -51.055 -36.295 -61.683  1.00 60.10           H  
ATOM      7  C   LEU A   1     -52.975 -36.968 -61.345  1.00 60.10           C  
ATOM      8  CB  LEU A   1     -52.163 -34.517 -61.359  1.00 60.10           C  
ATOM      9  HB2 LEU A   1     -52.964 -33.974 -61.862  1.00 60.10           H  
ATOM     10  HB3 LEU A   1     -52.402 -34.580 -60.298  1.00 60.10           H  
ATOM     11  O   LEU A   1     -52.481 -38.061 -61.145  1.00 60.10           O  
ATOM     12  CG  LEU A   1     -50.824 -33.772 -61.524  1.00 60.10           C  
ATOM     13  HG  LEU A   1     -50.478 -33.893 -62.551  1.00 60.10           H  
ATOM     14  CD1 LEU A   1     -50.995 -32.285 -61.262  1.00 60.10           C  
ATOM     15 HD11 LEU A   1     -51.743 -31.858 -61.929  1.00 60.10           H  
ATOM     16 HD12 LEU A   1     -50.048 -31.771 -61.430  1.00 60.10           H  
ATOM     17 HD13 LEU A   1     -51.305 -32.122 -60.230  1.00 60.10           H  
ATOM     18  CD2 LEU A   1     -49.755 -34.326 -60.580  1.00 60.10           C  
ATOM     19 HD21 LEU A   1     -48.828 -33.770 -60.720  1.00 60.10           H  
ATOM     20 HD22 LEU A   1     -50.066 -34.210 -59.542  1.00 60.10           H  
ATOM     21 HD23 LEU A   1     -49.538 -35.377 -60.774  1.00 60.10           H  
ATOM     22  N   ALA A   2     -54.276 -36.714 -61.149  1.00 63.30           N  
ATOM     23  H   ALA A   2     -54.620 -35.774 -61.285  1.00 63.30           H  
ATOM     24  CA  ALA A   2     -55.177 -37.606 -60.391  1.00 63.30           C  
ATOM     25  HA  ALA A   2     -54.927 -37.519 -59.334  1.00 63.30           H  
ATOM     26  C   ALA A   2     -55.115 -39.120 -60.727  1.00 63.30           C  
ATOM     27  CB  ALA A   2     -56.606 -37.079 -60.577  1.00 63.30           C  
ATOM     28  HB1 ALA A   2     -57.292 -37.679 -59.980  1.00 63.30           H  
ATOM     29  HB2 ALA A   2     -56.905 -37.142 -61.624  1.00 63.30           H  
ATOM     30  HB3 ALA A   2     -56.673 -36.044 -60.242  1.00 63.30           H  
ATOM     31  O   ALA A   2     -55.181 -39.939 -59.821  1.00 63.30           O  
ATOM     32  N   GLY A   3     -54.954 -39.501 -62.002  1.00 65.73           N  
ATOM     33  H   GLY A   3     -54.947 -38.785 -62.714  1.00 65.73           H  
ATOM     34  CA  GLY A   3     -54.843 -40.907 -62.435  1.00 65.73           C  
ATOM     35  HA2 GLY A   3     -55.148 -40.983 -63.479  1.00 65.73           H  
ATOM     36  HA3 GLY A   3     -55.534 -41.510 -61.846  1.00 65.73           H  
ATOM     37  C   GLY A   3     -53.455 -41.561 -62.307  1.00 65.73           C  
ATOM     38  O   GLY A   3     -53.251 -42.629 -62.873  1.00 65.73           O  
ATOM     39  N   LEU A   4     -52.493 -40.918 -61.639  1.00 66.62           N  
ATOM     40  H   LEU A   4     -52.752 -40.072 -61.151  1.00 66.62           H  
ATOM     41  CA  LEU A   4     -51.149 -41.443 -61.354  1.00 66.62           C  
ATOM     42  HA  LEU A   4     -50.954 -42.332 -61.954  1.00 66.62           H  
ATOM     43  C   LEU A   4     -51.039 -41.852 -59.877  1.00 66.62           C  
ATOM     44  CB  LEU A   4     -50.104 -40.363 -61.687  1.00 66.62           C  
ATOM     45  HB2 LEU A   4     -50.338 -39.468 -61.111  1.00 66.62           H  
ATOM     46  HB3 LEU A   4     -49.129 -40.713 -61.348  1.00 66.62           H  
ATOM     47  O   LEU A   4     -51.746 -41.284 -59.041  1.00 66.62           O  
ATOM     48  CG  LEU A   4     -49.968 -39.985 -63.168  1.00 66.62           C  
ATOM     49  HG  LEU A   4     -50.941 -39.694 -63.565  1.00 66.62           H  
ATOM     50  CD1 LEU A   4     -49.028 -38.784 -63.297  1.00 66.62           C  
ATOM     51 HD11 LEU A   4     -48.943 -38.495 -64.345  1.00 66.62           H  
ATOM     52 HD12 LEU A   4     -48.038 -39.055 -62.930  1.00 66.62           H  
ATOM     53 HD13 LEU A   4     -49.399 -37.947 -62.706  1.00 66.62           H  
ATOM     54  CD2 LEU A   4     -49.403 -41.132 -64.005  1.00 66.62           C  
ATOM     55 HD21 LEU A   4     -48.450 -41.463 -63.593  1.00 66.62           H  
ATOM     56 HD22 LEU A   4     -49.253 -40.809 -65.035  1.00 66.62           H  
ATOM     57 HD23 LEU A   4     -50.097 -41.972 -64.004  1.00 66.62           H  
ATOM     58  N   ALA A   5     -50.134 -42.772 -59.523  1.00 70.28           N  
ATOM     59  H   ALA A   5     -49.494 -43.154 -60.205  1.00 70.28           H  
ATOM     60  CA  ALA A   5     -49.912 -43.113 -58.116  1.00 70.28           C  
ATOM     61  HA  ALA A   5     -50.889 -43.325 -57.681  1.00 70.28           H  
ATOM     62  C   ALA A   5     -49.270 -41.931 -57.350  1.00 70.28           C  
ATOM     63  CB  ALA A   5     -49.072 -44.393 -58.024  1.00 70.28           C  
ATOM     64  HB1 ALA A   5     -49.028 -44.738 -56.991  1.00 70.28           H  
ATOM     65  HB2 ALA A   5     -48.058 -44.201 -58.373  1.00 70.28           H  
ATOM     66  HB3 ALA A   5     -49.515 -45.176 -58.639  1.00 70.28           H  
ATOM     67  O   ALA A   5     -48.584 -41.110 -57.962  1.00 70.28           O  
ATOM     68  N   PRO A   6     -49.428 -41.816 -56.014  1.00 63.06           N  
ATOM     69  CA  PRO A   6     -48.933 -40.656 -55.256  1.00 63.06           C  
ATOM     70  HA  PRO A   6     -49.455 -39.769 -55.614  1.00 63.06           H  
ATOM     71  C   PRO A   6     -47.419 -40.394 -55.359  1.00 63.06           C  
ATOM     72  CB  PRO A   6     -49.346 -40.917 -53.804  1.00 63.06           C  
ATOM     73  HB2 PRO A   6     -49.555 -39.988 -53.273  1.00 63.06           H  
ATOM     74  HB3 PRO A   6     -48.573 -41.487 -53.289  1.00 63.06           H  
ATOM     75  O   PRO A   6     -46.987 -39.253 -55.192  1.00 63.06           O  
ATOM     76  CG  PRO A   6     -50.598 -41.779 -53.948  1.00 63.06           C  
ATOM     77  HG2 PRO A   6     -51.457 -41.145 -54.168  1.00 63.06           H  
ATOM     78  HG3 PRO A   6     -50.781 -42.382 -53.059  1.00 63.06           H  
ATOM     79  CD  PRO A   6     -50.272 -42.644 -55.163  1.00 63.06           C  
ATOM     80  HD2 PRO A   6     -51.200 -42.933 -55.658  1.00 63.06           H  
ATOM     81  HD3 PRO A   6     -49.718 -43.529 -54.851  1.00 63.06           H  
ATOM     82  N   ALA A   7     -46.619 -41.428 -55.650  1.00 68.73           N  
ATOM     83  H   ALA A   7     -47.042 -42.335 -55.789  1.00 68.73           H  
ATOM     84  CA  ALA A   7     -45.196 -41.292 -55.958  1.00 68.73           C  
ATOM     85  HA  ALA A   7     -44.734 -40.635 -55.222  1.00 68.73           H  
ATOM     86  C   ALA A   7     -44.986 -40.646 -57.340  1.00 68.73           C  
ATOM     87  CB  ALA A   7     -44.534 -42.672 -55.850  1.00 68.73           C  
ATOM     88  HB1 ALA A   7     -44.664 -43.071 -54.844  1.00 68.73           H  
ATOM     89  HB2 ALA A   7     -43.468 -42.579 -56.058  1.00 68.73           H  
ATOM     90  HB3 ALA A   7     -44.970 -43.362 -56.573  1.00 68.73           H  
ATOM     91  O   ALA A   7     -44.363 -39.593 -57.433  1.00 68.73           O  
ATOM     92  N   ASP A   8     -45.590 -41.208 -58.389  1.00 77.29           N  
ATOM     93  H   ASP A   8     -46.030 -42.109 -58.264  1.00 77.29           H  
ATOM     94  CA  ASP A   8     -45.534 -40.697 -59.767  1.00 77.29           C  
ATOM     95  HA  ASP A   8     -44.505 -40.736 -60.124  1.00 77.29           H  
ATOM     96  C   ASP A   8     -46.051 -39.250 -59.881  1.00 77.29           C  
ATOM     97  CB  ASP A   8     -46.410 -41.574 -60.673  1.00 77.29           C  
ATOM     98  HB2 ASP A   8     -47.444 -41.397 -60.377  1.00 77.29           H  
ATOM     99  HB3 ASP A   8     -46.288 -41.256 -61.708  1.00 77.29           H  
ATOM    100  O   ASP A   8     -45.515 -38.449 -60.647  1.00 77.29           O  
ATOM    101  CG  ASP A   8     -46.179 -43.079 -60.578  1.00 77.29           C  
ATOM    102  OD1 ASP A   8     -45.030 -43.488 -60.311  1.00 77.29           O  
ATOM    103  OD2 ASP A   8     -47.198 -43.792 -60.721  1.00 77.29           O  
ATOM    104  N   GLN A   9     -47.078 -38.895 -59.095  1.00 76.78           N  
ATOM    105  H   GLN A   9     -47.495 -39.620 -58.529  1.00 76.78           H  
ATOM    106  CA  GLN A   9     -47.578 -37.521 -58.978  1.00 76.78           C  
ATOM    107  HA  GLN A   9     -47.891 -37.171 -59.962  1.00 76.78           H  
ATOM    108  C   GLN A   9     -46.492 -36.561 -58.474  1.00 76.78           C  
ATOM    109  CB  GLN A   9     -48.772 -37.459 -58.010  1.00 76.78           C  
ATOM    110  HB2 GLN A   9     -48.993 -36.409 -57.814  1.00 76.78           H  
ATOM    111  HB3 GLN A   9     -48.489 -37.922 -57.065  1.00 76.78           H  
ATOM    112  O   GLN A   9     -46.352 -35.464 -59.015  1.00 76.78           O  
ATOM    113  CG  GLN A   9     -50.056 -38.122 -58.529  1.00 76.78           C  
ATOM    114  HG2 GLN A   9     -49.862 -39.165 -58.776  1.00 76.78           H  
ATOM    115  HG3 GLN A   9     -50.380 -37.612 -59.436  1.00 76.78           H  
ATOM    116  CD  GLN A   9     -51.192 -38.059 -57.508  1.00 76.78           C  
ATOM    117  NE2 GLN A   9     -52.198 -38.895 -57.615  1.00 76.78           N  
ATOM    118 HE21 GLN A   9     -52.919 -38.826 -56.912  1.00 76.78           H  
ATOM    119 HE22 GLN A   9     -52.162 -39.671 -58.260  1.00 76.78           H  
ATOM    120  OE1 GLN A   9     -51.210 -37.244 -56.603  1.00 76.78           O  
ATOM    121  N   LEU A  10     -45.722 -36.967 -57.456  1.00 80.00           N  
ATOM    122  H   LEU A  10     -45.832 -37.911 -57.113  1.00 80.00           H  
ATOM    123  CA  LEU A  10     -44.629 -36.162 -56.913  1.00 80.00           C  
ATOM    124  HA  LEU A  10     -45.003 -35.147 -56.778  1.00 80.00           H  
ATOM    125  C   LEU A  10     -43.454 -36.082 -57.894  1.00 80.00           C  
ATOM    126  CB  LEU A  10     -44.206 -36.719 -55.541  1.00 80.00           C  
ATOM    127  HB2 LEU A  10     -43.842 -37.738 -55.674  1.00 80.00           H  
ATOM    128  HB3 LEU A  10     -45.081 -36.761 -54.892  1.00 80.00           H  
ATOM    129  O   LEU A  10     -42.926 -34.991 -58.086  1.00 80.00           O  
ATOM    130  CG  LEU A  10     -43.100 -35.900 -54.845  1.00 80.00           C  
ATOM    131  HG  LEU A  10     -42.202 -35.899 -55.463  1.00 80.00           H  
ATOM    132  CD1 LEU A  10     -43.512 -34.450 -54.570  1.00 80.00           C  
ATOM    133 HD11 LEU A  10     -42.708 -33.934 -54.045  1.00 80.00           H  
ATOM    134 HD12 LEU A  10     -43.677 -33.924 -55.510  1.00 80.00           H  
ATOM    135 HD13 LEU A  10     -44.424 -34.416 -53.974  1.00 80.00           H  
ATOM    136  CD2 LEU A  10     -42.752 -36.545 -53.502  1.00 80.00           C  
ATOM    137 HD21 LEU A  10     -41.934 -35.998 -53.035  1.00 80.00           H  
ATOM    138 HD22 LEU A  10     -42.430 -37.573 -53.669  1.00 80.00           H  
ATOM    139 HD23 LEU A  10     -43.622 -36.539 -52.845  1.00 80.00           H  
ATOM    140  N   THR A  11     -43.085 -37.187 -58.550  1.00 80.53           N  
ATOM    141  H   THR A  11     -43.510 -38.067 -58.295  1.00 80.53           H  
ATOM    142  CA  THR A  11     -42.025 -37.216 -59.575  1.00 80.53           C  
ATOM    143  HA  THR A  11     -41.085 -36.902 -59.122  1.00 80.53           H  
ATOM    144  C   THR A  11     -42.336 -36.247 -60.718  1.00 80.53           C  
ATOM    145  CB  THR A  11     -41.837 -38.640 -60.125  1.00 80.53           C  
ATOM    146  HB  THR A  11     -42.738 -38.947 -60.656  1.00 80.53           H  
ATOM    147  O   THR A  11     -41.526 -35.375 -61.021  1.00 80.53           O  
ATOM    148  CG2 THR A  11     -40.634 -38.768 -61.058  1.00 80.53           C  
ATOM    149 HG21 THR A  11     -39.725 -38.462 -60.541  1.00 80.53           H  
ATOM    150 HG22 THR A  11     -40.766 -38.132 -61.934  1.00 80.53           H  
ATOM    151 HG23 THR A  11     -40.530 -39.799 -61.394  1.00 80.53           H  
ATOM    152  OG1 THR A  11     -41.615 -39.533 -59.058  1.00 80.53           O  
ATOM    153  HG1 THR A  11     -41.573 -40.419 -59.426  1.00 80.53           H  
ATOM    154  N   LEU A  12     -43.551 -36.311 -61.278  1.00 83.31           N  
ATOM    155  H   LEU A  12     -44.182 -37.036 -60.970  1.00 83.31           H  
ATOM    156  CA  LEU A  12     -43.990 -35.425 -62.362  1.00 83.31           C  
ATOM    157  HA  LEU A  12     -43.318 -35.566 -63.208  1.00 83.31           H  
ATOM    158  C   LEU A  12     -43.938 -33.935 -61.973  1.00 83.31           C  
ATOM    159  CB  LEU A  12     -45.420 -35.846 -62.757  1.00 83.31           C  
ATOM    160  HB2 LEU A  12     -45.413 -36.903 -63.023  1.00 83.31           H  
ATOM    161  HB3 LEU A  12     -46.061 -35.728 -61.883  1.00 83.31           H  
ATOM    162  O   LEU A  12     -43.598 -33.087 -62.798  1.00 83.31           O  
ATOM    163  CG  LEU A  12     -46.026 -35.045 -63.924  1.00 83.31           C  
ATOM    164  HG  LEU A  12     -45.997 -33.978 -63.701  1.00 83.31           H  
ATOM    165  CD1 LEU A  12     -45.297 -35.302 -65.243  1.00 83.31           C  
ATOM    166 HD11 LEU A  12     -45.282 -36.369 -65.467  1.00 83.31           H  
ATOM    167 HD12 LEU A  12     -45.786 -34.763 -66.054  1.00 83.31           H  
ATOM    168 HD13 LEU A  12     -44.271 -34.942 -65.170  1.00 83.31           H  
ATOM    169  CD2 LEU A  12     -47.495 -35.434 -64.107  1.00 83.31           C  
ATOM    170 HD21 LEU A  12     -47.556 -36.492 -64.365  1.00 83.31           H  
ATOM    171 HD22 LEU A  12     -47.930 -34.833 -64.906  1.00 83.31           H  
ATOM    172 HD23 LEU A  12     -48.032 -35.248 -63.177  1.00 83.31           H  
ATOM    173  N   LEU A  13     -44.282 -33.606 -60.724  1.00 88.37           N  
ATOM    174  H   LEU A  13     -44.550 -34.345 -60.091  1.00 88.37           H  
ATOM    175  CA  LEU A  13     -44.230 -32.231 -60.217  1.00 88.37           C  
ATOM    176  HA  LEU A  13     -44.578 -31.557 -61.000  1.00 88.37           H  
ATOM    177  C   LEU A  13     -42.804 -31.778 -59.890  1.00 88.37           C  
ATOM    178  CB  LEU A  13     -45.158 -32.106 -58.999  1.00 88.37           C  
ATOM    179  HB2 LEU A  13     -44.951 -32.926 -58.312  1.00 88.37           H  
ATOM    180  HB3 LEU A  13     -44.945 -31.173 -58.476  1.00 88.37           H  
ATOM    181  O   LEU A  13     -42.482 -30.609 -60.094  1.00 88.37           O  
ATOM    182  CG  LEU A  13     -46.645 -32.123 -59.394  1.00 88.37           C  
ATOM    183  HG  LEU A  13     -46.839 -32.962 -60.061  1.00 88.37           H  
ATOM    184  CD1 LEU A  13     -47.507 -32.283 -58.149  1.00 88.37           C  
ATOM    185 HD11 LEU A  13     -48.565 -32.258 -58.414  1.00 88.37           H  
ATOM    186 HD12 LEU A  13     -47.285 -31.474 -57.453  1.00 88.37           H  
ATOM    187 HD13 LEU A  13     -47.283 -33.240 -57.679  1.00 88.37           H  
ATOM    188  CD2 LEU A  13     -47.074 -30.829 -60.092  1.00 88.37           C  
ATOM    189 HD21 LEU A  13     -48.145 -30.855 -60.289  1.00 88.37           H  
ATOM    190 HD22 LEU A  13     -46.850 -29.971 -59.457  1.00 88.37           H  
ATOM    191 HD23 LEU A  13     -46.554 -30.722 -61.044  1.00 88.37           H  
ATOM    192  N   LEU A  14     -41.942 -32.686 -59.435  1.00 88.59           N  
ATOM    193  H   LEU A  14     -42.271 -33.629 -59.282  1.00 88.59           H  
ATOM    194  CA  LEU A  14     -40.532 -32.410 -59.184  1.00 88.59           C  
ATOM    195  HA  LEU A  14     -40.469 -31.515 -58.565  1.00 88.59           H  
ATOM    196  C   LEU A  14     -39.790 -32.106 -60.490  1.00 88.59           C  
ATOM    197  CB  LEU A  14     -39.940 -33.599 -58.411  1.00 88.59           C  
ATOM    198  HB2 LEU A  14     -39.983 -34.485 -59.044  1.00 88.59           H  
ATOM    199  HB3 LEU A  14     -40.565 -33.783 -57.537  1.00 88.59           H  
ATOM    200  O   LEU A  14     -39.086 -31.101 -60.560  1.00 88.59           O  
ATOM    201  CG  LEU A  14     -38.490 -33.414 -57.935  1.00 88.59           C  
ATOM    202  HG  LEU A  14     -37.829 -33.291 -58.793  1.00 88.59           H  
ATOM    203  CD1 LEU A  14     -38.329 -32.208 -57.004  1.00 88.59           C  
ATOM    204 HD11 LEU A  14     -37.320 -32.185 -56.592  1.00 88.59           H  
ATOM    205 HD12 LEU A  14     -39.051 -32.270 -56.189  1.00 88.59           H  
ATOM    206 HD13 LEU A  14     -38.491 -31.284 -57.560  1.00 88.59           H  
ATOM    207  CD2 LEU A  14     -38.076 -34.670 -57.168  1.00 88.59           C  
ATOM    208 HD21 LEU A  14     -37.061 -34.562 -56.787  1.00 88.59           H  
ATOM    209 HD22 LEU A  14     -38.110 -35.530 -57.836  1.00 88.59           H  
ATOM    210 HD23 LEU A  14     -38.752 -34.840 -56.330  1.00 88.59           H  
ATOM    211  N   ASP A  15     -40.014 -32.893 -61.543  1.00 86.66           N  
ATOM    212  H   ASP A  15     -40.560 -33.733 -61.417  1.00 86.66           H  
ATOM    213  CA  ASP A  15     -39.432 -32.635 -62.865  1.00 86.66           C  
ATOM    214  HA  ASP A  15     -38.356 -32.502 -62.753  1.00 86.66           H  
ATOM    215  C   ASP A  15     -39.967 -31.335 -63.488  1.00 86.66           C  
ATOM    216  CB  ASP A  15     -39.664 -33.844 -63.784  1.00 86.66           C  
ATOM    217  HB2 ASP A  15     -40.721 -34.109 -63.771  1.00 86.66           H  
ATOM    218  HB3 ASP A  15     -39.401 -33.560 -64.803  1.00 86.66           H  
ATOM    219  O   ASP A  15     -39.190 -30.559 -64.049  1.00 86.66           O  
ATOM    220  CG  ASP A  15     -38.810 -35.062 -63.400  1.00 86.66           C  
ATOM    221  OD1 ASP A  15     -37.684 -34.857 -62.875  1.00 86.66           O  
ATOM    222  OD2 ASP A  15     -39.282 -36.188 -63.673  1.00 86.66           O  
ATOM    223  N   LEU A  16     -41.261 -31.021 -63.311  1.00 90.08           N  
ATOM    224  H   LEU A  16     -41.861 -31.706 -62.874  1.00 90.08           H  
ATOM    225  CA  LEU A  16     -41.828 -29.727 -63.714  1.00 90.08           C  
ATOM    226  HA  LEU A  16     -41.653 -29.608 -64.783  1.00 90.08           H  
ATOM    227  C   LEU A  16     -41.136 -28.550 -63.006  1.00 90.08           C  
ATOM    228  CB  LEU A  16     -43.349 -29.727 -63.455  1.00 90.08           C  
ATOM    229  HB2 LEU A  16     -43.519 -29.959 -62.404  1.00 90.08           H  
ATOM    230  HB3 LEU A  16     -43.805 -30.518 -64.050  1.00 90.08           H  
ATOM    231  O   LEU A  16     -40.777 -27.571 -63.662  1.00 90.08           O  
ATOM    232  CG  LEU A  16     -44.051 -28.389 -63.769  1.00 90.08           C  
ATOM    233  HG  LEU A  16     -43.604 -27.591 -63.175  1.00 90.08           H  
ATOM    234  CD1 LEU A  16     -43.955 -28.008 -65.248  1.00 90.08           C  
ATOM    235 HD11 LEU A  16     -42.911 -27.855 -65.522  1.00 90.08           H  
ATOM    236 HD12 LEU A  16     -44.378 -28.803 -65.864  1.00 90.08           H  
ATOM    237 HD13 LEU A  16     -44.499 -27.080 -65.425  1.00 90.08           H  
ATOM    238  CD2 LEU A  16     -45.530 -28.471 -63.387  1.00 90.08           C  
ATOM    239 HD21 LEU A  16     -45.617 -28.694 -62.323  1.00 90.08           H  
ATOM    240 HD22 LEU A  16     -46.019 -27.517 -63.586  1.00 90.08           H  
ATOM    241 HD23 LEU A  16     -46.020 -29.257 -63.960  1.00 90.08           H  
ATOM    242  N   VAL A  17     -40.930 -28.637 -61.686  1.00 91.81           N  
ATOM    243  H   VAL A  17     -41.254 -29.463 -61.203  1.00 91.81           H  
ATOM    244  CA  VAL A  17     -40.233 -27.592 -60.917  1.00 91.81           C  
ATOM    245  HA  VAL A  17     -40.710 -26.635 -61.127  1.00 91.81           H  
ATOM    246  C   VAL A  17     -38.781 -27.462 -61.378  1.00 91.81           C  
ATOM    247  CB  VAL A  17     -40.337 -27.843 -59.397  1.00 91.81           C  
ATOM    248  HB  VAL A  17     -40.057 -28.873 -59.178  1.00 91.81           H  
ATOM    249  O   VAL A  17     -38.350 -26.350 -61.679  1.00 91.81           O  
ATOM    250  CG1 VAL A  17     -39.435 -26.907 -58.582  1.00 91.81           C  
ATOM    251 HG11 VAL A  17     -38.385 -27.117 -58.787  1.00 91.81           H  
ATOM    252 HG12 VAL A  17     -39.643 -25.868 -58.840  1.00 91.81           H  
ATOM    253 HG13 VAL A  17     -39.615 -27.061 -57.518  1.00 91.81           H  
ATOM    254  CG2 VAL A  17     -41.768 -27.594 -58.902  1.00 91.81           C  
ATOM    255 HG21 VAL A  17     -42.021 -26.539 -59.001  1.00 91.81           H  
ATOM    256 HG22 VAL A  17     -41.847 -27.889 -57.855  1.00 91.81           H  
ATOM    257 HG23 VAL A  17     -42.482 -28.181 -59.480  1.00 91.81           H  
ATOM    258  N   ARG A  18     -38.036 -28.570 -61.511  1.00 88.73           N  
ATOM    259  H   ARG A  18     -38.464 -29.457 -61.287  1.00 88.73           H  
ATOM    260  CA  ARG A  18     -36.636 -28.556 -61.980  1.00 88.73           C  
ATOM    261  HA  ARG A  18     -36.036 -27.940 -61.310  1.00 88.73           H  
ATOM    262  C   ARG A  18     -36.500 -27.929 -63.368  1.00 88.73           C  
ATOM    263  CB  ARG A  18     -36.063 -29.980 -61.991  1.00 88.73           C  
ATOM    264  HB2 ARG A  18     -35.093 -29.966 -62.488  1.00 88.73           H  
ATOM    265  HB3 ARG A  18     -36.729 -30.624 -62.565  1.00 88.73           H  
ATOM    266  O   ARG A  18     -35.607 -27.112 -63.573  1.00 88.73           O  
ATOM    267  CG  ARG A  18     -35.870 -30.563 -60.583  1.00 88.73           C  
ATOM    268  HG2 ARG A  18     -35.097 -30.007 -60.052  1.00 88.73           H  
ATOM    269  HG3 ARG A  18     -36.792 -30.478 -60.008  1.00 88.73           H  
ATOM    270  CD  ARG A  18     -35.482 -32.042 -60.678  1.00 88.73           C  
ATOM    271  HD2 ARG A  18     -36.093 -32.528 -61.439  1.00 88.73           H  
ATOM    272  HD3 ARG A  18     -35.702 -32.522 -59.725  1.00 88.73           H  
ATOM    273  NE  ARG A  18     -34.048 -32.192 -60.969  1.00 88.73           N  
ATOM    274  HE  ARG A  18     -33.427 -31.457 -60.662  1.00 88.73           H  
ATOM    275  NH1 ARG A  18     -34.091 -34.255 -61.989  1.00 88.73           N  
ATOM    276 HH11 ARG A  18     -35.100 -34.244 -62.009  1.00 88.73           H  
ATOM    277 HH12 ARG A  18     -33.604 -35.022 -62.430  1.00 88.73           H  
ATOM    278  NH2 ARG A  18     -32.140 -33.208 -61.574  1.00 88.73           N  
ATOM    279 HH21 ARG A  18     -31.663 -32.378 -61.254  1.00 88.73           H  
ATOM    280 HH22 ARG A  18     -31.610 -33.966 -61.979  1.00 88.73           H  
ATOM    281  CZ  ARG A  18     -33.441 -33.222 -61.519  1.00 88.73           C  
ATOM    282  N   ALA A  19     -37.409 -28.241 -64.292  1.00 91.01           N  
ATOM    283  H   ALA A  19     -38.095 -28.949 -64.074  1.00 91.01           H  
ATOM    284  CA  ALA A  19     -37.417 -27.658 -65.633  1.00 91.01           C  
ATOM    285  HA  ALA A  19     -36.435 -27.809 -66.082  1.00 91.01           H  
ATOM    286  C   ALA A  19     -37.678 -26.140 -65.626  1.00 91.01           C  
ATOM    287  CB  ALA A  19     -38.450 -28.411 -66.479  1.00 91.01           C  
ATOM    288  HB1 ALA A  19     -38.448 -28.017 -67.495  1.00 91.01           H  
ATOM    289  HB2 ALA A  19     -39.445 -28.295 -66.048  1.00 91.01           H  
ATOM    290  HB3 ALA A  19     -38.198 -29.471 -66.510  1.00 91.01           H  
ATOM    291  O   ALA A  19     -37.005 -25.400 -66.344  1.00 91.01           O  
ATOM    292  N   GLN A  20     -38.610 -25.647 -64.798  1.00 91.23           N  
ATOM    293  H   GLN A  20     -39.138 -26.284 -64.218  1.00 91.23           H  
ATOM    294  CA  GLN A  20     -38.854 -24.201 -64.686  1.00 91.23           C  
ATOM    295  HA  GLN A  20     -38.889 -23.783 -65.692  1.00 91.23           H  
ATOM    296  C   GLN A  20     -37.711 -23.465 -63.978  1.00 91.23           C  
ATOM    297  CB  GLN A  20     -40.199 -23.917 -63.997  1.00 91.23           C  
ATOM    298  HB2 GLN A  20     -40.291 -22.843 -63.835  1.00 91.23           H  
ATOM    299  HB3 GLN A  20     -40.217 -24.408 -63.024  1.00 91.23           H  
ATOM    300  O   GLN A  20     -37.374 -22.354 -64.380  1.00 91.23           O  
ATOM    301  CG  GLN A  20     -41.407 -24.386 -64.823  1.00 91.23           C  
ATOM    302  HG2 GLN A  20     -42.325 -24.126 -64.296  1.00 91.23           H  
ATOM    303  HG3 GLN A  20     -41.377 -25.472 -64.914  1.00 91.23           H  
ATOM    304  CD  GLN A  20     -41.483 -23.781 -66.222  1.00 91.23           C  
ATOM    305  NE2 GLN A  20     -42.042 -24.498 -67.171  1.00 91.23           N  
ATOM    306 HE21 GLN A  20     -42.045 -24.096 -68.097  1.00 91.23           H  
ATOM    307 HE22 GLN A  20     -42.352 -25.439 -66.976  1.00 91.23           H  
ATOM    308  OE1 GLN A  20     -41.061 -22.667 -66.501  1.00 91.23           O  
ATOM    309  N   VAL A  21     -37.080 -24.089 -62.981  1.00 88.93           N  
ATOM    310  H   VAL A  21     -37.438 -24.984 -62.679  1.00 88.93           H  
ATOM    311  CA  VAL A  21     -35.895 -23.555 -62.291  1.00 88.93           C  
ATOM    312  HA  VAL A  21     -36.116 -22.549 -61.934  1.00 88.93           H  
ATOM    313  C   VAL A  21     -34.711 -23.432 -63.251  1.00 88.93           C  
ATOM    314  CB  VAL A  21     -35.557 -24.437 -61.075  1.00 88.93           C  
ATOM    315  HB  VAL A  21     -35.558 -25.483 -61.381  1.00 88.93           H  
ATOM    316  O   VAL A  21     -34.144 -22.347 -63.377  1.00 88.93           O  
ATOM    317  CG1 VAL A  21     -34.187 -24.113 -60.475  1.00 88.93           C  
ATOM    318 HG11 VAL A  21     -34.075 -23.033 -60.388  1.00 88.93           H  
ATOM    319 HG12 VAL A  21     -33.393 -24.480 -61.125  1.00 88.93           H  
ATOM    320 HG13 VAL A  21     -34.075 -24.579 -59.496  1.00 88.93           H  
ATOM    321  CG2 VAL A  21     -36.612 -24.253 -59.978  1.00 88.93           C  
ATOM    322 HG21 VAL A  21     -36.517 -25.068 -59.261  1.00 88.93           H  
ATOM    323 HG22 VAL A  21     -36.473 -23.294 -59.479  1.00 88.93           H  
ATOM    324 HG23 VAL A  21     -37.619 -24.285 -60.393  1.00 88.93           H  
ATOM    325  N   ALA A  22     -34.396 -24.496 -63.997  1.00 86.20           N  
ATOM    326  H   ALA A  22     -34.899 -25.359 -63.851  1.00 86.20           H  
ATOM    327  CA  ALA A  22     -33.349 -24.488 -65.020  1.00 86.20           C  
ATOM    328  HA  ALA A  22     -32.384 -24.322 -64.540  1.00 86.20           H  
ATOM    329  C   ALA A  22     -33.565 -23.360 -66.041  1.00 86.20           C  
ATOM    330  CB  ALA A  22     -33.340 -25.862 -65.707  1.00 86.20           C  
ATOM    331  HB1 ALA A  22     -34.325 -26.088 -66.116  1.00 86.20           H  
ATOM    332  HB2 ALA A  22     -32.617 -25.870 -66.522  1.00 86.20           H  
ATOM    333  HB3 ALA A  22     -33.068 -26.633 -64.987  1.00 86.20           H  
ATOM    334  O   ALA A  22     -32.653 -22.586 -66.326  1.00 86.20           O  
ATOM    335  N   ALA A  23     -34.802 -23.207 -66.521  1.00 87.19           N  
ATOM    336  H   ALA A  23     -35.502 -23.884 -66.252  1.00 87.19           H  
ATOM    337  CA  ALA A  23     -35.164 -22.210 -67.521  1.00 87.19           C  
ATOM    338  HA  ALA A  23     -34.379 -22.207 -68.277  1.00 87.19           H  
ATOM    339  C   ALA A  23     -35.262 -20.759 -66.993  1.00 87.19           C  
ATOM    340  CB  ALA A  23     -36.455 -22.689 -68.193  1.00 87.19           C  
ATOM    341  HB1 ALA A  23     -37.275 -22.677 -67.475  1.00 87.19           H  
ATOM    342  HB2 ALA A  23     -36.321 -23.708 -68.555  1.00 87.19           H  
ATOM    343  HB3 ALA A  23     -36.685 -22.053 -69.048  1.00 87.19           H  
ATOM    344  O   ALA A  23     -35.500 -19.859 -67.805  1.00 87.19           O  
ATOM    345  N   VAL A  24     -35.106 -20.522 -65.682  1.00 78.85           N  
ATOM    346  H   VAL A  24     -34.986 -21.321 -65.076  1.00 78.85           H  
ATOM    347  CA  VAL A  24     -34.943 -19.184 -65.071  1.00 78.85           C  
ATOM    348  HA  VAL A  24     -35.253 -18.418 -65.782  1.00 78.85           H  
ATOM    349  C   VAL A  24     -33.470 -18.898 -64.761  1.00 78.85           C  
ATOM    350  CB  VAL A  24     -35.827 -19.029 -63.813  1.00 78.85           C  
ATOM    351  HB  VAL A  24     -35.665 -19.877 -63.148  1.00 78.85           H  
ATOM    352  O   VAL A  24     -33.002 -17.802 -65.044  1.00 78.85           O  
ATOM    353  CG1 VAL A  24     -35.541 -17.737 -63.038  1.00 78.85           C  
ATOM    354 HG11 VAL A  24     -36.272 -17.607 -62.241  1.00 78.85           H  
ATOM    355 HG12 VAL A  24     -34.549 -17.788 -62.589  1.00 78.85           H  
ATOM    356 HG13 VAL A  24     -35.585 -16.878 -63.708  1.00 78.85           H  
ATOM    357  CG2 VAL A  24     -37.309 -18.976 -64.201  1.00 78.85           C  
ATOM    358 HG21 VAL A  24     -37.501 -18.085 -64.797  1.00 78.85           H  
ATOM    359 HG22 VAL A  24     -37.574 -19.861 -64.780  1.00 78.85           H  
ATOM    360 HG23 VAL A  24     -37.921 -18.950 -63.299  1.00 78.85           H  
ATOM    361  N   LEU A  25     -32.719 -19.887 -64.262  1.00 75.88           N  
ATOM    362  H   LEU A  25     -33.166 -20.761 -64.027  1.00 75.88           H  
ATOM    363  CA  LEU A  25     -31.276 -19.770 -63.991  1.00 75.88           C  
ATOM    364  HA  LEU A  25     -31.078 -18.781 -63.578  1.00 75.88           H  
ATOM    365  C   LEU A  25     -30.390 -19.871 -65.253  1.00 75.88           C  
ATOM    366  CB  LEU A  25     -30.874 -20.825 -62.943  1.00 75.88           C  
ATOM    367  HB2 LEU A  25     -31.124 -21.811 -63.334  1.00 75.88           H  
ATOM    368  HB3 LEU A  25     -29.793 -20.790 -62.813  1.00 75.88           H  
ATOM    369  O   LEU A  25     -29.171 -19.750 -65.172  1.00 75.88           O  
ATOM    370  CG  LEU A  25     -31.522 -20.661 -61.554  1.00 75.88           C  
ATOM    371  HG  LEU A  25     -32.607 -20.704 -61.646  1.00 75.88           H  
ATOM    372  CD1 LEU A  25     -31.070 -21.826 -60.674  1.00 75.88           C  
ATOM    373 HD11 LEU A  25     -29.981 -21.851 -60.631  1.00 75.88           H  
ATOM    374 HD12 LEU A  25     -31.428 -22.768 -61.089  1.00 75.88           H  
ATOM    375 HD13 LEU A  25     -31.447 -21.699 -59.660  1.00 75.88           H  
ATOM    376  CD2 LEU A  25     -31.142 -19.346 -60.868  1.00 75.88           C  
ATOM    377 HD21 LEU A  25     -31.566 -19.314 -59.865  1.00 75.88           H  
ATOM    378 HD22 LEU A  25     -31.527 -18.494 -61.428  1.00 75.88           H  
ATOM    379 HD23 LEU A  25     -30.058 -19.269 -60.784  1.00 75.88           H  
ATOM    380  N   GLY A  26     -30.981 -20.107 -66.428  1.00 75.16           N  
ATOM    381  H   GLY A  26     -31.979 -20.260 -66.422  1.00 75.16           H  
ATOM    382  CA  GLY A  26     -30.262 -20.197 -67.704  1.00 75.16           C  
ATOM    383  HA2 GLY A  26     -30.974 -20.048 -68.515  1.00 75.16           H  
ATOM    384  HA3 GLY A  26     -29.516 -19.403 -67.751  1.00 75.16           H  
ATOM    385  C   GLY A  26     -29.548 -21.533 -67.948  1.00 75.16           C  
ATOM    386  O   GLY A  26     -28.700 -21.620 -68.836  1.00 75.16           O  
ATOM    387  N   HIS A  27     -29.877 -22.584 -67.193  1.00 76.82           N  
ATOM    388  H   HIS A  27     -30.638 -22.475 -66.538  1.00 76.82           H  
ATOM    389  CA  HIS A  27     -29.353 -23.929 -67.431  1.00 76.82           C  
ATOM    390  HA  HIS A  27     -28.284 -23.846 -67.628  1.00 76.82           H  
ATOM    391  C   HIS A  27     -30.012 -24.572 -68.661  1.00 76.82           C  
ATOM    392  CB  HIS A  27     -29.534 -24.812 -66.191  1.00 76.82           C  
ATOM    393  HB2 HIS A  27     -29.114 -25.797 -66.394  1.00 76.82           H  
ATOM    394  HB3 HIS A  27     -30.602 -24.940 -66.011  1.00 76.82           H  
ATOM    395  O   HIS A  27     -31.219 -24.460 -68.872  1.00 76.82           O  
ATOM    396  CG  HIS A  27     -28.901 -24.285 -64.928  1.00 76.82           C  
ATOM    397  CD2 HIS A  27     -29.424 -24.394 -63.669  1.00 76.82           C  
ATOM    398  HD2 HIS A  27     -30.358 -24.868 -63.407  1.00 76.82           H  
ATOM    399  ND1 HIS A  27     -27.698 -23.622 -64.808  1.00 76.82           N  
ATOM    400  HD1 HIS A  27     -27.111 -23.295 -65.562  1.00 76.82           H  
ATOM    401  CE1 HIS A  27     -27.512 -23.334 -63.509  1.00 76.82           C  
ATOM    402  HE1 HIS A  27     -26.679 -22.778 -63.104  1.00 76.82           H  
ATOM    403  NE2 HIS A  27     -28.537 -23.792 -62.778  1.00 76.82           N  
ATOM    404  N   ALA A  28     -29.217 -25.293 -69.458  1.00 73.97           N  
ATOM    405  H   ALA A  28     -28.232 -25.338 -69.242  1.00 73.97           H  
ATOM    406  CA  ALA A  28     -29.678 -25.926 -70.696  1.00 73.97           C  
ATOM    407  HA  ALA A  28     -30.297 -25.211 -71.238  1.00 73.97           H  
ATOM    408  C   ALA A  28     -30.542 -27.187 -70.484  1.00 73.97           C  
ATOM    409  CB  ALA A  28     -28.442 -26.235 -71.551  1.00 73.97           C  
ATOM    410  HB1 ALA A  28     -27.880 -25.320 -71.737  1.00 73.97           H  
ATOM    411  HB2 ALA A  28     -27.807 -26.959 -71.041  1.00 73.97           H  
ATOM    412  HB3 ALA A  28     -28.759 -26.654 -72.506  1.00 73.97           H  
ATOM    413  O   ALA A  28     -31.228 -27.611 -71.411  1.00 73.97           O  
ATOM    414  N   ASP A  29     -30.501 -27.789 -69.292  1.00 75.49           N  
ATOM    415  H   ASP A  29     -29.960 -27.364 -68.552  1.00 75.49           H  
ATOM    416  CA  ASP A  29     -31.252 -28.995 -68.937  1.00 75.49           C  
ATOM    417  HA  ASP A  29     -32.179 -29.014 -69.508  1.00 75.49           H  
ATOM    418  C   ASP A  29     -31.625 -29.004 -67.441  1.00 75.49           C  
ATOM    419  CB  ASP A  29     -30.434 -30.240 -69.328  1.00 75.49           C  
ATOM    420  HB2 ASP A  29     -29.473 -30.206 -68.814  1.00 75.49           H  
ATOM    421  HB3 ASP A  29     -30.248 -30.225 -70.402  1.00 75.49           H  
ATOM    422  O   ASP A  29     -30.931 -28.427 -66.600  1.00 75.49           O  
ATOM    423  CG  ASP A  29     -31.152 -31.543 -68.972  1.00 75.49           C  
ATOM    424  OD1 ASP A  29     -32.397 -31.584 -69.077  1.00 75.49           O  
ATOM    425  OD2 ASP A  29     -30.470 -32.457 -68.466  1.00 75.49           O  
ATOM    426  N   ALA A  30     -32.719 -29.692 -67.108  1.00 76.42           N  
ATOM    427  H   ALA A  30     -33.124 -30.262 -67.836  1.00 76.42           H  
ATOM    428  CA  ALA A  30     -33.235 -29.855 -65.752  1.00 76.42           C  
ATOM    429  HA  ALA A  30     -33.295 -28.874 -65.280  1.00 76.42           H  
ATOM    430  C   ALA A  30     -32.339 -30.737 -64.860  1.00 76.42           C  
ATOM    431  CB  ALA A  30     -34.652 -30.431 -65.860  1.00 76.42           C  
ATOM    432  HB1 ALA A  30     -35.097 -30.509 -64.868  1.00 76.42           H  
ATOM    433  HB2 ALA A  30     -34.616 -31.422 -66.312  1.00 76.42           H  
ATOM    434  HB3 ALA A  30     -35.271 -29.781 -66.479  1.00 76.42           H  
ATOM    435  O   ALA A  30     -32.420 -30.633 -63.633  1.00 76.42           O  
ATOM    436  N   SER A  31     -31.470 -31.581 -65.438  1.00 73.98           N  
ATOM    437  H   SER A  31     -31.446 -31.649 -66.445  1.00 73.98           H  
ATOM    438  CA  SER A  31     -30.546 -32.430 -64.667  1.00 73.98           C  
ATOM    439  HA  SER A  31     -31.144 -33.067 -64.016  1.00 73.98           H  
ATOM    440  C   SER A  31     -29.592 -31.631 -63.772  1.00 73.98           C  
ATOM    441  CB  SER A  31     -29.735 -33.353 -65.580  1.00 73.98           C  
ATOM    442  HB2 SER A  31     -30.409 -33.979 -66.166  1.00 73.98           H  
ATOM    443  HB3 SER A  31     -29.105 -33.998 -64.967  1.00 73.98           H  
ATOM    444  O   SER A  31     -29.296 -32.085 -62.667  1.00 73.98           O  
ATOM    445  OG  SER A  31     -28.918 -32.606 -66.451  1.00 73.98           O  
ATOM    446  HG  SER A  31     -29.394 -32.557 -67.283  1.00 73.98           H  
ATOM    447  N   ALA A  32     -29.191 -30.426 -64.197  1.00 72.46           N  
ATOM    448  H   ALA A  32     -29.472 -30.141 -65.124  1.00 72.46           H  
ATOM    449  CA  ALA A  32     -28.325 -29.520 -63.440  1.00 72.46           C  
ATOM    450  HA  ALA A  32     -27.404 -30.046 -63.187  1.00 72.46           H  
ATOM    451  C   ALA A  32     -28.952 -29.031 -62.119  1.00 72.46           C  
ATOM    452  CB  ALA A  32     -27.981 -28.336 -64.353  1.00 72.46           C  
ATOM    453  HB1 ALA A  32     -27.491 -28.694 -65.259  1.00 72.46           H  
ATOM    454  HB2 ALA A  32     -28.889 -27.796 -64.623  1.00 72.46           H  
ATOM    455  HB3 ALA A  32     -27.308 -27.656 -63.831  1.00 72.46           H  
ATOM    456  O   ALA A  32     -28.236 -28.650 -61.195  1.00 72.46           O  
ATOM    457  N   VAL A  33     -30.284 -29.055 -62.005  1.00 80.64           N  
ATOM    458  H   VAL A  33     -30.823 -29.439 -62.769  1.00 80.64           H  
ATOM    459  CA  VAL A  33     -31.001 -28.611 -60.805  1.00 80.64           C  
ATOM    460  HA  VAL A  33     -30.439 -27.798 -60.346  1.00 80.64           H  
ATOM    461  C   VAL A  33     -31.085 -29.761 -59.804  1.00 80.64           C  
ATOM    462  CB  VAL A  33     -32.392 -28.055 -61.162  1.00 80.64           C  
ATOM    463  HB  VAL A  33     -32.995 -28.841 -61.617  1.00 80.64           H  
ATOM    464  O   VAL A  33     -31.772 -30.761 -60.044  1.00 80.64           O  
ATOM    465  CG1 VAL A  33     -33.130 -27.535 -59.923  1.00 80.64           C  
ATOM    466 HG11 VAL A  33     -33.325 -28.353 -59.230  1.00 80.64           H  
ATOM    467 HG12 VAL A  33     -32.532 -26.775 -59.419  1.00 80.64           H  
ATOM    468 HG13 VAL A  33     -34.088 -27.104 -60.214  1.00 80.64           H  
ATOM    469  CG2 VAL A  33     -32.274 -26.895 -62.157  1.00 80.64           C  
ATOM    470 HG21 VAL A  33     -31.814 -27.238 -63.084  1.00 80.64           H  
ATOM    471 HG22 VAL A  33     -31.666 -26.097 -61.731  1.00 80.64           H  
ATOM    472 HG23 VAL A  33     -33.268 -26.515 -62.393  1.00 80.64           H  
ATOM    473  N   ARG A  34     -30.410 -29.609 -58.661  1.00 73.16           N  
ATOM    474  H   ARG A  34     -29.845 -28.777 -58.564  1.00 73.16           H  
ATOM    475  CA  ARG A  34     -30.552 -30.490 -57.492  1.00 73.16           C  
ATOM    476  HA  ARG A  34     -30.475 -31.526 -57.822  1.00 73.16           H  
ATOM    477  C   ARG A  34     -31.929 -30.338 -56.837  1.00 73.16           C  
ATOM    478  CB  ARG A  34     -29.429 -30.200 -56.488  1.00 73.16           C  
ATOM    479  HB2 ARG A  34     -29.737 -30.566 -55.508  1.00 73.16           H  
ATOM    480  HB3 ARG A  34     -29.279 -29.124 -56.404  1.00 73.16           H  
ATOM    481  O   ARG A  34     -32.561 -29.293 -56.935  1.00 73.16           O  
ATOM    482  CG  ARG A  34     -28.110 -30.879 -56.879  1.00 73.16           C  
ATOM    483  HG2 ARG A  34     -27.714 -30.391 -57.770  1.00 73.16           H  
ATOM    484  HG3 ARG A  34     -28.287 -31.930 -57.110  1.00 73.16           H  
ATOM    485  CD  ARG A  34     -27.068 -30.789 -55.758  1.00 73.16           C  
ATOM    486  HD2 ARG A  34     -26.106 -31.080 -56.181  1.00 73.16           H  
ATOM    487  HD3 ARG A  34     -26.983 -29.752 -55.433  1.00 73.16           H  
ATOM    488  NE  ARG A  34     -27.406 -31.647 -54.597  1.00 73.16           N  
ATOM    489  HE  ARG A  34     -28.337 -31.570 -54.211  1.00 73.16           H  
ATOM    490  NH1 ARG A  34     -25.368 -32.688 -54.320  1.00 73.16           N  
ATOM    491 HH11 ARG A  34     -24.998 -32.163 -55.099  1.00 73.16           H  
ATOM    492 HH12 ARG A  34     -24.780 -33.299 -53.772  1.00 73.16           H  
ATOM    493  NH2 ARG A  34     -27.012 -33.109 -52.898  1.00 73.16           N  
ATOM    494 HH21 ARG A  34     -27.915 -32.874 -52.512  1.00 73.16           H  
ATOM    495 HH22 ARG A  34     -26.401 -33.686 -52.339  1.00 73.16           H  
ATOM    496  CZ  ARG A  34     -26.602 -32.473 -53.950  1.00 73.16           C  
ATOM    497  N   VAL A  35     -32.406 -31.395 -56.181  1.00 77.79           N  
ATOM    498  H   VAL A  35     -31.801 -32.195 -56.065  1.00 77.79           H  
ATOM    499  CA  VAL A  35     -33.764 -31.451 -55.594  1.00 77.79           C  
ATOM    500  HA  VAL A  35     -34.425 -30.830 -56.199  1.00 77.79           H  
ATOM    501  C   VAL A  35     -33.833 -30.886 -54.171  1.00 77.79           C  
ATOM    502  CB  VAL A  35     -34.322 -32.889 -55.634  1.00 77.79           C  
ATOM    503  HB  VAL A  35     -35.332 -32.878 -55.224  1.00 77.79           H  
ATOM    504  O   VAL A  35     -34.894 -30.462 -53.714  1.00 77.79           O  
ATOM    505  CG1 VAL A  35     -34.415 -33.381 -57.085  1.00 77.79           C  
ATOM    506 HG11 VAL A  35     -34.829 -34.389 -57.109  1.00 77.79           H  
ATOM    507 HG12 VAL A  35     -33.430 -33.406 -57.552  1.00 77.79           H  
ATOM    508 HG13 VAL A  35     -35.066 -32.712 -57.647  1.00 77.79           H  
ATOM    509  CG2 VAL A  35     -33.492 -33.897 -54.828  1.00 77.79           C  
ATOM    510 HG21 VAL A  35     -33.947 -34.885 -54.895  1.00 77.79           H  
ATOM    511 HG22 VAL A  35     -32.469 -33.952 -55.201  1.00 77.79           H  
ATOM    512 HG23 VAL A  35     -33.475 -33.610 -53.776  1.00 77.79           H  
ATOM    513  N   ASP A  36     -32.685 -30.890 -53.499  1.00 72.02           N  
ATOM    514  H   ASP A  36     -31.872 -31.249 -53.979  1.00 72.02           H  
ATOM    515  CA  ASP A  36     -32.457 -30.633 -52.081  1.00 72.02           C  
ATOM    516  HA  ASP A  36     -33.412 -30.658 -51.555  1.00 72.02           H  
ATOM    517  C   ASP A  36     -31.822 -29.258 -51.806  1.00 72.02           C  
ATOM    518  CB  ASP A  36     -31.585 -31.784 -51.538  1.00 72.02           C  
ATOM    519  HB2 ASP A  36     -32.156 -32.709 -51.610  1.00 72.02           H  
ATOM    520  HB3 ASP A  36     -31.396 -31.600 -50.480  1.00 72.02           H  
ATOM    521  O   ASP A  36     -32.135 -28.636 -50.791  1.00 72.02           O  
ATOM    522  CG  ASP A  36     -30.236 -31.999 -52.258  1.00 72.02           C  
ATOM    523  OD1 ASP A  36     -30.125 -31.793 -53.493  1.00 72.02           O  
ATOM    524  OD2 ASP A  36     -29.273 -32.430 -51.599  1.00 72.02           O  
ATOM    525  N   THR A  37     -30.987 -28.759 -52.723  1.00 69.96           N  
ATOM    526  H   THR A  37     -30.731 -29.354 -53.498  1.00 69.96           H  
ATOM    527  CA  THR A  37     -30.355 -27.428 -52.658  1.00 69.96           C  
ATOM    528  HA  THR A  37     -29.730 -27.384 -51.766  1.00 69.96           H  
ATOM    529  C   THR A  37     -31.388 -26.303 -52.574  1.00 69.96           C  
ATOM    530  CB  THR A  37     -29.468 -27.210 -53.894  1.00 69.96           C  
ATOM    531  HB  THR A  37     -30.089 -27.224 -54.790  1.00 69.96           H  
ATOM    532  O   THR A  37     -32.373 -26.302 -53.318  1.00 69.96           O  
ATOM    533  CG2 THR A  37     -28.662 -25.913 -53.866  1.00 69.96           C  
ATOM    534 HG21 THR A  37     -27.969 -25.891 -54.707  1.00 69.96           H  
ATOM    535 HG22 THR A  37     -29.329 -25.057 -53.959  1.00 69.96           H  
ATOM    536 HG23 THR A  37     -28.102 -25.830 -52.934  1.00 69.96           H  
ATOM    537  OG1 THR A  37     -28.530 -28.259 -53.980  1.00 69.96           O  
ATOM    538  HG1 THR A  37     -27.923 -28.149 -53.244  1.00 69.96           H  
ATOM    539  N   ALA A  38     -31.161 -25.327 -51.690  1.00 69.21           N  
ATOM    540  H   ALA A  38     -30.316 -25.324 -51.136  1.00 69.21           H  
ATOM    541  CA  ALA A  38     -32.071 -24.201 -51.532  1.00 69.21           C  
ATOM    542  HA  ALA A  38     -33.079 -24.614 -51.521  1.00 69.21           H  
ATOM    543  C   ALA A  38     -31.982 -23.213 -52.708  1.00 69.21           C  
ATOM    544  CB  ALA A  38     -31.835 -23.522 -50.179  1.00 69.21           C  
ATOM    545  HB1 ALA A  38     -30.864 -23.026 -50.174  1.00 69.21           H  
ATOM    546  HB2 ALA A  38     -31.862 -24.261 -49.379  1.00 69.21           H  
ATOM    547  HB3 ALA A  38     -32.611 -22.778 -50.000  1.00 69.21           H  
ATOM    548  O   ALA A  38     -30.927 -23.031 -53.315  1.00 69.21           O  
ATOM    549  N   PHE A  39     -33.083 -22.522 -53.010  1.00 75.32           N  
ATOM    550  H   PHE A  39     -33.928 -22.737 -52.502  1.00 75.32           H  
ATOM    551  CA  PHE A  39     -33.157 -21.569 -54.120  1.00 75.32           C  
ATOM    552  HA  PHE A  39     -32.887 -22.095 -55.035  1.00 75.32           H  
ATOM    553  C   PHE A  39     -32.146 -20.422 -53.982  1.00 75.32           C  
ATOM    554  CB  PHE A  39     -34.601 -21.052 -54.252  1.00 75.32           C  
ATOM    555  HB2 PHE A  39     -34.613 -20.234 -54.972  1.00 75.32           H  
ATOM    556  HB3 PHE A  39     -34.924 -20.647 -53.293  1.00 75.32           H  
ATOM    557  O   PHE A  39     -31.550 -20.017 -54.977  1.00 75.32           O  
ATOM    558  CG  PHE A  39     -35.601 -22.093 -54.731  1.00 75.32           C  
ATOM    559  CD1 PHE A  39     -35.357 -22.791 -55.928  1.00 75.32           C  
ATOM    560  HD1 PHE A  39     -34.465 -22.587 -56.503  1.00 75.32           H  
ATOM    561  CD2 PHE A  39     -36.779 -22.362 -54.006  1.00 75.32           C  
ATOM    562  HD2 PHE A  39     -36.981 -21.840 -53.082  1.00 75.32           H  
ATOM    563  CE1 PHE A  39     -36.261 -23.762 -56.382  1.00 75.32           C  
ATOM    564  HE1 PHE A  39     -36.040 -24.304 -57.290  1.00 75.32           H  
ATOM    565  CE2 PHE A  39     -37.695 -23.322 -54.477  1.00 75.32           C  
ATOM    566  HE2 PHE A  39     -38.600 -23.524 -53.923  1.00 75.32           H  
ATOM    567  CZ  PHE A  39     -37.435 -24.029 -55.661  1.00 75.32           C  
ATOM    568  HZ  PHE A  39     -38.133 -24.774 -56.012  1.00 75.32           H  
ATOM    569  N   LYS A  40     -31.878 -19.948 -52.759  1.00 56.05           N  
ATOM    570  H   LYS A  40     -32.374 -20.350 -51.976  1.00 56.05           H  
ATOM    571  CA  LYS A  40     -30.832 -18.945 -52.502  1.00 56.05           C  
ATOM    572  HA  LYS A  40     -31.043 -18.055 -53.094  1.00 56.05           H  
ATOM    573  C   LYS A  40     -29.448 -19.440 -52.948  1.00 56.05           C  
ATOM    574  CB  LYS A  40     -30.849 -18.574 -51.012  1.00 56.05           C  
ATOM    575  HB2 LYS A  40     -30.571 -19.449 -50.423  1.00 56.05           H  
ATOM    576  HB3 LYS A  40     -31.857 -18.270 -50.729  1.00 56.05           H  
ATOM    577  O   LYS A  40     -28.744 -18.723 -53.650  1.00 56.05           O  
ATOM    578  CG  LYS A  40     -29.881 -17.423 -50.703  1.00 56.05           C  
ATOM    579  HG2 LYS A  40     -28.879 -17.689 -51.040  1.00 56.05           H  
ATOM    580  HG3 LYS A  40     -30.203 -16.525 -51.229  1.00 56.05           H  
ATOM    581  CD  LYS A  40     -29.822 -17.149 -49.198  1.00 56.05           C  
ATOM    582  HD2 LYS A  40     -30.797 -16.814 -48.844  1.00 56.05           H  
ATOM    583  HD3 LYS A  40     -29.548 -18.072 -48.688  1.00 56.05           H  
ATOM    584  CE  LYS A  40     -28.760 -16.079 -48.924  1.00 56.05           C  
ATOM    585  HE2 LYS A  40     -29.092 -15.131 -49.346  1.00 56.05           H  
ATOM    586  HE3 LYS A  40     -27.847 -16.374 -49.441  1.00 56.05           H  
ATOM    587  NZ  LYS A  40     -28.487 -15.949 -47.471  1.00 56.05           N  
ATOM    588  HZ1 LYS A  40     -29.318 -15.671 -46.969  1.00 56.05           H  
ATOM    589  HZ2 LYS A  40     -27.757 -15.271 -47.306  1.00 56.05           H  
ATOM    590  HZ3 LYS A  40     -28.172 -16.836 -47.106  1.00 56.05           H  
ATOM    591  N   ASP A  41     -29.096 -20.675 -52.599  1.00 65.21           N  
ATOM    592  H   ASP A  41     -29.721 -21.207 -52.010  1.00 65.21           H  
ATOM    593  CA  ASP A  41     -27.786 -21.271 -52.897  1.00 65.21           C  
ATOM    594  HA  ASP A  41     -27.010 -20.537 -52.680  1.00 65.21           H  
ATOM    595  C   ASP A  41     -27.660 -21.666 -54.379  1.00 65.21           C  
ATOM    596  CB  ASP A  41     -27.550 -22.489 -51.989  1.00 65.21           C  
ATOM    597  HB2 ASP A  41     -26.511 -22.804 -52.084  1.00 65.21           H  
ATOM    598  HB3 ASP A  41     -28.181 -23.305 -52.340  1.00 65.21           H  
ATOM    599  O   ASP A  41     -26.566 -21.689 -54.935  1.00 65.21           O  
ATOM    600  CG  ASP A  41     -27.861 -22.233 -50.508  1.00 65.21           C  
ATOM    601  OD1 ASP A  41     -27.663 -21.089 -50.034  1.00 65.21           O  
ATOM    602  OD2 ASP A  41     -28.385 -23.182 -49.885  1.00 65.21           O  
ATOM    603  N   ALA A  42     -28.795 -21.910 -55.044  1.00 71.18           N  
ATOM    604  H   ALA A  42     -29.647 -21.955 -54.503  1.00 71.18           H  
ATOM    605  CA  ALA A  42     -28.894 -22.053 -56.495  1.00 71.18           C  
ATOM    606  HA  ALA A  42     -28.042 -22.642 -56.834  1.00 71.18           H  
ATOM    607  C   ALA A  42     -28.831 -20.709 -57.261  1.00 71.18           C  
ATOM    608  CB  ALA A  42     -30.171 -22.844 -56.811  1.00 71.18           C  
ATOM    609  HB1 ALA A  42     -30.206 -23.065 -57.878  1.00 71.18           H  
ATOM    610  HB2 ALA A  42     -30.176 -23.780 -56.253  1.00 71.18           H  
ATOM    611  HB3 ALA A  42     -31.047 -22.254 -56.539  1.00 71.18           H  
ATOM    612  O   ALA A  42     -28.884 -20.713 -58.489  1.00 71.18           O  
ATOM    613  N   GLY A  43     -28.716 -19.568 -56.568  1.00 66.22           N  
ATOM    614  H   GLY A  43     -28.667 -19.623 -55.561  1.00 66.22           H  
ATOM    615  CA  GLY A  43     -28.523 -18.249 -57.179  1.00 66.22           C  
ATOM    616  HA2 GLY A  43     -27.903 -17.656 -56.507  1.00 66.22           H  
ATOM    617  HA3 GLY A  43     -27.984 -18.359 -58.120  1.00 66.22           H  
ATOM    618  C   GLY A  43     -29.794 -17.439 -57.457  1.00 66.22           C  
ATOM    619  O   GLY A  43     -29.741 -16.510 -58.260  1.00 66.22           O  
ATOM    620  N   PHE A  44     -30.931 -17.751 -56.821  1.00 68.23           N  
ATOM    621  H   PHE A  44     -30.932 -18.517 -56.162  1.00 68.23           H  
ATOM    622  CA  PHE A  44     -32.141 -16.930 -56.961  1.00 68.23           C  
ATOM    623  HA  PHE A  44     -32.265 -16.708 -58.021  1.00 68.23           H  
ATOM    624  C   PHE A  44     -32.035 -15.582 -56.234  1.00 68.23           C  
ATOM    625  CB  PHE A  44     -33.403 -17.676 -56.511  1.00 68.23           C  
ATOM    626  HB2 PHE A  44     -34.176 -16.941 -56.289  1.00 68.23           H  
ATOM    627  HB3 PHE A  44     -33.210 -18.212 -55.582  1.00 68.23           H  
ATOM    628  O   PHE A  44     -31.738 -15.506 -55.041  1.00 68.23           O  
ATOM    629  CG  PHE A  44     -33.956 -18.615 -57.561  1.00 68.23           C  
ATOM    630  CD1 PHE A  44     -34.945 -18.155 -58.446  1.00 68.23           C  
ATOM    631  HD1 PHE A  44     -35.298 -17.138 -58.362  1.00 68.23           H  
ATOM    632  CD2 PHE A  44     -33.463 -19.923 -57.695  1.00 68.23           C  
ATOM    633  HD2 PHE A  44     -32.668 -20.275 -57.053  1.00 68.23           H  
ATOM    634  CE1 PHE A  44     -35.433 -18.992 -59.463  1.00 68.23           C  
ATOM    635  HE1 PHE A  44     -36.164 -18.611 -60.161  1.00 68.23           H  
ATOM    636  CE2 PHE A  44     -33.969 -20.770 -58.689  1.00 68.23           C  
ATOM    637  HE2 PHE A  44     -33.569 -21.770 -58.770  1.00 68.23           H  
ATOM    638  CZ  PHE A  44     -34.944 -20.304 -59.587  1.00 68.23           C  
ATOM    639  HZ  PHE A  44     -35.302 -20.941 -60.382  1.00 68.23           H  
ATOM    640  N   ASP A  45     -32.394 -14.528 -56.962  1.00 52.57           N  
ATOM    641  H   ASP A  45     -32.659 -14.716 -57.919  1.00 52.57           H  
ATOM    642  CA  ASP A  45     -32.594 -13.159 -56.495  1.00 52.57           C  
ATOM    643  HA  ASP A  45     -32.254 -13.095 -55.461  1.00 52.57           H  
ATOM    644  C   ASP A  45     -34.088 -12.763 -56.516  1.00 52.57           C  
ATOM    645  CB  ASP A  45     -31.708 -12.203 -57.328  1.00 52.57           C  
ATOM    646  HB2 ASP A  45     -30.721 -12.646 -57.459  1.00 52.57           H  
ATOM    647  HB3 ASP A  45     -31.577 -11.289 -56.749  1.00 52.57           H  
ATOM    648  O   ASP A  45     -34.969 -13.539 -56.896  1.00 52.57           O  
ATOM    649  CG  ASP A  45     -32.276 -11.813 -58.703  1.00 52.57           C  
ATOM    650  OD1 ASP A  45     -33.194 -12.500 -59.210  1.00 52.57           O  
ATOM    651  OD2 ASP A  45     -31.882 -10.746 -59.212  1.00 52.57           O  
ATOM    652  N   SER A  46     -34.396 -11.521 -56.137  1.00 46.20           N  
ATOM    653  H   SER A  46     -33.659 -10.925 -55.786  1.00 46.20           H  
ATOM    654  CA  SER A  46     -35.772 -11.002 -56.115  1.00 46.20           C  
ATOM    655  HA  SER A  46     -36.368 -11.631 -55.453  1.00 46.20           H  
ATOM    656  C   SER A  46     -36.466 -10.984 -57.487  1.00 46.20           C  
ATOM    657  CB  SER A  46     -35.772  -9.577 -55.555  1.00 46.20           C  
ATOM    658  HB2 SER A  46     -35.202  -8.929 -56.221  1.00 46.20           H  
ATOM    659  HB3 SER A  46     -36.797  -9.212 -55.494  1.00 46.20           H  
ATOM    660  O   SER A  46     -37.697 -11.028 -57.543  1.00 46.20           O  
ATOM    661  OG  SER A  46     -35.189  -9.556 -54.266  1.00 46.20           O  
ATOM    662  HG  SER A  46     -35.084  -8.647 -53.976  1.00 46.20           H  
ATOM    663  N   LEU A  47     -35.717 -10.903 -58.594  1.00 53.21           N  
ATOM    664  H   LEU A  47     -34.716 -11.000 -58.511  1.00 53.21           H  
ATOM    665  CA  LEU A  47     -36.272 -10.821 -59.948  1.00 53.21           C  
ATOM    666  HA  LEU A  47     -37.204 -10.256 -59.907  1.00 53.21           H  
ATOM    667  C   LEU A  47     -36.600 -12.221 -60.490  1.00 53.21           C  
ATOM    668  CB  LEU A  47     -35.264 -10.065 -60.838  1.00 53.21           C  
ATOM    669  HB2 LEU A  47     -34.921  -9.170 -60.318  1.00 53.21           H  
ATOM    670  HB3 LEU A  47     -34.392 -10.701 -60.991  1.00 53.21           H  
ATOM    671  O   LEU A  47     -37.729 -12.491 -60.908  1.00 53.21           O  
ATOM    672  CG  LEU A  47     -35.833  -9.653 -62.207  1.00 53.21           C  
ATOM    673  HG  LEU A  47     -36.351 -10.498 -62.661  1.00 53.21           H  
ATOM    674  CD1 LEU A  47     -36.808  -8.476 -62.081  1.00 53.21           C  
ATOM    675 HD11 LEU A  47     -37.162  -8.191 -63.072  1.00 53.21           H  
ATOM    676 HD12 LEU A  47     -36.306  -7.626 -61.619  1.00 53.21           H  
ATOM    677 HD13 LEU A  47     -37.666  -8.766 -61.475  1.00 53.21           H  
ATOM    678  CD2 LEU A  47     -34.705  -9.224 -63.144  1.00 53.21           C  
ATOM    679 HD21 LEU A  47     -34.162  -8.381 -62.718  1.00 53.21           H  
ATOM    680 HD22 LEU A  47     -35.111  -8.951 -64.118  1.00 53.21           H  
ATOM    681 HD23 LEU A  47     -34.012 -10.055 -63.277  1.00 53.21           H  
ATOM    682  N   THR A  48     -35.634 -13.133 -60.401  1.00 68.37           N  
ATOM    683  H   THR A  48     -34.751 -12.830 -60.017  1.00 68.37           H  
ATOM    684  CA  THR A  48     -35.756 -14.548 -60.780  1.00 68.37           C  
ATOM    685  HA  THR A  48     -36.099 -14.608 -61.813  1.00 68.37           H  
ATOM    686  C   THR A  48     -36.779 -15.290 -59.918  1.00 68.37           C  
ATOM    687  CB  THR A  48     -34.395 -15.258 -60.696  1.00 68.37           C  
ATOM    688  HB  THR A  48     -34.547 -16.330 -60.821  1.00 68.37           H  
ATOM    689  O   THR A  48     -37.549 -16.093 -60.446  1.00 68.37           O  
ATOM    690  CG2 THR A  48     -33.409 -14.779 -61.758  1.00 68.37           C  
ATOM    691 HG21 THR A  48     -32.472 -15.326 -61.653  1.00 68.37           H  
ATOM    692 HG22 THR A  48     -33.211 -13.713 -61.646  1.00 68.37           H  
ATOM    693 HG23 THR A  48     -33.815 -14.969 -62.752  1.00 68.37           H  
ATOM    694  OG1 THR A  48     -33.808 -15.036 -59.443  1.00 68.37           O  
ATOM    695  HG1 THR A  48     -33.538 -14.116 -59.415  1.00 68.37           H  
ATOM    696  N   ALA A  49     -36.889 -14.974 -58.621  1.00 59.67           N  
ATOM    697  H   ALA A  49     -36.177 -14.388 -58.210  1.00 59.67           H  
ATOM    698  CA  ALA A  49     -37.938 -15.508 -57.745  1.00 59.67           C  
ATOM    699  HA  ALA A  49     -37.869 -16.596 -57.729  1.00 59.67           H  
ATOM    700  C   ALA A  49     -39.351 -15.127 -58.227  1.00 59.67           C  
ATOM    701  CB  ALA A  49     -37.692 -14.977 -56.329  1.00 59.67           C  
ATOM    702  HB1 ALA A  49     -36.733 -15.342 -55.962  1.00 59.67           H  
ATOM    703  HB2 ALA A  49     -38.487 -15.318 -55.666  1.00 59.67           H  
ATOM    704  HB3 ALA A  49     -37.677 -13.887 -56.331  1.00 59.67           H  
ATOM    705  O   ALA A  49     -40.260 -15.965 -58.283  1.00 59.67           O  
ATOM    706  N   VAL A  50     -39.536 -13.863 -58.627  1.00 59.87           N  
ATOM    707  H   VAL A  50     -38.746 -13.235 -58.576  1.00 59.87           H  
ATOM    708  CA  VAL A  50     -40.790 -13.364 -59.208  1.00 59.87           C  
ATOM    709  HA  VAL A  50     -41.608 -13.639 -58.542  1.00 59.87           H  
ATOM    710  C   VAL A  50     -41.085 -14.036 -60.551  1.00 59.87           C  
ATOM    711  CB  VAL A  50     -40.746 -11.823 -59.311  1.00 59.87           C  
ATOM    712  HB  VAL A  50     -39.764 -11.505 -59.660  1.00 59.87           H  
ATOM    713  O   VAL A  50     -42.245 -14.372 -60.815  1.00 59.87           O  
ATOM    714  CG1 VAL A  50     -41.793 -11.232 -60.267  1.00 59.87           C  
ATOM    715 HG11 VAL A  50     -41.783 -10.144 -60.194  1.00 59.87           H  
ATOM    716 HG12 VAL A  50     -41.538 -11.500 -61.292  1.00 59.87           H  
ATOM    717 HG13 VAL A  50     -42.782 -11.619 -60.021  1.00 59.87           H  
ATOM    718  CG2 VAL A  50     -40.991 -11.215 -57.924  1.00 59.87           C  
ATOM    719 HG21 VAL A  50     -40.254 -11.601 -57.220  1.00 59.87           H  
ATOM    720 HG22 VAL A  50     -41.988 -11.466 -57.563  1.00 59.87           H  
ATOM    721 HG23 VAL A  50     -40.869 -10.133 -57.970  1.00 59.87           H  
ATOM    722  N   GLU A  51     -40.069 -14.278 -61.382  1.00 67.08           N  
ATOM    723  H   GLU A  51     -39.147 -13.943 -61.139  1.00 67.08           H  
ATOM    724  CA  GLU A  51     -40.246 -14.971 -62.658  1.00 67.08           C  
ATOM    725  HA  GLU A  51     -41.089 -14.501 -63.163  1.00 67.08           H  
ATOM    726  C   GLU A  51     -40.613 -16.452 -62.479  1.00 67.08           C  
ATOM    727  CB  GLU A  51     -39.021 -14.793 -63.567  1.00 67.08           C  
ATOM    728  HB2 GLU A  51     -38.190 -15.400 -63.210  1.00 67.08           H  
ATOM    729  HB3 GLU A  51     -38.732 -13.742 -63.577  1.00 67.08           H  
ATOM    730  O   GLU A  51     -41.596 -16.899 -63.078  1.00 67.08           O  
ATOM    731  CG  GLU A  51     -39.431 -15.224 -64.983  1.00 67.08           C  
ATOM    732  HG2 GLU A  51     -39.738 -16.269 -64.959  1.00 67.08           H  
ATOM    733  HG3 GLU A  51     -40.295 -14.637 -65.294  1.00 67.08           H  
ATOM    734  CD  GLU A  51     -38.340 -15.072 -66.040  1.00 67.08           C  
ATOM    735  OE1 GLU A  51     -38.409 -15.881 -66.996  1.00 67.08           O  
ATOM    736  OE2 GLU A  51     -37.507 -14.155 -65.935  1.00 67.08           O  
ATOM    737  N   LEU A  52     -39.915 -17.195 -61.612  1.00 77.87           N  
ATOM    738  H   LEU A  52     -39.114 -16.778 -61.159  1.00 77.87           H  
ATOM    739  CA  LEU A  52     -40.243 -18.591 -61.301  1.00 77.87           C  
ATOM    740  HA  LEU A  52     -40.157 -19.171 -62.220  1.00 77.87           H  
ATOM    741  C   LEU A  52     -41.687 -18.712 -60.808  1.00 77.87           C  
ATOM    742  CB  LEU A  52     -39.242 -19.150 -60.271  1.00 77.87           C  
ATOM    743  HB2 LEU A  52     -38.245 -19.118 -60.710  1.00 77.87           H  
ATOM    744  HB3 LEU A  52     -39.242 -18.505 -59.392  1.00 77.87           H  
ATOM    745  O   LEU A  52     -42.456 -19.507 -61.346  1.00 77.87           O  
ATOM    746  CG  LEU A  52     -39.537 -20.598 -59.820  1.00 77.87           C  
ATOM    747  HG  LEU A  52     -40.545 -20.652 -59.410  1.00 77.87           H  
ATOM    748  CD1 LEU A  52     -39.426 -21.597 -60.975  1.00 77.87           C  
ATOM    749 HD11 LEU A  52     -40.184 -21.389 -61.730  1.00 77.87           H  
ATOM    750 HD12 LEU A  52     -38.437 -21.534 -61.429  1.00 77.87           H  
ATOM    751 HD13 LEU A  52     -39.583 -22.609 -60.602  1.00 77.87           H  
ATOM    752  CD2 LEU A  52     -38.571 -21.023 -58.719  1.00 77.87           C  
ATOM    753 HD21 LEU A  52     -37.547 -21.024 -59.093  1.00 77.87           H  
ATOM    754 HD22 LEU A  52     -38.820 -22.023 -58.364  1.00 77.87           H  
ATOM    755 HD23 LEU A  52     -38.635 -20.331 -57.879  1.00 77.87           H  
ATOM    756  N   ARG A  53     -42.103 -17.865 -59.857  1.00 70.37           N  
ATOM    757  H   ARG A  53     -41.419 -17.241 -59.453  1.00 70.37           H  
ATOM    758  CA  ARG A  53     -43.494 -17.808 -59.382  1.00 70.37           C  
ATOM    759  HA  ARG A  53     -43.752 -18.767 -58.933  1.00 70.37           H  
ATOM    760  C   ARG A  53     -44.482 -17.564 -60.529  1.00 70.37           C  
ATOM    761  CB  ARG A  53     -43.594 -16.710 -58.316  1.00 70.37           C  
ATOM    762  HB2 ARG A  53     -43.297 -15.768 -58.777  1.00 70.37           H  
ATOM    763  HB3 ARG A  53     -42.881 -16.917 -57.517  1.00 70.37           H  
ATOM    764  O   ARG A  53     -45.525 -18.213 -60.573  1.00 70.37           O  
ATOM    765  CG  ARG A  53     -44.998 -16.583 -57.693  1.00 70.37           C  
ATOM    766  HG2 ARG A  53     -45.784 -16.812 -58.413  1.00 70.37           H  
ATOM    767  HG3 ARG A  53     -45.084 -17.286 -56.864  1.00 70.37           H  
ATOM    768  CD  ARG A  53     -45.233 -15.162 -57.181  1.00 70.37           C  
ATOM    769  HD2 ARG A  53     -44.429 -14.919 -56.485  1.00 70.37           H  
ATOM    770  HD3 ARG A  53     -46.180 -15.143 -56.642  1.00 70.37           H  
ATOM    771  NE  ARG A  53     -45.291 -14.181 -58.288  1.00 70.37           N  
ATOM    772  HE  ARG A  53     -45.468 -14.538 -59.216  1.00 70.37           H  
ATOM    773  NH1 ARG A  53     -44.663 -12.316 -57.101  1.00 70.37           N  
ATOM    774 HH11 ARG A  53     -44.396 -12.911 -56.329  1.00 70.37           H  
ATOM    775 HH12 ARG A  53     -44.425 -11.335 -57.071  1.00 70.37           H  
ATOM    776  NH2 ARG A  53     -45.223 -12.141 -59.254  1.00 70.37           N  
ATOM    777 HH21 ARG A  53     -45.398 -12.605 -60.134  1.00 70.37           H  
ATOM    778 HH22 ARG A  53     -44.986 -11.160 -59.221  1.00 70.37           H  
ATOM    779  CZ  ARG A  53     -45.059 -12.887 -58.203  1.00 70.37           C  
ATOM    780  N   ASN A  54     -44.183 -16.650 -61.456  1.00 71.90           N  
ATOM    781  H   ASN A  54     -43.299 -16.168 -61.375  1.00 71.90           H  
ATOM    782  CA  ASN A  54     -45.053 -16.354 -62.603  1.00 71.90           C  
ATOM    783  HA  ASN A  54     -46.064 -16.170 -62.239  1.00 71.90           H  
ATOM    784  C   ASN A  54     -45.146 -17.535 -63.590  1.00 71.90           C  
ATOM    785  CB  ASN A  54     -44.553 -15.082 -63.311  1.00 71.90           C  
ATOM    786  HB2 ASN A  54     -45.097 -14.964 -64.249  1.00 71.90           H  
ATOM    787  HB3 ASN A  54     -43.497 -15.195 -63.555  1.00 71.90           H  
ATOM    788  O   ASN A  54     -46.240 -17.862 -64.062  1.00 71.90           O  
ATOM    789  CG  ASN A  54     -44.738 -13.798 -62.517  1.00 71.90           C  
ATOM    790  ND2 ASN A  54     -44.068 -12.747 -62.928  1.00 71.90           N  
ATOM    791 HD21 ASN A  54     -43.391 -12.853 -63.671  1.00 71.90           H  
ATOM    792 HD22 ASN A  54     -44.105 -11.897 -62.383  1.00 71.90           H  
ATOM    793  OD1 ASN A  54     -45.501 -13.702 -61.559  1.00 71.90           O  
ATOM    794  N   ARG A  55     -44.022 -18.207 -63.868  1.00 81.78           N  
ATOM    795  H   ARG A  55     -43.161 -17.872 -63.460  1.00 81.78           H  
ATOM    796  CA  ARG A  55     -43.963 -19.413 -64.708  1.00 81.78           C  
ATOM    797  HA  ARG A  55     -44.440 -19.218 -65.668  1.00 81.78           H  
ATOM    798  C   ARG A  55     -44.733 -20.570 -64.073  1.00 81.78           C  
ATOM    799  CB  ARG A  55     -42.498 -19.798 -64.956  1.00 81.78           C  
ATOM    800  HB2 ARG A  55     -41.964 -19.816 -64.006  1.00 81.78           H  
ATOM    801  HB3 ARG A  55     -42.470 -20.803 -65.377  1.00 81.78           H  
ATOM    802  O   ARG A  55     -45.595 -21.147 -64.730  1.00 81.78           O  
ATOM    803  CG  ARG A  55     -41.785 -18.849 -65.933  1.00 81.78           C  
ATOM    804  HG2 ARG A  55     -42.202 -18.976 -66.932  1.00 81.78           H  
ATOM    805  HG3 ARG A  55     -41.908 -17.812 -65.621  1.00 81.78           H  
ATOM    806  CD  ARG A  55     -40.296 -19.193 -65.946  1.00 81.78           C  
ATOM    807  HD2 ARG A  55     -39.893 -18.973 -64.958  1.00 81.78           H  
ATOM    808  HD3 ARG A  55     -40.188 -20.265 -66.113  1.00 81.78           H  
ATOM    809  NE  ARG A  55     -39.531 -18.427 -66.950  1.00 81.78           N  
ATOM    810  HE  ARG A  55     -39.442 -17.429 -66.826  1.00 81.78           H  
ATOM    811  NH1 ARG A  55     -38.491 -20.186 -67.999  1.00 81.78           N  
ATOM    812 HH11 ARG A  55     -37.646 -20.489 -68.462  1.00 81.78           H  
ATOM    813 HH12 ARG A  55     -39.114 -20.837 -67.544  1.00 81.78           H  
ATOM    814  NH2 ARG A  55     -37.717 -18.129 -68.270  1.00 81.78           N  
ATOM    815 HH21 ARG A  55     -36.811 -18.516 -68.497  1.00 81.78           H  
ATOM    816 HH22 ARG A  55     -37.761 -17.165 -67.974  1.00 81.78           H  
ATOM    817  CZ  ARG A  55     -38.601 -18.916 -67.745  1.00 81.78           C  
ATOM    818  N   MET A  56     -44.526 -20.829 -62.780  1.00 83.13           N  
ATOM    819  H   MET A  56     -43.787 -20.330 -62.308  1.00 83.13           H  
ATOM    820  CA  MET A  56     -45.280 -21.840 -62.031  1.00 83.13           C  
ATOM    821  HA  MET A  56     -45.177 -22.794 -62.548  1.00 83.13           H  
ATOM    822  C   MET A  56     -46.783 -21.533 -62.008  1.00 83.13           C  
ATOM    823  CB  MET A  56     -44.720 -21.999 -60.607  1.00 83.13           C  
ATOM    824  HB2 MET A  56     -44.700 -21.029 -60.109  1.00 83.13           H  
ATOM    825  HB3 MET A  56     -45.388 -22.651 -60.044  1.00 83.13           H  
ATOM    826  O   MET A  56     -47.574 -22.423 -62.305  1.00 83.13           O  
ATOM    827  CG  MET A  56     -43.311 -22.614 -60.563  1.00 83.13           C  
ATOM    828  HG2 MET A  56     -42.594 -21.880 -60.931  1.00 83.13           H  
ATOM    829  HG3 MET A  56     -43.058 -22.820 -59.523  1.00 83.13           H  
ATOM    830  SD  MET A  56     -43.059 -24.134 -61.525  1.00 83.13           S  
ATOM    831  CE  MET A  56     -44.286 -25.231 -60.782  1.00 83.13           C  
ATOM    832  HE1 MET A  56     -44.218 -26.217 -61.241  1.00 83.13           H  
ATOM    833  HE2 MET A  56     -45.290 -24.831 -60.926  1.00 83.13           H  
ATOM    834  HE3 MET A  56     -44.066 -25.315 -59.718  1.00 83.13           H  
ATOM    835  N   ARG A  57     -47.187 -20.270 -61.791  1.00 74.64           N  
ATOM    836  H   ARG A  57     -46.488 -19.595 -61.516  1.00 74.64           H  
ATOM    837  CA  ARG A  57     -48.591 -19.822 -61.923  1.00 74.64           C  
ATOM    838  HA  ARG A  57     -49.197 -20.356 -61.191  1.00 74.64           H  
ATOM    839  C   ARG A  57     -49.205 -20.158 -63.281  1.00 74.64           C  
ATOM    840  CB  ARG A  57     -48.689 -18.298 -61.697  1.00 74.64           C  
ATOM    841  HB2 ARG A  57     -47.702 -17.837 -61.684  1.00 74.64           H  
ATOM    842  HB3 ARG A  57     -49.249 -17.839 -62.512  1.00 74.64           H  
ATOM    843  O   ARG A  57     -50.383 -20.490 -63.353  1.00 74.64           O  
ATOM    844  CG  ARG A  57     -49.416 -18.003 -60.386  1.00 74.64           C  
ATOM    845  HG2 ARG A  57     -48.865 -18.448 -59.558  1.00 74.64           H  
ATOM    846  HG3 ARG A  57     -50.404 -18.457 -60.464  1.00 74.64           H  
ATOM    847  CD  ARG A  57     -49.623 -16.512 -60.121  1.00 74.64           C  
ATOM    848  HD2 ARG A  57     -49.926 -16.393 -59.081  1.00 74.64           H  
ATOM    849  HD3 ARG A  57     -48.680 -15.987 -60.276  1.00 74.64           H  
ATOM    850  NE  ARG A  57     -50.675 -15.973 -61.006  1.00 74.64           N  
ATOM    851  HE  ARG A  57     -51.102 -16.642 -61.631  1.00 74.64           H  
ATOM    852  NH1 ARG A  57     -50.650 -13.810 -60.253  1.00 74.64           N  
ATOM    853 HH11 ARG A  57     -49.947 -14.079 -59.579  1.00 74.64           H  
ATOM    854 HH12 ARG A  57     -50.981 -12.857 -60.300  1.00 74.64           H  
ATOM    855  NH2 ARG A  57     -52.046 -14.397 -61.899  1.00 74.64           N  
ATOM    856 HH21 ARG A  57     -52.357 -13.438 -61.965  1.00 74.64           H  
ATOM    857 HH22 ARG A  57     -52.402 -15.090 -62.541  1.00 74.64           H  
ATOM    858  CZ  ARG A  57     -51.117 -14.732 -61.048  1.00 74.64           C  
ATOM    859  N   THR A  58     -48.417 -20.047 -64.346  1.00 77.89           N  
ATOM    860  H   THR A  58     -47.457 -19.771 -64.193  1.00 77.89           H  
ATOM    861  CA  THR A  58     -48.857 -20.323 -65.721  1.00 77.89           C  
ATOM    862  HA  THR A  58     -49.863 -19.928 -65.857  1.00 77.89           H  
ATOM    863  C   THR A  58     -48.925 -21.828 -65.999  1.00 77.89           C  
ATOM    864  CB  THR A  58     -47.935 -19.611 -66.726  1.00 77.89           C  
ATOM    865  HB  THR A  58     -46.940 -20.054 -66.694  1.00 77.89           H  
ATOM    866  O   THR A  58     -49.826 -22.274 -66.701  1.00 77.89           O  
ATOM    867  CG2 THR A  58     -48.460 -19.672 -68.160  1.00 77.89           C  
ATOM    868 HG21 THR A  58     -49.469 -19.264 -68.205  1.00 77.89           H  
ATOM    869 HG22 THR A  58     -48.470 -20.704 -68.512  1.00 77.89           H  
ATOM    870 HG23 THR A  58     -47.805 -19.089 -68.808  1.00 77.89           H  
ATOM    871  OG1 THR A  58     -47.833 -18.241 -66.394  1.00 77.89           O  
ATOM    872  HG1 THR A  58     -47.261 -18.158 -65.628  1.00 77.89           H  
ATOM    873  N   ALA A  59     -48.015 -22.618 -65.419  1.00 82.34           N  
ATOM    874  H   ALA A  59     -47.280 -22.186 -64.877  1.00 82.34           H  
ATOM    875  CA  ALA A  59     -47.957 -24.069 -65.592  1.00 82.34           C  
ATOM    876  HA  ALA A  59     -48.165 -24.304 -66.635  1.00 82.34           H  
ATOM    877  C   ALA A  59     -48.987 -24.846 -64.746  1.00 82.34           C  
ATOM    878  CB  ALA A  59     -46.525 -24.520 -65.279  1.00 82.34           C  
ATOM    879  HB1 ALA A  59     -46.284 -24.311 -64.237  1.00 82.34           H  
ATOM    880  HB2 ALA A  59     -46.438 -25.592 -65.456  1.00 82.34           H  
ATOM    881  HB3 ALA A  59     -45.819 -23.996 -65.924  1.00 82.34           H  
ATOM    882  O   ALA A  59     -49.407 -25.924 -65.159  1.00 82.34           O  
ATOM    883  N   THR A  60     -49.389 -24.328 -63.577  1.00 79.12           N  
ATOM    884  H   THR A  60     -48.922 -23.499 -63.237  1.00 79.12           H  
ATOM    885  CA  THR A  60     -50.292 -25.029 -62.638  1.00 79.12           C  
ATOM    886  HA  THR A  60     -50.489 -26.035 -63.010  1.00 79.12           H  
ATOM    887  C   THR A  60     -51.663 -24.375 -62.461  1.00 79.12           C  
ATOM    888  CB  THR A  60     -49.651 -25.189 -61.250  1.00 79.12           C  
ATOM    889  HB  THR A  60     -50.302 -25.809 -60.634  1.00 79.12           H  
ATOM    890  O   THR A  60     -52.573 -25.020 -61.952  1.00 79.12           O  
ATOM    891  CG2 THR A  60     -48.273 -25.852 -61.304  1.00 79.12           C  
ATOM    892 HG21 THR A  60     -47.926 -26.065 -60.293  1.00 79.12           H  
ATOM    893 HG22 THR A  60     -47.555 -25.199 -61.802  1.00 79.12           H  
ATOM    894 HG23 THR A  60     -48.344 -26.791 -61.852  1.00 79.12           H  
ATOM    895  OG1 THR A  60     -49.505 -23.934 -60.623  1.00 79.12           O  
ATOM    896  HG1 THR A  60     -49.005 -24.081 -59.817  1.00 79.12           H  
ATOM    897  N   GLY A  61     -51.830 -23.102 -62.835  1.00 73.08           N  
ATOM    898  H   GLY A  61     -51.040 -22.610 -63.227  1.00 73.08           H  
ATOM    899  CA  GLY A  61     -53.062 -22.329 -62.619  1.00 73.08           C  
ATOM    900  HA2 GLY A  61     -53.916 -22.947 -62.898  1.00 73.08           H  
ATOM    901  HA3 GLY A  61     -53.043 -21.456 -63.271  1.00 73.08           H  
ATOM    902  C   GLY A  61     -53.293 -21.840 -61.178  1.00 73.08           C  
ATOM    903  O   GLY A  61     -54.155 -20.987 -60.961  1.00 73.08           O  
ATOM    904  N   LEU A  62     -52.516 -22.323 -60.201  1.00 72.27           N  
ATOM    905  H   LEU A  62     -51.819 -23.007 -60.459  1.00 72.27           H  
ATOM    906  CA  LEU A  62     -52.659 -22.002 -58.773  1.00 72.27           C  
ATOM    907  HA  LEU A  62     -53.686 -22.209 -58.471  1.00 72.27           H  
ATOM    908  C   LEU A  62     -52.354 -20.530 -58.454  1.00 72.27           C  
ATOM    909  CB  LEU A  62     -51.705 -22.885 -57.950  1.00 72.27           C  
ATOM    910  HB2 LEU A  62     -51.756 -22.569 -56.908  1.00 72.27           H  
ATOM    911  HB3 LEU A  62     -50.689 -22.696 -58.297  1.00 72.27           H  
ATOM    912  O   LEU A  62     -51.435 -19.937 -59.017  1.00 72.27           O  
ATOM    913  CG  LEU A  62     -51.961 -24.401 -57.995  1.00 72.27           C  
ATOM    914  HG  LEU A  62     -51.915 -24.754 -59.025  1.00 72.27           H  
ATOM    915  CD1 LEU A  62     -50.848 -25.077 -57.198  1.00 72.27           C  
ATOM    916 HD11 LEU A  62     -51.007 -26.155 -57.179  1.00 72.27           H  
ATOM    917 HD12 LEU A  62     -50.851 -24.718 -56.168  1.00 72.27           H  
ATOM    918 HD13 LEU A  62     -49.881 -24.868 -57.655  1.00 72.27           H  
ATOM    919  CD2 LEU A  62     -53.310 -24.784 -57.391  1.00 72.27           C  
ATOM    920 HD21 LEU A  62     -53.407 -25.869 -57.363  1.00 72.27           H  
ATOM    921 HD22 LEU A  62     -53.391 -24.411 -56.370  1.00 72.27           H  
ATOM    922 HD23 LEU A  62     -54.127 -24.389 -57.995  1.00 72.27           H  
ATOM    923  N   LYS A  63     -53.038 -19.940 -57.464  1.00 66.07           N  
ATOM    924  H   LYS A  63     -53.721 -20.500 -56.974  1.00 66.07           H  
ATOM    925  CA  LYS A  63     -52.692 -18.610 -56.920  1.00 66.07           C  
ATOM    926  HA  LYS A  63     -52.356 -17.971 -57.737  1.00 66.07           H  
ATOM    927  C   LYS A  63     -51.515 -18.691 -55.936  1.00 66.07           C  
ATOM    928  CB  LYS A  63     -53.911 -17.944 -56.263  1.00 66.07           C  
ATOM    929  HB2 LYS A  63     -54.427 -18.672 -55.636  1.00 66.07           H  
ATOM    930  HB3 LYS A  63     -53.554 -17.143 -55.616  1.00 66.07           H  
ATOM    931  O   LYS A  63     -51.703 -18.610 -54.729  1.00 66.07           O  
ATOM    932  CG  LYS A  63     -54.892 -17.317 -57.260  1.00 66.07           C  
ATOM    933  HG2 LYS A  63     -54.366 -16.598 -57.889  1.00 66.07           H  
ATOM    934  HG3 LYS A  63     -55.336 -18.092 -57.884  1.00 66.07           H  
ATOM    935  CD  LYS A  63     -55.983 -16.597 -56.456  1.00 66.07           C  
ATOM    936  HD2 LYS A  63     -56.509 -17.337 -55.853  1.00 66.07           H  
ATOM    937  HD3 LYS A  63     -55.518 -15.873 -55.788  1.00 66.07           H  
ATOM    938  CE  LYS A  63     -56.981 -15.875 -57.362  1.00 66.07           C  
ATOM    939  HE2 LYS A  63     -57.390 -16.598 -58.068  1.00 66.07           H  
ATOM    940  HE3 LYS A  63     -56.455 -15.105 -57.926  1.00 66.07           H  
ATOM    941  NZ  LYS A  63     -58.074 -15.279 -56.552  1.00 66.07           N  
ATOM    942  HZ1 LYS A  63     -57.703 -14.623 -55.878  1.00 66.07           H  
ATOM    943  HZ2 LYS A  63     -58.553 -16.005 -56.039  1.00 66.07           H  
ATOM    944  HZ3 LYS A  63     -58.749 -14.810 -57.138  1.00 66.07           H  
ATOM    945  N   LEU A  64     -50.301 -18.809 -56.466  1.00 66.99           N  
ATOM    946  H   LEU A  64     -50.245 -18.980 -57.460  1.00 66.99           H  
ATOM    947  CA  LEU A  64     -49.075 -18.882 -55.661  1.00 66.99           C  
ATOM    948  HA  LEU A  64     -49.268 -19.582 -54.849  1.00 66.99           H  
ATOM    949  C   LEU A  64     -48.693 -17.517 -55.029  1.00 66.99           C  
ATOM    950  CB  LEU A  64     -47.939 -19.454 -56.529  1.00 66.99           C  
ATOM    951  HB2 LEU A  64     -47.035 -19.512 -55.924  1.00 66.99           H  
ATOM    952  HB3 LEU A  64     -47.745 -18.760 -57.346  1.00 66.99           H  
ATOM    953  O   LEU A  64     -48.815 -16.489 -55.713  1.00 66.99           O  
ATOM    954  CG  LEU A  64     -48.238 -20.850 -57.116  1.00 66.99           C  
ATOM    955  HG  LEU A  64     -49.151 -20.805 -57.710  1.00 66.99           H  
ATOM    956  CD1 LEU A  64     -47.112 -21.277 -58.055  1.00 66.99           C  
ATOM    957 HD11 LEU A  64     -47.387 -22.212 -58.544  1.00 66.99           H  
ATOM    958 HD12 LEU A  64     -46.953 -20.512 -58.815  1.00 66.99           H  
ATOM    959 HD13 LEU A  64     -46.194 -21.429 -57.487  1.00 66.99           H  
ATOM    960  CD2 LEU A  64     -48.408 -21.925 -56.042  1.00 66.99           C  
ATOM    961 HD21 LEU A  64     -48.559 -22.899 -56.507  1.00 66.99           H  
ATOM    962 HD22 LEU A  64     -49.281 -21.718 -55.422  1.00 66.99           H  
ATOM    963 HD23 LEU A  64     -47.527 -21.974 -55.402  1.00 66.99           H  
ATOM    964  N   PRO A  65     -48.217 -17.486 -53.764  1.00 57.99           N  
ATOM    965  CA  PRO A  65     -47.851 -16.262 -53.043  1.00 57.99           C  
ATOM    966  HA  PRO A  65     -48.682 -15.558 -53.079  1.00 57.99           H  
ATOM    967  C   PRO A  65     -46.605 -15.573 -53.616  1.00 57.99           C  
ATOM    968  CB  PRO A  65     -47.630 -16.693 -51.585  1.00 57.99           C  
ATOM    969  HB2 PRO A  65     -46.889 -16.082 -51.069  1.00 57.99           H  
ATOM    970  HB3 PRO A  65     -48.577 -16.667 -51.048  1.00 57.99           H  
ATOM    971  O   PRO A  65     -45.829 -16.153 -54.376  1.00 57.99           O  
ATOM    972  CG  PRO A  65     -47.165 -18.140 -51.719  1.00 57.99           C  
ATOM    973  HG2 PRO A  65     -46.110 -18.169 -51.989  1.00 57.99           H  
ATOM    974  HG3 PRO A  65     -47.345 -18.713 -50.810  1.00 57.99           H  
ATOM    975  CD  PRO A  65     -48.018 -18.636 -52.886  1.00 57.99           C  
ATOM    976  HD2 PRO A  65     -47.509 -19.455 -53.396  1.00 57.99           H  
ATOM    977  HD3 PRO A  65     -48.983 -18.978 -52.512  1.00 57.99           H  
ATOM    978  N   ALA A  66     -46.387 -14.309 -53.239  1.00 52.53           N  
ATOM    979  H   ALA A  66     -47.011 -13.891 -52.564  1.00 52.53           H  
ATOM    980  CA  ALA A  66     -45.203 -13.557 -53.660  1.00 52.53           C  
ATOM    981  HA  ALA A  66     -45.105 -13.663 -54.741  1.00 52.53           H  
ATOM    982  C   ALA A  66     -43.894 -14.089 -53.043  1.00 52.53           C  
ATOM    983  CB  ALA A  66     -45.420 -12.072 -53.345  1.00 52.53           C  
ATOM    984  HB1 ALA A  66     -46.319 -11.709 -53.843  1.00 52.53           H  
ATOM    985  HB2 ALA A  66     -45.522 -11.934 -52.268  1.00 52.53           H  
ATOM    986  HB3 ALA A  66     -44.561 -11.496 -53.688  1.00 52.53           H  
ATOM    987  O   ALA A  66     -42.844 -13.955 -53.665  1.00 52.53           O  
ATOM    988  N   THR A  67     -43.988 -14.716 -51.870  1.00 51.43           N  
ATOM    989  H   THR A  67     -44.893 -14.778 -51.426  1.00 51.43           H  
ATOM    990  CA  THR A  67     -42.909 -15.257 -51.030  1.00 51.43           C  
ATOM    991  HA  THR A  67     -42.008 -14.661 -51.179  1.00 51.43           H  
ATOM    992  C   THR A  67     -42.525 -16.709 -51.342  1.00 51.43           C  
ATOM    993  CB  THR A  67     -43.330 -15.137 -49.551  1.00 51.43           C  
ATOM    994  HB  THR A  67     -42.717 -15.776 -48.915  1.00 51.43           H  
ATOM    995  O   THR A  67     -41.671 -17.257 -50.658  1.00 51.43           O  
ATOM    996  CG2 THR A  67     -43.198 -13.694 -49.065  1.00 51.43           C  
ATOM    997 HG21 THR A  67     -42.158 -13.376 -49.138  1.00 51.43           H  
ATOM    998 HG22 THR A  67     -43.830 -13.031 -49.656  1.00 51.43           H  
ATOM    999 HG23 THR A  67     -43.503 -13.647 -48.020  1.00 51.43           H  
ATOM   1000  OG1 THR A  67     -44.693 -15.488 -49.432  1.00 51.43           O  
ATOM   1001  HG1 THR A  67     -44.691 -16.428 -49.235  1.00 51.43           H  
ATOM   1002  N   LEU A  68     -43.086 -17.314 -52.400  1.00 63.85           N  
ATOM   1003  H   LEU A  68     -43.771 -16.770 -52.905  1.00 63.85           H  
ATOM   1004  CA  LEU A  68     -43.046 -18.756 -52.706  1.00 63.85           C  
ATOM   1005  HA  LEU A  68     -43.774 -19.246 -52.060  1.00 63.85           H  
ATOM   1006  C   LEU A  68     -41.695 -19.474 -52.479  1.00 63.85           C  
ATOM   1007  CB  LEU A  68     -43.480 -18.905 -54.181  1.00 63.85           C  
ATOM   1008  HB2 LEU A  68     -44.430 -18.389 -54.323  1.00 63.85           H  
ATOM   1009  HB3 LEU A  68     -42.735 -18.407 -54.801  1.00 63.85           H  
ATOM   1010  O   LEU A  68     -41.686 -20.605 -52.005  1.00 63.85           O  
ATOM   1011  CG  LEU A  68     -43.640 -20.355 -54.680  1.00 63.85           C  
ATOM   1012  HG  LEU A  68     -42.749 -20.939 -54.448  1.00 63.85           H  
ATOM   1013  CD1 LEU A  68     -44.864 -21.026 -54.057  1.00 63.85           C  
ATOM   1014 HD11 LEU A  68     -45.767 -20.461 -54.288  1.00 63.85           H  
ATOM   1015 HD12 LEU A  68     -44.970 -22.044 -54.432  1.00 63.85           H  
ATOM   1016 HD13 LEU A  68     -44.751 -21.075 -52.974  1.00 63.85           H  
ATOM   1017  CD2 LEU A  68     -43.810 -20.350 -56.201  1.00 63.85           C  
ATOM   1018 HD21 LEU A  68     -44.687 -19.764 -56.479  1.00 63.85           H  
ATOM   1019 HD22 LEU A  68     -42.920 -19.921 -56.662  1.00 63.85           H  
ATOM   1020 HD23 LEU A  68     -43.921 -21.375 -56.554  1.00 63.85           H  
ATOM   1021  N   VAL A  69     -40.568 -18.845 -52.835  1.00 67.23           N  
ATOM   1022  H   VAL A  69     -40.647 -17.893 -53.163  1.00 67.23           H  
ATOM   1023  CA  VAL A  69     -39.211 -19.424 -52.702  1.00 67.23           C  
ATOM   1024  HA  VAL A  69     -39.272 -20.492 -52.911  1.00 67.23           H  
ATOM   1025  C   VAL A  69     -38.610 -19.319 -51.294  1.00 67.23           C  
ATOM   1026  CB  VAL A  69     -38.226 -18.810 -53.715  1.00 67.23           C  
ATOM   1027  HB  VAL A  69     -37.238 -19.237 -53.542  1.00 67.23           H  
ATOM   1028  O   VAL A  69     -37.618 -19.980 -51.012  1.00 67.23           O  
ATOM   1029  CG1 VAL A  69     -38.618 -19.153 -55.157  1.00 67.23           C  
ATOM   1030 HG11 VAL A  69     -39.579 -18.706 -55.412  1.00 67.23           H  
ATOM   1031 HG12 VAL A  69     -37.854 -18.780 -55.839  1.00 67.23           H  
ATOM   1032 HG13 VAL A  69     -38.679 -20.235 -55.266  1.00 67.23           H  
ATOM   1033  CG2 VAL A  69     -38.114 -17.286 -53.576  1.00 67.23           C  
ATOM   1034 HG21 VAL A  69     -39.053 -16.797 -53.834  1.00 67.23           H  
ATOM   1035 HG22 VAL A  69     -37.322 -16.929 -54.234  1.00 67.23           H  
ATOM   1036 HG23 VAL A  69     -37.836 -17.020 -52.556  1.00 67.23           H  
ATOM   1037  N   PHE A  70     -39.193 -18.498 -50.419  1.00 49.90           N  
ATOM   1038  H   PHE A  70     -40.014 -17.994 -50.720  1.00 49.90           H  
ATOM   1039  CA  PHE A  70     -38.881 -18.441 -48.989  1.00 49.90           C  
ATOM   1040  HA  PHE A  70     -37.851 -18.759 -48.826  1.00 49.90           H  
ATOM   1041  C   PHE A  70     -39.785 -19.400 -48.205  1.00 49.90           C  
ATOM   1042  CB  PHE A  70     -39.032 -16.998 -48.481  1.00 49.90           C  
ATOM   1043  HB2 PHE A  70     -40.083 -16.713 -48.525  1.00 49.90           H  
ATOM   1044  HB3 PHE A  70     -38.739 -16.972 -47.431  1.00 49.90           H  
ATOM   1045  O   PHE A  70     -39.305 -20.106 -47.324  1.00 49.90           O  
ATOM   1046  CG  PHE A  70     -38.204 -15.971 -49.234  1.00 49.90           C  
ATOM   1047  CD1 PHE A  70     -36.807 -15.935 -49.068  1.00 49.90           C  
ATOM   1048  HD1 PHE A  70     -36.326 -16.635 -48.402  1.00 49.90           H  
ATOM   1049  CD2 PHE A  70     -38.825 -15.057 -50.107  1.00 49.90           C  
ATOM   1050  HD2 PHE A  70     -39.898 -15.084 -50.233  1.00 49.90           H  
ATOM   1051  CE1 PHE A  70     -36.036 -14.992 -49.773  1.00 49.90           C  
ATOM   1052  HE1 PHE A  70     -34.963 -14.970 -49.647  1.00 49.90           H  
ATOM   1053  CE2 PHE A  70     -38.055 -14.115 -50.813  1.00 49.90           C  
ATOM   1054  HE2 PHE A  70     -38.533 -13.415 -51.483  1.00 49.90           H  
ATOM   1055  CZ  PHE A  70     -36.659 -14.083 -50.646  1.00 49.90           C  
ATOM   1056  HZ  PHE A  70     -36.065 -13.363 -51.189  1.00 49.90           H  
ATOM   1057  N   ASP A  71     -41.068 -19.474 -48.583  1.00 53.67           N  
ATOM   1058  H   ASP A  71     -41.401 -18.802 -49.258  1.00 53.67           H  
ATOM   1059  CA  ASP A  71     -42.055 -20.384 -47.983  1.00 53.67           C  
ATOM   1060  HA  ASP A  71     -42.081 -20.218 -46.906  1.00 53.67           H  
ATOM   1061  C   ASP A  71     -41.692 -21.864 -48.237  1.00 53.67           C  
ATOM   1062  CB  ASP A  71     -43.453 -20.082 -48.562  1.00 53.67           C  
ATOM   1063  HB2 ASP A  71     -44.185 -20.702 -48.045  1.00 53.67           H  
ATOM   1064  HB3 ASP A  71     -43.460 -20.373 -49.613  1.00 53.67           H  
ATOM   1065  O   ASP A  71     -41.853 -22.719 -47.365  1.00 53.67           O  
ATOM   1066  CG  ASP A  71     -43.901 -18.615 -48.468  1.00 53.67           C  
ATOM   1067  OD1 ASP A  71     -43.624 -17.948 -47.451  1.00 53.67           O  
ATOM   1068  OD2 ASP A  71     -44.515 -18.124 -49.448  1.00 53.67           O  
ATOM   1069  N   TYR A  72     -41.163 -22.166 -49.430  1.00 69.06           N  
ATOM   1070  H   TYR A  72     -41.106 -21.424 -50.113  1.00 69.06           H  
ATOM   1071  CA  TYR A  72     -40.736 -23.504 -49.846  1.00 69.06           C  
ATOM   1072  HA  TYR A  72     -40.743 -24.164 -48.978  1.00 69.06           H  
ATOM   1073  C   TYR A  72     -39.310 -23.437 -50.409  1.00 69.06           C  
ATOM   1074  CB  TYR A  72     -41.746 -24.081 -50.850  1.00 69.06           C  
ATOM   1075  HB2 TYR A  72     -41.451 -25.100 -51.099  1.00 69.06           H  
ATOM   1076  HB3 TYR A  72     -41.729 -23.491 -51.766  1.00 69.06           H  
ATOM   1077  O   TYR A  72     -39.141 -23.208 -51.606  1.00 69.06           O  
ATOM   1078  CG  TYR A  72     -43.153 -24.094 -50.293  1.00 69.06           C  
ATOM   1079  CD1 TYR A  72     -43.511 -25.037 -49.311  1.00 69.06           C  
ATOM   1080  HD1 TYR A  72     -42.807 -25.800 -49.012  1.00 69.06           H  
ATOM   1081  CD2 TYR A  72     -44.043 -23.062 -50.639  1.00 69.06           C  
ATOM   1082  HD2 TYR A  72     -43.738 -22.306 -51.349  1.00 69.06           H  
ATOM   1083  CE1 TYR A  72     -44.751 -24.932 -48.654  1.00 69.06           C  
ATOM   1084  HE1 TYR A  72     -45.011 -25.628 -47.870  1.00 69.06           H  
ATOM   1085  CE2 TYR A  72     -45.286 -22.957 -49.990  1.00 69.06           C  
ATOM   1086  HE2 TYR A  72     -45.970 -22.155 -50.226  1.00 69.06           H  
ATOM   1087  OH  TYR A  72     -46.824 -23.763 -48.341  1.00 69.06           O  
ATOM   1088  HH  TYR A  72     -46.927 -24.416 -47.645  1.00 69.06           H  
ATOM   1089  CZ  TYR A  72     -45.638 -23.885 -48.989  1.00 69.06           C  
ATOM   1090  N   PRO A  73     -38.268 -23.625 -49.579  1.00 61.74           N  
ATOM   1091  CA  PRO A  73     -36.914 -23.188 -49.920  1.00 61.74           C  
ATOM   1092  HA  PRO A  73     -36.966 -22.173 -50.316  1.00 61.74           H  
ATOM   1093  C   PRO A  73     -36.183 -24.024 -50.975  1.00 61.74           C  
ATOM   1094  CB  PRO A  73     -36.151 -23.131 -48.591  1.00 61.74           C  
ATOM   1095  HB2 PRO A  73     -36.245 -22.132 -48.166  1.00 61.74           H  
ATOM   1096  HB3 PRO A  73     -35.099 -23.395 -48.700  1.00 61.74           H  
ATOM   1097  O   PRO A  73     -35.160 -23.560 -51.463  1.00 61.74           O  
ATOM   1098  CG  PRO A  73     -36.894 -24.128 -47.707  1.00 61.74           C  
ATOM   1099  HG2 PRO A  73     -36.556 -25.140 -47.928  1.00 61.74           H  
ATOM   1100  HG3 PRO A  73     -36.774 -23.900 -46.648  1.00 61.74           H  
ATOM   1101  CD  PRO A  73     -38.341 -23.955 -48.162  1.00 61.74           C  
ATOM   1102  HD2 PRO A  73     -38.900 -24.875 -47.992  1.00 61.74           H  
ATOM   1103  HD3 PRO A  73     -38.800 -23.128 -47.621  1.00 61.74           H  
ATOM   1104  N   ASN A  74     -36.654 -25.222 -51.344  1.00 78.19           N  
ATOM   1105  H   ASN A  74     -37.543 -25.522 -50.971  1.00 78.19           H  
ATOM   1106  CA  ASN A  74     -36.014 -26.076 -52.356  1.00 78.19           C  
ATOM   1107  HA  ASN A  74     -35.417 -25.428 -52.998  1.00 78.19           H  
ATOM   1108  C   ASN A  74     -37.032 -26.783 -53.281  1.00 78.19           C  
ATOM   1109  CB  ASN A  74     -35.033 -27.049 -51.661  1.00 78.19           C  
ATOM   1110  HB2 ASN A  74     -34.425 -27.551 -52.414  1.00 78.19           H  
ATOM   1111  HB3 ASN A  74     -34.347 -26.468 -51.044  1.00 78.19           H  
ATOM   1112  O   ASN A  74     -38.224 -26.854 -52.950  1.00 78.19           O  
ATOM   1113  CG  ASN A  74     -35.635 -28.141 -50.794  1.00 78.19           C  
ATOM   1114  ND2 ASN A  74     -34.825 -28.744 -49.960  1.00 78.19           N  
ATOM   1115 HD21 ASN A  74     -35.180 -29.499 -49.391  1.00 78.19           H  
ATOM   1116 HD22 ASN A  74     -33.839 -28.531 -50.004  1.00 78.19           H  
ATOM   1117  OD1 ASN A  74     -36.803 -28.496 -50.859  1.00 78.19           O  
ATOM   1118  N   PRO A  75     -36.599 -27.341 -54.435  1.00 85.26           N  
ATOM   1119  CA  PRO A  75     -37.496 -28.003 -55.383  1.00 85.26           C  
ATOM   1120  HA  PRO A  75     -38.171 -27.246 -55.783  1.00 85.26           H  
ATOM   1121  C   PRO A  75     -38.342 -29.134 -54.790  1.00 85.26           C  
ATOM   1122  CB  PRO A  75     -36.596 -28.510 -56.513  1.00 85.26           C  
ATOM   1123  HB2 PRO A  75     -36.181 -29.485 -56.255  1.00 85.26           H  
ATOM   1124  HB3 PRO A  75     -37.123 -28.563 -57.466  1.00 85.26           H  
ATOM   1125  O   PRO A  75     -39.510 -29.257 -55.151  1.00 85.26           O  
ATOM   1126  CG  PRO A  75     -35.485 -27.467 -56.530  1.00 85.26           C  
ATOM   1127  HG2 PRO A  75     -35.837 -26.566 -57.032  1.00 85.26           H  
ATOM   1128  HG3 PRO A  75     -34.579 -27.837 -57.011  1.00 85.26           H  
ATOM   1129  CD  PRO A  75     -35.278 -27.193 -55.041  1.00 85.26           C  
ATOM   1130  HD2 PRO A  75     -34.593 -27.933 -54.628  1.00 85.26           H  
ATOM   1131  HD3 PRO A  75     -34.871 -26.191 -54.906  1.00 85.26           H  
ATOM   1132  N   GLN A  76     -37.814 -29.935 -53.858  1.00 80.58           N  
ATOM   1133  H   GLN A  76     -36.837 -29.830 -53.625  1.00 80.58           H  
ATOM   1134  CA  GLN A  76     -38.567 -31.025 -53.222  1.00 80.58           C  
ATOM   1135  HA  GLN A  76     -39.112 -31.558 -54.001  1.00 80.58           H  
ATOM   1136  C   GLN A  76     -39.611 -30.533 -52.201  1.00 80.58           C  
ATOM   1137  CB  GLN A  76     -37.570 -32.007 -52.591  1.00 80.58           C  
ATOM   1138  HB2 GLN A  76     -37.038 -31.507 -51.781  1.00 80.58           H  
ATOM   1139  HB3 GLN A  76     -36.845 -32.300 -53.351  1.00 80.58           H  
ATOM   1140  O   GLN A  76     -40.629 -31.199 -51.995  1.00 80.58           O  
ATOM   1141  CG  GLN A  76     -38.238 -33.285 -52.051  1.00 80.58           C  
ATOM   1142  HG2 GLN A  76     -38.963 -33.025 -51.279  1.00 80.58           H  
ATOM   1143  HG3 GLN A  76     -38.760 -33.791 -52.863  1.00 80.58           H  
ATOM   1144  CD  GLN A  76     -37.240 -34.258 -51.432  1.00 80.58           C  
ATOM   1145  NE2 GLN A  76     -37.698 -35.285 -50.752  1.00 80.58           N  
ATOM   1146 HE21 GLN A  76     -38.684 -35.496 -50.697  1.00 80.58           H  
ATOM   1147 HE22 GLN A  76     -36.981 -35.895 -50.385  1.00 80.58           H  
ATOM   1148  OE1 GLN A  76     -36.038 -34.119 -51.525  1.00 80.58           O  
ATOM   1149  N   ALA A  77     -39.394 -29.396 -51.536  1.00 75.11           N  
ATOM   1150  H   ALA A  77     -38.522 -28.907 -51.677  1.00 75.11           H  
ATOM   1151  CA  ALA A  77     -40.413 -28.736 -50.718  1.00 75.11           C  
ATOM   1152  HA  ALA A  77     -40.884 -29.468 -50.062  1.00 75.11           H  
ATOM   1153  C   ALA A  77     -41.518 -28.148 -51.607  1.00 75.11           C  
ATOM   1154  CB  ALA A  77     -39.750 -27.669 -49.838  1.00 75.11           C  
ATOM   1155  HB1 ALA A  77     -38.999 -28.127 -49.195  1.00 75.11           H  
ATOM   1156  HB2 ALA A  77     -40.502 -27.185 -49.215  1.00 75.11           H  
ATOM   1157  HB3 ALA A  77     -39.268 -26.912 -50.458  1.00 75.11           H  
ATOM   1158  O   ALA A  77     -42.695 -28.440 -51.392  1.00 75.11           O  
ATOM   1159  N   LEU A  78     -41.138 -27.417 -52.660  1.00 85.74           N  
ATOM   1160  H   LEU A  78     -40.154 -27.218 -52.776  1.00 85.74           H  
ATOM   1161  CA  LEU A  78     -42.082 -26.807 -53.595  1.00 85.74           C  
ATOM   1162  HA  LEU A  78     -42.781 -26.209 -53.011  1.00 85.74           H  
ATOM   1163  C   LEU A  78     -42.911 -27.864 -54.347  1.00 85.74           C  
ATOM   1164  CB  LEU A  78     -41.299 -25.864 -54.528  1.00 85.74           C  
ATOM   1165  HB2 LEU A  78     -40.541 -26.441 -55.057  1.00 85.74           H  
ATOM   1166  HB3 LEU A  78     -40.787 -25.122 -53.915  1.00 85.74           H  
ATOM   1167  O   LEU A  78     -44.128 -27.734 -54.431  1.00 85.74           O  
ATOM   1168  CG  LEU A  78     -42.165 -25.129 -55.568  1.00 85.74           C  
ATOM   1169  HG  LEU A  78     -42.596 -25.863 -56.249  1.00 85.74           H  
ATOM   1170  CD1 LEU A  78     -43.297 -24.312 -54.941  1.00 85.74           C  
ATOM   1171 HD11 LEU A  78     -42.888 -23.603 -54.222  1.00 85.74           H  
ATOM   1172 HD12 LEU A  78     -43.836 -23.774 -55.720  1.00 85.74           H  
ATOM   1173 HD13 LEU A  78     -44.003 -24.969 -54.433  1.00 85.74           H  
ATOM   1174  CD2 LEU A  78     -41.301 -24.171 -56.388  1.00 85.74           C  
ATOM   1175 HD21 LEU A  78     -40.876 -23.405 -55.739  1.00 85.74           H  
ATOM   1176 HD22 LEU A  78     -41.903 -23.695 -57.162  1.00 85.74           H  
ATOM   1177 HD23 LEU A  78     -40.488 -24.722 -56.862  1.00 85.74           H  
ATOM   1178  N   ALA A  79     -42.301 -28.953 -54.824  1.00 87.81           N  
ATOM   1179  H   ALA A  79     -41.294 -29.003 -54.777  1.00 87.81           H  
ATOM   1180  CA  ALA A  79     -43.017 -30.044 -55.491  1.00 87.81           C  
ATOM   1181  HA  ALA A  79     -43.593 -29.625 -56.316  1.00 87.81           H  
ATOM   1182  C   ALA A  79     -44.012 -30.767 -54.563  1.00 87.81           C  
ATOM   1183  CB  ALA A  79     -41.993 -31.019 -56.078  1.00 87.81           C  
ATOM   1184  HB1 ALA A  79     -42.508 -31.811 -56.622  1.00 87.81           H  
ATOM   1185  HB2 ALA A  79     -41.339 -30.485 -56.769  1.00 87.81           H  
ATOM   1186  HB3 ALA A  79     -41.393 -31.461 -55.283  1.00 87.81           H  
ATOM   1187  O   ALA A  79     -45.086 -31.161 -55.018  1.00 87.81           O  
ATOM   1188  N   ARG A  80     -43.700 -30.903 -53.262  1.00 76.91           N  
ATOM   1189  H   ARG A  80     -42.816 -30.528 -52.946  1.00 76.91           H  
ATOM   1190  CA  ARG A  80     -44.650 -31.422 -52.261  1.00 76.91           C  
ATOM   1191  HA  ARG A  80     -45.115 -32.329 -52.647  1.00 76.91           H  
ATOM   1192  C   ARG A  80     -45.811 -30.459 -52.033  1.00 76.91           C  
ATOM   1193  CB  ARG A  80     -43.952 -31.747 -50.934  1.00 76.91           C  
ATOM   1194  HB2 ARG A  80     -44.701 -31.776 -50.142  1.00 76.91           H  
ATOM   1195  HB3 ARG A  80     -43.235 -30.961 -50.694  1.00 76.91           H  
ATOM   1196  O   ARG A  80     -46.949 -30.892 -52.144  1.00 76.91           O  
ATOM   1197  CG  ARG A  80     -43.259 -33.115 -50.978  1.00 76.91           C  
ATOM   1198  HG2 ARG A  80     -44.012 -33.886 -51.140  1.00 76.91           H  
ATOM   1199  HG3 ARG A  80     -42.544 -33.147 -51.800  1.00 76.91           H  
ATOM   1200  CD  ARG A  80     -42.533 -33.401 -49.658  1.00 76.91           C  
ATOM   1201  HD2 ARG A  80     -42.234 -34.449 -49.647  1.00 76.91           H  
ATOM   1202  HD3 ARG A  80     -43.223 -33.225 -48.833  1.00 76.91           H  
ATOM   1203  NE  ARG A  80     -41.331 -32.557 -49.520  1.00 76.91           N  
ATOM   1204  HE  ARG A  80     -41.024 -32.090 -50.361  1.00 76.91           H  
ATOM   1205  NH1 ARG A  80     -41.008 -32.779 -47.253  1.00 76.91           N  
ATOM   1206 HH11 ARG A  80     -41.872 -33.297 -47.179  1.00 76.91           H  
ATOM   1207 HH12 ARG A  80     -40.474 -32.561 -46.425  1.00 76.91           H  
ATOM   1208  NH2 ARG A  80     -39.558 -31.598 -48.466  1.00 76.91           N  
ATOM   1209 HH21 ARG A  80     -39.028 -31.410 -47.628  1.00 76.91           H  
ATOM   1210 HH22 ARG A  80     -39.254 -31.190 -49.339  1.00 76.91           H  
ATOM   1211  CZ  ARG A  80     -40.643 -32.317 -48.417  1.00 76.91           C  
ATOM   1212  N   HIS A  81     -45.544 -29.171 -51.814  1.00 75.58           N  
ATOM   1213  H   HIS A  81     -44.581 -28.874 -51.739  1.00 75.58           H  
ATOM   1214  CA  HIS A  81     -46.603 -28.167 -51.676  1.00 75.58           C  
ATOM   1215  HA  HIS A  81     -47.222 -28.423 -50.816  1.00 75.58           H  
ATOM   1216  C   HIS A  81     -47.526 -28.148 -52.902  1.00 75.58           C  
ATOM   1217  CB  HIS A  81     -45.976 -26.793 -51.427  1.00 75.58           C  
ATOM   1218  HB2 HIS A  81     -45.198 -26.611 -52.168  1.00 75.58           H  
ATOM   1219  HB3 HIS A  81     -45.505 -26.802 -50.444  1.00 75.58           H  
ATOM   1220  O   HIS A  81     -48.736 -28.275 -52.757  1.00 75.58           O  
ATOM   1221  CG  HIS A  81     -46.964 -25.652 -51.487  1.00 75.58           C  
ATOM   1222  CD2 HIS A  81     -46.830 -24.515 -52.238  1.00 75.58           C  
ATOM   1223  HD2 HIS A  81     -45.989 -24.273 -52.870  1.00 75.58           H  
ATOM   1224  ND1 HIS A  81     -48.170 -25.551 -50.826  1.00 75.58           N  
ATOM   1225  HD1 HIS A  81     -48.625 -26.250 -50.257  1.00 75.58           H  
ATOM   1226  CE1 HIS A  81     -48.731 -24.376 -51.157  1.00 75.58           C  
ATOM   1227  HE1 HIS A  81     -49.695 -24.036 -50.807  1.00 75.58           H  
ATOM   1228  NE2 HIS A  81     -47.955 -23.713 -52.033  1.00 75.58           N  
ATOM   1229  N   LEU A  82     -46.967 -28.112 -54.115  1.00 83.92           N  
ATOM   1230  H   LEU A  82     -45.964 -28.008 -54.175  1.00 83.92           H  
ATOM   1231  CA  LEU A  82     -47.747 -28.166 -55.354  1.00 83.92           C  
ATOM   1232  HA  LEU A  82     -48.464 -27.345 -55.352  1.00 83.92           H  
ATOM   1233  C   LEU A  82     -48.563 -29.459 -55.480  1.00 83.92           C  
ATOM   1234  CB  LEU A  82     -46.800 -28.021 -56.553  1.00 83.92           C  
ATOM   1235  HB2 LEU A  82     -46.025 -28.783 -56.466  1.00 83.92           H  
ATOM   1236  HB3 LEU A  82     -47.356 -28.217 -57.469  1.00 83.92           H  
ATOM   1237  O   LEU A  82     -49.689 -29.408 -55.964  1.00 83.92           O  
ATOM   1238  CG  LEU A  82     -46.144 -26.635 -56.659  1.00 83.92           C  
ATOM   1239  HG  LEU A  82     -45.726 -26.331 -55.700  1.00 83.92           H  
ATOM   1240  CD1 LEU A  82     -45.012 -26.710 -57.676  1.00 83.92           C  
ATOM   1241 HD11 LEU A  82     -45.404 -26.964 -58.660  1.00 83.92           H  
ATOM   1242 HD12 LEU A  82     -44.500 -25.748 -57.697  1.00 83.92           H  
ATOM   1243 HD13 LEU A  82     -44.296 -27.471 -57.364  1.00 83.92           H  
ATOM   1244  CD2 LEU A  82     -47.123 -25.550 -57.104  1.00 83.92           C  
ATOM   1245 HD21 LEU A  82     -46.591 -24.609 -57.244  1.00 83.92           H  
ATOM   1246 HD22 LEU A  82     -47.616 -25.846 -58.030  1.00 83.92           H  
ATOM   1247 HD23 LEU A  82     -47.871 -25.404 -56.325  1.00 83.92           H  
ATOM   1248  N   ARG A  83     -48.033 -30.609 -55.042  1.00 74.12           N  
ATOM   1249  H   ARG A  83     -47.094 -30.594 -54.672  1.00 74.12           H  
ATOM   1250  CA  ARG A  83     -48.786 -31.875 -54.998  1.00 74.12           C  
ATOM   1251  HA  ARG A  83     -49.226 -32.067 -55.977  1.00 74.12           H  
ATOM   1252  C   ARG A  83     -49.950 -31.791 -54.016  1.00 74.12           C  
ATOM   1253  CB  ARG A  83     -47.842 -33.028 -54.622  1.00 74.12           C  
ATOM   1254  HB2 ARG A  83     -47.453 -32.834 -53.623  1.00 74.12           H  
ATOM   1255  HB3 ARG A  83     -46.991 -33.048 -55.303  1.00 74.12           H  
ATOM   1256  O   ARG A  83     -51.018 -32.308 -54.315  1.00 74.12           O  
ATOM   1257  CG  ARG A  83     -48.525 -34.411 -54.652  1.00 74.12           C  
ATOM   1258  HG2 ARG A  83     -49.558 -34.355 -54.309  1.00 74.12           H  
ATOM   1259  HG3 ARG A  83     -48.531 -34.779 -55.679  1.00 74.12           H  
ATOM   1260  CD  ARG A  83     -47.803 -35.417 -53.752  1.00 74.12           C  
ATOM   1261  HD2 ARG A  83     -46.759 -35.474 -54.062  1.00 74.12           H  
ATOM   1262  HD3 ARG A  83     -48.265 -36.394 -53.889  1.00 74.12           H  
ATOM   1263  NE  ARG A  83     -47.886 -35.025 -52.328  1.00 74.12           N  
ATOM   1264  HE  ARG A  83     -48.457 -34.230 -52.078  1.00 74.12           H  
ATOM   1265  NH1 ARG A  83     -46.576 -36.672 -51.431  1.00 74.12           N  
ATOM   1266 HH11 ARG A  83     -46.163 -37.104 -50.617  1.00 74.12           H  
ATOM   1267 HH12 ARG A  83     -46.561 -37.117 -52.338  1.00 74.12           H  
ATOM   1268  NH2 ARG A  83     -47.367 -35.027 -50.132  1.00 74.12           N  
ATOM   1269 HH21 ARG A  83     -47.938 -34.195 -50.076  1.00 74.12           H  
ATOM   1270 HH22 ARG A  83     -46.972 -35.412 -49.286  1.00 74.12           H  
ATOM   1271  CZ  ARG A  83     -47.277 -35.578 -51.303  1.00 74.12           C  
ATOM   1272  N   ASP A  84     -49.751 -31.158 -52.869  1.00 68.26           N  
ATOM   1273  H   ASP A  84     -48.835 -30.777 -52.681  1.00 68.26           H  
ATOM   1274  CA  ASP A  84     -50.753 -31.102 -51.808  1.00 68.26           C  
ATOM   1275  HA  ASP A  84     -51.246 -32.073 -51.754  1.00 68.26           H  
ATOM   1276  C   ASP A  84     -51.868 -30.091 -52.151  1.00 68.26           C  
ATOM   1277  CB  ASP A  84     -50.032 -30.895 -50.459  1.00 68.26           C  
ATOM   1278  HB2 ASP A  84     -49.463 -29.966 -50.492  1.00 68.26           H  
ATOM   1279  HB3 ASP A  84     -50.781 -30.815 -49.672  1.00 68.26           H  
ATOM   1280  O   ASP A  84     -53.048 -30.407 -51.987  1.00 68.26           O  
ATOM   1281  CG  ASP A  84     -49.086 -32.070 -50.119  1.00 68.26           C  
ATOM   1282  OD1 ASP A  84     -49.235 -33.172 -50.704  1.00 68.26           O  
ATOM   1283  OD2 ASP A  84     -48.182 -31.933 -49.267  1.00 68.26           O  
ATOM   1284  N   GLU A  85     -51.533 -28.960 -52.783  1.00 70.46           N  
ATOM   1285  H   GLU A  85     -50.551 -28.730 -52.847  1.00 70.46           H  
ATOM   1286  CA  GLU A  85     -52.496 -28.022 -53.391  1.00 70.46           C  
ATOM   1287  HA  GLU A  85     -53.226 -27.709 -52.645  1.00 70.46           H  
ATOM   1288  C   GLU A  85     -53.274 -28.657 -54.562  1.00 70.46           C  
ATOM   1289  CB  GLU A  85     -51.760 -26.773 -53.911  1.00 70.46           C  
ATOM   1290  HB2 GLU A  85     -50.981 -27.096 -54.602  1.00 70.46           H  
ATOM   1291  HB3 GLU A  85     -52.459 -26.161 -54.480  1.00 70.46           H  
ATOM   1292  O   GLU A  85     -54.494 -28.553 -54.626  1.00 70.46           O  
ATOM   1293  CG  GLU A  85     -51.104 -25.899 -52.833  1.00 70.46           C  
ATOM   1294  HG2 GLU A  85     -50.444 -26.516 -52.224  1.00 70.46           H  
ATOM   1295  HG3 GLU A  85     -50.486 -25.158 -53.340  1.00 70.46           H  
ATOM   1296  CD  GLU A  85     -52.101 -25.169 -51.926  1.00 70.46           C  
ATOM   1297  OE1 GLU A  85     -51.946 -25.295 -50.690  1.00 70.46           O  
ATOM   1298  OE2 GLU A  85     -52.967 -24.450 -52.474  1.00 70.46           O  
ATOM   1299  N   LEU A  86     -52.597 -29.355 -55.488  1.00 69.14           N  
ATOM   1300  H   LEU A  86     -51.592 -29.403 -55.406  1.00 69.14           H  
ATOM   1301  CA  LEU A  86     -53.243 -29.984 -56.658  1.00 69.14           C  
ATOM   1302  HA  LEU A  86     -54.015 -29.311 -57.031  1.00 69.14           H  
ATOM   1303  C   LEU A  86     -53.961 -31.306 -56.330  1.00 69.14           C  
ATOM   1304  CB  LEU A  86     -52.196 -30.216 -57.770  1.00 69.14           C  
ATOM   1305  HB2 LEU A  86     -52.649 -30.806 -58.566  1.00 69.14           H  
ATOM   1306  HB3 LEU A  86     -51.379 -30.804 -57.351  1.00 69.14           H  
ATOM   1307  O   LEU A  86     -54.761 -31.791 -57.131  1.00 69.14           O  
ATOM   1308  CG  LEU A  86     -51.636 -28.921 -58.387  1.00 69.14           C  
ATOM   1309  HG  LEU A  86     -51.369 -28.228 -57.589  1.00 69.14           H  
ATOM   1310  CD1 LEU A  86     -50.377 -29.193 -59.214  1.00 69.14           C  
ATOM   1311 HD11 LEU A  86     -50.625 -29.794 -60.089  1.00 69.14           H  
ATOM   1312 HD12 LEU A  86     -49.945 -28.245 -59.536  1.00 69.14           H  
ATOM   1313 HD13 LEU A  86     -49.646 -29.717 -58.598  1.00 69.14           H  
ATOM   1314  CD2 LEU A  86     -52.648 -28.243 -59.313  1.00 69.14           C  
ATOM   1315 HD21 LEU A  86     -53.539 -27.969 -58.748  1.00 69.14           H  
ATOM   1316 HD22 LEU A  86     -52.221 -27.332 -59.732  1.00 69.14           H  
ATOM   1317 HD23 LEU A  86     -52.937 -28.916 -60.121  1.00 69.14           H  
ATOM   1318  N   GLY A  87     -53.633 -31.931 -55.199  1.00 53.60           N  
ATOM   1319  H   GLY A  87     -52.895 -31.523 -54.643  1.00 53.60           H  
ATOM   1320  CA  GLY A  87     -54.137 -33.243 -54.794  1.00 53.60           C  
ATOM   1321  HA2 GLY A  87     -54.442 -33.814 -55.670  1.00 53.60           H  
ATOM   1322  HA3 GLY A  87     -53.327 -33.780 -54.301  1.00 53.60           H  
ATOM   1323  C   GLY A  87     -55.314 -33.183 -53.822  1.00 53.60           C  
ATOM   1324  O   GLY A  87     -56.152 -34.086 -53.832  1.00 53.60           O  
ATOM   1325  N   THR A  88     -55.419 -32.130 -53.004  1.00 41.68           N  
ATOM   1326  H   THR A  88     -54.727 -31.396 -53.054  1.00 41.68           H  
ATOM   1327  CA  THR A  88     -56.489 -32.005 -51.995  1.00 41.68           C  
ATOM   1328  HA  THR A  88     -56.509 -32.929 -51.418  1.00 41.68           H  
ATOM   1329  C   THR A  88     -57.888 -31.871 -52.597  1.00 41.68           C  
ATOM   1330  CB  THR A  88     -56.242 -30.853 -51.007  1.00 41.68           C  
ATOM   1331  HB  THR A  88     -57.194 -30.561 -50.565  1.00 41.68           H  
ATOM   1332  O   THR A  88     -58.834 -32.387 -51.997  1.00 41.68           O  
ATOM   1333  CG2 THR A  88     -55.317 -31.267 -49.863  1.00 41.68           C  
ATOM   1334 HG21 THR A  88     -55.071 -30.394 -49.259  1.00 41.68           H  
ATOM   1335 HG22 THR A  88     -54.398 -31.703 -50.256  1.00 41.68           H  
ATOM   1336 HG23 THR A  88     -55.821 -32.003 -49.237  1.00 41.68           H  
ATOM   1337  OG1 THR A  88     -55.692 -29.727 -51.637  1.00 41.68           O  
ATOM   1338  HG1 THR A  88     -54.743 -29.846 -51.724  1.00 41.68           H  
ATOM   1339  N   GLU A  89     -58.037 -31.286 -53.794  1.00 36.24           N  
ATOM   1340  H   GLU A  89     -57.242 -30.814 -54.201  1.00 36.24           H  
ATOM   1341  CA  GLU A  89     -59.329 -31.223 -54.502  1.00 36.24           C  
ATOM   1342  HA  GLU A  89     -60.064 -30.746 -53.855  1.00 36.24           H  
ATOM   1343  C   GLU A  89     -59.896 -32.608 -54.858  1.00 36.24           C  
ATOM   1344  CB  GLU A  89     -59.225 -30.396 -55.796  1.00 36.24           C  
ATOM   1345  HB2 GLU A  89     -60.143 -30.557 -56.362  1.00 36.24           H  
ATOM   1346  HB3 GLU A  89     -58.390 -30.757 -56.397  1.00 36.24           H  
ATOM   1347  O   GLU A  89     -61.112 -32.777 -54.916  1.00 36.24           O  
ATOM   1348  CG  GLU A  89     -59.085 -28.884 -55.562  1.00 36.24           C  
ATOM   1349  HG2 GLU A  89     -58.059 -28.662 -55.269  1.00 36.24           H  
ATOM   1350  HG3 GLU A  89     -59.741 -28.599 -54.739  1.00 36.24           H  
ATOM   1351  CD  GLU A  89     -59.467 -28.070 -56.814  1.00 36.24           C  
ATOM   1352  OE1 GLU A  89     -60.104 -27.004 -56.644  1.00 36.24           O  
ATOM   1353  OE2 GLU A  89     -59.153 -28.523 -57.941  1.00 36.24           O  
ATOM   1354  N   VAL A  90     -59.054 -33.636 -55.038  1.00 35.61           N  
ATOM   1355  H   VAL A  90     -58.065 -33.475 -54.906  1.00 35.61           H  
ATOM   1356  CA  VAL A  90     -59.509 -34.988 -55.431  1.00 35.61           C  
ATOM   1357  HA  VAL A  90     -60.377 -34.828 -56.070  1.00 35.61           H  
ATOM   1358  C   VAL A  90     -60.046 -35.801 -54.236  1.00 35.61           C  
ATOM   1359  CB  VAL A  90     -58.486 -35.751 -56.306  1.00 35.61           C  
ATOM   1360  HB  VAL A  90     -57.790 -36.290 -55.662  1.00 35.61           H  
ATOM   1361  O   VAL A  90     -60.250 -37.010 -54.330  1.00 35.61           O  
ATOM   1362  CG1 VAL A  90     -59.186 -36.749 -57.248  1.00 35.61           C  
ATOM   1363 HG11 VAL A  90     -58.441 -37.289 -57.833  1.00 35.61           H  
ATOM   1364 HG12 VAL A  90     -59.755 -37.484 -56.679  1.00 35.61           H  
ATOM   1365 HG13 VAL A  90     -59.863 -36.221 -57.920  1.00 35.61           H  
ATOM   1366  CG2 VAL A  90     -57.670 -34.828 -57.227  1.00 35.61           C  
ATOM   1367 HG21 VAL A  90     -58.336 -34.226 -57.845  1.00 35.61           H  
ATOM   1368 HG22 VAL A  90     -57.042 -34.164 -56.633  1.00 35.61           H  
ATOM   1369 HG23 VAL A  90     -57.011 -35.419 -57.863  1.00 35.61           H  
ATOM   1370  N   ARG A  91     -60.388 -35.136 -53.123  1.00 30.74           N  
ATOM   1371  H   ARG A  91     -60.195 -34.145 -53.122  1.00 30.74           H  
ATOM   1372  CA  ARG A  91     -61.301 -35.647 -52.080  1.00 30.74           C  
ATOM   1373  HA  ARG A  91     -61.067 -36.694 -51.890  1.00 30.74           H  
ATOM   1374  C   ARG A  91     -62.771 -35.634 -52.542  1.00 30.74           C  
ATOM   1375  CB  ARG A  91     -61.117 -34.848 -50.779  1.00 30.74           C  
ATOM   1376  HB2 ARG A  91     -61.923 -35.108 -50.093  1.00 30.74           H  
ATOM   1377  HB3 ARG A  91     -61.191 -33.783 -50.999  1.00 30.74           H  
ATOM   1378  O   ARG A  91     -63.659 -35.255 -51.782  1.00 30.74           O  
ATOM   1379  CG  ARG A  91     -59.806 -35.136 -50.043  1.00 30.74           C  
ATOM   1380  HG2 ARG A  91     -58.952 -34.858 -50.659  1.00 30.74           H  
ATOM   1381  HG3 ARG A  91     -59.756 -36.198 -49.801  1.00 30.74           H  
ATOM   1382  CD  ARG A  91     -59.819 -34.307 -48.753  1.00 30.74           C  
ATOM   1383  HD2 ARG A  91     -59.695 -33.257 -49.019  1.00 30.74           H  
ATOM   1384  HD3 ARG A  91     -60.787 -34.431 -48.269  1.00 30.74           H  
ATOM   1385  NE  ARG A  91     -58.762 -34.714 -47.809  1.00 30.74           N  
ATOM   1386  HE  ARG A  91     -58.084 -35.381 -48.148  1.00 30.74           H  
ATOM   1387  NH1 ARG A  91     -59.433 -33.369 -46.074  1.00 30.74           N  
ATOM   1388 HH11 ARG A  91     -60.158 -32.994 -46.670  1.00 30.74           H  
ATOM   1389 HH12 ARG A  91     -59.304 -33.009 -45.139  1.00 30.74           H  
ATOM   1390  NH2 ARG A  91     -57.667 -34.705 -45.809  1.00 30.74           N  
ATOM   1391 HH21 ARG A  91     -57.004 -35.376 -46.170  1.00 30.74           H  
ATOM   1392 HH22 ARG A  91     -57.554 -34.336 -44.876  1.00 30.74           H  
ATOM   1393  CZ  ARG A  91     -58.627 -34.264 -46.573  1.00 30.74           C  
ATOM   1394  N   GLY A  92     -63.036 -36.035 -53.786  1.00 30.73           N  
ATOM   1395  H   GLY A  92     -62.269 -36.407 -54.328  1.00 30.73           H  
ATOM   1396  CA  GLY A  92     -64.402 -36.192 -54.289  1.00 30.73           C  
ATOM   1397  HA2 GLY A  92     -64.906 -35.227 -54.265  1.00 30.73           H  
ATOM   1398  HA3 GLY A  92     -64.385 -36.559 -55.315  1.00 30.73           H  
ATOM   1399  C   GLY A  92     -65.174 -37.189 -53.423  1.00 30.73           C  
ATOM   1400  O   GLY A  92     -64.617 -38.213 -53.025  1.00 30.73           O  
ATOM   1401  N   GLU A  93     -66.432 -36.879 -53.102  1.00 31.37           N  
ATOM   1402  H   GLU A  93     -66.830 -36.012 -53.433  1.00 31.37           H  
ATOM   1403  CA  GLU A  93     -67.240 -37.685 -52.182  1.00 31.37           C  
ATOM   1404  HA  GLU A  93     -66.740 -37.707 -51.213  1.00 31.37           H  
ATOM   1405  C   GLU A  93     -67.362 -39.131 -52.684  1.00 31.37           C  
ATOM   1406  CB  GLU A  93     -68.629 -37.057 -51.973  1.00 31.37           C  
ATOM   1407  HB2 GLU A  93     -69.113 -36.924 -52.941  1.00 31.37           H  
ATOM   1408  HB3 GLU A  93     -69.230 -37.742 -51.376  1.00 31.37           H  
ATOM   1409  O   GLU A  93     -68.009 -39.409 -53.696  1.00 31.37           O  
ATOM   1410  CG  GLU A  93     -68.560 -35.708 -51.241  1.00 31.37           C  
ATOM   1411  HG2 GLU A  93     -68.015 -35.846 -50.307  1.00 31.37           H  
ATOM   1412  HG3 GLU A  93     -68.006 -34.995 -51.851  1.00 31.37           H  
ATOM   1413  CD  GLU A  93     -69.961 -35.147 -50.953  1.00 31.37           C  
ATOM   1414  OE1 GLU A  93     -70.253 -34.891 -49.763  1.00 31.37           O  
ATOM   1415  OE2 GLU A  93     -70.728 -34.973 -51.928  1.00 31.37           O  
ATOM   1416  N   ALA A  94     -66.723 -40.064 -51.971  1.00 38.58           N  
ATOM   1417  H   ALA A  94     -66.152 -39.774 -51.190  1.00 38.58           H  
ATOM   1418  CA  ALA A  94     -66.839 -41.484 -52.265  1.00 38.58           C  
ATOM   1419  HA  ALA A  94     -66.517 -41.631 -53.296  1.00 38.58           H  
ATOM   1420  C   ALA A  94     -68.316 -41.901 -52.107  1.00 38.58           C  
ATOM   1421  CB  ALA A  94     -65.898 -42.274 -51.349  1.00 38.58           C  
ATOM   1422  HB1 ALA A  94     -64.871 -41.942 -51.501  1.00 38.58           H  
ATOM   1423  HB2 ALA A  94     -65.969 -43.336 -51.582  1.00 38.58           H  
ATOM   1424  HB3 ALA A  94     -66.179 -42.119 -50.307  1.00 38.58           H  
ATOM   1425  O   ALA A  94     -68.907 -41.623 -51.058  1.00 38.58           O  
ATOM   1426  N   PRO A  95     -68.939 -42.523 -53.127  1.00 40.49           N  
ATOM   1427  CA  PRO A  95     -70.385 -42.704 -53.157  1.00 40.49           C  
ATOM   1428  HA  PRO A  95     -70.850 -41.720 -53.099  1.00 40.49           H  
ATOM   1429  C   PRO A  95     -70.895 -43.543 -51.980  1.00 40.49           C  
ATOM   1430  CB  PRO A  95     -70.713 -43.315 -54.524  1.00 40.49           C  
ATOM   1431  HB2 PRO A  95     -71.500 -44.067 -54.463  1.00 40.49           H  
ATOM   1432  HB3 PRO A  95     -71.003 -42.520 -55.213  1.00 40.49           H  
ATOM   1433  O   PRO A  95     -70.261 -44.508 -51.553  1.00 40.49           O  
ATOM   1434  CG  PRO A  95     -69.388 -43.923 -54.983  1.00 40.49           C  
ATOM   1435  HG2 PRO A  95     -69.311 -43.959 -56.069  1.00 40.49           H  
ATOM   1436  HG3 PRO A  95     -69.277 -44.919 -54.554  1.00 40.49           H  
ATOM   1437  CD  PRO A  95     -68.348 -42.987 -54.371  1.00 40.49           C  
ATOM   1438  HD2 PRO A  95     -67.417 -43.526 -54.195  1.00 40.49           H  
ATOM   1439  HD3 PRO A  95     -68.178 -42.135 -55.030  1.00 40.49           H  
ATOM   1440  N   SER A  96     -72.067 -43.153 -51.469  1.00 47.49           N  
ATOM   1441  H   SER A  96     -72.495 -42.338 -51.884  1.00 47.49           H  
ATOM   1442  CA  SER A  96     -72.696 -43.726 -50.274  1.00 47.49           C  
ATOM   1443  HA  SER A  96     -72.121 -43.411 -49.403  1.00 47.49           H  
ATOM   1444  C   SER A  96     -72.752 -45.256 -50.297  1.00 47.49           C  
ATOM   1445  CB  SER A  96     -74.120 -43.178 -50.141  1.00 47.49           C  
ATOM   1446  HB2 SER A  96     -74.683 -43.412 -51.045  1.00 47.49           H  
ATOM   1447  HB3 SER A  96     -74.076 -42.096 -50.023  1.00 47.49           H  
ATOM   1448  O   SER A  96     -73.155 -45.856 -51.293  1.00 47.49           O  
ATOM   1449  OG  SER A  96     -74.784 -43.745 -49.025  1.00 47.49           O  
ATOM   1450  HG  SER A  96     -75.607 -43.268 -48.899  1.00 47.49           H  
ATOM   1451  N   ALA A  97     -72.459 -45.884 -49.154  1.00 54.03           N  
ATOM   1452  H   ALA A  97     -72.136 -45.326 -48.376  1.00 54.03           H  
ATOM   1453  CA  ALA A  97     -72.536 -47.335 -48.977  1.00 54.03           C  
ATOM   1454  HA  ALA A  97     -71.816 -47.802 -49.649  1.00 54.03           H  
ATOM   1455  C   ALA A  97     -73.923 -47.927 -49.314  1.00 54.03           C  
ATOM   1456  CB  ALA A  97     -72.133 -47.653 -47.531  1.00 54.03           C  
ATOM   1457  HB1 ALA A  97     -71.128 -47.280 -47.335  1.00 54.03           H  
ATOM   1458  HB2 ALA A  97     -72.835 -47.195 -46.835  1.00 54.03           H  
ATOM   1459  HB3 ALA A  97     -72.141 -48.733 -47.383  1.00 54.03           H  
ATOM   1460  O   ALA A  97     -74.010 -49.090 -49.700  1.00 54.03           O  
ATOM   1461  N   LEU A  98     -74.993 -47.124 -49.228  1.00 60.06           N  
ATOM   1462  H   LEU A  98     -74.841 -46.165 -48.951  1.00 60.06           H  
ATOM   1463  CA  LEU A  98     -76.341 -47.514 -49.663  1.00 60.06           C  
ATOM   1464  HA  LEU A  98     -76.616 -48.450 -49.175  1.00 60.06           H  
ATOM   1465  C   LEU A  98     -76.405 -47.788 -51.176  1.00 60.06           C  
ATOM   1466  CB  LEU A  98     -77.346 -46.419 -49.258  1.00 60.06           C  
ATOM   1467  HB2 LEU A  98     -76.999 -45.467 -49.659  1.00 60.06           H  
ATOM   1468  HB3 LEU A  98     -78.306 -46.639 -49.726  1.00 60.06           H  
ATOM   1469  O   LEU A  98     -76.961 -48.801 -51.580  1.00 60.06           O  
ATOM   1470  CG  LEU A  98     -77.564 -46.286 -47.738  1.00 60.06           C  
ATOM   1471  HG  LEU A  98     -76.600 -46.212 -47.234  1.00 60.06           H  
ATOM   1472  CD1 LEU A  98     -78.352 -45.011 -47.432  1.00 60.06           C  
ATOM   1473 HD11 LEU A  98     -77.804 -44.142 -47.793  1.00 60.06           H  
ATOM   1474 HD12 LEU A  98     -78.495 -44.915 -46.356  1.00 60.06           H  
ATOM   1475 HD13 LEU A  98     -79.324 -45.053 -47.923  1.00 60.06           H  
ATOM   1476  CD2 LEU A  98     -78.339 -47.472 -47.158  1.00 60.06           C  
ATOM   1477 HD21 LEU A  98     -77.768 -48.392 -47.286  1.00 60.06           H  
ATOM   1478 HD22 LEU A  98     -78.513 -47.319 -46.093  1.00 60.06           H  
ATOM   1479 HD23 LEU A  98     -79.296 -47.577 -47.670  1.00 60.06           H  
ATOM   1480  N   ALA A  99     -75.741 -46.978 -52.005  1.00 58.59           N  
ATOM   1481  H   ALA A  99     -75.175 -46.234 -51.622  1.00 58.59           H  
ATOM   1482  CA  ALA A  99     -75.712 -47.187 -53.456  1.00 58.59           C  
ATOM   1483  HA  ALA A  99     -76.737 -47.291 -53.811  1.00 58.59           H  
ATOM   1484  C   ALA A  99     -74.956 -48.472 -53.857  1.00 58.59           C  
ATOM   1485  CB  ALA A  99     -75.102 -45.940 -54.111  1.00 58.59           C  
ATOM   1486  HB1 ALA A  99     -75.679 -45.059 -53.831  1.00 58.59           H  
ATOM   1487  HB2 ALA A  99     -74.065 -45.818 -53.797  1.00 58.59           H  
ATOM   1488  HB3 ALA A  99     -75.135 -46.053 -55.194  1.00 58.59           H  
ATOM   1489  O   ALA A  99     -75.210 -49.049 -54.913  1.00 58.59           O  
ATOM   1490  N   GLY A 100     -74.046 -48.954 -53.000  1.00 57.05           N  
ATOM   1491  H   GLY A 100     -73.883 -48.436 -52.148  1.00 57.05           H  
ATOM   1492  CA  GLY A 100     -73.408 -50.264 -53.155  1.00 57.05           C  
ATOM   1493  HA2 GLY A 100     -73.017 -50.362 -54.167  1.00 57.05           H  
ATOM   1494  HA3 GLY A 100     -72.580 -50.337 -52.450  1.00 57.05           H  
ATOM   1495  C   GLY A 100     -74.360 -51.438 -52.888  1.00 57.05           C  
ATOM   1496  O   GLY A 100     -74.227 -52.482 -53.526  1.00 57.05           O  
ATOM   1497  N   LEU A 101     -75.340 -51.263 -51.993  1.00 61.53           N  
ATOM   1498  H   LEU A 101     -75.435 -50.357 -51.557  1.00 61.53           H  
ATOM   1499  CA  LEU A 101     -76.424 -52.228 -51.776  1.00 61.53           C  
ATOM   1500  HA  LEU A 101     -76.001 -53.232 -51.755  1.00 61.53           H  
ATOM   1501  C   LEU A 101     -77.419 -52.213 -52.943  1.00 61.53           C  
ATOM   1502  CB  LEU A 101     -77.114 -51.953 -50.426  1.00 61.53           C  
ATOM   1503  HB2 LEU A 101     -78.118 -52.377 -50.444  1.00 61.53           H  
ATOM   1504  HB3 LEU A 101     -77.229 -50.877 -50.290  1.00 61.53           H  
ATOM   1505  O   LEU A 101     -77.739 -53.284 -53.451  1.00 61.53           O  
ATOM   1506  CG  LEU A 101     -76.350 -52.543 -49.230  1.00 61.53           C  
ATOM   1507  HG  LEU A 101     -75.277 -52.419 -49.379  1.00 61.53           H  
ATOM   1508  CD1 LEU A 101     -76.734 -51.827 -47.934  1.00 61.53           C  
ATOM   1509 HD11 LEU A 101     -76.198 -52.269 -47.094  1.00 61.53           H  
ATOM   1510 HD12 LEU A 101     -76.461 -50.775 -48.013  1.00 61.53           H  
ATOM   1511 HD13 LEU A 101     -77.808 -51.910 -47.771  1.00 61.53           H  
ATOM   1512  CD2 LEU A 101     -76.663 -54.033 -49.061  1.00 61.53           C  
ATOM   1513 HD21 LEU A 101     -77.730 -54.172 -48.885  1.00 61.53           H  
ATOM   1514 HD22 LEU A 101     -76.384 -54.575 -49.965  1.00 61.53           H  
ATOM   1515 HD23 LEU A 101     -76.100 -54.437 -48.220  1.00 61.53           H  
ATOM   1516  N   ASP A 102     -77.817 -51.032 -53.430  1.00 61.67           N  
ATOM   1517  H   ASP A 102     -77.605 -50.199 -52.900  1.00 61.67           H  
ATOM   1518  CA  ASP A 102     -78.700 -50.895 -54.601  1.00 61.67           C  
ATOM   1519  HA  ASP A 102     -79.666 -51.348 -54.377  1.00 61.67           H  
ATOM   1520  C   ASP A 102     -78.108 -51.594 -55.843  1.00 61.67           C  
ATOM   1521  CB  ASP A 102     -78.920 -49.407 -54.942  1.00 61.67           C  
ATOM   1522  HB2 ASP A 102     -79.561 -49.352 -55.821  1.00 61.67           H  
ATOM   1523  HB3 ASP A 102     -77.960 -48.967 -55.213  1.00 61.67           H  
ATOM   1524  O   ASP A 102     -78.796 -52.320 -56.562  1.00 61.67           O  
ATOM   1525  CG  ASP A 102     -79.557 -48.546 -53.843  1.00 61.67           C  
ATOM   1526  OD1 ASP A 102     -80.333 -49.083 -53.025  1.00 61.67           O  
ATOM   1527  OD2 ASP A 102     -79.271 -47.325 -53.852  1.00 61.67           O  
ATOM   1528  N   ALA A 103     -76.802 -51.418 -56.083  1.00 63.18           N  
ATOM   1529  H   ALA A 103     -76.295 -50.773 -55.494  1.00 63.18           H  
ATOM   1530  CA  ALA A 103     -76.093 -52.065 -57.188  1.00 63.18           C  
ATOM   1531  HA  ALA A 103     -76.633 -51.858 -58.111  1.00 63.18           H  
ATOM   1532  C   ALA A 103     -76.016 -53.596 -57.036  1.00 63.18           C  
ATOM   1533  CB  ALA A 103     -74.696 -51.442 -57.290  1.00 63.18           C  
ATOM   1534  HB1 ALA A 103     -74.160 -51.883 -58.130  1.00 63.18           H  
ATOM   1535  HB2 ALA A 103     -74.139 -51.626 -56.371  1.00 63.18           H  
ATOM   1536  HB3 ALA A 103     -74.782 -50.366 -57.445  1.00 63.18           H  
ATOM   1537  O   ALA A 103     -76.080 -54.316 -58.035  1.00 63.18           O  
ATOM   1538  N   LEU A 104     -75.914 -54.103 -55.802  1.00 64.69           N  
ATOM   1539  H   LEU A 104     -75.894 -53.464 -55.019  1.00 64.69           H  
ATOM   1540  CA  LEU A 104     -75.974 -55.537 -55.526  1.00 64.69           C  
ATOM   1541  HA  LEU A 104     -75.318 -56.038 -56.237  1.00 64.69           H  
ATOM   1542  C   LEU A 104     -77.392 -56.082 -55.760  1.00 64.69           C  
ATOM   1543  CB  LEU A 104     -75.450 -55.807 -54.103  1.00 64.69           C  
ATOM   1544  HB2 LEU A 104     -74.448 -55.388 -54.016  1.00 64.69           H  
ATOM   1545  HB3 LEU A 104     -76.091 -55.287 -53.391  1.00 64.69           H  
ATOM   1546  O   LEU A 104     -77.532 -57.087 -56.454  1.00 64.69           O  
ATOM   1547  CG  LEU A 104     -75.403 -57.297 -53.712  1.00 64.69           C  
ATOM   1548  HG  LEU A 104     -76.404 -57.724 -53.776  1.00 64.69           H  
ATOM   1549  CD1 LEU A 104     -74.460 -58.115 -54.599  1.00 64.69           C  
ATOM   1550 HD11 LEU A 104     -73.465 -57.670 -54.598  1.00 64.69           H  
ATOM   1551 HD12 LEU A 104     -74.404 -59.140 -54.233  1.00 64.69           H  
ATOM   1552 HD13 LEU A 104     -74.845 -58.141 -55.618  1.00 64.69           H  
ATOM   1553  CD2 LEU A 104     -74.921 -57.431 -52.266  1.00 64.69           C  
ATOM   1554 HD21 LEU A 104     -73.915 -57.022 -52.169  1.00 64.69           H  
ATOM   1555 HD22 LEU A 104     -75.596 -56.882 -51.609  1.00 64.69           H  
ATOM   1556 HD23 LEU A 104     -74.922 -58.480 -51.972  1.00 64.69           H  
ATOM   1557  N   GLU A 105     -78.438 -55.409 -55.264  1.00 68.51           N  
ATOM   1558  H   GLU A 105     -78.268 -54.578 -54.715  1.00 68.51           H  
ATOM   1559  CA  GLU A 105     -79.836 -55.790 -55.527  1.00 68.51           C  
ATOM   1560  HA  GLU A 105     -79.988 -56.813 -55.183  1.00 68.51           H  
ATOM   1561  C   GLU A 105     -80.170 -55.793 -57.023  1.00 68.51           C  
ATOM   1562  CB  GLU A 105     -80.840 -54.883 -54.791  1.00 68.51           C  
ATOM   1563  HB2 GLU A 105     -81.811 -55.034 -55.263  1.00 68.51           H  
ATOM   1564  HB3 GLU A 105     -80.563 -53.836 -54.914  1.00 68.51           H  
ATOM   1565  O   GLU A 105     -80.852 -56.705 -57.491  1.00 68.51           O  
ATOM   1566  CG  GLU A 105     -80.993 -55.217 -53.298  1.00 68.51           C  
ATOM   1567  HG2 GLU A 105     -80.931 -56.299 -53.180  1.00 68.51           H  
ATOM   1568  HG3 GLU A 105     -80.163 -54.777 -52.745  1.00 68.51           H  
ATOM   1569  CD  GLU A 105     -82.335 -54.739 -52.706  1.00 68.51           C  
ATOM   1570  OE1 GLU A 105     -82.778 -55.371 -51.717  1.00 68.51           O  
ATOM   1571  OE2 GLU A 105     -82.944 -53.793 -53.255  1.00 68.51           O  
ATOM   1572  N   ALA A 106     -79.644 -54.837 -57.794  1.00 64.61           N  
ATOM   1573  H   ALA A 106     -79.161 -54.074 -57.344  1.00 64.61           H  
ATOM   1574  CA  ALA A 106     -79.816 -54.794 -59.246  1.00 64.61           C  
ATOM   1575  HA  ALA A 106     -80.880 -54.889 -59.466  1.00 64.61           H  
ATOM   1576  C   ALA A 106     -79.097 -55.940 -59.987  1.00 64.61           C  
ATOM   1577  CB  ALA A 106     -79.346 -53.421 -59.738  1.00 64.61           C  
ATOM   1578  HB1 ALA A 106     -79.903 -52.635 -59.228  1.00 64.61           H  
ATOM   1579  HB2 ALA A 106     -79.514 -53.340 -60.812  1.00 64.61           H  
ATOM   1580  HB3 ALA A 106     -78.283 -53.297 -59.531  1.00 64.61           H  
ATOM   1581  O   ALA A 106     -79.544 -56.340 -61.062  1.00 64.61           O  
ATOM   1582  N   ALA A 107     -78.013 -56.489 -59.423  1.00 64.69           N  
ATOM   1583  H   ALA A 107     -77.681 -56.093 -58.556  1.00 64.69           H  
ATOM   1584  CA  ALA A 107     -77.262 -57.610 -59.996  1.00 64.69           C  
ATOM   1585  HA  ALA A 107     -77.326 -57.555 -61.083  1.00 64.69           H  
ATOM   1586  C   ALA A 107     -77.809 -58.995 -59.586  1.00 64.69           C  
ATOM   1587  CB  ALA A 107     -75.789 -57.441 -59.607  1.00 64.69           C  
ATOM   1588  HB1 ALA A 107     -75.681 -57.496 -58.524  1.00 64.69           H  
ATOM   1589  HB2 ALA A 107     -75.425 -56.474 -59.953  1.00 64.69           H  
ATOM   1590  HB3 ALA A 107     -75.196 -58.231 -60.068  1.00 64.69           H  
ATOM   1591  O   ALA A 107     -77.701 -59.951 -60.358  1.00 64.69           O  
ATOM   1592  N   LEU A 108     -78.439 -59.116 -58.407  1.00 69.01           N  
ATOM   1593  H   LEU A 108     -78.469 -58.298 -57.815  1.00 69.01           H  
ATOM   1594  CA  LEU A 108     -79.024 -60.368 -57.891  1.00 69.01           C  
ATOM   1595  HA  LEU A 108     -78.198 -61.042 -57.661  1.00 69.01           H  
ATOM   1596  C   LEU A 108     -79.924 -61.152 -58.880  1.00 69.01           C  
ATOM   1597  CB  LEU A 108     -79.810 -60.096 -56.589  1.00 69.01           C  
ATOM   1598  HB2 LEU A 108     -80.404 -59.191 -56.719  1.00 69.01           H  
ATOM   1599  HB3 LEU A 108     -80.511 -60.916 -56.433  1.00 69.01           H  
ATOM   1600  O   LEU A 108     -79.865 -62.386 -58.846  1.00 69.01           O  
ATOM   1601  CG  LEU A 108     -78.980 -59.959 -55.298  1.00 69.01           C  
ATOM   1602  HG  LEU A 108     -78.264 -59.142 -55.394  1.00 69.01           H  
ATOM   1603  CD1 LEU A 108     -79.914 -59.655 -54.124  1.00 69.01           C  
ATOM   1604 HD11 LEU A 108     -79.326 -59.456 -53.228  1.00 69.01           H  
ATOM   1605 HD12 LEU A 108     -80.513 -58.771 -54.341  1.00 69.01           H  
ATOM   1606 HD13 LEU A 108     -80.583 -60.497 -53.942  1.00 69.01           H  
ATOM   1607  CD2 LEU A 108     -78.211 -61.235 -54.945  1.00 69.01           C  
ATOM   1608 HD21 LEU A 108     -78.889 -62.087 -54.912  1.00 69.01           H  
ATOM   1609 HD22 LEU A 108     -77.734 -61.112 -53.972  1.00 69.01           H  
ATOM   1610 HD23 LEU A 108     -77.428 -61.415 -55.682  1.00 69.01           H  
ATOM   1611  N   PRO A 109     -80.745 -60.530 -59.758  1.00 68.26           N  
ATOM   1612  CA  PRO A 109     -81.596 -61.265 -60.695  1.00 68.26           C  
ATOM   1613  HA  PRO A 109     -82.261 -61.911 -60.123  1.00 68.26           H  
ATOM   1614  C   PRO A 109     -80.807 -62.125 -61.689  1.00 68.26           C  
ATOM   1615  CB  PRO A 109     -82.431 -60.202 -61.424  1.00 68.26           C  
ATOM   1616  HB2 PRO A 109     -83.433 -60.565 -61.653  1.00 68.26           H  
ATOM   1617  HB3 PRO A 109     -81.926 -59.883 -62.336  1.00 68.26           H  
ATOM   1618  O   PRO A 109     -81.230 -63.248 -61.985  1.00 68.26           O  
ATOM   1619  CG  PRO A 109     -82.463 -59.036 -60.440  1.00 68.26           C  
ATOM   1620  HG2 PRO A 109     -82.624 -58.082 -60.941  1.00 68.26           H  
ATOM   1621  HG3 PRO A 109     -83.223 -59.211 -59.678  1.00 68.26           H  
ATOM   1622  CD  PRO A 109     -81.078 -59.116 -59.814  1.00 68.26           C  
ATOM   1623  HD2 PRO A 109     -81.100 -58.671 -58.819  1.00 68.26           H  
ATOM   1624  HD3 PRO A 109     -80.361 -58.602 -60.453  1.00 68.26           H  
ATOM   1625  N   GLU A 110     -79.664 -61.620 -62.168  1.00 65.15           N  
ATOM   1626  H   GLU A 110     -79.347 -60.724 -61.823  1.00 65.15           H  
ATOM   1627  CA  GLU A 110     -78.843 -62.267 -63.200  1.00 65.15           C  
ATOM   1628  HA  GLU A 110     -79.502 -62.860 -63.834  1.00 65.15           H  
ATOM   1629  C   GLU A 110     -77.820 -63.266 -62.633  1.00 65.15           C  
ATOM   1630  CB  GLU A 110     -78.177 -61.225 -64.122  1.00 65.15           C  
ATOM   1631  HB2 GLU A 110     -77.468 -60.624 -63.553  1.00 65.15           H  
ATOM   1632  HB3 GLU A 110     -77.628 -61.776 -64.886  1.00 65.15           H  
ATOM   1633  O   GLU A 110     -77.273 -64.062 -63.395  1.00 65.15           O  
ATOM   1634  CG  GLU A 110     -79.205 -60.303 -64.808  1.00 65.15           C  
ATOM   1635  HG2 GLU A 110     -80.145 -60.848 -64.902  1.00 65.15           H  
ATOM   1636  HG3 GLU A 110     -79.393 -59.443 -64.165  1.00 65.15           H  
ATOM   1637  CD  GLU A 110     -78.795 -59.824 -66.215  1.00 65.15           C  
ATOM   1638  OE1 GLU A 110     -79.725 -59.540 -67.006  1.00 65.15           O  
ATOM   1639  OE2 GLU A 110     -77.580 -59.771 -66.515  1.00 65.15           O  
ATOM   1640  N   VAL A 111     -77.610 -63.302 -61.306  1.00 67.06           N  
ATOM   1641  H   VAL A 111     -78.074 -62.604 -60.741  1.00 67.06           H  
ATOM   1642  CA  VAL A 111     -76.731 -64.285 -60.638  1.00 67.06           C  
ATOM   1643  HA  VAL A 111     -75.706 -64.087 -60.953  1.00 67.06           H  
ATOM   1644  C   VAL A 111     -77.138 -65.712 -61.037  1.00 67.06           C  
ATOM   1645  CB  VAL A 111     -76.767 -64.142 -59.102  1.00 67.06           C  
ATOM   1646  HB  VAL A 111     -77.801 -64.192 -58.758  1.00 67.06           H  
ATOM   1647  O   VAL A 111     -78.259 -66.125 -60.706  1.00 67.06           O  
ATOM   1648  CG1 VAL A 111     -75.971 -65.248 -58.388  1.00 67.06           C  
ATOM   1649 HG11 VAL A 111     -76.423 -66.225 -58.554  1.00 67.06           H  
ATOM   1650 HG12 VAL A 111     -75.959 -65.061 -57.314  1.00 67.06           H  
ATOM   1651 HG13 VAL A 111     -74.944 -65.265 -58.753  1.00 67.06           H  
ATOM   1652  CG2 VAL A 111     -76.165 -62.803 -58.667  1.00 67.06           C  
ATOM   1653 HG21 VAL A 111     -76.240 -62.692 -57.586  1.00 67.06           H  
ATOM   1654 HG22 VAL A 111     -75.117 -62.750 -58.962  1.00 67.06           H  
ATOM   1655 HG23 VAL A 111     -76.701 -61.979 -59.140  1.00 67.06           H  
ATOM   1656  N   PRO A 112     -76.272 -66.497 -61.710  1.00 72.67           N  
ATOM   1657  CA  PRO A 112     -76.620 -67.828 -62.194  1.00 72.67           C  
ATOM   1658  HA  PRO A 112     -77.396 -67.711 -62.951  1.00 72.67           H  
ATOM   1659  C   PRO A 112     -77.127 -68.752 -61.084  1.00 72.67           C  
ATOM   1660  CB  PRO A 112     -75.357 -68.376 -62.863  1.00 72.67           C  
ATOM   1661  HB2 PRO A 112     -74.730 -68.883 -62.129  1.00 72.67           H  
ATOM   1662  HB3 PRO A 112     -75.591 -69.043 -63.693  1.00 72.67           H  
ATOM   1663  O   PRO A 112     -76.647 -68.730 -59.949  1.00 72.67           O  
ATOM   1664  CG  PRO A 112     -74.647 -67.110 -63.336  1.00 72.67           C  
ATOM   1665  HG2 PRO A 112     -75.094 -66.759 -64.267  1.00 72.67           H  
ATOM   1666  HG3 PRO A 112     -73.575 -67.264 -63.452  1.00 72.67           H  
ATOM   1667  CD  PRO A 112     -74.956 -66.122 -62.215  1.00 72.67           C  
ATOM   1668  HD2 PRO A 112     -74.943 -65.108 -62.616  1.00 72.67           H  
ATOM   1669  HD3 PRO A 112     -74.218 -66.223 -61.419  1.00 72.67           H  
ATOM   1670  N   ALA A 113     -78.096 -69.609 -61.417  1.00 74.36           N  
ATOM   1671  H   ALA A 113     -78.452 -69.584 -62.362  1.00 74.36           H  
ATOM   1672  CA  ALA A 113     -78.755 -70.487 -60.445  1.00 74.36           C  
ATOM   1673  HA  ALA A 113     -79.250 -69.864 -59.700  1.00 74.36           H  
ATOM   1674  C   ALA A 113     -77.781 -71.409 -59.679  1.00 74.36           C  
ATOM   1675  CB  ALA A 113     -79.822 -71.301 -61.187  1.00 74.36           C  
ATOM   1676  HB1 ALA A 113     -79.352 -71.935 -61.939  1.00 74.36           H  
ATOM   1677  HB2 ALA A 113     -80.535 -70.631 -61.667  1.00 74.36           H  
ATOM   1678  HB3 ALA A 113     -80.353 -71.932 -60.475  1.00 74.36           H  
ATOM   1679  O   ALA A 113     -78.076 -71.793 -58.553  1.00 74.36           O  
ATOM   1680  N   THR A 114     -76.626 -71.727 -60.270  1.00 69.09           N  
ATOM   1681  H   THR A 114     -76.420 -71.323 -61.172  1.00 69.09           H  
ATOM   1682  CA  THR A 114     -75.566 -72.574 -59.700  1.00 69.09           C  
ATOM   1683  HA  THR A 114     -76.011 -73.481 -59.291  1.00 69.09           H  
ATOM   1684  C   THR A 114     -74.776 -71.930 -58.561  1.00 69.09           C  
ATOM   1685  CB  THR A 114     -74.574 -72.964 -60.809  1.00 69.09           C  
ATOM   1686  HB  THR A 114     -73.659 -73.364 -60.371  1.00 69.09           H  
ATOM   1687  O   THR A 114     -74.291 -72.647 -57.697  1.00 69.09           O  
ATOM   1688  CG2 THR A 114     -75.174 -74.018 -61.739  1.00 69.09           C  
ATOM   1689 HG21 THR A 114     -74.442 -74.281 -62.502  1.00 69.09           H  
ATOM   1690 HG22 THR A 114     -76.072 -73.631 -62.221  1.00 69.09           H  
ATOM   1691 HG23 THR A 114     -75.424 -74.910 -61.165  1.00 69.09           H  
ATOM   1692  OG1 THR A 114     -74.269 -71.845 -61.621  1.00 69.09           O  
ATOM   1693  HG1 THR A 114     -73.478 -71.426 -61.273  1.00 69.09           H  
ATOM   1694  N   GLU A 115     -74.638 -70.602 -58.539  1.00 73.94           N  
ATOM   1695  H   GLU A 115     -75.060 -70.060 -59.279  1.00 73.94           H  
ATOM   1696  CA  GLU A 115     -73.857 -69.869 -57.519  1.00 73.94           C  
ATOM   1697  HA  GLU A 115     -73.125 -70.528 -57.050  1.00 73.94           H  
ATOM   1698  C   GLU A 115     -74.752 -69.313 -56.399  1.00 73.94           C  
ATOM   1699  CB  GLU A 115     -73.103 -68.725 -58.211  1.00 73.94           C  
ATOM   1700  HB2 GLU A 115     -73.821 -68.117 -58.761  1.00 73.94           H  
ATOM   1701  HB3 GLU A 115     -72.627 -68.103 -57.452  1.00 73.94           H  
ATOM   1702  O   GLU A 115     -74.309 -69.029 -55.283  1.00 73.94           O  
ATOM   1703  CG  GLU A 115     -72.022 -69.246 -59.174  1.00 73.94           C  
ATOM   1704  HG2 GLU A 115     -72.460 -69.991 -59.837  1.00 73.94           H  
ATOM   1705  HG3 GLU A 115     -71.241 -69.737 -58.592  1.00 73.94           H  
ATOM   1706  CD  GLU A 115     -71.400 -68.140 -60.039  1.00 73.94           C  
ATOM   1707  OE1 GLU A 115     -70.808 -68.515 -61.076  1.00 73.94           O  
ATOM   1708  OE2 GLU A 115     -71.558 -66.947 -59.698  1.00 73.94           O  
ATOM   1709  N   ARG A 116     -76.049 -69.186 -56.696  1.00 73.50           N  
ATOM   1710  H   ARG A 116     -76.312 -69.450 -57.635  1.00 73.50           H  
ATOM   1711  CA  ARG A 116     -77.066 -68.550 -55.852  1.00 73.50           C  
ATOM   1712  HA  ARG A 116     -76.758 -67.520 -55.675  1.00 73.50           H  
ATOM   1713  C   ARG A 116     -77.209 -69.204 -54.469  1.00 73.50           C  
ATOM   1714  CB  ARG A 116     -78.371 -68.563 -56.668  1.00 73.50           C  
ATOM   1715  HB2 ARG A 116     -78.133 -68.314 -57.702  1.00 73.50           H  
ATOM   1716  HB3 ARG A 116     -78.796 -69.567 -56.654  1.00 73.50           H  
ATOM   1717  O   ARG A 116     -77.511 -68.512 -53.502  1.00 73.50           O  
ATOM   1718  CG  ARG A 116     -79.413 -67.553 -56.175  1.00 73.50           C  
ATOM   1719  HG2 ARG A 116     -78.977 -66.554 -56.153  1.00 73.50           H  
ATOM   1720  HG3 ARG A 116     -79.716 -67.822 -55.163  1.00 73.50           H  
ATOM   1721  CD  ARG A 116     -80.659 -67.546 -57.078  1.00 73.50           C  
ATOM   1722  HD2 ARG A 116     -81.422 -66.955 -56.572  1.00 73.50           H  
ATOM   1723  HD3 ARG A 116     -81.025 -68.568 -57.182  1.00 73.50           H  
ATOM   1724  NE  ARG A 116     -80.405 -66.966 -58.420  1.00 73.50           N  
ATOM   1725  HE  ARG A 116     -79.445 -66.831 -58.702  1.00 73.50           H  
ATOM   1726  NH1 ARG A 116     -82.589 -66.568 -59.018  1.00 73.50           N  
ATOM   1727 HH11 ARG A 116     -83.232 -66.126 -59.660  1.00 73.50           H  
ATOM   1728 HH12 ARG A 116     -82.894 -67.007 -58.162  1.00 73.50           H  
ATOM   1729  NH2 ARG A 116     -80.945 -65.847 -60.331  1.00 73.50           N  
ATOM   1730 HH21 ARG A 116     -81.549 -65.231 -60.856  1.00 73.50           H  
ATOM   1731 HH22 ARG A 116     -79.958 -65.760 -60.525  1.00 73.50           H  
ATOM   1732  CZ  ARG A 116     -81.309 -66.467 -59.249  1.00 73.50           C  
ATOM   1733  N   GLU A 117     -76.970 -70.510 -54.364  1.00 74.76           N  
ATOM   1734  H   GLU A 117     -76.704 -71.006 -55.202  1.00 74.76           H  
ATOM   1735  CA  GLU A 117     -77.067 -71.275 -53.111  1.00 74.76           C  
ATOM   1736  HA  GLU A 117     -77.948 -70.937 -52.566  1.00 74.76           H  
ATOM   1737  C   GLU A 117     -75.854 -71.046 -52.182  1.00 74.76           C  
ATOM   1738  CB  GLU A 117     -77.282 -72.755 -53.485  1.00 74.76           C  
ATOM   1739  HB2 GLU A 117     -78.021 -72.791 -54.286  1.00 74.76           H  
ATOM   1740  HB3 GLU A 117     -76.351 -73.172 -53.867  1.00 74.76           H  
ATOM   1741  O   GLU A 117     -76.015 -70.905 -50.968  1.00 74.76           O  
ATOM   1742  CG  GLU A 117     -77.809 -73.625 -52.335  1.00 74.76           C  
ATOM   1743  HG2 GLU A 117     -78.602 -73.080 -51.823  1.00 74.76           H  
ATOM   1744  HG3 GLU A 117     -77.006 -73.800 -51.620  1.00 74.76           H  
ATOM   1745  CD  GLU A 117     -78.362 -74.970 -52.847  1.00 74.76           C  
ATOM   1746  OE1 GLU A 117     -79.484 -75.335 -52.426  1.00 74.76           O  
ATOM   1747  OE2 GLU A 117     -77.666 -75.627 -53.653  1.00 74.76           O  
ATOM   1748  N   GLU A 118     -74.645 -70.896 -52.739  1.00 73.13           N  
ATOM   1749  H   GLU A 118     -74.561 -70.952 -53.744  1.00 73.13           H  
ATOM   1750  CA  GLU A 118     -73.434 -70.570 -51.968  1.00 73.13           C  
ATOM   1751  HA  GLU A 118     -73.416 -71.200 -51.079  1.00 73.13           H  
ATOM   1752  C   GLU A 118     -73.440 -69.107 -51.487  1.00 73.13           C  
ATOM   1753  CB  GLU A 118     -72.185 -70.901 -52.807  1.00 73.13           C  
ATOM   1754  HB2 GLU A 118     -72.129 -70.225 -53.660  1.00 73.13           H  
ATOM   1755  HB3 GLU A 118     -72.272 -71.925 -53.172  1.00 73.13           H  
ATOM   1756  O   GLU A 118     -73.021 -68.813 -50.361  1.00 73.13           O  
ATOM   1757  CG  GLU A 118     -70.903 -70.785 -51.963  1.00 73.13           C  
ATOM   1758  HG2 GLU A 118     -70.774 -69.746 -51.659  1.00 73.13           H  
ATOM   1759  HG3 GLU A 118     -71.034 -71.378 -51.059  1.00 73.13           H  
ATOM   1760  CD  GLU A 118     -69.619 -71.241 -52.673  1.00 73.13           C  
ATOM   1761  OE1 GLU A 118     -68.608 -71.378 -51.943  1.00 73.13           O  
ATOM   1762  OE2 GLU A 118     -69.631 -71.406 -53.912  1.00 73.13           O  
ATOM   1763  N   LEU A 119     -73.994 -68.192 -52.297  1.00 69.82           N  
ATOM   1764  H   LEU A 119     -74.268 -68.493 -53.221  1.00 69.82           H  
ATOM   1765  CA  LEU A 119     -74.195 -66.788 -51.925  1.00 69.82           C  
ATOM   1766  HA  LEU A 119     -73.216 -66.354 -51.720  1.00 69.82           H  
ATOM   1767  C   LEU A 119     -75.045 -66.654 -50.647  1.00 69.82           C  
ATOM   1768  CB  LEU A 119     -74.840 -66.051 -53.117  1.00 69.82           C  
ATOM   1769  HB2 LEU A 119     -75.861 -66.415 -53.232  1.00 69.82           H  
ATOM   1770  HB3 LEU A 119     -74.299 -66.298 -54.031  1.00 69.82           H  
ATOM   1771  O   LEU A 119     -74.663 -65.928 -49.726  1.00 69.82           O  
ATOM   1772  CG  LEU A 119     -74.871 -64.518 -52.959  1.00 69.82           C  
ATOM   1773  HG  LEU A 119     -75.230 -64.256 -51.964  1.00 69.82           H  
ATOM   1774  CD1 LEU A 119     -73.487 -63.901 -53.171  1.00 69.82           C  
ATOM   1775 HD11 LEU A 119     -73.553 -62.816 -53.086  1.00 69.82           H  
ATOM   1776 HD12 LEU A 119     -72.793 -64.266 -52.414  1.00 69.82           H  
ATOM   1777 HD13 LEU A 119     -73.111 -64.158 -54.162  1.00 69.82           H  
ATOM   1778  CD2 LEU A 119     -75.825 -63.902 -53.981  1.00 69.82           C  
ATOM   1779 HD21 LEU A 119     -76.833 -64.288 -53.827  1.00 69.82           H  
ATOM   1780 HD22 LEU A 119     -75.844 -62.819 -53.859  1.00 69.82           H  
ATOM   1781 HD23 LEU A 119     -75.496 -64.141 -54.992  1.00 69.82           H  
ATOM   1782  N   VAL A 120     -76.154 -67.401 -50.553  1.00 74.63           N  
ATOM   1783  H   VAL A 120     -76.391 -67.992 -51.337  1.00 74.63           H  
ATOM   1784  CA  VAL A 120     -77.040 -67.413 -49.373  1.00 74.63           C  
ATOM   1785  HA  VAL A 120     -77.366 -66.392 -49.174  1.00 74.63           H  
ATOM   1786  C   VAL A 120     -76.289 -67.878 -48.123  1.00 74.63           C  
ATOM   1787  CB  VAL A 120     -78.300 -68.265 -49.637  1.00 74.63           C  
ATOM   1788  HB  VAL A 120     -78.003 -69.236 -50.034  1.00 74.63           H  
ATOM   1789  O   VAL A 120     -76.257 -67.151 -47.129  1.00 74.63           O  
ATOM   1790  CG1 VAL A 120     -79.146 -68.495 -48.377  1.00 74.63           C  
ATOM   1791 HG11 VAL A 120     -78.602 -69.104 -47.655  1.00 74.63           H  
ATOM   1792 HG12 VAL A 120     -80.060 -69.030 -48.634  1.00 74.63           H  
ATOM   1793 HG13 VAL A 120     -79.405 -67.543 -47.914  1.00 74.63           H  
ATOM   1794  CG2 VAL A 120     -79.204 -67.566 -50.662  1.00 74.63           C  
ATOM   1795 HG21 VAL A 120     -78.649 -67.352 -51.575  1.00 74.63           H  
ATOM   1796 HG22 VAL A 120     -79.579 -66.628 -50.252  1.00 74.63           H  
ATOM   1797 HG23 VAL A 120     -80.044 -68.213 -50.912  1.00 74.63           H  
ATOM   1798  N   GLN A 121     -75.578 -69.011 -48.189  1.00 72.36           N  
ATOM   1799  H   GLN A 121     -75.615 -69.554 -49.040  1.00 72.36           H  
ATOM   1800  CA  GLN A 121     -74.787 -69.522 -47.055  1.00 72.36           C  
ATOM   1801  HA  GLN A 121     -75.453 -69.699 -46.211  1.00 72.36           H  
ATOM   1802  C   GLN A 121     -73.679 -68.559 -46.593  1.00 72.36           C  
ATOM   1803  CB  GLN A 121     -74.100 -70.837 -47.443  1.00 72.36           C  
ATOM   1804  HB2 GLN A 121     -73.492 -70.676 -48.333  1.00 72.36           H  
ATOM   1805  HB3 GLN A 121     -73.436 -71.119 -46.625  1.00 72.36           H  
ATOM   1806  O   GLN A 121     -73.157 -68.680 -45.478  1.00 72.36           O  
ATOM   1807  CG  GLN A 121     -75.053 -72.011 -47.692  1.00 72.36           C  
ATOM   1808  HG2 GLN A 121     -75.706 -71.782 -48.535  1.00 72.36           H  
ATOM   1809  HG3 GLN A 121     -75.675 -72.168 -46.811  1.00 72.36           H  
ATOM   1810  CD  GLN A 121     -74.287 -73.299 -47.992  1.00 72.36           C  
ATOM   1811  NE2 GLN A 121     -74.921 -74.278 -48.596  1.00 72.36           N  
ATOM   1812 HE21 GLN A 121     -75.859 -74.135 -48.942  1.00 72.36           H  
ATOM   1813 HE22 GLN A 121     -74.369 -75.085 -48.851  1.00 72.36           H  
ATOM   1814  OE1 GLN A 121     -73.113 -73.454 -47.685  1.00 72.36           O  
ATOM   1815  N   ARG A 122     -73.233 -67.639 -47.456  1.00 71.72           N  
ATOM   1816  H   ARG A 122     -73.638 -67.632 -48.382  1.00 71.72           H  
ATOM   1817  CA  ARG A 122     -72.226 -66.627 -47.116  1.00 71.72           C  
ATOM   1818  HA  ARG A 122     -71.534 -67.057 -46.392  1.00 71.72           H  
ATOM   1819  C   ARG A 122     -72.856 -65.419 -46.417  1.00 71.72           C  
ATOM   1820  CB  ARG A 122     -71.434 -66.284 -48.387  1.00 71.72           C  
ATOM   1821  HB2 ARG A 122     -71.288 -67.201 -48.959  1.00 71.72           H  
ATOM   1822  HB3 ARG A 122     -71.999 -65.587 -49.006  1.00 71.72           H  
ATOM   1823  O   ARG A 122     -72.294 -64.951 -45.428  1.00 71.72           O  
ATOM   1824  CG  ARG A 122     -70.051 -65.703 -48.067  1.00 71.72           C  
ATOM   1825  HG2 ARG A 122     -69.548 -66.343 -47.342  1.00 71.72           H  
ATOM   1826  HG3 ARG A 122     -70.159 -64.702 -47.650  1.00 71.72           H  
ATOM   1827  CD  ARG A 122     -69.208 -65.652 -49.348  1.00 71.72           C  
ATOM   1828  HD2 ARG A 122     -69.173 -66.653 -49.778  1.00 71.72           H  
ATOM   1829  HD3 ARG A 122     -69.693 -64.986 -50.061  1.00 71.72           H  
ATOM   1830  NE  ARG A 122     -67.834 -65.180 -49.084  1.00 71.72           N  
ATOM   1831  HE  ARG A 122     -67.673 -64.718 -48.201  1.00 71.72           H  
ATOM   1832  NH1 ARG A 122     -66.933 -65.787 -51.112  1.00 71.72           N  
ATOM   1833 HH11 ARG A 122     -67.820 -66.181 -51.391  1.00 71.72           H  
ATOM   1834 HH12 ARG A 122     -66.151 -65.851 -51.747  1.00 71.72           H  
ATOM   1835  NH2 ARG A 122     -65.650 -64.778 -49.594  1.00 71.72           N  
ATOM   1836 HH21 ARG A 122     -64.888 -64.822 -50.255  1.00 71.72           H  
ATOM   1837 HH22 ARG A 122     -65.518 -64.325 -48.701  1.00 71.72           H  
ATOM   1838  CZ  ARG A 122     -66.817 -65.251 -49.928  1.00 71.72           C  
ATOM   1839  N   LEU A 123     -74.044 -64.993 -46.853  1.00 70.54           N  
ATOM   1840  H   LEU A 123     -74.437 -65.452 -47.662  1.00 70.54           H  
ATOM   1841  CA  LEU A 123     -74.843 -63.941 -46.208  1.00 70.54           C  
ATOM   1842  HA  LEU A 123     -74.223 -63.055 -46.077  1.00 70.54           H  
ATOM   1843  C   LEU A 123     -75.322 -64.352 -44.802  1.00 70.54           C  
ATOM   1844  CB  LEU A 123     -76.036 -63.591 -47.123  1.00 70.54           C  
ATOM   1845  HB2 LEU A 123     -76.561 -64.513 -47.374  1.00 70.54           H  
ATOM   1846  HB3 LEU A 123     -76.733 -62.961 -46.571  1.00 70.54           H  
ATOM   1847  O   LEU A 123     -75.181 -63.581 -43.852  1.00 70.54           O  
ATOM   1848  CG  LEU A 123     -75.649 -62.865 -48.428  1.00 70.54           C  
ATOM   1849  HG  LEU A 123     -74.815 -63.377 -48.906  1.00 70.54           H  
ATOM   1850  CD1 LEU A 123     -76.830 -62.863 -49.399  1.00 70.54           C  
ATOM   1851 HD11 LEU A 123     -76.550 -62.351 -50.320  1.00 70.54           H  
ATOM   1852 HD12 LEU A 123     -77.686 -62.357 -48.952  1.00 70.54           H  
ATOM   1853 HD13 LEU A 123     -77.101 -63.890 -49.644  1.00 70.54           H  
ATOM   1854  CD2 LEU A 123     -75.244 -61.412 -48.167  1.00 70.54           C  
ATOM   1855 HD21 LEU A 123     -76.061 -60.873 -47.686  1.00 70.54           H  
ATOM   1856 HD22 LEU A 123     -75.007 -60.923 -49.112  1.00 70.54           H  
ATOM   1857 HD23 LEU A 123     -74.360 -61.373 -47.531  1.00 70.54           H  
ATOM   1858  N   GLU A 124     -75.810 -65.586 -44.630  1.00 73.38           N  
ATOM   1859  H   GLU A 124     -75.956 -66.162 -45.447  1.00 73.38           H  
ATOM   1860  CA  GLU A 124     -76.272 -66.100 -43.327  1.00 73.38           C  
ATOM   1861  HA  GLU A 124     -77.092 -65.480 -42.963  1.00 73.38           H  
ATOM   1862  C   GLU A 124     -75.171 -66.077 -42.252  1.00 73.38           C  
ATOM   1863  CB  GLU A 124     -76.778 -67.540 -43.485  1.00 73.38           C  
ATOM   1864  HB2 GLU A 124     -76.020 -68.123 -44.009  1.00 73.38           H  
ATOM   1865  HB3 GLU A 124     -76.916 -67.970 -42.493  1.00 73.38           H  
ATOM   1866  O   GLU A 124     -75.419 -65.712 -41.099  1.00 73.38           O  
ATOM   1867  CG  GLU A 124     -78.118 -67.625 -44.229  1.00 73.38           C  
ATOM   1868  HG2 GLU A 124     -78.011 -67.221 -45.236  1.00 73.38           H  
ATOM   1869  HG3 GLU A 124     -78.844 -67.009 -43.699  1.00 73.38           H  
ATOM   1870  CD  GLU A 124     -78.620 -69.074 -44.307  1.00 73.38           C  
ATOM   1871  OE1 GLU A 124     -79.835 -69.271 -44.082  1.00 73.38           O  
ATOM   1872  OE2 GLU A 124     -77.782 -69.970 -44.560  1.00 73.38           O  
ATOM   1873  N   ARG A 125     -73.927 -66.407 -42.629  1.00 68.13           N  
ATOM   1874  H   ARG A 125     -73.791 -66.676 -43.593  1.00 68.13           H  
ATOM   1875  CA  ARG A 125     -72.776 -66.384 -41.710  1.00 68.13           C  
ATOM   1876  HA  ARG A 125     -73.050 -66.925 -40.804  1.00 68.13           H  
ATOM   1877  C   ARG A 125     -72.426 -64.977 -41.221  1.00 68.13           C  
ATOM   1878  CB  ARG A 125     -71.567 -67.078 -42.359  1.00 68.13           C  
ATOM   1879  HB2 ARG A 125     -70.653 -66.732 -41.876  1.00 68.13           H  
ATOM   1880  HB3 ARG A 125     -71.514 -66.823 -43.417  1.00 68.13           H  
ATOM   1881  O   ARG A 125     -71.979 -64.842 -40.085  1.00 68.13           O  
ATOM   1882  CG  ARG A 125     -71.655 -68.602 -42.175  1.00 68.13           C  
ATOM   1883  HG2 ARG A 125     -72.597 -68.973 -42.578  1.00 68.13           H  
ATOM   1884  HG3 ARG A 125     -71.632 -68.821 -41.108  1.00 68.13           H  
ATOM   1885  CD  ARG A 125     -70.487 -69.342 -42.842  1.00 68.13           C  
ATOM   1886  HD2 ARG A 125     -70.436 -70.344 -42.415  1.00 68.13           H  
ATOM   1887  HD3 ARG A 125     -69.555 -68.820 -42.624  1.00 68.13           H  
ATOM   1888  NE  ARG A 125     -70.687 -69.457 -44.296  1.00 68.13           N  
ATOM   1889  HE  ARG A 125     -71.570 -69.120 -44.652  1.00 68.13           H  
ATOM   1890  NH1 ARG A 125     -68.786 -70.636 -44.828  1.00 68.13           N  
ATOM   1891 HH11 ARG A 125     -68.491 -70.588 -43.863  1.00 68.13           H  
ATOM   1892 HH12 ARG A 125     -68.249 -71.143 -45.517  1.00 68.13           H  
ATOM   1893  NH2 ARG A 125     -70.305 -70.193 -46.405  1.00 68.13           N  
ATOM   1894 HH21 ARG A 125     -71.221 -69.856 -46.664  1.00 68.13           H  
ATOM   1895 HH22 ARG A 125     -69.791 -70.744 -47.078  1.00 68.13           H  
ATOM   1896  CZ  ARG A 125     -69.922 -70.091 -45.166  1.00 68.13           C  
ATOM   1897  N   MET A 126     -72.664 -63.937 -42.024  1.00 66.61           N  
ATOM   1898  H   MET A 126     -73.079 -64.113 -42.929  1.00 66.61           H  
ATOM   1899  CA  MET A 126     -72.436 -62.545 -41.611  1.00 66.61           C  
ATOM   1900  HA  MET A 126     -71.460 -62.476 -41.132  1.00 66.61           H  
ATOM   1901  C   MET A 126     -73.468 -62.079 -40.571  1.00 66.61           C  
ATOM   1902  CB  MET A 126     -72.427 -61.621 -42.841  1.00 66.61           C  
ATOM   1903  HB2 MET A 126     -73.354 -61.740 -43.402  1.00 66.61           H  
ATOM   1904  HB3 MET A 126     -72.362 -60.589 -42.499  1.00 66.61           H  
ATOM   1905  O   MET A 126     -73.109 -61.393 -39.615  1.00 66.61           O  
ATOM   1906  CG  MET A 126     -71.232 -61.913 -43.760  1.00 66.61           C  
ATOM   1907  HG2 MET A 126     -70.311 -61.730 -43.205  1.00 66.61           H  
ATOM   1908  HG3 MET A 126     -71.252 -62.967 -44.034  1.00 66.61           H  
ATOM   1909  SD  MET A 126     -71.175 -60.957 -45.301  1.00 66.61           S  
ATOM   1910  CE  MET A 126     -70.968 -59.270 -44.666  1.00 66.61           C  
ATOM   1911  HE1 MET A 126     -70.842 -58.583 -45.502  1.00 66.61           H  
ATOM   1912  HE2 MET A 126     -70.087 -59.222 -44.026  1.00 66.61           H  
ATOM   1913  HE3 MET A 126     -71.850 -58.975 -44.098  1.00 66.61           H  
ATOM   1914  N   LEU A 127     -74.730 -62.507 -40.698  1.00 69.78           N  
ATOM   1915  H   LEU A 127     -74.960 -63.070 -41.505  1.00 69.78           H  
ATOM   1916  CA  LEU A 127     -75.802 -62.184 -39.744  1.00 69.78           C  
ATOM   1917  HA  LEU A 127     -75.839 -61.102 -39.615  1.00 69.78           H  
ATOM   1918  C   LEU A 127     -75.575 -62.779 -38.344  1.00 69.78           C  
ATOM   1919  CB  LEU A 127     -77.141 -62.679 -40.326  1.00 69.78           C  
ATOM   1920  HB2 LEU A 127     -77.847 -62.858 -39.515  1.00 69.78           H  
ATOM   1921  HB3 LEU A 127     -76.979 -63.633 -40.827  1.00 69.78           H  
ATOM   1922  O   LEU A 127     -75.960 -62.170 -37.344  1.00 69.78           O  
ATOM   1923  CG  LEU A 127     -77.779 -61.685 -41.311  1.00 69.78           C  
ATOM   1924  HG  LEU A 127     -77.013 -61.271 -41.966  1.00 69.78           H  
ATOM   1925  CD1 LEU A 127     -78.823 -62.393 -42.172  1.00 69.78           C  
ATOM   1926 HD11 LEU A 127     -79.278 -61.680 -42.860  1.00 69.78           H  
ATOM   1927 HD12 LEU A 127     -79.597 -62.838 -41.547  1.00 69.78           H  
ATOM   1928 HD13 LEU A 127     -78.341 -63.174 -42.761  1.00 69.78           H  
ATOM   1929  CD2 LEU A 127     -78.477 -60.546 -40.559  1.00 69.78           C  
ATOM   1930 HD21 LEU A 127     -77.757 -60.001 -39.948  1.00 69.78           H  
ATOM   1931 HD22 LEU A 127     -78.911 -59.852 -41.278  1.00 69.78           H  
ATOM   1932 HD23 LEU A 127     -79.268 -60.942 -39.922  1.00 69.78           H  
ATOM   1933  N   ALA A 128     -74.956 -63.958 -38.250  1.00 65.58           N  
ATOM   1934  H   ALA A 128     -74.695 -64.426 -39.106  1.00 65.58           H  
ATOM   1935  CA  ALA A 128     -74.789 -64.670 -36.981  1.00 65.58           C  
ATOM   1936  HA  ALA A 128     -75.767 -64.750 -36.505  1.00 65.58           H  
ATOM   1937  C   ALA A 128     -73.857 -63.957 -35.977  1.00 65.58           C  
ATOM   1938  CB  ALA A 128     -74.297 -66.087 -37.299  1.00 65.58           C  
ATOM   1939  HB1 ALA A 128     -74.215 -66.662 -36.377  1.00 65.58           H  
ATOM   1940  HB2 ALA A 128     -73.320 -66.042 -37.780  1.00 65.58           H  
ATOM   1941  HB3 ALA A 128     -75.001 -66.583 -37.967  1.00 65.58           H  
ATOM   1942  O   ALA A 128     -74.077 -64.052 -34.768  1.00 65.58           O  
ATOM   1943  N   ALA A 129     -72.840 -63.234 -36.457  1.00 57.17           N  
ATOM   1944  H   ALA A 129     -72.735 -63.164 -37.459  1.00 57.17           H  
ATOM   1945  CA  ALA A 129     -71.790 -62.650 -35.614  1.00 57.17           C  
ATOM   1946  HA  ALA A 129     -71.457 -63.406 -34.903  1.00 57.17           H  
ATOM   1947  C   ALA A 129     -72.239 -61.425 -34.785  1.00 57.17           C  
ATOM   1948  CB  ALA A 129     -70.608 -62.305 -36.529  1.00 57.17           C  
ATOM   1949  HB1 ALA A 129     -70.906 -61.552 -37.258  1.00 57.17           H  
ATOM   1950  HB2 ALA A 129     -69.786 -61.912 -35.930  1.00 57.17           H  
ATOM   1951  HB3 ALA A 129     -70.268 -63.198 -37.053  1.00 57.17           H  
ATOM   1952  O   ALA A 129     -71.633 -61.114 -33.763  1.00 57.17           O  
ATOM   1953  N   LEU A 130     -73.309 -60.734 -35.195  1.00 57.42           N  
ATOM   1954  H   LEU A 130     -73.788 -61.078 -36.015  1.00 57.42           H  
ATOM   1955  CA  LEU A 130     -73.664 -59.384 -34.724  1.00 57.42           C  
ATOM   1956  HA  LEU A 130     -72.732 -58.837 -34.576  1.00 57.42           H  
ATOM   1957  C   LEU A 130     -74.386 -59.293 -33.359  1.00 57.42           C  
ATOM   1958  CB  LEU A 130     -74.460 -58.692 -35.858  1.00 57.42           C  
ATOM   1959  HB2 LEU A 130     -74.922 -59.450 -36.491  1.00 57.42           H  
ATOM   1960  HB3 LEU A 130     -75.273 -58.096 -35.444  1.00 57.42           H  
ATOM   1961  O   LEU A 130     -74.763 -58.201 -32.941  1.00 57.42           O  
ATOM   1962  CG  LEU A 130     -73.579 -57.773 -36.724  1.00 57.42           C  
ATOM   1963  HG  LEU A 130     -72.627 -58.264 -36.924  1.00 57.42           H  
ATOM   1964  CD1 LEU A 130     -74.259 -57.483 -38.061  1.00 57.42           C  
ATOM   1965 HD11 LEU A 130     -74.402 -58.415 -38.608  1.00 57.42           H  
ATOM   1966 HD12 LEU A 130     -75.225 -57.005 -37.897  1.00 57.42           H  
ATOM   1967 HD13 LEU A 130     -73.628 -56.825 -38.659  1.00 57.42           H  
ATOM   1968  CD2 LEU A 130     -73.323 -56.439 -36.017  1.00 57.42           C  
ATOM   1969 HD21 LEU A 130     -74.264 -55.918 -35.840  1.00 57.42           H  
ATOM   1970 HD22 LEU A 130     -72.680 -55.813 -36.636  1.00 57.42           H  
ATOM   1971 HD23 LEU A 130     -72.827 -56.606 -35.061  1.00 57.42           H  
ATOM   1972  N   ARG A 131     -74.627 -60.409 -32.657  1.00 56.86           N  
ATOM   1973  H   ARG A 131     -74.227 -61.263 -33.018  1.00 56.86           H  
ATOM   1974  CA  ARG A 131     -75.536 -60.460 -31.485  1.00 56.86           C  
ATOM   1975  HA  ARG A 131     -76.318 -59.721 -31.664  1.00 56.86           H  
ATOM   1976  C   ARG A 131     -74.998 -60.044 -30.092  1.00 56.86           C  
ATOM   1977  CB  ARG A 131     -76.219 -61.837 -31.404  1.00 56.86           C  
ATOM   1978  HB2 ARG A 131     -76.664 -61.947 -30.415  1.00 56.86           H  
ATOM   1979  HB3 ARG A 131     -75.479 -62.627 -31.534  1.00 56.86           H  
ATOM   1980  O   ARG A 131     -75.770 -59.406 -29.381  1.00 56.86           O  
ATOM   1981  CG  ARG A 131     -77.337 -61.989 -32.445  1.00 56.86           C  
ATOM   1982  HG2 ARG A 131     -78.051 -61.175 -32.322  1.00 56.86           H  
ATOM   1983  HG3 ARG A 131     -76.915 -61.944 -33.449  1.00 56.86           H  
ATOM   1984  CD  ARG A 131     -78.063 -63.327 -32.254  1.00 56.86           C  
ATOM   1985  HD2 ARG A 131     -78.390 -63.406 -31.218  1.00 56.86           H  
ATOM   1986  HD3 ARG A 131     -77.359 -64.132 -32.467  1.00 56.86           H  
ATOM   1987  NE  ARG A 131     -79.237 -63.435 -33.143  1.00 56.86           N  
ATOM   1988  HE  ARG A 131     -79.467 -62.611 -33.680  1.00 56.86           H  
ATOM   1989  NH1 ARG A 131     -79.741 -65.637 -32.725  1.00 56.86           N  
ATOM   1990 HH11 ARG A 131     -78.942 -65.686 -32.110  1.00 56.86           H  
ATOM   1991 HH12 ARG A 131     -80.302 -66.457 -32.908  1.00 56.86           H  
ATOM   1992  NH2 ARG A 131     -80.992 -64.470 -34.158  1.00 56.86           N  
ATOM   1993 HH21 ARG A 131     -81.541 -65.300 -34.333  1.00 56.86           H  
ATOM   1994 HH22 ARG A 131     -81.185 -63.626 -34.677  1.00 56.86           H  
ATOM   1995  CZ  ARG A 131     -79.983 -64.509 -33.335  1.00 56.86           C  
ATOM   1996  N   PRO A 132     -73.795 -60.428 -29.610  1.00 49.48           N  
ATOM   1997  CA  PRO A 132     -73.546 -60.538 -28.150  1.00 49.48           C  
ATOM   1998  HA  PRO A 132     -74.391 -61.086 -27.731  1.00 49.48           H  
ATOM   1999  C   PRO A 132     -73.384 -59.270 -27.266  1.00 49.48           C  
ATOM   2000  CB  PRO A 132     -72.308 -61.439 -28.017  1.00 49.48           C  
ATOM   2001  HB2 PRO A 132     -72.361 -62.068 -27.128  1.00 49.48           H  
ATOM   2002  HB3 PRO A 132     -71.405 -60.828 -27.993  1.00 49.48           H  
ATOM   2003  O   PRO A 132     -72.922 -59.397 -26.137  1.00 49.48           O  
ATOM   2004  CG  PRO A 132     -72.314 -62.268 -29.294  1.00 49.48           C  
ATOM   2005  HG2 PRO A 132     -71.319 -62.635 -29.546  1.00 49.48           H  
ATOM   2006  HG3 PRO A 132     -73.022 -63.092 -29.200  1.00 49.48           H  
ATOM   2007  CD  PRO A 132     -72.821 -61.260 -30.317  1.00 49.48           C  
ATOM   2008  HD2 PRO A 132     -71.998 -60.636 -30.665  1.00 49.48           H  
ATOM   2009  HD3 PRO A 132     -73.249 -61.810 -31.155  1.00 49.48           H  
ATOM   2010  N   VAL A 133     -73.694 -58.053 -27.719  1.00 48.43           N  
ATOM   2011  H   VAL A 133     -74.217 -58.006 -28.582  1.00 48.43           H  
ATOM   2012  CA  VAL A 133     -72.937 -56.835 -27.319  1.00 48.43           C  
ATOM   2013  HA  VAL A 133     -71.929 -57.165 -27.066  1.00 48.43           H  
ATOM   2014  C   VAL A 133     -73.398 -56.069 -26.030  1.00 48.43           C  
ATOM   2015  CB  VAL A 133     -72.772 -55.935 -28.587  1.00 48.43           C  
ATOM   2016  HB  VAL A 133     -73.763 -55.616 -28.910  1.00 48.43           H  
ATOM   2017  O   VAL A 133     -72.790 -55.054 -25.715  1.00 48.43           O  
ATOM   2018  CG1 VAL A 133     -71.899 -54.678 -28.441  1.00 48.43           C  
ATOM   2019 HG11 VAL A 133     -70.947 -54.934 -27.976  1.00 48.43           H  
ATOM   2020 HG12 VAL A 133     -72.409 -53.932 -27.833  1.00 48.43           H  
ATOM   2021 HG13 VAL A 133     -71.714 -54.219 -29.412  1.00 48.43           H  
ATOM   2022  CG2 VAL A 133     -72.128 -56.728 -29.747  1.00 48.43           C  
ATOM   2023 HG21 VAL A 133     -72.762 -57.560 -30.055  1.00 48.43           H  
ATOM   2024 HG22 VAL A 133     -71.152 -57.107 -29.443  1.00 48.43           H  
ATOM   2025 HG23 VAL A 133     -72.004 -56.087 -30.620  1.00 48.43           H  
ATOM   2026  N   ALA A 134     -74.430 -56.466 -25.252  1.00 40.65           N  
ATOM   2027  H   ALA A 134     -74.844 -57.367 -25.447  1.00 40.65           H  
ATOM   2028  CA  ALA A 134     -75.242 -55.464 -24.491  1.00 40.65           C  
ATOM   2029  HA  ALA A 134     -74.666 -54.542 -24.409  1.00 40.65           H  
ATOM   2030  C   ALA A 134     -75.746 -55.728 -23.010  1.00 40.65           C  
ATOM   2031  CB  ALA A 134     -76.424 -55.158 -25.438  1.00 40.65           C  
ATOM   2032  HB1 ALA A 134     -77.023 -54.345 -25.026  1.00 40.65           H  
ATOM   2033  HB2 ALA A 134     -76.054 -54.847 -26.415  1.00 40.65           H  
ATOM   2034  HB3 ALA A 134     -77.053 -56.041 -25.553  1.00 40.65           H  
ATOM   2035  O   ALA A 134     -76.963 -55.814 -22.835  1.00 40.65           O  
ATOM   2036  N   GLN A 135     -74.919 -55.822 -21.927  1.00 35.45           N  
ATOM   2037  H   GLN A 135     -73.935 -55.651 -22.072  1.00 35.45           H  
ATOM   2038  CA  GLN A 135     -75.353 -56.083 -20.488  1.00 35.45           C  
ATOM   2039  HA  GLN A 135     -76.382 -55.734 -20.401  1.00 35.45           H  
ATOM   2040  C   GLN A 135     -74.579 -55.258 -19.342  1.00 35.45           C  
ATOM   2041  CB  GLN A 135     -75.410 -57.626 -20.273  1.00 35.45           C  
ATOM   2042  HB2 GLN A 135     -74.415 -58.048 -20.415  1.00 35.45           H  
ATOM   2043  HB3 GLN A 135     -75.723 -57.825 -19.248  1.00 35.45           H  
ATOM   2044  O   GLN A 135     -73.805 -54.394 -19.738  1.00 35.45           O  
ATOM   2045  CG  GLN A 135     -76.413 -58.326 -21.234  1.00 35.45           C  
ATOM   2046  HG2 GLN A 135     -77.379 -57.829 -21.144  1.00 35.45           H  
ATOM   2047  HG3 GLN A 135     -76.064 -58.218 -22.261  1.00 35.45           H  
ATOM   2048  CD  GLN A 135     -76.639 -59.825 -21.040  1.00 35.45           C  
ATOM   2049  NE2 GLN A 135     -77.680 -60.377 -21.627  1.00 35.45           N  
ATOM   2050 HE21 GLN A 135     -77.782 -61.371 -21.480  1.00 35.45           H  
ATOM   2051 HE22 GLN A 135     -78.309 -59.813 -22.182  1.00 35.45           H  
ATOM   2052  OE1 GLN A 135     -75.899 -60.542 -20.394  1.00 35.45           O  
ATOM   2053  N   ALA A 136     -74.797 -55.410 -17.981  1.00 31.49           N  
ATOM   2054  H   ALA A 136     -75.317 -56.230 -17.704  1.00 31.49           H  
ATOM   2055  CA  ALA A 136     -74.579 -54.386 -16.846  1.00 31.49           C  
ATOM   2056  HA  ALA A 136     -74.043 -53.547 -17.290  1.00 31.49           H  
ATOM   2057  C   ALA A 136     -73.743 -54.725 -15.501  1.00 31.49           C  
ATOM   2058  CB  ALA A 136     -75.979 -53.859 -16.488  1.00 31.49           C  
ATOM   2059  HB1 ALA A 136     -75.897 -52.987 -15.838  1.00 31.49           H  
ATOM   2060  HB2 ALA A 136     -76.505 -53.557 -17.393  1.00 31.49           H  
ATOM   2061  HB3 ALA A 136     -76.551 -54.634 -15.978  1.00 31.49           H  
ATOM   2062  O   ALA A 136     -72.953 -55.662 -15.565  1.00 31.49           O  
ATOM   2063  N   ALA A 137     -73.824 -53.976 -14.330  1.00 30.82           N  
ATOM   2064  H   ALA A 137     -74.610 -53.348 -14.244  1.00 30.82           H  
ATOM   2065  CA  ALA A 137     -72.614 -53.535 -13.507  1.00 30.82           C  
ATOM   2066  HA  ALA A 137     -71.789 -54.158 -13.852  1.00 30.82           H  
ATOM   2067  C   ALA A 137     -72.354 -53.439 -11.902  1.00 30.82           C  
ATOM   2068  CB  ALA A 137     -72.337 -52.118 -14.038  1.00 30.82           C  
ATOM   2069  HB1 ALA A 137     -71.388 -51.753 -13.646  1.00 30.82           H  
ATOM   2070  HB2 ALA A 137     -73.128 -51.443 -13.712  1.00 30.82           H  
ATOM   2071  HB3 ALA A 137     -72.284 -52.117 -15.127  1.00 30.82           H  
ATOM   2072  O   ALA A 137     -71.182 -53.578 -11.562  1.00 30.82           O  
ATOM   2073  N   ASP A 138     -73.234 -53.112 -10.912  1.00 26.96           N  
ATOM   2074  H   ASP A 138     -74.196 -53.042 -11.211  1.00 26.96           H  
ATOM   2075  CA  ASP A 138     -72.951 -52.239  -9.668  1.00 26.96           C  
ATOM   2076  HA  ASP A 138     -72.237 -51.482  -9.994  1.00 26.96           H  
ATOM   2077  C   ASP A 138     -72.387 -52.770  -8.248  1.00 26.96           C  
ATOM   2078  CB  ASP A 138     -74.273 -51.491  -9.378  1.00 26.96           C  
ATOM   2079  HB2 ASP A 138     -74.965 -52.182  -8.897  1.00 26.96           H  
ATOM   2080  HB3 ASP A 138     -74.077 -50.682  -8.675  1.00 26.96           H  
ATOM   2081  O   ASP A 138     -72.470 -53.968  -7.983  1.00 26.96           O  
ATOM   2082  CG  ASP A 138     -74.959 -50.915 -10.629  1.00 26.96           C  
ATOM   2083  OD1 ASP A 138     -74.847 -49.690 -10.839  1.00 26.96           O  
ATOM   2084  OD2 ASP A 138     -75.580 -51.715 -11.374  1.00 26.96           O  
ATOM   2085  N   ALA A 139     -71.874 -51.907  -7.283  1.00 22.95           N  
ATOM   2086  H   ALA A 139     -71.887 -50.923  -7.513  1.00 22.95           H  
ATOM   2087  CA  ALA A 139     -71.288 -52.243  -5.897  1.00 22.95           C  
ATOM   2088  HA  ALA A 139     -71.927 -53.013  -5.464  1.00 22.95           H  
ATOM   2089  C   ALA A 139     -71.119 -51.106  -4.754  1.00 22.95           C  
ATOM   2090  CB  ALA A 139     -69.914 -52.880  -6.151  1.00 22.95           C  
ATOM   2091  HB1 ALA A 139     -69.236 -52.139  -6.575  1.00 22.95           H  
ATOM   2092  HB2 ALA A 139     -70.015 -53.711  -6.848  1.00 22.95           H  
ATOM   2093  HB3 ALA A 139     -69.497 -53.264  -5.220  1.00 22.95           H  
ATOM   2094  O   ALA A 139     -71.528 -49.974  -5.002  1.00 22.95           O  
ATOM   2095  N   SER A 140     -70.553 -51.352  -3.507  1.00 19.81           N  
ATOM   2096  H   SER A 140     -70.216 -52.289  -3.341  1.00 19.81           H  
ATOM   2097  CA  SER A 140     -70.372 -50.385  -2.314  1.00 19.81           C  
ATOM   2098  HA  SER A 140     -70.060 -49.429  -2.735  1.00 19.81           H  
ATOM   2099  C   SER A 140     -69.309 -50.710  -1.143  1.00 19.81           C  
ATOM   2100  CB  SER A 140     -71.751 -50.148  -1.682  1.00 19.81           C  
ATOM   2101  HB2 SER A 140     -71.687 -49.336  -0.957  1.00 19.81           H  
ATOM   2102  HB3 SER A 140     -72.455 -49.852  -2.459  1.00 19.81           H  
ATOM   2103  O   SER A 140     -68.560 -51.667  -1.316  1.00 19.81           O  
ATOM   2104  OG  SER A 140     -72.230 -51.312  -1.038  1.00 19.81           O  
ATOM   2105  HG  SER A 140     -73.159 -51.185  -0.830  1.00 19.81           H  
ATOM   2106  N   GLY A 141     -69.170 -49.952   0.018  1.00 20.27           N  
ATOM   2107  H   GLY A 141     -69.845 -49.217   0.168  1.00 20.27           H  
ATOM   2108  CA  GLY A 141     -68.064 -50.053   1.090  1.00 20.27           C  
ATOM   2109  HA2 GLY A 141     -67.164 -49.618   0.655  1.00 20.27           H  
ATOM   2110  HA3 GLY A 141     -67.846 -51.112   1.225  1.00 20.27           H  
ATOM   2111  C   GLY A 141     -68.195 -49.434   2.572  1.00 20.27           C  
ATOM   2112  O   GLY A 141     -69.312 -49.107   2.965  1.00 20.27           O  
ATOM   2113  N   THR A 142     -67.102 -49.307   3.415  1.00 18.94           N  
ATOM   2114  H   THR A 142     -66.209 -49.543   3.007  1.00 18.94           H  
ATOM   2115  CA  THR A 142     -66.992 -48.928   4.920  1.00 18.94           C  
ATOM   2116  HA  THR A 142     -67.877 -48.348   5.182  1.00 18.94           H  
ATOM   2117  C   THR A 142     -65.738 -48.025   5.335  1.00 18.94           C  
ATOM   2118  CB  THR A 142     -67.004 -50.192   5.793  1.00 18.94           C  
ATOM   2119  HB  THR A 142     -66.907 -49.902   6.839  1.00 18.94           H  
ATOM   2120  O   THR A 142     -65.146 -47.524   4.386  1.00 18.94           O  
ATOM   2121  CG2 THR A 142     -68.286 -51.014   5.657  1.00 18.94           C  
ATOM   2122 HG21 THR A 142     -69.150 -50.373   5.835  1.00 18.94           H  
ATOM   2123 HG22 THR A 142     -68.361 -51.441   4.657  1.00 18.94           H  
ATOM   2124 HG23 THR A 142     -68.288 -51.819   6.392  1.00 18.94           H  
ATOM   2125  OG1 THR A 142     -65.930 -51.035   5.453  1.00 18.94           O  
ATOM   2126  HG1 THR A 142     -66.050 -51.870   5.912  1.00 18.94           H  
ATOM   2127  N   GLY A 143     -65.209 -47.633   6.561  1.00 17.94           N  
ATOM   2128  H   GLY A 143     -64.557 -46.891   6.354  1.00 17.94           H  
ATOM   2129  CA  GLY A 143     -65.133 -47.979   8.056  1.00 17.94           C  
ATOM   2130  HA2 GLY A 143     -64.259 -48.610   8.221  1.00 17.94           H  
ATOM   2131  HA3 GLY A 143     -66.014 -48.554   8.338  1.00 17.94           H  
ATOM   2132  C   GLY A 143     -65.037 -46.738   9.068  1.00 17.94           C  
ATOM   2133  O   GLY A 143     -65.778 -45.807   8.781  1.00 17.94           O  
ATOM   2134  N   ALA A 144     -64.304 -46.514  10.225  1.00 17.10           N  
ATOM   2135  H   ALA A 144     -64.614 -45.634  10.613  1.00 17.10           H  
ATOM   2136  CA  ALA A 144     -63.180 -47.101  11.069  1.00 17.10           C  
ATOM   2137  HA  ALA A 144     -63.286 -48.184  11.016  1.00 17.10           H  
ATOM   2138  C   ALA A 144     -63.144 -46.767  12.659  1.00 17.10           C  
ATOM   2139  CB  ALA A 144     -61.847 -46.753  10.394  1.00 17.10           C  
ATOM   2140  HB1 ALA A 144     -61.031 -47.266  10.903  1.00 17.10           H  
ATOM   2141  HB2 ALA A 144     -61.679 -45.677  10.425  1.00 17.10           H  
ATOM   2142  HB3 ALA A 144     -61.864 -47.083   9.355  1.00 17.10           H  
ATOM   2143  O   ALA A 144     -64.138 -47.115  13.285  1.00 17.10           O  
ATOM   2144  N   ASN A 145     -62.054 -46.257  13.360  1.00 14.84           N  
ATOM   2145  H   ASN A 145     -61.297 -45.876  12.809  1.00 14.84           H  
ATOM   2146  CA  ASN A 145     -61.744 -46.479  14.857  1.00 14.84           C  
ATOM   2147  HA  ASN A 145     -62.723 -46.746  15.256  1.00 14.84           H  
ATOM   2148  C   ASN A 145     -61.341 -45.344  15.968  1.00 14.84           C  
ATOM   2149  CB  ASN A 145     -60.967 -47.816  14.954  1.00 14.84           C  
ATOM   2150  HB2 ASN A 145     -59.947 -47.703  14.587  1.00 14.84           H  
ATOM   2151  HB3 ASN A 145     -61.455 -48.547  14.309  1.00 14.84           H  
ATOM   2152  O   ASN A 145     -62.284 -44.664  16.361  1.00 14.84           O  
ATOM   2153  CG  ASN A 145     -60.951 -48.436  16.341  1.00 14.84           C  
ATOM   2154  ND2 ASN A 145     -60.024 -49.325  16.610  1.00 14.84           N  
ATOM   2155 HD21 ASN A 145     -59.319 -49.573  15.931  1.00 14.84           H  
ATOM   2156 HD22 ASN A 145     -60.042 -49.701  17.547  1.00 14.84           H  
ATOM   2157  OD1 ASN A 145     -61.770 -48.163  17.195  1.00 14.84           O  
ATOM   2158  N   PRO A 146     -60.109 -45.155  16.603  1.00 16.86           N  
ATOM   2159  CA  PRO A 146     -59.839 -45.022  18.111  1.00 16.86           C  
ATOM   2160  HA  PRO A 146     -60.780 -45.145  18.647  1.00 16.86           H  
ATOM   2161  C   PRO A 146     -59.093 -43.758  18.778  1.00 16.86           C  
ATOM   2162  CB  PRO A 146     -58.984 -46.273  18.352  1.00 16.86           C  
ATOM   2163  HB2 PRO A 146     -59.631 -47.149  18.390  1.00 16.86           H  
ATOM   2164  HB3 PRO A 146     -58.394 -46.236  19.268  1.00 16.86           H  
ATOM   2165  O   PRO A 146     -59.001 -42.723  18.127  1.00 16.86           O  
ATOM   2166  CG  PRO A 146     -58.087 -46.336  17.110  1.00 16.86           C  
ATOM   2167  HG2 PRO A 146     -57.954 -47.368  16.786  1.00 16.86           H  
ATOM   2168  HG3 PRO A 146     -57.119 -45.884  17.325  1.00 16.86           H  
ATOM   2169  CD  PRO A 146     -58.815 -45.506  16.044  1.00 16.86           C  
ATOM   2170  HD2 PRO A 146     -58.256 -44.585  15.876  1.00 16.86           H  
ATOM   2171  HD3 PRO A 146     -58.885 -46.039  15.096  1.00 16.86           H  
ATOM   2172  N   SER A 147     -58.580 -43.811  20.065  1.00 17.14           N  
ATOM   2173  H   SER A 147     -58.644 -44.705  20.530  1.00 17.14           H  
ATOM   2174  CA  SER A 147     -58.083 -42.692  20.997  1.00 17.14           C  
ATOM   2175  HA  SER A 147     -57.778 -41.851  20.374  1.00 17.14           H  
ATOM   2176  C   SER A 147     -56.873 -42.966  22.015  1.00 17.14           C  
ATOM   2177  CB  SER A 147     -59.294 -42.234  21.823  1.00 17.14           C  
ATOM   2178  HB2 SER A 147     -59.031 -41.371  22.434  1.00 17.14           H  
ATOM   2179  HB3 SER A 147     -60.092 -41.937  21.143  1.00 17.14           H  
ATOM   2180  O   SER A 147     -56.283 -44.036  21.893  1.00 17.14           O  
ATOM   2181  OG  SER A 147     -59.767 -43.281  22.655  1.00 17.14           O  
ATOM   2182  HG  SER A 147     -59.186 -43.368  23.414  1.00 17.14           H  
ATOM   2183  N   GLY A 148     -56.496 -42.064  22.998  1.00 20.91           N  
ATOM   2184  H   GLY A 148     -57.043 -41.221  23.097  1.00 20.91           H  
ATOM   2185  CA  GLY A 148     -55.325 -42.148  23.987  1.00 20.91           C  
ATOM   2186  HA2 GLY A 148     -54.405 -41.964  23.433  1.00 20.91           H  
ATOM   2187  HA3 GLY A 148     -55.262 -43.174  24.350  1.00 20.91           H  
ATOM   2188  C   GLY A 148     -55.274 -41.218  25.290  1.00 20.91           C  
ATOM   2189  O   GLY A 148     -56.318 -40.648  25.606  1.00 20.91           O  
ATOM   2190  N   ASP A 149     -54.115 -41.063  26.026  1.00 27.39           N  
ATOM   2191  H   ASP A 149     -53.306 -41.525  25.636  1.00 27.39           H  
ATOM   2192  CA  ASP A 149     -53.953 -40.766  27.525  1.00 27.39           C  
ATOM   2193  HA  ASP A 149     -54.934 -40.463  27.891  1.00 27.39           H  
ATOM   2194  C   ASP A 149     -52.943 -39.620  28.066  1.00 27.39           C  
ATOM   2195  CB  ASP A 149     -53.641 -42.114  28.215  1.00 27.39           C  
ATOM   2196  HB2 ASP A 149     -53.667 -41.975  29.296  1.00 27.39           H  
ATOM   2197  HB3 ASP A 149     -52.631 -42.421  27.946  1.00 27.39           H  
ATOM   2198  O   ASP A 149     -52.785 -38.624  27.364  1.00 27.39           O  
ATOM   2199  CG  ASP A 149     -54.620 -43.246  27.856  1.00 27.39           C  
ATOM   2200  OD1 ASP A 149     -55.580 -43.463  28.630  1.00 27.39           O  
ATOM   2201  OD2 ASP A 149     -54.389 -43.909  26.815  1.00 27.39           O  
ATOM   2202  N   ASP A 150     -52.322 -39.681  29.304  1.00 27.08           N  
ATOM   2203  H   ASP A 150     -52.372 -40.577  29.768  1.00 27.08           H  
ATOM   2204  CA  ASP A 150     -51.859 -38.544  30.242  1.00 27.08           C  
ATOM   2205  HA  ASP A 150     -51.780 -37.631  29.652  1.00 27.08           H  
ATOM   2206  C   ASP A 150     -50.482 -38.673  31.085  1.00 27.08           C  
ATOM   2207  CB  ASP A 150     -53.044 -38.368  31.220  1.00 27.08           C  
ATOM   2208  HB2 ASP A 150     -53.081 -39.240  31.872  1.00 27.08           H  
ATOM   2209  HB3 ASP A 150     -53.971 -38.349  30.647  1.00 27.08           H  
ATOM   2210  O   ASP A 150     -49.887 -39.753  31.040  1.00 27.08           O  
ATOM   2211  CG  ASP A 150     -53.027 -37.104  32.086  1.00 27.08           C  
ATOM   2212  OD1 ASP A 150     -52.305 -36.150  31.724  1.00 27.08           O  
ATOM   2213  OD2 ASP A 150     -53.759 -37.107  33.102  1.00 27.08           O  
ATOM   2214  N   LEU A 151     -49.929 -37.642  31.836  1.00 25.17           N  
ATOM   2215  H   LEU A 151     -50.496 -36.808  31.907  1.00 25.17           H  
ATOM   2216  CA  LEU A 151     -48.510 -37.564  32.434  1.00 25.17           C  
ATOM   2217  HA  LEU A 151     -48.271 -38.545  32.843  1.00 25.17           H  
ATOM   2218  C   LEU A 151     -48.099 -36.445  33.532  1.00 25.17           C  
ATOM   2219  CB  LEU A 151     -47.607 -37.306  31.190  1.00 25.17           C  
ATOM   2220  HB2 LEU A 151     -48.098 -37.725  30.312  1.00 25.17           H  
ATOM   2221  HB3 LEU A 151     -47.568 -36.230  31.017  1.00 25.17           H  
ATOM   2222  O   LEU A 151     -48.406 -35.280  33.301  1.00 25.17           O  
ATOM   2223  CG  LEU A 151     -46.171 -37.866  31.142  1.00 25.17           C  
ATOM   2224  HG  LEU A 151     -46.213 -38.955  31.159  1.00 25.17           H  
ATOM   2225  CD1 LEU A 151     -45.530 -37.423  29.822  1.00 25.17           C  
ATOM   2226 HD11 LEU A 151     -46.143 -37.756  28.985  1.00 25.17           H  
ATOM   2227 HD12 LEU A 151     -44.535 -37.858  29.723  1.00 25.17           H  
ATOM   2228 HD13 LEU A 151     -45.450 -36.336  29.795  1.00 25.17           H  
ATOM   2229  CD2 LEU A 151     -45.238 -37.399  32.257  1.00 25.17           C  
ATOM   2230 HD21 LEU A 151     -45.319 -36.319  32.379  1.00 25.17           H  
ATOM   2231 HD22 LEU A 151     -44.205 -37.650  32.016  1.00 25.17           H  
ATOM   2232 HD23 LEU A 151     -45.493 -37.916  33.182  1.00 25.17           H  
ATOM   2233  N   GLY A 152     -47.261 -36.700  34.606  1.00 37.63           N  
ATOM   2234  H   GLY A 152     -47.157 -37.671  34.863  1.00 37.63           H  
ATOM   2235  CA  GLY A 152     -46.186 -35.755  35.180  1.00 37.63           C  
ATOM   2236  HA2 GLY A 152     -45.231 -36.076  34.765  1.00 37.63           H  
ATOM   2237  HA3 GLY A 152     -46.369 -34.767  34.757  1.00 37.63           H  
ATOM   2238  C   GLY A 152     -45.907 -35.495  36.734  1.00 37.63           C  
ATOM   2239  O   GLY A 152     -46.877 -35.362  37.467  1.00 37.63           O  
ATOM   2240  N   GLU A 153     -44.623 -35.342  37.230  1.00 37.86           N  
ATOM   2241  H   GLU A 153     -43.872 -35.521  36.579  1.00 37.86           H  
ATOM   2242  CA  GLU A 153     -44.103 -34.812  38.584  1.00 37.86           C  
ATOM   2243  HA  GLU A 153     -44.555 -33.837  38.765  1.00 37.86           H  
ATOM   2244  C   GLU A 153     -42.514 -34.600  38.684  1.00 37.86           C  
ATOM   2245  CB  GLU A 153     -44.505 -35.756  39.756  1.00 37.86           C  
ATOM   2246  HB2 GLU A 153     -44.644 -36.771  39.383  1.00 37.86           H  
ATOM   2247  HB3 GLU A 153     -43.685 -35.787  40.474  1.00 37.86           H  
ATOM   2248  O   GLU A 153     -41.835 -35.214  37.862  1.00 37.86           O  
ATOM   2249  CG  GLU A 153     -45.755 -35.311  40.544  1.00 37.86           C  
ATOM   2250  HG2 GLU A 153     -46.649 -35.476  39.943  1.00 37.86           H  
ATOM   2251  HG3 GLU A 153     -45.677 -34.241  40.736  1.00 37.86           H  
ATOM   2252  CD  GLU A 153     -45.931 -36.052  41.887  1.00 37.86           C  
ATOM   2253  OE1 GLU A 153     -46.226 -35.368  42.897  1.00 37.86           O  
ATOM   2254  OE2 GLU A 153     -45.797 -37.298  41.914  1.00 37.86           O  
ATOM   2255  N   ALA A 154     -41.891 -33.814  39.642  1.00 32.55           N  
ATOM   2256  H   ALA A 154     -42.475 -33.337  40.314  1.00 32.55           H  
ATOM   2257  CA  ALA A 154     -40.388 -33.621  39.846  1.00 32.55           C  
ATOM   2258  HA  ALA A 154     -39.930 -34.607  39.761  1.00 32.55           H  
ATOM   2259  C   ALA A 154     -39.833 -33.006  41.215  1.00 32.55           C  
ATOM   2260  CB  ALA A 154     -39.856 -32.791  38.668  1.00 32.55           C  
ATOM   2261  HB1 ALA A 154     -38.778 -32.654  38.741  1.00 32.55           H  
ATOM   2262  HB2 ALA A 154     -40.070 -33.292  37.724  1.00 32.55           H  
ATOM   2263  HB3 ALA A 154     -40.336 -31.813  38.663  1.00 32.55           H  
ATOM   2264  O   ALA A 154     -40.618 -32.719  42.121  1.00 32.55           O  
ATOM   2265  N   GLY A 155     -38.486 -32.868  41.417  1.00 45.71           N  
ATOM   2266  H   GLY A 155     -37.896 -32.953  40.602  1.00 45.71           H  
ATOM   2267  CA  GLY A 155     -37.797 -32.496  42.701  1.00 45.71           C  
ATOM   2268  HA2 GLY A 155     -38.350 -31.668  43.147  1.00 45.71           H  
ATOM   2269  HA3 GLY A 155     -37.876 -33.344  43.380  1.00 45.71           H  
ATOM   2270  C   GLY A 155     -36.292 -32.059  42.644  1.00 45.71           C  
ATOM   2271  O   GLY A 155     -35.843 -31.561  41.626  1.00 45.71           O  
ATOM   2272  N   VAL A 156     -35.485 -32.219  43.725  1.00 38.88           N  
ATOM   2273  H   VAL A 156     -35.884 -32.709  44.512  1.00 38.88           H  
ATOM   2274  CA  VAL A 156     -34.115 -31.612  43.916  1.00 38.88           C  
ATOM   2275  HA  VAL A 156     -34.248 -30.540  44.060  1.00 38.88           H  
ATOM   2276  C   VAL A 156     -33.145 -31.741  42.728  1.00 38.88           C  
ATOM   2277  CB  VAL A 156     -33.409 -32.184  45.180  1.00 38.88           C  
ATOM   2278  HB  VAL A 156     -33.468 -33.272  45.148  1.00 38.88           H  
ATOM   2279  O   VAL A 156     -32.308 -30.856  42.527  1.00 38.88           O  
ATOM   2280  CG1 VAL A 156     -31.925 -31.800  45.360  1.00 38.88           C  
ATOM   2281 HG11 VAL A 156     -31.552 -32.165  46.317  1.00 38.88           H  
ATOM   2282 HG12 VAL A 156     -31.810 -30.718  45.308  1.00 38.88           H  
ATOM   2283 HG13 VAL A 156     -31.325 -32.261  44.575  1.00 38.88           H  
ATOM   2284  CG2 VAL A 156     -34.116 -31.702  46.455  1.00 38.88           C  
ATOM   2285 HG21 VAL A 156     -35.167 -31.993  46.430  1.00 38.88           H  
ATOM   2286 HG22 VAL A 156     -33.655 -32.155  47.332  1.00 38.88           H  
ATOM   2287 HG23 VAL A 156     -34.051 -30.617  46.527  1.00 38.88           H  
ATOM   2288  N   ASP A 157     -33.250 -32.814  41.948  1.00 38.82           N  
ATOM   2289  H   ASP A 157     -33.954 -33.505  42.162  1.00 38.82           H  
ATOM   2290  CA  ASP A 157     -32.450 -33.052  40.744  1.00 38.82           C  
ATOM   2291  HA  ASP A 157     -31.403 -33.134  41.035  1.00 38.82           H  
ATOM   2292  C   ASP A 157     -32.553 -31.895  39.717  1.00 38.82           C  
ATOM   2293  CB  ASP A 157     -32.881 -34.410  40.164  1.00 38.82           C  
ATOM   2294  HB2 ASP A 157     -33.905 -34.337  39.798  1.00 38.82           H  
ATOM   2295  HB3 ASP A 157     -32.235 -34.659  39.322  1.00 38.82           H  
ATOM   2296  O   ASP A 157     -31.546 -31.541  39.099  1.00 38.82           O  
ATOM   2297  CG  ASP A 157     -32.789 -35.518  41.225  1.00 38.82           C  
ATOM   2298  OD1 ASP A 157     -31.651 -35.939  41.539  1.00 38.82           O  
ATOM   2299  OD2 ASP A 157     -33.849 -35.875  41.789  1.00 38.82           O  
ATOM   2300  N   GLU A 158     -33.709 -31.211  39.646  1.00 40.90           N  
ATOM   2301  H   GLU A 158     -34.470 -31.532  40.227  1.00 40.90           H  
ATOM   2302  CA  GLU A 158     -33.974 -29.983  38.860  1.00 40.90           C  
ATOM   2303  HA  GLU A 158     -34.082 -30.220  37.801  1.00 40.90           H  
ATOM   2304  C   GLU A 158     -32.891 -28.898  39.019  1.00 40.90           C  
ATOM   2305  CB  GLU A 158     -35.270 -29.326  39.381  1.00 40.90           C  
ATOM   2306  HB2 GLU A 158     -35.335 -28.318  38.970  1.00 40.90           H  
ATOM   2307  HB3 GLU A 158     -35.172 -29.227  40.462  1.00 40.90           H  
ATOM   2308  O   GLU A 158     -32.598 -28.130  38.099  1.00 40.90           O  
ATOM   2309  CG  GLU A 158     -36.599 -30.028  39.053  1.00 40.90           C  
ATOM   2310  HG2 GLU A 158     -36.786 -29.920  37.984  1.00 40.90           H  
ATOM   2311  HG3 GLU A 158     -36.517 -31.096  39.257  1.00 40.90           H  
ATOM   2312  CD  GLU A 158     -37.790 -29.438  39.842  1.00 40.90           C  
ATOM   2313  OE1 GLU A 158     -38.923 -29.921  39.621  1.00 40.90           O  
ATOM   2314  OE2 GLU A 158     -37.594 -28.507  40.663  1.00 40.90           O  
ATOM   2315  N   LEU A 159     -32.297 -28.788  40.212  1.00 37.21           N  
ATOM   2316  H   LEU A 159     -32.540 -29.466  40.920  1.00 37.21           H  
ATOM   2317  CA  LEU A 159     -31.381 -27.694  40.547  1.00 37.21           C  
ATOM   2318  HA  LEU A 159     -31.713 -26.813  39.998  1.00 37.21           H  
ATOM   2319  C   LEU A 159     -29.946 -27.985  40.072  1.00 37.21           C  
ATOM   2320  CB  LEU A 159     -31.523 -27.398  42.054  1.00 37.21           C  
ATOM   2321  HB2 LEU A 159     -32.504 -27.751  42.372  1.00 37.21           H  
ATOM   2322  HB3 LEU A 159     -30.781 -27.964  42.618  1.00 37.21           H  
ATOM   2323  O   LEU A 159     -29.190 -27.062  39.771  1.00 37.21           O  
ATOM   2324  CG  LEU A 159     -31.447 -25.899  42.409  1.00 37.21           C  
ATOM   2325  HG  LEU A 159     -32.004 -25.318  41.674  1.00 37.21           H  
ATOM   2326  CD1 LEU A 159     -32.092 -25.659  43.777  1.00 37.21           C  
ATOM   2327 HD11 LEU A 159     -32.059 -24.597  44.020  1.00 37.21           H  
ATOM   2328 HD12 LEU A 159     -31.568 -26.232  44.542  1.00 37.21           H  
ATOM   2329 HD13 LEU A 159     -33.135 -25.973  43.742  1.00 37.21           H  
ATOM   2330  CD2 LEU A 159     -30.016 -25.363  42.487  1.00 37.21           C  
ATOM   2331 HD21 LEU A 159     -29.570 -25.363  41.492  1.00 37.21           H  
ATOM   2332 HD22 LEU A 159     -29.416 -25.983  43.153  1.00 37.21           H  
ATOM   2333 HD23 LEU A 159     -30.022 -24.334  42.845  1.00 37.21           H  
ATOM   2334  N   LEU A 160     -29.580 -29.264  39.931  1.00 40.92           N  
ATOM   2335  H   LEU A 160     -30.286 -29.967  40.097  1.00 40.92           H  
ATOM   2336  CA  LEU A 160     -28.371 -29.665  39.203  1.00 40.92           C  
ATOM   2337  HA  LEU A 160     -27.562 -28.972  39.435  1.00 40.92           H  
ATOM   2338  C   LEU A 160     -28.591 -29.563  37.686  1.00 40.92           C  
ATOM   2339  CB  LEU A 160     -27.961 -31.089  39.624  1.00 40.92           C  
ATOM   2340  HB2 LEU A 160     -28.838 -31.734  39.563  1.00 40.92           H  
ATOM   2341  HB3 LEU A 160     -27.228 -31.468  38.913  1.00 40.92           H  
ATOM   2342  O   LEU A 160     -27.709 -29.092  36.972  1.00 40.92           O  
ATOM   2343  CG  LEU A 160     -27.362 -31.175  41.040  1.00 40.92           C  
ATOM   2344  HG  LEU A 160     -28.022 -30.680  41.752  1.00 40.92           H  
ATOM   2345  CD1 LEU A 160     -27.216 -32.638  41.462  1.00 40.92           C  
ATOM   2346 HD11 LEU A 160     -26.818 -32.699  42.475  1.00 40.92           H  
ATOM   2347 HD12 LEU A 160     -28.196 -33.114  41.446  1.00 40.92           H  
ATOM   2348 HD13 LEU A 160     -26.560 -33.165  40.769  1.00 40.92           H  
ATOM   2349  CD2 LEU A 160     -25.970 -30.534  41.120  1.00 40.92           C  
ATOM   2350 HD21 LEU A 160     -26.047 -29.465  40.919  1.00 40.92           H  
ATOM   2351 HD22 LEU A 160     -25.311 -30.993  40.384  1.00 40.92           H  
ATOM   2352 HD23 LEU A 160     -25.562 -30.671  42.122  1.00 40.92           H  
ATOM   2353  N   GLU A 161     -29.785 -29.925  37.214  1.00 41.03           N  
ATOM   2354  H   GLU A 161     -30.446 -30.333  37.859  1.00 41.03           H  
ATOM   2355  CA  GLU A 161     -30.203 -29.849  35.809  1.00 41.03           C  
ATOM   2356  HA  GLU A 161     -29.546 -30.472  35.202  1.00 41.03           H  
ATOM   2357  C   GLU A 161     -30.153 -28.412  35.243  1.00 41.03           C  
ATOM   2358  CB  GLU A 161     -31.624 -30.425  35.753  1.00 41.03           C  
ATOM   2359  HB2 GLU A 161     -32.302 -29.715  36.226  1.00 41.03           H  
ATOM   2360  HB3 GLU A 161     -31.658 -31.355  36.321  1.00 41.03           H  
ATOM   2361  O   GLU A 161     -29.770 -28.196  34.091  1.00 41.03           O  
ATOM   2362  CG  GLU A 161     -32.138 -30.724  34.347  1.00 41.03           C  
ATOM   2363  HG2 GLU A 161     -31.952 -29.868  33.699  1.00 41.03           H  
ATOM   2364  HG3 GLU A 161     -31.607 -31.584  33.940  1.00 41.03           H  
ATOM   2365  CD  GLU A 161     -33.645 -30.982  34.412  1.00 41.03           C  
ATOM   2366  OE1 GLU A 161     -34.051 -32.157  34.282  1.00 41.03           O  
ATOM   2367  OE2 GLU A 161     -34.363 -29.964  34.580  1.00 41.03           O  
ATOM   2368  N   ALA A 162     -30.478 -27.404  36.060  1.00 36.04           N  
ATOM   2369  H   ALA A 162     -30.889 -27.636  36.953  1.00 36.04           H  
ATOM   2370  CA  ALA A 162     -30.359 -25.993  35.685  1.00 36.04           C  
ATOM   2371  HA  ALA A 162     -30.877 -25.842  34.738  1.00 36.04           H  
ATOM   2372  C   ALA A 162     -28.903 -25.529  35.475  1.00 36.04           C  
ATOM   2373  CB  ALA A 162     -31.062 -25.154  36.758  1.00 36.04           C  
ATOM   2374  HB1 ALA A 162     -31.028 -24.101  36.477  1.00 36.04           H  
ATOM   2375  HB2 ALA A 162     -32.102 -25.468  36.849  1.00 36.04           H  
ATOM   2376  HB3 ALA A 162     -30.564 -25.286  37.718  1.00 36.04           H  
ATOM   2377  O   ALA A 162     -28.655 -24.708  34.596  1.00 36.04           O  
ATOM   2378  N   LEU A 163     -27.946 -26.054  36.252  1.00 36.62           N  
ATOM   2379  H   LEU A 163     -28.213 -26.773  36.909  1.00 36.62           H  
ATOM   2380  CA  LEU A 163     -26.521 -25.709  36.135  1.00 36.62           C  
ATOM   2381  HA  LEU A 163     -26.447 -24.672  35.807  1.00 36.62           H  
ATOM   2382  C   LEU A 163     -25.780 -26.515  35.059  1.00 36.62           C  
ATOM   2383  CB  LEU A 163     -25.841 -25.846  37.512  1.00 36.62           C  
ATOM   2384  HB2 LEU A 163     -24.808 -26.166  37.376  1.00 36.62           H  
ATOM   2385  HB3 LEU A 163     -26.351 -26.623  38.083  1.00 36.62           H  
ATOM   2386  O   LEU A 163     -24.747 -26.050  34.587  1.00 36.62           O  
ATOM   2387  CG  LEU A 163     -25.837 -24.528  38.308  1.00 36.62           C  
ATOM   2388  HG  LEU A 163     -26.827 -24.074  38.272  1.00 36.62           H  
ATOM   2389  CD1 LEU A 163     -25.487 -24.809  39.772  1.00 36.62           C  
ATOM   2390 HD11 LEU A 163     -26.239 -25.476  40.194  1.00 36.62           H  
ATOM   2391 HD12 LEU A 163     -25.497 -23.873  40.331  1.00 36.62           H  
ATOM   2392 HD13 LEU A 163     -24.503 -25.272  39.836  1.00 36.62           H  
ATOM   2393  CD2 LEU A 163     -24.799 -23.538  37.770  1.00 36.62           C  
ATOM   2394 HD21 LEU A 163     -23.801 -23.977  37.790  1.00 36.62           H  
ATOM   2395 HD22 LEU A 163     -25.036 -23.271  36.740  1.00 36.62           H  
ATOM   2396 HD23 LEU A 163     -24.813 -22.622  38.361  1.00 36.62           H  
ATOM   2397  N   GLY A 164     -26.297 -27.682  34.657  1.00 36.62           N  
ATOM   2398  H   GLY A 164     -27.098 -28.054  35.148  1.00 36.62           H  
ATOM   2399  CA  GLY A 164     -25.834 -28.371  33.446  1.00 36.62           C  
ATOM   2400  HA2 GLY A 164     -26.335 -29.334  33.349  1.00 36.62           H  
ATOM   2401  HA3 GLY A 164     -24.759 -28.543  33.493  1.00 36.62           H  
ATOM   2402  C   GLY A 164     -26.136 -27.541  32.197  1.00 36.62           C  
ATOM   2403  O   GLY A 164     -25.229 -27.182  31.456  1.00 36.62           O  
ATOM   2404  N   ARG A 165     -27.397 -27.105  32.041  1.00 34.44           N  
ATOM   2405  H   ARG A 165     -28.069 -27.407  32.731  1.00 34.44           H  
ATOM   2406  CA  ARG A 165     -27.901 -26.358  30.867  1.00 34.44           C  
ATOM   2407  HA  ARG A 165     -27.903 -27.030  30.008  1.00 34.44           H  
ATOM   2408  C   ARG A 165     -27.071 -25.158  30.393  1.00 34.44           C  
ATOM   2409  CB  ARG A 165     -29.331 -25.867  31.156  1.00 34.44           C  
ATOM   2410  HB2 ARG A 165     -29.459 -25.679  32.222  1.00 34.44           H  
ATOM   2411  HB3 ARG A 165     -29.500 -24.926  30.631  1.00 34.44           H  
ATOM   2412  O   ARG A 165     -27.137 -24.844  29.212  1.00 34.44           O  
ATOM   2413  CG  ARG A 165     -30.385 -26.863  30.665  1.00 34.44           C  
ATOM   2414  HG2 ARG A 165     -30.280 -27.814  31.188  1.00 34.44           H  
ATOM   2415  HG3 ARG A 165     -30.229 -27.034  29.600  1.00 34.44           H  
ATOM   2416  CD  ARG A 165     -31.798 -26.300  30.860  1.00 34.44           C  
ATOM   2417  HD2 ARG A 165     -31.800 -25.243  30.593  1.00 34.44           H  
ATOM   2418  HD3 ARG A 165     -32.463 -26.826  30.175  1.00 34.44           H  
ATOM   2419  NE  ARG A 165     -32.293 -26.509  32.235  1.00 34.44           N  
ATOM   2420  HE  ARG A 165     -31.908 -27.303  32.728  1.00 34.44           H  
ATOM   2421  NH1 ARG A 165     -33.769 -24.755  32.349  1.00 34.44           N  
ATOM   2422 HH11 ARG A 165     -34.522 -24.281  32.825  1.00 34.44           H  
ATOM   2423 HH12 ARG A 165     -33.325 -24.363  31.530  1.00 34.44           H  
ATOM   2424  NH2 ARG A 165     -33.813 -26.357  33.915  1.00 34.44           N  
ATOM   2425 HH21 ARG A 165     -33.583 -27.297  34.203  1.00 34.44           H  
ATOM   2426 HH22 ARG A 165     -34.608 -25.923  34.362  1.00 34.44           H  
ATOM   2427  CZ  ARG A 165     -33.282 -25.869  32.829  1.00 34.44           C  
ATOM   2428  N   GLU A 166     -26.376 -24.451  31.283  1.00 27.89           N  
ATOM   2429  H   GLU A 166     -26.367 -24.769  32.241  1.00 27.89           H  
ATOM   2430  CA  GLU A 166     -25.609 -23.242  30.928  1.00 27.89           C  
ATOM   2431  HA  GLU A 166     -26.050 -22.795  30.037  1.00 27.89           H  
ATOM   2432  C   GLU A 166     -24.139 -23.540  30.569  1.00 27.89           C  
ATOM   2433  CB  GLU A 166     -25.749 -22.219  32.074  1.00 27.89           C  
ATOM   2434  HB2 GLU A 166     -25.153 -22.553  32.924  1.00 27.89           H  
ATOM   2435  HB3 GLU A 166     -26.793 -22.190  32.383  1.00 27.89           H  
ATOM   2436  O   GLU A 166     -23.491 -22.726  29.917  1.00 27.89           O  
ATOM   2437  CG  GLU A 166     -25.340 -20.788  31.680  1.00 27.89           C  
ATOM   2438  HG2 GLU A 166     -24.270 -20.762  31.469  1.00 27.89           H  
ATOM   2439  HG3 GLU A 166     -25.873 -20.511  30.771  1.00 27.89           H  
ATOM   2440  CD  GLU A 166     -25.645 -19.765  32.789  1.00 27.89           C  
ATOM   2441  OE1 GLU A 166     -26.319 -18.751  32.491  1.00 27.89           O  
ATOM   2442  OE2 GLU A 166     -25.195 -19.984  33.940  1.00 27.89           O  
ATOM   2443  N   LEU A 167     -23.613 -24.704  30.973  1.00 32.16           N  
ATOM   2444  H   LEU A 167     -24.228 -25.371  31.417  1.00 32.16           H  
ATOM   2445  CA  LEU A 167     -22.224 -25.122  30.730  1.00 32.16           C  
ATOM   2446  HA  LEU A 167     -21.659 -24.283  30.325  1.00 32.16           H  
ATOM   2447  C   LEU A 167     -22.107 -26.235  29.681  1.00 32.16           C  
ATOM   2448  CB  LEU A 167     -21.593 -25.546  32.066  1.00 32.16           C  
ATOM   2449  HB2 LEU A 167     -22.277 -26.236  32.560  1.00 32.16           H  
ATOM   2450  HB3 LEU A 167     -20.667 -26.086  31.867  1.00 32.16           H  
ATOM   2451  O   LEU A 167     -21.117 -26.260  28.960  1.00 32.16           O  
ATOM   2452  CG  LEU A 167     -21.287 -24.359  32.997  1.00 32.16           C  
ATOM   2453  HG  LEU A 167     -22.136 -23.676  33.028  1.00 32.16           H  
ATOM   2454  CD1 LEU A 167     -21.047 -24.874  34.416  1.00 32.16           C  
ATOM   2455 HD11 LEU A 167     -21.951 -25.375  34.762  1.00 32.16           H  
ATOM   2456 HD12 LEU A 167     -20.832 -24.032  35.074  1.00 32.16           H  
ATOM   2457 HD13 LEU A 167     -20.217 -25.581  34.411  1.00 32.16           H  
ATOM   2458  CD2 LEU A 167     -20.037 -23.586  32.557  1.00 32.16           C  
ATOM   2459 HD21 LEU A 167     -19.178 -24.256  32.518  1.00 32.16           H  
ATOM   2460 HD22 LEU A 167     -20.205 -23.160  31.568  1.00 32.16           H  
ATOM   2461 HD23 LEU A 167     -19.844 -22.772  33.255  1.00 32.16           H  
ATOM   2462  N   ASP A 168     -23.126 -27.086  29.547  1.00 28.09           N  
ATOM   2463  H   ASP A 168     -23.881 -27.031  30.215  1.00 28.09           H  
ATOM   2464  CA  ASP A 168     -23.274 -28.090  28.481  1.00 28.09           C  
ATOM   2465  HA  ASP A 168     -22.287 -28.479  28.232  1.00 28.09           H  
ATOM   2466  C   ASP A 168     -23.858 -27.465  27.183  1.00 28.09           C  
ATOM   2467  CB  ASP A 168     -24.139 -29.271  28.985  1.00 28.09           C  
ATOM   2468  HB2 ASP A 168     -25.151 -28.904  29.155  1.00 28.09           H  
ATOM   2469  HB3 ASP A 168     -24.192 -30.022  28.197  1.00 28.09           H  
ATOM   2470  O   ASP A 168     -24.557 -28.129  26.416  1.00 28.09           O  
ATOM   2471  CG  ASP A 168     -23.653 -29.983  30.262  1.00 28.09           C  
ATOM   2472  OD1 ASP A 168     -22.426 -30.162  30.444  1.00 28.09           O  
ATOM   2473  OD2 ASP A 168     -24.530 -30.405  31.057  1.00 28.09           O  
ATOM   2474  N   GLY A 169     -23.659 -26.154  26.983  1.00 25.19           N  
ATOM   2475  H   GLY A 169     -23.040 -25.686  27.629  1.00 25.19           H  
ATOM   2476  CA  GLY A 169     -24.159 -25.387  25.833  1.00 25.19           C  
ATOM   2477  HA2 GLY A 169     -24.351 -24.364  26.157  1.00 25.19           H  
ATOM   2478  HA3 GLY A 169     -25.098 -25.819  25.488  1.00 25.19           H  
ATOM   2479  C   GLY A 169     -23.204 -25.319  24.631  1.00 25.19           C  
ATOM   2480  O   GLY A 169     -23.659 -24.961  23.545  1.00 25.19           O  
ATOM   2481  N   ASP A 170     -21.929 -25.672  24.840  1.00 25.23           N  
ATOM   2482  H   ASP A 170     -21.710 -26.067  25.744  1.00 25.23           H  
ATOM   2483  CA  ASP A 170     -20.850 -25.868  23.849  1.00 25.23           C  
ATOM   2484  HA  ASP A 170     -21.212 -25.661  22.842  1.00 25.23           H  
ATOM   2485  C   ASP A 170     -20.394 -27.346  23.879  1.00 25.23           C  
ATOM   2486  CB  ASP A 170     -19.638 -24.938  24.160  1.00 25.23           C  
ATOM   2487  HB2 ASP A 170     -19.563 -24.813  25.240  1.00 25.23           H  
ATOM   2488  HB3 ASP A 170     -18.735 -25.468  23.855  1.00 25.23           H  
ATOM   2489  O   ASP A 170     -20.198 -27.931  22.787  1.00 25.23           O  
ATOM   2490  CG  ASP A 170     -19.549 -23.545  23.490  1.00 25.23           C  
ATOM   2491  OD1 ASP A 170     -20.297 -23.235  22.534  1.00 25.23           O  
ATOM   2492  OD2 ASP A 170     -18.638 -22.780  23.909  1.00 25.23           O  
ATOM   2493  OXT ASP A 170     -20.215 -27.878  25.002  1.00 25.23           O  
TER    2494      ASP A 170                                                       
ATOM   2494  N   MET B   1      -8.171 -14.445  54.604  1.00 73.10           N  
ATOM   2495  H   MET B   1      -7.219 -14.641  54.876  1.00 73.10           H  
ATOM   2496  H2  MET B   1      -8.276 -13.465  54.383  1.00 73.10           H  
ATOM   2497  H3  MET B   1      -8.801 -14.674  55.359  1.00 73.10           H  
ATOM   2498  CA  MET B   1      -8.521 -15.249  53.424  1.00 73.10           C  
ATOM   2499  HA  MET B   1      -9.565 -15.062  53.175  1.00 73.10           H  
ATOM   2500  C   MET B   1      -8.368 -16.729  53.728  1.00 73.10           C  
ATOM   2501  CB  MET B   1      -7.692 -14.893  52.189  1.00 73.10           C  
ATOM   2502  HB2 MET B   1      -6.635 -15.064  52.390  1.00 73.10           H  
ATOM   2503  HB3 MET B   1      -7.998 -15.546  51.371  1.00 73.10           H  
ATOM   2504  O   MET B   1      -7.257 -17.208  53.950  1.00 73.10           O  
ATOM   2505  CG  MET B   1      -7.884 -13.450  51.729  1.00 73.10           C  
ATOM   2506  HG2 MET B   1      -8.942 -13.248  51.564  1.00 73.10           H  
ATOM   2507  HG3 MET B   1      -7.504 -12.773  52.494  1.00 73.10           H  
ATOM   2508  SD  MET B   1      -6.981 -13.159  50.198  1.00 73.10           S  
ATOM   2509  CE  MET B   1      -6.888 -11.351  50.209  1.00 73.10           C  
ATOM   2510  HE1 MET B   1      -7.892 -10.928  50.194  1.00 73.10           H  
ATOM   2511  HE2 MET B   1      -6.354 -11.009  51.095  1.00 73.10           H  
ATOM   2512  HE3 MET B   1      -6.353 -11.010  49.323  1.00 73.10           H  
ATOM   2513  N   THR B   2      -9.496 -17.427  53.731  1.00 81.05           N  
ATOM   2514  H   THR B   2     -10.344 -16.888  53.633  1.00 81.05           H  
ATOM   2515  CA  THR B   2      -9.652 -18.832  53.338  1.00 81.05           C  
ATOM   2516  HA  THR B   2      -9.171 -19.483  54.068  1.00 81.05           H  
ATOM   2517  C   THR B   2      -9.039 -19.090  51.957  1.00 81.05           C  
ATOM   2518  CB  THR B   2     -11.153 -19.174  53.256  1.00 81.05           C  
ATOM   2519  HB  THR B   2     -11.258 -20.215  52.950  1.00 81.05           H  
ATOM   2520  O   THR B   2      -8.684 -18.154  51.241  1.00 81.05           O  
ATOM   2521  CG2 THR B   2     -11.889 -18.989  54.583  1.00 81.05           C  
ATOM   2522 HG21 THR B   2     -11.881 -17.944  54.891  1.00 81.05           H  
ATOM   2523 HG22 THR B   2     -12.924 -19.310  54.462  1.00 81.05           H  
ATOM   2524 HG23 THR B   2     -11.420 -19.601  55.353  1.00 81.05           H  
ATOM   2525  OG1 THR B   2     -11.785 -18.360  52.297  1.00 81.05           O  
ATOM   2526  HG1 THR B   2     -11.892 -17.484  52.673  1.00 81.05           H  
ATOM   2527  N   ASP B   3      -8.903 -20.355  51.558  1.00 72.52           N  
ATOM   2528  H   ASP B   3      -9.210 -21.118  52.144  1.00 72.52           H  
ATOM   2529  CA  ASP B   3      -8.362 -20.671  50.232  1.00 72.52           C  
ATOM   2530  HA  ASP B   3      -7.451 -20.086  50.104  1.00 72.52           H  
ATOM   2531  C   ASP B   3      -9.299 -20.215  49.103  1.00 72.52           C  
ATOM   2532  CB  ASP B   3      -7.994 -22.163  50.156  1.00 72.52           C  
ATOM   2533  HB2 ASP B   3      -8.039 -22.611  51.149  1.00 72.52           H  
ATOM   2534  HB3 ASP B   3      -8.707 -22.689  49.521  1.00 72.52           H  
ATOM   2535  O   ASP B   3      -8.844 -19.570  48.161  1.00 72.52           O  
ATOM   2536  CG  ASP B   3      -6.572 -22.343  49.623  1.00 72.52           C  
ATOM   2537  OD1 ASP B   3      -5.668 -21.674  50.188  1.00 72.52           O  
ATOM   2538  OD2 ASP B   3      -6.387 -23.140  48.689  1.00 72.52           O  
ATOM   2539  N   SER B   4     -10.615 -20.407  49.263  1.00 72.42           N  
ATOM   2540  H   SER B   4     -10.941 -20.975  50.031  1.00 72.42           H  
ATOM   2541  CA  SER B   4     -11.638 -19.917  48.329  1.00 72.42           C  
ATOM   2542  HA  SER B   4     -11.503 -20.416  47.369  1.00 72.42           H  
ATOM   2543  C   SER B   4     -11.549 -18.406  48.083  1.00 72.42           C  
ATOM   2544  CB  SER B   4     -13.037 -20.261  48.855  1.00 72.42           C  
ATOM   2545  HB2 SER B   4     -13.781 -20.002  48.102  1.00 72.42           H  
ATOM   2546  HB3 SER B   4     -13.236 -19.684  49.758  1.00 72.42           H  
ATOM   2547  O   SER B   4     -11.632 -17.976  46.936  1.00 72.42           O  
ATOM   2548  OG  SER B   4     -13.131 -21.641  49.162  1.00 72.42           O  
ATOM   2549  HG  SER B   4     -13.764 -22.036  48.558  1.00 72.42           H  
ATOM   2550  N   GLU B   5     -11.314 -17.591  49.121  1.00 75.84           N  
ATOM   2551  H   GLU B   5     -11.260 -17.988  50.048  1.00 75.84           H  
ATOM   2552  CA  GLU B   5     -11.129 -16.137  48.961  1.00 75.84           C  
ATOM   2553  HA  GLU B   5     -11.990 -15.724  48.436  1.00 75.84           H  
ATOM   2554  C   GLU B   5      -9.892 -15.794  48.112  1.00 75.84           C  
ATOM   2555  CB  GLU B   5     -11.025 -15.453  50.335  1.00 75.84           C  
ATOM   2556  HB2 GLU B   5     -10.332 -16.025  50.952  1.00 75.84           H  
ATOM   2557  HB3 GLU B   5     -10.608 -14.455  50.205  1.00 75.84           H  
ATOM   2558  O   GLU B   5      -9.989 -14.948  47.223  1.00 75.84           O  
ATOM   2559  CG  GLU B   5     -12.369 -15.307  51.068  1.00 75.84           C  
ATOM   2560  HG2 GLU B   5     -12.918 -16.247  51.021  1.00 75.84           H  
ATOM   2561  HG3 GLU B   5     -12.966 -14.541  50.573  1.00 75.84           H  
ATOM   2562  CD  GLU B   5     -12.126 -14.938  52.537  1.00 75.84           C  
ATOM   2563  OE1 GLU B   5     -12.348 -13.784  52.946  1.00 75.84           O  
ATOM   2564  OE2 GLU B   5     -11.587 -15.806  53.265  1.00 75.84           O  
ATOM   2565  N   LYS B   6      -8.751 -16.473  48.324  1.00 80.40           N  
ATOM   2566  H   LYS B   6      -8.763 -17.218  49.006  1.00 80.40           H  
ATOM   2567  CA  LYS B   6      -7.533 -16.251  47.516  1.00 80.40           C  
ATOM   2568  HA  LYS B   6      -7.268 -15.194  47.536  1.00 80.40           H  
ATOM   2569  C   LYS B   6      -7.767 -16.630  46.056  1.00 80.40           C  
ATOM   2570  CB  LYS B   6      -6.349 -17.096  48.007  1.00 80.40           C  
ATOM   2571  HB2 LYS B   6      -6.609 -18.144  47.859  1.00 80.40           H  
ATOM   2572  HB3 LYS B   6      -5.489 -16.878  47.374  1.00 80.40           H  
ATOM   2573  O   LYS B   6      -7.415 -15.880  45.150  1.00 80.40           O  
ATOM   2574  CG  LYS B   6      -5.927 -16.909  49.467  1.00 80.40           C  
ATOM   2575  HG2 LYS B   6      -5.532 -15.905  49.627  1.00 80.40           H  
ATOM   2576  HG3 LYS B   6      -6.798 -17.056  50.106  1.00 80.40           H  
ATOM   2577  CD  LYS B   6      -4.862 -17.964  49.802  1.00 80.40           C  
ATOM   2578  HD2 LYS B   6      -3.871 -17.574  49.570  1.00 80.40           H  
ATOM   2579  HD3 LYS B   6      -5.027 -18.848  49.187  1.00 80.40           H  
ATOM   2580  CE  LYS B   6      -4.939 -18.401  51.265  1.00 80.40           C  
ATOM   2581  HE2 LYS B   6      -4.455 -17.655  51.895  1.00 80.40           H  
ATOM   2582  HE3 LYS B   6      -5.990 -18.464  51.547  1.00 80.40           H  
ATOM   2583  NZ  LYS B   6      -4.315 -19.737  51.424  1.00 80.40           N  
ATOM   2584  HZ1 LYS B   6      -4.387 -20.086  52.369  1.00 80.40           H  
ATOM   2585  HZ2 LYS B   6      -4.808 -20.410  50.853  1.00 80.40           H  
ATOM   2586  HZ3 LYS B   6      -3.359 -19.755  51.100  1.00 80.40           H  
ATOM   2587  N   VAL B   7      -8.346 -17.811  45.818  1.00 79.52           N  
ATOM   2588  H   VAL B   7      -8.613 -18.381  46.608  1.00 79.52           H  
ATOM   2589  CA  VAL B   7      -8.537 -18.338  44.460  1.00 79.52           C  
ATOM   2590  HA  VAL B   7      -7.597 -18.231  43.919  1.00 79.52           H  
ATOM   2591  C   VAL B   7      -9.567 -17.501  43.695  1.00 79.52           C  
ATOM   2592  CB  VAL B   7      -8.875 -19.841  44.479  1.00 79.52           C  
ATOM   2593  HB  VAL B   7      -9.814 -19.999  45.008  1.00 79.52           H  
ATOM   2594  O   VAL B   7      -9.354 -17.226  42.516  1.00 79.52           O  
ATOM   2595  CG1 VAL B   7      -8.989 -20.390  43.056  1.00 79.52           C  
ATOM   2596 HG11 VAL B   7      -8.042 -20.273  42.530  1.00 79.52           H  
ATOM   2597 HG12 VAL B   7      -9.251 -21.448  43.089  1.00 79.52           H  
ATOM   2598 HG13 VAL B   7      -9.763 -19.853  42.506  1.00 79.52           H  
ATOM   2599  CG2 VAL B   7      -7.763 -20.666  45.147  1.00 79.52           C  
ATOM   2600 HG21 VAL B   7      -7.614 -20.360  46.183  1.00 79.52           H  
ATOM   2601 HG22 VAL B   7      -8.036 -21.721  45.149  1.00 79.52           H  
ATOM   2602 HG23 VAL B   7      -6.823 -20.542  44.611  1.00 79.52           H  
ATOM   2603  N   ALA B   8     -10.612 -16.994  44.358  1.00 75.66           N  
ATOM   2604  H   ALA B   8     -10.766 -17.267  45.318  1.00 75.66           H  
ATOM   2605  CA  ALA B   8     -11.540 -16.031  43.764  1.00 75.66           C  
ATOM   2606  HA  ALA B   8     -11.971 -16.473  42.866  1.00 75.66           H  
ATOM   2607  C   ALA B   8     -10.849 -14.716  43.348  1.00 75.66           C  
ATOM   2608  CB  ALA B   8     -12.672 -15.770  44.766  1.00 75.66           C  
ATOM   2609  HB1 ALA B   8     -13.179 -16.706  45.001  1.00 75.66           H  
ATOM   2610  HB2 ALA B   8     -13.393 -15.078  44.332  1.00 75.66           H  
ATOM   2611  HB3 ALA B   8     -12.269 -15.342  45.685  1.00 75.66           H  
ATOM   2612  O   ALA B   8     -11.183 -14.141  42.311  1.00 75.66           O  
ATOM   2613  N   GLU B   9      -9.865 -14.243  44.117  1.00 83.13           N  
ATOM   2614  H   GLU B   9      -9.643 -14.723  44.978  1.00 83.13           H  
ATOM   2615  CA  GLU B   9      -9.096 -13.040  43.785  1.00 83.13           C  
ATOM   2616  HA  GLU B   9      -9.804 -12.277  43.459  1.00 83.13           H  
ATOM   2617  C   GLU B   9      -8.128 -13.269  42.607  1.00 83.13           C  
ATOM   2618  CB  GLU B   9      -8.415 -12.523  45.061  1.00 83.13           C  
ATOM   2619  HB2 GLU B   9      -9.138 -12.571  45.874  1.00 83.13           H  
ATOM   2620  HB3 GLU B   9      -7.562 -13.152  45.316  1.00 83.13           H  
ATOM   2621  O   GLU B   9      -8.087 -12.454  41.680  1.00 83.13           O  
ATOM   2622  CG  GLU B   9      -7.966 -11.066  44.919  1.00 83.13           C  
ATOM   2623  HG2 GLU B   9      -7.066 -11.021  44.306  1.00 83.13           H  
ATOM   2624  HG3 GLU B   9      -8.746 -10.499  44.410  1.00 83.13           H  
ATOM   2625  CD  GLU B   9      -7.706 -10.449  46.297  1.00 83.13           C  
ATOM   2626  OE1 GLU B   9      -8.548  -9.613  46.703  1.00 83.13           O  
ATOM   2627  OE2 GLU B   9      -6.694 -10.827  46.925  1.00 83.13           O  
ATOM   2628  N   TYR B  10      -7.446 -14.421  42.559  1.00 83.49           N  
ATOM   2629  H   TYR B  10      -7.488 -15.033  43.362  1.00 83.49           H  
ATOM   2630  CA  TYR B  10      -6.642 -14.831  41.398  1.00 83.49           C  
ATOM   2631  HA  TYR B  10      -5.926 -14.039  41.182  1.00 83.49           H  
ATOM   2632  C   TYR B  10      -7.489 -15.015  40.128  1.00 83.49           C  
ATOM   2633  CB  TYR B  10      -5.868 -16.124  41.705  1.00 83.49           C  
ATOM   2634  HB2 TYR B  10      -6.565 -16.875  42.075  1.00 83.49           H  
ATOM   2635  HB3 TYR B  10      -5.454 -16.505  40.771  1.00 83.49           H  
ATOM   2636  O   TYR B  10      -7.103 -14.530  39.063  1.00 83.49           O  
ATOM   2637  CG  TYR B  10      -4.709 -15.975  42.677  1.00 83.49           C  
ATOM   2638  CD1 TYR B  10      -3.657 -15.083  42.387  1.00 83.49           C  
ATOM   2639  HD1 TYR B  10      -3.682 -14.495  41.482  1.00 83.49           H  
ATOM   2640  CD2 TYR B  10      -4.657 -16.758  43.847  1.00 83.49           C  
ATOM   2641  HD2 TYR B  10      -5.455 -17.450  44.070  1.00 83.49           H  
ATOM   2642  CE1 TYR B  10      -2.571 -14.952  43.275  1.00 83.49           C  
ATOM   2643  HE1 TYR B  10      -1.773 -14.258  43.053  1.00 83.49           H  
ATOM   2644  CE2 TYR B  10      -3.570 -16.636  44.734  1.00 83.49           C  
ATOM   2645  HE2 TYR B  10      -3.526 -17.230  45.635  1.00 83.49           H  
ATOM   2646  OH  TYR B  10      -1.486 -15.608  45.315  1.00 83.49           O  
ATOM   2647  HH  TYR B  10      -0.862 -14.942  45.018  1.00 83.49           H  
ATOM   2648  CZ  TYR B  10      -2.530 -15.728  44.453  1.00 83.49           C  
ATOM   2649  N   LEU B  11      -8.659 -15.656  40.226  1.00 81.87           N  
ATOM   2650  H   LEU B  11      -8.911 -16.061  41.116  1.00 81.87           H  
ATOM   2651  CA  LEU B  11      -9.569 -15.857  39.092  1.00 81.87           C  
ATOM   2652  HA  LEU B  11      -9.002 -16.322  38.286  1.00 81.87           H  
ATOM   2653  C   LEU B  11     -10.113 -14.523  38.557  1.00 81.87           C  
ATOM   2654  CB  LEU B  11     -10.697 -16.814  39.525  1.00 81.87           C  
ATOM   2655  HB2 LEU B  11     -11.260 -16.345  40.332  1.00 81.87           H  
ATOM   2656  HB3 LEU B  11     -10.250 -17.727  39.918  1.00 81.87           H  
ATOM   2657  O   LEU B  11     -10.175 -14.330  37.340  1.00 81.87           O  
ATOM   2658  CG  LEU B  11     -11.678 -17.196  38.398  1.00 81.87           C  
ATOM   2659  HG  LEU B  11     -12.128 -16.294  37.984  1.00 81.87           H  
ATOM   2660  CD1 LEU B  11     -10.996 -17.978  37.272  1.00 81.87           C  
ATOM   2661 HD11 LEU B  11     -10.509 -18.866  37.675  1.00 81.87           H  
ATOM   2662 HD12 LEU B  11     -10.262 -17.352  36.763  1.00 81.87           H  
ATOM   2663 HD13 LEU B  11     -11.740 -18.287  36.538  1.00 81.87           H  
ATOM   2664  CD2 LEU B  11     -12.795 -18.069  38.967  1.00 81.87           C  
ATOM   2665 HD21 LEU B  11     -13.314 -17.538  39.765  1.00 81.87           H  
ATOM   2666 HD22 LEU B  11     -12.381 -18.998  39.359  1.00 81.87           H  
ATOM   2667 HD23 LEU B  11     -13.514 -18.305  38.183  1.00 81.87           H  
ATOM   2668  N   ARG B  12     -10.429 -13.571  39.449  1.00 82.66           N  
ATOM   2669  H   ARG B  12     -10.396 -13.817  40.428  1.00 82.66           H  
ATOM   2670  CA  ARG B  12     -10.811 -12.197  39.082  1.00 82.66           C  
ATOM   2671  HA  ARG B  12     -11.661 -12.242  38.400  1.00 82.66           H  
ATOM   2672  C   ARG B  12      -9.688 -11.478  38.331  1.00 82.66           C  
ATOM   2673  CB  ARG B  12     -11.224 -11.431  40.349  1.00 82.66           C  
ATOM   2674  HB2 ARG B  12     -10.354 -11.308  40.994  1.00 82.66           H  
ATOM   2675  HB3 ARG B  12     -11.968 -12.021  40.886  1.00 82.66           H  
ATOM   2676  O   ARG B  12      -9.955 -10.823  37.327  1.00 82.66           O  
ATOM   2677  CG  ARG B  12     -11.830 -10.050  40.045  1.00 82.66           C  
ATOM   2678  HG2 ARG B  12     -11.166  -9.492  39.384  1.00 82.66           H  
ATOM   2679  HG3 ARG B  12     -12.788 -10.177  39.541  1.00 82.66           H  
ATOM   2680  CD  ARG B  12     -12.024  -9.216  41.321  1.00 82.66           C  
ATOM   2681  HD2 ARG B  12     -11.043  -9.033  41.761  1.00 82.66           H  
ATOM   2682  HD3 ARG B  12     -12.448  -8.252  41.040  1.00 82.66           H  
ATOM   2683  NE  ARG B  12     -12.926  -9.874  42.291  1.00 82.66           N  
ATOM   2684  HE  ARG B  12     -13.801 -10.217  41.920  1.00 82.66           H  
ATOM   2685  NH1 ARG B  12     -11.607  -9.734  44.187  1.00 82.66           N  
ATOM   2686 HH11 ARG B  12     -10.882  -9.249  43.676  1.00 82.66           H  
ATOM   2687 HH12 ARG B  12     -11.430  -9.949  45.158  1.00 82.66           H  
ATOM   2688  NH2 ARG B  12     -13.586 -10.749  44.282  1.00 82.66           N  
ATOM   2689 HH21 ARG B  12     -14.431 -11.099  43.855  1.00 82.66           H  
ATOM   2690 HH22 ARG B  12     -13.390 -10.952  45.252  1.00 82.66           H  
ATOM   2691  CZ  ARG B  12     -12.698 -10.110  43.575  1.00 82.66           C  
ATOM   2692  N   ARG B  13      -8.429 -11.609  38.770  1.00 84.68           N  
ATOM   2693  H   ARG B  13      -8.268 -12.134  39.618  1.00 84.68           H  
ATOM   2694  CA  ARG B  13      -7.289 -11.029  38.038  1.00 84.68           C  
ATOM   2695  HA  ARG B  13      -7.528  -9.984  37.842  1.00 84.68           H  
ATOM   2696  C   ARG B  13      -7.126 -11.672  36.659  1.00 84.68           C  
ATOM   2697  CB  ARG B  13      -5.999 -11.105  38.879  1.00 84.68           C  
ATOM   2698  HB2 ARG B  13      -5.757 -12.152  39.062  1.00 84.68           H  
ATOM   2699  HB3 ARG B  13      -6.166 -10.626  39.844  1.00 84.68           H  
ATOM   2700  O   ARG B  13      -6.991 -10.944  35.681  1.00 84.68           O  
ATOM   2701  CG  ARG B  13      -4.790 -10.439  38.189  1.00 84.68           C  
ATOM   2702  HG2 ARG B  13      -4.656 -10.880  37.202  1.00 84.68           H  
ATOM   2703  HG3 ARG B  13      -3.890 -10.658  38.765  1.00 84.68           H  
ATOM   2704  CD  ARG B  13      -4.925  -8.911  38.066  1.00 84.68           C  
ATOM   2705  HD2 ARG B  13      -5.968  -8.640  37.904  1.00 84.68           H  
ATOM   2706  HD3 ARG B  13      -4.595  -8.462  39.002  1.00 84.68           H  
ATOM   2707  NE  ARG B  13      -4.150  -8.383  36.929  1.00 84.68           N  
ATOM   2708  HE  ARG B  13      -3.986  -9.015  36.159  1.00 84.68           H  
ATOM   2709  NH1 ARG B  13      -3.873  -6.215  37.647  1.00 84.68           N  
ATOM   2710 HH11 ARG B  13      -4.243  -6.474  38.551  1.00 84.68           H  
ATOM   2711 HH12 ARG B  13      -3.562  -5.274  37.452  1.00 84.68           H  
ATOM   2712  NH2 ARG B  13      -3.278  -6.779  35.582  1.00 84.68           N  
ATOM   2713 HH21 ARG B  13      -3.389  -7.429  34.817  1.00 84.68           H  
ATOM   2714 HH22 ARG B  13      -3.028  -5.824  35.368  1.00 84.68           H  
ATOM   2715  CZ  ARG B  13      -3.767  -7.136  36.728  1.00 84.68           C  
ATOM   2716  N   ALA B  14      -7.210 -13.001  36.569  1.00 85.57           N  
ATOM   2717  H   ALA B  14      -7.309 -13.534  37.421  1.00 85.57           H  
ATOM   2718  CA  ALA B  14      -7.085 -13.728  35.306  1.00 85.57           C  
ATOM   2719  HA  ALA B  14      -6.126 -13.471  34.856  1.00 85.57           H  
ATOM   2720  C   ALA B  14      -8.177 -13.348  34.288  1.00 85.57           C  
ATOM   2721  CB  ALA B  14      -7.086 -15.234  35.604  1.00 85.57           C  
ATOM   2722  HB1 ALA B  14      -6.277 -15.477  36.293  1.00 85.57           H  
ATOM   2723  HB2 ALA B  14      -8.036 -15.529  36.050  1.00 85.57           H  
ATOM   2724  HB3 ALA B  14      -6.941 -15.789  34.677  1.00 85.57           H  
ATOM   2725  O   ALA B  14      -7.867 -13.140  33.119  1.00 85.57           O  
ATOM   2726  N   THR B  15      -9.434 -13.189  34.719  1.00 82.92           N  
ATOM   2727  H   THR B  15      -9.639 -13.376  35.691  1.00 82.92           H  
ATOM   2728  CA  THR B  15     -10.531 -12.738  33.836  1.00 82.92           C  
ATOM   2729  HA  THR B  15     -10.477 -13.316  32.913  1.00 82.92           H  
ATOM   2730  C   THR B  15     -10.393 -11.276  33.412  1.00 82.92           C  
ATOM   2731  CB  THR B  15     -11.929 -12.970  34.437  1.00 82.92           C  
ATOM   2732  HB  THR B  15     -12.626 -12.254  34.000  1.00 82.92           H  
ATOM   2733  O   THR B  15     -10.677 -10.960  32.258  1.00 82.92           O  
ATOM   2734  CG2 THR B  15     -12.447 -14.369  34.124  1.00 82.92           C  
ATOM   2735 HG21 THR B  15     -12.532 -14.499  33.045  1.00 82.92           H  
ATOM   2736 HG22 THR B  15     -13.434 -14.501  34.568  1.00 82.92           H  
ATOM   2737 HG23 THR B  15     -11.767 -15.121  34.525  1.00 82.92           H  
ATOM   2738  OG1 THR B  15     -11.944 -12.814  35.837  1.00 82.92           O  
ATOM   2739  HG1 THR B  15     -11.461 -13.544  36.230  1.00 82.92           H  
ATOM   2740  N   LEU B  16      -9.902 -10.386  34.283  1.00 85.68           N  
ATOM   2741  H   LEU B  16      -9.726 -10.684  35.232  1.00 85.68           H  
ATOM   2742  CA  LEU B  16      -9.597  -8.998  33.909  1.00 85.68           C  
ATOM   2743  HA  LEU B  16     -10.469  -8.574  33.412  1.00 85.68           H  
ATOM   2744  C   LEU B  16      -8.451  -8.915  32.887  1.00 85.68           C  
ATOM   2745  CB  LEU B  16      -9.281  -8.173  35.170  1.00 85.68           C  
ATOM   2746  HB2 LEU B  16      -8.558  -8.723  35.772  1.00 85.68           H  
ATOM   2747  HB3 LEU B  16      -8.811  -7.237  34.868  1.00 85.68           H  
ATOM   2748  O   LEU B  16      -8.597  -8.233  31.873  1.00 85.68           O  
ATOM   2749  CG  LEU B  16     -10.514  -7.840  36.032  1.00 85.68           C  
ATOM   2750  HG  LEU B  16     -11.086  -8.746  36.234  1.00 85.68           H  
ATOM   2751  CD1 LEU B  16     -10.056  -7.244  37.366  1.00 85.68           C  
ATOM   2752 HD11 LEU B  16     -10.924  -7.018  37.985  1.00 85.68           H  
ATOM   2753 HD12 LEU B  16      -9.486  -6.332  37.193  1.00 85.68           H  
ATOM   2754 HD13 LEU B  16      -9.432  -7.969  37.889  1.00 85.68           H  
ATOM   2755  CD2 LEU B  16     -11.438  -6.823  35.355  1.00 85.68           C  
ATOM   2756 HD21 LEU B  16     -12.261  -6.576  36.026  1.00 85.68           H  
ATOM   2757 HD22 LEU B  16     -10.884  -5.916  35.114  1.00 85.68           H  
ATOM   2758 HD23 LEU B  16     -11.858  -7.249  34.444  1.00 85.68           H  
ATOM   2759  N   ASP B  17      -7.354  -9.645  33.110  1.00 86.60           N  
ATOM   2760  H   ASP B  17      -7.293 -10.175  33.968  1.00 86.60           H  
ATOM   2761  CA  ASP B  17      -6.225  -9.713  32.173  1.00 86.60           C  
ATOM   2762  HA  ASP B  17      -5.897  -8.699  31.942  1.00 86.60           H  
ATOM   2763  C   ASP B  17      -6.623 -10.361  30.835  1.00 86.60           C  
ATOM   2764  CB  ASP B  17      -5.048 -10.477  32.813  1.00 86.60           C  
ATOM   2765  HB2 ASP B  17      -5.417 -11.388  33.286  1.00 86.60           H  
ATOM   2766  HB3 ASP B  17      -4.358 -10.770  32.022  1.00 86.60           H  
ATOM   2767  O   ASP B  17      -6.182  -9.907  29.779  1.00 86.60           O  
ATOM   2768  CG  ASP B  17      -4.245  -9.650  33.822  1.00 86.60           C  
ATOM   2769  OD1 ASP B  17      -4.038  -8.441  33.592  1.00 86.60           O  
ATOM   2770  OD2 ASP B  17      -3.722 -10.208  34.810  1.00 86.60           O  
ATOM   2771  N   LEU B  18      -7.488 -11.385  30.851  1.00 86.23           N  
ATOM   2772  H   LEU B  18      -7.761 -11.765  31.746  1.00 86.23           H  
ATOM   2773  CA  LEU B  18      -8.023 -12.019  29.640  1.00 86.23           C  
ATOM   2774  HA  LEU B  18      -7.191 -12.263  28.980  1.00 86.23           H  
ATOM   2775  C   LEU B  18      -8.945 -11.074  28.863  1.00 86.23           C  
ATOM   2776  CB  LEU B  18      -8.742 -13.324  30.031  1.00 86.23           C  
ATOM   2777  HB2 LEU B  18      -8.016 -13.995  30.490  1.00 86.23           H  
ATOM   2778  HB3 LEU B  18      -9.501 -13.091  30.777  1.00 86.23           H  
ATOM   2779  O   LEU B  18      -8.868 -11.025  27.636  1.00 86.23           O  
ATOM   2780  CG  LEU B  18      -9.433 -14.065  28.867  1.00 86.23           C  
ATOM   2781  HG  LEU B  18     -10.212 -13.434  28.440  1.00 86.23           H  
ATOM   2782  CD1 LEU B  18      -8.455 -14.461  27.762  1.00 86.23           C  
ATOM   2783 HD11 LEU B  18      -7.658 -15.068  28.191  1.00 86.23           H  
ATOM   2784 HD12 LEU B  18      -8.970 -15.045  26.999  1.00 86.23           H  
ATOM   2785 HD13 LEU B  18      -8.024 -13.576  27.293  1.00 86.23           H  
ATOM   2786  CD2 LEU B  18     -10.089 -15.340  29.395  1.00 86.23           C  
ATOM   2787 HD21 LEU B  18     -10.820 -15.091  30.165  1.00 86.23           H  
ATOM   2788 HD22 LEU B  18     -10.601 -15.861  28.585  1.00 86.23           H  
ATOM   2789 HD23 LEU B  18      -9.335 -16.003  29.818  1.00 86.23           H  
ATOM   2790  N   ARG B  19      -9.790 -10.297  29.553  1.00 85.23           N  
ATOM   2791  H   ARG B  19      -9.832 -10.409  30.556  1.00 85.23           H  
ATOM   2792  CA  ARG B  19     -10.648  -9.292  28.911  1.00 85.23           C  
ATOM   2793  HA  ARG B  19     -11.197  -9.778  28.105  1.00 85.23           H  
ATOM   2794  C   ARG B  19      -9.815  -8.192  28.257  1.00 85.23           C  
ATOM   2795  CB  ARG B  19     -11.655  -8.730  29.926  1.00 85.23           C  
ATOM   2796  HB2 ARG B  19     -12.163  -9.560  30.418  1.00 85.23           H  
ATOM   2797  HB3 ARG B  19     -11.125  -8.151  30.682  1.00 85.23           H  
ATOM   2798  O   ARG B  19     -10.093  -7.850  27.113  1.00 85.23           O  
ATOM   2799  CG  ARG B  19     -12.713  -7.853  29.232  1.00 85.23           C  
ATOM   2800  HG2 ARG B  19     -12.236  -7.028  28.704  1.00 85.23           H  
ATOM   2801  HG3 ARG B  19     -13.249  -8.462  28.504  1.00 85.23           H  
ATOM   2802  CD  ARG B  19     -13.727  -7.283  30.229  1.00 85.23           C  
ATOM   2803  HD2 ARG B  19     -14.120  -8.097  30.839  1.00 85.23           H  
ATOM   2804  HD3 ARG B  19     -14.549  -6.844  29.663  1.00 85.23           H  
ATOM   2805  NE  ARG B  19     -13.125  -6.242  31.086  1.00 85.23           N  
ATOM   2806  HE  ARG B  19     -12.210  -5.911  30.813  1.00 85.23           H  
ATOM   2807  NH1 ARG B  19     -14.911  -5.941  32.496  1.00 85.23           N  
ATOM   2808 HH11 ARG B  19     -15.421  -6.644  31.982  1.00 85.23           H  
ATOM   2809 HH12 ARG B  19     -15.370  -5.418  33.229  1.00 85.23           H  
ATOM   2810  NH2 ARG B  19     -13.091  -4.669  32.726  1.00 85.23           N  
ATOM   2811 HH21 ARG B  19     -12.196  -4.346  32.387  1.00 85.23           H  
ATOM   2812 HH22 ARG B  19     -13.563  -4.152  33.454  1.00 85.23           H  
ATOM   2813  CZ  ARG B  19     -13.709  -5.628  32.097  1.00 85.23           C  
ATOM   2814  N   ALA B  20      -8.787  -7.692  28.947  1.00 87.16           N  
ATOM   2815  H   ALA B  20      -8.629  -8.023  29.888  1.00 87.16           H  
ATOM   2816  CA  ALA B  20      -7.856  -6.709  28.396  1.00 87.16           C  
ATOM   2817  HA  ALA B  20      -8.418  -5.839  28.058  1.00 87.16           H  
ATOM   2818  C   ALA B  20      -7.101  -7.264  27.174  1.00 87.16           C  
ATOM   2819  CB  ALA B  20      -6.900  -6.265  29.510  1.00 87.16           C  
ATOM   2820  HB1 ALA B  20      -6.319  -7.113  29.872  1.00 87.16           H  
ATOM   2821  HB2 ALA B  20      -7.467  -5.838  30.337  1.00 87.16           H  
ATOM   2822  HB3 ALA B  20      -6.220  -5.507  29.121  1.00 87.16           H  
ATOM   2823  O   ALA B  20      -7.048  -6.607  26.140  1.00 87.16           O  
ATOM   2824  N   ALA B  21      -6.602  -8.505  27.242  1.00 87.55           N  
ATOM   2825  H   ALA B  21      -6.631  -8.999  28.123  1.00 87.55           H  
ATOM   2826  CA  ALA B  21      -5.929  -9.138  26.109  1.00 87.55           C  
ATOM   2827  HA  ALA B  21      -5.133  -8.469  25.781  1.00 87.55           H  
ATOM   2828  C   ALA B  21      -6.871  -9.344  24.905  1.00 87.55           C  
ATOM   2829  CB  ALA B  21      -5.289 -10.450  26.584  1.00 87.55           C  
ATOM   2830  HB1 ALA B  21      -4.610 -10.249  27.413  1.00 87.55           H  
ATOM   2831  HB2 ALA B  21      -4.723 -10.894  25.765  1.00 87.55           H  
ATOM   2832  HB3 ALA B  21      -6.060 -11.148  26.911  1.00 87.55           H  
ATOM   2833  O   ALA B  21      -6.534  -8.968  23.787  1.00 87.55           O  
ATOM   2834  N   ARG B  22      -8.087  -9.868  25.120  1.00 84.31           N  
ATOM   2835  H   ARG B  22      -8.321 -10.158  26.059  1.00 84.31           H  
ATOM   2836  CA  ARG B  22      -9.098 -10.017  24.052  1.00 84.31           C  
ATOM   2837  HA  ARG B  22      -8.644 -10.530  23.204  1.00 84.31           H  
ATOM   2838  C   ARG B  22      -9.572  -8.678  23.483  1.00 84.31           C  
ATOM   2839  CB  ARG B  22     -10.301 -10.837  24.549  1.00 84.31           C  
ATOM   2840  HB2 ARG B  22     -11.118 -10.712  23.838  1.00 84.31           H  
ATOM   2841  HB3 ARG B  22     -10.630 -10.453  25.515  1.00 84.31           H  
ATOM   2842  O   ARG B  22     -10.011  -8.646  22.340  1.00 84.31           O  
ATOM   2843  CG  ARG B  22     -10.004 -12.341  24.656  1.00 84.31           C  
ATOM   2844  HG2 ARG B  22      -9.672 -12.708  23.685  1.00 84.31           H  
ATOM   2845  HG3 ARG B  22      -9.213 -12.512  25.387  1.00 84.31           H  
ATOM   2846  CD  ARG B  22     -11.272 -13.100  25.078  1.00 84.31           C  
ATOM   2847  HD2 ARG B  22     -11.572 -12.757  26.068  1.00 84.31           H  
ATOM   2848  HD3 ARG B  22     -12.067 -12.870  24.368  1.00 84.31           H  
ATOM   2849  NE  ARG B  22     -11.066 -14.563  25.107  1.00 84.31           N  
ATOM   2850  HE  ARG B  22     -10.148 -14.900  24.852  1.00 84.31           H  
ATOM   2851  NH1 ARG B  22     -13.212 -15.192  25.665  1.00 84.31           N  
ATOM   2852 HH11 ARG B  22     -13.887 -15.930  25.802  1.00 84.31           H  
ATOM   2853 HH12 ARG B  22     -13.525 -14.235  25.583  1.00 84.31           H  
ATOM   2854  NH2 ARG B  22     -11.648 -16.751  25.403  1.00 84.31           N  
ATOM   2855 HH21 ARG B  22     -10.720 -17.060  25.154  1.00 84.31           H  
ATOM   2856 HH22 ARG B  22     -12.341 -17.456  25.612  1.00 84.31           H  
ATOM   2857  CZ  ARG B  22     -11.972 -15.489  25.389  1.00 84.31           C  
ATOM   2858  N   GLN B  23      -9.523  -7.596  24.259  1.00 84.05           N  
ATOM   2859  H   GLN B  23      -9.205  -7.692  25.213  1.00 84.05           H  
ATOM   2860  CA  GLN B  23      -9.781  -6.250  23.753  1.00 84.05           C  
ATOM   2861  HA  GLN B  23     -10.660  -6.283  23.109  1.00 84.05           H  
ATOM   2862  C   GLN B  23      -8.626  -5.771  22.865  1.00 84.05           C  
ATOM   2863  CB  GLN B  23     -10.096  -5.304  24.920  1.00 84.05           C  
ATOM   2864  HB2 GLN B  23     -10.966  -5.681  25.457  1.00 84.05           H  
ATOM   2865  HB3 GLN B  23      -9.250  -5.263  25.605  1.00 84.05           H  
ATOM   2866  O   GLN B  23      -8.888  -5.400  21.726  1.00 84.05           O  
ATOM   2867  CG  GLN B  23     -10.391  -3.892  24.405  1.00 84.05           C  
ATOM   2868  HG2 GLN B  23     -11.213  -3.918  23.689  1.00 84.05           H  
ATOM   2869  HG3 GLN B  23      -9.503  -3.530  23.886  1.00 84.05           H  
ATOM   2870  CD  GLN B  23     -10.740  -2.898  25.505  1.00 84.05           C  
ATOM   2871  NE2 GLN B  23     -10.411  -1.645  25.306  1.00 84.05           N  
ATOM   2872 HE21 GLN B  23      -9.838  -1.420  24.505  1.00 84.05           H  
ATOM   2873 HE22 GLN B  23     -10.628  -0.948  26.004  1.00 84.05           H  
ATOM   2874  OE1 GLN B  23     -11.320  -3.238  26.532  1.00 84.05           O  
ATOM   2875  N   ARG B  24      -7.371  -5.880  23.323  1.00 83.22           N  
ATOM   2876  H   ARG B  24      -7.229  -6.170  24.280  1.00 83.22           H  
ATOM   2877  CA  ARG B  24      -6.192  -5.473  22.540  1.00 83.22           C  
ATOM   2878  HA  ARG B  24      -6.321  -4.419  22.296  1.00 83.22           H  
ATOM   2879  C   ARG B  24      -6.085  -6.205  21.198  1.00 83.22           C  
ATOM   2880  CB  ARG B  24      -4.917  -5.634  23.391  1.00 83.22           C  
ATOM   2881  HB2 ARG B  24      -4.802  -6.684  23.663  1.00 83.22           H  
ATOM   2882  HB3 ARG B  24      -5.038  -5.059  24.309  1.00 83.22           H  
ATOM   2883  O   ARG B  24      -5.742  -5.582  20.205  1.00 83.22           O  
ATOM   2884  CG  ARG B  24      -3.625  -5.165  22.692  1.00 83.22           C  
ATOM   2885  HG2 ARG B  24      -2.791  -5.274  23.385  1.00 83.22           H  
ATOM   2886  HG3 ARG B  24      -3.428  -5.796  21.826  1.00 83.22           H  
ATOM   2887  CD  ARG B  24      -3.711  -3.701  22.243  1.00 83.22           C  
ATOM   2888  HD2 ARG B  24      -4.540  -3.594  21.544  1.00 83.22           H  
ATOM   2889  HD3 ARG B  24      -3.911  -3.066  23.107  1.00 83.22           H  
ATOM   2890  NE  ARG B  24      -2.483  -3.249  21.571  1.00 83.22           N  
ATOM   2891  HE  ARG B  24      -1.672  -3.850  21.541  1.00 83.22           H  
ATOM   2892  NH1 ARG B  24      -3.378  -1.347  20.641  1.00 83.22           N  
ATOM   2893 HH11 ARG B  24      -3.308  -0.608  19.956  1.00 83.22           H  
ATOM   2894 HH12 ARG B  24      -4.258  -1.533  21.101  1.00 83.22           H  
ATOM   2895  NH2 ARG B  24      -1.271  -1.971  20.180  1.00 83.22           N  
ATOM   2896 HH21 ARG B  24      -0.585  -2.708  20.263  1.00 83.22           H  
ATOM   2897 HH22 ARG B  24      -1.197  -1.293  19.435  1.00 83.22           H  
ATOM   2898  CZ  ARG B  24      -2.388  -2.183  20.803  1.00 83.22           C  
ATOM   2899  N   ILE B  25      -6.442  -7.492  21.145  1.00 82.58           N  
ATOM   2900  H   ILE B  25      -6.648  -7.961  22.015  1.00 82.58           H  
ATOM   2901  CA  ILE B  25      -6.526  -8.248  19.879  1.00 82.58           C  
ATOM   2902  HA  ILE B  25      -5.552  -8.228  19.391  1.00 82.58           H  
ATOM   2903  C   ILE B  25      -7.508  -7.585  18.904  1.00 82.58           C  
ATOM   2904  CB  ILE B  25      -6.904  -9.723  20.141  1.00 82.58           C  
ATOM   2905  HB  ILE B  25      -7.791  -9.744  20.775  1.00 82.58           H  
ATOM   2906  O   ILE B  25      -7.145  -7.347  17.760  1.00 82.58           O  
ATOM   2907  CG1 ILE B  25      -5.749 -10.436  20.867  1.00 82.58           C  
ATOM   2908 HG12 ILE B  25      -5.419  -9.822  21.705  1.00 82.58           H  
ATOM   2909 HG13 ILE B  25      -4.904 -10.552  20.188  1.00 82.58           H  
ATOM   2910  CG2 ILE B  25      -7.224 -10.478  18.842  1.00 82.58           C  
ATOM   2911 HG21 ILE B  25      -6.382 -10.426  18.152  1.00 82.58           H  
ATOM   2912 HG22 ILE B  25      -8.091 -10.046  18.342  1.00 82.58           H  
ATOM   2913 HG23 ILE B  25      -7.464 -11.525  19.027  1.00 82.58           H  
ATOM   2914  CD1 ILE B  25      -6.133 -11.805  21.432  1.00 82.58           C  
ATOM   2915 HD11 ILE B  25      -6.282 -12.528  20.631  1.00 82.58           H  
ATOM   2916 HD12 ILE B  25      -5.318 -12.150  22.068  1.00 82.58           H  
ATOM   2917 HD13 ILE B  25      -7.039 -11.725  22.033  1.00 82.58           H  
ATOM   2918  N   ARG B  26      -8.719  -7.225  19.354  1.00 78.12           N  
ATOM   2919  H   ARG B  26      -8.935  -7.361  20.331  1.00 78.12           H  
ATOM   2920  CA  ARG B  26      -9.701  -6.547  18.490  1.00 78.12           C  
ATOM   2921  HA  ARG B  26      -9.786  -7.103  17.556  1.00 78.12           H  
ATOM   2922  C   ARG B  26      -9.263  -5.145  18.081  1.00 78.12           C  
ATOM   2923  CB  ARG B  26     -11.079  -6.468  19.150  1.00 78.12           C  
ATOM   2924  HB2 ARG B  26     -10.981  -6.017  20.137  1.00 78.12           H  
ATOM   2925  HB3 ARG B  26     -11.709  -5.821  18.540  1.00 78.12           H  
ATOM   2926  O   ARG B  26      -9.590  -4.735  16.977  1.00 78.12           O  
ATOM   2927  CG  ARG B  26     -11.766  -7.836  19.255  1.00 78.12           C  
ATOM   2928  HG2 ARG B  26     -11.746  -8.322  18.279  1.00 78.12           H  
ATOM   2929  HG3 ARG B  26     -11.232  -8.465  19.967  1.00 78.12           H  
ATOM   2930  CD  ARG B  26     -13.231  -7.675  19.687  1.00 78.12           C  
ATOM   2931  HD2 ARG B  26     -13.697  -8.658  19.756  1.00 78.12           H  
ATOM   2932  HD3 ARG B  26     -13.755  -7.126  18.905  1.00 78.12           H  
ATOM   2933  NE  ARG B  26     -13.364  -6.936  20.962  1.00 78.12           N  
ATOM   2934  HE  ARG B  26     -13.490  -5.938  20.866  1.00 78.12           H  
ATOM   2935  NH1 ARG B  26     -13.089  -8.701  22.391  1.00 78.12           N  
ATOM   2936 HH11 ARG B  26     -12.912  -9.266  21.573  1.00 78.12           H  
ATOM   2937 HH12 ARG B  26     -12.942  -9.060  23.324  1.00 78.12           H  
ATOM   2938  NH2 ARG B  26     -13.350  -6.639  23.215  1.00 78.12           N  
ATOM   2939 HH21 ARG B  26     -13.264  -7.001  24.154  1.00 78.12           H  
ATOM   2940 HH22 ARG B  26     -13.479  -5.649  23.058  1.00 78.12           H  
ATOM   2941  CZ  ARG B  26     -13.268  -7.428  22.181  1.00 78.12           C  
ATOM   2942  N   GLU B  27      -8.544  -4.421  18.935  1.00 77.78           N  
ATOM   2943  H   GLU B  27      -8.356  -4.799  19.852  1.00 77.78           H  
ATOM   2944  CA  GLU B  27      -7.972  -3.113  18.582  1.00 77.78           C  
ATOM   2945  HA  GLU B  27      -8.765  -2.468  18.203  1.00 77.78           H  
ATOM   2946  C   GLU B  27      -6.917  -3.247  17.466  1.00 77.78           C  
ATOM   2947  CB  GLU B  27      -7.364  -2.456  19.834  1.00 77.78           C  
ATOM   2948  HB2 GLU B  27      -6.804  -1.569  19.537  1.00 77.78           H  
ATOM   2949  HB3 GLU B  27      -6.664  -3.163  20.280  1.00 77.78           H  
ATOM   2950  O   GLU B  27      -6.880  -2.439  16.545  1.00 77.78           O  
ATOM   2951  CG  GLU B  27      -8.420  -2.037  20.878  1.00 77.78           C  
ATOM   2952  HG2 GLU B  27      -8.954  -1.165  20.502  1.00 77.78           H  
ATOM   2953  HG3 GLU B  27      -9.150  -2.838  20.996  1.00 77.78           H  
ATOM   2954  CD  GLU B  27      -7.835  -1.722  22.269  1.00 77.78           C  
ATOM   2955  OE1 GLU B  27      -8.645  -1.380  23.169  1.00 77.78           O  
ATOM   2956  OE2 GLU B  27      -6.610  -1.909  22.481  1.00 77.78           O  
ATOM   2957  N   LEU B  28      -6.101  -4.303  17.502  1.00 77.80           N  
ATOM   2958  H   LEU B  28      -6.166  -4.936  18.287  1.00 77.80           H  
ATOM   2959  CA  LEU B  28      -5.102  -4.592  16.469  1.00 77.80           C  
ATOM   2960  HA  LEU B  28      -4.563  -3.677  16.223  1.00 77.80           H  
ATOM   2961  C   LEU B  28      -5.745  -5.077  15.160  1.00 77.80           C  
ATOM   2962  CB  LEU B  28      -4.111  -5.625  17.030  1.00 77.80           C  
ATOM   2963  HB2 LEU B  28      -3.484  -5.996  16.219  1.00 77.80           H  
ATOM   2964  HB3 LEU B  28      -4.683  -6.468  17.419  1.00 77.80           H  
ATOM   2965  O   LEU B  28      -5.534  -4.482  14.111  1.00 77.80           O  
ATOM   2966  CG  LEU B  28      -3.211  -5.067  18.145  1.00 77.80           C  
ATOM   2967  HG  LEU B  28      -3.792  -4.455  18.835  1.00 77.80           H  
ATOM   2968  CD1 LEU B  28      -2.607  -6.224  18.940  1.00 77.80           C  
ATOM   2969 HD11 LEU B  28      -3.404  -6.825  19.378  1.00 77.80           H  
ATOM   2970 HD12 LEU B  28      -1.977  -5.825  19.735  1.00 77.80           H  
ATOM   2971 HD13 LEU B  28      -2.005  -6.845  18.277  1.00 77.80           H  
ATOM   2972  CD2 LEU B  28      -2.089  -4.208  17.566  1.00 77.80           C  
ATOM   2973 HD21 LEU B  28      -1.422  -3.880  18.364  1.00 77.80           H  
ATOM   2974 HD22 LEU B  28      -2.501  -3.332  17.065  1.00 77.80           H  
ATOM   2975 HD23 LEU B  28      -1.511  -4.781  16.841  1.00 77.80           H  
ATOM   2976  N   GLU B  29      -6.567  -6.127  15.220  1.00 72.34           N  
ATOM   2977  H   GLU B  29      -6.705  -6.575  16.114  1.00 72.34           H  
ATOM   2978  CA  GLU B  29      -7.153  -6.768  14.030  1.00 72.34           C  
ATOM   2979  HA  GLU B  29      -6.382  -6.880  13.268  1.00 72.34           H  
ATOM   2980  C   GLU B  29      -8.288  -5.944  13.394  1.00 72.34           C  
ATOM   2981  CB  GLU B  29      -7.680  -8.171  14.414  1.00 72.34           C  
ATOM   2982  HB2 GLU B  29      -8.207  -8.599  13.561  1.00 72.34           H  
ATOM   2983  HB3 GLU B  29      -8.388  -8.069  15.237  1.00 72.34           H  
ATOM   2984  O   GLU B  29      -8.586  -6.105  12.210  1.00 72.34           O  
ATOM   2985  CG  GLU B  29      -6.553  -9.138  14.818  1.00 72.34           C  
ATOM   2986  HG2 GLU B  29      -5.987  -8.694  15.637  1.00 72.34           H  
ATOM   2987  HG3 GLU B  29      -5.883  -9.238  13.964  1.00 72.34           H  
ATOM   2988  CD  GLU B  29      -7.015 -10.541  15.261  1.00 72.34           C  
ATOM   2989  OE1 GLU B  29      -6.210 -11.498  15.104  1.00 72.34           O  
ATOM   2990  OE2 GLU B  29      -8.120 -10.685  15.827  1.00 72.34           O  
ATOM   2991  N   SER B  30      -8.975  -5.107  14.183  1.00 72.30           N  
ATOM   2992  H   SER B  30      -8.656  -4.991  15.134  1.00 72.30           H  
ATOM   2993  CA  SER B  30     -10.327  -4.641  13.843  1.00 72.30           C  
ATOM   2994  HA  SER B  30     -10.353  -4.457  12.769  1.00 72.30           H  
ATOM   2995  C   SER B  30     -10.779  -3.318  14.493  1.00 72.30           C  
ATOM   2996  CB  SER B  30     -11.337  -5.774  14.128  1.00 72.30           C  
ATOM   2997  HB2 SER B  30     -11.069  -6.646  13.531  1.00 72.30           H  
ATOM   2998  HB3 SER B  30     -12.338  -5.462  13.829  1.00 72.30           H  
ATOM   2999  O   SER B  30     -11.985  -3.077  14.529  1.00 72.30           O  
ATOM   3000  OG  SER B  30     -11.342  -6.141  15.500  1.00 72.30           O  
ATOM   3001  HG  SER B  30     -10.713  -5.563  15.938  1.00 72.30           H  
ATOM   3002  N   ASP B  31      -9.891  -2.434  14.993  1.00 76.80           N  
ATOM   3003  H   ASP B  31      -8.905  -2.652  15.017  1.00 76.80           H  
ATOM   3004  CA  ASP B  31     -10.350  -1.098  15.444  1.00 76.80           C  
ATOM   3005  HA  ASP B  31     -11.102  -1.269  16.214  1.00 76.80           H  
ATOM   3006  C   ASP B  31     -10.978  -0.363  14.240  1.00 76.80           C  
ATOM   3007  CB  ASP B  31      -9.252  -0.239  16.116  1.00 76.80           C  
ATOM   3008  HB2 ASP B  31      -8.690  -0.875  16.800  1.00 76.80           H  
ATOM   3009  HB3 ASP B  31      -8.564   0.139  15.359  1.00 76.80           H  
ATOM   3010  O   ASP B  31     -10.315  -0.240  13.194  1.00 76.80           O  
ATOM   3011  CG  ASP B  31      -9.782   0.934  16.975  1.00 76.80           C  
ATOM   3012  OD1 ASP B  31     -11.012   1.145  17.040  1.00 76.80           O  
ATOM   3013  OD2 ASP B  31      -8.966   1.621  17.633  1.00 76.80           O  
ATOM   3014  N   PRO B  32     -12.252   0.072  14.311  1.00 89.01           N  
ATOM   3015  CA  PRO B  32     -12.893   0.753  13.198  1.00 89.01           C  
ATOM   3016  HA  PRO B  32     -12.769   0.149  12.299  1.00 89.01           H  
ATOM   3017  C   PRO B  32     -12.264   2.132  12.984  1.00 89.01           C  
ATOM   3018  CB  PRO B  32     -14.383   0.817  13.548  1.00 89.01           C  
ATOM   3019  HB2 PRO B  32     -14.994   0.574  12.679  1.00 89.01           H  
ATOM   3020  HB3 PRO B  32     -14.635   1.798  13.950  1.00 89.01           H  
ATOM   3021  O   PRO B  32     -12.090   2.907  13.928  1.00 89.01           O  
ATOM   3022  CG  PRO B  32     -14.571  -0.235  14.635  1.00 89.01           C  
ATOM   3023  HG2 PRO B  32     -14.709  -1.216  14.180  1.00 89.01           H  
ATOM   3024  HG3 PRO B  32     -15.400   0.007  15.300  1.00 89.01           H  
ATOM   3025  CD  PRO B  32     -13.233  -0.192  15.356  1.00 89.01           C  
ATOM   3026  HD2 PRO B  32     -13.232   0.627  16.075  1.00 89.01           H  
ATOM   3027  HD3 PRO B  32     -13.073  -1.145  15.861  1.00 89.01           H  
ATOM   3028  N   ILE B  33     -11.933   2.468  11.738  1.00 97.62           N  
ATOM   3029  H   ILE B  33     -12.157   1.835  10.983  1.00 97.62           H  
ATOM   3030  CA  ILE B  33     -11.293   3.750  11.422  1.00 97.62           C  
ATOM   3031  HA  ILE B  33     -10.775   4.118  12.308  1.00 97.62           H  
ATOM   3032  C   ILE B  33     -12.378   4.776  11.090  1.00 97.62           C  
ATOM   3033  CB  ILE B  33     -10.214   3.579  10.332  1.00 97.62           C  
ATOM   3034  HB  ILE B  33     -10.696   3.212   9.426  1.00 97.62           H  
ATOM   3035  O   ILE B  33     -13.135   4.618  10.135  1.00 97.62           O  
ATOM   3036  CG1 ILE B  33      -9.130   2.539  10.713  1.00 97.62           C  
ATOM   3037 HG12 ILE B  33      -8.377   2.520   9.926  1.00 97.62           H  
ATOM   3038 HG13 ILE B  33      -9.584   1.549  10.740  1.00 97.62           H  
ATOM   3039  CG2 ILE B  33      -9.566   4.925   9.976  1.00 97.62           C  
ATOM   3040 HG21 ILE B  33      -9.117   5.379  10.859  1.00 97.62           H  
ATOM   3041 HG22 ILE B  33     -10.311   5.607   9.568  1.00 97.62           H  
ATOM   3042 HG23 ILE B  33      -8.796   4.771   9.220  1.00 97.62           H  
ATOM   3043  CD1 ILE B  33      -8.413   2.769  12.053  1.00 97.62           C  
ATOM   3044 HD11 ILE B  33      -7.619   2.031  12.163  1.00 97.62           H  
ATOM   3045 HD12 ILE B  33      -9.112   2.647  12.881  1.00 97.62           H  
ATOM   3046 HD13 ILE B  33      -7.971   3.764  12.087  1.00 97.62           H  
ATOM   3047  N   ALA B  34     -12.478   5.826  11.898  1.00 98.14           N  
ATOM   3048  H   ALA B  34     -11.745   5.962  12.580  1.00 98.14           H  
ATOM   3049  CA  ALA B  34     -13.395   6.934  11.691  1.00 98.14           C  
ATOM   3050  HA  ALA B  34     -14.370   6.544  11.400  1.00 98.14           H  
ATOM   3051  C   ALA B  34     -12.890   7.857  10.575  1.00 98.14           C  
ATOM   3052  CB  ALA B  34     -13.553   7.690  13.015  1.00 98.14           C  
ATOM   3053  HB1 ALA B  34     -14.120   8.606  12.853  1.00 98.14           H  
ATOM   3054  HB2 ALA B  34     -14.082   7.062  13.732  1.00 98.14           H  
ATOM   3055  HB3 ALA B  34     -12.572   7.956  13.411  1.00 98.14           H  
ATOM   3056  O   ALA B  34     -11.756   8.338  10.620  1.00 98.14           O  
ATOM   3057  N   ILE B  35     -13.769   8.157   9.620  1.00 98.79           N  
ATOM   3058  H   ILE B  35     -14.680   7.723   9.656  1.00 98.79           H  
ATOM   3059  CA  ILE B  35     -13.605   9.268   8.685  1.00 98.79           C  
ATOM   3060  HA  ILE B  35     -12.542   9.404   8.484  1.00 98.79           H  
ATOM   3061  C   ILE B  35     -14.136  10.518   9.387  1.00 98.79           C  
ATOM   3062  CB  ILE B  35     -14.315   8.995   7.336  1.00 98.79           C  
ATOM   3063  HB  ILE B  35     -15.392   8.940   7.497  1.00 98.79           H  
ATOM   3064  O   ILE B  35     -15.325  10.588   9.703  1.00 98.79           O  
ATOM   3065  CG1 ILE B  35     -13.845   7.644   6.741  1.00 98.79           C  
ATOM   3066 HG12 ILE B  35     -14.112   6.842   7.430  1.00 98.79           H  
ATOM   3067 HG13 ILE B  35     -12.759   7.657   6.652  1.00 98.79           H  
ATOM   3068  CG2 ILE B  35     -14.017  10.187   6.408  1.00 98.79           C  
ATOM   3069 HG21 ILE B  35     -12.939  10.337   6.337  1.00 98.79           H  
ATOM   3070 HG22 ILE B  35     -14.469  11.098   6.799  1.00 98.79           H  
ATOM   3071 HG23 ILE B  35     -14.422  10.024   5.410  1.00 98.79           H  
ATOM   3072  CD1 ILE B  35     -14.418   7.256   5.374  1.00 98.79           C  
ATOM   3073 HD11 ILE B  35     -14.087   7.956   4.608  1.00 98.79           H  
ATOM   3074 HD12 ILE B  35     -15.506   7.229   5.420  1.00 98.79           H  
ATOM   3075 HD13 ILE B  35     -14.054   6.264   5.105  1.00 98.79           H  
ATOM   3076  N   VAL B  36     -13.259  11.482   9.669  1.00 98.30           N  
ATOM   3077  H   VAL B  36     -12.301  11.340   9.382  1.00 98.30           H  
ATOM   3078  CA  VAL B  36     -13.586  12.691  10.454  1.00 98.30           C  
ATOM   3079  HA  VAL B  36     -14.584  12.572  10.876  1.00 98.30           H  
ATOM   3080  C   VAL B  36     -13.673  13.966   9.614  1.00 98.30           C  
ATOM   3081  CB  VAL B  36     -12.635  12.874  11.655  1.00 98.30           C  
ATOM   3082  HB  VAL B  36     -12.904  13.796  12.171  1.00 98.30           H  
ATOM   3083  O   VAL B  36     -14.290  14.931  10.048  1.00 98.30           O  
ATOM   3084  CG1 VAL B  36     -12.787  11.725  12.661  1.00 98.30           C  
ATOM   3085 HG11 VAL B  36     -13.826  11.659  12.984  1.00 98.30           H  
ATOM   3086 HG12 VAL B  36     -12.156  11.913  13.530  1.00 98.30           H  
ATOM   3087 HG13 VAL B  36     -12.488  10.780  12.206  1.00 98.30           H  
ATOM   3088  CG2 VAL B  36     -11.158  12.975  11.253  1.00 98.30           C  
ATOM   3089 HG21 VAL B  36     -11.021  13.782  10.533  1.00 98.30           H  
ATOM   3090 HG22 VAL B  36     -10.551  13.189  12.132  1.00 98.30           H  
ATOM   3091 HG23 VAL B  36     -10.815  12.036  10.817  1.00 98.30           H  
ATOM   3092  N   GLY B  37     -13.115  13.964   8.402  1.00 98.63           N  
ATOM   3093  H   GLY B  37     -12.648  13.124   8.093  1.00 98.63           H  
ATOM   3094  CA  GLY B  37     -13.208  15.064   7.439  1.00 98.63           C  
ATOM   3095  HA2 GLY B  37     -14.175  15.558   7.532  1.00 98.63           H  
ATOM   3096  HA3 GLY B  37     -12.434  15.808   7.627  1.00 98.63           H  
ATOM   3097  C   GLY B  37     -13.038  14.571   6.007  1.00 98.63           C  
ATOM   3098  O   GLY B  37     -12.521  13.476   5.778  1.00 98.63           O  
ATOM   3099  N   MET B  38     -13.492  15.372   5.047  1.00 98.74           N  
ATOM   3100  H   MET B  38     -13.895  16.258   5.315  1.00 98.74           H  
ATOM   3101  CA  MET B  38     -13.417  15.070   3.615  1.00 98.74           C  
ATOM   3102  HA  MET B  38     -12.476  14.556   3.419  1.00 98.74           H  
ATOM   3103  C   MET B  38     -13.436  16.345   2.769  1.00 98.74           C  
ATOM   3104  CB  MET B  38     -14.570  14.132   3.206  1.00 98.74           C  
ATOM   3105  HB2 MET B  38     -14.524  13.230   3.816  1.00 98.74           H  
ATOM   3106  HB3 MET B  38     -14.429  13.843   2.164  1.00 98.74           H  
ATOM   3107  O   MET B  38     -14.106  17.312   3.135  1.00 98.74           O  
ATOM   3108  CG  MET B  38     -15.970  14.743   3.361  1.00 98.74           C  
ATOM   3109  HG2 MET B  38     -16.066  15.586   2.676  1.00 98.74           H  
ATOM   3110  HG3 MET B  38     -16.084  15.119   4.378  1.00 98.74           H  
ATOM   3111  SD  MET B  38     -17.323  13.584   3.025  1.00 98.74           S  
ATOM   3112  CE  MET B  38     -18.747  14.651   3.388  1.00 98.74           C  
ATOM   3113  HE1 MET B  38     -19.671  14.100   3.214  1.00 98.74           H  
ATOM   3114  HE2 MET B  38     -18.727  15.530   2.744  1.00 98.74           H  
ATOM   3115  HE3 MET B  38     -18.715  14.972   4.429  1.00 98.74           H  
ATOM   3116  N   ALA B  39     -12.750  16.317   1.628  1.00 98.80           N  
ATOM   3117  H   ALA B  39     -12.197  15.499   1.413  1.00 98.80           H  
ATOM   3118  CA  ALA B  39     -12.847  17.329   0.579  1.00 98.80           C  
ATOM   3119  HA  ALA B  39     -13.855  17.744   0.578  1.00 98.80           H  
ATOM   3120  C   ALA B  39     -12.591  16.709  -0.801  1.00 98.80           C  
ATOM   3121  CB  ALA B  39     -11.865  18.467   0.864  1.00 98.80           C  
ATOM   3122  HB1 ALA B  39     -10.847  18.078   0.887  1.00 98.80           H  
ATOM   3123  HB2 ALA B  39     -11.934  19.226   0.085  1.00 98.80           H  
ATOM   3124  HB3 ALA B  39     -12.105  18.927   1.823  1.00 98.80           H  
ATOM   3125  O   ALA B  39     -11.922  15.677  -0.929  1.00 98.80           O  
ATOM   3126  N   CYS B  40     -13.135  17.333  -1.844  1.00 98.76           N  
ATOM   3127  H   CYS B  40     -13.637  18.198  -1.706  1.00 98.76           H  
ATOM   3128  CA  CYS B  40     -12.932  16.892  -3.216  1.00 98.76           C  
ATOM   3129  HA  CYS B  40     -11.904  16.540  -3.301  1.00 98.76           H  
ATOM   3130  C   CYS B  40     -13.117  18.024  -4.226  1.00 98.76           C  
ATOM   3131  CB  CYS B  40     -13.880  15.727  -3.544  1.00 98.76           C  
ATOM   3132  HB2 CYS B  40     -13.655  14.886  -2.887  1.00 98.76           H  
ATOM   3133  HB3 CYS B  40     -13.705  15.412  -4.573  1.00 98.76           H  
ATOM   3134  O   CYS B  40     -14.051  18.817  -4.112  1.00 98.76           O  
ATOM   3135  SG  CYS B  40     -15.625  16.208  -3.342  1.00 98.76           S  
ATOM   3136  HG  CYS B  40     -15.507  17.423  -3.885  1.00 98.76           H  
ATOM   3137  N   ARG B  41     -12.290  18.000  -5.270  1.00 98.59           N  
ATOM   3138  H   ARG B  41     -11.586  17.276  -5.286  1.00 98.59           H  
ATOM   3139  CA  ARG B  41     -12.459  18.777  -6.497  1.00 98.59           C  
ATOM   3140  HA  ARG B  41     -13.364  19.379  -6.416  1.00 98.59           H  
ATOM   3141  C   ARG B  41     -12.628  17.803  -7.650  1.00 98.59           C  
ATOM   3142  CB  ARG B  41     -11.278  19.728  -6.697  1.00 98.59           C  
ATOM   3143  HB2 ARG B  41     -11.398  20.250  -7.647  1.00 98.59           H  
ATOM   3144  HB3 ARG B  41     -10.351  19.156  -6.729  1.00 98.59           H  
ATOM   3145  O   ARG B  41     -11.818  16.890  -7.806  1.00 98.59           O  
ATOM   3146  CG  ARG B  41     -11.217  20.757  -5.562  1.00 98.59           C  
ATOM   3147  HG2 ARG B  41     -11.135  20.259  -4.596  1.00 98.59           H  
ATOM   3148  HG3 ARG B  41     -12.115  21.374  -5.570  1.00 98.59           H  
ATOM   3149  CD  ARG B  41      -9.993  21.637  -5.754  1.00 98.59           C  
ATOM   3150  HD2 ARG B  41     -10.072  22.151  -6.712  1.00 98.59           H  
ATOM   3151  HD3 ARG B  41      -9.103  21.007  -5.769  1.00 98.59           H  
ATOM   3152  NE  ARG B  41      -9.862  22.624  -4.676  1.00 98.59           N  
ATOM   3153  HE  ARG B  41     -10.457  22.565  -3.861  1.00 98.59           H  
ATOM   3154  NH1 ARG B  41      -8.045  23.698  -5.579  1.00 98.59           N  
ATOM   3155 HH11 ARG B  41      -7.911  22.989  -6.286  1.00 98.59           H  
ATOM   3156 HH12 ARG B  41      -7.364  24.428  -5.427  1.00 98.59           H  
ATOM   3157  NH2 ARG B  41      -8.969  24.491  -3.750  1.00 98.59           N  
ATOM   3158 HH21 ARG B  41      -8.186  25.129  -3.755  1.00 98.59           H  
ATOM   3159 HH22 ARG B  41      -9.560  24.378  -2.939  1.00 98.59           H  
ATOM   3160  CZ  ARG B  41      -8.975  23.592  -4.677  1.00 98.59           C  
ATOM   3161  N   LEU B  42     -13.724  17.922  -8.391  1.00 98.67           N  
ATOM   3162  H   LEU B  42     -14.306  18.733  -8.239  1.00 98.67           H  
ATOM   3163  CA  LEU B  42     -14.157  16.943  -9.389  1.00 98.67           C  
ATOM   3164  HA  LEU B  42     -13.274  16.414  -9.748  1.00 98.67           H  
ATOM   3165  C   LEU B  42     -14.806  17.655 -10.598  1.00 98.67           C  
ATOM   3166  CB  LEU B  42     -15.117  15.912  -8.736  1.00 98.67           C  
ATOM   3167  HB2 LEU B  42     -15.450  15.205  -9.496  1.00 98.67           H  
ATOM   3168  HB3 LEU B  42     -16.003  16.445  -8.392  1.00 98.67           H  
ATOM   3169  O   LEU B  42     -15.200  18.823 -10.505  1.00 98.67           O  
ATOM   3170  CG  LEU B  42     -14.558  15.106  -7.542  1.00 98.67           C  
ATOM   3171  HG  LEU B  42     -14.137  15.787  -6.802  1.00 98.67           H  
ATOM   3172  CD1 LEU B  42     -15.678  14.338  -6.844  1.00 98.67           C  
ATOM   3173 HD11 LEU B  42     -16.189  13.683  -7.550  1.00 98.67           H  
ATOM   3174 HD12 LEU B  42     -15.270  13.748  -6.023  1.00 98.67           H  
ATOM   3175 HD13 LEU B  42     -16.389  15.053  -6.429  1.00 98.67           H  
ATOM   3176  CD2 LEU B  42     -13.484  14.095  -7.947  1.00 98.67           C  
ATOM   3177 HD21 LEU B  42     -12.678  14.609  -8.470  1.00 98.67           H  
ATOM   3178 HD22 LEU B  42     -13.070  13.624  -7.055  1.00 98.67           H  
ATOM   3179 HD23 LEU B  42     -13.899  13.332  -8.606  1.00 98.67           H  
ATOM   3180  N   PRO B  43     -14.926  16.975 -11.751  1.00 97.82           N  
ATOM   3181  CA  PRO B  43     -15.610  17.508 -12.927  1.00 97.82           C  
ATOM   3182  HA  PRO B  43     -15.032  18.358 -13.288  1.00 97.82           H  
ATOM   3183  C   PRO B  43     -17.057  17.972 -12.675  1.00 97.82           C  
ATOM   3184  CB  PRO B  43     -15.538  16.381 -13.958  1.00 97.82           C  
ATOM   3185  HB2 PRO B  43     -16.361  15.685 -13.794  1.00 97.82           H  
ATOM   3186  HB3 PRO B  43     -15.541  16.761 -14.980  1.00 97.82           H  
ATOM   3187  O   PRO B  43     -17.751  17.470 -11.791  1.00 97.82           O  
ATOM   3188  CG  PRO B  43     -14.230  15.676 -13.606  1.00 97.82           C  
ATOM   3189  HG2 PRO B  43     -13.383  16.248 -13.982  1.00 97.82           H  
ATOM   3190  HG3 PRO B  43     -14.202  14.648 -13.969  1.00 97.82           H  
ATOM   3191  CD  PRO B  43     -14.244  15.733 -12.085  1.00 97.82           C  
ATOM   3192  HD2 PRO B  43     -13.218  15.727 -11.718  1.00 97.82           H  
ATOM   3193  HD3 PRO B  43     -14.797  14.882 -11.686  1.00 97.82           H  
ATOM   3194  N   GLY B  44     -17.529  18.929 -13.485  1.00 96.42           N  
ATOM   3195  H   GLY B  44     -16.920  19.261 -14.219  1.00 96.42           H  
ATOM   3196  CA  GLY B  44     -18.894  19.481 -13.392  1.00 96.42           C  
ATOM   3197  HA2 GLY B  44     -19.194  19.819 -14.384  1.00 96.42           H  
ATOM   3198  HA3 GLY B  44     -19.580  18.693 -13.082  1.00 96.42           H  
ATOM   3199  C   GLY B  44     -19.062  20.666 -12.427  1.00 96.42           C  
ATOM   3200  O   GLY B  44     -20.162  20.870 -11.901  1.00 96.42           O  
ATOM   3201  N   GLU B  45     -17.983  21.431 -12.212  1.00 95.35           N  
ATOM   3202  H   GLU B  45     -17.145  21.179 -12.716  1.00 95.35           H  
ATOM   3203  CA  GLU B  45     -17.847  22.486 -11.191  1.00 95.35           C  
ATOM   3204  HA  GLU B  45     -16.805  22.807 -11.193  1.00 95.35           H  
ATOM   3205  C   GLU B  45     -18.115  21.982  -9.764  1.00 95.35           C  
ATOM   3206  CB  GLU B  45     -18.686  23.737 -11.485  1.00 95.35           C  
ATOM   3207  HB2 GLU B  45     -19.743  23.479 -11.425  1.00 95.35           H  
ATOM   3208  HB3 GLU B  45     -18.453  24.444 -10.689  1.00 95.35           H  
ATOM   3209  O   GLU B  45     -18.899  22.578  -9.022  1.00 95.35           O  
ATOM   3210  CG  GLU B  45     -18.438  24.477 -12.800  1.00 95.35           C  
ATOM   3211  HG2 GLU B  45     -17.387  24.761 -12.857  1.00 95.35           H  
ATOM   3212  HG3 GLU B  45     -18.665  23.810 -13.632  1.00 95.35           H  
ATOM   3213  CD  GLU B  45     -19.326  25.736 -12.878  1.00 95.35           C  
ATOM   3214  OE1 GLU B  45     -19.493  26.244 -14.009  1.00 95.35           O  
ATOM   3215  OE2 GLU B  45     -19.856  26.171 -11.819  1.00 95.35           O  
ATOM   3216  N   VAL B  46     -17.489  20.867  -9.386  1.00 97.79           N  
ATOM   3217  H   VAL B  46     -16.861  20.409 -10.030  1.00 97.79           H  
ATOM   3218  CA  VAL B  46     -17.511  20.355  -8.014  1.00 97.79           C  
ATOM   3219  HA  VAL B  46     -18.354  20.780  -7.470  1.00 97.79           H  
ATOM   3220  C   VAL B  46     -16.232  20.799  -7.309  1.00 97.79           C  
ATOM   3221  CB  VAL B  46     -17.688  18.829  -8.021  1.00 97.79           C  
ATOM   3222  HB  VAL B  46     -16.940  18.390  -8.682  1.00 97.79           H  
ATOM   3223  O   VAL B  46     -15.158  20.279  -7.593  1.00 97.79           O  
ATOM   3224  CG1 VAL B  46     -17.523  18.209  -6.631  1.00 97.79           C  
ATOM   3225 HG11 VAL B  46     -18.241  18.650  -5.939  1.00 97.79           H  
ATOM   3226 HG12 VAL B  46     -17.680  17.133  -6.695  1.00 97.79           H  
ATOM   3227 HG13 VAL B  46     -16.515  18.377  -6.251  1.00 97.79           H  
ATOM   3228  CG2 VAL B  46     -19.075  18.441  -8.551  1.00 97.79           C  
ATOM   3229 HG21 VAL B  46     -19.853  18.908  -7.946  1.00 97.79           H  
ATOM   3230 HG22 VAL B  46     -19.188  17.358  -8.519  1.00 97.79           H  
ATOM   3231 HG23 VAL B  46     -19.179  18.766  -9.586  1.00 97.79           H  
ATOM   3232  N   ASP B  47     -16.362  21.757  -6.394  1.00 96.04           N  
ATOM   3233  H   ASP B  47     -17.253  22.218  -6.282  1.00 96.04           H  
ATOM   3234  CA  ASP B  47     -15.305  22.281  -5.516  1.00 96.04           C  
ATOM   3235  HA  ASP B  47     -14.347  21.862  -5.824  1.00 96.04           H  
ATOM   3236  C   ASP B  47     -15.494  21.871  -4.039  1.00 96.04           C  
ATOM   3237  CB  ASP B  47     -15.217  23.814  -5.690  1.00 96.04           C  
ATOM   3238  HB2 ASP B  47     -14.423  24.197  -5.049  1.00 96.04           H  
ATOM   3239  HB3 ASP B  47     -14.932  24.023  -6.722  1.00 96.04           H  
ATOM   3240  O   ASP B  47     -14.635  22.143  -3.204  1.00 96.04           O  
ATOM   3241  CG  ASP B  47     -16.517  24.585  -5.384  1.00 96.04           C  
ATOM   3242  OD1 ASP B  47     -17.544  23.941  -5.064  1.00 96.04           O  
ATOM   3243  OD2 ASP B  47     -16.531  25.826  -5.545  1.00 96.04           O  
ATOM   3244  N   SER B  48     -16.602  21.195  -3.706  1.00 96.75           N  
ATOM   3245  H   SER B  48     -17.291  21.035  -4.427  1.00 96.75           H  
ATOM   3246  CA  SER B  48     -16.885  20.681  -2.363  1.00 96.75           C  
ATOM   3247  HA  SER B  48     -15.924  20.445  -1.906  1.00 96.75           H  
ATOM   3248  C   SER B  48     -17.742  19.400  -2.384  1.00 96.75           C  
ATOM   3249  CB  SER B  48     -17.555  21.774  -1.509  1.00 96.75           C  
ATOM   3250  HB2 SER B  48     -17.250  22.761  -1.857  1.00 96.75           H  
ATOM   3251  HB3 SER B  48     -17.212  21.665  -0.480  1.00 96.75           H  
ATOM   3252  O   SER B  48     -18.409  19.109  -3.387  1.00 96.75           O  
ATOM   3253  OG  SER B  48     -18.971  21.683  -1.509  1.00 96.75           O  
ATOM   3254  HG  SER B  48     -19.232  21.583  -0.590  1.00 96.75           H  
ATOM   3255  N   PRO B  49     -17.803  18.639  -1.270  1.00 97.87           N  
ATOM   3256  CA  PRO B  49     -18.724  17.510  -1.119  1.00 97.87           C  
ATOM   3257  HA  PRO B  49     -18.471  16.754  -1.863  1.00 97.87           H  
ATOM   3258  C   PRO B  49     -20.206  17.899  -1.289  1.00 97.87           C  
ATOM   3259  CB  PRO B  49     -18.447  16.952   0.283  1.00 97.87           C  
ATOM   3260  HB2 PRO B  49     -18.538  15.866   0.309  1.00 97.87           H  
ATOM   3261  HB3 PRO B  49     -19.121  17.408   1.009  1.00 97.87           H  
ATOM   3262  O   PRO B  49     -20.987  17.142  -1.865  1.00 97.87           O  
ATOM   3263  CG  PRO B  49     -17.019  17.400   0.588  1.00 97.87           C  
ATOM   3264  HG2 PRO B  49     -16.308  16.720   0.120  1.00 97.87           H  
ATOM   3265  HG3 PRO B  49     -16.838  17.480   1.660  1.00 97.87           H  
ATOM   3266  CD  PRO B  49     -16.958  18.763  -0.091  1.00 97.87           C  
ATOM   3267  HD2 PRO B  49     -15.925  19.000  -0.347  1.00 97.87           H  
ATOM   3268  HD3 PRO B  49     -17.369  19.524   0.573  1.00 97.87           H  
ATOM   3269  N   GLU B  50     -20.612  19.094  -0.855  1.00 94.98           N  
ATOM   3270  H   GLU B  50     -19.957  19.677  -0.353  1.00 94.98           H  
ATOM   3271  CA  GLU B  50     -21.970  19.613  -1.058  1.00 94.98           C  
ATOM   3272  HA  GLU B  50     -22.681  18.873  -0.689  1.00 94.98           H  
ATOM   3273  C   GLU B  50     -22.272  19.823  -2.545  1.00 94.98           C  
ATOM   3274  CB  GLU B  50     -22.209  20.932  -0.298  1.00 94.98           C  
ATOM   3275  HB2 GLU B  50     -21.559  21.715  -0.689  1.00 94.98           H  
ATOM   3276  HB3 GLU B  50     -23.233  21.242  -0.503  1.00 94.98           H  
ATOM   3277  O   GLU B  50     -23.335  19.408  -3.014  1.00 94.98           O  
ATOM   3278  CG  GLU B  50     -22.061  20.840   1.230  1.00 94.98           C  
ATOM   3279  HG2 GLU B  50     -22.660  20.001   1.583  1.00 94.98           H  
ATOM   3280  HG3 GLU B  50     -22.481  21.748   1.663  1.00 94.98           H  
ATOM   3281  CD  GLU B  50     -20.611  20.694   1.721  1.00 94.98           C  
ATOM   3282  OE1 GLU B  50     -20.445  20.246   2.873  1.00 94.98           O  
ATOM   3283  OE2 GLU B  50     -19.678  21.003   0.937  1.00 94.98           O  
ATOM   3284  N   ARG B  51     -21.325  20.378  -3.316  1.00 97.04           N  
ATOM   3285  H   ARG B  51     -20.469  20.690  -2.879  1.00 97.04           H  
ATOM   3286  CA  ARG B  51     -21.472  20.488  -4.776  1.00 97.04           C  
ATOM   3287  HA  ARG B  51     -22.437  20.945  -4.993  1.00 97.04           H  
ATOM   3288  C   ARG B  51     -21.497  19.127  -5.472  1.00 97.04           C  
ATOM   3289  CB  ARG B  51     -20.371  21.364  -5.380  1.00 97.04           C  
ATOM   3290  HB2 ARG B  51     -19.399  21.106  -4.959  1.00 97.04           H  
ATOM   3291  HB3 ARG B  51     -20.337  21.127  -6.444  1.00 97.04           H  
ATOM   3292  O   ARG B  51     -22.231  18.974  -6.449  1.00 97.04           O  
ATOM   3293  CG  ARG B  51     -20.619  22.876  -5.220  1.00 97.04           C  
ATOM   3294  HG2 ARG B  51     -20.064  23.253  -4.361  1.00 97.04           H  
ATOM   3295  HG3 ARG B  51     -21.681  23.085  -5.090  1.00 97.04           H  
ATOM   3296  CD  ARG B  51     -20.139  23.535  -6.516  1.00 97.04           C  
ATOM   3297  HD2 ARG B  51     -19.126  23.186  -6.715  1.00 97.04           H  
ATOM   3298  HD3 ARG B  51     -20.788  23.197  -7.324  1.00 97.04           H  
ATOM   3299  NE  ARG B  51     -20.107  25.003  -6.489  1.00 97.04           N  
ATOM   3300  HE  ARG B  51     -19.769  25.410  -5.629  1.00 97.04           H  
ATOM   3301  NH1 ARG B  51     -20.099  25.261  -8.778  1.00 97.04           N  
ATOM   3302 HH11 ARG B  51     -20.047  25.820  -9.618  1.00 97.04           H  
ATOM   3303 HH12 ARG B  51     -19.877  24.279  -8.857  1.00 97.04           H  
ATOM   3304  NH2 ARG B  51     -20.055  27.058  -7.465  1.00 97.04           N  
ATOM   3305 HH21 ARG B  51     -19.925  27.590  -8.314  1.00 97.04           H  
ATOM   3306 HH22 ARG B  51     -19.847  27.450  -6.557  1.00 97.04           H  
ATOM   3307  CZ  ARG B  51     -20.096  25.764  -7.571  1.00 97.04           C  
ATOM   3308  N   LEU B  52     -20.763  18.128  -4.971  1.00 98.15           N  
ATOM   3309  H   LEU B  52     -20.135  18.336  -4.209  1.00 98.15           H  
ATOM   3310  CA  LEU B  52     -20.868  16.749  -5.467  1.00 98.15           C  
ATOM   3311  HA  LEU B  52     -20.697  16.767  -6.543  1.00 98.15           H  
ATOM   3312  C   LEU B  52     -22.279  16.191  -5.230  1.00 98.15           C  
ATOM   3313  CB  LEU B  52     -19.797  15.856  -4.808  1.00 98.15           C  
ATOM   3314  HB2 LEU B  52     -19.970  15.829  -3.732  1.00 98.15           H  
ATOM   3315  HB3 LEU B  52     -18.811  16.294  -4.964  1.00 98.15           H  
ATOM   3316  O   LEU B  52     -22.866  15.588  -6.131  1.00 98.15           O  
ATOM   3317  CG  LEU B  52     -19.794  14.403  -5.323  1.00 98.15           C  
ATOM   3318  HG  LEU B  52     -20.758  13.946  -5.100  1.00 98.15           H  
ATOM   3319  CD1 LEU B  52     -19.547  14.298  -6.831  1.00 98.15           C  
ATOM   3320 HD11 LEU B  52     -20.404  14.692  -7.377  1.00 98.15           H  
ATOM   3321 HD12 LEU B  52     -19.412  13.255  -7.117  1.00 98.15           H  
ATOM   3322 HD13 LEU B  52     -18.656  14.862  -7.107  1.00 98.15           H  
ATOM   3323  CD2 LEU B  52     -18.729  13.593  -4.586  1.00 98.15           C  
ATOM   3324 HD21 LEU B  52     -18.957  13.595  -3.520  1.00 98.15           H  
ATOM   3325 HD22 LEU B  52     -18.726  12.562  -4.941  1.00 98.15           H  
ATOM   3326 HD23 LEU B  52     -17.745  14.034  -4.739  1.00 98.15           H  
ATOM   3327  N   TRP B  53     -22.855  16.434  -4.049  1.00 96.96           N  
ATOM   3328  H   TRP B  53     -22.319  16.914  -3.340  1.00 96.96           H  
ATOM   3329  CA  TRP B  53     -24.233  16.042  -3.754  1.00 96.96           C  
ATOM   3330  HA  TRP B  53     -24.324  14.969  -3.917  1.00 96.96           H  
ATOM   3331  C   TRP B  53     -25.242  16.725  -4.684  1.00 96.96           C  
ATOM   3332  CB  TRP B  53     -24.577  16.334  -2.291  1.00 96.96           C  
ATOM   3333  HB2 TRP B  53     -23.830  15.872  -1.646  1.00 96.96           H  
ATOM   3334  HB3 TRP B  53     -24.561  17.409  -2.108  1.00 96.96           H  
ATOM   3335  O   TRP B  53     -26.152  16.065  -5.194  1.00 96.96           O  
ATOM   3336  CG  TRP B  53     -25.920  15.798  -1.921  1.00 96.96           C  
ATOM   3337  CD1 TRP B  53     -27.078  16.493  -1.894  1.00 96.96           C  
ATOM   3338  HD1 TRP B  53     -27.161  17.544  -2.125  1.00 96.96           H  
ATOM   3339  CD2 TRP B  53     -26.281  14.407  -1.693  1.00 96.96           C  
ATOM   3340  CE2 TRP B  53     -27.690  14.328  -1.491  1.00 96.96           C  
ATOM   3341  CE3 TRP B  53     -25.556  13.201  -1.689  1.00 96.96           C  
ATOM   3342  HE3 TRP B  53     -24.494  13.224  -1.880  1.00 96.96           H  
ATOM   3343  NE1 TRP B  53     -28.125  15.632  -1.623  1.00 96.96           N  
ATOM   3344  HE1 TRP B  53     -29.094  15.909  -1.692  1.00 96.96           H  
ATOM   3345  CH2 TRP B  53     -27.582  11.922  -1.237  1.00 96.96           C  
ATOM   3346  HH2 TRP B  53     -28.051  10.964  -1.067  1.00 96.96           H  
ATOM   3347  CZ2 TRP B  53     -28.345  13.105  -1.276  1.00 96.96           C  
ATOM   3348  HZ2 TRP B  53     -29.416  13.069  -1.144  1.00 96.96           H  
ATOM   3349  CZ3 TRP B  53     -26.192  11.978  -1.426  1.00 96.96           C  
ATOM   3350  HZ3 TRP B  53     -25.601  11.076  -1.362  1.00 96.96           H  
ATOM   3351  N   GLU B  54     -25.078  18.023  -4.950  1.00 96.32           N  
ATOM   3352  H   GLU B  54     -24.352  18.530  -4.464  1.00 96.32           H  
ATOM   3353  CA  GLU B  54     -25.920  18.746  -5.906  1.00 96.32           C  
ATOM   3354  HA  GLU B  54     -26.966  18.595  -5.636  1.00 96.32           H  
ATOM   3355  C   GLU B  54     -25.761  18.217  -7.335  1.00 96.32           C  
ATOM   3356  CB  GLU B  54     -25.642  20.254  -5.872  1.00 96.32           C  
ATOM   3357  HB2 GLU B  54     -26.153  20.704  -6.724  1.00 96.32           H  
ATOM   3358  HB3 GLU B  54     -24.573  20.435  -5.975  1.00 96.32           H  
ATOM   3359  O   GLU B  54     -26.770  18.008  -8.004  1.00 96.32           O  
ATOM   3360  CG  GLU B  54     -26.170  20.918  -4.591  1.00 96.32           C  
ATOM   3361  HG2 GLU B  54     -25.569  20.600  -3.739  1.00 96.32           H  
ATOM   3362  HG3 GLU B  54     -27.191  20.575  -4.423  1.00 96.32           H  
ATOM   3363  CD  GLU B  54     -26.171  22.453  -4.678  1.00 96.32           C  
ATOM   3364  OE1 GLU B  54     -26.948  23.056  -3.904  1.00 96.32           O  
ATOM   3365  OE2 GLU B  54     -25.445  23.002  -5.538  1.00 96.32           O  
ATOM   3366  N   LEU B  55     -24.541  17.941  -7.816  1.00 97.33           N  
ATOM   3367  H   LEU B  55     -23.744  18.133  -7.225  1.00 97.33           H  
ATOM   3368  CA  LEU B  55     -24.299  17.320  -9.130  1.00 97.33           C  
ATOM   3369  HA  LEU B  55     -24.658  17.989  -9.912  1.00 97.33           H  
ATOM   3370  C   LEU B  55     -25.073  15.996  -9.267  1.00 97.33           C  
ATOM   3371  CB  LEU B  55     -22.782  17.099  -9.319  1.00 97.33           C  
ATOM   3372  HB2 LEU B  55     -22.442  16.403  -8.552  1.00 97.33           H  
ATOM   3373  HB3 LEU B  55     -22.250  18.036  -9.157  1.00 97.33           H  
ATOM   3374  O   LEU B  55     -25.841  15.824 -10.214  1.00 97.33           O  
ATOM   3375  CG  LEU B  55     -22.400  16.529 -10.705  1.00 97.33           C  
ATOM   3376  HG  LEU B  55     -23.185  15.867 -11.070  1.00 97.33           H  
ATOM   3377  CD1 LEU B  55     -22.177  17.639 -11.730  1.00 97.33           C  
ATOM   3378 HD11 LEU B  55     -23.092  18.219 -11.844  1.00 97.33           H  
ATOM   3379 HD12 LEU B  55     -21.366  18.290 -11.403  1.00 97.33           H  
ATOM   3380 HD13 LEU B  55     -21.914  17.198 -12.691  1.00 97.33           H  
ATOM   3381  CD2 LEU B  55     -21.116  15.714 -10.632  1.00 97.33           C  
ATOM   3382 HD21 LEU B  55     -20.279  16.348 -10.340  1.00 97.33           H  
ATOM   3383 HD22 LEU B  55     -21.226  14.902  -9.913  1.00 97.33           H  
ATOM   3384 HD23 LEU B  55     -20.905  15.288 -11.613  1.00 97.33           H  
ATOM   3385  N   ILE B  56     -24.912  15.096  -8.294  1.00 96.41           N  
ATOM   3386  H   ILE B  56     -24.274  15.325  -7.545  1.00 96.41           H  
ATOM   3387  CA  ILE B  56     -25.522  13.761  -8.303  1.00 96.41           C  
ATOM   3388  HA  ILE B  56     -25.290  13.281  -9.253  1.00 96.41           H  
ATOM   3389  C   ILE B  56     -27.052  13.853  -8.215  1.00 96.41           C  
ATOM   3390  CB  ILE B  56     -24.906  12.904  -7.170  1.00 96.41           C  
ATOM   3391  HB  ILE B  56     -24.980  13.466  -6.239  1.00 96.41           H  
ATOM   3392  O   ILE B  56     -27.753  13.245  -9.024  1.00 96.41           O  
ATOM   3393  CG1 ILE B  56     -23.412  12.626  -7.466  1.00 96.41           C  
ATOM   3394 HG12 ILE B  56     -22.906  13.548  -7.752  1.00 96.41           H  
ATOM   3395 HG13 ILE B  56     -23.327  11.934  -8.304  1.00 96.41           H  
ATOM   3396  CG2 ILE B  56     -25.663  11.574  -6.984  1.00 96.41           C  
ATOM   3397 HG21 ILE B  56     -25.627  10.988  -7.903  1.00 96.41           H  
ATOM   3398 HG22 ILE B  56     -26.702  11.767  -6.719  1.00 96.41           H  
ATOM   3399 HG23 ILE B  56     -25.229  10.992  -6.170  1.00 96.41           H  
ATOM   3400  CD1 ILE B  56     -22.659  12.048  -6.264  1.00 96.41           C  
ATOM   3401 HD11 ILE B  56     -21.595  11.989  -6.495  1.00 96.41           H  
ATOM   3402 HD12 ILE B  56     -22.801  12.685  -5.391  1.00 96.41           H  
ATOM   3403 HD13 ILE B  56     -23.025  11.044  -6.048  1.00 96.41           H  
ATOM   3404  N   THR B  57     -27.594  14.629  -7.271  1.00 94.31           N  
ATOM   3405  H   THR B  57     -26.978  15.139  -6.653  1.00 94.31           H  
ATOM   3406  CA  THR B  57     -29.053  14.702  -7.052  1.00 94.31           C  
ATOM   3407  HA  THR B  57     -29.457  13.700  -7.200  1.00 94.31           H  
ATOM   3408  C   THR B  57     -29.803  15.575  -8.058  1.00 94.31           C  
ATOM   3409  CB  THR B  57     -29.428  15.111  -5.624  1.00 94.31           C  
ATOM   3410  HB  THR B  57     -30.512  15.218  -5.573  1.00 94.31           H  
ATOM   3411  O   THR B  57     -30.994  15.352  -8.265  1.00 94.31           O  
ATOM   3412  CG2 THR B  57     -29.018  14.043  -4.615  1.00 94.31           C  
ATOM   3413 HG21 THR B  57     -29.470  14.280  -3.652  1.00 94.31           H  
ATOM   3414 HG22 THR B  57     -27.933  14.006  -4.515  1.00 94.31           H  
ATOM   3415 HG23 THR B  57     -29.384  13.067  -4.935  1.00 94.31           H  
ATOM   3416  OG1 THR B  57     -28.840  16.332  -5.240  1.00 94.31           O  
ATOM   3417  HG1 THR B  57     -27.892  16.199  -5.169  1.00 94.31           H  
ATOM   3418  N   SER B  58     -29.126  16.500  -8.748  1.00 94.48           N  
ATOM   3419  H   SER B  58     -28.166  16.683  -8.493  1.00 94.48           H  
ATOM   3420  CA  SER B  58     -29.682  17.183  -9.931  1.00 94.48           C  
ATOM   3421  HA  SER B  58     -30.742  17.354  -9.744  1.00 94.48           H  
ATOM   3422  C   SER B  58     -29.622  16.338 -11.211  1.00 94.48           C  
ATOM   3423  CB  SER B  58     -29.054  18.570 -10.148  1.00 94.48           C  
ATOM   3424  HB2 SER B  58     -29.532  19.046 -11.003  1.00 94.48           H  
ATOM   3425  HB3 SER B  58     -29.244  19.183  -9.267  1.00 94.48           H  
ATOM   3426  O   SER B  58     -30.132  16.771 -12.243  1.00 94.48           O  
ATOM   3427  OG  SER B  58     -27.657  18.521 -10.372  1.00 94.48           O  
ATOM   3428  HG  SER B  58     -27.268  18.249  -9.538  1.00 94.48           H  
ATOM   3429  N   GLY B  59     -29.026  15.139 -11.160  1.00 94.30           N  
ATOM   3430  H   GLY B  59     -28.630  14.828 -10.285  1.00 94.30           H  
ATOM   3431  CA  GLY B  59     -28.879  14.258 -12.319  1.00 94.30           C  
ATOM   3432  HA2 GLY B  59     -29.855  14.082 -12.771  1.00 94.30           H  
ATOM   3433  HA3 GLY B  59     -28.471  13.307 -11.975  1.00 94.30           H  
ATOM   3434  C   GLY B  59     -27.939  14.817 -13.389  1.00 94.30           C  
ATOM   3435  O   GLY B  59     -28.145  14.562 -14.576  1.00 94.30           O  
ATOM   3436  N   ARG B  60     -26.936  15.614 -12.991  1.00 94.98           N  
ATOM   3437  H   ARG B  60     -26.791  15.736 -11.999  1.00 94.98           H  
ATOM   3438  CA  ARG B  60     -25.957  16.203 -13.913  1.00 94.98           C  
ATOM   3439  HA  ARG B  60     -26.472  16.404 -14.852  1.00 94.98           H  
ATOM   3440  C   ARG B  60     -24.832  15.228 -14.266  1.00 94.98           C  
ATOM   3441  CB  ARG B  60     -25.413  17.535 -13.373  1.00 94.98           C  
ATOM   3442  HB2 ARG B  60     -25.163  17.417 -12.319  1.00 94.98           H  
ATOM   3443  HB3 ARG B  60     -24.503  17.788 -13.918  1.00 94.98           H  
ATOM   3444  O   ARG B  60     -24.441  14.362 -13.484  1.00 94.98           O  
ATOM   3445  CG  ARG B  60     -26.406  18.696 -13.543  1.00 94.98           C  
ATOM   3446  HG2 ARG B  60     -26.756  18.709 -14.575  1.00 94.98           H  
ATOM   3447  HG3 ARG B  60     -27.273  18.540 -12.901  1.00 94.98           H  
ATOM   3448  CD  ARG B  60     -25.764  20.064 -13.248  1.00 94.98           C  
ATOM   3449  HD2 ARG B  60     -24.957  20.219 -13.964  1.00 94.98           H  
ATOM   3450  HD3 ARG B  60     -26.514  20.837 -13.419  1.00 94.98           H  
ATOM   3451  NE  ARG B  60     -25.265  20.191 -11.860  1.00 94.98           N  
ATOM   3452  HE  ARG B  60     -25.893  19.866 -11.140  1.00 94.98           H  
ATOM   3453  NH1 ARG B  60     -23.148  21.038 -12.296  1.00 94.98           N  
ATOM   3454 HH11 ARG B  60     -23.322  21.032 -13.291  1.00 94.98           H  
ATOM   3455 HH12 ARG B  60     -22.211  21.223 -11.969  1.00 94.98           H  
ATOM   3456  NH2 ARG B  60     -23.765  20.681 -10.203  1.00 94.98           N  
ATOM   3457 HH21 ARG B  60     -22.850  21.012  -9.931  1.00 94.98           H  
ATOM   3458 HH22 ARG B  60     -24.427  20.424  -9.485  1.00 94.98           H  
ATOM   3459  CZ  ARG B  60     -24.076  20.642 -11.466  1.00 94.98           C  
ATOM   3460  N   ASP B  61     -24.321  15.440 -15.468  1.00 93.07           N  
ATOM   3461  H   ASP B  61     -24.667  16.242 -15.976  1.00 93.07           H  
ATOM   3462  CA  ASP B  61     -23.325  14.665 -16.202  1.00 93.07           C  
ATOM   3463  HA  ASP B  61     -22.878  13.891 -15.578  1.00 93.07           H  
ATOM   3464  C   ASP B  61     -22.257  15.667 -16.661  1.00 93.07           C  
ATOM   3465  CB  ASP B  61     -24.095  14.031 -17.373  1.00 93.07           C  
ATOM   3466  HB2 ASP B  61     -24.886  13.407 -16.955  1.00 93.07           H  
ATOM   3467  HB3 ASP B  61     -24.589  14.824 -17.935  1.00 93.07           H  
ATOM   3468  O   ASP B  61     -22.612  16.714 -17.213  1.00 93.07           O  
ATOM   3469  CG  ASP B  61     -23.303  13.194 -18.373  1.00 93.07           C  
ATOM   3470  OD1 ASP B  61     -22.310  13.686 -18.950  1.00 93.07           O  
ATOM   3471  OD2 ASP B  61     -23.844  12.133 -18.763  1.00 93.07           O  
ATOM   3472  N   SER B  62     -20.981  15.418 -16.359  1.00 95.80           N  
ATOM   3473  H   SER B  62     -20.752  14.584 -15.838  1.00 95.80           H  
ATOM   3474  CA  SER B  62     -19.899  16.386 -16.588  1.00 95.80           C  
ATOM   3475  HA  SER B  62     -20.326  17.389 -16.572  1.00 95.80           H  
ATOM   3476  C   SER B  62     -19.181  16.260 -17.934  1.00 95.80           C  
ATOM   3477  CB  SER B  62     -18.879  16.323 -15.451  1.00 95.80           C  
ATOM   3478  HB2 SER B  62     -18.125  17.096 -15.597  1.00 95.80           H  
ATOM   3479  HB3 SER B  62     -19.381  16.507 -14.502  1.00 95.80           H  
ATOM   3480  O   SER B  62     -18.200  16.975 -18.144  1.00 95.80           O  
ATOM   3481  OG  SER B  62     -18.246  15.064 -15.399  1.00 95.80           O  
ATOM   3482  HG  SER B  62     -18.113  14.694 -16.275  1.00 95.80           H  
ATOM   3483  N   ALA B  63     -19.606  15.354 -18.821  1.00 95.27           N  
ATOM   3484  H   ALA B  63     -20.433  14.807 -18.627  1.00 95.27           H  
ATOM   3485  CA  ALA B  63     -18.859  15.076 -20.044  1.00 95.27           C  
ATOM   3486  HA  ALA B  63     -17.817  14.921 -19.763  1.00 95.27           H  
ATOM   3487  C   ALA B  63     -18.913  16.261 -21.022  1.00 95.27           C  
ATOM   3488  CB  ALA B  63     -19.349  13.768 -20.665  1.00 95.27           C  
ATOM   3489  HB1 ALA B  63     -20.403  13.855 -20.931  1.00 95.27           H  
ATOM   3490  HB2 ALA B  63     -18.769  13.544 -21.560  1.00 95.27           H  
ATOM   3491  HB3 ALA B  63     -19.214  12.960 -19.946  1.00 95.27           H  
ATOM   3492  O   ALA B  63     -19.989  16.716 -21.424  1.00 95.27           O  
ATOM   3493  N   ALA B  64     -17.732  16.737 -21.413  1.00 91.04           N  
ATOM   3494  H   ALA B  64     -16.905  16.287 -21.047  1.00 91.04           H  
ATOM   3495  CA  ALA B  64     -17.504  17.929 -22.222  1.00 91.04           C  
ATOM   3496  HA  ALA B  64     -18.424  18.202 -22.739  1.00 91.04           H  
ATOM   3497  C   ALA B  64     -16.416  17.687 -23.286  1.00 91.04           C  
ATOM   3498  CB  ALA B  64     -17.117  19.066 -21.264  1.00 91.04           C  
ATOM   3499  HB1 ALA B  64     -16.183  18.819 -20.759  1.00 91.04           H  
ATOM   3500  HB2 ALA B  64     -17.900  19.206 -20.518  1.00 91.04           H  
ATOM   3501  HB3 ALA B  64     -16.982  19.996 -21.817  1.00 91.04           H  
ATOM   3502  O   ALA B  64     -15.740  16.655 -23.283  1.00 91.04           O  
ATOM   3503  N   GLU B  65     -16.228  18.652 -24.192  1.00 86.07           N  
ATOM   3504  H   GLU B  65     -16.782  19.493 -24.125  1.00 86.07           H  
ATOM   3505  CA  GLU B  65     -15.034  18.691 -25.046  1.00 86.07           C  
ATOM   3506  HA  GLU B  65     -14.915  17.717 -25.520  1.00 86.07           H  
ATOM   3507  C   GLU B  65     -13.756  18.946 -24.223  1.00 86.07           C  
ATOM   3508  CB  GLU B  65     -15.162  19.749 -26.162  1.00 86.07           C  
ATOM   3509  HB2 GLU B  65     -15.434  20.712 -25.729  1.00 86.07           H  
ATOM   3510  HB3 GLU B  65     -14.185  19.850 -26.634  1.00 86.07           H  
ATOM   3511  O   GLU B  65     -13.794  19.376 -23.069  1.00 86.07           O  
ATOM   3512  CG  GLU B  65     -16.171  19.371 -27.261  1.00 86.07           C  
ATOM   3513  HG2 GLU B  65     -17.182  19.496 -26.874  1.00 86.07           H  
ATOM   3514  HG3 GLU B  65     -16.027  18.318 -27.506  1.00 86.07           H  
ATOM   3515  CD  GLU B  65     -16.003  20.190 -28.557  1.00 86.07           C  
ATOM   3516  OE1 GLU B  65     -16.601  19.795 -29.584  1.00 86.07           O  
ATOM   3517  OE2 GLU B  65     -15.232  21.180 -28.569  1.00 86.07           O  
ATOM   3518  N   VAL B  66     -12.609  18.672 -24.843  1.00 85.11           N  
ATOM   3519  H   VAL B  66     -12.657  18.322 -25.789  1.00 85.11           H  
ATOM   3520  CA  VAL B  66     -11.277  18.879 -24.261  1.00 85.11           C  
ATOM   3521  HA  VAL B  66     -11.261  18.349 -23.309  1.00 85.11           H  
ATOM   3522  C   VAL B  66     -10.970  20.376 -24.044  1.00 85.11           C  
ATOM   3523  CB  VAL B  66     -10.196  18.267 -25.167  1.00 85.11           C  
ATOM   3524  HB  VAL B  66     -10.043  18.902 -26.040  1.00 85.11           H  
ATOM   3525  O   VAL B  66     -11.239  21.159 -24.957  1.00 85.11           O  
ATOM   3526  CG1 VAL B  66      -8.882  18.154 -24.408  1.00 85.11           C  
ATOM   3527 HG11 VAL B  66      -9.026  17.614 -23.472  1.00 85.11           H  
ATOM   3528 HG12 VAL B  66      -8.471  19.143 -24.204  1.00 85.11           H  
ATOM   3529 HG13 VAL B  66      -8.174  17.608 -25.031  1.00 85.11           H  
ATOM   3530  CG2 VAL B  66     -10.552  16.862 -25.671  1.00 85.11           C  
ATOM   3531 HG21 VAL B  66     -11.358  16.937 -26.401  1.00 85.11           H  
ATOM   3532 HG22 VAL B  66      -9.698  16.412 -26.178  1.00 85.11           H  
ATOM   3533 HG23 VAL B  66     -10.858  16.225 -24.841  1.00 85.11           H  
ATOM   3534  N   PRO B  67     -10.362  20.791 -22.910  1.00 83.03           N  
ATOM   3535  CA  PRO B  67     -10.038  22.195 -22.641  1.00 83.03           C  
ATOM   3536  HA  PRO B  67     -10.966  22.766 -22.677  1.00 83.03           H  
ATOM   3537  C   PRO B  67      -9.034  22.809 -23.629  1.00 83.03           C  
ATOM   3538  CB  PRO B  67      -9.492  22.234 -21.208  1.00 83.03           C  
ATOM   3539  HB2 PRO B  67      -9.781  23.149 -20.691  1.00 83.03           H  
ATOM   3540  HB3 PRO B  67      -8.407  22.127 -21.216  1.00 83.03           H  
ATOM   3541  O   PRO B  67      -7.956  22.261 -23.867  1.00 83.03           O  
ATOM   3542  CG  PRO B  67     -10.103  20.999 -20.556  1.00 83.03           C  
ATOM   3543  HG2 PRO B  67     -11.123  21.216 -20.239  1.00 83.03           H  
ATOM   3544  HG3 PRO B  67      -9.506  20.637 -19.720  1.00 83.03           H  
ATOM   3545  CD  PRO B  67     -10.127  20.002 -21.709  1.00 83.03           C  
ATOM   3546  HD2 PRO B  67      -9.166  19.493 -21.782  1.00 83.03           H  
ATOM   3547  HD3 PRO B  67     -10.931  19.287 -21.536  1.00 83.03           H  
ATOM   3548  N   ASP B  68      -9.361  23.992 -24.156  1.00 83.90           N  
ATOM   3549  H   ASP B  68     -10.303  24.330 -24.020  1.00 83.90           H  
ATOM   3550  CA  ASP B  68      -8.532  24.728 -25.121  1.00 83.90           C  
ATOM   3551  HA  ASP B  68      -8.205  24.029 -25.891  1.00 83.90           H  
ATOM   3552  C   ASP B  68      -7.259  25.360 -24.499  1.00 83.90           C  
ATOM   3553  CB  ASP B  68      -9.391  25.821 -25.798  1.00 83.90           C  
ATOM   3554  HB2 ASP B  68      -8.821  26.253 -26.620  1.00 83.90           H  
ATOM   3555  HB3 ASP B  68      -9.574  26.616 -25.075  1.00 83.90           H  
ATOM   3556  O   ASP B  68      -6.343  25.761 -25.219  1.00 83.90           O  
ATOM   3557  CG  ASP B  68     -10.749  25.329 -26.333  1.00 83.90           C  
ATOM   3558  OD1 ASP B  68     -11.686  25.264 -25.510  1.00 83.90           O  
ATOM   3559  OD2 ASP B  68     -10.869  25.053 -27.560  1.00 83.90           O  
ATOM   3560  N   ASP B  69      -7.185  25.467 -23.168  1.00 85.40           N  
ATOM   3561  H   ASP B  69      -7.907  25.024 -22.617  1.00 85.40           H  
ATOM   3562  CA  ASP B  69      -6.188  26.251 -22.418  1.00 85.40           C  
ATOM   3563  HA  ASP B  69      -5.906  27.104 -23.036  1.00 85.40           H  
ATOM   3564  C   ASP B  69      -4.875  25.509 -22.098  1.00 85.40           C  
ATOM   3565  CB  ASP B  69      -6.851  26.822 -21.147  1.00 85.40           C  
ATOM   3566  HB2 ASP B  69      -7.700  27.435 -21.448  1.00 85.40           H  
ATOM   3567  HB3 ASP B  69      -6.134  27.479 -20.654  1.00 85.40           H  
ATOM   3568  O   ASP B  69      -3.845  26.139 -21.851  1.00 85.40           O  
ATOM   3569  CG  ASP B  69      -7.342  25.778 -20.130  1.00 85.40           C  
ATOM   3570  OD1 ASP B  69      -7.375  24.570 -20.465  1.00 85.40           O  
ATOM   3571  OD2 ASP B  69      -7.709  26.197 -19.014  1.00 85.40           O  
ATOM   3572  N   ARG B  70      -4.860  24.172 -22.174  1.00 85.88           N  
ATOM   3573  H   ARG B  70      -5.759  23.735 -22.315  1.00 85.88           H  
ATOM   3574  CA  ARG B  70      -3.684  23.328 -21.850  1.00 85.88           C  
ATOM   3575  HA  ARG B  70      -3.181  23.787 -20.999  1.00 85.88           H  
ATOM   3576  C   ARG B  70      -2.629  23.268 -22.968  1.00 85.88           C  
ATOM   3577  CB  ARG B  70      -4.155  21.927 -21.417  1.00 85.88           C  
ATOM   3578  HB2 ARG B  70      -4.575  21.400 -22.274  1.00 85.88           H  
ATOM   3579  HB3 ARG B  70      -3.298  21.368 -21.041  1.00 85.88           H  
ATOM   3580  O   ARG B  70      -1.560  22.655 -22.819  1.00 85.88           O  
ATOM   3581  CG  ARG B  70      -5.218  22.013 -20.312  1.00 85.88           C  
ATOM   3582  HG2 ARG B  70      -6.124  22.448 -20.733  1.00 85.88           H  
ATOM   3583  HG3 ARG B  70      -4.857  22.654 -19.508  1.00 85.88           H  
ATOM   3584  CD  ARG B  70      -5.600  20.654 -19.734  1.00 85.88           C  
ATOM   3585  HD2 ARG B  70      -5.938  20.003 -20.540  1.00 85.88           H  
ATOM   3586  HD3 ARG B  70      -4.725  20.209 -19.260  1.00 85.88           H  
ATOM   3587  NE  ARG B  70      -6.686  20.828 -18.753  1.00 85.88           N  
ATOM   3588  HE  ARG B  70      -7.176  21.710 -18.776  1.00 85.88           H  
ATOM   3589  NH1 ARG B  70      -6.518  18.772 -17.769  1.00 85.88           N  
ATOM   3590 HH11 ARG B  70      -5.651  18.558 -18.242  1.00 85.88           H  
ATOM   3591 HH12 ARG B  70      -6.783  18.169 -17.003  1.00 85.88           H  
ATOM   3592  NH2 ARG B  70      -8.090  20.164 -17.079  1.00 85.88           N  
ATOM   3593 HH21 ARG B  70      -8.392  19.431 -16.454  1.00 85.88           H  
ATOM   3594 HH22 ARG B  70      -8.582  21.046 -17.088  1.00 85.88           H  
ATOM   3595  CZ  ARG B  70      -7.091  19.927 -17.879  1.00 85.88           C  
ATOM   3596  N   GLY B  71      -2.922  23.892 -24.111  1.00 82.03           N  
ATOM   3597  H   GLY B  71      -3.793  24.402 -24.142  1.00 82.03           H  
ATOM   3598  CA  GLY B  71      -2.053  23.905 -25.290  1.00 82.03           C  
ATOM   3599  HA2 GLY B  71      -1.087  24.335 -25.028  1.00 82.03           H  
ATOM   3600  HA3 GLY B  71      -2.517  24.526 -26.056  1.00 82.03           H  
ATOM   3601  C   GLY B  71      -1.826  22.513 -25.888  1.00 82.03           C  
ATOM   3602  O   GLY B  71      -0.727  22.222 -26.354  1.00 82.03           O  
ATOM   3603  N   TRP B  72      -2.816  21.623 -25.798  1.00 78.42           N  
ATOM   3604  H   TRP B  72      -3.697  21.921 -25.406  1.00 78.42           H  
ATOM   3605  CA  TRP B  72      -2.790  20.321 -26.470  1.00 78.42           C  
ATOM   3606  HA  TRP B  72      -1.805  19.867 -26.362  1.00 78.42           H  
ATOM   3607  C   TRP B  72      -3.065  20.505 -27.972  1.00 78.42           C  
ATOM   3608  CB  TRP B  72      -3.825  19.386 -25.832  1.00 78.42           C  
ATOM   3609  HB2 TRP B  72      -4.809  19.834 -25.971  1.00 78.42           H  
ATOM   3610  HB3 TRP B  72      -3.796  18.448 -26.385  1.00 78.42           H  
ATOM   3611  O   TRP B  72      -3.833  21.389 -28.356  1.00 78.42           O  
ATOM   3612  CG  TRP B  72      -3.694  19.036 -24.376  1.00 78.42           C  
ATOM   3613  CD1 TRP B  72      -2.714  19.426 -23.530  1.00 78.42           C  
ATOM   3614  HD1 TRP B  72      -1.882  20.064 -23.790  1.00 78.42           H  
ATOM   3615  CD2 TRP B  72      -4.561  18.165 -23.580  1.00 78.42           C  
ATOM   3616  CE2 TRP B  72      -4.041  18.077 -22.261  1.00 78.42           C  
ATOM   3617  CE3 TRP B  72      -5.711  17.398 -23.845  1.00 78.42           C  
ATOM   3618  HE3 TRP B  72      -6.115  17.418 -24.846  1.00 78.42           H  
ATOM   3619  NE1 TRP B  72      -2.920  18.872 -22.284  1.00 78.42           N  
ATOM   3620  HE1 TRP B  72      -2.262  18.951 -21.523  1.00 78.42           H  
ATOM   3621  CH2 TRP B  72      -5.779  16.533 -21.573  1.00 78.42           C  
ATOM   3622  HH2 TRP B  72      -6.223  15.889 -20.828  1.00 78.42           H  
ATOM   3623  CZ2 TRP B  72      -4.624  17.273 -21.277  1.00 78.42           C  
ATOM   3624  HZ2 TRP B  72      -4.145  17.182 -20.313  1.00 78.42           H  
ATOM   3625  CZ3 TRP B  72      -6.323  16.596 -22.863  1.00 78.42           C  
ATOM   3626  HZ3 TRP B  72      -7.192  16.004 -23.110  1.00 78.42           H  
ATOM   3627  N   VAL B  73      -2.447  19.694 -28.835  1.00 70.75           N  
ATOM   3628  H   VAL B  73      -1.869  18.936 -28.499  1.00 70.75           H  
ATOM   3629  CA  VAL B  73      -2.610  19.832 -30.291  1.00 70.75           C  
ATOM   3630  HA  VAL B  73      -2.600  20.895 -30.530  1.00 70.75           H  
ATOM   3631  C   VAL B  73      -3.950  19.211 -30.719  1.00 70.75           C  
ATOM   3632  CB  VAL B  73      -1.432  19.201 -31.056  1.00 70.75           C  
ATOM   3633  HB  VAL B  73      -1.434  18.125 -30.881  1.00 70.75           H  
ATOM   3634  O   VAL B  73      -4.158  18.022 -30.479  1.00 70.75           O  
ATOM   3635  CG1 VAL B  73      -1.555  19.446 -32.566  1.00 70.75           C  
ATOM   3636 HG11 VAL B  73      -2.449  18.958 -32.955  1.00 70.75           H  
ATOM   3637 HG12 VAL B  73      -1.594  20.514 -32.778  1.00 70.75           H  
ATOM   3638 HG13 VAL B  73      -0.696  19.008 -33.073  1.00 70.75           H  
ATOM   3639  CG2 VAL B  73      -0.086  19.782 -30.600  1.00 70.75           C  
ATOM   3640 HG21 VAL B  73       0.718  19.337 -31.185  1.00 70.75           H  
ATOM   3641 HG22 VAL B  73      -0.075  20.866 -30.719  1.00 70.75           H  
ATOM   3642 HG23 VAL B  73       0.096  19.522 -29.557  1.00 70.75           H  
ATOM   3643  N   PRO B  74      -4.868  19.949 -31.380  1.00 63.89           N  
ATOM   3644  CA  PRO B  74      -6.185  19.411 -31.739  1.00 63.89           C  
ATOM   3645  HA  PRO B  74      -6.706  19.140 -30.820  1.00 63.89           H  
ATOM   3646  C   PRO B  74      -6.136  18.176 -32.646  1.00 63.89           C  
ATOM   3647  CB  PRO B  74      -6.931  20.565 -32.414  1.00 63.89           C  
ATOM   3648  HB2 PRO B  74      -8.003  20.516 -32.220  1.00 63.89           H  
ATOM   3649  HB3 PRO B  74      -6.736  20.564 -33.486  1.00 63.89           H  
ATOM   3650  O   PRO B  74      -6.984  17.299 -32.517  1.00 63.89           O  
ATOM   3651  CG  PRO B  74      -6.295  21.800 -31.782  1.00 63.89           C  
ATOM   3652  HG2 PRO B  74      -6.401  22.681 -32.416  1.00 63.89           H  
ATOM   3653  HG3 PRO B  74      -6.728  21.976 -30.798  1.00 63.89           H  
ATOM   3654  CD  PRO B  74      -4.835  21.382 -31.632  1.00 63.89           C  
ATOM   3655  HD2 PRO B  74      -4.293  21.575 -32.559  1.00 63.89           H  
ATOM   3656  HD3 PRO B  74      -4.387  21.936 -30.807  1.00 63.89           H  
ATOM   3657  N   ASP B  75      -5.131  18.082 -33.520  1.00 62.72           N  
ATOM   3658  H   ASP B  75      -4.499  18.864 -33.617  1.00 62.72           H  
ATOM   3659  CA  ASP B  75      -4.951  16.947 -34.433  1.00 62.72           C  
ATOM   3660  HA  ASP B  75      -5.902  16.742 -34.924  1.00 62.72           H  
ATOM   3661  C   ASP B  75      -4.530  15.655 -33.697  1.00 62.72           C  
ATOM   3662  CB  ASP B  75      -3.942  17.324 -35.535  1.00 62.72           C  
ATOM   3663  HB2 ASP B  75      -3.767  16.446 -36.157  1.00 62.72           H  
ATOM   3664  HB3 ASP B  75      -2.995  17.595 -35.067  1.00 62.72           H  
ATOM   3665  O   ASP B  75      -4.855  14.559 -34.147  1.00 62.72           O  
ATOM   3666  CG  ASP B  75      -4.402  18.471 -36.453  1.00 62.72           C  
ATOM   3667  OD1 ASP B  75      -5.622  18.750 -36.520  1.00 62.72           O  
ATOM   3668  OD2 ASP B  75      -3.515  19.083 -37.091  1.00 62.72           O  
ATOM   3669  N   GLU B  76      -3.879  15.767 -32.532  1.00 63.67           N  
ATOM   3670  H   GLU B  76      -3.692  16.693 -32.174  1.00 63.67           H  
ATOM   3671  CA  GLU B  76      -3.552  14.635 -31.641  1.00 63.67           C  
ATOM   3672  HA  GLU B  76      -3.258  13.777 -32.245  1.00 63.67           H  
ATOM   3673  C   GLU B  76      -4.760  14.193 -30.790  1.00 63.67           C  
ATOM   3674  CB  GLU B  76      -2.374  15.012 -30.721  1.00 63.67           C  
ATOM   3675  HB2 GLU B  76      -2.663  15.874 -30.120  1.00 63.67           H  
ATOM   3676  HB3 GLU B  76      -2.173  14.180 -30.047  1.00 63.67           H  
ATOM   3677  O   GLU B  76      -4.759  13.105 -30.218  1.00 63.67           O  
ATOM   3678  CG  GLU B  76      -1.081  15.330 -31.494  1.00 63.67           C  
ATOM   3679  HG2 GLU B  76      -1.274  16.123 -32.216  1.00 63.67           H  
ATOM   3680  HG3 GLU B  76      -0.791  14.439 -32.052  1.00 63.67           H  
ATOM   3681  CD  GLU B  76       0.083  15.773 -30.589  1.00 63.67           C  
ATOM   3682  OE1 GLU B  76       1.240  15.575 -31.026  1.00 63.67           O  
ATOM   3683  OE2 GLU B  76      -0.177  16.349 -29.506  1.00 63.67           O  
ATOM   3684  N   LEU B  77      -5.800  15.034 -30.727  1.00 63.52           N  
ATOM   3685  H   LEU B  77      -5.710  15.898 -31.242  1.00 63.52           H  
ATOM   3686  CA  LEU B  77      -7.050  14.838 -29.981  1.00 63.52           C  
ATOM   3687  HA  LEU B  77      -6.932  13.996 -29.300  1.00 63.52           H  
ATOM   3688  C   LEU B  77      -8.248  14.502 -30.878  1.00 63.52           C  
ATOM   3689  CB  LEU B  77      -7.345  16.111 -29.181  1.00 63.52           C  
ATOM   3690  HB2 LEU B  77      -8.334  16.036 -28.729  1.00 63.52           H  
ATOM   3691  HB3 LEU B  77      -7.367  16.946 -29.881  1.00 63.52           H  
ATOM   3692  O   LEU B  77      -9.393  14.482 -30.407  1.00 63.52           O  
ATOM   3693  CG  LEU B  77      -6.338  16.407 -28.067  1.00 63.52           C  
ATOM   3694  HG  LEU B  77      -5.316  16.361 -28.442  1.00 63.52           H  
ATOM   3695  CD1 LEU B  77      -6.629  17.835 -27.615  1.00 63.52           C  
ATOM   3696 HD11 LEU B  77      -6.441  18.524 -28.438  1.00 63.52           H  
ATOM   3697 HD12 LEU B  77      -7.663  17.933 -27.287  1.00 63.52           H  
ATOM   3698 HD13 LEU B  77      -5.957  18.102 -26.799  1.00 63.52           H  
ATOM   3699  CD2 LEU B  77      -6.500  15.421 -26.904  1.00 63.52           C  
ATOM   3700 HD21 LEU B  77      -5.793  15.665 -26.110  1.00 63.52           H  
ATOM   3701 HD22 LEU B  77      -7.515  15.455 -26.508  1.00 63.52           H  
ATOM   3702 HD23 LEU B  77      -6.275  14.410 -27.242  1.00 63.52           H  
ATOM   3703  N   MET B  78      -8.005  14.248 -32.165  1.00 57.68           N  
ATOM   3704  H   MET B  78      -7.050  14.301 -32.490  1.00 57.68           H  
ATOM   3705  CA  MET B  78      -9.014  13.686 -33.052  1.00 57.68           C  
ATOM   3706  HA  MET B  78      -9.898  14.323 -33.027  1.00 57.68           H  
ATOM   3707  C   MET B  78      -9.386  12.294 -32.536  1.00 57.68           C  
ATOM   3708  CB  MET B  78      -8.502  13.624 -34.496  1.00 57.68           C  
ATOM   3709  HB2 MET B  78      -7.562  13.072 -34.521  1.00 57.68           H  
ATOM   3710  HB3 MET B  78      -9.228  13.088 -35.108  1.00 57.68           H  
ATOM   3711  O   MET B  78      -8.547  11.395 -32.475  1.00 57.68           O  
ATOM   3712  CG  MET B  78      -8.274  15.011 -35.104  1.00 57.68           C  
ATOM   3713  HG2 MET B  78      -7.787  14.874 -36.069  1.00 57.68           H  
ATOM   3714  HG3 MET B  78      -7.584  15.555 -34.459  1.00 57.68           H  
ATOM   3715  SD  MET B  78      -9.747  16.044 -35.361  1.00 57.68           S  
ATOM   3716  CE  MET B  78      -8.904  17.459 -36.122  1.00 57.68           C  
ATOM   3717  HE1 MET B  78      -8.394  17.139 -37.030  1.00 57.68           H  
ATOM   3718  HE2 MET B  78      -8.164  17.859 -35.429  1.00 57.68           H  
ATOM   3719  HE3 MET B  78      -9.630  18.235 -36.364  1.00 57.68           H  
ATOM   3720  N   ALA B  79     -10.648  12.122 -32.149  1.00 51.27           N  
ATOM   3721  H   ALA B  79     -11.278  12.909 -32.223  1.00 51.27           H  
ATOM   3722  CA  ALA B  79     -11.174  10.858 -31.661  1.00 51.27           C  
ATOM   3723  HA  ALA B  79     -10.636  10.590 -30.752  1.00 51.27           H  
ATOM   3724  C   ALA B  79     -10.955   9.749 -32.703  1.00 51.27           C  
ATOM   3725  CB  ALA B  79     -12.659  11.037 -31.322  1.00 51.27           C  
ATOM   3726  HB1 ALA B  79     -12.784  11.837 -30.592  1.00 51.27           H  
ATOM   3727  HB2 ALA B  79     -13.215  11.282 -32.227  1.00 51.27           H  
ATOM   3728  HB3 ALA B  79     -13.059  10.111 -30.909  1.00 51.27           H  
ATOM   3729  O   ALA B  79     -11.091   9.981 -33.908  1.00 51.27           O  
ATOM   3730  N   SER B  80     -10.663   8.533 -32.231  1.00 47.86           N  
ATOM   3731  H   SER B  80     -10.607   8.405 -31.231  1.00 47.86           H  
ATOM   3732  CA  SER B  80     -10.336   7.361 -33.057  1.00 47.86           C  
ATOM   3733  HA  SER B  80      -9.620   7.690 -33.810  1.00 47.86           H  
ATOM   3734  C   SER B  80     -11.520   6.779 -33.849  1.00 47.86           C  
ATOM   3735  CB  SER B  80      -9.628   6.303 -32.201  1.00 47.86           C  
ATOM   3736  HB2 SER B  80      -9.426   5.410 -32.792  1.00 47.86           H  
ATOM   3737  HB3 SER B  80      -8.678   6.709 -31.854  1.00 47.86           H  
ATOM   3738  O   SER B  80     -11.442   5.655 -34.347  1.00 47.86           O  
ATOM   3739  OG  SER B  80     -10.410   5.971 -31.070  1.00 47.86           O  
ATOM   3740  HG  SER B  80     -11.008   5.258 -31.304  1.00 47.86           H  
ATOM   3741  N   ASP B  81     -12.608   7.544 -34.006  1.00 45.04           N  
ATOM   3742  H   ASP B  81     -12.622   8.425 -33.511  1.00 45.04           H  
ATOM   3743  CA  ASP B  81     -13.563   7.427 -35.106  1.00 45.04           C  
ATOM   3744  HA  ASP B  81     -14.294   6.651 -34.877  1.00 45.04           H  
ATOM   3745  C   ASP B  81     -12.825   7.100 -36.416  1.00 45.04           C  
ATOM   3746  CB  ASP B  81     -14.280   8.779 -35.346  1.00 45.04           C  
ATOM   3747  HB2 ASP B  81     -14.827   8.698 -36.285  1.00 45.04           H  
ATOM   3748  HB3 ASP B  81     -13.530   9.558 -35.485  1.00 45.04           H  
ATOM   3749  O   ASP B  81     -11.835   7.748 -36.755  1.00 45.04           O  
ATOM   3750  CG  ASP B  81     -15.268   9.257 -34.273  1.00 45.04           C  
ATOM   3751  OD1 ASP B  81     -14.974   9.111 -33.071  1.00 45.04           O  
ATOM   3752  OD2 ASP B  81     -16.316   9.816 -34.683  1.00 45.04           O  
ATOM   3753  N   ALA B  82     -13.361   6.195 -37.240  1.00 41.56           N  
ATOM   3754  H   ALA B  82     -14.153   5.664 -36.907  1.00 41.56           H  
ATOM   3755  CA  ALA B  82     -12.751   5.802 -38.522  1.00 41.56           C  
ATOM   3756  HA  ALA B  82     -11.743   5.444 -38.308  1.00 41.56           H  
ATOM   3757  C   ALA B  82     -12.594   6.945 -39.563  1.00 41.56           C  
ATOM   3758  CB  ALA B  82     -13.565   4.631 -39.089  1.00 41.56           C  
ATOM   3759  HB1 ALA B  82     -13.088   4.263 -39.998  1.00 41.56           H  
ATOM   3760  HB2 ALA B  82     -14.577   4.959 -39.323  1.00 41.56           H  
ATOM   3761  HB3 ALA B  82     -13.600   3.820 -38.361  1.00 41.56           H  
ATOM   3762  O   ALA B  82     -12.109   6.710 -40.668  1.00 41.56           O  
ATOM   3763  N   ALA B  83     -13.024   8.166 -39.228  1.00 42.26           N  
ATOM   3764  H   ALA B  83     -13.337   8.274 -38.274  1.00 42.26           H  
ATOM   3765  CA  ALA B  83     -12.822   9.385 -40.004  1.00 42.26           C  
ATOM   3766  HA  ALA B  83     -12.464   9.124 -41.000  1.00 42.26           H  
ATOM   3767  C   ALA B  83     -11.775  10.348 -39.400  1.00 42.26           C  
ATOM   3768  CB  ALA B  83     -14.187  10.070 -40.153  1.00 42.26           C  
ATOM   3769  HB1 ALA B  83     -14.574  10.346 -39.172  1.00 42.26           H  
ATOM   3770  HB2 ALA B  83     -14.888   9.396 -40.645  1.00 42.26           H  
ATOM   3771  HB3 ALA B  83     -14.077  10.973 -40.753  1.00 42.26           H  
ATOM   3772  O   ALA B  83     -11.278  11.195 -40.136  1.00 42.26           O  
ATOM   3773  N   GLY B  84     -11.452  10.258 -38.101  1.00 50.97           N  
ATOM   3774  H   GLY B  84     -11.754   9.450 -37.574  1.00 50.97           H  
ATOM   3775  CA  GLY B  84     -10.531  11.182 -37.421  1.00 50.97           C  
ATOM   3776  HA2 GLY B  84      -9.553  11.133 -37.900  1.00 50.97           H  
ATOM   3777  HA3 GLY B  84     -10.418  10.864 -36.385  1.00 50.97           H  
ATOM   3778  C   GLY B  84     -10.992  12.648 -37.419  1.00 50.97           C  
ATOM   3779  O   GLY B  84     -10.177  13.542 -37.609  1.00 50.97           O  
ATOM   3780  N   THR B  85     -12.302  12.906 -37.289  1.00 49.33           N  
ATOM   3781  H   THR B  85     -12.917  12.108 -37.211  1.00 49.33           H  
ATOM   3782  CA  THR B  85     -12.909  14.245 -37.502  1.00 49.33           C  
ATOM   3783  HA  THR B  85     -12.120  14.953 -37.753  1.00 49.33           H  
ATOM   3784  C   THR B  85     -13.627  14.857 -36.295  1.00 49.33           C  
ATOM   3785  CB  THR B  85     -13.906  14.227 -38.677  1.00 49.33           C  
ATOM   3786  HB  THR B  85     -14.475  15.157 -38.687  1.00 49.33           H  
ATOM   3787  O   THR B  85     -14.189  15.945 -36.422  1.00 49.33           O  
ATOM   3788  CG2 THR B  85     -13.229  14.125 -40.037  1.00 49.33           C  
ATOM   3789 HG21 THR B  85     -12.646  13.205 -40.095  1.00 49.33           H  
ATOM   3790 HG22 THR B  85     -12.562  14.975 -40.179  1.00 49.33           H  
ATOM   3791 HG23 THR B  85     -13.984  14.122 -40.823  1.00 49.33           H  
ATOM   3792  OG1 THR B  85     -14.819  13.154 -38.548  1.00 49.33           O  
ATOM   3793  HG1 THR B  85     -15.249  13.243 -37.694  1.00 49.33           H  
ATOM   3794  N   ARG B  86     -13.701  14.170 -35.150  1.00 57.45           N  
ATOM   3795  H   ARG B  86     -13.135  13.339 -35.057  1.00 57.45           H  
ATOM   3796  CA  ARG B  86     -14.355  14.688 -33.933  1.00 57.45           C  
ATOM   3797  HA  ARG B  86     -14.877  15.619 -34.155  1.00 57.45           H  
ATOM   3798  C   ARG B  86     -13.311  15.011 -32.875  1.00 57.45           C  
ATOM   3799  CB  ARG B  86     -15.367  13.681 -33.369  1.00 57.45           C  
ATOM   3800  HB2 ARG B  86     -14.867  12.732 -33.178  1.00 57.45           H  
ATOM   3801  HB3 ARG B  86     -15.736  14.063 -32.417  1.00 57.45           H  
ATOM   3802  O   ARG B  86     -12.344  14.272 -32.748  1.00 57.45           O  
ATOM   3803  CG  ARG B  86     -16.561  13.444 -34.299  1.00 57.45           C  
ATOM   3804  HG2 ARG B  86     -17.011  14.398 -34.574  1.00 57.45           H  
ATOM   3805  HG3 ARG B  86     -16.225  12.923 -35.195  1.00 57.45           H  
ATOM   3806  CD  ARG B  86     -17.589  12.587 -33.561  1.00 57.45           C  
ATOM   3807  HD2 ARG B  86     -17.093  11.681 -33.212  1.00 57.45           H  
ATOM   3808  HD3 ARG B  86     -17.951  13.137 -32.692  1.00 57.45           H  
ATOM   3809  NE  ARG B  86     -18.722  12.223 -34.431  1.00 57.45           N  
ATOM   3810  HE  ARG B  86     -18.655  12.509 -35.398  1.00 57.45           H  
ATOM   3811  NH1 ARG B  86     -19.740  10.855 -32.904  1.00 57.45           N  
ATOM   3812 HH11 ARG B  86     -20.414  10.145 -32.656  1.00 57.45           H  
ATOM   3813 HH12 ARG B  86     -18.946  11.002 -32.298  1.00 57.45           H  
ATOM   3814  NH2 ARG B  86     -20.612  11.067 -34.950  1.00 57.45           N  
ATOM   3815 HH21 ARG B  86     -20.540  11.405 -35.899  1.00 57.45           H  
ATOM   3816 HH22 ARG B  86     -21.306  10.386 -34.677  1.00 57.45           H  
ATOM   3817  CZ  ARG B  86     -19.682  11.385 -34.093  1.00 57.45           C  
ATOM   3818  N   ARG B  87     -13.539  16.054 -32.074  1.00 64.99           N  
ATOM   3819  H   ARG B  87     -14.384  16.591 -32.211  1.00 64.99           H  
ATOM   3820  CA  ARG B  87     -12.794  16.262 -30.825  1.00 64.99           C  
ATOM   3821  HA  ARG B  87     -11.722  16.218 -31.021  1.00 64.99           H  
ATOM   3822  C   ARG B  87     -13.124  15.132 -29.843  1.00 64.99           C  
ATOM   3823  CB  ARG B  87     -13.151  17.630 -30.209  1.00 64.99           C  
ATOM   3824  HB2 ARG B  87     -14.234  17.757 -30.214  1.00 64.99           H  
ATOM   3825  HB3 ARG B  87     -12.827  17.633 -29.168  1.00 64.99           H  
ATOM   3826  O   ARG B  87     -14.296  14.773 -29.696  1.00 64.99           O  
ATOM   3827  CG  ARG B  87     -12.486  18.827 -30.914  1.00 64.99           C  
ATOM   3828  HG2 ARG B  87     -12.722  18.820 -31.978  1.00 64.99           H  
ATOM   3829  HG3 ARG B  87     -11.406  18.745 -30.787  1.00 64.99           H  
ATOM   3830  CD  ARG B  87     -12.980  20.145 -30.289  1.00 64.99           C  
ATOM   3831  HD2 ARG B  87     -13.078  19.989 -29.214  1.00 64.99           H  
ATOM   3832  HD3 ARG B  87     -13.970  20.379 -30.681  1.00 64.99           H  
ATOM   3833  NE  ARG B  87     -12.063  21.290 -30.502  1.00 64.99           N  
ATOM   3834  HE  ARG B  87     -11.303  21.163 -31.156  1.00 64.99           H  
ATOM   3835  NH1 ARG B  87     -12.953  22.672 -28.869  1.00 64.99           N  
ATOM   3836 HH11 ARG B  87     -13.767  22.085 -28.765  1.00 64.99           H  
ATOM   3837 HH12 ARG B  87     -12.784  23.399 -28.188  1.00 64.99           H  
ATOM   3838  NH2 ARG B  87     -11.047  23.230 -29.789  1.00 64.99           N  
ATOM   3839 HH21 ARG B  87     -10.201  23.016 -30.296  1.00 64.99           H  
ATOM   3840 HH22 ARG B  87     -11.016  23.930 -29.062  1.00 64.99           H  
ATOM   3841  CZ  ARG B  87     -12.035  22.381 -29.738  1.00 64.99           C  
ATOM   3842  N   ALA B  88     -12.113  14.607 -29.154  1.00 74.78           N  
ATOM   3843  H   ALA B  88     -11.166  14.850 -29.406  1.00 74.78           H  
ATOM   3844  CA  ALA B  88     -12.316  13.741 -27.995  1.00 74.78           C  
ATOM   3845  HA  ALA B  88     -12.822  12.835 -28.329  1.00 74.78           H  
ATOM   3846  C   ALA B  88     -13.214  14.413 -26.930  1.00 74.78           C  
ATOM   3847  CB  ALA B  88     -10.944  13.343 -27.435  1.00 74.78           C  
ATOM   3848  HB1 ALA B  88     -11.071  12.658 -26.597  1.00 74.78           H  
ATOM   3849  HB2 ALA B  88     -10.406  14.228 -27.095  1.00 74.78           H  
ATOM   3850  HB3 ALA B  88     -10.359  12.846 -28.209  1.00 74.78           H  
ATOM   3851  O   ALA B  88     -13.367  15.636 -26.902  1.00 74.78           O  
ATOM   3852  N   HIS B  89     -13.832  13.608 -26.069  1.00 87.47           N  
ATOM   3853  H   HIS B  89     -13.652  12.615 -26.112  1.00 87.47           H  
ATOM   3854  CA  HIS B  89     -14.695  14.068 -24.979  1.00 87.47           C  
ATOM   3855  HA  HIS B  89     -14.617  15.151 -24.880  1.00 87.47           H  
ATOM   3856  C   HIS B  89     -14.234  13.454 -23.651  1.00 87.47           C  
ATOM   3857  CB  HIS B  89     -16.161  13.723 -25.283  1.00 87.47           C  
ATOM   3858  HB2 HIS B  89     -16.721  13.776 -24.348  1.00 87.47           H  
ATOM   3859  HB3 HIS B  89     -16.223  12.698 -25.648  1.00 87.47           H  
ATOM   3860  O   HIS B  89     -13.742  12.325 -23.618  1.00 87.47           O  
ATOM   3861  CG  HIS B  89     -16.858  14.636 -26.265  1.00 87.47           C  
ATOM   3862  CD2 HIS B  89     -18.084  15.214 -26.075  1.00 87.47           C  
ATOM   3863  HD2 HIS B  89     -18.703  15.096 -25.198  1.00 87.47           H  
ATOM   3864  ND1 HIS B  89     -16.419  15.033 -27.511  1.00 87.47           N  
ATOM   3865  HD1 HIS B  89     -15.522  14.835 -27.932  1.00 87.47           H  
ATOM   3866  CE1 HIS B  89     -17.350  15.843 -28.041  1.00 87.47           C  
ATOM   3867  HE1 HIS B  89     -17.252  16.355 -28.987  1.00 87.47           H  
ATOM   3868  NE2 HIS B  89     -18.398  15.970 -27.211  1.00 87.47           N  
ATOM   3869  N   GLY B  90     -14.394  14.188 -22.551  1.00 91.83           N  
ATOM   3870  H   GLY B  90     -14.850  15.086 -22.634  1.00 91.83           H  
ATOM   3871  CA  GLY B  90     -13.941  13.776 -21.223  1.00 91.83           C  
ATOM   3872  HA2 GLY B  90     -14.220  12.738 -21.043  1.00 91.83           H  
ATOM   3873  HA3 GLY B  90     -12.855  13.857 -21.173  1.00 91.83           H  
ATOM   3874  C   GLY B  90     -14.518  14.629 -20.102  1.00 91.83           C  
ATOM   3875  O   GLY B  90     -15.406  15.449 -20.319  1.00 91.83           O  
ATOM   3876  N   ASN B  91     -14.016  14.421 -18.887  1.00 96.60           N  
ATOM   3877  H   ASN B  91     -13.300  13.716 -18.781  1.00 96.60           H  
ATOM   3878  CA  ASN B  91     -14.550  15.018 -17.667  1.00 96.60           C  
ATOM   3879  HA  ASN B  91     -15.315  15.755 -17.914  1.00 96.60           H  
ATOM   3880  C   ASN B  91     -13.410  15.739 -16.937  1.00 96.60           C  
ATOM   3881  CB  ASN B  91     -15.217  13.919 -16.819  1.00 96.60           C  
ATOM   3882  HB2 ASN B  91     -15.678  14.375 -15.943  1.00 96.60           H  
ATOM   3883  HB3 ASN B  91     -14.472  13.205 -16.467  1.00 96.60           H  
ATOM   3884  O   ASN B  91     -12.554  15.107 -16.321  1.00 96.60           O  
ATOM   3885  CG  ASN B  91     -16.292  13.158 -17.568  1.00 96.60           C  
ATOM   3886  ND2 ASN B  91     -15.908  12.165 -18.341  1.00 96.60           N  
ATOM   3887 HD21 ASN B  91     -14.921  11.970 -18.429  1.00 96.60           H  
ATOM   3888 HD22 ASN B  91     -16.586  11.771 -18.977  1.00 96.60           H  
ATOM   3889  OD1 ASN B  91     -17.468  13.467 -17.481  1.00 96.60           O  
ATOM   3890  N   PHE B  92     -13.379  17.064 -17.037  1.00 96.09           N  
ATOM   3891  H   PHE B  92     -14.127  17.532 -17.529  1.00 96.09           H  
ATOM   3892  CA  PHE B  92     -12.244  17.884 -16.606  1.00 96.09           C  
ATOM   3893  HA  PHE B  92     -11.415  17.237 -16.321  1.00 96.09           H  
ATOM   3894  C   PHE B  92     -12.596  18.731 -15.381  1.00 96.09           C  
ATOM   3895  CB  PHE B  92     -11.762  18.733 -17.791  1.00 96.09           C  
ATOM   3896  HB2 PHE B  92     -10.908  19.330 -17.470  1.00 96.09           H  
ATOM   3897  HB3 PHE B  92     -12.553  19.426 -18.080  1.00 96.09           H  
ATOM   3898  O   PHE B  92     -13.743  19.159 -15.221  1.00 96.09           O  
ATOM   3899  CG  PHE B  92     -11.356  17.909 -19.002  1.00 96.09           C  
ATOM   3900  CD1 PHE B  92     -10.038  17.426 -19.119  1.00 96.09           C  
ATOM   3901  HD1 PHE B  92      -9.312  17.650 -18.352  1.00 96.09           H  
ATOM   3902  CD2 PHE B  92     -12.299  17.608 -20.006  1.00 96.09           C  
ATOM   3903  HD2 PHE B  92     -13.309  17.984 -19.939  1.00 96.09           H  
ATOM   3904  CE1 PHE B  92      -9.663  16.659 -20.238  1.00 96.09           C  
ATOM   3905  HE1 PHE B  92      -8.647  16.307 -20.334  1.00 96.09           H  
ATOM   3906  CE2 PHE B  92     -11.927  16.831 -21.118  1.00 96.09           C  
ATOM   3907  HE2 PHE B  92     -12.652  16.628 -21.892  1.00 96.09           H  
ATOM   3908  CZ  PHE B  92     -10.608  16.358 -21.236  1.00 96.09           C  
ATOM   3909  HZ  PHE B  92     -10.319  15.780 -22.101  1.00 96.09           H  
ATOM   3910  N   MET B  93     -11.614  18.990 -14.516  1.00 96.09           N  
ATOM   3911  H   MET B  93     -10.682  18.675 -14.745  1.00 96.09           H  
ATOM   3912  CA  MET B  93     -11.784  19.934 -13.409  1.00 96.09           C  
ATOM   3913  HA  MET B  93     -12.769  19.785 -12.965  1.00 96.09           H  
ATOM   3914  C   MET B  93     -11.715  21.374 -13.927  1.00 96.09           C  
ATOM   3915  CB  MET B  93     -10.740  19.710 -12.307  1.00 96.09           C  
ATOM   3916  HB2 MET B  93      -9.745  19.684 -12.752  1.00 96.09           H  
ATOM   3917  HB3 MET B  93     -10.786  20.544 -11.608  1.00 96.09           H  
ATOM   3918  O   MET B  93     -10.793  21.742 -14.660  1.00 96.09           O  
ATOM   3919  CG  MET B  93     -10.982  18.417 -11.522  1.00 96.09           C  
ATOM   3920  HG2 MET B  93     -12.027  18.393 -11.213  1.00 96.09           H  
ATOM   3921  HG3 MET B  93     -10.803  17.561 -12.173  1.00 96.09           H  
ATOM   3922  SD  MET B  93      -9.964  18.246 -10.031  1.00 96.09           S  
ATOM   3923  CE  MET B  93      -8.299  18.268 -10.732  1.00 96.09           C  
ATOM   3924  HE1 MET B  93      -8.087  19.249 -11.158  1.00 96.09           H  
ATOM   3925  HE2 MET B  93      -7.576  18.057  -9.944  1.00 96.09           H  
ATOM   3926  HE3 MET B  93      -8.220  17.505 -11.507  1.00 96.09           H  
ATOM   3927  N   ALA B  94     -12.665  22.207 -13.499  1.00 91.93           N  
ATOM   3928  H   ALA B  94     -13.362  21.855 -12.858  1.00 91.93           H  
ATOM   3929  CA  ALA B  94     -12.540  23.655 -13.629  1.00 91.93           C  
ATOM   3930  HA  ALA B  94     -12.330  23.900 -14.670  1.00 91.93           H  
ATOM   3931  C   ALA B  94     -11.364  24.138 -12.762  1.00 91.93           C  
ATOM   3932  CB  ALA B  94     -13.867  24.312 -13.227  1.00 91.93           C  
ATOM   3933  HB1 ALA B  94     -14.094  24.085 -12.185  1.00 91.93           H  
ATOM   3934  HB2 ALA B  94     -14.672  23.947 -13.863  1.00 91.93           H  
ATOM   3935  HB3 ALA B  94     -13.789  25.393 -13.341  1.00 91.93           H  
ATOM   3936  O   ALA B  94     -11.168  23.628 -11.661  1.00 91.93           O  
ATOM   3937  N   GLY B  95     -10.567  25.084 -13.265  1.00 90.65           N  
ATOM   3938  H   GLY B  95     -10.780  25.488 -14.165  1.00 90.65           H  
ATOM   3939  CA  GLY B  95      -9.419  25.622 -12.526  1.00 90.65           C  
ATOM   3940  HA2 GLY B  95      -9.761  26.063 -11.589  1.00 90.65           H  
ATOM   3941  HA3 GLY B  95      -8.967  26.414 -13.122  1.00 90.65           H  
ATOM   3942  C   GLY B  95      -8.321  24.600 -12.203  1.00 90.65           C  
ATOM   3943  O   GLY B  95      -7.579  24.778 -11.242  1.00 90.65           O  
ATOM   3944  N   ALA B  96      -8.177  23.520 -12.986  1.00 91.98           N  
ATOM   3945  H   ALA B  96      -8.859  23.364 -13.714  1.00 91.98           H  
ATOM   3946  CA  ALA B  96      -7.171  22.478 -12.730  1.00 91.98           C  
ATOM   3947  HA  ALA B  96      -7.409  22.001 -11.780  1.00 91.98           H  
ATOM   3948  C   ALA B  96      -5.726  23.023 -12.628  1.00 91.98           C  
ATOM   3949  CB  ALA B  96      -7.270  21.429 -13.845  1.00 91.98           C  
ATOM   3950  HB1 ALA B  96      -8.287  21.041 -13.906  1.00 91.98           H  
ATOM   3951  HB2 ALA B  96      -6.592  20.603 -13.628  1.00 91.98           H  
ATOM   3952  HB3 ALA B  96      -6.998  21.872 -14.802  1.00 91.98           H  
ATOM   3953  O   ALA B  96      -4.899  22.454 -11.913  1.00 91.98           O  
ATOM   3954  N   GLY B  97      -5.433  24.125 -13.329  1.00 92.06           N  
ATOM   3955  H   GLY B  97      -6.184  24.549 -13.855  1.00 92.06           H  
ATOM   3956  CA  GLY B  97      -4.155  24.838 -13.289  1.00 92.06           C  
ATOM   3957  HA2 GLY B  97      -3.354  24.127 -13.089  1.00 92.06           H  
ATOM   3958  HA3 GLY B  97      -3.981  25.282 -14.269  1.00 92.06           H  
ATOM   3959  C   GLY B  97      -4.053  25.966 -12.253  1.00 92.06           C  
ATOM   3960  O   GLY B  97      -2.956  26.511 -12.114  1.00 92.06           O  
ATOM   3961  N   ASP B  98      -5.128  26.299 -11.535  1.00 94.80           N  
ATOM   3962  H   ASP B  98      -5.970  25.748 -11.620  1.00 94.80           H  
ATOM   3963  CA  ASP B  98      -5.159  27.357 -10.515  1.00 94.80           C  
ATOM   3964  HA  ASP B  98      -4.525  28.177 -10.851  1.00 94.80           H  
ATOM   3965  C   ASP B  98      -4.604  26.852  -9.170  1.00 94.80           C  
ATOM   3966  CB  ASP B  98      -6.586  27.917 -10.350  1.00 94.80           C  
ATOM   3967  HB2 ASP B  98      -7.252  27.116 -10.030  1.00 94.80           H  
ATOM   3968  HB3 ASP B  98      -6.572  28.669  -9.561  1.00 94.80           H  
ATOM   3969  O   ASP B  98      -4.698  25.663  -8.857  1.00 94.80           O  
ATOM   3970  CG  ASP B  98      -7.140  28.576 -11.621  1.00 94.80           C  
ATOM   3971  OD1 ASP B  98      -6.345  29.221 -12.340  1.00 94.80           O  
ATOM   3972  OD2 ASP B  98      -8.363  28.449 -11.858  1.00 94.80           O  
ATOM   3973  N   PHE B  99      -3.970  27.743  -8.396  1.00 97.16           N  
ATOM   3974  H   PHE B  99      -3.930  28.704  -8.703  1.00 97.16           H  
ATOM   3975  CA  PHE B  99      -3.339  27.428  -7.104  1.00 97.16           C  
ATOM   3976  HA  PHE B  99      -4.027  26.837  -6.499  1.00 97.16           H  
ATOM   3977  C   PHE B  99      -2.957  28.706  -6.331  1.00 97.16           C  
ATOM   3978  CB  PHE B  99      -2.063  26.613  -7.391  1.00 97.16           C  
ATOM   3979  HB2 PHE B  99      -1.402  27.215  -8.015  1.00 97.16           H  
ATOM   3980  HB3 PHE B  99      -2.331  25.729  -7.970  1.00 97.16           H  
ATOM   3981  O   PHE B  99      -2.286  29.575  -6.899  1.00 97.16           O  
ATOM   3982  CG  PHE B  99      -1.295  26.126  -6.180  1.00 97.16           C  
ATOM   3983  CD1 PHE B  99       0.066  26.450  -6.023  1.00 97.16           C  
ATOM   3984  HD1 PHE B  99       0.552  27.096  -6.738  1.00 97.16           H  
ATOM   3985  CD2 PHE B  99      -1.921  25.282  -5.246  1.00 97.16           C  
ATOM   3986  HD2 PHE B  99      -2.963  25.021  -5.364  1.00 97.16           H  
ATOM   3987  CE1 PHE B  99       0.794  25.934  -4.936  1.00 97.16           C  
ATOM   3988  HE1 PHE B  99       1.836  26.189  -4.811  1.00 97.16           H  
ATOM   3989  CE2 PHE B  99      -1.199  24.776  -4.154  1.00 97.16           C  
ATOM   3990  HE2 PHE B  99      -1.695  24.146  -3.431  1.00 97.16           H  
ATOM   3991  CZ  PHE B  99       0.156  25.103  -3.999  1.00 97.16           C  
ATOM   3992  HZ  PHE B  99       0.696  24.721  -3.145  1.00 97.16           H  
ATOM   3993  N   ASP B 100      -3.286  28.815  -5.039  1.00 97.30           N  
ATOM   3994  H   ASP B 100      -3.798  28.057  -4.610  1.00 97.30           H  
ATOM   3995  CA  ASP B 100      -2.767  29.887  -4.169  1.00 97.30           C  
ATOM   3996  HA  ASP B 100      -2.649  30.780  -4.783  1.00 97.30           H  
ATOM   3997  C   ASP B 100      -1.368  29.529  -3.644  1.00 97.30           C  
ATOM   3998  CB  ASP B 100      -3.750  30.294  -3.056  1.00 97.30           C  
ATOM   3999  HB2 ASP B 100      -4.736  30.433  -3.498  1.00 97.30           H  
ATOM   4000  HB3 ASP B 100      -3.820  29.498  -2.315  1.00 97.30           H  
ATOM   4001  O   ASP B 100      -1.158  29.121  -2.499  1.00 97.30           O  
ATOM   4002  CG  ASP B 100      -3.333  31.612  -2.366  1.00 97.30           C  
ATOM   4003  OD1 ASP B 100      -2.138  32.000  -2.443  1.00 97.30           O  
ATOM   4004  OD2 ASP B 100      -4.216  32.258  -1.755  1.00 97.30           O  
ATOM   4005  N   ALA B 101      -0.372  29.705  -4.513  1.00 97.01           N  
ATOM   4006  H   ALA B 101      -0.624  29.956  -5.458  1.00 97.01           H  
ATOM   4007  CA  ALA B 101       1.028  29.456  -4.179  1.00 97.01           C  
ATOM   4008  HA  ALA B 101       1.139  28.399  -3.935  1.00 97.01           H  
ATOM   4009  C   ALA B 101       1.498  30.258  -2.948  1.00 97.01           C  
ATOM   4010  CB  ALA B 101       1.871  29.776  -5.419  1.00 97.01           C  
ATOM   4011  HB1 ALA B 101       2.904  29.476  -5.243  1.00 97.01           H  
ATOM   4012  HB2 ALA B 101       1.840  30.846  -5.626  1.00 97.01           H  
ATOM   4013  HB3 ALA B 101       1.485  29.234  -6.282  1.00 97.01           H  
ATOM   4014  O   ALA B 101       2.262  29.742  -2.130  1.00 97.01           O  
ATOM   4015  N   ALA B 102       1.013  31.494  -2.778  1.00 93.99           N  
ATOM   4016  H   ALA B 102       0.227  31.779  -3.346  1.00 93.99           H  
ATOM   4017  CA  ALA B 102       1.427  32.375  -1.691  1.00 93.99           C  
ATOM   4018  HA  ALA B 102       2.516  32.381  -1.647  1.00 93.99           H  
ATOM   4019  C   ALA B 102       0.919  31.890  -0.324  1.00 93.99           C  
ATOM   4020  CB  ALA B 102       0.949  33.797  -2.007  1.00 93.99           C  
ATOM   4021  HB1 ALA B 102      -0.139  33.819  -2.062  1.00 93.99           H  
ATOM   4022  HB2 ALA B 102       1.365  34.124  -2.961  1.00 93.99           H  
ATOM   4023  HB3 ALA B 102       1.279  34.475  -1.221  1.00 93.99           H  
ATOM   4024  O   ALA B 102       1.655  31.963   0.661  1.00 93.99           O  
ATOM   4025  N   PHE B 103      -0.295  31.337  -0.258  1.00 96.25           N  
ATOM   4026  H   PHE B 103      -0.871  31.345  -1.088  1.00 96.25           H  
ATOM   4027  CA  PHE B 103      -0.867  30.773   0.966  1.00 96.25           C  
ATOM   4028  HA  PHE B 103      -0.960  31.570   1.704  1.00 96.25           H  
ATOM   4029  C   PHE B 103       0.010  29.665   1.581  1.00 96.25           C  
ATOM   4030  CB  PHE B 103      -2.273  30.266   0.635  1.00 96.25           C  
ATOM   4031  HB2 PHE B 103      -2.855  31.099   0.242  1.00 96.25           H  
ATOM   4032  HB3 PHE B 103      -2.211  29.509  -0.147  1.00 96.25           H  
ATOM   4033  O   PHE B 103       0.229  29.655   2.800  1.00 96.25           O  
ATOM   4034  CG  PHE B 103      -3.027  29.690   1.809  1.00 96.25           C  
ATOM   4035  CD1 PHE B 103      -3.002  28.305   2.047  1.00 96.25           C  
ATOM   4036  HD1 PHE B 103      -2.433  27.655   1.399  1.00 96.25           H  
ATOM   4037  CD2 PHE B 103      -3.783  30.536   2.641  1.00 96.25           C  
ATOM   4038  HD2 PHE B 103      -3.814  31.596   2.440  1.00 96.25           H  
ATOM   4039  CE1 PHE B 103      -3.748  27.762   3.104  1.00 96.25           C  
ATOM   4040  HE1 PHE B 103      -3.751  26.695   3.266  1.00 96.25           H  
ATOM   4041  CE2 PHE B 103      -4.527  29.993   3.702  1.00 96.25           C  
ATOM   4042  HE2 PHE B 103      -5.126  30.635   4.331  1.00 96.25           H  
ATOM   4043  CZ  PHE B 103      -4.519  28.605   3.922  1.00 96.25           C  
ATOM   4044  HZ  PHE B 103      -5.124  28.177   4.708  1.00 96.25           H  
ATOM   4045  N   PHE B 104       0.578  28.797   0.734  1.00 95.85           N  
ATOM   4046  H   PHE B 104       0.325  28.874  -0.240  1.00 95.85           H  
ATOM   4047  CA  PHE B 104       1.494  27.712   1.120  1.00 95.85           C  
ATOM   4048  HA  PHE B 104       1.243  27.398   2.134  1.00 95.85           H  
ATOM   4049  C   PHE B 104       2.982  28.115   1.157  1.00 95.85           C  
ATOM   4050  CB  PHE B 104       1.272  26.504   0.197  1.00 95.85           C  
ATOM   4051  HB2 PHE B 104       1.542  26.790  -0.820  1.00 95.85           H  
ATOM   4052  HB3 PHE B 104       1.941  25.697   0.495  1.00 95.85           H  
ATOM   4053  O   PHE B 104       3.829  27.269   1.437  1.00 95.85           O  
ATOM   4054  CG  PHE B 104      -0.146  25.971   0.208  1.00 95.85           C  
ATOM   4055  CD1 PHE B 104      -0.631  25.232   1.306  1.00 95.85           C  
ATOM   4056  HD1 PHE B 104       0.007  25.036   2.155  1.00 95.85           H  
ATOM   4057  CD2 PHE B 104      -1.002  26.256  -0.868  1.00 95.85           C  
ATOM   4058  HD2 PHE B 104      -0.651  26.831  -1.713  1.00 95.85           H  
ATOM   4059  CE1 PHE B 104      -1.959  24.769   1.317  1.00 95.85           C  
ATOM   4060  HE1 PHE B 104      -2.334  24.203   2.157  1.00 95.85           H  
ATOM   4061  CE2 PHE B 104      -2.336  25.828  -0.841  1.00 95.85           C  
ATOM   4062  HE2 PHE B 104      -2.986  26.104  -1.658  1.00 95.85           H  
ATOM   4063  CZ  PHE B 104      -2.815  25.077   0.247  1.00 95.85           C  
ATOM   4064  HZ  PHE B 104      -3.846  24.756   0.272  1.00 95.85           H  
ATOM   4065  N   GLY B 105       3.322  29.380   0.877  1.00 91.33           N  
ATOM   4066  H   GLY B 105       2.587  30.040   0.668  1.00 91.33           H  
ATOM   4067  CA  GLY B 105       4.709  29.865   0.847  1.00 91.33           C  
ATOM   4068  HA2 GLY B 105       5.222  29.537   1.751  1.00 91.33           H  
ATOM   4069  HA3 GLY B 105       4.691  30.954   0.837  1.00 91.33           H  
ATOM   4070  C   GLY B 105       5.534  29.402  -0.365  1.00 91.33           C  
ATOM   4071  O   GLY B 105       6.761  29.471  -0.335  1.00 91.33           O  
ATOM   4072  N   ILE B 106       4.879  28.931  -1.427  1.00 93.80           N  
ATOM   4073  H   ILE B 106       3.872  29.019  -1.425  1.00 93.80           H  
ATOM   4074  CA  ILE B 106       5.496  28.430  -2.660  1.00 93.80           C  
ATOM   4075  HA  ILE B 106       6.476  28.018  -2.420  1.00 93.80           H  
ATOM   4076  C   ILE B 106       5.713  29.596  -3.637  1.00 93.80           C  
ATOM   4077  CB  ILE B 106       4.633  27.277  -3.232  1.00 93.80           C  
ATOM   4078  HB  ILE B 106       3.596  27.609  -3.272  1.00 93.80           H  
ATOM   4079  O   ILE B 106       4.854  30.461  -3.813  1.00 93.80           O  
ATOM   4080  CG1 ILE B 106       4.734  26.055  -2.285  1.00 93.80           C  
ATOM   4081 HG12 ILE B 106       4.580  26.375  -1.254  1.00 93.80           H  
ATOM   4082 HG13 ILE B 106       5.736  25.630  -2.349  1.00 93.80           H  
ATOM   4083  CG2 ILE B 106       5.056  26.876  -4.656  1.00 93.80           C  
ATOM   4084 HG21 ILE B 106       6.087  26.524  -4.647  1.00 93.80           H  
ATOM   4085 HG22 ILE B 106       4.965  27.724  -5.335  1.00 93.80           H  
ATOM   4086 HG23 ILE B 106       4.413  26.084  -5.039  1.00 93.80           H  
ATOM   4087  CD1 ILE B 106       3.708  24.951  -2.556  1.00 93.80           C  
ATOM   4088 HD11 ILE B 106       3.811  24.171  -1.802  1.00 93.80           H  
ATOM   4089 HD12 ILE B 106       3.862  24.509  -3.540  1.00 93.80           H  
ATOM   4090 HD13 ILE B 106       2.705  25.373  -2.491  1.00 93.80           H  
ATOM   4091  N   SER B 107       6.873  29.635  -4.299  1.00 90.59           N  
ATOM   4092  H   SER B 107       7.527  28.878  -4.161  1.00 90.59           H  
ATOM   4093  CA  SER B 107       7.174  30.714  -5.254  1.00 90.59           C  
ATOM   4094  HA  SER B 107       6.863  31.644  -4.779  1.00 90.59           H  
ATOM   4095  C   SER B 107       6.393  30.553  -6.573  1.00 90.59           C  
ATOM   4096  CB  SER B 107       8.680  30.832  -5.510  1.00 90.59           C  
ATOM   4097  HB2 SER B 107       9.218  30.794  -4.563  1.00 90.59           H  
ATOM   4098  HB3 SER B 107       8.876  31.798  -5.976  1.00 90.59           H  
ATOM   4099  O   SER B 107       6.153  29.421  -6.995  1.00 90.59           O  
ATOM   4100  OG  SER B 107       9.158  29.818  -6.375  1.00 90.59           O  
ATOM   4101  HG  SER B 107       9.247  29.008  -5.868  1.00 90.59           H  
ATOM   4102  N   PRO B 108       6.064  31.638  -7.307  1.00 90.37           N  
ATOM   4103  CA  PRO B 108       5.382  31.526  -8.602  1.00 90.37           C  
ATOM   4104  HA  PRO B 108       4.403  31.077  -8.436  1.00 90.37           H  
ATOM   4105  C   PRO B 108       6.135  30.675  -9.639  1.00 90.37           C  
ATOM   4106  CB  PRO B 108       5.190  32.967  -9.089  1.00 90.37           C  
ATOM   4107  HB2 PRO B 108       6.056  33.291  -9.665  1.00 90.37           H  
ATOM   4108  HB3 PRO B 108       4.278  33.073  -9.677  1.00 90.37           H  
ATOM   4109  O   PRO B 108       5.506  29.968 -10.419  1.00 90.37           O  
ATOM   4110  CG  PRO B 108       5.120  33.763  -7.786  1.00 90.37           C  
ATOM   4111  HG2 PRO B 108       5.397  34.807  -7.932  1.00 90.37           H  
ATOM   4112  HG3 PRO B 108       4.118  33.686  -7.364  1.00 90.37           H  
ATOM   4113  CD  PRO B 108       6.114  33.031  -6.886  1.00 90.37           C  
ATOM   4114  HD2 PRO B 108       7.119  33.424  -7.040  1.00 90.37           H  
ATOM   4115  HD3 PRO B 108       5.814  33.149  -5.844  1.00 90.37           H  
ATOM   4116  N   ARG B 109       7.478  30.688  -9.619  1.00 88.62           N  
ATOM   4117  H   ARG B 109       7.928  31.254  -8.913  1.00 88.62           H  
ATOM   4118  CA  ARG B 109       8.312  29.796 -10.447  1.00 88.62           C  
ATOM   4119  HA  ARG B 109       8.005  29.863 -11.490  1.00 88.62           H  
ATOM   4120  C   ARG B 109       8.140  28.330 -10.062  1.00 88.62           C  
ATOM   4121  CB  ARG B 109       9.801  30.147 -10.309  1.00 88.62           C  
ATOM   4122  HB2 ARG B 109      10.369  29.219 -10.382  1.00 88.62           H  
ATOM   4123  HB3 ARG B 109       9.994  30.563  -9.321  1.00 88.62           H  
ATOM   4124  O   ARG B 109       7.982  27.488 -10.937  1.00 88.62           O  
ATOM   4125  CG  ARG B 109      10.337  31.091 -11.392  1.00 88.62           C  
ATOM   4126  HG2 ARG B 109       9.911  32.088 -11.277  1.00 88.62           H  
ATOM   4127  HG3 ARG B 109      10.103  30.695 -12.380  1.00 88.62           H  
ATOM   4128  CD  ARG B 109      11.856  31.124 -11.194  1.00 88.62           C  
ATOM   4129  HD2 ARG B 109      12.218  30.096 -11.191  1.00 88.62           H  
ATOM   4130  HD3 ARG B 109      12.069  31.563 -10.219  1.00 88.62           H  
ATOM   4131  NE  ARG B 109      12.586  31.868 -12.234  1.00 88.62           N  
ATOM   4132  HE  ARG B 109      12.067  32.230 -13.022  1.00 88.62           H  
ATOM   4133  NH1 ARG B 109      14.452  32.878 -13.066  1.00 88.62           N  
ATOM   4134 HH11 ARG B 109      14.024  32.871 -13.981  1.00 88.62           H  
ATOM   4135 HH12 ARG B 109      15.455  32.996 -13.061  1.00 88.62           H  
ATOM   4136  NH2 ARG B 109      14.651  31.568 -11.285  1.00 88.62           N  
ATOM   4137 HH21 ARG B 109      15.649  31.725 -11.303  1.00 88.62           H  
ATOM   4138 HH22 ARG B 109      14.297  30.717 -10.874  1.00 88.62           H  
ATOM   4139  CZ  ARG B 109      13.884  32.110 -12.189  1.00 88.62           C  
ATOM   4140  N   GLU B 110       8.187  28.024  -8.768  1.00 89.83           N  
ATOM   4141  H   GLU B 110       8.283  28.765  -8.088  1.00 89.83           H  
ATOM   4142  CA  GLU B 110       8.016  26.654  -8.287  1.00 89.83           C  
ATOM   4143  HA  GLU B 110       8.713  26.003  -8.815  1.00 89.83           H  
ATOM   4144  C   GLU B 110       6.603  26.145  -8.592  1.00 89.83           C  
ATOM   4145  CB  GLU B 110       8.349  26.592  -6.795  1.00 89.83           C  
ATOM   4146  HB2 GLU B 110       7.674  27.249  -6.246  1.00 89.83           H  
ATOM   4147  HB3 GLU B 110       9.371  26.942  -6.651  1.00 89.83           H  
ATOM   4148  O   GLU B 110       6.460  25.054  -9.131  1.00 89.83           O  
ATOM   4149  CG  GLU B 110       8.226  25.158  -6.261  1.00 89.83           C  
ATOM   4150  HG2 GLU B 110       8.828  24.497  -6.885  1.00 89.83           H  
ATOM   4151  HG3 GLU B 110       7.188  24.836  -6.337  1.00 89.83           H  
ATOM   4152  CD  GLU B 110       8.664  25.021  -4.802  1.00 89.83           C  
ATOM   4153  OE1 GLU B 110       8.893  23.853  -4.399  1.00 89.83           O  
ATOM   4154  OE2 GLU B 110       8.722  26.051  -4.094  1.00 89.83           O  
ATOM   4155  N   ALA B 111       5.569  26.962  -8.371  1.00 94.26           N  
ATOM   4156  H   ALA B 111       5.745  27.848  -7.920  1.00 94.26           H  
ATOM   4157  CA  ALA B 111       4.192  26.630  -8.733  1.00 94.26           C  
ATOM   4158  HA  ALA B 111       3.914  25.714  -8.213  1.00 94.26           H  
ATOM   4159  C   ALA B 111       4.005  26.376 -10.244  1.00 94.26           C  
ATOM   4160  CB  ALA B 111       3.285  27.762  -8.240  1.00 94.26           C  
ATOM   4161  HB1 ALA B 111       3.383  27.866  -7.160  1.00 94.26           H  
ATOM   4162  HB2 ALA B 111       2.248  27.529  -8.483  1.00 94.26           H  
ATOM   4163  HB3 ALA B 111       3.560  28.700  -8.722  1.00 94.26           H  
ATOM   4164  O   ALA B 111       3.184  25.540 -10.617  1.00 94.26           O  
ATOM   4165  N   LEU B 112       4.780  27.046 -11.107  1.00 91.01           N  
ATOM   4166  H   LEU B 112       5.384  27.769 -10.743  1.00 91.01           H  
ATOM   4167  CA  LEU B 112       4.803  26.800 -12.556  1.00 91.01           C  
ATOM   4168  HA  LEU B 112       3.775  26.662 -12.891  1.00 91.01           H  
ATOM   4169  C   LEU B 112       5.580  25.523 -12.939  1.00 91.01           C  
ATOM   4170  CB  LEU B 112       5.401  28.041 -13.249  1.00 91.01           C  
ATOM   4171  HB2 LEU B 112       5.015  28.944 -12.775  1.00 91.01           H  
ATOM   4172  HB3 LEU B 112       6.481  28.026 -13.103  1.00 91.01           H  
ATOM   4173  O   LEU B 112       5.291  24.913 -13.962  1.00 91.01           O  
ATOM   4174  CG  LEU B 112       5.095  28.127 -14.757  1.00 91.01           C  
ATOM   4175  HG  LEU B 112       5.249  27.158 -15.232  1.00 91.01           H  
ATOM   4176  CD1 LEU B 112       3.656  28.588 -15.007  1.00 91.01           C  
ATOM   4177 HD11 LEU B 112       2.956  27.866 -14.585  1.00 91.01           H  
ATOM   4178 HD12 LEU B 112       3.487  29.562 -14.549  1.00 91.01           H  
ATOM   4179 HD13 LEU B 112       3.475  28.658 -16.079  1.00 91.01           H  
ATOM   4180  CD2 LEU B 112       6.036  29.128 -15.427  1.00 91.01           C  
ATOM   4181 HD21 LEU B 112       7.068  28.801 -15.304  1.00 91.01           H  
ATOM   4182 HD22 LEU B 112       5.916  30.115 -14.979  1.00 91.01           H  
ATOM   4183 HD23 LEU B 112       5.814  29.188 -16.492  1.00 91.01           H  
ATOM   4184  N   ALA B 113       6.563  25.112 -12.134  1.00 89.60           N  
ATOM   4185  H   ALA B 113       6.787  25.681 -11.330  1.00 89.60           H  
ATOM   4186  CA  ALA B 113       7.317  23.869 -12.324  1.00 89.60           C  
ATOM   4187  HA  ALA B 113       7.427  23.682 -13.392  1.00 89.60           H  
ATOM   4188  C   ALA B 113       6.620  22.634 -11.714  1.00 89.60           C  
ATOM   4189  CB  ALA B 113       8.712  24.074 -11.726  1.00 89.60           C  
ATOM   4190  HB1 ALA B 113       9.179  24.956 -12.166  1.00 89.60           H  
ATOM   4191  HB2 ALA B 113       9.332  23.200 -11.928  1.00 89.60           H  
ATOM   4192  HB3 ALA B 113       8.630  24.213 -10.648  1.00 89.60           H  
ATOM   4193  O   ALA B 113       6.909  21.505 -12.115  1.00 89.60           O  
ATOM   4194  N   MET B 114       5.719  22.843 -10.749  1.00 94.04           N  
ATOM   4195  H   MET B 114       5.603  23.793 -10.426  1.00 94.04           H  
ATOM   4196  CA  MET B 114       4.932  21.806 -10.083  1.00 94.04           C  
ATOM   4197  HA  MET B 114       5.588  20.972  -9.833  1.00 94.04           H  
ATOM   4198  C   MET B 114       3.808  21.263 -10.967  1.00 94.04           C  
ATOM   4199  CB  MET B 114       4.318  22.345  -8.782  1.00 94.04           C  
ATOM   4200  HB2 MET B 114       3.902  23.336  -8.962  1.00 94.04           H  
ATOM   4201  HB3 MET B 114       3.503  21.683  -8.488  1.00 94.04           H  
ATOM   4202  O   MET B 114       2.918  22.012 -11.395  1.00 94.04           O  
ATOM   4203  CG  MET B 114       5.309  22.408  -7.617  1.00 94.04           C  
ATOM   4204  HG2 MET B 114       6.211  22.927  -7.939  1.00 94.04           H  
ATOM   4205  HG3 MET B 114       5.589  21.391  -7.341  1.00 94.04           H  
ATOM   4206  SD  MET B 114       4.657  23.252  -6.147  1.00 94.04           S  
ATOM   4207  CE  MET B 114       3.342  22.104  -5.664  1.00 94.04           C  
ATOM   4208  HE1 MET B 114       2.871  22.449  -4.743  1.00 94.04           H  
ATOM   4209  HE2 MET B 114       2.591  22.042  -6.451  1.00 94.04           H  
ATOM   4210  HE3 MET B 114       3.759  21.107  -5.521  1.00 94.04           H  
ATOM   4211  N   ASP B 115       3.787  19.933 -11.094  1.00 94.93           N  
ATOM   4212  H   ASP B 115       4.556  19.400 -10.715  1.00 94.93           H  
ATOM   4213  CA  ASP B 115       2.640  19.158 -11.559  1.00 94.93           C  
ATOM   4214  HA  ASP B 115       2.551  19.300 -12.636  1.00 94.93           H  
ATOM   4215  C   ASP B 115       1.367  19.658 -10.838  1.00 94.93           C  
ATOM   4216  CB  ASP B 115       2.914  17.657 -11.297  1.00 94.93           C  
ATOM   4217  HB2 ASP B 115       3.836  17.380 -11.807  1.00 94.93           H  
ATOM   4218  HB3 ASP B 115       3.068  17.510 -10.228  1.00 94.93           H  
ATOM   4219  O   ASP B 115       1.346  19.703  -9.597  1.00 94.93           O  
ATOM   4220  CG  ASP B 115       1.805  16.696 -11.756  1.00 94.93           C  
ATOM   4221  OD1 ASP B 115       0.704  17.175 -12.098  1.00 94.93           O  
ATOM   4222  OD2 ASP B 115       2.008  15.461 -11.698  1.00 94.93           O  
ATOM   4223  N   PRO B 116       0.302  20.058 -11.565  1.00 96.97           N  
ATOM   4224  CA  PRO B 116      -0.962  20.455 -10.953  1.00 96.97           C  
ATOM   4225  HA  PRO B 116      -0.805  21.362 -10.369  1.00 96.97           H  
ATOM   4226  C   PRO B 116      -1.539  19.385 -10.012  1.00 96.97           C  
ATOM   4227  CB  PRO B 116      -1.907  20.776 -12.116  1.00 96.97           C  
ATOM   4228  HB2 PRO B 116      -2.933  20.475 -11.905  1.00 96.97           H  
ATOM   4229  HB3 PRO B 116      -1.868  21.844 -12.328  1.00 96.97           H  
ATOM   4230  O   PRO B 116      -2.257  19.742  -9.082  1.00 96.97           O  
ATOM   4231  CG  PRO B 116      -1.315  20.002 -13.292  1.00 96.97           C  
ATOM   4232  HG2 PRO B 116      -1.576  20.450 -14.250  1.00 96.97           H  
ATOM   4233  HG3 PRO B 116      -1.634  18.960 -13.250  1.00 96.97           H  
ATOM   4234  CD  PRO B 116       0.180  20.080 -13.015  1.00 96.97           C  
ATOM   4235  HD2 PRO B 116       0.585  21.017 -13.396  1.00 96.97           H  
ATOM   4236  HD3 PRO B 116       0.675  19.233 -13.492  1.00 96.97           H  
ATOM   4237  N   GLN B 117      -1.172  18.106 -10.154  1.00 98.00           N  
ATOM   4238  H   GLN B 117      -0.570  17.855 -10.926  1.00 98.00           H  
ATOM   4239  CA  GLN B 117      -1.504  17.067  -9.175  1.00 98.00           C  
ATOM   4240  HA  GLN B 117      -2.589  17.009  -9.096  1.00 98.00           H  
ATOM   4241  C   GLN B 117      -0.964  17.380  -7.766  1.00 98.00           C  
ATOM   4242  CB  GLN B 117      -0.977  15.706  -9.655  1.00 98.00           C  
ATOM   4243  HB2 GLN B 117       0.103  15.764  -9.792  1.00 98.00           H  
ATOM   4244  HB3 GLN B 117      -1.174  14.964  -8.882  1.00 98.00           H  
ATOM   4245  O   GLN B 117      -1.704  17.237  -6.794  1.00 98.00           O  
ATOM   4246  CG  GLN B 117      -1.647  15.242 -10.957  1.00 98.00           C  
ATOM   4247  HG2 GLN B 117      -2.728  15.288 -10.825  1.00 98.00           H  
ATOM   4248  HG3 GLN B 117      -1.379  15.900 -11.784  1.00 98.00           H  
ATOM   4249  CD  GLN B 117      -1.276  13.816 -11.331  1.00 98.00           C  
ATOM   4250  NE2 GLN B 117      -0.067  13.535 -11.757  1.00 98.00           N  
ATOM   4251 HE21 GLN B 117       0.631  14.262 -11.819  1.00 98.00           H  
ATOM   4252 HE22 GLN B 117       0.120  12.562 -11.950  1.00 98.00           H  
ATOM   4253  OE1 GLN B 117      -2.096  12.918 -11.243  1.00 98.00           O  
ATOM   4254  N   GLN B 118       0.277  17.872  -7.628  1.00 98.14           N  
ATOM   4255  H   GLN B 118       0.810  18.078  -8.461  1.00 98.14           H  
ATOM   4256  CA  GLN B 118       0.819  18.285  -6.321  1.00 98.14           C  
ATOM   4257  HA  GLN B 118       0.676  17.473  -5.608  1.00 98.14           H  
ATOM   4258  C   GLN B 118       0.087  19.518  -5.763  1.00 98.14           C  
ATOM   4259  CB  GLN B 118       2.326  18.603  -6.406  1.00 98.14           C  
ATOM   4260  HB2 GLN B 118       2.633  18.941  -5.416  1.00 98.14           H  
ATOM   4261  HB3 GLN B 118       2.486  19.424  -7.105  1.00 98.14           H  
ATOM   4262  O   GLN B 118      -0.093  19.640  -4.551  1.00 98.14           O  
ATOM   4263  CG  GLN B 118       3.236  17.428  -6.807  1.00 98.14           C  
ATOM   4264  HG2 GLN B 118       3.077  17.190  -7.858  1.00 98.14           H  
ATOM   4265  HG3 GLN B 118       2.970  16.551  -6.217  1.00 98.14           H  
ATOM   4266  CD  GLN B 118       4.727  17.718  -6.586  1.00 98.14           C  
ATOM   4267  NE2 GLN B 118       5.608  16.806  -6.926  1.00 98.14           N  
ATOM   4268 HE21 GLN B 118       6.581  17.056  -6.821  1.00 98.14           H  
ATOM   4269 HE22 GLN B 118       5.337  15.948  -7.384  1.00 98.14           H  
ATOM   4270  OE1 GLN B 118       5.140  18.749  -6.062  1.00 98.14           O  
ATOM   4271  N   ARG B 119      -0.337  20.432  -6.645  1.00 98.39           N  
ATOM   4272  H   ARG B 119      -0.177  20.235  -7.623  1.00 98.39           H  
ATOM   4273  CA  ARG B 119      -1.018  21.688  -6.287  1.00 98.39           C  
ATOM   4274  HA  ARG B 119      -0.513  22.141  -5.434  1.00 98.39           H  
ATOM   4275  C   ARG B 119      -2.449  21.448  -5.805  1.00 98.39           C  
ATOM   4276  CB  ARG B 119      -0.944  22.669  -7.473  1.00 98.39           C  
ATOM   4277  HB2 ARG B 119      -1.560  23.541  -7.252  1.00 98.39           H  
ATOM   4278  HB3 ARG B 119      -1.332  22.203  -8.378  1.00 98.39           H  
ATOM   4279  O   ARG B 119      -2.803  21.870  -4.707  1.00 98.39           O  
ATOM   4280  CG  ARG B 119       0.512  23.114  -7.685  1.00 98.39           C  
ATOM   4281  HG2 ARG B 119       1.110  22.261  -8.005  1.00 98.39           H  
ATOM   4282  HG3 ARG B 119       0.891  23.474  -6.729  1.00 98.39           H  
ATOM   4283  CD  ARG B 119       0.704  24.246  -8.693  1.00 98.39           C  
ATOM   4284  HD2 ARG B 119       1.663  24.719  -8.480  1.00 98.39           H  
ATOM   4285  HD3 ARG B 119      -0.069  24.997  -8.534  1.00 98.39           H  
ATOM   4286  NE  ARG B 119       0.742  23.773 -10.089  1.00 98.39           N  
ATOM   4287  HE  ARG B 119       1.492  23.147 -10.343  1.00 98.39           H  
ATOM   4288  NH1 ARG B 119      -0.848  25.191 -10.932  1.00 98.39           N  
ATOM   4289 HH11 ARG B 119      -1.169  25.385  -9.994  1.00 98.39           H  
ATOM   4290 HH12 ARG B 119      -1.366  25.620 -11.685  1.00 98.39           H  
ATOM   4291  NH2 ARG B 119       0.461  23.999 -12.315  1.00 98.39           N  
ATOM   4292 HH21 ARG B 119       0.053  24.491 -13.097  1.00 98.39           H  
ATOM   4293 HH22 ARG B 119       1.289  23.431 -12.427  1.00 98.39           H  
ATOM   4294  CZ  ARG B 119       0.112  24.325 -11.106  1.00 98.39           C  
ATOM   4295  N   GLN B 120      -3.232  20.680  -6.563  1.00 98.33           N  
ATOM   4296  H   GLN B 120      -2.870  20.351  -7.447  1.00 98.33           H  
ATOM   4297  CA  GLN B 120      -4.591  20.293  -6.174  1.00 98.33           C  
ATOM   4298  HA  GLN B 120      -5.154  21.195  -5.932  1.00 98.33           H  
ATOM   4299  C   GLN B 120      -4.587  19.423  -4.905  1.00 98.33           C  
ATOM   4300  CB  GLN B 120      -5.294  19.578  -7.343  1.00 98.33           C  
ATOM   4301  HB2 GLN B 120      -6.270  19.230  -7.006  1.00 98.33           H  
ATOM   4302  HB3 GLN B 120      -4.708  18.704  -7.626  1.00 98.33           H  
ATOM   4303  O   GLN B 120      -5.406  19.645  -4.019  1.00 98.33           O  
ATOM   4304  CG  GLN B 120      -5.494  20.460  -8.594  1.00 98.33           C  
ATOM   4305  HG2 GLN B 120      -4.528  20.826  -8.944  1.00 98.33           H  
ATOM   4306  HG3 GLN B 120      -5.914  19.846  -9.391  1.00 98.33           H  
ATOM   4307  CD  GLN B 120      -6.415  21.664  -8.396  1.00 98.33           C  
ATOM   4308  NE2 GLN B 120      -6.315  22.651  -9.257  1.00 98.33           N  
ATOM   4309 HE21 GLN B 120      -5.619  22.638  -9.989  1.00 98.33           H  
ATOM   4310 HE22 GLN B 120      -6.864  23.486  -9.115  1.00 98.33           H  
ATOM   4311  OE1 GLN B 120      -7.234  21.727  -7.488  1.00 98.33           O  
ATOM   4312  N   ALA B 121      -3.637  18.489  -4.755  1.00 98.41           N  
ATOM   4313  H   ALA B 121      -2.986  18.314  -5.508  1.00 98.41           H  
ATOM   4314  CA  ALA B 121      -3.552  17.647  -3.558  1.00 98.41           C  
ATOM   4315  HA  ALA B 121      -4.525  17.177  -3.408  1.00 98.41           H  
ATOM   4316  C   ALA B 121      -3.237  18.437  -2.269  1.00 98.41           C  
ATOM   4317  CB  ALA B 121      -2.527  16.536  -3.808  1.00 98.41           C  
ATOM   4318  HB1 ALA B 121      -2.511  15.860  -2.953  1.00 98.41           H  
ATOM   4319  HB2 ALA B 121      -1.535  16.965  -3.950  1.00 98.41           H  
ATOM   4320  HB3 ALA B 121      -2.809  15.968  -4.694  1.00 98.41           H  
ATOM   4321  O   ALA B 121      -3.759  18.089  -1.208  1.00 98.41           O  
ATOM   4322  N   LEU B 122      -2.437  19.512  -2.347  1.00 98.06           N  
ATOM   4323  H   LEU B 122      -2.024  19.740  -3.240  1.00 98.06           H  
ATOM   4324  CA  LEU B 122      -2.193  20.425  -1.219  1.00 98.06           C  
ATOM   4325  HA  LEU B 122      -1.847  19.840  -0.367  1.00 98.06           H  
ATOM   4326  C   LEU B 122      -3.479  21.129  -0.765  1.00 98.06           C  
ATOM   4327  CB  LEU B 122      -1.121  21.470  -1.601  1.00 98.06           C  
ATOM   4328  HB2 LEU B 122      -1.179  21.661  -2.672  1.00 98.06           H  
ATOM   4329  HB3 LEU B 122      -1.347  22.411  -1.099  1.00 98.06           H  
ATOM   4330  O   LEU B 122      -3.830  21.058   0.414  1.00 98.06           O  
ATOM   4331  CG  LEU B 122       0.319  21.080  -1.234  1.00 98.06           C  
ATOM   4332  HG  LEU B 122       0.542  20.080  -1.607  1.00 98.06           H  
ATOM   4333  CD1 LEU B 122       1.282  22.079  -1.876  1.00 98.06           C  
ATOM   4334 HD11 LEU B 122       1.185  22.029  -2.960  1.00 98.06           H  
ATOM   4335 HD12 LEU B 122       1.043  23.086  -1.534  1.00 98.06           H  
ATOM   4336 HD13 LEU B 122       2.307  21.843  -1.588  1.00 98.06           H  
ATOM   4337  CD2 LEU B 122       0.563  21.129   0.278  1.00 98.06           C  
ATOM   4338 HD21 LEU B 122      -0.084  20.416   0.790  1.00 98.06           H  
ATOM   4339 HD22 LEU B 122       0.353  22.129   0.658  1.00 98.06           H  
ATOM   4340 HD23 LEU B 122       1.600  20.873   0.496  1.00 98.06           H  
ATOM   4341  N   GLU B 123      -4.197  21.771  -1.691  1.00 98.36           N  
ATOM   4342  H   GLU B 123      -3.864  21.790  -2.644  1.00 98.36           H  
ATOM   4343  CA  GLU B 123      -5.427  22.502  -1.361  1.00 98.36           C  
ATOM   4344  HA  GLU B 123      -5.224  23.165  -0.519  1.00 98.36           H  
ATOM   4345  C   GLU B 123      -6.540  21.567  -0.879  1.00 98.36           C  
ATOM   4346  CB  GLU B 123      -5.885  23.376  -2.541  1.00 98.36           C  
ATOM   4347  HB2 GLU B 123      -6.901  23.711  -2.331  1.00 98.36           H  
ATOM   4348  HB3 GLU B 123      -5.876  22.797  -3.464  1.00 98.36           H  
ATOM   4349  O   GLU B 123      -7.103  21.800   0.191  1.00 98.36           O  
ATOM   4350  CG  GLU B 123      -4.984  24.614  -2.671  1.00 98.36           C  
ATOM   4351  HG2 GLU B 123      -5.020  25.144  -1.719  1.00 98.36           H  
ATOM   4352  HG3 GLU B 123      -3.961  24.279  -2.844  1.00 98.36           H  
ATOM   4353  CD  GLU B 123      -5.378  25.610  -3.773  1.00 98.36           C  
ATOM   4354  OE1 GLU B 123      -4.554  26.498  -4.074  1.00 98.36           O  
ATOM   4355  OE2 GLU B 123      -6.502  25.507  -4.312  1.00 98.36           O  
ATOM   4356  N   THR B 124      -6.785  20.447  -1.570  1.00 98.37           N  
ATOM   4357  H   THR B 124      -6.288  20.282  -2.433  1.00 98.37           H  
ATOM   4358  CA  THR B 124      -7.804  19.474  -1.140  1.00 98.37           C  
ATOM   4359  HA  THR B 124      -8.739  20.014  -0.992  1.00 98.37           H  
ATOM   4360  C   THR B 124      -7.456  18.825   0.207  1.00 98.37           C  
ATOM   4361  CB  THR B 124      -8.048  18.397  -2.210  1.00 98.37           C  
ATOM   4362  HB  THR B 124      -7.215  17.694  -2.217  1.00 98.37           H  
ATOM   4363  O   THR B 124      -8.354  18.489   0.978  1.00 98.37           O  
ATOM   4364  CG2 THR B 124      -9.358  17.641  -2.001  1.00 98.37           C  
ATOM   4365 HG21 THR B 124      -9.327  17.089  -1.061  1.00 98.37           H  
ATOM   4366 HG22 THR B 124     -10.188  18.347  -1.974  1.00 98.37           H  
ATOM   4367 HG23 THR B 124      -9.509  16.935  -2.817  1.00 98.37           H  
ATOM   4368  OG1 THR B 124      -8.172  18.964  -3.495  1.00 98.37           O  
ATOM   4369  HG1 THR B 124      -8.556  19.834  -3.363  1.00 98.37           H  
ATOM   4370  N   THR B 125      -6.170  18.692   0.558  1.00 98.48           N  
ATOM   4371  H   THR B 125      -5.452  18.974  -0.095  1.00 98.48           H  
ATOM   4372  CA  THR B 125      -5.772  18.242   1.905  1.00 98.48           C  
ATOM   4373  HA  THR B 125      -6.366  17.365   2.163  1.00 98.48           H  
ATOM   4374  C   THR B 125      -6.055  19.300   2.973  1.00 98.48           C  
ATOM   4375  CB  THR B 125      -4.298  17.819   1.960  1.00 98.48           C  
ATOM   4376  HB  THR B 125      -3.658  18.633   1.621  1.00 98.48           H  
ATOM   4377  O   THR B 125      -6.569  18.958   4.040  1.00 98.48           O  
ATOM   4378  CG2 THR B 125      -3.878  17.410   3.374  1.00 98.48           C  
ATOM   4379 HG21 THR B 125      -2.979  16.795   3.337  1.00 98.48           H  
ATOM   4380 HG22 THR B 125      -3.673  18.301   3.968  1.00 98.48           H  
ATOM   4381 HG23 THR B 125      -4.679  16.847   3.852  1.00 98.48           H  
ATOM   4382  OG1 THR B 125      -4.100  16.704   1.127  1.00 98.48           O  
ATOM   4383  HG1 THR B 125      -4.036  17.045   0.232  1.00 98.48           H  
ATOM   4384  N   TRP B 126      -5.771  20.581   2.705  1.00 98.40           N  
ATOM   4385  H   TRP B 126      -5.376  20.818   1.806  1.00 98.40           H  
ATOM   4386  CA  TRP B 126      -6.110  21.671   3.629  1.00 98.40           C  
ATOM   4387  HA  TRP B 126      -5.634  21.479   4.591  1.00 98.40           H  
ATOM   4388  C   TRP B 126      -7.624  21.735   3.880  1.00 98.40           C  
ATOM   4389  CB  TRP B 126      -5.580  23.008   3.088  1.00 98.40           C  
ATOM   4390  HB2 TRP B 126      -6.090  23.257   2.158  1.00 98.40           H  
ATOM   4391  HB3 TRP B 126      -4.519  22.900   2.863  1.00 98.40           H  
ATOM   4392  O   TRP B 126      -8.072  21.765   5.028  1.00 98.40           O  
ATOM   4393  CG  TRP B 126      -5.747  24.149   4.047  1.00 98.40           C  
ATOM   4394  CD1 TRP B 126      -6.909  24.791   4.311  1.00 98.40           C  
ATOM   4395  HD1 TRP B 126      -7.855  24.577   3.836  1.00 98.40           H  
ATOM   4396  CD2 TRP B 126      -4.760  24.741   4.946  1.00 98.40           C  
ATOM   4397  CE2 TRP B 126      -5.423  25.685   5.787  1.00 98.40           C  
ATOM   4398  CE3 TRP B 126      -3.377  24.554   5.158  1.00 98.40           C  
ATOM   4399  HE3 TRP B 126      -2.843  23.860   4.526  1.00 98.40           H  
ATOM   4400  NE1 TRP B 126      -6.727  25.690   5.344  1.00 98.40           N  
ATOM   4401  HE1 TRP B 126      -7.488  26.200   5.768  1.00 98.40           H  
ATOM   4402  CH2 TRP B 126      -3.381  26.159   7.001  1.00 98.40           C  
ATOM   4403  HH2 TRP B 126      -2.849  26.685   7.780  1.00 98.40           H  
ATOM   4404  CZ2 TRP B 126      -4.759  26.371   6.814  1.00 98.40           C  
ATOM   4405  HZ2 TRP B 126      -5.310  27.052   7.444  1.00 98.40           H  
ATOM   4406  CZ3 TRP B 126      -2.692  25.259   6.168  1.00 98.40           C  
ATOM   4407  HZ3 TRP B 126      -1.633  25.101   6.309  1.00 98.40           H  
ATOM   4408  N   GLU B 127      -8.417  21.672   2.809  1.00 98.09           N  
ATOM   4409  H   GLU B 127      -7.980  21.668   1.899  1.00 98.09           H  
ATOM   4410  CA  GLU B 127      -9.883  21.640   2.852  1.00 98.09           C  
ATOM   4411  HA  GLU B 127     -10.250  22.543   3.340  1.00 98.09           H  
ATOM   4412  C   GLU B 127     -10.406  20.438   3.662  1.00 98.09           C  
ATOM   4413  CB  GLU B 127     -10.419  21.609   1.408  1.00 98.09           C  
ATOM   4414  HB2 GLU B 127      -9.930  20.788   0.883  1.00 98.09           H  
ATOM   4415  HB3 GLU B 127     -11.492  21.415   1.428  1.00 98.09           H  
ATOM   4416  O   GLU B 127     -11.309  20.594   4.487  1.00 98.09           O  
ATOM   4417  CG  GLU B 127     -10.183  22.932   0.653  1.00 98.09           C  
ATOM   4418  HG2 GLU B 127     -10.872  23.675   1.054  1.00 98.09           H  
ATOM   4419  HG3 GLU B 127      -9.175  23.293   0.855  1.00 98.09           H  
ATOM   4420  CD  GLU B 127     -10.360  22.842  -0.878  1.00 98.09           C  
ATOM   4421  OE1 GLU B 127     -10.390  23.921  -1.513  1.00 98.09           O  
ATOM   4422  OE2 GLU B 127     -10.415  21.729  -1.453  1.00 98.09           O  
ATOM   4423  N   ALA B 128      -9.807  19.250   3.506  1.00 98.58           N  
ATOM   4424  H   ALA B 128      -9.095  19.161   2.795  1.00 98.58           H  
ATOM   4425  CA  ALA B 128     -10.191  18.054   4.259  1.00 98.58           C  
ATOM   4426  HA  ALA B 128     -11.269  17.925   4.155  1.00 98.58           H  
ATOM   4427  C   ALA B 128      -9.883  18.169   5.769  1.00 98.58           C  
ATOM   4428  CB  ALA B 128      -9.512  16.834   3.622  1.00 98.58           C  
ATOM   4429  HB1 ALA B 128      -8.430  16.903   3.741  1.00 98.58           H  
ATOM   4430  HB2 ALA B 128      -9.872  15.921   4.096  1.00 98.58           H  
ATOM   4431  HB3 ALA B 128      -9.751  16.784   2.560  1.00 98.58           H  
ATOM   4432  O   ALA B 128     -10.656  17.673   6.595  1.00 98.58           O  
ATOM   4433  N   LEU B 129      -8.799  18.855   6.149  1.00 98.42           N  
ATOM   4434  H   LEU B 129      -8.202  19.230   5.425  1.00 98.42           H  
ATOM   4435  CA  LEU B 129      -8.456  19.136   7.550  1.00 98.42           C  
ATOM   4436  HA  LEU B 129      -8.595  18.228   8.136  1.00 98.42           H  
ATOM   4437  C   LEU B 129      -9.385  20.191   8.172  1.00 98.42           C  
ATOM   4438  CB  LEU B 129      -6.978  19.560   7.638  1.00 98.42           C  
ATOM   4439  HB2 LEU B 129      -6.784  19.946   8.639  1.00 98.42           H  
ATOM   4440  HB3 LEU B 129      -6.810  20.375   6.934  1.00 98.42           H  
ATOM   4441  O   LEU B 129      -9.880  19.991   9.284  1.00 98.42           O  
ATOM   4442  CG  LEU B 129      -5.970  18.431   7.346  1.00 98.42           C  
ATOM   4443  HG  LEU B 129      -6.202  17.952   6.394  1.00 98.42           H  
ATOM   4444  CD1 LEU B 129      -4.560  19.013   7.270  1.00 98.42           C  
ATOM   4445 HD11 LEU B 129      -4.292  19.478   8.218  1.00 98.42           H  
ATOM   4446 HD12 LEU B 129      -4.518  19.756   6.474  1.00 98.42           H  
ATOM   4447 HD13 LEU B 129      -3.849  18.219   7.038  1.00 98.42           H  
ATOM   4448  CD2 LEU B 129      -5.972  17.361   8.439  1.00 98.42           C  
ATOM   4449 HD21 LEU B 129      -5.171  16.644   8.257  1.00 98.42           H  
ATOM   4450 HD22 LEU B 129      -5.825  17.834   9.410  1.00 98.42           H  
ATOM   4451 HD23 LEU B 129      -6.920  16.823   8.435  1.00 98.42           H  
ATOM   4452  N   GLU B 130      -9.712  21.261   7.442  1.00 96.47           N  
ATOM   4453  H   GLU B 130      -9.253  21.397   6.553  1.00 96.47           H  
ATOM   4454  CA  GLU B 130     -10.718  22.242   7.874  1.00 96.47           C  
ATOM   4455  HA  GLU B 130     -10.454  22.592   8.872  1.00 96.47           H  
ATOM   4456  C   GLU B 130     -12.131  21.635   7.981  1.00 96.47           C  
ATOM   4457  CB  GLU B 130     -10.740  23.446   6.917  1.00 96.47           C  
ATOM   4458  HB2 GLU B 130     -11.720  23.913   7.012  1.00 96.47           H  
ATOM   4459  HB3 GLU B 130     -10.632  23.115   5.884  1.00 96.47           H  
ATOM   4460  O   GLU B 130     -12.906  22.019   8.865  1.00 96.47           O  
ATOM   4461  CG  GLU B 130      -9.658  24.485   7.254  1.00 96.47           C  
ATOM   4462  HG2 GLU B 130      -8.695  24.120   6.898  1.00 96.47           H  
ATOM   4463  HG3 GLU B 130      -9.597  24.582   8.337  1.00 96.47           H  
ATOM   4464  CD  GLU B 130      -9.938  25.890   6.685  1.00 96.47           C  
ATOM   4465  OE1 GLU B 130      -8.987  26.707   6.701  1.00 96.47           O  
ATOM   4466  OE2 GLU B 130     -11.111  26.209   6.365  1.00 96.47           O  
ATOM   4467  N   SER B 131     -12.453  20.666   7.119  1.00 96.55           N  
ATOM   4468  H   SER B 131     -11.807  20.498   6.362  1.00 96.55           H  
ATOM   4469  CA  SER B 131     -13.662  19.829   7.168  1.00 96.55           C  
ATOM   4470  HA  SER B 131     -14.542  20.472   7.187  1.00 96.55           H  
ATOM   4471  C   SER B 131     -13.701  18.952   8.432  1.00 96.55           C  
ATOM   4472  CB  SER B 131     -13.705  19.010   5.869  1.00 96.55           C  
ATOM   4473  HB2 SER B 131     -13.791  19.701   5.031  1.00 96.55           H  
ATOM   4474  HB3 SER B 131     -12.771  18.461   5.753  1.00 96.55           H  
ATOM   4475  O   SER B 131     -14.732  18.877   9.100  1.00 96.55           O  
ATOM   4476  OG  SER B 131     -14.768  18.083   5.792  1.00 96.55           O  
ATOM   4477  HG  SER B 131     -14.929  17.958   4.854  1.00 96.55           H  
ATOM   4478  N   ALA B 132     -12.552  18.408   8.858  1.00 96.87           N  
ATOM   4479  H   ALA B 132     -11.738  18.496   8.266  1.00 96.87           H  
ATOM   4480  CA  ALA B 132     -12.388  17.714  10.144  1.00 96.87           C  
ATOM   4481  HA  ALA B 132     -13.243  17.050  10.272  1.00 96.87           H  
ATOM   4482  C   ALA B 132     -12.379  18.639  11.384  1.00 96.87           C  
ATOM   4483  CB  ALA B 132     -11.111  16.859  10.089  1.00 96.87           C  
ATOM   4484  HB1 ALA B 132     -10.236  17.502   9.991  1.00 96.87           H  
ATOM   4485  HB2 ALA B 132     -11.023  16.272  11.003  1.00 96.87           H  
ATOM   4486  HB3 ALA B 132     -11.138  16.177   9.239  1.00 96.87           H  
ATOM   4487  O   ALA B 132     -12.190  18.162  12.509  1.00 96.87           O  
ATOM   4488  N   GLY B 133     -12.538  19.955  11.198  1.00 96.04           N  
ATOM   4489  H   GLY B 133     -12.695  20.280  10.255  1.00 96.04           H  
ATOM   4490  CA  GLY B 133     -12.469  20.956  12.265  1.00 96.04           C  
ATOM   4491  HA2 GLY B 133     -12.807  21.908  11.856  1.00 96.04           H  
ATOM   4492  HA3 GLY B 133     -13.136  20.666  13.077  1.00 96.04           H  
ATOM   4493  C   GLY B 133     -11.065  21.168  12.844  1.00 96.04           C  
ATOM   4494  O   GLY B 133     -10.942  21.607  13.986  1.00 96.04           O  
ATOM   4495  N   ILE B 134     -10.012  20.834  12.090  1.00 96.83           N  
ATOM   4496  H   ILE B 134     -10.179  20.521  11.144  1.00 96.83           H  
ATOM   4497  CA  ILE B 134      -8.611  20.944  12.512  1.00 96.83           C  
ATOM   4498  HA  ILE B 134      -8.567  20.969  13.601  1.00 96.83           H  
ATOM   4499  C   ILE B 134      -8.002  22.234  11.938  1.00 96.83           C  
ATOM   4500  CB  ILE B 134      -7.794  19.714  12.043  1.00 96.83           C  
ATOM   4501  HB  ILE B 134      -7.762  19.708  10.953  1.00 96.83           H  
ATOM   4502  O   ILE B 134      -7.918  22.352  10.716  1.00 96.83           O  
ATOM   4503  CG1 ILE B 134      -8.416  18.382  12.511  1.00 96.83           C  
ATOM   4504 HG12 ILE B 134      -9.472  18.359  12.243  1.00 96.83           H  
ATOM   4505 HG13 ILE B 134      -8.333  18.331  13.597  1.00 96.83           H  
ATOM   4506  CG2 ILE B 134      -6.353  19.821  12.574  1.00 96.83           C  
ATOM   4507 HG21 ILE B 134      -5.770  18.951  12.274  1.00 96.83           H  
ATOM   4508 HG22 ILE B 134      -5.856  20.691  12.146  1.00 96.83           H  
ATOM   4509 HG23 ILE B 134      -6.344  19.903  13.661  1.00 96.83           H  
ATOM   4510  CD1 ILE B 134      -7.774  17.135  11.883  1.00 96.83           C  
ATOM   4511 HD11 ILE B 134      -7.732  17.251  10.800  1.00 96.83           H  
ATOM   4512 HD12 ILE B 134      -6.769  16.979  12.275  1.00 96.83           H  
ATOM   4513 HD13 ILE B 134      -8.372  16.251  12.105  1.00 96.83           H  
ATOM   4514  N   PRO B 135      -7.497  23.170  12.765  1.00 95.81           N  
ATOM   4515  CA  PRO B 135      -6.549  24.188  12.310  1.00 95.81           C  
ATOM   4516  HA  PRO B 135      -6.964  24.728  11.459  1.00 95.81           H  
ATOM   4517  C   PRO B 135      -5.225  23.486  11.951  1.00 95.81           C  
ATOM   4518  CB  PRO B 135      -6.381  25.164  13.487  1.00 95.81           C  
ATOM   4519  HB2 PRO B 135      -6.500  26.197  13.160  1.00 95.81           H  
ATOM   4520  HB3 PRO B 135      -5.401  25.054  13.953  1.00 95.81           H  
ATOM   4521  O   PRO B 135      -4.604  22.924  12.862  1.00 95.81           O  
ATOM   4522  CG  PRO B 135      -7.469  24.777  14.488  1.00 95.81           C  
ATOM   4523  HG2 PRO B 135      -7.145  24.930  15.518  1.00 95.81           H  
ATOM   4524  HG3 PRO B 135      -8.370  25.353  14.282  1.00 95.81           H  
ATOM   4525  CD  PRO B 135      -7.729  23.304  14.191  1.00 95.81           C  
ATOM   4526  HD2 PRO B 135      -8.752  23.045  14.462  1.00 95.81           H  
ATOM   4527  HD3 PRO B 135      -7.019  22.683  14.737  1.00 95.81           H  
ATOM   4528  N   PRO B 136      -4.774  23.441  10.682  1.00 94.00           N  
ATOM   4529  CA  PRO B 136      -3.711  22.511  10.280  1.00 94.00           C  
ATOM   4530  HA  PRO B 136      -4.049  21.499  10.508  1.00 94.00           H  
ATOM   4531  C   PRO B 136      -2.365  22.719  10.983  1.00 94.00           C  
ATOM   4532  CB  PRO B 136      -3.598  22.643   8.761  1.00 94.00           C  
ATOM   4533  HB2 PRO B 136      -3.292  21.705   8.297  1.00 94.00           H  
ATOM   4534  HB3 PRO B 136      -2.910  23.448   8.500  1.00 94.00           H  
ATOM   4535  O   PRO B 136      -1.620  21.761  11.165  1.00 94.00           O  
ATOM   4536  CG  PRO B 136      -5.019  23.031   8.366  1.00 94.00           C  
ATOM   4537  HG2 PRO B 136      -5.666  22.154   8.393  1.00 94.00           H  
ATOM   4538  HG3 PRO B 136      -5.059  23.503   7.385  1.00 94.00           H  
ATOM   4539  CD  PRO B 136      -5.405  23.990   9.489  1.00 94.00           C  
ATOM   4540  HD2 PRO B 136      -4.996  24.980   9.289  1.00 94.00           H  
ATOM   4541  HD3 PRO B 136      -6.492  24.042   9.561  1.00 94.00           H  
ATOM   4542  N   GLU B 137      -2.073  23.924  11.476  1.00 91.92           N  
ATOM   4543  H   GLU B 137      -2.725  24.684  11.341  1.00 91.92           H  
ATOM   4544  CA  GLU B 137      -0.849  24.187  12.243  1.00 91.92           C  
ATOM   4545  HA  GLU B 137       0.000  23.817  11.669  1.00 91.92           H  
ATOM   4546  C   GLU B 137      -0.819  23.481  13.608  1.00 91.92           C  
ATOM   4547  CB  GLU B 137      -0.708  25.699  12.394  1.00 91.92           C  
ATOM   4548  HB2 GLU B 137      -0.885  26.140  11.413  1.00 91.92           H  
ATOM   4549  HB3 GLU B 137      -1.470  26.056  13.087  1.00 91.92           H  
ATOM   4550  O   GLU B 137       0.256  23.217  14.140  1.00 91.92           O  
ATOM   4551  CG  GLU B 137       0.666  26.149  12.896  1.00 91.92           C  
ATOM   4552  HG2 GLU B 137       0.624  26.324  13.971  1.00 91.92           H  
ATOM   4553  HG3 GLU B 137       1.400  25.365  12.708  1.00 91.92           H  
ATOM   4554  CD  GLU B 137       1.095  27.420  12.163  1.00 91.92           C  
ATOM   4555  OE1 GLU B 137       2.171  27.346  11.519  1.00 91.92           O  
ATOM   4556  OE2 GLU B 137       0.320  28.402  12.192  1.00 91.92           O  
ATOM   4557  N   THR B 138      -1.976  23.078  14.150  1.00 93.94           N  
ATOM   4558  H   THR B 138      -2.829  23.268  13.643  1.00 93.94           H  
ATOM   4559  CA  THR B 138      -2.038  22.220  15.352  1.00 93.94           C  
ATOM   4560  HA  THR B 138      -1.371  22.648  16.100  1.00 93.94           H  
ATOM   4561  C   THR B 138      -1.528  20.795  15.108  1.00 93.94           C  
ATOM   4562  CB  THR B 138      -3.443  22.162  15.977  1.00 93.94           C  
ATOM   4563  HB  THR B 138      -3.391  21.556  16.881  1.00 93.94           H  
ATOM   4564  O   THR B 138      -1.294  20.065  16.069  1.00 93.94           O  
ATOM   4565  CG2 THR B 138      -3.971  23.542  16.374  1.00 93.94           C  
ATOM   4566 HG21 THR B 138      -3.303  23.987  17.111  1.00 93.94           H  
ATOM   4567 HG22 THR B 138      -4.965  23.444  16.809  1.00 93.94           H  
ATOM   4568 HG23 THR B 138      -4.021  24.194  15.502  1.00 93.94           H  
ATOM   4569  OG1 THR B 138      -4.386  21.564  15.119  1.00 93.94           O  
ATOM   4570  HG1 THR B 138      -4.422  22.068  14.303  1.00 93.94           H  
ATOM   4571  N   LEU B 139      -1.313  20.405  13.844  1.00 96.48           N  
ATOM   4572  H   LEU B 139      -1.532  21.052  13.100  1.00 96.48           H  
ATOM   4573  CA  LEU B 139      -0.682  19.142  13.455  1.00 96.48           C  
ATOM   4574  HA  LEU B 139      -0.785  18.430  14.274  1.00 96.48           H  
ATOM   4575  C   LEU B 139       0.829  19.269  13.193  1.00 96.48           C  
ATOM   4576  CB  LEU B 139      -1.392  18.558  12.223  1.00 96.48           C  
ATOM   4577  HB2 LEU B 139      -0.927  17.600  11.990  1.00 96.48           H  
ATOM   4578  HB3 LEU B 139      -1.219  19.219  11.374  1.00 96.48           H  
ATOM   4579  O   LEU B 139       1.476  18.248  12.944  1.00 96.48           O  
ATOM   4580  CG  LEU B 139      -2.902  18.322  12.364  1.00 96.48           C  
ATOM   4581  HG  LEU B 139      -3.411  19.276  12.504  1.00 96.48           H  
ATOM   4582  CD1 LEU B 139      -3.404  17.683  11.070  1.00 96.48           C  
ATOM   4583 HD11 LEU B 139      -4.460  17.431  11.162  1.00 96.48           H  
ATOM   4584 HD12 LEU B 139      -2.842  16.772  10.864  1.00 96.48           H  
ATOM   4585 HD13 LEU B 139      -3.267  18.380  10.243  1.00 96.48           H  
ATOM   4586  CD2 LEU B 139      -3.255  17.393  13.529  1.00 96.48           C  
ATOM   4587 HD21 LEU B 139      -2.982  17.865  14.473  1.00 96.48           H  
ATOM   4588 HD22 LEU B 139      -2.720  16.449  13.424  1.00 96.48           H  
ATOM   4589 HD23 LEU B 139      -4.328  17.203  13.537  1.00 96.48           H  
ATOM   4590  N   ARG B 140       1.411  20.475  13.263  1.00 94.66           N  
ATOM   4591  H   ARG B 140       0.844  21.271  13.516  1.00 94.66           H  
ATOM   4592  CA  ARG B 140       2.852  20.688  13.065  1.00 94.66           C  
ATOM   4593  HA  ARG B 140       3.126  20.251  12.105  1.00 94.66           H  
ATOM   4594  C   ARG B 140       3.631  19.965  14.175  1.00 94.66           C  
ATOM   4595  CB  ARG B 140       3.133  22.205  13.012  1.00 94.66           C  
ATOM   4596  HB2 ARG B 140       2.971  22.634  14.000  1.00 94.66           H  
ATOM   4597  HB3 ARG B 140       2.433  22.670  12.318  1.00 94.66           H  
ATOM   4598  O   ARG B 140       3.486  20.288  15.351  1.00 94.66           O  
ATOM   4599  CG  ARG B 140       4.561  22.523  12.542  1.00 94.66           C  
ATOM   4600  HG2 ARG B 140       5.265  21.967  13.161  1.00 94.66           H  
ATOM   4601  HG3 ARG B 140       4.678  22.192  11.510  1.00 94.66           H  
ATOM   4602  CD  ARG B 140       4.926  24.017  12.648  1.00 94.66           C  
ATOM   4603  HD2 ARG B 140       4.725  24.349  13.667  1.00 94.66           H  
ATOM   4604  HD3 ARG B 140       5.997  24.125  12.478  1.00 94.66           H  
ATOM   4605  NE  ARG B 140       4.200  24.900  11.707  1.00 94.66           N  
ATOM   4606  HE  ARG B 140       3.505  25.526  12.090  1.00 94.66           H  
ATOM   4607  NH1 ARG B 140       5.266  24.352   9.733  1.00 94.66           N  
ATOM   4608 HH11 ARG B 140       5.774  23.619  10.208  1.00 94.66           H  
ATOM   4609 HH12 ARG B 140       5.295  24.429   8.727  1.00 94.66           H  
ATOM   4610  NH2 ARG B 140       3.737  25.970   9.773  1.00 94.66           N  
ATOM   4611 HH21 ARG B 140       3.118  26.565  10.305  1.00 94.66           H  
ATOM   4612 HH22 ARG B 140       3.825  26.089   8.774  1.00 94.66           H  
ATOM   4613  CZ  ARG B 140       4.408  25.064  10.413  1.00 94.66           C  
ATOM   4614  N   GLY B 141       4.446  18.977  13.809  1.00 93.82           N  
ATOM   4615  H   GLY B 141       4.510  18.760  12.825  1.00 93.82           H  
ATOM   4616  CA  GLY B 141       5.150  18.092  14.748  1.00 93.82           C  
ATOM   4617  HA2 GLY B 141       6.049  17.716  14.258  1.00 93.82           H  
ATOM   4618  HA3 GLY B 141       5.461  18.664  15.622  1.00 93.82           H  
ATOM   4619  C   GLY B 141       4.338  16.882  15.241  1.00 93.82           C  
ATOM   4620  O   GLY B 141       4.772  16.202  16.168  1.00 93.82           O  
ATOM   4621  N   SER B 142       3.161  16.605  14.664  1.00 95.38           N  
ATOM   4622  H   SER B 142       2.851  17.202  13.911  1.00 95.38           H  
ATOM   4623  CA  SER B 142       2.370  15.398  14.961  1.00 95.38           C  
ATOM   4624  HA  SER B 142       2.554  15.106  15.995  1.00 95.38           H  
ATOM   4625  C   SER B 142       2.768  14.220  14.069  1.00 95.38           C  
ATOM   4626  CB  SER B 142       0.865  15.668  14.825  1.00 95.38           C  
ATOM   4627  HB2 SER B 142       0.316  14.823  15.240  1.00 95.38           H  
ATOM   4628  HB3 SER B 142       0.602  16.563  15.387  1.00 95.38           H  
ATOM   4629  O   SER B 142       3.158  14.417  12.917  1.00 95.38           O  
ATOM   4630  OG  SER B 142       0.490  15.827  13.468  1.00 95.38           O  
ATOM   4631  HG  SER B 142       0.880  16.649  13.161  1.00 95.38           H  
ATOM   4632  N   ASP B 143       2.574  12.981  14.532  1.00 96.14           N  
ATOM   4633  H   ASP B 143       2.182  12.837  15.452  1.00 96.14           H  
ATOM   4634  CA  ASP B 143       2.723  11.785  13.693  1.00 96.14           C  
ATOM   4635  HA  ASP B 143       3.534  11.992  12.996  1.00 96.14           H  
ATOM   4636  C   ASP B 143       1.488  11.543  12.803  1.00 96.14           C  
ATOM   4637  CB  ASP B 143       3.211  10.572  14.508  1.00 96.14           C  
ATOM   4638  HB2 ASP B 143       3.552   9.818  13.799  1.00 96.14           H  
ATOM   4639  HB3 ASP B 143       4.082  10.874  15.091  1.00 96.14           H  
ATOM   4640  O   ASP B 143       0.933  10.449  12.748  1.00 96.14           O  
ATOM   4641  CG  ASP B 143       2.199   9.914  15.453  1.00 96.14           C  
ATOM   4642  OD1 ASP B 143       1.241  10.589  15.892  1.00 96.14           O  
ATOM   4643  OD2 ASP B 143       2.442   8.717  15.757  1.00 96.14           O  
ATOM   4644  N   THR B 144       1.051  12.579  12.080  1.00 98.58           N  
ATOM   4645  H   THR B 144       1.553  13.452  12.167  1.00 98.58           H  
ATOM   4646  CA  THR B 144       0.026  12.458  11.035  1.00 98.58           C  
ATOM   4647  HA  THR B 144      -0.753  11.793  11.408  1.00 98.58           H  
ATOM   4648  C   THR B 144       0.641  11.856   9.769  1.00 98.58           C  
ATOM   4649  CB  THR B 144      -0.638  13.805  10.722  1.00 98.58           C  
ATOM   4650  HB  THR B 144       0.120  14.502  10.364  1.00 98.58           H  
ATOM   4651  O   THR B 144       1.630  12.381   9.258  1.00 98.58           O  
ATOM   4652  CG2 THR B 144      -1.750  13.688   9.676  1.00 98.58           C  
ATOM   4653 HG21 THR B 144      -1.338  13.371   8.718  1.00 98.58           H  
ATOM   4654 HG22 THR B 144      -2.224  14.660   9.541  1.00 98.58           H  
ATOM   4655 HG23 THR B 144      -2.497  12.964  10.002  1.00 98.58           H  
ATOM   4656  OG1 THR B 144      -1.246  14.336  11.876  1.00 98.58           O  
ATOM   4657  HG1 THR B 144      -0.570  14.747  12.420  1.00 98.58           H  
ATOM   4658  N   GLY B 145       0.071  10.763   9.257  1.00 98.77           N  
ATOM   4659  H   GLY B 145      -0.747  10.402   9.727  1.00 98.77           H  
ATOM   4660  CA  GLY B 145       0.489  10.133   7.997  1.00 98.77           C  
ATOM   4661  HA2 GLY B 145       0.275   9.065   8.034  1.00 98.77           H  
ATOM   4662  HA3 GLY B 145       1.567  10.246   7.879  1.00 98.77           H  
ATOM   4663  C   GLY B 145      -0.193  10.726   6.757  1.00 98.77           C  
ATOM   4664  O   GLY B 145      -1.269  11.318   6.853  1.00 98.77           O  
ATOM   4665  N   VAL B 146       0.412  10.540   5.582  1.00 98.91           N  
ATOM   4666  H   VAL B 146       1.273  10.012   5.581  1.00 98.91           H  
ATOM   4667  CA  VAL B 146      -0.074  11.031   4.281  1.00 98.91           C  
ATOM   4668  HA  VAL B 146      -1.124  11.310   4.372  1.00 98.91           H  
ATOM   4669  C   VAL B 146       0.039   9.918   3.235  1.00 98.91           C  
ATOM   4670  CB  VAL B 146       0.707  12.284   3.828  1.00 98.91           C  
ATOM   4671  HB  VAL B 146       1.751  12.019   3.662  1.00 98.91           H  
ATOM   4672  O   VAL B 146       1.137   9.469   2.909  1.00 98.91           O  
ATOM   4673  CG1 VAL B 146       0.137  12.839   2.518  1.00 98.91           C  
ATOM   4674 HG11 VAL B 146       0.718  13.708   2.208  1.00 98.91           H  
ATOM   4675 HG12 VAL B 146      -0.905  13.130   2.650  1.00 98.91           H  
ATOM   4676 HG13 VAL B 146       0.209  12.090   1.729  1.00 98.91           H  
ATOM   4677  CG2 VAL B 146       0.665  13.417   4.862  1.00 98.91           C  
ATOM   4678 HG21 VAL B 146       1.189  14.290   4.472  1.00 98.91           H  
ATOM   4679 HG22 VAL B 146       1.164  13.108   5.781  1.00 98.91           H  
ATOM   4680 HG23 VAL B 146      -0.368  13.683   5.086  1.00 98.91           H  
ATOM   4681  N   PHE B 147      -1.095   9.486   2.685  1.00 98.87           N  
ATOM   4682  H   PHE B 147      -1.963   9.885   3.013  1.00 98.87           H  
ATOM   4683  CA  PHE B 147      -1.186   8.361   1.750  1.00 98.87           C  
ATOM   4684  HA  PHE B 147      -0.186   8.015   1.488  1.00 98.87           H  
ATOM   4685  C   PHE B 147      -1.883   8.814   0.462  1.00 98.87           C  
ATOM   4686  CB  PHE B 147      -1.914   7.191   2.435  1.00 98.87           C  
ATOM   4687  HB2 PHE B 147      -1.989   6.367   1.726  1.00 98.87           H  
ATOM   4688  HB3 PHE B 147      -2.929   7.497   2.688  1.00 98.87           H  
ATOM   4689  O   PHE B 147      -3.091   9.065   0.454  1.00 98.87           O  
ATOM   4690  CG  PHE B 147      -1.231   6.683   3.694  1.00 98.87           C  
ATOM   4691  CD1 PHE B 147      -0.378   5.564   3.637  1.00 98.87           C  
ATOM   4692  HD1 PHE B 147      -0.216   5.054   2.699  1.00 98.87           H  
ATOM   4693  CD2 PHE B 147      -1.442   7.336   4.925  1.00 98.87           C  
ATOM   4694  HD2 PHE B 147      -2.103   8.188   4.976  1.00 98.87           H  
ATOM   4695  CE1 PHE B 147       0.277   5.120   4.799  1.00 98.87           C  
ATOM   4696  HE1 PHE B 147       0.936   4.265   4.760  1.00 98.87           H  
ATOM   4697  CE2 PHE B 147      -0.777   6.897   6.083  1.00 98.87           C  
ATOM   4698  HE2 PHE B 147      -0.931   7.405   7.024  1.00 98.87           H  
ATOM   4699  CZ  PHE B 147       0.096   5.800   6.014  1.00 98.87           C  
ATOM   4700  HZ  PHE B 147       0.633   5.480   6.894  1.00 98.87           H  
ATOM   4701  N   VAL B 148      -1.121   8.941  -0.628  1.00 98.87           N  
ATOM   4702  H   VAL B 148      -0.145   8.689  -0.564  1.00 98.87           H  
ATOM   4703  CA  VAL B 148      -1.607   9.524  -1.892  1.00 98.87           C  
ATOM   4704  HA  VAL B 148      -2.624   9.891  -1.748  1.00 98.87           H  
ATOM   4705  C   VAL B 148      -1.648   8.475  -2.998  1.00 98.87           C  
ATOM   4706  CB  VAL B 148      -0.754  10.734  -2.333  1.00 98.87           C  
ATOM   4707  HB  VAL B 148       0.245  10.395  -2.607  1.00 98.87           H  
ATOM   4708  O   VAL B 148      -0.617   7.934  -3.383  1.00 98.87           O  
ATOM   4709  CG1 VAL B 148      -1.386  11.434  -3.545  1.00 98.87           C  
ATOM   4710 HG11 VAL B 148      -2.397  11.762  -3.306  1.00 98.87           H  
ATOM   4711 HG12 VAL B 148      -0.784  12.298  -3.829  1.00 98.87           H  
ATOM   4712 HG13 VAL B 148      -1.420  10.755  -4.396  1.00 98.87           H  
ATOM   4713  CG2 VAL B 148      -0.612  11.779  -1.219  1.00 98.87           C  
ATOM   4714 HG21 VAL B 148      -1.593  12.098  -0.868  1.00 98.87           H  
ATOM   4715 HG22 VAL B 148      -0.054  11.349  -0.388  1.00 98.87           H  
ATOM   4716 HG23 VAL B 148      -0.063  12.644  -1.589  1.00 98.87           H  
ATOM   4717  N   GLY B 149      -2.831   8.229  -3.560  1.00 98.77           N  
ATOM   4718  H   GLY B 149      -3.656   8.637  -3.144  1.00 98.77           H  
ATOM   4719  CA  GLY B 149      -2.982   7.516  -4.824  1.00 98.77           C  
ATOM   4720  HA2 GLY B 149      -2.295   6.670  -4.848  1.00 98.77           H  
ATOM   4721  HA3 GLY B 149      -4.003   7.140  -4.902  1.00 98.77           H  
ATOM   4722  C   GLY B 149      -2.718   8.439  -6.015  1.00 98.77           C  
ATOM   4723  O   GLY B 149      -3.473   9.389  -6.227  1.00 98.77           O  
ATOM   4724  N   MET B 150      -1.673   8.168  -6.796  1.00 97.58           N  
ATOM   4725  H   MET B 150      -1.103   7.361  -6.587  1.00 97.58           H  
ATOM   4726  CA  MET B 150      -1.261   9.001  -7.935  1.00 97.58           C  
ATOM   4727  HA  MET B 150      -2.136   9.463  -8.392  1.00 97.58           H  
ATOM   4728  C   MET B 150      -0.550   8.143  -8.985  1.00 97.58           C  
ATOM   4729  CB  MET B 150      -0.319  10.109  -7.430  1.00 97.58           C  
ATOM   4730  HB2 MET B 150      -0.831  10.689  -6.661  1.00 97.58           H  
ATOM   4731  HB3 MET B 150       0.543   9.624  -6.972  1.00 97.58           H  
ATOM   4732  O   MET B 150       0.252   7.278  -8.644  1.00 97.58           O  
ATOM   4733  CG  MET B 150       0.212  11.092  -8.483  1.00 97.58           C  
ATOM   4734  HG2 MET B 150      -0.603  11.722  -8.839  1.00 97.58           H  
ATOM   4735  HG3 MET B 150       0.619  10.537  -9.329  1.00 97.58           H  
ATOM   4736  SD  MET B 150       1.545  12.132  -7.818  1.00 97.58           S  
ATOM   4737  CE  MET B 150       2.018  13.088  -9.282  1.00 97.58           C  
ATOM   4738  HE1 MET B 150       2.916  13.668  -9.070  1.00 97.58           H  
ATOM   4739  HE2 MET B 150       1.213  13.777  -9.539  1.00 97.58           H  
ATOM   4740  HE3 MET B 150       2.209  12.420 -10.121  1.00 97.58           H  
ATOM   4741  N   SER B 151      -0.783   8.449 -10.259  1.00 92.53           N  
ATOM   4742  H   SER B 151      -1.429   9.200 -10.460  1.00 92.53           H  
ATOM   4743  CA  SER B 151       0.016   7.950 -11.384  1.00 92.53           C  
ATOM   4744  HA  SER B 151       0.814   7.309 -11.008  1.00 92.53           H  
ATOM   4745  C   SER B 151       0.670   9.151 -12.089  1.00 92.53           C  
ATOM   4746  CB  SER B 151      -0.838   7.102 -12.342  1.00 92.53           C  
ATOM   4747  HB2 SER B 151      -1.491   7.765 -12.908  1.00 92.53           H  
ATOM   4748  HB3 SER B 151      -0.187   6.580 -13.043  1.00 92.53           H  
ATOM   4749  O   SER B 151       0.155  10.270 -12.028  1.00 92.53           O  
ATOM   4750  OG  SER B 151      -1.649   6.155 -11.657  1.00 92.53           O  
ATOM   4751  HG  SER B 151      -1.111   5.454 -11.282  1.00 92.53           H  
ATOM   4752  N   HIS B 152       1.822   8.962 -12.735  1.00 88.99           N  
ATOM   4753  H   HIS B 152       2.205   8.030 -12.805  1.00 88.99           H  
ATOM   4754  CA  HIS B 152       2.518  10.063 -13.413  1.00 88.99           C  
ATOM   4755  HA  HIS B 152       2.515  10.925 -12.747  1.00 88.99           H  
ATOM   4756  C   HIS B 152       1.783  10.471 -14.707  1.00 88.99           C  
ATOM   4757  CB  HIS B 152       3.985   9.676 -13.649  1.00 88.99           C  
ATOM   4758  HB2 HIS B 152       4.027   8.818 -14.319  1.00 88.99           H  
ATOM   4759  HB3 HIS B 152       4.436   9.388 -12.699  1.00 88.99           H  
ATOM   4760  O   HIS B 152       1.408   9.609 -15.496  1.00 88.99           O  
ATOM   4761  CG  HIS B 152       4.800  10.799 -14.238  1.00 88.99           C  
ATOM   4762  CD2 HIS B 152       5.198  10.900 -15.544  1.00 88.99           C  
ATOM   4763  HD2 HIS B 152       5.004  10.184 -16.328  1.00 88.99           H  
ATOM   4764  ND1 HIS B 152       5.248  11.932 -13.585  1.00 88.99           N  
ATOM   4765  HD1 HIS B 152       5.164  12.158 -12.604  1.00 88.99           H  
ATOM   4766  CE1 HIS B 152       5.894  12.696 -14.481  1.00 88.99           C  
ATOM   4767  HE1 HIS B 152       6.364  13.645 -14.267  1.00 88.99           H  
ATOM   4768  NE2 HIS B 152       5.872  12.114 -15.689  1.00 88.99           N  
ATOM   4769  N   GLN B 153       1.575  11.778 -14.913  1.00 88.43           N  
ATOM   4770  H   GLN B 153       1.900  12.425 -14.209  1.00 88.43           H  
ATOM   4771  CA  GLN B 153       0.732  12.340 -15.990  1.00 88.43           C  
ATOM   4772  HA  GLN B 153       0.308  11.526 -16.577  1.00 88.43           H  
ATOM   4773  C   GLN B 153       1.514  13.210 -17.000  1.00 88.43           C  
ATOM   4774  CB  GLN B 153      -0.445  13.119 -15.364  1.00 88.43           C  
ATOM   4775  HB2 GLN B 153      -0.038  13.847 -14.662  1.00 88.43           H  
ATOM   4776  HB3 GLN B 153      -0.975  13.682 -16.133  1.00 88.43           H  
ATOM   4777  O   GLN B 153       0.903  13.907 -17.806  1.00 88.43           O  
ATOM   4778  CG  GLN B 153      -1.464  12.235 -14.619  1.00 88.43           C  
ATOM   4779  HG2 GLN B 153      -2.010  12.865 -13.916  1.00 88.43           H  
ATOM   4780  HG3 GLN B 153      -0.942  11.479 -14.032  1.00 88.43           H  
ATOM   4781  CD  GLN B 153      -2.514  11.552 -15.494  1.00 88.43           C  
ATOM   4782  NE2 GLN B 153      -3.167  10.535 -14.973  1.00 88.43           N  
ATOM   4783 HE21 GLN B 153      -3.880  10.094 -15.536  1.00 88.43           H  
ATOM   4784 HE22 GLN B 153      -2.934  10.209 -14.046  1.00 88.43           H  
ATOM   4785  OE1 GLN B 153      -2.810  11.936 -16.615  1.00 88.43           O  
ATOM   4786  N   GLY B 154       2.854  13.205 -16.963  1.00 82.18           N  
ATOM   4787  H   GLY B 154       3.321  12.611 -16.292  1.00 82.18           H  
ATOM   4788  CA  GLY B 154       3.691  13.849 -17.985  1.00 82.18           C  
ATOM   4789  HA2 GLY B 154       3.331  13.560 -18.973  1.00 82.18           H  
ATOM   4790  HA3 GLY B 154       4.711  13.479 -17.879  1.00 82.18           H  
ATOM   4791  C   GLY B 154       3.756  15.383 -17.945  1.00 82.18           C  
ATOM   4792  O   GLY B 154       4.112  15.999 -18.951  1.00 82.18           O  
ATOM   4793  N   TYR B 155       3.437  16.037 -16.818  1.00 87.00           N  
ATOM   4794  H   TYR B 155       3.179  15.509 -15.997  1.00 87.00           H  
ATOM   4795  CA  TYR B 155       3.559  17.500 -16.725  1.00 87.00           C  
ATOM   4796  HA  TYR B 155       2.910  17.913 -17.498  1.00 87.00           H  
ATOM   4797  C   TYR B 155       4.986  17.971 -17.056  1.00 87.00           C  
ATOM   4798  CB  TYR B 155       3.057  18.045 -15.378  1.00 87.00           C  
ATOM   4799  HB2 TYR B 155       2.064  17.642 -15.182  1.00 87.00           H  
ATOM   4800  HB3 TYR B 155       3.708  17.687 -14.580  1.00 87.00           H  
ATOM   4801  O   TYR B 155       5.970  17.285 -16.778  1.00 87.00           O  
ATOM   4802  CG  TYR B 155       2.973  19.567 -15.336  1.00 87.00           C  
ATOM   4803  CD1 TYR B 155       3.965  20.331 -14.687  1.00 87.00           C  
ATOM   4804  HD1 TYR B 155       4.793  19.842 -14.196  1.00 87.00           H  
ATOM   4805  CD2 TYR B 155       1.895  20.227 -15.957  1.00 87.00           C  
ATOM   4806  HD2 TYR B 155       1.111  19.653 -16.428  1.00 87.00           H  
ATOM   4807  CE1 TYR B 155       3.869  21.736 -14.643  1.00 87.00           C  
ATOM   4808  HE1 TYR B 155       4.613  22.323 -14.125  1.00 87.00           H  
ATOM   4809  CE2 TYR B 155       1.805  21.631 -15.937  1.00 87.00           C  
ATOM   4810  HE2 TYR B 155       0.966  22.123 -16.407  1.00 87.00           H  
ATOM   4811  OH  TYR B 155       2.674  23.740 -15.226  1.00 87.00           O  
ATOM   4812  HH  TYR B 155       1.950  24.066 -15.765  1.00 87.00           H  
ATOM   4813  CZ  TYR B 155       2.788  22.388 -15.269  1.00 87.00           C  
ATOM   4814  N   ALA B 156       5.074  19.106 -17.760  1.00 74.96           N  
ATOM   4815  H   ALA B 156       4.213  19.617 -17.892  1.00 74.96           H  
ATOM   4816  CA  ALA B 156       6.290  19.679 -18.355  1.00 74.96           C  
ATOM   4817  HA  ALA B 156       5.959  20.476 -19.021  1.00 74.96           H  
ATOM   4818  C   ALA B 156       7.141  18.742 -19.254  1.00 74.96           C  
ATOM   4819  CB  ALA B 156       7.106  20.351 -17.241  1.00 74.96           C  
ATOM   4820  HB1 ALA B 156       7.488  19.595 -16.555  1.00 74.96           H  
ATOM   4821  HB2 ALA B 156       7.948  20.892 -17.674  1.00 74.96           H  
ATOM   4822  HB3 ALA B 156       6.480  21.051 -16.687  1.00 74.96           H  
ATOM   4823  O   ALA B 156       8.184  19.166 -19.750  1.00 74.96           O  
ATOM   4824  N   THR B 157       6.721  17.500 -19.506  1.00 68.06           N  
ATOM   4825  H   THR B 157       5.823  17.206 -19.149  1.00 68.06           H  
ATOM   4826  CA  THR B 157       7.556  16.474 -20.142  1.00 68.06           C  
ATOM   4827  HA  THR B 157       8.590  16.652 -19.847  1.00 68.06           H  
ATOM   4828  C   THR B 157       7.482  16.572 -21.668  1.00 68.06           C  
ATOM   4829  CB  THR B 157       7.177  15.081 -19.620  1.00 68.06           C  
ATOM   4830  HB  THR B 157       6.176  14.812 -19.957  1.00 68.06           H  
ATOM   4831  O   THR B 157       6.444  16.921 -22.226  1.00 68.06           O  
ATOM   4832  CG2 THR B 157       8.171  14.011 -20.062  1.00 68.06           C  
ATOM   4833 HG21 THR B 157       8.099  13.861 -21.139  1.00 68.06           H  
ATOM   4834 HG22 THR B 157       7.930  13.078 -19.552  1.00 68.06           H  
ATOM   4835 HG23 THR B 157       9.185  14.305 -19.792  1.00 68.06           H  
ATOM   4836  OG1 THR B 157       7.224  15.065 -18.209  1.00 68.06           O  
ATOM   4837  HG1 THR B 157       6.738  15.813 -17.855  1.00 68.06           H  
ATOM   4838  N   GLY B 158       8.600  16.339 -22.367  1.00 60.49           N  
ATOM   4839  H   GLY B 158       9.434  16.091 -21.854  1.00 60.49           H  
ATOM   4840  CA  GLY B 158       8.696  16.411 -23.837  1.00 60.49           C  
ATOM   4841  HA2 GLY B 158       7.920  15.776 -24.264  1.00 60.49           H  
ATOM   4842  HA3 GLY B 158       9.664  16.017 -24.147  1.00 60.49           H  
ATOM   4843  C   GLY B 158       8.537  17.811 -24.459  1.00 60.49           C  
ATOM   4844  O   GLY B 158       8.914  18.015 -25.613  1.00 60.49           O  
ATOM   4845  N   ARG B 159       8.023  18.797 -23.714  1.00 61.59           N  
ATOM   4846  H   ARG B 159       7.705  18.550 -22.788  1.00 61.59           H  
ATOM   4847  CA  ARG B 159       7.955  20.204 -24.130  1.00 61.59           C  
ATOM   4848  HA  ARG B 159       7.707  20.218 -25.192  1.00 61.59           H  
ATOM   4849  C   ARG B 159       9.332  20.876 -23.979  1.00 61.59           C  
ATOM   4850  CB  ARG B 159       6.843  20.933 -23.347  1.00 61.59           C  
ATOM   4851  HB2 ARG B 159       6.908  22.002 -23.551  1.00 61.59           H  
ATOM   4852  HB3 ARG B 159       6.990  20.782 -22.278  1.00 61.59           H  
ATOM   4853  O   ARG B 159      10.094  20.506 -23.085  1.00 61.59           O  
ATOM   4854  CG  ARG B 159       5.443  20.436 -23.757  1.00 61.59           C  
ATOM   4855  HG2 ARG B 159       5.347  20.518 -24.840  1.00 61.59           H  
ATOM   4856  HG3 ARG B 159       5.335  19.387 -23.481  1.00 61.59           H  
ATOM   4857  CD  ARG B 159       4.307  21.242 -23.103  1.00 61.59           C  
ATOM   4858  HD2 ARG B 159       4.463  22.300 -23.313  1.00 61.59           H  
ATOM   4859  HD3 ARG B 159       4.344  21.084 -22.025  1.00 61.59           H  
ATOM   4860  NE  ARG B 159       2.983  20.828 -23.620  1.00 61.59           N  
ATOM   4861  HE  ARG B 159       2.967  19.992 -24.188  1.00 61.59           H  
ATOM   4862  NH1 ARG B 159       1.645  22.409 -22.588  1.00 61.59           N  
ATOM   4863 HH11 ARG B 159       2.437  22.769 -22.075  1.00 61.59           H  
ATOM   4864 HH12 ARG B 159       0.706  22.738 -22.415  1.00 61.59           H  
ATOM   4865  NH2 ARG B 159       0.724  20.956 -23.950  1.00 61.59           N  
ATOM   4866 HH21 ARG B 159      -0.143  21.441 -23.768  1.00 61.59           H  
ATOM   4867 HH22 ARG B 159       0.759  20.215 -24.636  1.00 61.59           H  
ATOM   4868  CZ  ARG B 159       1.807  21.392 -23.385  1.00 61.59           C  
ATOM   4869  N   PRO B 160       9.673  21.878 -24.814  1.00 57.76           N  
ATOM   4870  CA  PRO B 160      10.862  22.696 -24.580  1.00 57.76           C  
ATOM   4871  HA  PRO B 160      11.756  22.075 -24.640  1.00 57.76           H  
ATOM   4872  C   PRO B 160      10.785  23.339 -23.187  1.00 57.76           C  
ATOM   4873  CB  PRO B 160      10.879  23.737 -25.706  1.00 57.76           C  
ATOM   4874  HB2 PRO B 160      11.455  23.350 -26.547  1.00 57.76           H  
ATOM   4875  HB3 PRO B 160      11.284  24.694 -25.377  1.00 57.76           H  
ATOM   4876  O   PRO B 160       9.710  23.781 -22.774  1.00 57.76           O  
ATOM   4877  CG  PRO B 160       9.408  23.852 -26.109  1.00 57.76           C  
ATOM   4878  HG2 PRO B 160       8.894  24.532 -25.429  1.00 57.76           H  
ATOM   4879  HG3 PRO B 160       9.294  24.182 -27.142  1.00 57.76           H  
ATOM   4880  CD  PRO B 160       8.884  22.431 -25.906  1.00 57.76           C  
ATOM   4881  HD2 PRO B 160       7.820  22.461 -25.670  1.00 57.76           H  
ATOM   4882  HD3 PRO B 160       9.053  21.840 -26.806  1.00 57.76           H  
ATOM   4883  N   ARG B 161      11.917  23.375 -22.464  1.00 57.18           N  
ATOM   4884  H   ARG B 161      12.759  22.996 -22.874  1.00 57.18           H  
ATOM   4885  CA  ARG B 161      11.977  23.931 -21.101  1.00 57.18           C  
ATOM   4886  HA  ARG B 161      11.322  23.308 -20.493  1.00 57.18           H  
ATOM   4887  C   ARG B 161      11.426  25.382 -21.084  1.00 57.18           C  
ATOM   4888  CB  ARG B 161      13.403  23.843 -20.509  1.00 57.18           C  
ATOM   4889  HB2 ARG B 161      13.472  24.542 -19.676  1.00 57.18           H  
ATOM   4890  HB3 ARG B 161      14.129  24.152 -21.262  1.00 57.18           H  
ATOM   4891  O   ARG B 161      11.668  26.104 -22.054  1.00 57.18           O  
ATOM   4892  CG  ARG B 161      13.761  22.436 -19.975  1.00 57.18           C  
ATOM   4893  HG2 ARG B 161      13.690  21.707 -20.781  1.00 57.18           H  
ATOM   4894  HG3 ARG B 161      13.044  22.169 -19.199  1.00 57.18           H  
ATOM   4895  CD  ARG B 161      15.183  22.394 -19.375  1.00 57.18           C  
ATOM   4896  HD2 ARG B 161      15.910  22.517 -20.177  1.00 57.18           H  
ATOM   4897  HD3 ARG B 161      15.291  23.247 -18.704  1.00 57.18           H  
ATOM   4898  NE  ARG B 161      15.458  21.161 -18.590  1.00 57.18           N  
ATOM   4899  HE  ARG B 161      14.947  21.054 -17.725  1.00 57.18           H  
ATOM   4900  NH1 ARG B 161      17.136  20.192 -19.846  1.00 57.18           N  
ATOM   4901 HH11 ARG B 161      17.778  19.421 -19.966  1.00 57.18           H  
ATOM   4902 HH12 ARG B 161      16.920  20.806 -20.618  1.00 57.18           H  
ATOM   4903  NH2 ARG B 161      16.658  19.364 -17.844  1.00 57.18           N  
ATOM   4904 HH21 ARG B 161      17.338  18.626 -17.957  1.00 57.18           H  
ATOM   4905 HH22 ARG B 161      16.256  19.467 -16.923  1.00 57.18           H  
ATOM   4906  CZ  ARG B 161      16.407  20.249 -18.767  1.00 57.18           C  
ATOM   4907  N   PRO B 162      10.681  25.800 -20.034  1.00 53.15           N  
ATOM   4908  CA  PRO B 162      10.106  27.150 -19.937  1.00 53.15           C  
ATOM   4909  HA  PRO B 162       9.537  27.349 -20.845  1.00 53.15           H  
ATOM   4910  C   PRO B 162      11.152  28.271 -19.770  1.00 53.15           C  
ATOM   4911  CB  PRO B 162       9.132  27.102 -18.746  1.00 53.15           C  
ATOM   4912  HB2 PRO B 162       9.621  27.465 -17.842  1.00 53.15           H  
ATOM   4913  HB3 PRO B 162       8.229  27.681 -18.942  1.00 53.15           H  
ATOM   4914  O   PRO B 162      12.340  28.075 -20.008  1.00 53.15           O  
ATOM   4915  CG  PRO B 162       8.818  25.622 -18.574  1.00 53.15           C  
ATOM   4916  HG2 PRO B 162       8.039  25.325 -19.277  1.00 53.15           H  
ATOM   4917  HG3 PRO B 162       8.529  25.380 -17.551  1.00 53.15           H  
ATOM   4918  CD  PRO B 162      10.137  24.968 -18.964  1.00 53.15           C  
ATOM   4919  HD2 PRO B 162       9.924  23.947 -19.280  1.00 53.15           H  
ATOM   4920  HD3 PRO B 162      10.824  24.969 -18.117  1.00 53.15           H  
ATOM   4921  N   GLU B 163      10.698  29.457 -19.349  1.00 54.99           N  
ATOM   4922  H   GLU B 163       9.712  29.551 -19.153  1.00 54.99           H  
ATOM   4923  CA  GLU B 163      11.552  30.606 -19.015  1.00 54.99           C  
ATOM   4924  HA  GLU B 163      11.949  31.022 -19.942  1.00 54.99           H  
ATOM   4925  C   GLU B 163      12.746  30.245 -18.110  1.00 54.99           C  
ATOM   4926  CB  GLU B 163      10.734  31.691 -18.293  1.00 54.99           C  
ATOM   4927  HB2 GLU B 163      11.399  32.528 -18.079  1.00 54.99           H  
ATOM   4928  HB3 GLU B 163      10.378  31.287 -17.346  1.00 54.99           H  
ATOM   4929  O   GLU B 163      12.643  29.382 -17.232  1.00 54.99           O  
ATOM   4930  CG  GLU B 163       9.534  32.223 -19.091  1.00 54.99           C  
ATOM   4931  HG2 GLU B 163       8.795  31.430 -19.201  1.00 54.99           H  
ATOM   4932  HG3 GLU B 163       9.880  32.505 -20.086  1.00 54.99           H  
ATOM   4933  CD  GLU B 163       8.879  33.439 -18.410  1.00 54.99           C  
ATOM   4934  OE1 GLU B 163       8.352  34.297 -19.155  1.00 54.99           O  
ATOM   4935  OE2 GLU B 163       8.913  33.514 -17.159  1.00 54.99           O  
ATOM   4936  N   ASP B 164      13.862  30.963 -18.284  1.00 59.76           N  
ATOM   4937  H   ASP B 164      13.888  31.646 -19.027  1.00 59.76           H
[truncated: 1,824,454 more chars]
